# Supplementary material for: Effective short-term forecasts of Saudi stock price trends using technical indicators and large-scale multivariate time series
Source: PeerJ Comput Sci. 2023 Jan 6;9:e1205. doi: 10.7717/peerj-cs.1205 (PMC10280263; doi:10.7717/peerj-cs.1205)
Supplement: Supplemental Information 3 [file peerj-cs-09-1205-s003.zip › TASI Dataset 2021/NCB_1180.csv]

date	open	high	low	close	change	change_percent	volume_traded	value_traded_SAR	number_trades
2020-03-19	32.6	33.95	32.6	33.45	0.95	2.92	7452935.0	249846242.15	4168
2020-03-18	32.05	34.15	32.05	32.5	0.25	0.78	4086168.0	135843371.55	3646
2020-03-17	31.0	32.9	30.75	32.25	1.75	5.74	4318501.0	138728097.2	5160
2020-03-16	32.7	32.8	30.5	30.5	-3.0	-8.96	6984405.0	220837995.6	7400
2020-03-15	33.5	34.4	33.2	33.5	0.1	0.3	3017976.0	101109964.0	2186
2020-03-12	33.55	34.5	32.4	33.4	-1.25	-3.61	4608362.0	154198634.65	4353
2020-03-11	36.45	36.45	34.1	34.65	-1.35	-3.75	3778084.0	133644573.35	3970
2020-03-10	36.3	38.5	33.7	36.0	1.0	2.86	11494593.0	412959375.4	10214
2020-03-09	34.05	36.95	34.05	35.0	-2.8	-7.41	6015302.0	209766056.3	5938
2020-03-08	38.15	39.2	37.8	37.8	-4.2	-10.0	6417631.0	245066483.55	3914
2020-03-05	42.5	42.5	41.7	42.0	-0.3	-0.71	1672922.0	70339006.05	2147
2020-03-04	42.5	42.5	42.0	42.3	-0.8	-1.86	2119351.0	89355987.9	3012
2020-03-03	43.35	43.65	42.95	43.1	0.95	2.25	2119142.0	91478212.2	2039
2020-03-02	43.7	44.05	41.7	42.15	-0.35	-0.82	2939298.0	126573177.35	4009
2020-03-01	43.0	43.9	42.5	42.5	-1.8	-4.06	1802650.0	77329236.85	1721
2020-02-27	44.9	45.05	44.05	44.3	-1.1	-2.42	2742629.0	121511100.4	2280
2020-02-26	45.0	45.5	44.9	45.4	0.0	0.0	2133367.0	96606331.15	3927
2020-02-25	45.0	45.75	44.75	45.4	0.25	0.55	1637325.0	74350177.9	3363
2020-02-24	46.0	46.0	45.15	45.15	-0.95	-2.06	1771696.0	80830485.3	2817
2020-02-23	46.6	46.7	46.05	46.1	-0.6	-1.28	363877.0	16827277.75	560
2020-02-20	46.5	46.9	46.5	46.7	0.2	0.43	1222325.0	57063192.4	767
2020-02-19	46.0	46.55	45.8	46.5	0.6	1.31	1181614.0	54722883.35	947
2020-02-18	45.9	46.2	45.9	45.9	-0.15	-0.33	495920.0	22831808.7	616
2020-02-17	46.05	46.35	46.05	46.05	-0.15	-0.32	710572.0	32830135.15	802
2020-02-16	46.35	46.45	45.85	46.2	-0.1	-0.22	377947.0	17435365.95	566
2020-02-13	46.0	46.3	45.65	46.3	0.45	0.98	1063517.0	48919140.2	1748
2020-02-12	45.5	46.2	45.3	45.85	0.55	1.21	1640171.0	75138937.15	1811
2020-02-11	45.2	45.65	45.2	45.3	-0.45	-0.98	1593935.0	72360436.2	1647
2020-02-10	45.2	45.75	44.8	45.75	0.55	1.22	1109382.0	50207190.1	1181
2020-02-09	46.2	46.2	44.7	45.2	-0.8	-1.74	1688525.0	76258210.0	1374
2020-02-06	46.3	46.45	45.9	46.0	-0.05	-0.11	1520766.0	70122519.5	1094
2020-02-05	46.55	46.7	46.0	46.05	-0.35	-0.75	1656429.0	76758217.1	1321
2020-02-04	46.65	46.85	46.4	46.4	0.0	0.0	2390295.0	111438797.5	1887
2020-02-03	46.4	47.05	46.4	46.4	-0.1	-0.22	1472532.0	68682627.6	2144
2020-02-02	46.95	46.95	46.25	46.5	-0.45	-0.96	1001177.0	46610566.25	904
2020-01-30	45.8	47.35	45.7	46.95	1.15	2.51	3250212.0	151815089.4	2292
2020-01-29	46.3	47.25	45.75	45.8	0.7	1.55	5832277.0	269843058.3	3057
2020-01-28	45.2	45.6	45.1	45.1	-0.15	-0.33	2081143.0	94218134.85	2937
2020-01-27	46.7	47.0	45.25	45.25	-1.45	-3.1	1268303.0	58387158.8	1457
2020-01-26	46.95	47.0	46.55	46.7	-0.3	-0.64	464897.0	21721160.05	580
2020-01-23	46.9	47.25	46.6	47.0	0.0	0.0	1754570.0	82400499.9	1400
2020-01-22	47.0	47.3	46.85	47.0	0.0	0.0	2593301.0	122108147.55	1916
2020-01-21	47.15	47.2	46.95	47.0	-0.25	-0.53	1157642.0	54437720.95	1398
2020-01-20	47.2	47.45	47.05	47.25	0.05	0.11	859316.0	40585092.15	1397
2020-01-19	47.25	47.55	47.15	47.2	-0.05	-0.11	507862.0	24049594.85	564
2020-01-16	47.25	47.5	47.15	47.25	-0.05	-0.11	1226717.0	57972167.2	1025
2020-01-15	47.7	47.75	47.25	47.3	-0.4	-0.84	902113.0	42816794.95	1243
2020-01-14	47.7	47.95	47.6	47.7	0.0	0.0	1067395.0	50918296.8	1315
2020-01-13	47.55	48.1	47.5	47.7	0.0	0.0	1864876.0	89245472.7	1477
2020-01-12	48.3	48.35	47.55	47.7	-0.5	-1.04	475840.0	22802113.35	608
2020-01-09	47.4	48.25	47.0	48.2	1.9	4.1	1311529.0	62659062.85	1179
2020-01-08	46.2	46.3	45.8	46.3	-0.2	-0.43	1306755.0	60218183.25	1267
2020-01-07	47.0	47.25	46.45	46.5	-0.4	-0.85	1300968.0	60871286.15	1213
2020-01-06	47.2	47.45	46.6	46.9	-0.5	-1.05	2101193.0	98696841.6	2349
2020-01-05	47.2	48.5	47.2	47.4	-1.4	-2.87	952211.0	45429638.85	1042
2020-01-02	48.65	48.85	48.25	48.8	0.15	0.31	627781.0	30547005.65	581
2020-01-01	49.25	49.25	48.6	48.65	-0.6	-1.22	361128.0	17641583.95	582
2019-12-31	49.4	49.4	48.75	49.25	-0.1	-0.2	1381736.0	67777593.9	1522
2019-12-30	49.4	49.8	49.3	49.35	0.05	0.1	946121.0	46896620.25	1840
2019-12-29	49.25	49.5	49.0	49.3	0.25	0.51	733028.0	36111128.2	1192
2019-12-26	49.3	49.5	49.0	49.05	-0.05	-0.1	963620.0	47436870.15	638
2019-12-25	50.6	50.6	49.1	49.1	-1.5	-2.96	541010.0	26877314.85	506
2019-12-24	50.3	50.7	50.2	50.6	0.3	0.6	1187066.0	59967545.5	1342
2019-12-23	50.0	50.4	49.9	50.3	0.2	0.4	2073921.0	104083892.5	1094
2019-12-22	50.5	50.5	49.85	50.1	-0.4	-0.79	609721.0	30527045.3	550
2019-12-19	49.15	50.5	48.8	50.5	1.35	2.75	3973018.0	198317417.1	1486
2019-12-18	47.3	49.4	47.0	49.15	1.8	3.8	2710637.0	131895792.65	2245
2019-12-17	46.85	47.35	46.4	47.35	0.65	1.39	3434276.0	161559732.45	2424
2019-12-16	46.6	47.55	46.45	46.7	0.45	0.97	1481944.0	69857565.55	2130
2019-12-15	47.0	47.0	46.2	46.25	-0.2	-0.43	799266.0	37163707.7	581
2019-12-12	47.7	48.0	46.45	46.45	-1.15	-2.42	1205371.0	56697470.15	1334
2019-12-11	47.65	48.45	47.6	47.6	-0.1	-0.21	1262647.0	60627697.3	1436
2019-12-10	48.85	48.9	47.7	47.7	-0.95	-1.95	1044372.0	50428189.6	1748
2019-12-09	47.4	49.0	47.4	48.65	1.05	2.21	2999241.0	145566614.05	1709
2019-12-08	46.15	48.0	46.15	47.6	1.45	3.14	1421902.0	67706421.55	1364
2019-12-05	45.25	46.6	45.0	46.15	0.9	1.99	939350.0	43185352.75	1418
2019-12-04	45.55	45.6	44.9	45.25	-0.45	-0.98	1077394.0	48681670.4	930
2019-12-03	45.5	45.7	45.3	45.7	0.5	1.11	1211686.0	55182752.4	1460
2019-12-02	45.9	45.95	45.2	45.2	-0.8	-1.74	829367.0	37672853.95	911
2019-12-01	46.0	46.3	45.95	46.0	0.0	0.0	310146.0	14275224.35	371
2019-11-28	45.25	46.35	45.25	46.0	0.55	1.21	918311.0	42174331.7	989
2019-11-27	45.6	45.7	45.0	45.45	0.2	0.44	997797.0	45136716.55	1401
2019-11-26	47.2	47.2	45.25	45.25	-1.9	-4.03	3471303.0	157809327.1	1196
2019-11-25	46.65	47.5	46.5	47.15	0.35	0.75	1450178.0	68387739.25	1443
2019-11-24	46.7	47.7	46.7	46.8	0.1	0.21	671510.0	31572487.25	785
2019-11-21	46.2	46.8	46.2	46.7	0.25	0.54	816936.0	38147045.4	693
2019-11-20	46.15	46.5	46.15	46.45	0.0	0.0	1195748.0	55533552.75	658
2019-11-19	46.15	46.6	46.15	46.45	0.15	0.32	1934751.0	89828562.4	2016
2019-11-18	45.7	46.4	45.7	46.3	0.6	1.31	1876552.0	86890778.65	1359
2019-11-17	46.25	46.25	45.4	45.7	0.15	0.33	300606.0	13713726.05	538
2019-11-14	45.5	46.1	45.4	45.55	-0.15	-0.33	1130654.0	51766018.55	1173
2019-11-13	45.1	45.95	45.1	45.7	0.45	0.99	1254899.0	57262882.55	1221
2019-11-12	45.1	45.4	45.1	45.25	0.15	0.33	1863170.0	84286235.75	1298
2019-11-11	45.3	45.4	45.0	45.1	0.0	0.0	1936995.0	87489656.95	1133
2019-11-10	45.0	45.55	44.95	45.1	0.15	0.33	1144870.0	51852487.3	874
2019-11-07	44.4	45.2	44.4	44.95	0.35	0.78	659816.0	29629019.7	856
2019-11-06	45.0	45.2	44.5	44.6	-0.3	-0.67	963912.0	43141865.95	1067
2019-11-05	43.0	45.0	42.75	44.9	1.9	4.42	1086098.0	47959312.9	1629
2019-11-04	42.4	43.0	42.4	43.0	0.6	1.42	924145.0	39416564.8	956
2019-11-03	43.35	43.35	42.05	42.4	-1.1	-2.53	796084.0	33873329.15	638
2019-10-31	43.55	43.65	43.25	43.5	-0.2	-0.46	980124.0	42599091.65	874
2019-10-30	43.0	43.8	43.0	43.7	0.7	1.63	883628.0	38558902.75	652
2019-10-29	42.95	43.75	42.9	43.0	-0.15	-0.35	2294033.0	99025502.55	1708
2019-10-28	44.85	44.95	43.15	43.15	-1.7	-3.79	714701.0	31500716.4	1101
2019-10-27	45.2	45.2	44.85	44.85	-0.15	-0.33	247090.0	11114100.1	376
2019-10-24	45.0	45.1	44.85	45.0	0.0	0.0	2144516.0	96463920.75	1971
2019-10-23	44.5	45.1	44.05	45.0	0.2	0.45	2241943.0	100225395.8	2313
2019-10-22	43.45	44.95	43.45	44.8	1.35	3.11	3154894.0	139002813.2	2498
2019-10-21	44.25	44.25	43.35	43.45	-0.55	-1.25	1562318.0	67953541.25	1006
2019-10-20	42.25	44.35	42.25	44.0	2.2	5.26	2489601.0	108931281.25	1752
2019-10-17	41.5	42.25	41.05	41.8	0.4	0.97	2607872.0	108915140.3	2196
2019-10-16	41.3	41.9	40.6	41.4	0.05	0.12	2206537.0	90834898.0	1820
2019-10-15	42.0	42.15	41.35	41.35	-0.65	-1.55	1530797.0	63705646.55	1519
2019-10-14	42.55	42.55	41.8	42.0	-0.15	-0.36	5333121.0	224373721.7	2307
2019-10-13	43.3	43.7	42.15	42.15	-1.05	-2.43	774882.0	33159895.55	715
2019-10-10	43.0	43.2	42.35	43.2	0.0	0.0	1188940.0	50862091.35	1640
2019-10-09	43.85	43.85	43.1	43.2	-0.95	-2.15	1311160.0	56866839.05	2032
2019-10-08	44.4	44.55	43.75	44.15	-0.25	-0.56	1456505.0	64101362.6	1365
2019-10-07	45.1	45.15	44.4	44.4	-0.7	-1.55	2714608.0	121676451.4	2043
2019-10-06	45.25	45.25	45.1	45.1	0.0	0.0	812584.0	36713145.85	876
2019-10-03	45.3	45.3	44.9	45.1	-0.5	-1.1	2796865.0	126025956.35	2723
2019-10-02	46.0	46.0	45.3	45.6	-0.4	-0.87	3877120.0	176394301.85	4742
2019-10-01	46.2	46.2	45.9	46.0	-0.05	-0.11	1217135.0	56036852.8	1695
2019-09-30	46.25	46.4	46.05	46.05	-0.2	-0.43	3069145.0	141560601.35	1356
2019-09-29	46.2	46.3	46.05	46.25	-0.1	-0.22	326871.0	15098825.2	444
2019-09-26	46.05	46.35	45.85	46.35	0.15	0.32	2640126.0	121509919.0	2316
2019-09-25	46.8	46.8	45.9	46.2	-0.6	-1.28	1699094.0	78464960.85	1573
2019-09-24	45.9	46.85	45.9	46.8	0.65	1.41	1287385.0	59925569.35	4837
2019-09-22	45.8	46.3	45.7	46.15	0.15	0.33	453623.0	20856108.55	582
2019-09-19	45.9	46.05	45.15	46.0	0.45	0.99	12004287.0	551279916.2	3214
2019-09-18	45.9	46.3	45.3	45.55	-0.45	-0.98	1681025.0	76912633.4	1479
2019-09-17	46.3	46.3	45.2	46.0	-0.4	-0.86	1670378.0	76551444.65	1706
2019-09-16	44.55	46.4	44.55	46.4	1.85	4.15	2576405.0	117473585.4	2255
2019-09-15	44.0	45.0	43.8	44.55	-0.45	-1.0	1175554.0	52521848.4	1008
2019-09-12	45.35	45.7	44.85	45.0	-0.55	-1.21	1538768.0	69753703.25	1681
2019-09-11	46.35	46.5	44.25	45.55	-1.25	-2.67	1981900.0	90119435.15	2578
2019-09-10	47.0	47.0	46.15	46.8	-0.15	-0.32	3002620.0	139753853.8	2089
2019-09-09	47.7	47.7	46.6	46.95	-0.65	-1.37	1817933.0	85226076.7	1681
2019-09-08	47.95	47.95	47.35	47.6	-0.05	-0.1	282375.0	13424517.65	374
2019-09-05	47.9	48.2	47.0	47.65	-0.15	-0.31	2945465.0	140313501.6	3535
2019-09-04	45.9	47.8	45.8	47.8	2.15	4.71	2502130.0	116351191.75	2925
2019-09-03	46.05	46.45	45.65	45.65	-0.5	-1.08	1216128.0	55949204.6	1549
2019-09-02	46.05	46.45	45.35	46.15	0.15	0.33	2171454.0	99821889.45	2258
2019-09-01	47.5	47.95	46.0	46.0	-1.65	-3.46	1316794.0	61393344.65	1540
2019-08-29	48.4	48.65	47.25	47.65	-0.75	-1.55	2751734.0	131838470.35	2089
2019-08-28	49.1	49.3	48.4	48.4	-1.2	-2.42	4527899.0	220561121.9	3056
2019-08-27	50.8	50.8	48.15	49.6	-0.4	-0.8	54252953.0	2683056315.05	15219
2019-08-26	49.85	50.0	48.45	50.0	0.05	0.1	4501889.0	222978394.25	3234
2019-08-25	50.2	50.7	49.5	49.95	-1.05	-2.06	1739168.0	86961317.95	1108
2019-08-22	51.5	52.0	50.4	51.0	-0.4	-0.78	10435559.0	537453307.0	2801
2019-08-21	51.7	52.0	51.4	51.4	-0.3	-0.58	1545198.0	79813397.6	2041
2019-08-20	52.0	52.5	51.7	51.7	0.0	0.0	1848240.0	96313124.4	1816
2019-08-19	51.7	53.2	51.6	51.7	0.2	0.39	2222954.0	115998644.8	3705
2019-08-18	51.0	52.1	50.8	51.5	0.0	0.0	831473.0	42778610.8	785
2019-08-08	51.2	52.2	50.8	51.5	0.3	0.59	3794661.0	195192324.1	2039
2019-08-07	51.9	52.1	51.2	51.2	-0.3	-0.58	3081297.0	158864711.0	2437
2019-08-06	52.5	52.5	50.7	51.5	-1.6	-3.01	2112880.0	108719060.9	2738
2019-08-05	53.2	53.3	52.8	53.1	-0.2	-0.38	2711401.0	144177464.2	2226
2019-08-04	54.0	54.0	53.0	53.3	-1.6	-2.91	850341.0	45373382.4	854
2019-08-01	54.6	54.9	54.1	54.9	0.0	0.0	906003.0	49395471.5	1920
2019-07-31	54.7	55.0	54.6	54.9	0.4	0.73	1257019.0	68975685.3	1977
2019-07-30	54.8	55.0	54.3	54.5	-0.3	-0.55	1114706.0	60848546.6	1331
2019-07-29	55.0	55.0	54.0	54.8	-0.2	-0.36	1683058.0	91673828.3	2294
2019-07-28	54.7	55.2	54.5	55.0	0.3	0.55	442420.0	24308635.9	380
2019-07-25	55.0	55.0	54.2	54.7	-0.3	-0.55	4392222.0	240485352.2	1380
2019-07-24	55.0	55.4	53.9	55.0	0.0	0.0	2530504.0	138638035.9	1376
2019-07-23	56.0	56.3	55.0	55.0	-1.0	-1.79	1097357.0	61104378.5	898
2019-07-22	56.4	56.5	56.0	56.0	-0.4	-0.71	966183.0	54272939.8	827
2019-07-21	56.9	56.9	55.9	56.4	-0.6	-1.05	836968.0	47050948.7	495
2019-07-18	57.2	57.6	57.0	57.0	-0.5	-0.87	2128065.0	122025254.5	940
2019-07-17	58.2	58.2	57.5	57.5	-0.5	-0.86	2439498.0	141282092.4	791
2019-07-16	58.0	58.9	57.4	58.0	0.2	0.35	2774819.0	160716567.4	1195
2019-07-15	57.1	58.0	56.8	57.8	0.7	1.23	2137455.0	122393905.9	1197
2019-07-14	56.7	57.5	56.7	57.1	0.5	0.88	1266200.0	72370975.8	788
2019-07-11	56.3	56.8	56.0	56.6	0.3	0.53	2506441.0	141281714.9	979
2019-07-10	55.5	56.8	55.3	56.3	0.8	1.44	1499882.0	84305306.2	882
2019-07-09	54.9	55.5	54.9	55.5	0.7	1.28	822764.0	45343795.1	566
2019-07-08	55.2	55.2	54.7	54.8	-0.2	-0.36	928958.0	50990808.8	876
2019-07-07	55.6	55.9	54.9	55.0	-0.7	-1.26	1199053.0	66130954.2	641
2019-07-04	55.4	56.6	55.4	55.7	0.1	0.18	1480103.0	82982981.9	769
2019-07-03	55.2	55.6	54.9	55.6	0.4	0.72	694102.0	38386935.5	706
2019-07-02	55.5	55.6	54.5	55.2	-0.3	-0.54	1003129.0	55310537.2	1121
2019-07-01	55.7	55.7	55.3	55.5	-0.1	-0.18	897281.0	49850628.2	924
2019-06-30	56.0	56.4	55.3	55.6	0.2	0.36	945205.0	52728266.1	828
2019-06-27	55.2	56.0	55.2	55.4	0.5	0.91	1524003.0	84783675.7	1437
2019-06-26	54.8	55.5	54.7	54.9	0.1	0.18	5892240.0	323271151.8	2139
2019-06-25	55.3	55.3	53.9	54.8	-0.6	-1.08	6187992.0	340155284.8	2510
2019-06-24	56.5	57.0	54.2	55.4	-1.5	-2.64	4123540.0	229544472.7	2651
2019-06-23	58.0	58.1	56.0	56.9	-1.1	-1.9	2770233.0	159276023.1	1234
2019-06-20	58.1	59.3	57.5	58.0	-0.8	-1.36	15395425.0	895030032.0	3800
2019-06-19	59.8	59.8	58.5	58.8	-0.7	-1.18	7513559.0	444838111.6	2083
2019-06-18	60.0	60.0	58.4	59.5	0.0	0.0	6088777.0	359763140.1	1686
2019-06-17	59.1	59.8	58.7	59.5	0.6	1.02	4800634.0	283839680.9	2320
2019-06-16	60.1	60.6	58.5	58.9	-1.1	-1.83	1657253.0	98075254.1	1265
2019-06-13	61.0	61.2	59.6	60.0	-1.5	-2.44	2911372.0	175763184.8	1916
2019-06-12	59.8	61.5	59.5	61.5	1.6	2.67	3329683.0	202453571.4	2263
2019-06-11	58.0	59.9	57.7	59.9	1.9	3.28	4508481.0	265272319.4	1966
2019-06-10	56.2	58.5	56.1	58.0	2.0	3.57	4951127.0	282531688.1	2642
2019-06-09	55.6	56.0	54.7	56.0	1.5	2.75	1182415.0	65809002.3	862
2019-05-30	53.1	54.5	52.9	54.5	1.0	1.87	1873069.0	101131515.3	1559
2019-05-29	54.7	55.0	52.8	53.5	-1.2	-2.19	2369289.0	127066120.3	2248
2019-05-28	54.8	55.7	53.8	54.7	-0.1	-0.18	46661238.0	2552201088.9	5704
2019-05-27	55.4	56.0	53.5	54.8	-0.3	-0.54	3815807.0	207489695.0	2456
2019-05-26	56.9	57.0	54.5	55.1	-1.9	-3.33	1788199.0	99044944.6	1494
2019-05-23	57.8	57.8	56.1	57.0	-0.5	-0.87	5091948.0	290778880.2	2633
2019-05-22	57.7	58.3	57.5	57.5	0.0	0.0	4733679.0	273510951.6	1938
2019-05-21	56.6	57.5	56.3	57.5	1.0	1.77	2288265.0	130326187.3	1882
2019-05-20	56.1	57.3	55.8	56.5	0.0	0.0	4839335.0	272905044.4	2308
2019-05-19	56.2	57.8	55.6	56.5	0.3	0.53	1762213.0	100249493.2	1159
2019-05-16	55.0	56.2	54.8	56.2	1.4	2.55	5698427.0	313725812.3	2348
2019-05-15	55.0	57.5	54.8	54.8	0.5	0.92	6527731.0	360470455.2	2331
2019-05-14	54.0	56.3	52.0	54.3	-0.2	-0.37	6462151.0	352779002.8	2359
2019-05-13	56.5	56.9	54.3	54.5	-2.4	-4.22	3973478.0	223774743.0	1744
2019-05-12	58.8	58.9	56.7	56.9	-1.9	-3.23	1546549.0	88460429.4	1316
2019-05-09	58.6	59.7	58.0	58.8	-0.1	-0.17	2961274.0	174372796.9	1501
2019-05-08	59.4	59.8	58.0	58.9	-0.6	-1.01	2816179.0	166244612.8	2260
2019-05-07	60.5	62.0	58.5	59.5	-1.4	-2.3	1898513.0	113620963.1	2656
2019-05-06	61.0	62.0	57.9	60.9	-1.2	-1.93	4713952.0	279188906.9	2940
2019-05-05	63.9	63.9	61.6	62.1	-1.9	-2.97	1838673.0	114526069.3	1316
2019-05-02	63.2	64.4	63.0	64.0	0.8	1.27	2013145.0	128586556.0	1391
2019-05-01	61.8	63.2	61.6	63.2	1.6	2.6	1209304.0	75675764.9	1007
2019-04-30	61.1	62.4	61.1	61.6	0.6	0.98	5986158.0	370026158.6	2176
2019-04-29	61.0	61.2	60.6	61.0	0.2	0.33	1093137.0	66531520.7	901
2019-04-28	61.0	61.5	60.8	60.8	-0.5	-0.82	779931.0	47718500.9	570
2019-04-25	60.4	61.5	60.2	61.3	0.8	1.32	1077863.0	65858820.6	1125
2019-04-24	60.5	61.5	60.0	60.5	-0.3	-0.49	2344269.0	142865718.2	1936
2019-04-23	60.2	61.1	60.2	60.8	0.5	0.83	1142648.0	69507649.8	1164
2019-04-22	59.7	60.3	59.3	60.3	0.2	0.33	993449.0	59285985.9	777
2019-04-21	59.0	60.1	59.0	60.1	0.8	1.35	740763.0	44259542.9	519
2019-04-18	59.4	59.9	58.9	59.3	-0.5	-0.84	1056547.0	62719901.4	992
2019-04-17	58.5	59.8	58.4	59.8	1.3	2.22	1510121.0	89219701.0	1438
2019-04-16	58.1	58.5	58.0	58.5	0.2	0.34	1000481.0	58256952.5	900
2019-04-15	58.5	58.5	57.9	58.3	-0.2	-0.34	1473565.0	85559169.3	1273
2019-04-14	58.5	58.7	57.8	58.5	-0.3	-0.51	686721.0	39977010.0	594
2019-04-11	58.8	58.8	58.3	58.8	-0.2	-0.34	1039750.0	60888505.0	801
2019-04-10	58.9	59.0	58.5	59.0	0.2	0.34	1370710.0	80674625.2	1060
2019-04-09	58.3	59.2	58.3	58.8	0.5	0.86	1524384.0	89591367.4	1116
2019-04-08	56.6	58.3	56.4	58.3	1.3	2.28	1109843.0	63892392.6	1016
2019-04-07	57.6	58.4	56.2	57.0	-0.9	-1.55	1351114.0	77259766.5	1075
2019-04-04	56.6	58.0	56.3	57.9	1.3	2.3	1666154.0	95258383.5	1223
2019-04-03	56.4	56.6	56.2	56.6	0.2	0.35	1336776.0	75426899.3	1021
2019-04-02	56.5	56.5	55.2	56.4	0.4	0.71	910468.0	50926440.1	906
2019-04-01	54.9	56.2	54.7	56.0	1.0	1.82	1988391.0	110714168.9	953
2019-03-31	54.9	55.0	54.5	55.0	0.1	0.18	1082621.0	59145862.9	445
2019-03-28	53.5	55.0	53.5	54.9	1.1	2.04	1628393.0	88451869.5	1360
2019-03-27	52.3	53.8	52.2	53.8	1.5	2.87	1720004.0	91431423.0	1355
2019-03-26	51.9	52.3	51.7	52.3	0.4	0.77	1354931.0	70367497.4	915
2019-03-25	52.3	52.5	51.6	51.9	-0.4	-0.76	1793938.0	93248498.0	1121
2019-03-24	52.9	52.9	52.3	52.3	-0.6	-1.13	904002.0	47445125.8	420
2019-03-21	52.4	53.1	52.3	52.9	0.3	0.57	1252349.0	66187829.3	797
2019-03-20	52.6	52.6	52.2	52.6	-0.2	-0.38	984947.0	51651862.6	814
2019-03-19	52.9	53.1	52.5	52.8	-0.1	-0.19	1492137.0	78797597.3	1064
2019-03-18	52.6	52.9	52.0	52.9	0.2	0.38	2549551.0	133545452.4	1151
2019-03-17	53.5	53.5	52.5	52.7	-0.7	-1.31	1946975.0	102907507.5	308
2019-03-14	53.0	53.4	52.7	53.4	0.5	0.95	4432406.0	235912062.3	1358
2019-03-13	52.7	53.0	52.3	52.9	0.3	0.57	897946.0	47213017.1	679
2019-03-12	51.9	52.6	51.9	52.6	0.5	0.96	558868.0	29229277.3	633
2019-03-11	52.1	52.3	51.7	52.1	-0.2	-0.38	370421.0	19233121.2	476
2019-03-10	52.0	52.6	52.0	52.3	0.7	1.36	495900.0	26015638.0	233
2019-03-07	52.4	52.4	51.6	51.6	-1.1	-2.09	1124399.0	58356156.8	694
2019-03-06	52.6	53.0	52.4	52.7	-0.2	-0.38	1835031.0	96647893.6	1279
2019-03-05	52.7	53.0	52.5	52.9	0.2	0.38	1063689.0	56034010.1	1153
2019-03-04	52.4	53.1	52.3	52.7	0.1	0.19	1195954.0	62944067.7	664
2019-03-03	52.0	53.4	51.9	52.6	0.5	0.96	1401638.0	73350150.2	549
2019-02-28	51.8	52.1	51.2	52.1	0.2	0.39	1693900.0	86875186.15	744
2019-02-27	52.0	52.2	51.8	51.9	-0.1	-0.19	799704.0	41592643.6	456
2019-02-26	51.7	52.3	51.7	52.0	0.0	0.0	799674.0	41611354.7	441
2019-02-25	52.4	52.5	51.7	52.0	-0.4	-0.76	560189.0	29163098.6	479
2019-02-24	52.8	52.9	52.4	52.4	-0.2	-0.38	985061.0	51828482.4	286
2019-02-21	53.2	53.5	52.6	52.6	-0.6	-1.13	734438.0	38814657.2	353
2019-02-20	52.8	53.4	52.8	53.2	0.2	0.38	691875.0	36771954.4	678
2019-02-19	53.5	53.7	52.5	53.0	-0.5	-0.93	1099848.0	58372973.5	738
2019-02-18	54.2	54.2	53.5	53.5	-0.7	-1.29	482603.0	25982391.1	406
2019-02-17	54.6	54.6	54.1	54.2	-0.4	-0.73	375472.0	20407823.0	249
2019-02-14	54.1	54.6	53.5	54.6	0.4	0.74	1226932.0	66227121.7	728
2019-02-13	54.5	54.8	54.0	54.2	-0.3	-0.55	532644.0	29056426.1	434
2019-02-12	54.0	54.5	53.8	54.5	0.6	1.11	589604.0	31965592.5	475
2019-02-11	53.9	54.0	53.4	53.9	0.0	0.0	1012210.0	54410007.9	512
2019-02-10	54.2	54.2	53.9	53.9	0.0	0.0	612435.0	33092575.0	266
2019-02-07	53.6	54.6	53.6	53.9	-0.1	-0.19	1096055.0	59538518.5	736
2019-02-06	53.2	54.5	53.2	54.0	0.5	0.93	1070508.0	57909149.2	1288
2019-02-05	51.7	54.3	51.4	53.5	2.0	3.88	1890337.0	99848754.7	1638
2019-02-04	51.5	51.8	51.3	51.5	0.0	0.0	513185.0	26458149.3	679
2019-02-03	51.6	51.7	51.5	51.5	0.0	0.0	428617.0	22102788.0	302
2019-01-31	51.4	51.6	51.4	51.5	0.3	0.59	984485.0	50701109.3	635
2019-01-30	52.0	52.0	51.2	51.2	-0.8	-1.54	822972.0	42439686.2	510
2019-01-29	52.0	52.4	51.8	52.0	0.0	0.0	2212823.0	115307111.9	1140
2019-01-28	51.5	52.1	51.5	52.0	0.4	0.78	2052327.0	106520722.2	1224
2019-01-27	51.9	52.0	51.6	51.6	-0.3	-0.58	945172.0	49014712.5	514
2019-01-24	51.7	52.0	51.6	51.9	0.0	0.0	1071306.0	55561713.6	671
2019-01-23	51.7	52.0	51.4	51.9	0.1	0.19	885824.0	45862183.3	864
2019-01-22	52.0	52.3	51.1	51.8	-0.2	-0.38	1458354.0	75427681.4	1084
2019-01-21	51.4	52.0	50.5	52.0	0.9	1.76	1561055.0	80652365.8	1153
2019-01-20	52.0	52.2	50.5	51.1	-0.9	-1.73	1435588.0	73556394.0	1001
2019-01-17	51.5	52.1	51.1	52.0	0.4	0.78	1533013.0	79488415.0	1425
2019-01-16	51.8	52.2	51.4	51.6	-0.2	-0.39	1261626.0	65418933.9	1041
2019-01-15	50.9	52.0	50.9	51.8	0.7	1.37	1596768.0	82709329.8	1316
2019-01-14	51.0	51.9	50.9	51.1	0.1	0.2	2069310.0	106021879.6	1523
2019-01-13	49.5	51.5	49.45	51.0	1.6	3.24	1918173.0	97714959.75	1063
2019-01-10	48.3	49.5	48.3	49.4	1.1	2.28	2642842.0	129878280.4	1316
2019-01-09	48.05	48.6	47.95	48.3	0.0	0.0	1488700.0	71976568.7	1090
2019-01-08	48.5	48.55	47.7	48.3	-0.2	-0.41	2444748.0	117861881.55	1089
2019-01-07	47.65	48.75	47.6	48.5	0.9	1.89	2555914.0	122907342.35	1451
2019-01-06	47.85	48.0	47.45	47.6	-0.1	-0.21	604820.0	28813916.85	366
2019-01-03	47.55	48.0	47.4	47.7	-0.3	-0.63	781235.0	37277030.05	748
2019-01-02	47.95	48.0	47.35	48.0	0.05	0.1	344577.0	16447858.35	412
2019-01-01	47.7	48.1	47.5	47.95	0.1	0.21	105466.0	5055867.65	267
2018-12-31	47.35	48.0	47.35	47.85	0.15	0.31	482112.0	23061636.35	449
2018-12-30	47.1	47.9	47.1	47.7	0.8	1.71	161214.0	7649687.85	232
2018-12-27	47.4	47.6	46.9	46.9	-0.15	-0.32	482103.0	22762984.2	533
2018-12-26	47.05	47.5	46.85	47.05	-0.65	-1.36	425733.0	20034643.45	320
2018-12-25	47.0	47.9	46.5	47.7	0.7	1.49	925913.0	43714709.7	485
2018-12-24	47.0	47.4	46.7	47.0	0.05	0.11	477384.0	22480723.75	437
2018-12-23	46.5	47.3	45.9	46.95	0.05	0.11	783208.0	36433104.35	378
2018-12-20	47.4	47.4	46.5	46.9	-0.5	-1.05	730604.0	34196104.3	598
2018-12-19	47.5	47.5	47.25	47.4	-0.05	-0.11	913852.0	43445763.8	671
2018-12-18	48.0	48.7	47.45	47.45	-1.0	-2.06	1305710.0	62732668.95	916
2018-12-17	47.5	48.5	47.5	48.45	0.95	2.0	937488.0	45141525.75	823
2018-12-16	47.5	47.75	47.4	47.5	-0.6	-1.25	262719.0	12503194.65	367
2018-12-13	48.0	48.1	47.7	48.1	0.1	0.21	735050.0	35114391.05	511
2018-12-12	46.6	48.0	46.55	48.0	1.35	2.89	1586333.0	75097570.9	1152
2018-12-11	46.0	47.05	45.9	46.65	0.7	1.52	967786.0	45014814.25	1230
2018-12-10	45.75	46.0	45.7	45.95	0.25	0.55	529978.0	24312658.4	618
2018-12-09	45.35	45.85	45.35	45.7	-0.05	-0.11	341902.0	15634065.85	172
2018-12-06	45.5	45.85	45.35	45.75	0.2	0.44	445189.0	20299186.4	476
2018-12-05	45.5	46.0	45.25	45.55	-0.25	-0.55	645690.0	29446082.15	848
2018-12-04	46.0	46.05	45.6	45.8	-0.2	-0.43	449787.0	20633645.8	389
2018-12-03	45.65	46.4	45.55	46.0	0.4	0.88	1265559.0	58180194.6	813
2018-12-02	44.95	45.75	44.9	45.6	0.6	1.33	1477187.0	67267775.75	744
2018-11-29	43.5	45.0	43.5	45.0	1.35	3.09	961168.0	42508291.0	603
2018-11-28	43.15	43.75	43.15	43.65	0.2	0.46	323965.0	14139590.6	307
2018-11-27	43.4	43.55	43.3	43.45	0.15	0.35	313264.0	13590550.35	312
2018-11-26	43.0	43.4	42.7	43.3	0.3	0.7	409632.0	17703966.95	323
2018-11-25	43.0	43.1	42.7	43.0	-0.3	-0.69	149469.0	6408246.8	247
2018-11-22	42.4	43.35	42.35	43.3	1.05	2.49	615208.0	26517891.65	465
2018-11-21	42.1	42.4	41.8	42.25	0.05	0.12	1046949.0	44068707.6	795
2018-11-20	42.75	42.75	41.85	42.2	-0.55	-1.29	634853.0	26785517.65	597
2018-11-19	42.1	42.8	41.9	42.75	0.85	2.03	804590.0	34102564.5	794
2018-11-18	43.1	43.15	41.85	41.9	-1.5	-3.46	1908262.0	80980320.75	1214
2018-11-15	43.45	43.7	43.05	43.4	0.2	0.46	1019686.0	44188529.9	589
2018-11-14	43.5	44.0	43.05	43.2	-1.05	-2.37	1410379.0	61185735.7	1466
2018-11-13	44.05	44.5	43.95	44.25	0.0	0.0	170632.0	7544917.85	295
2018-11-12	43.55	44.4	43.55	44.25	0.7	1.61	651574.0	28611634.0	542
2018-11-11	43.8	43.8	43.4	43.55	-0.25	-0.57	338597.0	14740615.2	277
2018-11-08	44.15	44.5	43.8	43.8	-0.7	-1.57	929634.0	40902192.85	648
2018-11-07	44.6	44.6	44.3	44.5	0.0	0.0	321081.0	14274378.15	194
2018-11-06	44.45	44.75	44.45	44.5	0.05	0.11	139339.0	6208097.65	164
2018-11-05	45.1	45.1	44.3	44.45	-0.7	-1.55	745086.0	33277968.3	519
2018-11-04	45.2	45.3	45.05	45.15	-0.15	-0.33	257454.0	11635351.4	176
2018-11-01	45.0	45.7	45.0	45.3	-0.1	-0.22	648886.0	29517152.25	620
2018-10-31	44.6	45.5	44.55	45.4	0.65	1.45	1064835.0	48148647.95	854
2018-10-30	44.55	44.75	44.4	44.75	0.4	0.9	792695.0	35381601.5	520
2018-10-29	44.3	44.95	44.2	44.35	0.0	0.0	471286.0	21045748.4	431
2018-10-28	44.7	44.85	44.2	44.35	-0.55	-1.22	433862.0	19288335.4	385
2018-10-25	43.0	45.1	43.0	44.9	1.8	4.18	5990608.0	266973494.65	2320
2018-10-24	44.65	44.8	43.1	43.1	-0.9	-2.05	1366137.0	60027835.6	1188
2018-10-23	44.0	45.4	43.5	44.0	-1.8	-3.93	3066425.0	136866478.6	1855
2018-10-22	43.7	45.8	42.05	45.8	2.0	4.57	7570567.0	332135574.5	2000
2018-10-21	42.0	43.8	41.5	43.8	0.6	1.39	5866848.0	249889181.4	1561
2018-10-18	44.5	44.5	43.15	43.2	-1.3	-2.92	1837235.0	80155987.1	1087
2018-10-17	45.2	45.55	44.5	44.5	-1.6	-3.47	1379524.0	61883950.05	1048
2018-10-16	44.0	46.1	42.5	46.1	1.1	2.44	11126695.0	497340775.65	3837
2018-10-15	43.0	45.0	42.9	45.0	2.0	4.65	6167427.0	269946061.15	2638
2018-10-14	41.6	43.0	39.4	43.0	0.15	0.35	7111743.0	293316029.2	2145
2018-10-11	44.5	44.5	42.8	42.85	-2.5	-5.51	1292519.0	56221787.9	1502
2018-10-10	45.25	45.7	45.0	45.35	-0.2	-0.44	669663.0	30365876.6	647
2018-10-09	45.75	45.85	45.5	45.55	-0.2	-0.44	499632.0	22796190.7	455
2018-10-08	45.1	46.0	45.1	45.75	0.35	0.77	287192.0	13111053.25	305
2018-10-07	45.9	46.0	45.2	45.4	-0.5	-1.09	438318.0	19960881.25	409
2018-10-04	45.7	46.1	45.6	45.9	0.2	0.44	946591.0	43461855.0	759
2018-10-03	45.2	45.7	44.4	45.7	0.7	1.56	902159.0	40596532.75	593
2018-10-02	46.15	46.4	44.75	45.0	-1.2	-2.6	802079.0	36369239.3	825
2018-10-01	45.0	46.3	44.95	46.2	1.15	2.55	1241307.0	56930890.25	1102
2018-09-30	44.1	45.1	44.1	45.05	1.05	2.39	1059352.0	47591163.7	541
2018-09-27	44.0	44.5	43.9	44.0	0.15	0.34	1145742.0	50791481.85	875
2018-09-26	43.95	44.5	43.8	43.85	0.0	0.0	1042519.0	45955608.15	1087
2018-09-25	42.9	44.5	42.9	43.85	0.95	2.21	1963795.0	86130953.2	1652
2018-09-20	42.05	43.0	42.05	42.9	0.7	1.66	1030461.0	43987838.8	859
2018-09-19	41.3	42.25	41.2	42.2	0.9	2.18	980625.0	40911383.75	865
2018-09-18	41.3	41.5	40.8	41.3	0.1	0.24	1203250.0	49461720.95	1002
2018-09-17	38.55	42.0	38.4	41.2	2.75	7.15	1677831.0	66255171.4	1481
2018-09-16	39.8	39.9	38.35	38.45	-1.15	-2.9	1198486.0	46674951.1	817
2018-09-13	40.3	40.3	39.3	39.6	-0.4	-1.0	1861763.0	73796255.6	1200
2018-09-12	40.55	41.0	39.85	40.0	-0.5	-1.23	1695860.0	68309596.45	1252
2018-09-11	41.1	41.2	40.45	40.5	-0.5	-1.22	1464114.0	59778792.55	884
2018-09-10	42.1	42.35	40.95	41.0	-0.7	-1.68	1565728.0	64953927.6	977
2018-09-09	41.5	41.9	41.3	41.7	-0.15	-0.36	558708.0	23249656.8	460
2018-09-06	41.75	42.45	41.3	41.85	-0.05	-0.12	1161378.0	48620815.2	1099
2018-09-05	42.9	43.0	41.45	41.9	-1.1	-2.56	1227140.0	51623627.05	1015
2018-09-04	43.6	43.6	42.9	43.0	-0.6	-1.38	1640284.0	70754543.6	810
2018-09-03	44.5	44.6	43.5	43.6	-1.0	-2.24	719218.0	31555728.75	526
2018-09-02	44.1	44.8	43.9	44.6	0.4	0.9	405089.0	17967482.8	280
2018-08-30	43.5	44.2	43.4	44.2	0.3	0.68	731014.0	32052203.0	646
2018-08-29	43.7	43.9	43.4	43.9	-0.1	-0.23	522363.0	22761517.25	556
2018-08-28	44.0	44.0	43.4	44.0	0.1	0.23	452749.0	19832229.8	530
2018-08-27	42.7	44.0	42.7	43.9	1.3	3.05	1280751.0	55734361.1	2274
2018-08-26	41.95	42.9	41.95	42.6	1.15	2.77	1211112.0	51302112.2	804
2018-08-16	41.7	41.7	41.3	41.45	0.0	0.0	3207819.0	132808495.6	1206
2018-08-15	42.0	42.0	41.3	41.45	-0.05	-0.12	1844018.0	76721642.15	954
2018-08-14	41.3	42.8	41.3	41.5	0.3	0.73	1901250.0	79984263.35	1692
2018-08-13	42.55	42.55	40.1	41.2	-1.6	-3.74	2538684.0	104547257.55	1984
2018-08-12	43.5	43.5	42.5	42.8	-1.4	-3.17	1258340.0	54003806.7	948
2018-08-09	45.05	45.05	44.05	44.2	-1.0	-2.21	668154.0	29813018.25	790
2018-08-08	45.4	45.75	45.0	45.2	-0.4	-0.88	531926.0	24203592.8	659
2018-08-07	45.9	46.0	45.2	45.6	-0.2	-0.44	757291.0	34595416.25	599
2018-08-06	46.15	46.15	45.8	45.8	-0.5	-1.08	350146.0	16098113.15	357
2018-08-05	46.3	46.3	45.85	46.3	-0.25	-0.54	439513.0	20272903.0	249
2018-08-02	46.45	47.0	46.25	46.55	0.2	0.43	1279457.0	59517723.9	676
2018-08-01	46.45	46.45	46.25	46.35	0.05	0.11	638869.0	29612745.95	425
2018-07-31	46.55	46.55	45.9	46.3	0.0	0.0	775149.0	35827227.55	608
2018-07-30	46.15	46.6	46.15	46.3	0.15	0.33	993112.0	46074149.45	697
2018-07-29	47.0	47.0	46.1	46.15	-0.75	-1.6	477119.0	22159374.65	558
2018-07-26	47.5	47.8	46.55	46.9	-0.55	-1.16	787261.0	36993030.1	818
2018-07-25	47.9	47.9	47.45	47.45	-0.35	-0.73	1118788.0	53201157.05	783
2018-07-24	47.85	48.0	47.8	47.8	-0.1	-0.21	473207.0	22658661.9	357
2018-07-23	47.8	48.35	47.8	47.9	-0.1	-0.21	676720.0	32508480.85	526
2018-07-22	48.1	48.2	47.8	48.0	-0.05	-0.1	549336.0	26345733.0	333
2018-07-19	47.85	48.3	47.85	48.05	0.0	0.0	590244.0	28398830.75	353
2018-07-18	48.3	48.5	48.05	48.05	-0.15	-0.31	229898.0	11092770.95	211
2018-07-17	48.2	48.5	48.0	48.2	-0.15	-0.31	181972.0	8786130.35	287
2018-07-16	47.95	48.55	47.4	48.35	0.8	1.68	1081295.0	51743742.75	661
2018-07-15	47.4	47.6	47.4	47.55	0.2	0.42	398534.0	18921677.3	333
2018-07-12	48.25	48.35	47.35	47.35	-1.1	-2.27	794014.0	37819251.2	1031
2018-07-11	48.85	48.85	48.05	48.45	-0.35	-0.72	299844.0	14477606.3	437
2018-07-10	48.45	49.1	48.4	48.8	0.5	1.04	1069322.0	52111458.55	1106
2018-07-09	46.7	48.3	46.7	48.3	1.35	2.88	1160485.0	54940681.2	1027
2018-07-08	46.25	46.95	46.15	46.95	0.7	1.51	681532.0	31859744.4	306
2018-07-05	47.0	47.0	46.05	46.25	-0.75	-1.6	725340.0	33708504.55	674
2018-07-04	47.2	47.3	46.8	47.0	-0.3	-0.63	710218.0	33378422.85	588
2018-07-03	48.4	48.4	47.25	47.3	-0.95	-1.97	1078618.0	51441310.95	774
2018-07-02	49.1	49.1	48.1	48.25	-0.75	-1.53	760418.0	36951939.6	667
2018-07-01	48.8	49.1	48.8	49.0	0.4	0.82	793764.0	38877852.75	509
2018-06-28	49.25	49.25	48.25	48.6	-0.65	-1.32	582978.0	28317356.15	615
2018-06-27	49.15	49.4	48.85	49.25	0.15	0.31	656925.0	32205965.35	553
2018-06-26	49.15	49.15	48.6	49.1	0.0	0.0	509924.0	24951426.9	668
2018-06-25	48.85	49.25	48.7	49.1	0.25	0.51	881355.0	43216982.25	604
2018-06-24	48.1	49.0	48.1	48.85	0.75	1.56	851507.0	41473578.45	611
2018-06-21	48.2	48.4	47.55	48.1	0.3	0.63	691881.0	33199089.95	778
2018-06-20	48.25	48.75	47.55	47.8	-0.45	-0.93	755386.0	36410321.15	725
2018-06-12	48.5	48.65	48.0	48.25	-0.4	-0.82	918585.0	44263995.05	863
2018-06-11	48.7	49.2	48.1	48.65	0.1	0.21	728206.0	35341702.05	558
2018-06-10	49.0	49.65	48.2	48.55	0.05	0.1	623470.0	30362826.25	482
2018-06-07	48.05	48.95	47.7	48.5	-0.25	-0.51	903443.0	43482074.65	861
2018-06-06	49.3	49.95	48.6	48.75	-0.65	-1.32	1761153.0	87005895.95	1041
2018-06-05	48.5	49.4	48.45	49.4	0.8	1.65	816734.0	39999731.05	561
2018-06-04	48.05	49.8	48.0	48.6	0.55	1.14	1713783.0	84093320.05	1361
2018-06-03	46.8	48.1	46.8	48.05	1.05	2.23	2288447.0	109495831.35	719
2018-05-31	46.2	47.0	46.2	47.0	0.85	1.84	2353067.0	110384619.45	1209
2018-05-30	46.1	46.4	45.5	46.15	0.1	0.22	911324.0	41915238.95	749
2018-05-29	45.8	46.55	45.8	46.05	0.35	0.77	681693.0	31508082.8	559
2018-05-28	45.5	46.0	45.3	45.7	0.1	0.22	325595.0	14860871.1	251
2018-05-27	46.05	46.1	45.55	45.6	-0.4	-0.87	576798.0	26344532.5	285
2018-05-24	46.05	46.4	45.55	46.06	-0.12	-0.26	508542.0	23347588.55	506
2018-05-23	45.0	46.4	45.0	46.18	0.72	1.58	1056428.0	48686663.5	754
2018-05-22	45.9	45.9	45.2	45.46	-0.52	-1.13	1051317.0	47835534.85	846
2018-05-21	46.8	46.8	45.85	45.98	-0.83	-1.77	558505.0	25792385.6	557
2018-05-20	47.9	47.9	46.5	46.81	-0.9	-1.89	1511932.0	71479462.55	908
2018-05-17	45.85	48.2	45.85	47.71	1.83	3.99	1080035.0	51055324.35	984
2018-05-16	46.0	46.0	45.0	45.88	0.29	0.64	771022.0	35131178.25	591
2018-05-15	45.8	46.0	45.45	45.59	-0.36	-0.78	608153.0	27779864.1	624
2018-05-14	45.6	46.4	45.4	45.95	0.45	0.99	3692381.0	165368780.5	1374
2018-05-13	44.4	45.65	44.4	45.5	1.15	2.59	1033982.0	46576545.7	483
2018-05-10	43.55	44.55	42.65	44.35	0.76	1.74	1033560.0	45096838.5	704
2018-05-09	45.0	45.2	43.4	43.59	-1.26	-2.81	1104233.0	48582631.3	721
2018-05-08	44.95	44.95	44.55	44.85	-0.24	-0.53	424125.0	18963369.6	272
2018-05-07	44.65	45.25	44.45	45.09	0.44	0.99	922158.0	41306078.9	422
2018-05-06	44.95	45.35	44.55	44.65	-0.04	-0.09	1097058.0	49280561.4	511
2018-05-03	44.65	45.35	44.55	44.69	0.03	0.07	1392057.0	62253434.7	546
2018-05-02	44.75	44.85	44.6	44.66	-0.03	-0.07	467940.0	20920747.3	247
2018-05-01	45.0	45.0	44.45	44.69	-0.11	-0.25	593201.0	26522162.8	535
2018-04-30	44.75	44.95	44.6	44.8	0.02	0.04	1818059.0	81322833.0	528
2018-04-29	45.05	45.05	44.55	44.78	0.07	0.16	434228.0	19460646.5	214
2018-04-26	44.65	44.85	44.2	44.71	0.04	0.09	623603.0	27787831.1	522
2018-04-25	45.25	45.25	44.55	44.67	-0.57	-1.26	610305.0	27348655.4	415
2018-04-24	45.45	45.75	44.8	45.24	-0.16	-0.35	1311353.0	59644612.6	492
2018-04-23	44.55	45.45	44.55	45.4	0.69	1.54	861570.0	38867017.1	421
2018-04-22	44.6	44.8	44.4	44.71	0.22	0.49	544422.0	24290799.1	267
2018-04-19	44.0	44.6	44.0	44.49	0.54	1.23	1603871.0	71179282.1	812
2018-04-18	44.0	44.2	43.65	43.95	-0.08	-0.18	1044875.0	45963229.8	688
2018-04-17	43.95	44.15	43.65	44.03	0.23	0.53	1207746.0	53111911.9	655
2018-04-16	43.6	43.95	43.6	43.8	0.2	0.46	387269.0	16965519.6	322
2018-04-15	42.95	44.0	42.95	43.6	0.45	1.04	447618.0	19582168.1	297
2018-04-12	43.0	43.65	42.95	43.15	0.15	0.35	672614.0	28991122.5	345
2018-04-11	44.05	44.2	42.75	43.0	-1.0	-2.27	1657088.0	72622166.1	574
2018-04-10	44.15	44.2	43.95	44.0	-0.05	-0.11	591737.0	26064105.5	395
2018-04-09	43.6	44.2	43.55	44.05	0.34	0.78	1118444.0	49232141.2	648
2018-04-08	43.85	43.85	43.55	43.71	-0.14	-0.32	219225.0	9574495.5	151
2018-04-05	43.35	43.95	43.35	43.85	0.53	1.22	1183523.0	51563690.5	769
2018-04-04	43.35	43.4	43.15	43.32	0.23	0.53	1296692.0	56072934.4	647
2018-04-03	42.8	43.25	42.75	43.09	0.1	0.23	476990.0	20541703.2	330
2018-04-02	43.05	43.2	42.8	42.99	-0.2	-0.46	237092.0	10177774.5	141
2018-04-01	43.35	43.65	43.0	43.19	-0.24	-0.55	607529.0	26355049.6	476
2018-03-29	43.2	43.55	42.8	43.43	0.44	1.02	2452520.0	106025720.2	1043
2018-03-28	43.25	43.35	42.75	42.99	-0.29	-0.67	1153535.0	49565259.8	489
2018-03-27	42.4	43.35	42.4	43.28	0.69	1.62	2994353.0	128895560.0	906
2018-03-26	42.45	42.65	42.05	42.59	0.14	0.33	1392684.0	59159474.7	634
2018-03-25	42.35	42.55	42.05	42.45	0.03	0.07	596504.0	25186602.1	316
2018-03-22	42.25	42.65	42.25	42.42	-0.01	-0.02	1939512.0	82323935.6	547
2018-03-21	42.25	42.6	42.15	42.43	0.28	0.66	720284.0	30506650.1	371
2018-03-20	42.15	42.35	41.8	42.15	0.04	0.09	765210.0	32208752.2	345
2018-03-19	42.65	42.65	41.95	42.11	-0.68	-1.59	1990994.0	84014316.5	916
2018-03-18	42.65	43.35	42.65	42.79	-0.1	-0.23	714552.0	30705615.8	388
2018-03-15	42.35	43.0	42.25	42.89	0.24	0.56	1240299.0	52820915.8	973
2018-03-14	42.0	42.8	41.8	42.65	0.45	1.07	1458635.0	61507370.8	1439
2018-03-13	41.45	42.8	41.4	42.2	0.22	0.52	2008847.0	84411030.7	1292
2018-03-12	42.55	42.85	41.35	41.98	-0.35	-0.83	3506028.0	148370758.2	1603
2018-03-11	41.35	42.65	41.35	42.33	1.14	2.77	2314944.0	97278103.1	893
2018-03-08	39.55	41.25	39.55	41.19	1.76	4.46	3674936.0	147944467.3	1582
2018-03-07	39.2	39.6	39.15	39.43	0.18	0.46	570096.0	22466624.6	324
2018-03-06	39.0	39.35	38.8	39.25	0.0	0.0	1549611.0	60612019.2	429
2018-03-05	39.25	39.4	39.0	39.25	-0.02	-0.05	556845.0	21883373.3	247
2018-03-04	39.35	39.35	39.2	39.27	0.03	0.08	1310954.0	51498050.5	389
2018-03-01	38.75	39.25	38.75	39.24	0.05	0.13	397334.0	15550317.1	193
2018-02-28	39.0	39.35	38.55	39.19	-0.12	-0.31	1323384.0	51295067.5	742
2018-02-27	39.2	39.45	39.2	39.31	-0.07	-0.18	451523.0	17747072.3	585
2018-02-26	39.35	39.65	39.2	39.38	0.04	0.1	422702.0	16660827.4	462
2018-02-25	39.6	40.0	39.25	39.34	0.07	0.18	646592.0	25594624.2	373
2018-02-22	38.85	39.65	38.65	39.27	0.38	0.98	730614.0	28453981.4	497
2018-02-21	38.45	39.05	38.45	38.89	0.06	0.15	353565.0	13716827.2	277
2018-02-20	39.2	39.35	38.6	38.83	-0.25	-0.64	505797.0	19683350.0	418
2018-02-19	38.65	39.2	38.65	39.08	0.46	1.19	413717.0	16150191.7	296
2018-02-18	39.15	39.45	38.45	38.62	-0.62	-1.58	945119.0	36946119.4	934
2018-02-15	38.65	39.4	38.65	39.24	0.41	1.06	810923.0	31767614.7	560
2018-02-14	38.4	39.0	38.4	38.83	0.44	1.15	427383.0	16589922.3	377
2018-02-13	38.05	38.45	37.85	38.39	0.44	1.16	543485.0	20741955.3	389
2018-02-12	37.35	38.0	37.35	37.95	0.63	1.69	535151.0	20176554.9	384
2018-02-11	38.0	38.6	37.25	37.32	-1.32	-3.42	1092798.0	41301824.5	501
2018-02-08	38.85	39.0	38.35	38.64	-0.09	-0.23	634367.0	24540008.2	360
2018-02-07	39.4	39.55	38.65	38.73	-0.24	-0.62	920793.0	36049716.0	1052
2018-02-06	38.35	39.0	38.0	38.97	0.23	0.59	1209507.0	46624261.0	588
2018-02-05	39.05	39.2	38.6	38.74	-0.45	-1.15	839412.0	32609800.5	482
2018-02-04	39.35	39.4	38.95	39.19	-0.14	-0.36	856185.0	33565060.1	323
2018-02-01	39.35	39.95	38.8	39.33	-0.33	-0.83	1184540.0	46563217.3	559
2018-01-31	38.65	39.8	38.65	39.66	0.99	2.56	1564569.0	61656332.4	758
2018-01-30	38.6	38.75	38.6	38.67	0.13	0.34	543111.0	20999756.3	280
2018-01-29	38.75	38.75	38.55	38.54	-0.13	-0.34	638298.0	24632805.8	269
2018-01-28	38.65	38.95	38.6	38.67	-0.05	-0.13	819672.0	31767728.6	379
2018-01-25	38.65	38.95	38.55	38.72	0.17	0.44	575285.0	22286610.7	488
2018-01-24	38.65	38.65	38.55	38.55	-0.06	-0.16	252041.0	9719157.6	129
2018-01-23	38.4	38.65	38.4	38.61	-0.02	-0.05	179259.0	6916217.2	181
2018-01-22	38.4	38.8	38.4	38.63	-0.15	-0.39	322595.0	12466749.7	184
2018-01-21	38.65	38.8	38.45	38.78	0.12	0.31	410606.0	15881125.2	219
2018-01-18	38.4	38.65	38.4	38.66	0.08	0.21	487614.0	18829966.8	238
2018-01-17	38.05	38.65	38.05	38.58	0.31	0.81	554409.0	21308655.5	401
2018-01-16	37.95	38.35	37.8	38.27	0.34	0.9	620258.0	23639513.8	455
2018-01-15	37.95	38.05	37.85	37.93	0.14	0.37	569763.0	21630267.7	288
2018-01-14	37.4	38.0	37.4	37.79	0.46	1.23	830418.0	31472112.1	321
2018-01-11	37.4	37.55	37.15	37.33	0.04	0.11	537908.0	20107447.7	227
2018-01-10	37.15	37.55	37.15	37.29	0.06	0.16	606054.0	22616092.8	260
2018-01-09	37.45	37.65	37.2	37.23	-0.41	-1.09	555168.0	20787887.0	341
2018-01-08	37.85	38.0	37.4	37.64	-0.43	-1.13	510962.0	19213630.5	356
2018-01-07	38.0	38.25	37.65	38.07	0.2	0.53	811202.0	30829287.7	468
2018-01-04	38.0	38.35	37.6	37.87	0.01	0.03	1030358.0	39034845.4	823
2018-01-03	36.75	38.0	36.75	37.86	1.07	2.91	644297.0	24082596.2	542
2018-01-02	36.95	37.05	36.65	36.79	0.15	0.41	714671.0	26361599.3	268
2018-01-01	37.0	37.0	36.15	36.64	-0.06	-0.16	1056107.0	38535100.2	422
2017-12-31	36.35	38.0	36.0	36.7	0.94	2.63	2447147.0	90225121.7	1103
2017-12-28	35.05	35.95	35.05	35.76	0.56	1.59	1452299.0	51733737.7	434
2017-12-27	35.0	35.35	35.0	35.2	0.26	0.74	2292713.0	80457626.0	475
2017-12-26	34.8	35.0	34.6	34.94	-0.05	-0.14	1564217.0	54360018.6	393
2017-12-25	34.35	35.15	34.35	34.99	0.36	1.04	1709022.0	59648412.2	456
2017-12-24	34.0	34.8	34.0	34.63	0.67	1.97	2449292.0	84729753.3	541
2017-12-21	34.0	34.35	33.95	33.96	-0.01	-0.03	401120.0	13659453.4	209
2017-12-20	33.75	34.25	33.75	33.97	-0.07	-0.21	370001.0	12561586.3	212
2017-12-19	33.85	34.15	33.65	34.04	0.19	0.56	825995.0	28022897.5	592
2017-12-18	33.35	34.0	33.35	33.85	0.38	1.14	893288.0	30228238.2	446
2017-12-17	33.6	33.65	33.45	33.47	-0.08	-0.24	99561.0	3339971.0	136
2017-12-14	33.75	33.75	33.4	33.55	-0.04	-0.12	254892.0	8550813.2	193
2017-12-13	33.75	33.75	33.45	33.59	-0.13	-0.39	163622.0	5490873.1	143
2017-12-12	33.85	33.85	33.45	33.72	-0.08	-0.24	883941.0	29768533.4	418
2017-12-11	33.8	34.0	33.8	33.8	-0.11	-0.32	300888.0	10196216.7	135
2017-12-10	34.0	34.0	33.75	33.91	0.1	0.3	144315.0	4888355.6	187
2017-12-07	33.75	33.85	33.55	33.81	0.02	0.06	279720.0	9431098.0	148
2017-12-06	33.95	33.95	33.75	33.79	-0.14	-0.41	141630.0	4789613.6	139
2017-12-05	33.85	34.15	33.85	33.93	-0.12	-0.35	408008.0	13847123.0	275
2017-12-04	34.05	34.15	33.95	34.05	-0.02	-0.06	397223.0	13523399.5	266
2017-12-03	34.0	34.65	34.0	34.07	0.15	0.44	1401738.0	48017609.5	439
2017-11-30	33.4	33.95	33.4	33.92	0.22	0.65	505559.0	17093758.0	340
2017-11-29	33.45	33.85	33.45	33.7	0.37	1.11	342956.0	11559272.6	243
2017-11-28	33.35	33.55	33.35	33.33	-0.02	-0.06	422949.0	14137116.2	267
2017-11-27	33.25	33.55	33.25	33.35	0.02	0.06	659711.0	22049453.0	311
2017-11-26	33.4	33.65	33.2	33.33	-0.14	-0.42	1223282.0	40909372.8	453
2017-11-23	33.85	33.95	33.45	33.47	-0.46	-1.36	1216926.0	41014752.5	483
2017-11-22	34.25	34.35	33.6	33.93	-0.41	-1.19	1476218.0	50244564.4	552
2017-11-21	34.65	34.75	34.25	34.34	-0.57	-1.63	1368761.0	47297014.6	591
2017-11-20	35.15	35.25	34.8	34.91	-0.31	-0.88	523764.0	18346860.9	235
2017-11-19	35.05	35.4	35.0	35.22	-0.09	-0.25	873302.0	30732288.6	333
2017-11-16	35.15	35.6	34.75	35.31	0.24	0.68	2841333.0	99869793.3	614
2017-11-15	34.85	35.55	34.45	35.07	-0.14	-0.4	2246876.0	78769756.3	650
2017-11-14	35.0	35.35	34.45	35.21	0.06	0.17	1745820.0	61050799.5	546
2017-11-13	34.45	35.25	34.4	35.15	0.47	1.36	2784465.0	97260853.9	657
2017-11-12	34.65	35.4	33.8	34.68	-0.27	-0.77	6977852.0	240595127.6	925
2017-11-09	34.4	35.05	34.2	34.95	0.24	0.69	2665322.0	92631568.2	1080
2017-11-08	34.0	34.95	33.8	34.71	0.34	0.99	2032785.0	69958627.4	849
2017-11-07	33.55	34.55	32.95	34.37	0.54	1.6	4653299.0	157400111.5	1177
2017-11-06	32.65	34.0	32.0	33.83	0.93	2.83	3524936.0	116314451.4	1701
2017-11-05	32.95	33.0	31.6	32.9	0.53	1.64	3156777.0	102563638.3	797
2017-11-02	31.85	32.4	31.8	32.37	0.52	1.63	359507.0	11546394.1	303
2017-11-01	31.55	31.85	31.45	31.85	0.26	0.82	244122.0	7721518.85	209
2017-10-31	31.6	31.75	31.35	31.59	-0.08	-0.25	201731.0	6364859.15	178
2017-10-30	31.8	31.85	31.55	31.67	0.02	0.06	299615.0	9504079.25	178
2017-10-29	31.2	31.65	31.2	31.65	0.55	1.77	1345502.0	42216172.85	331
2017-10-26	31.4	31.45	30.9	31.1	-0.49	-1.55	372719.0	11586147.2	349
2017-10-25	31.85	31.85	31.1	31.59	0.18	0.57	532376.0	16750702.75	290
2017-10-24	30.95	31.75	30.45	31.41	0.56	1.82	1749794.0	54532156.55	495
2017-10-23	32.0	32.0	30.6	30.85	-1.51	-4.67	2655104.0	82057902.45	1571
2017-10-22	32.65	32.75	32.25	32.36	-0.21	-0.64	278636.0	9031039.55	216
2017-10-19	32.0	32.6	32.0	32.57	0.53	1.65	394182.0	12751414.55	263
2017-10-18	32.65	32.65	31.95	32.04	-0.37	-1.14	822011.0	26337413.3	329
2017-10-17	33.0	33.0	32.2	32.41	-0.32	-0.98	536153.0	17376144.0	400
2017-10-16	33.0	33.4	32.6	32.73	-0.15	-0.46	1555905.0	51237804.1	1371
2017-10-15	33.0	33.35	32.85	32.88	-0.29	-0.87	438501.0	14554774.85	468
2017-10-12	32.35	33.2	32.25	33.17	0.86	2.66	531249.0	17367596.6	281
2017-10-11	33.15	33.2	32.0	32.31	-0.82	-2.48	829184.0	26947595.3	361
2017-10-10	33.15	33.35	33.0	33.13	-0.19	-0.57	767088.0	25438820.2	322
2017-10-09	33.65	33.85	33.15	33.32	-0.57	-1.68	698348.0	23290096.75	454
2017-10-08	34.35	34.4	33.75	33.89	-0.54	-1.57	220613.0	7529896.9	212
2017-10-05	34.75	34.95	34.2	34.43	-0.47	-1.35	422334.0	14587392.3	319
2017-10-04	34.05	35.0	34.05	34.9	0.59	1.72	561074.0	19471769.4	445
2017-10-03	34.15	34.45	34.0	34.31	-0.02	-0.06	218468.0	7484326.7	185
2017-10-02	34.2	34.45	34.05	34.33	0.0	0.0	535511.0	17131294.95	182
2017-10-01	33.8	34.35	33.65	34.33	0.05	0.15	556170.0	18917827.5	298
2017-09-28	34.0	34.35	33.95	34.28	0.39	1.15	430410.0	14713248.2	277
2017-09-27	34.05	34.15	33.6	33.89	-0.12	-0.35	665055.0	22485778.9	326
2017-09-26	33.65	34.15	33.65	34.01	0.29	0.86	460179.0	15652449.9	302
2017-09-25	34.35	34.35	33.4	33.72	-0.59	-1.72	1363310.0	45886836.2	835
2017-09-21	35.25	35.25	34.2	34.31	-0.64	-1.83	1010019.0	34894476.0	791
2017-09-20	35.35	35.55	34.8	34.95	-0.6	-1.69	516368.0	18094737.2	320
2017-09-19	36.0	36.2	35.55	35.55	-0.52	-1.44	428864.0	15355476.8	215
2017-09-18	36.25	36.35	36.0	36.07	-0.25	-0.69	447140.0	16169398.1	165
2017-09-17	36.55	36.6	36.15	36.32	-0.11	-0.3	481626.0	17513278.9	149
2017-09-14	36.35	36.45	36.25	36.43	0.1	0.28	409325.0	14882000.2	214
2017-09-13	36.2	36.35	36.15	36.33	-0.06	-0.16	251714.0	9123326.4	154
2017-09-12	36.15	36.55	36.15	36.39	0.2	0.55	508040.0	18496685.2	318
2017-09-11	35.45	36.55	35.45	36.19	0.52	1.46	745115.0	26984375.6	427
2017-09-10	36.2	36.4	35.65	35.67	-0.53	-1.46	1398747.0	50292050.2	465
2017-09-07	35.35	36.25	35.05	36.2	0.87	2.46	1170665.0	41867592.1	540
2017-09-06	34.85	35.4	34.85	35.33	0.38	1.09	367631.0	12924925.0	200
2017-08-29	35.15	35.2	34.95	34.95	-0.32	-0.91	517190.0	18097420.7	177
2017-08-28	34.8	35.35	34.8	35.27	0.48	1.38	341592.0	12017225.7	364
2017-08-27	35.25	35.6	34.75	34.79	-0.5	-1.42	483425.0	17001890.9	352
2017-08-24	34.95	35.35	34.8	35.29	0.25	0.71	970041.0	34025090.2	469
2017-08-23	34.6	35.8	34.6	35.04	0.36	1.04	1957257.0	69337120.2	674
2017-08-22	34.0	35.25	34.0	34.68	0.57	1.67	1392126.0	48427574.0	570
2017-08-21	33.85	34.45	33.8	34.11	0.23	0.68	827501.0	28325047.1	383
2017-08-20	33.55	34.0	33.55	33.88	0.31	0.92	1243724.0	42172002.9	414
2017-08-17	33.35	33.6	33.35	33.57	0.29	0.87	515960.0	17294506.5	289
2017-08-16	33.35	33.75	33.2	33.28	-0.08	-0.24	907526.0	30336690.2	338
2017-08-15	33.25	33.55	33.25	33.36	0.03	0.09	522015.0	17409004.75	255
2017-08-14	33.25	33.4	33.2	33.33	0.0	0.0	268811.0	8958042.0	143
2017-08-13	33.45	33.45	33.25	33.33	0.0	0.0	595356.0	19839094.1	235
2017-08-10	33.8	34.15	33.35	33.33	-0.37	-1.1	802002.0	26937322.7	461
2017-08-09	33.35	33.8	33.35	33.7	0.32	0.96	794841.0	26681596.6	526
2017-08-08	33.4	34.05	33.35	33.38	-0.05	-0.15	422340.0	14237511.0	458
2017-08-07	33.15	33.75	33.15	33.43	0.26	0.78	711669.0	23787807.7	374
2017-08-06	33.05	33.4	33.05	33.17	0.07	0.21	231623.0	7695498.9	188
2017-08-03	32.95	33.35	32.95	33.1	0.09	0.27	343038.0	11344384.25	170
2017-08-02	33.15	33.15	32.95	33.01	-0.16	-0.48	502926.0	16617075.3	149
2017-08-01	33.05	33.3	33.0	33.17	0.12	0.36	561572.0	18620274.6	233
2017-07-31	33.15	33.15	33.0	33.05	-0.22	-0.66	451578.0	14933903.65	233
2017-07-30	33.3	33.35	33.2	33.27	0.04	0.12	406913.0	13541309.9	207
2017-07-27	33.0	33.3	32.95	33.23	0.21	0.64	446060.0	14732043.3	320
2017-07-26	32.95	33.15	32.95	33.02	-0.1	-0.3	594435.0	19618828.6	316
2017-07-25	33.15	33.35	33.05	33.12	-0.08	-0.24	635181.0	21103119.85	395
2017-07-24	33.1	33.4	33.1	33.2	-0.35	-1.04	405725.0	13478824.35	298
2017-07-23	33.55	33.6	33.35	33.55	0.1	0.3	520703.0	17412669.8	220
2017-07-20	33.4	33.6	33.35	33.45	0.01	0.03	522752.0	17486378.3	341
2017-07-19	33.45	33.85	33.4	33.44	-0.13	-0.39	472377.0	15858575.8	319
2017-07-18	33.6	33.85	33.45	33.57	-0.14	-0.42	313458.0	10542438.9	217
2017-07-17	34.15	34.15	33.65	33.71	-0.44	-1.29	444288.0	15053544.9	371
2017-07-16	34.15	34.35	33.95	34.15	-0.12	-0.35	482801.0	16488690.0	414
2017-07-13	34.55	34.6	34.2	34.27	-0.12	-0.35	521859.0	17897507.8	372
2017-07-12	34.15	34.6	34.15	34.39	0.28	0.82	882291.0	30375489.3	479
2017-07-11	34.15	34.55	34.0	34.11	0.09	0.26	922478.0	31564284.6	486
2017-07-10	33.4	34.6	33.4	34.02	0.65	1.95	1482240.0	50802926.7	687
2017-07-09	33.4	33.6	33.35	33.37	-0.29	-0.86	547509.0	18282957.25	483
2017-07-06	33.75	34.2	33.6	33.66	-0.3	-0.88	629651.0	21318816.2	550
2017-07-05	34.0	34.75	33.35	33.96	-0.4	-1.16	2305451.0	78045385.1	1460
2017-07-04	36.2	36.6	34.0	34.36	-2.53	-6.86	2885694.0	101701326.5	1741
2017-07-03	37.0	37.2	35.25	36.89	-0.21	-0.57	5425656.0	196587710.4	1968
2017-07-02	35.0	38.65	34.0	37.1	1.69	4.77	6253646.0	230762618.2	1972
2017-06-22	33.35	36.95	33.0	35.41	1.81	5.39	17291421.0	625225438.0	3052
2017-06-21	30.75	33.6	30.75	33.6	3.03	9.91	27605793.0	916581822.5	1970
2017-06-20	30.65	31.35	30.0	30.57	-0.44	-1.42	1196634.0	36801595.4	796
2017-06-19	29.95	31.65	29.85	31.01	0.85	2.82	3268589.0	101260832.45	1288
2017-06-18	29.45	30.2	29.25	30.16	0.65	2.2	2332490.0	68881973.95	592
2017-06-15	29.35	29.8	29.15	29.51	0.19	0.65	1572195.0	46353094.7	642
2017-06-14	28.55	29.45	28.55	29.32	0.81	2.84	1527093.0	44565332.15	591
2017-06-13	28.35	28.55	28.35	28.51	0.04	0.14	577091.0	16439430.15	269
2017-06-12	28.15	28.65	28.15	28.47	0.27	0.96	940323.0	26779198.15	365
2017-06-11	28.45	28.45	28.0	28.2	-0.27	-0.95	145268.0	4096685.0	130
2017-06-08	29.0	29.0	28.45	28.47	-0.56	-1.93	372849.0	10674048.35	203
2017-06-07	28.55	29.15	28.55	29.03	0.26	0.9	688533.0	19883356.65	279
2017-06-06	28.65	29.05	28.4	28.77	-0.19	-0.66	845588.0	24428767.2	362
2017-06-05	28.35	29.05	28.25	28.96	0.37	1.29	1321970.0	37708949.4	576
2017-06-04	27.55	28.75	27.55	28.59	0.85	3.06	1588808.0	45142627.15	724
2017-06-01	27.55	27.8	27.55	27.74	0.0	0.0	184788.0	5111638.1	200
2017-05-31	27.4	27.85	27.4	27.74	0.31	1.13	605397.0	16761306.8	382
2017-05-30	27.0	27.55	27.0	27.43	0.43	1.59	637235.0	17434843.3	220
2017-05-29	26.65	27.05	26.6	27.0	0.27	1.01	125670.0	3372870.3	120
2017-05-28	27.2	27.2	26.65	26.73	-0.56	-2.05	401705.0	10796229.9	191
2017-05-25	27.35	27.4	27.25	27.29	-0.34	-1.23	1002794.0	27419464.5	546
2017-05-24	27.65	27.95	27.45	27.63	-0.16	-0.58	481358.0	13376404.4	192
2017-05-23	27.8	27.95	27.6	27.79	0.02	0.07	774971.0	21532456.8	270
2017-05-22	27.65	27.85	27.65	27.77	-0.12	-0.43	553112.0	15337514.7	260
2017-05-21	27.45	28.0	27.45	27.89	0.51	1.86	1488267.0	41376327.9	699
2017-05-18	27.15	27.45	26.95	27.38	0.11	0.4	1640406.0	44775533.4	453
2017-05-17	27.05	27.6	27.05	27.27	0.04	0.15	2260424.0	61780713.6	685
2017-05-16	26.4	27.25	26.4	27.23	0.83	3.14	1792095.0	48166272.8	689
2017-05-15	26.05	26.55	26.05	26.4	0.26	0.99	1399638.0	36980415.7	395
2017-05-14	26.0	26.2	25.85	26.14	0.21	0.81	763322.0	19900635.2	360
2017-05-11	26.0	26.15	25.95	25.93	-0.01	-0.04	291786.0	7584058.7	260
2017-05-10	25.85	26.05	25.85	25.94	-0.01	-0.04	456929.0	11868024.2	211
2017-05-09	25.55	26.0	25.55	25.95	0.44	1.72	610037.0	15735406.1	306
2017-05-08	25.65	25.8	25.35	25.51	-0.12	-0.47	1479909.0	37750693.2	411
2017-05-07	25.8	25.85	25.6	25.63	-0.35	-1.35	254226.0	6536628.6	213
2017-05-04	26.0	26.4	25.95	25.98	-0.68	-2.55	927950.0	24236498.9	380
2017-05-03	26.65	26.8	26.55	26.66	0.0	0.0	774149.0	20619307.1	290
2017-05-02	26.65	26.85	26.6	26.66	0.01	0.04	1667457.0	44557871.9	425
2017-05-01	26.35	26.8	26.25	26.65	0.39	1.49	2008116.0	53505994.0	571
2017-04-30	26.0	26.45	26.0	26.26	0.27	1.04	989772.0	26001653.3	352
2017-04-27	25.75	26.0	25.75	25.99	0.22	0.85	521358.0	13491452.0	258
2017-04-26	25.65	25.85	25.6	25.77	0.01	0.04	442172.0	11403013.2	172
2017-04-25	26.0	26.0	25.65	25.76	-0.18	-0.69	1177944.0	30452228.7	369
2017-04-24	25.75	26.0	25.6	25.94	0.21	0.82	567260.0	14661764.4	307
2017-04-23	25.95	26.2	25.65	25.73	0.2	0.78	1989350.0	51522851.2	488
2017-04-20	25.45	25.55	25.25	25.53	0.12	0.47	1256225.0	31839176.7	374
2017-04-19	25.25	25.45	25.25	25.41	0.1	0.4	667533.0	16925162.2	372
2017-04-18	25.15	25.4	25.15	25.31	0.29	1.16	1220244.0	30840656.9	422
2017-04-17	24.8	25.15	24.8	25.02	0.16	0.64	929987.0	23175984.7	312
2017-04-16	25.45	25.45	24.68	24.86	-0.63	-2.47	3470208.0	86361334.9	900
2017-04-13	26.0	26.15	25.45	25.49	-0.6	-2.3	4203843.0	107876362.2	871
2017-04-12	25.45	26.35	25.45	26.09	0.63	2.47	13415703.0	321144432.3	965
2017-04-11	25.6	25.6	25.4	25.46	-0.15	-0.59	1600008.0	40851141.1	338
2017-04-10	25.75	25.8	25.6	25.61	0.0	0.0	1160525.0	29783985.4	312
2017-04-09	25.8	25.85	25.55	25.61	-0.26	-1.01	1988297.0	51069473.5	504
2017-04-06	25.75	26.0	25.65	25.87	0.15	0.58	2148507.0	55592585.4	565
2017-04-05	25.8	25.95	25.6	25.72	0.01	0.04	2083481.0	53649341.9	436
2017-04-04	25.65	25.75	25.55	25.71	0.1	0.39	677541.0	17345592.8	267
2017-04-03	25.95	26.0	25.55	25.61	-0.39	-1.5	1008515.0	25954709.8	328
2017-04-02	26.35	26.35	25.95	26.0	-0.29	-1.1	970088.0	25323004.4	325
2017-03-30	25.95	26.35	25.95	26.29	0.31	1.19	1342842.0	35292719.8	323
2017-03-29	25.65	26.15	25.65	25.98	0.31	1.21	1807560.0	46888801.8	619
2017-03-28	25.45	25.8	25.4	25.67	0.3	1.18	913086.0	23385867.2	289
2017-03-27	25.65	25.75	25.35	25.37	-0.29	-1.13	947672.0	24144856.6	326
2017-03-26	25.85	25.95	25.65	25.66	-0.08	-0.31	626987.0	16148454.9	209
2017-03-23	25.6	25.85	25.4	25.74	0.08	0.31	456614.0	11711389.5	266
2017-03-22	26.2	26.2	25.6	25.66	-0.6	-2.28	977738.0	25187571.4	404
2017-03-21	26.35	26.4	26.2	26.26	-0.07	-0.27	151797.0	3995064.9	103
2017-03-20	26.35	26.45	26.25	26.33	-0.05	-0.19	768698.0	20257900.0	198
2017-03-19	26.55	26.55	26.35	26.38	-0.15	-0.57	164547.0	4346238.6	121
2017-03-16	25.85	26.55	25.85	26.53	0.54	2.08	651866.0	17162538.1	334
2017-03-15	25.4	26.05	25.4	25.99	0.66	2.61	1834449.0	47096716.9	402
2017-03-14	25.85	25.85	25.15	25.33	-0.54	-2.09	1537259.0	39164070.9	557
2017-03-13	26.15	26.15	25.85	25.87	-0.34	-1.3	1969101.0	51222838.5	588
2017-03-12	26.55	26.6	26.15	26.21	-0.44	-1.65	772832.0	20331157.4	338
2017-03-09	26.55	26.65	26.2	26.65	0.02	0.08	1004307.0	26566714.4	450
2017-03-08	26.65	26.8	26.6	26.63	-0.04	-0.15	1215276.0	32403070.8	248
2017-03-07	26.8	27.0	26.6	26.67	-0.11	-0.41	846063.0	22622830.9	275
2017-03-06	26.8	26.8	26.6	26.78	-0.06	-0.22	1123956.0	29990645.8	395
2017-03-05	27.25	27.25	26.75	26.84	-0.47	-1.72	1016246.0	27354694.4	632
2017-03-02	27.25	27.4	27.15	27.31	0.08	0.29	467165.0	12743249.4	198
2017-03-01	27.0	27.35	26.95	27.23	0.28	1.04	260333.0	7075961.2	166
2017-02-28	27.15	27.15	26.75	26.95	-0.31	-1.14	1242945.0	33333628.0	353
2017-02-27	27.6	27.65	27.2	27.26	-0.38	-1.37	596417.0	16400199.6	184
2017-02-26	27.45	27.75	27.45	27.64	0.05	0.18	66063.0	1823874.9	74
2017-02-23	27.8	28.0	27.55	27.59	-0.18	-0.65	385397.0	10646283.0	198
2017-02-22	28.0	28.0	27.75	27.77	-0.1	-0.36	421787.0	11732855.8	237
2017-02-21	27.85	27.95	27.65	27.87	-0.12	-0.43	203331.0	5657050.5	168
2017-02-20	28.05	28.15	27.85	27.99	-0.07	-0.25	823016.0	23062550.9	342
2017-02-19	27.85	28.15	27.85	28.06	0.2	0.72	807174.0	22621504.4	280
2017-02-16	27.55	27.95	27.55	27.86	0.28	1.02	706049.0	19571500.5	406
2017-02-15	27.4	27.65	27.4	27.58	0.11	0.4	232974.0	6405136.5	136
2017-02-14	27.4	27.6	27.4	27.47	-0.04	-0.15	155051.0	4261707.4	124
2017-02-13	27.4	27.65	27.35	27.51	0.04	0.15	338768.0	9332378.0	218
2017-02-12	27.35	27.65	27.35	27.47	0.19	0.7	542990.0	14973313.9	608
2017-02-09	27.15	27.35	27.15	27.28	-0.07	-0.26	235103.0	6415410.3	171
2017-02-08	27.6	27.6	27.05	27.35	-0.12	-0.44	556458.0	15170207.2	280
2017-02-07	27.75	27.95	27.4	27.47	-0.26	-0.94	734138.0	20265631.6	269
2017-02-06	27.95	28.0	27.65	27.73	-0.2	-0.72	845487.0	23472764.8	1052
2017-02-05	28.45	28.45	27.95	27.93	-0.54	-1.9	639525.0	17953932.4	287
2017-02-02	28.4	28.55	28.35	28.47	0.04	0.14	230450.0	6558721.1	121
2017-02-01	28.55	28.55	28.35	28.43	-0.1	-0.35	384321.0	10931360.1	268
2017-01-31	28.8	28.8	28.45	28.53	-0.46	-1.59	579857.0	16596255.4	269
2017-01-30	29.15	29.35	28.95	28.99	-0.38	-1.29	451433.0	13156933.0	187
2017-01-29	29.4	29.45	29.0	29.37	0.03	0.1	1230495.0	35928205.5	489
2017-01-26	28.8	29.45	28.8	29.34	0.4	1.38	1045971.0	30634825.9	438
2017-01-25	28.55	29.2	28.55	28.94	0.27	0.94	1025184.0	29686864.4	298
2017-01-24	28.35	28.75	28.35	28.67	0.48	1.7	1136820.0	32535646.4	548
2017-01-23	28.0	28.35	27.85	28.19	0.2	0.71	1106196.0	31133995.9	351
2017-01-22	28.05	28.25	27.8	27.99	-0.06	-0.21	425289.0	11918576.9	227
2017-01-19	27.25	28.25	27.25	28.05	0.94	3.47	1254903.0	35028888.3	789
2017-01-18	26.85	27.25	26.85	27.11	0.04	0.15	623454.0	16908362.9	273
2017-01-17	26.6	27.15	26.45	27.07	0.44	1.65	663599.0	17751681.4	282
2017-01-16	26.6	26.75	26.25	26.63	-0.02	-0.08	912843.0	24174259.6	416
2017-01-15	26.55	26.8	26.2	26.65	0.26	0.99	374681.0	9945242.4	247
2017-01-12	26.4	26.45	25.85	26.39	0.07	0.27	2231021.0	58403442.0	992
2017-01-11	27.15	27.15	26.0	26.32	-0.7	-2.59	2709516.0	71413681.6	1045
2017-01-10	27.05	27.4	26.8	27.02	-0.15	-0.55	824375.0	22323664.7	691
2017-01-09	27.8	27.85	27.0	27.17	-0.58	-2.09	1691895.0	46098383.7	607
2017-01-08	28.2	28.25	27.75	27.75	-0.48	-1.7	475298.0	13279979.3	284
2017-01-05	28.05	28.25	28.0	28.23	0.05	0.18	477078.0	13454816.4	259
2017-01-04	28.25	28.35	28.0	28.18	-0.19	-0.67	797610.0	22449444.6	323
2017-01-03	28.55	28.6	28.25	28.37	-0.23	-0.8	906273.0	25740229.8	283
2017-01-02	28.45	28.75	28.45	28.6	0.09	0.32	959165.0	27429344.7	293
2017-01-01	28.35	28.55	28.25	28.51	0.1	0.35	283598.0	8069668.2	205
2016-12-29	28.6	28.65	28.35	28.41	-0.12	-0.42	377586.0	10776007.7	231
2016-12-28	28.65	29.05	28.55	28.53	-0.12	-0.42	1550999.0	44761385.5	523
2016-12-27	28.05	28.8	27.95	28.65	0.55	1.96	2186129.0	62285049.6	872
2016-12-26	27.95	28.25	27.95	28.1	0.12	0.43	1110638.0	31152553.2	385
2016-12-25	27.55	28.15	27.55	27.98	0.56	2.04	2148000.0	60059774.1	511
2016-12-22	27.35	27.55	27.25	27.42	0.11	0.4	1049223.0	28745280.5	401
2016-12-21	27.25	27.4	27.05	27.31	0.18	0.66	916475.0	24930550.5	330
2016-12-20	27.75	27.75	27.05	27.13	-0.56	-2.02	1305431.0	35520724.8	529
2016-12-19	28.05	28.15	27.65	27.69	-0.47	-1.67	588726.0	16397262.1	309
2016-12-18	28.0	28.2	28.0	28.16	0.17	0.61	550740.0	15504694.4	216
2016-12-15	28.2	28.35	27.95	27.99	-0.1	-0.36	1406370.0	39589180.6	507
2016-12-14	27.95	28.15	27.95	28.09	0.08	0.29	439623.0	12325615.6	195
2016-12-13	28.2	28.2	27.85	28.01	-0.35	-1.23	924678.0	25922168.8	336
2016-12-12	28.05	28.55	28.05	28.36	0.3	1.07	2798073.0	79103360.3	1458
2016-12-11	28.0	28.2	27.95	28.06	0.21	0.75	1500734.0	42038800.4	441
2016-12-08	28.0	28.15	27.75	27.85	-0.02	-0.07	786621.0	21925845.3	430
2016-12-07	28.15	28.15	27.85	27.87	-0.23	-0.82	707553.0	19810352.9	338
2016-12-06	28.2	28.25	28.05	28.1	-0.07	-0.25	1007859.0	28335851.2	365
2016-12-05	28.35	28.35	28.05	28.17	-0.14	-0.49	960980.0	27113552.3	454
2016-12-04	28.45	28.75	28.0	28.31	-0.1	-0.35	1586594.0	45113786.7	510
2016-12-01	28.65	28.65	28.35	28.41	0.21	0.74	2199794.0	62775124.6	534
2016-11-30	28.45	28.8	28.15	28.2	-0.21	-0.74	1733888.0	49279133.1	635
2016-11-29	28.45	28.8	28.4	28.41	-0.12	-0.42	949961.0	27136255.3	475
2016-11-28	27.95	28.55	27.95	28.53	0.38	1.35	3360020.0	96599030.8	770
2016-11-27	27.65	28.2	27.45	28.15	0.48	1.73	984636.0	27577322.6	394
2016-11-24	28.4	28.85	27.65	27.67	-0.54	-1.91	4402764.0	124556321.8	1577
2016-11-23	27.05	28.35	27.0	28.21	1.14	4.21	3597618.0	99270034.9	925
2016-11-22	26.65	27.2	26.65	27.07	0.41	1.54	1511339.0	40670337.4	438
2016-11-21	26.85	27.05	26.55	26.66	-0.31	-1.15	760782.0	20368920.0	356
2016-11-20	27.15	27.35	26.85	26.97	-0.32	-1.17	1286010.0	34782547.5	503
2016-11-17	27.45	27.45	27.15	27.29	-0.17	-0.62	1224417.0	33395134.7	401
2016-11-16	27.45	27.8	27.15	27.46	0.47	1.74	1169795.0	32098055.8	570
2016-11-15	28.15	28.15	26.55	26.99	-1.14	-4.05	1109870.0	30373585.6	607
2016-11-14	28.15	28.25	28.0	28.13	-0.05	-0.18	529194.0	14898659.7	295
2016-11-13	28.15	28.35	28.15	28.18	0.03	0.11	1188224.0	33559751.2	419
2016-11-10	28.15	28.4	28.05	28.15	0.1	0.36	1585667.0	44753919.9	640
2016-11-09	28.0	28.4	27.55	28.05	-0.55	-1.92	3395571.0	94955171.5	1856
2016-11-08	28.0	29.35	28.0	28.6	0.57	2.03	2064071.0	59494263.7	786
2016-11-07	28.2	28.25	28.0	28.03	0.02	0.07	583005.0	16377997.2	484
2016-11-06	28.55	28.8	27.85	28.01	-0.63	-2.2	1297608.0	36957157.0	938
2016-11-03	28.2	28.85	27.95	28.64	0.37	1.31	1154207.0	32831646.9	512
2016-11-02	28.95	29.05	28.0	28.27	-1.04	-3.55	1649552.0	47090267.1	1051
2016-11-01	29.2	29.6	29.05	29.31	0.11	0.38	3328611.0	97683959.0	686
2016-10-31	28.95	30.0	28.8	29.2	0.19	0.65	6622883.0	194622328.6	1624
2016-10-30	26.8	29.25	26.65	29.01	2.12	7.88	5021970.0	143515849.0	1633
2016-10-27	26.8	27.05	26.15	26.89	0.13	0.49	2496563.0	67069891.3	824
2016-10-26	25.35	27.25	25.25	26.76	1.16	4.53	2175369.0	56794788.6	824
2016-10-25	24.34	25.65	24.34	25.6	1.2	4.92	2192763.0	54473840.5	626
2016-10-24	24.14	24.48	24.14	24.4	0.25	1.04	1793130.0	43629983.6	498
2016-10-23	23.54	24.34	23.54	24.15	0.64	2.72	1173597.0	28337500.7	374
2016-10-20	22.74	23.94	22.74	23.51	0.77	3.39	2199693.0	51726220.6	577
2016-10-19	22.2	22.94	22.2	22.74	0.49	2.2	600749.0	13547009.5	260
2016-10-18	22.34	22.48	22.0	22.25	-0.2	-0.89	708233.0	15742800.7	300
2016-10-17	22.6	22.74	22.34	22.45	-0.18	-0.8	514790.0	11531321.8	259
2016-10-16	23.74	23.88	22.48	22.63	-1.3	-5.43	1403726.0	31956054.8	617
2016-10-13	23.68	24.0	23.68	23.93	0.2	0.84	706016.0	16814078.7	276
2016-10-12	23.6	23.8	23.54	23.73	0.07	0.3	302954.0	7168774.7	175
2016-10-11	23.4	23.8	23.4	23.66	0.35	1.5	578385.0	13658382.9	266
2016-10-10	23.08	23.8	22.88	23.31	-0.01	-0.04	873348.0	20194425.7	403
2016-10-09	23.74	23.74	23.2	23.32	-0.13	-0.55	613262.0	14357256.2	447
2016-10-06	22.8	24.0	22.68	23.45	0.78	3.44	1191152.0	27635684.8	525
2016-10-05	22.0	22.74	22.0	22.67	0.32	1.43	1463538.0	32775089.5	374
2016-10-04	21.48	22.48	21.48	22.35	0.71	3.28	1092642.0	24130075.6	343
2016-10-03	22.0	22.4	21.54	21.64	-0.35	-1.59	2155347.0	46912427.0	1234
2016-10-02	21.88	22.4	21.88	21.99	0.0	0.0	816348.0	18098927.1	352
2016-09-29	21.34	22.54	21.34	21.99	-0.1	-0.45	1758479.0	38802061.2	958
2016-09-28	22.14	22.68	22.0	22.09	-0.18	-0.81	1492256.0	33459420.5	493
2016-09-27	22.68	22.68	22.2	22.27	-0.69	-3.01	1691123.0	37988113.6	425
2016-09-26	22.68	23.0	22.68	22.96	0.55	2.45	1235321.0	28332106.4	367
2016-09-25	22.4	22.54	22.2	22.41	0.14	0.63	815714.0	18239229.5	272
2016-09-21	22.34	22.4	22.08	22.27	0.2	0.91	622136.0	13806185.3	285
2016-09-20	22.4	22.54	22.08	22.07	-0.26	-1.16	658479.0	14622952.0	406
2016-09-19	23.08	23.08	22.14	22.33	-0.72	-3.12	611732.0	13707190.6	431
2016-09-18	23.48	23.48	23.0	23.05	-0.85	-3.56	322224.0	7479454.0	369
2016-09-08	23.74	24.0	23.6	23.9	0.19	0.8	634295.0	15077293.6	467
2016-09-07	24.0	24.0	23.68	23.71	-0.19	-0.79	269933.0	6413200.4	122
2016-09-06	24.0	24.14	23.88	23.9	-0.12	-0.5	673749.0	16153760.8	323
2016-09-05	23.0	24.14	23.0	24.02	1.0	4.34	1346849.0	31770995.2	553
2016-09-04	22.94	23.2	22.94	23.02	0.11	0.48	919037.0	21187404.2	272
2016-09-01	23.08	23.08	22.68	22.91	-0.29	-1.25	369800.0	8451736.5	312
2016-08-31	23.14	23.28	23.0	23.2	0.04	0.17	723587.0	16747517.0	319
2016-08-30	23.2	23.34	23.14	23.16	-0.04	-0.17	637890.0	14793539.8	271
2016-08-29	23.34	23.34	23.14	23.2	-0.12	-0.51	375375.0	8722673.9	195
2016-08-28	23.34	23.34	23.14	23.32	0.01	0.04	362255.0	8442048.3	333
2016-08-25	23.68	23.68	22.8	23.31	-0.44	-1.85	952592.0	22091081.7	502
2016-08-24	23.8	23.94	23.68	23.75	-0.24	-1.0	1223171.0	29097204.2	296
2016-08-23	24.14	24.2	24.0	23.99	-0.13	-0.54	1228241.0	29512829.0	361
2016-08-22	24.48	24.48	24.08	24.12	-0.39	-1.59	891713.0	21528675.4	320
2016-08-21	24.68	24.68	24.4	24.51	-0.15	-0.61	318219.0	7791267.7	212
2016-08-18	24.4	24.8	24.08	24.66	0.23	0.94	636747.0	15557759.4	361
2016-08-17	24.54	24.6	24.4	24.43	-0.16	-0.65	636813.0	15581010.9	303
2016-08-16	24.68	24.8	24.54	24.59	0.06	0.24	597036.0	14705330.7	263
2016-08-15	24.68	24.68	24.4	24.53	-0.1	-0.41	1186625.0	29073532.0	432
2016-08-14	24.94	24.94	24.6	24.63	-0.04	-0.16	924336.0	22828106.4	430
2016-08-11	24.8	24.94	24.6	24.67	-0.12	-0.48	692435.0	17140820.5	285
2016-08-10	25.0	25.0	24.68	24.79	-0.16	-0.64	476396.0	11811728.1	259
2016-08-09	25.05	25.05	24.8	24.95	-0.05	-0.2	788931.0	19630888.0	318
2016-08-08	24.94	25.0	24.8	25.0	0.16	0.64	314450.0	7836580.4	160
2016-08-07	25.0	25.05	24.8	24.84	-0.04	-0.16	408377.0	10171289.8	229
2016-08-04	24.88	25.0	24.88	24.88	0.03	0.12	125471.0	3126077.9	188
2016-08-03	24.94	25.0	24.8	24.85	-0.24	-0.96	299004.0	7447221.4	184
2016-08-02	25.2	25.2	24.94	25.09	-0.13	-0.52	1626947.0	40688132.4	222
2016-08-01	25.2	25.35	25.15	25.22	0.17	0.68	264177.0	6664443.2	197
2016-07-31	25.35	25.35	24.74	25.05	-0.1	-0.4	734474.0	18328984.6	400
2016-07-28	25.0	25.2	24.88	25.15	0.19	0.76	834657.0	20849165.7	663
2016-07-27	25.75	25.8	24.88	24.96	-0.71	-2.77	1121487.0	28352023.3	1089
2016-07-26	26.05	26.15	25.65	25.67	-0.46	-1.76	738465.0	19115696.2	355
2016-07-25	26.25	26.25	26.0	26.13	-0.2	-0.76	339474.0	8863533.0	211
2016-07-24	26.45	26.55	26.25	26.33	-0.15	-0.57	560540.0	14810595.4	239
2016-07-21	26.75	26.75	26.45	26.48	-0.2	-0.75	626162.0	16669689.8	254
2016-07-20	26.75	26.85	26.65	26.68	-0.12	-0.45	414440.0	11071681.1	194
2016-07-19	27.0	27.0	26.75	26.8	-0.15	-0.56	295397.0	7945974.3	137
2016-07-18	27.35	27.45	26.95	26.95	-0.11	-0.41	379487.0	10283624.2	280
2016-07-17	27.65	27.65	27.0	27.06	-0.42	-1.53	355982.0	9648646.4	286
2016-07-14	27.55	27.65	27.4	27.48	-0.19	-0.69	373514.0	10275013.2	597
2016-07-13	26.65	27.85	26.65	27.67	1.0	3.75	631784.0	17177730.7	701
2016-07-12	26.65	26.8	26.6	26.67	0.02	0.08	197948.0	5285896.4	124
2016-07-11	26.6	26.65	26.55	26.65	0.04	0.15	195287.0	5198999.1	112
2016-07-10	26.55	26.65	26.55	26.61	-0.04	-0.15	96882.0	2576132.2	105
2016-06-30	26.65	26.75	26.6	26.65	-0.01	-0.04	458052.0	12202735.5	204
2016-06-29	26.65	26.85	26.6	26.66	-0.05	-0.19	507863.0	13547390.8	190
2016-06-28	26.45	26.75	26.45	26.71	0.18	0.68	289794.0	7709701.6	154
2016-06-27	26.55	26.6	26.55	26.53	0.32	1.22	2191557.0	52525551.3	188
2016-06-26	26.0	26.35	25.2	26.21	-0.42	-1.58	494904.0	12872293.2	283
2016-06-23	26.6	26.65	26.55	26.63	-0.02	-0.08	247650.0	6587483.7	88
2016-06-22	26.45	26.65	26.45	26.65	0.02	0.08	281373.0	7490664.7	202
2016-06-21	26.65	26.65	26.55	26.63	0.0	0.0	191363.0	5092874.2	132
2016-06-20	26.65	26.75	26.6	26.63	0.03	0.11	289680.0	7717148.8	141
2016-06-19	26.75	26.8	26.6	26.6	0.0	0.0	297752.0	7935347.1	175
2016-06-16	26.75	26.75	26.55	26.6	-0.15	-0.56	364415.0	9707700.7	275
2016-06-15	26.95	27.0	26.75	26.75	-0.32	-1.18	428895.0	11514317.6	237
2016-06-14	27.05	27.15	26.95	27.07	-0.05	-0.18	420728.0	11377593.5	132
2016-06-13	26.85	27.15	26.85	27.12	0.19	0.71	335952.0	9081267.8	188
2016-06-12	27.15	27.25	26.85	26.93	-0.4	-1.46	388049.0	10492317.5	202
2016-06-09	27.35	27.45	27.15	27.33	0.2	0.74	381051.0	10399672.6	168
2016-06-08	26.8	27.35	26.8	27.13	0.36	1.34	856275.0	23195055.7	288
2016-06-07	26.8	27.0	26.65	26.77	-0.07	-0.26	327408.0	8769968.0	157
2016-06-06	26.8	26.85	26.65	26.84	0.21	0.79	180381.0	4826879.5	122
2016-06-05	27.2	27.35	26.6	26.63	-0.7	-2.56	324989.0	8750820.4	262
2016-06-02	27.0	27.4	27.0	27.33	0.22	0.81	252420.0	6875359.5	222
2016-06-01	26.85	27.15	26.85	27.11	-0.1	-0.37	110996.0	3005078.9	102
2016-05-31	26.75	27.35	26.55	27.21	0.38	1.42	596592.0	15964083.6	301
2016-05-30	26.95	27.0	26.55	26.83	-0.09	-0.33	436944.0	11659048.2	323
2016-05-29	27.15	27.35	26.45	26.92	-0.51	-1.86	1522995.0	40598478.0	637
2016-05-26	27.85	27.95	27.35	27.43	-0.38	-1.37	1135551.0	31228291.8	598
2016-05-25	27.95	27.95	27.75	27.81	0.18	0.65	310553.0	8633066.2	217
2016-05-24	27.85	28.0	27.6	27.63	-0.36	-1.29	323315.0	8977111.5	246
2016-05-23	28.25	28.35	27.85	27.99	-0.34	-1.2	574278.0	16077239.8	249
2016-05-22	28.4	28.55	28.2	28.33	-0.06	-0.21	746076.0	21174206.4	345
2016-05-19	28.25	28.4	28.15	28.39	0.12	0.42	404655.0	11443393.1	245
2016-05-18	28.45	28.55	28.25	28.27	-0.08	-0.28	453746.0	12886185.9	242
2016-05-17	28.45	28.65	28.35	28.35	-0.05	-0.18	447711.0	12754042.3	321
2016-05-16	28.55	28.55	28.35	28.4	0.0	0.0	232250.0	6601146.5	195
2016-05-15	28.45	28.65	28.4	28.4	-0.07	-0.25	222524.0	6341220.2	229
2016-05-12	28.6	28.75	28.45	28.47	-0.06	-0.21	448671.0	12834364.6	241
2016-05-11	28.55	28.75	28.45	28.53	0.1	0.35	395679.0	11310797.8	249
2016-05-10	28.45	28.8	28.35	28.43	-0.38	-1.32	326178.0	9304014.3	210
2016-05-09	28.65	28.85	28.55	28.81	0.16	0.56	269564.0	7737278.3	217
2016-05-08	29.2	29.75	28.6	28.65	-0.53	-1.82	1304400.0	38042844.9	471
2016-05-05	28.65	29.4	28.65	29.18	0.55	1.92	604383.0	17660515.5	478
2016-05-04	28.6	28.75	28.45	28.63	-0.04	-0.14	220647.0	6314961.9	170
2016-05-03	28.65	29.0	28.65	28.67	0.0	0.0	670796.0	19346821.1	379
2016-05-02	28.8	28.85	28.55	28.67	-0.14	-0.49	331833.0	9512533.0	300
2016-05-01	29.55	29.55	28.65	28.81	-0.84	-2.83	634226.0	18451429.0	431
2016-04-28	29.6	30.15	29.55	29.65	0.16	0.54	1001075.0	29908698.4	576
2016-04-27	29.4	29.6	29.15	29.49	0.08	0.27	1313771.0	38557852.6	691
2016-04-26	30.65	30.65	29.15	29.41	-1.01	-3.32	1666271.0	49272741.4	946
2016-04-25	28.4	30.85	28.05	30.42	2.06	7.26	3919385.0	115636619.4	918
2016-04-24	28.2	28.65	28.2	28.36	0.23	0.82	632589.0	17983258.2	354
2016-04-21	28.2	28.35	28.15	28.13	0.0	0.0	274661.0	7749371.7	219
2016-04-20	28.4	28.45	28.0	28.13	-0.33	-1.16	586275.0	16553853.2	336
2016-04-19	28.35	28.6	28.25	28.46	0.29	1.03	816099.0	23170065.5	371
2016-04-18	27.95	28.25	27.65	28.17	-0.1	-0.35	416702.0	11633671.5	316
2016-04-17	28.15	28.4	27.55	28.27	0.17	0.6	808184.0	22657267.5	416
2016-04-14	27.15	28.25	27.05	28.1	1.07	3.96	1385330.0	38264564.9	630
2016-04-13	27.25	27.6	26.95	27.03	0.16	0.6	1082229.0	29424751.0	510
2016-04-12	26.65	27.0	26.65	26.87	0.3	1.13	859350.0	23092243.8	278
2016-04-11	26.8	26.85	26.55	26.57	-0.28	-1.04	226827.0	6064776.3	162
2016-04-10	26.8	27.15	26.8	26.85	0.1	0.37	322308.0	8692500.6	222
2016-04-07	26.6	26.95	26.55	26.75	0.34	1.29	311661.0	8319319.6	221
2016-04-06	26.25	26.55	26.25	26.41	-0.2	-0.75	421392.0	11113397.4	270
2016-04-05	26.4	26.65	26.35	26.61	0.07	0.26	350586.0	9310224.8	234
2016-04-04	26.55	26.75	26.35	26.54	0.12	0.45	488298.0	12952692.5	295
2016-04-03	26.95	27.0	26.25	26.42	-0.71	-2.62	1024892.0	27055691.4	464
2016-03-31	26.55	27.35	26.55	27.13	0.45	1.69	489102.0	13184596.6	325
2016-03-30	26.65	26.8	26.6	26.68	-0.03	-0.11	836019.0	22315340.7	295
2016-03-29	27.35	27.35	26.55	26.71	-0.68	-2.48	602520.0	16184998.0	342
2016-03-28	27.55	27.65	27.35	27.39	-0.07	-0.25	330360.0	9067720.5	190
2016-03-27	27.6	27.65	27.35	27.46	-0.08	-0.29	223452.0	6129832.7	168
2016-03-24	27.8	27.8	27.2	27.54	-0.26	-0.94	441279.0	12092159.8	296
2016-03-23	28.15	28.45	27.8	27.8	-0.3	-1.07	450093.0	12631388.9	338
2016-03-22	28.45	28.65	28.0	28.1	-0.37	-1.3	351348.0	9946426.5	248
2016-03-21	28.55	28.8	28.45	28.47	0.0	0.0	262461.0	7498871.4	197
2016-03-20	28.0	28.85	27.95	28.47	0.52	1.86	836057.0	23876259.4	390
2016-03-17	27.4	28.0	27.4	27.95	0.8	2.95	7772424.0	191595334.5	297
2016-03-16	27.05	27.25	26.75	27.15	0.02	0.07	518886.0	13962435.4	295
2016-03-15	27.55	27.55	26.95	27.13	-0.4	-1.45	465753.0	12614049.4	239
2016-03-14	27.65	27.85	27.45	27.53	-0.26	-0.94	321935.0	8881601.7	213
2016-03-13	28.15	28.2	27.75	27.79	-0.39	-1.38	674010.0	18904657.0	375
2016-03-10	28.45	28.55	28.15	28.18	-0.22	-0.77	455603.0	12885715.2	272
2016-03-09	28.6	28.6	28.4	28.4	-0.2	-0.7	125832.0	3576714.0	171
2016-03-08	28.6	28.75	28.45	28.6	0.14	0.49	780951.0	22320552.5	281
2016-03-07	28.75	28.8	28.4	28.46	-0.22	-0.77	382034.0	10915945.1	271
2016-03-06	28.65	28.8	28.4	28.68	1.0	3.61	1579428.0	45246069.1	533
2016-03-03	27.15	27.85	27.15	27.68	0.51	1.88	538629.0	14774479.2	317
2016-03-02	26.75	27.2	26.65	27.17	0.56	2.1	798561.0	21553778.5	384
2016-03-01	26.45	26.75	26.45	26.61	0.2	0.76	1786781.0	47490728.7	357
2016-02-29	26.15	26.45	26.05	26.41	0.41	1.58	1366640.0	35996300.6	508
2016-02-28	25.95	26.2	25.95	26.0	0.15	0.58	1019156.0	26545292.7	438
2016-02-25	25.95	26.0	25.8	25.85	0.01	0.04	367871.0	9510718.2	171
2016-02-24	25.95	26.0	25.65	25.84	-0.17	-0.65	396735.0	10270400.3	187
2016-02-23	26.05	26.15	25.8	26.01	-0.06	-0.23	959135.0	24933648.7	312
2016-02-22	25.85	26.2	25.75	26.07	0.41	1.6	588900.0	15291351.4	332
2016-02-21	26.0	26.15	25.65	25.66	-0.45	-1.72	510171.0	13191462.5	350
2016-02-18	26.35	26.35	25.85	26.11	0.18	0.69	822581.0	21478388.8	412
2016-02-17	25.6	26.05	25.6	25.93	-0.01	-0.04	459965.0	11935468.9	221
2016-02-16	25.85	26.35	25.85	25.94	0.29	1.13	701349.0	18319254.2	343
2016-02-15	25.35	25.75	25.35	25.65	0.39	1.54	319440.0	8144616.1	281
2016-02-14	25.85	26.2	25.05	25.26	-0.21	-0.82	678831.0	17380151.4	332
2016-02-11	26.15	26.2	25.05	25.47	-0.58	-2.23	1134714.0	28981888.8	494
2016-02-10	26.25	26.55	26.0	26.05	-0.47	-1.77	692252.0	18176299.2	323
2016-02-09	26.35	26.6	26.35	26.52	-0.14	-0.53	294623.0	7817073.7	210
2016-02-08	26.85	27.05	26.55	26.66	0.03	0.11	377583.0	10120216.7	273
2016-02-07	27.0	27.0	26.4	26.63	-0.41	-1.52	484997.0	12967165.7	258
2016-02-04	27.45	27.65	27.0	27.04	0.28	1.05	1082400.0	29557529.9	557
2016-02-03	26.75	26.8	26.05	26.76	-0.41	-1.51	1286453.0	34063109.7	698
2016-02-02	27.45	27.45	27.05	27.17	-0.62	-2.23	747648.0	20345648.7	420
2016-02-01	27.95	27.95	27.45	27.79	-0.24	-0.86	1305800.0	36205663.1	497
2016-01-31	27.65	28.65	27.35	28.03	1.43	5.38	1922865.0	54269866.3	804
2016-01-28	25.95	26.8	25.85	26.6	0.81	3.14	1576569.0	41339545.2	993
2016-01-27	25.65	26.25	25.6	25.79	0.16	0.62	974147.0	25364833.8	534
2016-01-26	25.35	25.65	25.0	25.63	0.28	1.1	738062.0	18694608.3	401
2016-01-25	25.65	25.65	25.15	25.35	-0.17	-0.67	843726.0	21408345.8	493
2016-01-24	26.95	26.95	25.2	25.52	1.03	4.21	2081093.0	53639386.0	1124
2016-01-21	25.65	25.65	24.4	24.49	-1.27	-4.93	3291438.0	81886102.1	1424
2016-01-20	27.25	27.25	25.65	25.76	-2.14	-7.67	1366080.0	36090890.1	828
2016-01-19	27.15	28.0	26.8	27.9	1.25	4.69	1513761.0	41307151.8	786
2016-01-18	26.55	28.0	26.4	26.65	0.18	0.68	1287492.0	34696033.3	759
2016-01-17	26.65	26.65	25.2	26.47	-0.66	-2.43	2135723.0	54692519.6	994
2016-01-14	28.05	28.2	27.0	27.13	-0.62	-2.23	1317935.0	36460191.9	918
2016-01-13	28.85	29.05	27.65	27.75	-1.06	-3.68	1848657.0	52561687.6	1200
2016-01-12	30.0	30.0	28.75	28.81	-1.33	-4.41	1704180.0	50268126.6	886
2016-01-11	29.85	30.35	29.15	30.14	0.21	0.7	1480287.0	43873690.7	889
2016-01-10	30.35	30.95	29.65	29.93	-0.66	-2.16	977460.0	29741119.6	586
2016-01-07	32.0	32.0	30.35	30.59	-1.76	-5.44	1683447.0	52383420.5	1024
2016-01-06	33.65	33.65	32.15	32.35	-1.24	-3.69	1229772.0	40310394.55	737
2016-01-05	33.5	33.85	33.25	33.59	0.08	0.24	766505.0	25612323.4	447
2016-01-04	34.35	34.35	33.5	33.51	-0.82	-2.39	962390.0	32779867.0	411
2016-01-03	34.0	34.5	33.85	34.33	0.28	0.82	707022.0	24236338.25	306
2015-12-31	33.85	34.15	33.5	34.05	0.22	0.65	462560.0	15632398.5	281
2015-12-30	34.35	34.35	33.85	33.83	-0.34	-1.0	351915.0	11971613.5	246
2015-12-29	33.85	34.35	33.25	34.17	0.3	0.89	915765.0	30779067.95	408
2015-12-28	33.65	34.15	33.65	33.87	0.1	0.3	427770.0	14510579.5	298
2015-12-27	33.85	34.0	33.65	33.77	-0.02	-0.06	237974.0	8034644.0	215
2015-12-24	33.85	34.15	33.65	33.79	-0.12	-0.35	474504.0	16094253.25	274
2015-12-23	34.35	34.5	33.65	33.91	-0.53	-1.54	500316.0	17042808.75	312
2015-12-22	33.85	34.5	33.65	34.44	0.59	1.74	552789.0	18885390.75	330
2015-12-21	34.15	34.35	33.65	33.85	-0.35	-1.02	537311.0	18278765.5	297
2015-12-20	35.15	35.15	34.0	34.2	-0.95	-2.7	501096.0	17160426.5	352
2015-12-17	34.5	35.65	34.5	35.15	0.86	2.51	1745189.0	61506539.75	738
2015-12-16	33.65	34.35	33.5	34.29	0.91	2.73	1513275.0	51185898.0	421
2015-12-15	33.65	33.85	33.35	33.38	0.05	0.15	496247.0	16633947.0	257
2015-12-14	33.65	34.0	33.25	33.33	-0.31	-0.92	788835.0	26599646.0	335
2015-12-13	34.0	34.0	33.5	33.64	-0.69	-2.01	680906.0	22971550.0	314
2015-12-10	34.35	34.5	34.35	34.33	-0.16	-0.46	827447.0	28518703.75	149
2015-12-09	34.35	34.65	34.35	34.49	-0.01	-0.03	346851.0	11931694.0	155
2015-12-08	34.85	34.85	34.5	34.5	-0.67	-1.91	793289.0	27427641.0	191
2015-12-07	35.35	35.35	35.0	35.17	-0.16	-0.45	636968.0	22377834.25	166
2015-12-06	35.5	35.5	35.35	35.33	-0.17	-0.48	379076.0	13424544.0	184
2015-12-03	35.85	36.0	35.5	35.5	-0.44	-1.22	332325.0	11872550.25	160
2015-12-02	35.85	36.15	35.85	35.94	0.11	0.31	500220.0	17976573.25	217
2015-12-01	35.65	35.85	35.65	35.83	0.17	0.48	1148712.0	40991900.75	172
2015-11-30	35.65	35.85	35.5	35.66	-0.2	-0.56	545904.0	19523004.25	230
2015-11-29	35.5	36.15	35.5	35.86	0.11	0.31	415710.0	14935467.5	257
2015-11-26	35.65	36.0	35.65	35.75	0.0	0.0	361445.0	12933526.5	192
2015-11-25	35.85	36.15	35.65	35.75	0.1	0.28	863393.0	30974464.75	283
2015-11-24	35.65	36.0	35.35	35.65	0.18	0.51	1044863.0	37215764.25	389
2015-11-23	35.35	35.65	35.15	35.47	0.13	0.37	928937.0	32860581.75	380
2015-11-22	34.15	36.0	34.15	35.34	1.35	3.97	1621836.0	57106131.5	737
2015-11-19	33.85	34.0	33.5	33.99	0.32	0.95	701318.0	23721950.5	260
2015-11-18	33.5	34.15	33.5	33.67	0.0	0.0	444867.0	15027858.0	249
2015-11-17	33.65	34.0	33.65	33.67	0.0	0.0	765876.0	25926141.0	280
2015-11-16	33.35	33.85	33.35	33.67	0.36	1.08	695757.0	23358295.25	253
2015-11-15	33.5	33.65	33.2	33.31	-0.86	-2.52	756696.0	25255690.8	501
2015-11-12	34.5	34.5	34.0	34.17	-0.32	-0.93	521216.0	17836427.75	278
2015-11-11	34.15	34.65	34.0	34.49	0.32	0.94	733377.0	25239664.5	378
2015-11-10	34.35	34.5	34.0	34.17	-0.26	-0.76	1148906.0	39244467.25	330
2015-11-09	34.15	34.5	34.15	34.43	0.23	0.67	364641.0	12514058.75	244
2015-11-08	34.65	34.65	34.0	34.2	-0.66	-1.89	862715.0	29478767.75	349
2015-11-05	35.35	35.35	34.85	34.86	-0.4	-1.13	240017.0	8423090.0	212
2015-11-04	35.15	35.35	34.85	35.26	0.09	0.26	904461.0	31649332.25	268
2015-11-03	35.35	35.5	35.15	35.17	-0.32	-0.9	891462.0	31443419.0	212
2015-11-02	35.5	35.85	35.35	35.49	-0.21	-0.59	820137.0	29146294.0	208
2015-11-01	35.5	35.85	35.35	35.7	-0.18	-0.5	748830.0	26600421.25	231
2015-10-29	35.5	36.0	35.35	35.88	0.55	1.56	935447.0	33413188.75	276
2015-10-28	34.85	35.5	34.65	35.33	0.07	0.2	609981.0	21326803.75	290
2015-10-27	35.65	35.65	35.0	35.26	-0.51	-1.43	1666637.0	58873925.75	428
2015-10-26	35.65	36.0	35.65	35.77	-0.04	-0.11	421128.0	15055635.0	205
2015-10-25	35.65	36.0	35.65	35.81	0.07	0.2	528656.0	18914345.25	257
2015-10-22	36.15	36.35	35.5	35.74	-0.64	-1.76	491126.0	17617658.25	281
2015-10-21	36.5	36.5	36.15	36.38	-0.2	-0.55	491490.0	17864427.75	219
2015-10-20	36.65	36.85	36.35	36.58	-0.06	-0.16	510366.0	18685593.25	220
2015-10-19	36.35	36.65	36.35	36.64	0.2	0.55	647304.0	23597673.25	262
2015-10-18	36.0	36.65	36.0	36.44	0.35	0.97	908954.0	33133314.0	296
2015-10-15	36.0	36.35	36.0	36.09	-0.36	-0.99	264342.0	9548100.0	223
2015-10-14	36.5	36.5	36.0	36.45	-0.21	-0.57	911408.0	33079436.0	363
2015-10-13	36.65	36.85	36.35	36.66	-0.18	-0.49	1096506.0	40249897.25	432
2015-10-12	37.35	37.35	36.85	36.84	-0.23	-0.62	873311.0	32279659.0	382
2015-10-11	36.35	37.35	36.35	37.07	0.93	2.57	935040.0	34587385.75	550
2015-10-08	36.0	36.15	35.85	36.14	0.29	0.81	736079.0	26529252.25	360
2015-10-07	35.5	36.15	35.5	35.85	0.35	0.99	801168.0	28762745.25	380
2015-10-06	35.5	35.65	35.5	35.5	-0.08	-0.22	748176.0	26576077.0	311
2015-10-05	35.5	35.65	35.35	35.58	0.41	1.17	564834.0	20000294.25	307
2015-10-04	35.15	35.5	35.15	35.17	-0.2	-0.57	312524.0	11019763.5	273
2015-10-01	36.0	36.0	35.15	35.37	-0.6	-1.67	529641.0	18816774.0	359
2015-09-30	35.5	36.0	35.35	35.97	0.97	2.77	453680.0	16171726.5	287
2015-09-29	34.65	35.35	34.5	35.0	-0.57	-1.6	637709.0	22268540.25	377
2015-09-21	35.5	35.65	35.0	35.57	0.36	1.02	686594.0	24260096.0	379
2015-09-20	35.15	35.85	34.5	35.21	-0.56	-1.57	871221.0	30588407.0	481
2015-09-17	36.65	36.65	35.65	35.77	-0.74	-2.03	662792.0	23869594.0	442
2015-09-16	37.0	37.35	36.35	36.51	-0.33	-0.9	479519.0	17710845.75	330
2015-09-15	36.35	37.0	36.35	36.84	0.31	0.85	349982.0	12850662.75	263
2015-09-14	37.0	37.15	36.15	36.53	-0.61	-1.64	1136958.0	41844706.5	344
2015-09-13	37.5	38.0	37.0	37.14	-0.47	-1.25	1109108.0	41683147.0	445
2015-09-10	37.5	37.85	37.0	37.61	-0.36	-0.95	1155047.0	43269731.25	416
2015-09-09	37.35	38.35	37.35	37.97	1.13	3.07	1261784.0	47847637.0	542
2015-09-08	36.35	37.0	36.15	36.84	0.37	1.01	1110423.0	40602988.0	352
2015-09-07	36.5	37.0	36.15	36.47	0.14	0.39	1598265.0	58644308.0	478
2015-09-06	35.65	37.0	35.65	36.33	0.26	0.72	779009.0	28388075.25	410
2015-09-03	36.15	36.35	35.65	36.07	0.46	1.29	543552.0	19610975.75	375
2015-09-02	35.5	35.85	34.85	35.61	-0.75	-2.06	3406121.0	115397587.75	579
2015-09-01	37.0	37.15	36.0	36.36	-0.33	-0.9	1024514.0	37302755.0	510
2015-08-31	37.35	37.65	36.35	36.69	-1.33	-3.5	1002942.0	36910017.75	564
2015-08-30	38.5	39.15	37.85	38.02	0.58	1.55	1408485.0	54496240.75	617
2015-08-27	38.0	38.65	37.0	37.44	1.06	2.91	1664883.0	63611688.0	765
2015-08-26	36.0	37.15	35.35	36.38	0.38	1.06	2091578.0	75604218.75	860
2015-08-25	33.15	36.0	33.15	36.0	3.23	9.86	3284315.0	115541784.3	1263
2015-08-24	35.65	36.35	32.55	32.77	-2.76	-7.77	4088244.0	137782524.5	1834
2015-08-23	37.0	38.0	35.35	35.53	-2.86	-7.45	3271722.0	120812315.0	1115
2015-08-20	38.0	39.15	37.0	38.39	0.08	0.21	2125613.0	80854525.0	945
2015-08-19	38.35	39.35	38.0	38.31	-0.61	-1.57	1548768.0	59642855.0	506
2015-08-18	39.5	39.5	38.0	38.92	-0.59	-1.49	1623008.0	62755460.75	725
2015-08-17	39.15	39.65	38.35	39.51	0.0	0.0	988158.0	38542105.0	588
2015-08-16	40.35	40.65	39.35	39.51	-1.04	-2.56	767516.0	30640292.25	580
2015-08-13	40.85	41.0	40.5	40.55	-0.19	-0.47	296291.0	12089872.5	288
2015-08-12	40.65	40.85	40.15	40.74	-0.26	-0.63	835035.0	33863280.25	323
2015-08-11	41.65	41.65	41.0	41.0	-0.37	-0.89	274361.0	11350284.0	278
2015-08-10	40.65	41.5	40.65	41.37	0.62	1.52	479862.0	19772502.5	351
2015-08-09	40.35	40.85	40.15	40.75	0.16	0.39	364640.0	14778584.25	364
2015-08-06	40.65	40.85	40.35	40.59	-0.43	-1.05	905432.0	36752411.0	468
2015-08-05	41.65	41.85	40.65	41.02	-0.7	-1.68	1762052.0	72509326.0	769
2015-08-04	42.35	42.65	41.35	41.72	-0.66	-1.56	991656.0	41726399.25	455
2015-08-03	42.35	42.5	42.15	42.38	0.02	0.05	551429.0	23298000.25	356
2015-08-02	43.0	43.0	42.15	42.36	-0.85	-1.97	522438.0	22204696.25	435
2015-07-30	42.5	43.35	42.5	43.21	0.71	1.67	467402.0	20024309.75	369
2015-07-29	42.5	42.85	42.35	42.5	-0.03	-0.07	547277.0	23349902.25	330
2015-07-28	42.15	42.65	41.85	42.53	0.35	0.83	483825.0	20521450.0	350
2015-07-27	43.0	43.0	42.0	42.18	-1.05	-2.43	736593.0	31216545.5	452
2015-07-26	43.65	43.85	43.0	43.23	-0.74	-1.68	583452.0	25300034.75	426
2015-07-23	43.5	44.0	43.5	43.97	0.41	0.94	535011.0	23497523.25	373
2015-07-22	43.5	43.85	43.5	43.56	0.03	0.07	282513.0	12326119.5	305
2015-07-15	43.35	43.65	43.15	43.53	0.2	0.46	338430.0	14689773.25	320
2015-07-14	43.35	43.65	42.65	43.33	-0.09	-0.21	948645.0	41066886.0	411
2015-07-13	43.65	44.0	43.0	43.42	-0.19	-0.44	874509.0	37959869.0	413
2015-07-12	43.5	44.65	43.35	43.61	-0.79	-1.78	1380135.0	60726054.75	541
2015-07-09	42.35	45.15	42.15	44.4	2.02	4.77	6239898.0	274474177.75	1146
2015-07-08	42.65	43.15	42.15	42.38	-0.61	-1.42	1396164.0	59466322.25	370
2015-07-07	43.35	43.5	42.5	42.99	-0.48	-1.1	1630100.0	69801050.5	387
2015-07-06	43.15	43.65	43.0	43.47	-0.38	-0.87	1017011.0	44122501.25	387
2015-07-05	43.35	44.0	43.0	43.85	0.04	0.09	1093410.0	47550789.75	516
2015-07-02	42.5	44.0	42.35	43.81	1.14	2.67	1833180.0	79383238.75	720
2015-07-01	41.65	42.65	41.35	42.67	1.03	2.47	1396788.0	58920801.75	522
2015-06-30	41.15	41.85	40.65	41.64	0.23	0.56	1142541.0	47149593.5	627
2015-06-29	42.0	42.0	41.15	41.41	-0.64	-1.52	484253.0	20072686.25	396
2015-06-28	42.85	42.85	41.85	42.05	-1.13	-2.62	964850.0	40705638.5	470
2015-06-25	42.65	43.35	42.5	43.18	0.47	1.1	818904.0	35162817.25	298
2015-06-24	42.35	42.85	42.15	42.71	0.44	1.04	757398.0	32203640.0	389
2015-06-23	41.85	42.85	41.85	42.27	0.52	1.25	1289180.0	54736852.0	524
2015-06-22	41.85	42.15	41.5	41.75	-0.25	-0.6	2065152.0	86555142.5	712
2015-06-21	43.15	43.35	41.85	42.0	-1.35	-3.11	1712481.0	72767151.75	591
2015-06-18	43.5	43.5	43.15	43.35	-0.19	-0.44	1039239.0	45067277.75	403
2015-06-17	43.85	44.0	43.15	43.54	-0.3	-0.68	953471.0	41390420.25	527
2015-06-16	44.15	44.15	43.65	43.84	-0.33	-0.75	482753.0	21199043.0	391
2015-06-15	45.0	45.0	44.0	44.17	-0.49	-1.1	1277729.0	56814891.25	521
2015-06-14	44.15	44.65	44.15	44.66	0.51	1.16	521456.0	23146753.75	351
2015-06-11	44.15	44.35	43.85	44.15	-0.08	-0.18	300521.0	13251922.5	276
2015-06-10	44.15	44.5	44.15	44.23	0.07	0.16	614744.0	27245199.5	290
2015-06-09	43.85	44.35	43.85	44.16	0.04	0.09	922227.0	40641552.0	460
2015-06-08	44.0	44.15	43.35	44.12	0.11	0.25	841745.0	36937142.5	535
2015-06-07	44.15	44.65	43.85	44.01	-0.56	-1.26	730068.0	32257872.0	493
2015-06-04	44.85	45.0	44.5	44.57	-0.38	-0.85	619250.0	27674864.0	424
2015-06-03	44.85	45.65	44.85	44.95	-0.04	-0.09	748824.0	33788055.75	404
2015-06-02	44.5	45.0	44.5	44.99	0.46	1.03	556685.0	24953636.0	393
2015-06-01	44.65	44.65	44.15	44.53	-0.14	-0.31	575120.0	25553051.0	447
2015-05-31	44.65	45.15	44.5	44.67	-0.01	-0.02	1229001.0	55148137.75	614
2015-05-28	45.35	45.5	44.15	44.68	-0.71	-1.56	1438368.0	64913317.75	624
2015-05-27	45.85	46.0	45.15	45.39	-0.52	-1.13	1704720.0	77684875.25	803
2015-05-26	45.65	46.0	45.65	45.91	-0.03	-0.07	527888.0	24172069.5	383
2015-05-25	46.0	46.0	45.65	45.94	0.09	0.2	482981.0	22118583.75	354
2015-05-24	45.85	46.0	45.65	45.85	-0.16	-0.35	580578.0	26578423.75	439
2015-05-21	46.0	46.15	45.65	46.01	-0.2	-0.43	779918.0	35852126.5	464
2015-05-20	46.0	46.35	45.85	46.21	0.08	0.17	591594.0	27236467.5	383
2015-05-19	46.0	46.15	45.85	46.13	0.12	0.26	789578.0	36332688.25	400
2015-05-18	46.35	46.5	46.0	46.01	-0.39	-0.84	1061001.0	48942501.5	471
2015-05-17	46.65	47.0	46.15	46.4	-0.15	-0.32	1513388.0	70275318.25	672
2015-05-14	45.85	47.5	45.85	46.55	0.72	1.57	3480378.0	162824760.0	1334
2015-05-13	45.85	46.0	45.35	45.83	0.0	0.0	618225.0	28231820.75	379
2015-05-12	45.5	45.85	45.35	45.83	0.18	0.39	418791.0	19125757.25	269
2015-05-11	45.85	46.35	45.5	45.65	-0.45	-0.98	954762.0	43802748.5	407
2015-05-10	46.15	46.35	45.85	46.1	-0.05	-0.11	580815.0	26712179.75	384
2015-05-07	46.15	46.35	45.85	46.15	-0.14	-0.3	1431623.0	65912551.25	523
2015-05-06	45.65	46.5	45.65	46.29	0.39	0.85	1117484.0	51573650.75	533
2015-05-05	46.35	46.65	45.65	45.9	-0.51	-1.1	1516115.0	69983576.75	653
2015-05-04	46.65	46.65	46.0	46.41	-0.25	-0.54	1296365.0	60211593.75	489
2015-05-03	47.15	47.65	46.5	46.66	-0.43	-0.91	1546479.0	72570636.25	878
2015-04-30	47.85	48.35	47.0	47.09	-0.8	-1.67	2783334.0	132880307.5	1450
2015-04-29	46.65	48.5	45.85	47.89	1.73	3.75	6517980.0	306100920.25	2199
2015-04-28	45.85	46.5	45.65	46.16	0.21	0.46	2026565.0	93382850.5	841
2015-04-27	45.85	46.0	45.65	45.95	0.11	0.24	2480783.0	113764507.25	913
2015-04-26	45.35	46.15	45.35	45.84	0.34	0.75	1981028.0	90984759.5	1005
2015-04-23	45.0	45.65	45.0	45.5	0.35	0.78	1641906.0	74646312.0	643
2015-04-22	46.15	46.5	44.65	45.15	-0.69	-1.51	5028939.0	228704909.0	1021
2015-04-21	45.15	46.35	45.0	45.84	0.5	1.1	3574433.0	163387374.5	1159
2015-04-20	45.5	45.65	45.0	45.34	-0.21	-0.46	3942005.0	178950113.75	1369
2015-04-19	45.35	46.65	45.15	45.55	1.38	3.12	7368591.0	337993187.0	2224
2015-04-16	43.35	44.65	43.15	44.17	0.99	2.29	6349196.0	280853935.75	1705
2015-04-15	43.35	43.35	42.85	43.18	0.98	2.32	3438230.0	148279500.5	1106
2015-04-14	42.0	42.85	42.0	42.2	-0.09	-0.21	1747664.0	74138375.5	743
2015-04-13	41.65	42.65	41.5	42.29	0.65	1.56	2315346.0	97344632.0	739
2015-04-12	41.85	43.0	41.5	41.64	-0.19	-0.45	2073807.0	87847415.0	854
2015-04-09	40.0	42.35	39.85	41.83	1.41	3.49	2821265.0	116317799.5	1133
2015-04-08	40.65	40.85	40.35	40.42	0.07	0.17	1408061.0	57279671.5	764
2015-04-07	40.15	40.5	39.85	40.35	0.42	1.05	1800656.0	72152225.75	776
2015-04-06	40.15	40.15	39.15	39.93	0.07	0.18	1975797.0	78210414.25	865
2015-04-05	40.15	40.5	39.5	39.86	-0.48	-1.19	1555130.0	62035655.75	789
2015-04-02	41.35	41.65	40.15	40.34	-0.63	-1.54	1151639.0	46987778.5	658
2015-04-01	40.65	41.5	40.65	40.97	0.27	0.66	1103822.0	45510489.0	602
2015-03-31	42.35	42.5	40.5	40.7	-1.43	-3.39	2203041.0	90761733.0	1065
2015-03-30	42.65	42.85	42.0	42.13	-0.75	-1.75	806999.0	34297788.5	582
2015-03-29	42.5	43.15	42.15	42.88	1.03	2.46	2194847.0	93833106.75	956
2015-03-26	39.35	42.15	39.35	41.85	-0.34	-0.81	3390435.0	139547984.75	1513
2015-03-25	44.35	44.35	42.0	42.19	-2.24	-5.04	3814037.0	163754615.5	1384
2015-03-24	44.35	45.0	44.35	44.43	-0.1	-0.22	1254317.0	55927569.5	589
2015-03-23	44.85	44.85	44.0	44.53	-0.28	-0.62	1529093.0	68143885.75	779
2015-03-22	43.15	45.0	43.15	44.81	1.6	3.7	3021512.0	134137845.5	1184
2015-03-19	43.65	43.65	43.0	43.21	-0.24	-0.55	2123397.0	92090702.0	617
2015-03-18	43.35	43.65	42.35	43.45	0.08	0.18	3384192.0	145572904.5	988
2015-03-17	43.85	44.15	43.15	43.37	-0.53	-1.21	1655858.0	72044953.25	790
2015-03-16	44.35	44.5	43.65	43.9	-0.48	-1.08	2633000.0	116130348.5	883
2015-03-15	44.35	44.85	43.85	44.38	-0.13	-0.29	3099717.0	137860351.25	1108
2015-03-12	44.5	44.65	44.15	44.51	-0.18	-0.4	4494372.0	199411492.25	1109
2015-03-11	43.85	44.85	43.65	44.69	0.69	1.57	2944164.0	130305048.0	996
2015-03-10	44.15	44.35	43.85	44.0	-0.27	-0.61	1920072.0	84548685.0	650
2015-03-09	44.35	44.5	44.0	44.27	-0.22	-0.49	2203002.0	97461288.75	961
2015-03-08	44.65	44.65	44.15	44.49	-0.36	-0.8	1855853.0	82291604.75	1031
2015-03-05	44.85	45.0	44.65	44.85	0.01	0.02	896205.0	40181479.0	624
2015-03-04	45.0	45.5	44.85	44.84	-0.16	-0.36	1600529.0	72277854.25	1036
2015-03-03	43.85	45.35	43.65	45.0	0.97	2.2	6591066.0	294535554.0	1630
2015-03-02	44.5	44.5	43.85	44.03	-0.41	-0.92	1396160.0	61582978.75	755
2015-03-01	44.15	44.5	44.0	44.44	0.45	1.02	2423376.0	107237766.75	1032
2015-02-26	44.65	44.65	43.35	43.99	-0.56	-1.26	2227613.0	98656487.25	1195
2015-02-25	43.65	44.65	43.5	44.55	0.92	2.11	2304044.0	102139135.25	1156
2015-02-24	43.15	43.85	43.0	43.63	0.25	0.58	1807175.0	77644484.25	876
2015-02-23	43.85	44.0	43.35	43.38	-0.58	-1.32	1689975.0	73710221.75	868
2015-02-22	44.35	44.65	43.85	43.96	-0.49	-1.1	1079625.0	47835514.75	816
2015-02-19	44.85	44.85	43.35	44.45	-0.64	-1.42	3129275.0	138345915.75	1635
2015-02-18	45.85	46.0	44.65	45.09	-0.71	-1.55	2217729.0	100697177.0	1265
2015-02-17	45.15	46.5	45.0	45.8	0.81	1.8	9370451.0	430123109.5	2660
2015-02-16	45.85	46.0	44.85	44.99	-1.08	-2.34	2432382.0	110441761.0	1796
2015-02-15	44.65	46.35	42.85	46.07	2.26	5.16	15906222.0	711843604.5	4492
2015-02-12	43.0	44.0	42.85	43.81	0.88	2.05	2544884.0	111111775.75	1350
2015-02-11	44.85	45.15	42.65	42.93	-2.24	-4.96	4462980.0	195383720.75	2452
2015-02-10	45.15	46.5	45.0	45.17	-0.57	-1.25	8381000.0	381754485.5	3242
2015-02-09	44.65	46.15	44.15	45.74	1.45	3.27	9989469.0	453951066.5	4386
2015-02-08	41.85	45.0	41.65	44.29	2.03	4.8	10162812.0	440799788.25	4765
2015-02-05	40.15	42.5	40.0	42.26	1.88	4.66	10793735.0	448001964.0	4778
2015-02-04	40.0	40.65	39.35	40.38	0.46	1.15	5519594.0	220636051.0	1821
2015-02-03	39.85	40.15	39.65	39.92	-0.05	-0.13	5279936.0	210937896.75	1759
2015-02-02	40.0	40.0	39.65	39.97	-0.05	-0.12	3025995.0	120849797.75	1482
2015-02-01	40.35	40.85	39.85	40.02	0.51	1.29	8109192.0	326928366.25	2889
2015-01-29	39.5	39.65	39.15	39.51	-0.32	-0.8	1692719.0	66767780.25	1526
2015-01-28	39.35	40.0	39.0	39.83	0.56	1.43	9322923.0	369241593.5	3027
2015-01-27	38.65	39.5	38.5	39.27	0.65	1.68	5153400.0	201100156.5	1916
2015-01-26	38.65	39.35	38.35	38.62	0.3	0.78	4886906.0	189816352.0	2026
2015-01-22	38.0	38.5	38.0	38.32	0.09	0.24	1651217.0	63260979.5	1166
2015-01-21	37.65	38.5	37.65	38.23	0.56	1.49	3344954.0	127424371.25	1582
2015-01-20	37.35	37.85	37.0	37.67	0.28	0.75	1076310.0	40279826.25	880
2015-01-19	38.0	38.15	37.35	37.39	-0.73	-1.92	1235060.0	46388489.5	1044
2015-01-18	38.15	38.5	38.0	38.12	-0.05	-0.13	875201.0	33462274.25	947
2015-01-15	38.5	38.65	38.15	38.17	-0.56	-1.45	2414456.0	92678923.25	1252
2015-01-14	38.85	39.0	38.35	38.73	-0.05	-0.13	3809472.0	146692828.75	1481
2015-01-13	38.0	39.15	37.5	38.78	0.23	0.6	3666554.0	141856124.5	1993
2015-01-12	37.65	38.85	37.35	38.55	0.65	1.72	2321564.0	88623154.25	1672
2015-01-11	37.0	38.0	37.0	37.9	0.61	1.64	5433863.0	202974695.75	1625
2015-01-08	37.0	37.35	36.85	37.29	0.68	1.86	3391865.0	125928228.5	1482
2015-01-07	35.65	36.65	35.5	36.61	1.0	2.81	2633229.0	95591262.25	1448
2015-01-06	34.65	35.85	34.35	35.61	-0.38	-1.06	2840703.0	99594221.25	1721
2015-01-05	36.65	36.85	35.85	35.99	-1.28	-3.43	1013387.0	36854871.0	1142
2015-01-04	37.15	37.5	36.85	37.27	-0.05	-0.13	1556438.0	57862873.0	1257
2015-01-01	37.0	37.35	36.5	37.32	0.67	1.83	2021822.0	74808305.5	1275
2014-12-31	37.5	38.0	34.85	36.65	-0.86	-2.29	4829339.0	176305833.75	2146
2014-12-30	38.35	38.35	37.35	37.51	-1.29	-3.32	4070343.0	153470722.75	1874
2014-12-29	38.85	39.15	38.65	38.8	-0.33	-0.84	3038543.0	118339350.75	1694
2014-12-28	38.85	39.5	38.65	39.13	-0.32	-0.81	4566512.0	178651761.5	2086
2014-12-25	39.5	40.0	39.35	39.45	-0.28	-0.7	4774527.0	189398762.75	2613
2014-12-24	39.5	40.35	39.35	39.73	0.51	1.3	9253646.0	368986078.25	3964
2014-12-23	39.35	39.65	39.15	39.22	-0.55	-1.38	3264810.0	128479239.5	1924
2014-12-22	39.0	39.85	38.5	39.77	0.32	0.81	4693497.0	185031011.25	2726
2014-12-21	40.85	41.15	38.35	39.45	-0.38	-0.95	11786753.0	466491427.25	4526
2014-12-18	37.85	40.0	37.85	39.83	3.4	9.33	17250960.0	674601960.0	5431
2014-12-17	34.5	36.65	34.5	36.43	2.18	6.36	9020720.0	319076109.75	4104
2014-12-16	36.0	36.0	33.65	34.25	-2.31	-6.32	10919009.0	380339160.75	4915
2014-12-15	37.15	37.85	36.35	36.56	-0.37	-1.0	7612358.0	283618521.0	3104
2014-12-14	35.85	37.15	35.65	36.93	-0.76	-2.02	7190279.0	264260623.0	3269
2014-12-11	35.5	38.0	35.35	37.69	0.57	1.54	10105128.0	367111805.0	4756
2014-12-10	38.15	38.5	36.85	37.12	-1.21	-3.16	5846496.0	218936802.5	3896
2014-12-09	38.35	38.5	37.35	38.33	-0.68	-1.74	5885141.0	223693201.75	3600
2014-12-08	39.65	39.85	39.0	39.01	-0.74	-1.86	3950408.0	155632801.75	2731
2014-12-07	39.65	40.15	39.5	39.75	-0.28	-0.7	4415925.0	175839465.5	2932
2014-12-04	40.0	40.15	39.85	40.03	0.22	0.55	4213469.0	168713932.0	4345
2014-12-03	39.65	40.0	39.5	39.81	0.14	0.35	3652209.0	145263022.5	2794
2014-12-02	40.0	40.35	39.5	39.67	-0.04	-0.1	5226824.0	208871883.5	3500
2014-12-01	39.0	39.85	39.0	39.71	0.61	1.56	9600570.0	378869732.5	4285
2014-11-30	38.85	39.65	38.65	39.1	-1.82	-4.45	9829628.0	384590208.0	6564
2014-11-27	40.65	41.15	40.5	40.92	-0.19	-0.46	6639141.0	271399576.75	4762
2014-11-26	41.5	41.65	40.65	41.11	-0.5	-1.2	10404930.0	427293222.25	5963
2014-11-25	40.85	42.0	40.35	41.61	0.62	1.51	14954651.0	613874777.0	7589
2014-11-24	41.35	41.5	40.65	40.99	-0.34	-0.82	9959966.0	409585420.25	6101
2014-11-23	41.15	42.0	41.15	41.33	0.51	1.25	15727233.0	653037984.5	9588
2014-11-20	40.85	41.35	40.65	40.82	0.17	0.42	13804184.0	565730341.25	10993
2014-11-19	41.0	41.35	39.85	40.65	-0.32	-0.78	33136506.0	1342185747.25	20649
2014-11-18	43.35	44.35	40.5	40.97	-2.53	-5.82	96496403.0	4084083431.5	60567
2014-11-17	43.5	43.5	43.5	43.5	3.83	9.65	30147548.0	1311418316.25	12275
2014-11-16	39.65	39.65	39.65	39.67	3.5	9.68	1716411.0	68084303.0	4276
2014-11-13	36.15	36.15	36.15	36.17	3.17	9.61	1119648.0	40493936.0	3424
2014-11-12	33.0	33.0	33.0	33.0	33.0	0.0	2114420.0	69775843.5	4657
