# Supplementary material for: Effective short-term forecasts of Saudi stock price trends using technical indicators and large-scale multivariate time series
Source: PeerJ Comput Sci. 2023 Jan 6;9:e1205. doi: 10.7717/peerj-cs.1205 (PMC10280263; doi:10.7717/peerj-cs.1205)
Supplement: Supplemental Information 3 [file peerj-cs-09-1205-s003.zip › TASI Dataset 2021/HERFY FOODS_6002.csv]

date	open	high	low	close	change	change_percent	volume_traded	value_traded_SAR	number_trades
2020-03-19	42.0	43.45	41.95	43.45	1.45	3.45	94592.0	4027510.9	479
2020-03-18	41.5	42.6	41.5	42.0	0.05	0.12	63954.0	2692714.7	241
2020-03-17	41.0	42.1	40.8	41.95	0.95	2.32	72943.0	3037334.8	304
2020-03-16	41.5	41.7	41.0	41.0	-2.1	-4.87	869140.0	36080970.25	513
2020-03-15	44.0	44.0	42.55	43.1	-0.2	-0.46	92553.0	3741074.15	237
2020-03-12	42.9	44.0	42.9	43.3	-1.2	-2.7	367924.0	15900193.85	714
2020-03-11	46.8	46.85	43.85	44.5	-2.3	-4.91	99472.0	4585600.4	319
2020-03-10	45.0	46.8	43.95	46.8	4.25	9.99	108538.0	4910896.6	517
2020-03-09	45.0	45.0	42.1	42.55	-4.15	-8.89	130426.0	5619013.5	442
2020-03-08	48.0	48.0	46.0	46.7	-2.9	-5.85	170924.0	8060965.05	365
2020-03-05	49.5	50.0	49.45	49.6	0.7	1.43	84186.0	4184931.25	209
2020-03-04	48.0	49.1	47.8	48.9	0.55	1.14	53759.0	2615413.9	221
2020-03-03	48.5	49.0	48.0	48.35	0.3	0.62	77951.0	3780863.9	276
2020-03-02	47.4	49.0	47.4	48.05	1.05	2.23	111732.0	5376755.8	340
2020-03-01	47.0	47.2	46.45	47.0	-0.2	-0.42	188249.0	8825017.1	393
2020-02-27	47.45	47.75	47.0	47.2	-0.3	-0.63	67856.0	3210295.1	468
2020-02-26	48.5	48.75	47.5	47.5	-1.35	-2.76	152801.0	7332242.15	424
2020-02-25	48.8	48.95	48.45	48.85	0.05	0.1	42705.0	2081691.35	289
2020-02-24	50.0	50.0	48.0	48.8	-1.4	-2.79	82932.0	4088603.9	421
2020-02-23	50.4	50.4	50.0	50.2	0.1	0.2	16480.0	825954.0	135
2020-02-20	50.2	50.6	50.1	50.1	0.1	0.2	60218.0	3029059.2	335
2020-02-19	49.85	50.2	49.65	50.0	0.3	0.6	29979.0	1498131.8	164
2020-02-18	49.65	49.7	49.4	49.7	0.3	0.61	17769.0	879922.4	105
2020-02-17	49.6	49.75	49.2	49.4	-0.1	-0.2	53440.0	2643761.2	284
2020-02-16	49.4	49.55	49.05	49.5	0.35	0.71	23548.0	1162871.5	226
2020-02-13	49.6	49.6	49.05	49.15	-0.45	-0.91	20644.0	1018277.1	139
2020-02-12	49.7	49.7	49.5	49.6	-0.2	-0.4	21949.0	1088362.3	132
2020-02-11	50.5	50.5	49.65	49.8	-0.7	-1.39	78960.0	3943903.6	268
2020-02-10	50.0	51.0	49.8	50.5	0.6	1.2	122316.0	6163525.65	396
2020-02-09	49.9	50.1	49.5	49.9	0.1	0.2	28988.0	1443788.85	154
2020-02-06	50.7	50.7	49.8	49.8	-0.6	-1.19	52146.0	2614213.0	284
2020-02-05	50.8	50.8	50.4	50.4	-0.5	-0.98	30409.0	1540930.3	180
2020-02-04	51.1	51.1	50.2	50.9	0.1	0.2	55151.0	2645152.9	152
2020-02-03	50.8	50.8	50.0	50.8	0.3	0.59	56148.0	2830819.5	349
2020-02-02	50.2	51.0	50.2	50.5	-0.7	-1.37	78927.0	3994266.1	256
2020-01-30	51.5	51.5	50.9	51.2	0.0	0.0	77707.0	3975274.2	237
2020-01-29	51.4	51.8	51.2	51.2	-0.3	-0.58	22950.0	1178944.2	118
2020-01-28	51.5	51.5	51.0	51.5	-0.1	-0.19	67539.0	3469933.4	647
2020-01-27	52.3	52.3	51.4	51.6	-0.6	-1.15	53599.0	2776753.9	214
2020-01-26	51.9	52.2	51.8	52.2	0.2	0.38	23042.0	1197010.7	122
2020-01-23	52.3	52.3	51.9	52.0	-0.2	-0.38	75557.0	3933453.6	205
2020-01-22	52.2	52.5	52.1	52.2	0.0	0.0	54232.0	2832089.3	187
2020-01-21	52.3	52.5	52.0	52.2	-0.1	-0.19	110552.0	5771263.8	465
2020-01-20	52.6	53.1	52.2	52.3	-0.1	-0.19	179346.0	9437215.4	344
2020-01-19	52.3	53.3	51.9	52.4	0.5	0.96	172108.0	9057088.3	394
2020-01-16	52.1	52.2	51.8	51.9	-0.2	-0.38	116874.0	6068296.4	326
2020-01-15	52.5	52.6	52.1	52.1	-0.1	-0.19	149587.0	7829409.0	339
2020-01-14	53.0	53.4	52.2	52.2	-0.5	-0.95	283738.0	14972429.3	813
2020-01-13	52.7	53.1	52.5	52.7	0.0	0.0	153669.0	8096175.9	294
2020-01-12	52.4	52.8	52.4	52.7	0.6	1.15	66087.0	3471747.2	189
2020-01-09	51.7	52.6	51.7	52.1	0.9	1.76	69391.0	3622360.9	212
2020-01-08	51.7	51.8	50.9	51.2	-0.7	-1.35	52846.0	2714566.1	215
2020-01-07	51.7	52.4	51.7	51.9	0.4	0.78	110283.0	5742547.4	1511
2020-01-06	52.3	52.3	51.5	51.5	-1.0	-1.9	67957.0	3515311.8	394
2020-01-05	52.2	52.8	52.2	52.5	-0.6	-1.13	33285.0	1750169.0	179
2020-01-02	53.4	53.5	53.1	53.1	-0.4	-0.75	42910.0	2287475.0	148
2020-01-01	53.7	53.8	53.2	53.5	-0.2	-0.37	32299.0	1727520.9	178
2019-12-31	52.5	54.0	52.5	53.7	0.5	0.94	75887.0	4019977.7	432
2019-12-30	54.9	54.9	53.2	53.2	-0.9	-1.66	108968.0	5919673.1	446
2019-12-29	54.0	54.5	53.8	54.1	0.5	0.93	85889.0	4645593.2	345
2019-12-26	52.5	53.6	52.5	53.6	1.0	1.9	106706.0	5675496.0	340
2019-12-25	52.6	52.9	52.4	52.6	0.1	0.19	44637.0	2347441.1	168
2019-12-24	52.1	52.9	52.1	52.5	0.3	0.57	196831.0	10023452.4	353
2019-12-23	51.8	52.4	51.6	52.2	0.6	1.16	96880.0	5032184.3	348
2019-12-22	52.0	52.0	51.5	51.6	-0.4	-0.77	65543.0	3393904.7	271
2019-12-19	51.8	52.4	51.5	52.0	0.4	0.78	57824.0	2998187.7	501
2019-12-18	52.2	52.3	51.6	51.6	0.0	0.0	74007.0	3675529.9	365
2019-12-17	52.5	52.5	51.6	51.6	-0.9	-1.71	30551.0	1590299.4	204
2019-12-16	52.4	52.6	52.2	52.5	0.1	0.19	77981.0	4082433.7	427
2019-12-15	52.6	52.7	52.3	52.4	-0.6	-1.13	10464.0	550078.3	71
2019-12-12	53.3	53.4	53.0	53.0	-0.5	-0.93	15951.0	848017.5	67
2019-12-11	53.6	53.6	53.1	53.5	-0.1	-0.19	17139.0	912134.0	76
2019-12-10	53.2	53.6	53.1	53.6	0.1	0.19	22045.0	1173339.9	85
2019-12-09	54.2	54.2	53.4	53.5	-0.6	-1.11	91508.0	4794505.0	321
2019-12-08	53.5	54.4	53.5	54.1	0.9	1.69	34184.0	1851327.9	163
2019-12-05	52.9	53.5	52.7	53.2	-0.3	-0.56	16975.0	901790.5	111
2019-12-04	53.3	53.9	53.0	53.5	0.2	0.38	36796.0	1963329.4	142
2019-12-03	52.5	53.3	52.2	53.3	0.8	1.52	37637.0	1982370.8	157
2019-12-02	53.8	54.0	52.0	52.5	-1.5	-2.78	62130.0	3283077.7	258
2019-12-01	52.5	54.0	52.1	54.0	1.5	2.86	67605.0	3611573.2	325
2019-11-28	51.0	52.6	51.0	52.5	1.3	2.54	84863.0	4425586.8	243
2019-11-27	51.0	51.2	51.0	51.2	-0.6	-1.16	16445.0	840914.6	96
2019-11-26	51.2	51.8	50.1	51.8	0.6	1.17	54516.0	2783669.7	134
2019-11-25	50.3	51.2	50.3	51.2	0.3	0.59	24292.0	1233090.9	88
2019-11-24	50.3	51.6	50.3	50.9	0.1	0.2	69769.0	3578718.3	209
2019-11-21	51.2	51.3	50.5	50.8	-0.2	-0.39	37407.0	1901506.6	156
2019-11-20	50.5	51.3	50.4	51.0	0.5	0.99	41793.0	2125880.2	195
2019-11-19	50.5	50.7	50.2	50.5	0.2	0.4	14314.0	723176.8	82
2019-11-18	49.55	50.5	49.55	50.3	0.3	0.6	18396.0	920190.9	102
2019-11-17	50.0	50.5	49.85	50.0	0.0	0.0	10749.0	538168.25	88
2019-11-14	50.0	50.1	50.0	50.0	0.0	0.0	24497.0	1226232.5	64
2019-11-13	51.0	51.0	50.0	50.0	-0.6	-1.19	58187.0	2920419.3	142
2019-11-12	50.8	51.0	50.6	50.6	-0.3	-0.59	19135.0	973999.1	87
2019-11-11	50.5	51.1	50.1	50.9	0.4	0.79	53312.0	2705581.0	168
2019-11-10	50.5	50.9	50.5	50.5	-0.1	-0.2	23820.0	1206600.3	63
2019-11-07	51.0	51.0	50.5	50.6	-0.4	-0.78	65905.0	3336904.5	108
2019-11-06	50.2	51.0	50.2	51.0	0.3	0.59	44291.0	2243143.7	148
2019-11-05	49.2	50.8	49.2	50.7	1.5	3.05	178431.0	8311606.65	233
2019-11-04	48.1	49.2	48.0	49.2	1.2	2.5	26879.0	1302629.6	103
2019-11-03	48.55	48.55	48.0	48.0	-0.6	-1.23	23233.0	1121486.9	133
2019-10-31	49.0	49.2	48.6	48.6	-0.5	-1.02	10391.0	508472.2	94
2019-10-30	48.8	49.35	48.8	49.1	-0.45	-0.91	642292.0	28736905.25	137
2019-10-29	49.6	49.6	48.55	49.55	-0.45	-0.9	56526.0	2766473.65	327
2019-10-28	50.3	50.3	49.8	50.0	-0.3	-0.6	115013.0	5751518.2	272
2019-10-27	50.2	50.4	50.1	50.3	0.0	0.0	16369.0	822819.1	91
2019-10-24	50.8	50.8	50.3	50.3	-0.1	-0.2	61938.0	3126295.8	223
2019-10-23	50.9	51.0	50.3	50.4	-0.6	-1.18	31675.0	1599635.7	84
2019-10-22	50.5	51.0	50.1	51.0	0.5	0.99	115507.0	5829520.3	181
2019-10-21	50.5	50.5	49.9	50.5	0.0	0.0	60403.0	3034634.2	132
2019-10-20	50.0	50.6	49.9	50.5	0.6	1.2	135926.0	6816727.6	177
2019-10-17	50.0	50.2	49.4	49.9	-0.3	-0.6	68613.0	3412439.7	302
2019-10-16	50.4	50.4	50.2	50.2	-0.2	-0.4	17517.0	879534.7	121
2019-10-15	50.2	50.4	49.0	50.4	-0.2	-0.4	40242.0	2006008.65	149
2019-10-14	50.5	50.6	50.1	50.6	0.1	0.2	11124.0	560822.6	64
2019-10-13	51.4	51.6	50.5	50.5	-1.5	-2.88	147180.0	7509239.2	300
2019-10-10	51.0	52.0	50.7	52.0	0.8	1.56	113961.0	5884829.5	689
2019-10-09	51.2	51.2	50.9	51.2	-0.5	-0.97	12101.0	618437.4	89
2019-10-08	51.2	51.7	50.6	51.7	0.2	0.39	35417.0	1812069.4	220
2019-10-07	52.2	52.2	50.9	51.5	-0.4	-0.77	118341.0	6071280.5	275
2019-10-06	52.4	52.4	51.8	51.9	0.3	0.58	75420.0	3921188.1	111
2019-10-03	51.5	52.0	51.3	51.6	0.1	0.19	361141.0	18603179.2	114
2019-10-02	52.0	52.0	51.4	51.5	-0.6	-1.15	52915.0	2729178.1	158
2019-10-01	52.0	52.4	51.8	52.1	-0.1	-0.19	98281.0	5115929.4	312
2019-09-30	52.3	52.8	52.0	52.2	-0.3	-0.57	66665.0	3481360.5	350
2019-09-29	52.2	53.2	52.1	52.5	0.2	0.38	159441.0	8412287.7	288
2019-09-26	52.3	52.5	52.1	52.3	0.3	0.58	43289.0	2264121.8	168
2019-09-25	51.0	52.3	51.0	52.0	0.9	1.76	94841.0	4915534.7	268
2019-09-24	51.1	51.3	50.5	51.1	0.2	0.39	123700.0	6291734.8	454
2019-09-22	52.0	52.0	50.9	50.9	-1.2	-2.3	96811.0	4955185.4	294
2019-09-19	51.2	52.1	51.2	52.1	1.0	1.96	233003.0	12090246.7	457
2019-09-18	51.0	51.4	50.4	51.1	0.0	0.0	26800.0	1362942.5	130
2019-09-17	50.8	51.3	50.8	51.1	-0.3	-0.58	21925.0	1117509.5	80
2019-09-16	51.1	51.4	50.3	51.4	0.9	1.78	75100.0	3800383.6	273
2019-09-15	50.0	50.6	50.0	50.5	-0.2	-0.39	34565.0	1736978.1	119
2019-09-12	50.0	51.1	50.0	50.7	0.9	1.81	20116.0	1017512.9	105
2019-09-11	50.5	50.5	49.6	49.8	-0.8	-1.58	111475.0	5572221.75	333
2019-09-10	51.0	51.2	50.5	50.6	-0.4	-0.78	48547.0	2467770.3	604
2019-09-09	51.9	52.0	50.8	51.0	-1.0	-1.92	170273.0	8715647.6	689
2019-09-08	52.2	52.8	52.0	52.0	-0.8	-1.52	168341.0	8793380.7	383
2019-09-05	52.5	52.8	50.0	52.8	0.8	1.54	92807.0	4855816.7	366
2019-09-04	51.5	52.4	51.5	52.0	1.0	1.96	47632.0	2469814.4	438
2019-09-03	50.2	51.0	50.0	51.0	1.0	2.0	76379.0	3850747.6	236
2019-09-02	49.7	50.7	49.5	50.0	0.15	0.3	60312.0	3010874.8	1039
2019-09-01	50.3	50.3	49.8	49.85	-1.15	-2.25	51154.0	2556161.15	201
2019-08-29	51.2	51.2	50.3	51.0	0.0	0.0	55339.0	2809673.5	183
2019-08-28	51.6	51.6	51.0	51.0	-0.4	-0.78	45804.0	2353092.2	195
2019-08-27	53.0	53.0	51.4	51.4	-1.1	-2.1	259035.0	13332229.1	294
2019-08-26	51.1	52.5	51.1	52.5	0.6	1.16	63352.0	3280439.2	325
2019-08-25	51.9	52.4	51.7	51.9	-0.3	-0.57	36315.0	1884609.7	162
2019-08-22	52.4	52.5	51.9	52.2	-0.2	-0.38	98038.0	5136185.9	214
2019-08-21	53.0	53.1	52.4	52.4	-1.1	-2.06	202416.0	10676575.6	339
2019-08-20	53.0	53.5	53.0	53.5	0.5	0.94	47159.0	2515519.6	218
2019-08-19	52.5	53.0	52.3	53.0	0.4	0.76	39706.0	2090942.2	742
2019-08-18	53.0	53.0	52.3	52.6	-0.4	-0.75	13083.0	688549.4	94
2019-08-08	52.9	53.0	52.5	53.0	0.1	0.19	26709.0	1406913.5	111
2019-08-07	52.6	53.0	52.6	52.9	0.4	0.76	14117.0	744225.5	73
2019-08-06	51.9	53.0	51.9	52.5	0.3	0.57	23454.0	1234432.5	373
2019-08-05	52.6	52.6	52.0	52.2	-0.4	-0.76	25782.0	1344425.4	601
2019-08-04	52.0	52.6	51.6	52.6	0.5	0.96	31145.0	1623881.4	209
2019-08-01	53.8	53.8	51.8	52.1	-1.7	-3.16	138110.0	7209241.3	850
2019-07-31	54.5	54.5	53.7	53.8	-0.4	-0.74	28218.0	1526792.1	353
2019-07-30	55.1	55.1	53.8	54.2	-2.0	-3.56	302211.0	16488077.1	520
2019-07-29	56.8	56.8	56.1	56.2	-0.6	-1.06	30291.0	1713620.1	392
2019-07-28	56.6	57.0	56.5	56.8	0.2	0.35	20837.0	1181463.1	102
2019-07-25	56.6	57.1	56.6	56.6	-0.3	-0.53	27015.0	1532519.3	85
2019-07-24	57.0	57.0	56.9	56.9	-0.1	-0.18	17484.0	994878.3	102
2019-07-23	56.7	57.3	56.7	57.0	0.3	0.53	16478.0	938542.1	93
2019-07-22	56.6	57.3	56.6	56.7	-0.3	-0.53	24483.0	1395634.6	75
2019-07-21	56.9	57.0	56.5	57.0	0.1	0.18	34258.0	1944540.7	140
2019-07-18	57.1	57.4	56.8	56.9	-0.4	-0.7	31069.0	1777819.2	163
2019-07-17	57.3	57.6	57.2	57.3	0.3	0.53	48297.0	2771094.8	128
2019-07-16	57.0	57.3	56.8	57.0	0.1	0.18	41379.0	2357999.3	172
2019-07-15	57.0	57.0	56.8	56.9	-0.3	-0.52	27110.0	1544024.1	260
2019-07-14	56.9	57.5	56.9	57.2	0.2	0.35	68479.0	3922273.7	164
2019-07-11	57.5	57.5	56.4	57.0	0.5	0.88	53007.0	3010834.9	177
2019-07-10	56.7	56.7	56.1	56.5	-0.1	-0.18	14016.0	792438.6	103
2019-07-09	56.7	57.1	56.3	56.6	1.6	2.91	237466.0	13463712.1	220
2019-07-08	57.7	57.7	55.0	55.0	-2.7	-4.68	17746.0	1004385.6	78
2019-07-07	58.0	58.0	57.4	57.7	0.3	0.52	7482.0	431839.7	64
2019-07-04	58.2	58.3	57.4	57.4	-0.9	-1.54	44363.0	2571350.1	115
2019-07-03	59.0	59.0	58.3	58.3	-0.4	-0.68	8229.0	482101.0	91
2019-07-02	57.0	58.9	57.0	58.7	1.2	2.09	100065.0	5843760.3	192
2019-07-01	56.0	57.5	56.0	57.5	1.0	1.77	33024.0	1877144.5	106
2019-06-30	56.5	56.5	56.5	56.5	0.0	0.0	5880.0	331363.3	69
2019-06-27	56.0	56.5	55.0	56.5	0.8	1.44	15888.0	889494.8	83
2019-06-26	55.4	55.8	55.4	55.7	0.8	1.46	16214.0	900984.4	79
2019-06-25	55.2	55.2	54.9	54.9	-0.5	-0.9	3469.0	191256.5	36
2019-06-24	55.8	55.8	54.5	55.4	-0.3	-0.54	10824.0	599391.6	89
2019-06-23	55.2	55.8	54.5	55.7	0.1	0.18	8423.0	465195.5	83
2019-06-20	55.2	56.1	54.7	55.6	0.0	0.0	143167.0	7948547.5	277
2019-06-19	54.9	57.5	54.7	55.6	0.9	1.65	153585.0	8619790.3	452
2019-06-18	54.8	54.9	54.5	54.7	0.0	0.0	22965.0	1256615.9	117
2019-06-17	53.9	54.8	53.9	54.7	0.7	1.3	21849.0	1189869.1	102
2019-06-16	54.7	54.7	53.6	54.0	-0.3	-0.55	25763.0	1385946.7	78
2019-06-13	54.0	54.4	54.0	54.3	-0.5	-0.91	17250.0	935177.4	106
2019-06-12	55.1	55.3	53.9	54.8	-0.2	-0.36	68038.0	3709698.2	176
2019-06-11	54.7	55.1	54.1	55.0	1.0	1.85	74851.0	4094562.0	204
2019-06-10	53.5	54.7	53.5	54.0	-0.2	-0.37	111596.0	6051873.7	203
2019-06-09	54.0	54.2	54.0	54.2	0.4	0.74	25505.0	1378110.7	107
2019-05-30	52.9	54.0	52.9	53.8	0.8	1.51	69853.0	3740919.9	107
2019-05-29	53.4	53.4	52.6	53.0	-0.5	-0.93	41732.0	2211778.5	87
2019-05-28	53.4	53.5	53.0	53.5	1.0	1.9	294454.0	15733569.9	430
2019-05-27	51.9	53.0	51.4	52.5	0.7	1.35	62613.0	3270470.5	163
2019-05-26	50.5	51.8	50.5	51.8	1.1	2.17	59079.0	2999248.2	122
2019-05-23	51.9	51.9	50.7	50.7	-1.3	-2.5	30283.0	1551613.4	139
2019-05-22	53.0	53.0	52.0	52.0	0.1	0.19	36802.0	1926068.7	136
2019-05-21	53.0	53.0	51.8	51.9	-0.6	-1.14	64658.0	3368355.7	170
2019-05-20	53.0	53.1	51.6	52.5	-0.6	-1.13	17626.0	926015.6	92
2019-05-19	54.0	54.0	53.0	53.1	-0.9	-1.67	17813.0	956116.4	97
2019-05-16	53.8	54.7	53.6	54.0	0.5	0.93	13024.0	705220.1	113
2019-05-15	53.0	54.0	52.2	53.5	2.5	4.9	80724.0	4291148.5	197
2019-05-14	52.7	53.5	50.1	51.0	-1.7	-3.23	56994.0	2943671.8	225
2019-05-13	52.0	52.7	51.1	52.7	-0.6	-1.13	51510.0	2686855.7	161
2019-05-12	54.0	54.0	52.6	53.3	-1.2	-2.2	39072.0	2077966.2	116
2019-05-09	54.3	54.5	54.0	54.5	-0.2	-0.37	32833.0	1782199.2	153
2019-05-08	54.3	54.9	53.8	54.7	-0.1	-0.18	48193.0	2618713.6	186
2019-05-07	53.8	55.0	53.8	54.8	1.4	2.62	84836.0	4610447.2	538
2019-05-06	54.8	54.8	52.5	53.4	-2.5	-4.47	180744.0	9643579.6	455
2019-05-05	58.5	58.6	55.9	55.9	-3.1	-5.25	114596.0	6501183.6	266
2019-05-02	58.9	59.0	57.9	59.0	0.5	0.85	19366.0	1138153.1	127
2019-05-01	58.3	58.5	57.9	58.5	-0.5	-0.85	45727.0	2656800.0	223
2019-04-30	58.5	59.5	58.4	59.0	0.5	0.85	181102.0	10666800.7	548
2019-04-29	59.5	59.5	57.4	58.5	-0.5	-0.85	32909.0	1930352.3	126
2019-04-28	59.0	59.5	59.0	59.0	0.1	0.17	18795.0	1111747.6	111
2019-04-25	57.5	58.9	57.2	58.9	1.1	1.9	40704.0	2368396.9	169
2019-04-24	57.7	57.8	57.0	57.8	-0.2	-0.34	38566.0	2220394.3	109
2019-04-23	57.8	58.0	57.2	58.0	0.8	1.4	22606.0	1309174.3	85
2019-04-22	58.0	58.1	57.2	57.2	-0.9	-1.55	36449.0	2106793.2	119
2019-04-21	58.0	59.2	57.9	58.1	-0.3	-0.51	39717.0	2314639.7	143
2019-04-18	59.0	59.0	58.2	58.4	-1.2	-2.01	54289.0	3179043.5	173
2019-04-17	59.2	59.7	59.2	59.6	0.6	1.02	76986.0	4581419.4	229
2019-04-16	58.6	59.4	58.5	59.0	0.4	0.68	48030.0	2831360.3	200
2019-04-15	57.6	58.8	57.6	58.6	1.0	1.74	138234.0	8072687.5	470
2019-04-14	56.5	57.9	56.5	57.6	0.9	1.59	24292.0	1386676.9	112
2019-04-11	56.0	57.9	56.0	56.7	1.0	1.8	167396.0	9519270.1	399
2019-04-10	54.4	56.0	54.4	55.7	1.0	1.83	112121.0	6243096.5	218
2019-04-09	54.1	54.8	54.1	54.7	0.5	0.92	30839.0	1678876.7	121
2019-04-08	54.8	54.9	53.8	54.2	-0.8	-1.45	71548.0	3878477.8	198
2019-04-07	54.9	55.0	54.9	55.0	0.2	0.36	10427.0	573053.1	63
2019-04-04	55.8	55.8	54.8	54.8	-1.0	-1.79	81928.0	4503265.0	194
2019-04-03	55.5	55.9	54.8	55.8	0.5	0.9	79127.0	4380263.5	218
2019-04-02	54.3	55.9	54.0	55.3	0.8	1.47	146863.0	8135876.7	351
2019-04-01	53.6	54.5	53.2	54.5	0.6	1.11	41632.0	2247891.1	181
2019-03-31	54.0	54.1	53.6	53.9	-0.9	-1.64	46912.0	2529528.3	114
2019-03-28	54.1	54.8	53.8	54.8	1.2	2.24	73242.0	3973781.9	242
2019-03-27	53.0	56.0	52.8	53.6	0.9	1.71	371113.0	20133244.3	917
2019-03-26	52.0	53.6	51.5	52.7	1.1	2.13	148580.0	7839870.3	476
2019-03-25	51.5	51.9	51.5	51.6	0.0	0.0	14798.0	765537.7	167
2019-03-24	51.1	51.6	50.8	51.6	0.0	0.0	25693.0	1315055.1	82
2019-03-21	51.2	51.8	51.2	51.6	0.4	0.78	55694.0	2864286.9	145
2019-03-20	52.0	52.0	51.2	51.2	-1.0	-1.92	47440.0	2440361.9	183
2019-03-19	52.6	52.6	51.8	52.2	-0.3	-0.57	20657.0	1075628.0	134
2019-03-18	51.9	52.5	51.2	52.5	0.5	0.96	42719.0	2207208.3	207
2019-03-17	52.0	53.0	52.0	52.0	0.0	0.0	37754.0	1982196.0	122
2019-03-14	51.0	52.9	50.9	52.0	1.0	1.96	194293.0	10080576.6	481
2019-03-13	50.7	51.6	50.3	51.0	0.3	0.59	60817.0	3111741.2	216
2019-03-12	50.5	50.8	50.3	50.7	0.3	0.6	27675.0	1399602.2	124
2019-03-11	50.2	50.7	50.0	50.4	0.2	0.4	46381.0	2336817.7	139
2019-03-10	49.85	50.6	49.85	50.2	-0.2	-0.4	24626.0	1238877.55	84
2019-03-07	49.9	50.4	49.8	50.4	0.5	1.0	22521.0	1125327.5	100
2019-03-06	50.0	50.2	49.5	49.9	-0.6	-1.19	52636.0	2625852.7	206
2019-03-05	50.6	50.7	50.1	50.5	-0.2	-0.39	35548.0	1792168.1	105
2019-03-04	49.8	50.8	49.7	50.7	0.9	1.81	184454.0	9225491.4	253
2019-03-03	49.0	50.7	49.0	49.8	0.6	1.22	164880.0	8232185.9	401
2019-02-28	48.3	49.2	48.3	49.2	0.6	1.23	36920.0	1798300.3	79
2019-02-27	47.9	48.6	47.8	48.6	0.6	1.25	38835.0	1864415.15	103
2019-02-26	48.05	48.1	47.9	48.0	-0.1	-0.21	67084.0	3221357.85	217
2019-02-25	48.75	48.75	48.1	48.1	-0.7	-1.43	90608.0	4372193.3	148
2019-02-24	48.6	48.8	48.3	48.8	0.2	0.41	10546.0	511867.25	60
2019-02-21	48.3	48.6	48.1	48.6	-0.1	-0.21	23330.0	1126952.3	101
2019-02-20	48.0	48.7	47.85	48.7	0.7	1.46	61188.0	2937757.45	134
2019-02-19	49.0	49.0	47.9	48.0	-0.5	-1.03	137668.0	6655739.55	363
2019-02-18	49.5	49.5	48.35	48.5	-0.8	-1.62	19223.0	941259.65	83
2019-02-17	49.0	49.3	48.25	49.3	0.5	1.02	20459.0	999711.1	72
2019-02-14	49.4	49.4	48.5	48.8	-0.2	-0.41	38697.0	1884098.75	171
2019-02-13	48.5	49.4	48.5	49.0	0.5	1.03	100883.0	4940433.9	263
2019-02-12	48.05	48.55	48.0	48.5	0.35	0.73	45587.0	2204722.05	110
2019-02-11	48.9	48.9	48.15	48.15	-0.75	-1.53	29684.0	1439300.95	116
2019-02-10	48.6	48.95	48.6	48.9	0.35	0.72	72245.0	3530879.0	109
2019-02-07	48.7	48.8	48.1	48.55	-0.6	-1.22	67793.0	3286899.1	162
2019-02-06	47.35	49.15	47.25	49.15	1.65	3.47	239847.0	11478215.15	274
2019-02-05	47.8	48.0	47.35	47.5	-0.8	-1.66	115484.0	5517415.15	267
2019-02-04	48.05	48.3	48.05	48.3	0.3	0.63	20782.0	1000323.35	206
2019-02-03	48.0	48.0	48.0	48.0	0.0	0.0	12026.0	577508.4	48
2019-01-31	48.7	48.7	48.0	48.0	-0.7	-1.44	18568.0	893420.8	111
2019-01-30	48.0	49.15	47.9	48.7	0.7	1.46	90946.0	4425607.8	195
2019-01-29	47.7	48.4	47.7	48.0	0.0	0.0	102674.0	4936867.8	214
2019-01-28	47.4	48.0	47.35	48.0	0.7	1.48	14821.0	705094.7	121
2019-01-27	47.5	47.5	47.25	47.3	0.2	0.42	12505.0	592518.6	42
2019-01-24	47.6	47.7	47.1	47.1	-0.7	-1.46	20717.0	986575.65	133
2019-01-23	47.05	47.8	47.05	47.8	0.7	1.49	23730.0	1126116.95	197
2019-01-22	46.4	48.6	46.4	47.1	0.4	0.86	69534.0	3327286.05	271
2019-01-21	46.8	46.95	46.65	46.7	-0.3	-0.64	17866.0	836449.6	154
2019-01-20	46.7	47.0	46.7	47.0	0.0	0.0	29610.0	1387307.85	124
2019-01-17	47.2	47.5	46.7	47.0	-0.35	-0.74	42325.0	1987856.0	277
2019-01-16	47.5	47.5	47.15	47.35	0.05	0.11	49983.0	2369461.3	162
2019-01-15	48.5	48.5	47.15	47.3	-0.95	-1.97	48372.0	2309717.25	169
2019-01-14	46.85	48.3	46.85	48.25	0.95	2.01	74347.0	3566679.6	247
2019-01-13	47.1	47.4	46.85	47.3	0.5	1.07	35999.0	1698260.8	166
2019-01-10	47.9	47.9	46.8	46.8	-0.3	-0.64	46953.0	2224891.3	172
2019-01-09	46.45	48.0	46.45	47.1	1.0	2.17	92140.0	4365350.85	263
2019-01-08	46.7	46.8	46.05	46.1	-0.4	-0.86	88271.0	4100016.85	177
2019-01-07	45.8	46.5	45.5	46.5	0.9	1.97	83560.0	3854726.55	327
2019-01-06	45.4	45.9	45.0	45.6	0.6	1.33	58127.0	2636789.45	117
2019-01-03	44.95	45.05	44.9	45.0	0.0	0.0	114062.0	5132769.3	139
2019-01-02	45.1	45.2	44.6	45.0	-0.45	-0.99	17975.0	809409.7	68
2019-01-01	45.45	45.45	45.45	45.45	-0.15	-0.33	1630.0	74099.5	19
2018-12-31	45.2	45.6	45.2	45.6	0.55	1.22	8962.0	406644.05	55
2018-12-30	45.2	45.5	45.0	45.05	0.05	0.11	6521.0	294444.2	39
2018-12-27	45.05	45.15	45.0	45.0	0.0	0.0	4596.0	207476.5	85
2018-12-26	45.5	45.5	45.0	45.0	0.2	0.45	5058.0	229244.45	33
2018-12-25	44.65	44.8	44.65	44.8	-0.1	-0.22	6765.0	303080.9	37
2018-12-24	44.9	44.9	44.9	44.9	0.2	0.45	3735.0	167446.0	86
2018-12-23	45.0	45.0	44.7	44.7	-0.45	-1.0	8500.0	380638.0	83
2018-12-20	45.2	45.35	44.6	45.15	-0.6	-1.31	56857.0	2559714.9	189
2018-12-19	46.8	46.8	45.5	45.75	-0.95	-2.03	45233.0	2078391.75	228
2018-12-18	46.5	47.45	46.4	46.7	0.3	0.65	95943.0	4498397.2	271
2018-12-17	45.8	47.2	45.8	46.4	0.6	1.31	122404.0	5681137.65	405
2018-12-16	45.0	45.9	45.0	45.8	0.8	1.78	36084.0	1642996.0	140
2018-12-13	45.45	45.45	45.0	45.0	-0.3	-0.66	14426.0	653277.4	85
2018-12-12	45.05	45.3	45.0	45.3	0.0	0.0	11832.0	533937.25	75
2018-12-11	44.4	45.3	44.4	45.3	0.3	0.67	52970.0	2376586.2	141
2018-12-10	45.1	45.1	45.0	45.0	-0.1	-0.22	46614.0	2098274.7	164
2018-12-09	45.2	45.7	45.1	45.1	-0.1	-0.22	30201.0	1371308.1	84
2018-12-06	45.2	45.2	45.0	45.2	0.1	0.22	40445.0	1822311.7	109
2018-12-05	45.5	45.5	45.0	45.1	-0.55	-1.2	40865.0	1850136.6	152
2018-12-04	45.85	45.85	45.3	45.65	0.25	0.55	16458.0	750033.1	143
2018-12-03	44.7	45.5	44.5	45.4	0.6	1.34	153783.0	6919469.05	314
2018-12-02	45.0	45.2	44.8	44.8	-0.2	-0.44	146047.0	6568397.45	158
2018-11-29	44.85	45.0	44.85	45.0	-0.2	-0.44	10718.0	481595.9	71
2018-11-28	45.05	45.2	45.0	45.2	0.2	0.44	52367.0	2357136.9	131
2018-11-27	45.0	45.6	45.0	45.0	-0.1	-0.22	33383.0	1508227.6	198
2018-11-26	45.1	45.1	44.5	45.1	0.1	0.22	8765.0	392863.45	78
2018-11-25	45.3	45.3	45.0	45.0	-0.5	-1.1	55111.0	2480895.65	42
2018-11-22	44.5	45.75	44.5	45.5	0.9	2.02	19458.0	881130.4	83
2018-11-21	44.7	45.0	44.5	44.6	-0.1	-0.22	10233.0	457918.5	66
2018-11-20	45.5	45.5	44.35	44.7	-0.4	-0.89	14846.0	664238.15	86
2018-11-19	45.3	45.3	45.0	45.1	0.0	0.0	53365.0	2406859.9	85
2018-11-18	45.2	45.5	45.0	45.1	-0.4	-0.88	32469.0	1465969.35	57
2018-11-15	46.0	46.0	45.1	45.5	-0.5	-1.09	91669.0	4182358.65	273
2018-11-14	46.2	46.2	45.65	46.0	-0.3	-0.65	15246.0	700714.4	61
2018-11-13	46.1	46.3	45.9	46.3	0.45	0.98	123206.0	5670979.25	113
2018-11-12	45.3	46.0	45.3	45.85	0.65	1.44	43421.0	1989304.75	116
2018-11-11	45.2	45.35	44.7	45.2	-0.05	-0.11	101724.0	4576371.35	112
2018-11-08	45.15	45.35	45.15	45.25	0.05	0.11	256262.0	11585974.25	154
2018-11-07	44.5	45.6	44.5	45.2	0.75	1.69	215873.0	9742108.8	270
2018-11-06	44.35	44.45	44.35	44.45	-0.3	-0.67	3397.0	151017.45	75
2018-11-05	44.75	45.0	44.3	44.75	-0.05	-0.11	78460.0	3511658.6	382
2018-11-04	44.1	45.5	44.1	44.8	0.45	1.01	66066.0	2965347.2	178
2018-11-01	44.6	44.7	44.2	44.35	-0.25	-0.56	46929.0	2086616.1	107
2018-10-31	44.9	44.9	44.2	44.6	-0.1	-0.22	82984.0	3687822.4	216
2018-10-30	42.5	46.2	42.5	44.7	2.7	6.43	577919.0	26212715.75	677
2018-10-29	41.5	42.5	41.5	42.0	0.9	2.19	136213.0	5721001.75	191
2018-10-28	39.4	41.1	39.4	41.1	1.6	4.05	134147.0	5397100.0	232
2018-10-25	39.5	40.3	39.4	39.5	-0.2	-0.5	178942.0	7141627.55	315
2018-10-24	40.0	40.0	39.7	39.7	-0.15	-0.38	66554.0	2651223.15	134
2018-10-23	40.0	40.3	39.5	39.85	-0.05	-0.13	146929.0	5876195.35	214
2018-10-22	40.0	40.45	39.85	39.9	-0.05	-0.13	98479.0	3942192.6	118
2018-10-21	38.0	40.5	38.0	39.95	-1.05	-2.56	70832.0	2816143.45	532
2018-10-18	41.25	41.35	40.8	41.0	-0.25	-0.61	26963.0	1106494.9	112
2018-10-17	41.65	41.65	40.6	41.25	1.1	2.74	376162.0	15413985.9	274
2018-10-16	42.0	42.0	40.15	40.15	-1.85	-4.4	253240.0	10481427.2	267
2018-10-15	41.0	42.0	41.0	42.0	1.8	4.48	398280.0	16663300.9	705
2018-10-14	41.3	41.3	40.0	40.2	-1.55	-3.71	211128.0	8557500.6	247
2018-10-11	41.2	42.0	41.2	41.75	-0.05	-0.12	125227.0	5213484.6	175
2018-10-10	42.0	42.5	41.5	41.8	-0.05	-0.12	254791.0	10700231.65	205
2018-10-09	42.2	42.2	41.85	41.85	0.05	0.12	92808.0	3897525.0	72
2018-10-08	42.35	42.35	41.8	41.8	-0.2	-0.48	28403.0	1197048.0	71
2018-10-07	42.4	42.7	42.0	42.0	-0.15	-0.36	70540.0	2990813.1	118
2018-10-04	42.05	42.2	41.8	42.15	-0.05	-0.12	47619.0	2002420.15	120
2018-10-03	41.7	42.2	41.7	42.2	0.65	1.56	67880.0	2851504.3	146
2018-10-02	41.6	41.7	41.4	41.55	0.15	0.36	15861.0	658970.85	122
2018-10-01	41.9	41.95	41.4	41.4	-0.3	-0.72	32548.0	1354659.45	190
2018-09-30	42.0	42.3	41.6	41.7	-0.1	-0.24	48417.0	2028607.7	183
2018-09-27	42.1	42.1	41.8	41.8	-0.3	-0.71	23521.0	987669.95	135
2018-09-26	42.2	42.55	42.0	42.1	0.05	0.12	83695.0	3519885.45	211
2018-09-25	42.55	43.25	42.0	42.05	-0.65	-1.52	40120.0	1707170.75	186
2018-09-20	42.6	43.0	42.4	42.7	0.05	0.12	13204.0	561917.75	72
2018-09-19	43.05	44.25	42.5	42.65	-0.35	-0.81	93638.0	4040809.4	151
2018-09-18	43.0	43.0	43.0	43.0	-0.2	-0.46	13168.0	566275.5	83
2018-09-17	43.05	43.2	43.0	43.2	-0.2	-0.46	16737.0	720958.25	69
2018-09-16	43.65	43.75	43.2	43.4	0.2	0.46	44598.0	1937727.65	73
2018-09-13	43.1	43.2	43.1	43.2	-0.1	-0.23	2041.0	88147.25	31
2018-09-12	42.55	43.55	42.5	43.3	0.3	0.7	18640.0	805875.85	81
2018-09-11	42.8	43.25	42.55	43.0	0.15	0.35	28136.0	1210961.8	67
2018-09-10	43.15	43.45	42.7	42.85	-0.6	-1.38	11910.0	511964.25	58
2018-09-09	43.0	44.0	42.35	43.45	1.45	3.45	66161.0	2854954.2	163
2018-09-06	43.3	43.4	41.8	42.0	-1.0	-2.33	48865.0	2059498.8	212
2018-09-05	43.3	43.3	42.75	43.0	-0.3	-0.69	92729.0	3989612.6	154
2018-09-04	44.2	44.2	43.3	43.3	-0.95	-2.15	59177.0	2595085.5	158
2018-09-03	44.0	44.4	44.0	44.25	0.35	0.8	47415.0	2097725.7	142
2018-09-02	43.9	43.9	43.9	43.9	0.0	0.0	10763.0	472519.2	43
2018-08-30	44.3	44.3	43.9	43.9	-0.6	-1.35	104933.0	4619894.1	152
2018-08-29	44.15	44.5	44.15	44.5	-0.85	-1.87	106109.0	4700217.0	234
2018-08-28	45.0	45.35	44.9	45.35	0.35	0.78	138051.0	6222749.65	244
2018-08-27	45.0	45.0	44.75	45.0	-0.1	-0.22	35944.0	1615961.85	96
2018-08-26	44.9	45.1	44.9	45.1	0.6	1.35	15118.0	680468.4	48
2018-08-16	44.65	44.65	44.1	44.5	-0.15	-0.34	28060.0	1245363.15	128
2018-08-15	45.0	45.0	44.65	44.65	-0.15	-0.33	4935.0	220773.15	64
2018-08-14	44.8	45.2	44.8	44.8	0.1	0.22	10015.0	449421.1	56
2018-08-13	44.85	44.9	44.2	44.7	-0.2	-0.45	25955.0	1160808.75	100
2018-08-12	45.0	45.35	44.9	44.9	-0.2	-0.44	24842.0	1118367.35	84
2018-08-09	45.0	45.5	45.0	45.1	0.05	0.11	37702.0	1703576.4	155
2018-08-08	45.05	45.1	45.0	45.05	0.05	0.11	14272.0	642752.15	67
2018-08-07	44.9	45.0	44.85	45.0	0.0	0.0	9516.0	427584.4	44
2018-08-06	44.9	45.0	44.8	45.0	0.0	0.0	6026.0	270278.2	61
2018-08-05	45.2	45.2	45.0	45.0	0.15	0.33	6365.0	286598.65	58
2018-08-02	44.9	45.0	44.8	44.85	-0.15	-0.33	9515.0	427587.95	44
2018-08-01	44.9	45.1	44.55	45.0	0.25	0.56	39469.0	1775508.15	106
2018-07-31	44.55	44.9	44.55	44.75	0.35	0.79	25670.0	1149314.75	86
2018-07-30	44.4	44.5	44.35	44.4	0.0	0.0	28828.0	1281422.9	83
2018-07-29	44.6	45.0	44.1	44.4	-0.1	-0.22	33113.0	1478241.2	78
2018-07-26	44.5	44.9	44.5	44.5	-0.4	-0.89	16358.0	728732.85	79
2018-07-25	45.2	45.4	44.9	44.9	-0.1	-0.22	84418.0	3800823.05	120
2018-07-24	44.9	45.2	44.9	45.0	0.05	0.11	42975.0	1935984.9	88
2018-07-23	44.7	44.95	44.0	44.95	0.2	0.45	19266.0	857400.25	90
2018-07-22	44.9	44.9	44.5	44.75	-0.15	-0.33	24920.0	1114302.1	75
2018-07-19	45.05	45.05	44.6	44.9	-0.3	-0.66	38241.0	1718640.35	126
2018-07-18	45.35	45.35	45.1	45.2	-0.05	-0.11	15003.0	677931.5	43
2018-07-17	45.4	45.4	45.1	45.25	-0.25	-0.55	7015.0	317501.4	56
2018-07-16	45.85	45.85	45.5	45.5	-0.35	-0.76	14594.0	665558.6	72
2018-07-15	45.8	45.9	45.8	45.85	0.3	0.66	14927.0	684157.55	62
2018-07-12	45.0	45.55	45.0	45.55	0.55	1.22	20954.0	949570.6	74
2018-07-11	45.1	45.1	45.0	45.0	-0.1	-0.22	16178.0	728715.3	72
2018-07-10	45.0	45.2	44.85	45.1	0.3	0.67	25171.0	1136327.75	99
2018-07-09	44.5	44.8	44.5	44.8	0.4	0.9	27548.0	1229641.05	122
2018-07-08	44.8	45.4	43.9	44.4	-0.4	-0.89	56569.0	2509924.55	192
2018-07-05	45.85	45.85	44.45	44.8	-1.2	-2.61	34049.0	1539685.35	158
2018-07-04	46.15	46.15	46.0	46.0	-0.5	-1.08	40618.0	1870385.9	159
2018-07-03	46.7	46.7	46.0	46.5	0.45	0.98	56124.0	2593164.5	157
2018-07-02	46.65	46.7	46.05	46.05	-0.6	-1.29	31764.0	1476457.25	100
2018-07-01	46.8	47.1	46.6	46.65	-0.2	-0.43	24976.0	1172180.15	48
2018-06-28	47.0	47.0	46.45	46.85	-0.05	-0.11	24628.0	1149190.7	90
2018-06-27	46.85	46.95	46.8	46.9	0.0	0.0	26481.0	1240522.8	93
2018-06-26	46.9	46.95	46.8	46.9	0.4	0.86	47739.0	2237637.25	100
2018-06-25	46.8	46.9	46.5	46.5	-0.25	-0.53	27225.0	1272515.6	111
2018-06-24	46.7	47.0	46.6	46.75	-0.25	-0.53	21249.0	994814.55	63
2018-06-21	46.35	47.0	46.05	47.0	0.7	1.51	22299.0	1034597.65	65
2018-06-20	47.2	47.2	46.3	46.3	-1.0	-2.11	40461.0	1885432.45	115
2018-06-12	47.05	47.3	47.0	47.3	0.15	0.32	10672.0	502942.1	46
2018-06-11	47.15	47.5	47.15	47.15	-0.35	-0.74	7764.0	366829.75	50
2018-06-10	47.6	47.6	47.1	47.5	-0.1	-0.21	17029.0	806051.8	61
2018-06-07	47.8	47.8	47.2	47.6	-0.2	-0.42	196832.0	9337378.05	246
2018-06-06	47.45	47.8	47.45	47.8	0.0	0.0	34828.0	1654839.7	103
2018-06-05	47.8	47.9	47.3	47.8	0.15	0.31	40830.0	1942610.75	122
2018-06-04	47.4	47.65	47.35	47.65	0.35	0.74	91766.0	4354458.55	132
2018-06-03	47.4	47.4	47.3	47.3	-0.2	-0.42	29285.0	1386640.05	39
2018-05-31	47.1	47.5	47.1	47.5	0.3	0.64	11184.0	527598.75	35
2018-05-30	47.25	47.25	47.2	47.2	-0.3	-0.63	4919.0	232154.2	53
2018-05-29	47.4	47.5	47.0	47.5	0.0	0.0	28804.0	1359246.45	77
2018-05-28	47.5	47.55	47.5	47.5	-0.1	-0.21	10750.0	510712.8	61
2018-05-27	47.7	47.7	47.6	47.6	-0.2	-0.42	8271.0	393874.7	27
2018-05-24	47.75	47.8	47.5	47.8	0.02	0.04	14021.0	668331.25	42
2018-05-23	47.8	47.8	47.5	47.78	0.13	0.27	33970.0	1619686.15	84
2018-05-22	47.5	47.9	47.5	47.65	-0.26	-0.54	16787.0	803001.35	59
2018-05-21	47.15	48.25	47.15	47.91	0.2	0.42	244305.0	11639112.05	112
2018-05-20	47.1	47.95	47.0	47.71	-0.1	-0.21	12460.0	588999.5	34
2018-05-17	47.75	48.0	47.75	47.81	0.06	0.13	63580.0	3041051.5	73
2018-05-16	48.1	48.2	47.5	47.75	-0.31	-0.65	58467.0	2781487.0	84
2018-05-15	47.4	48.1	47.4	48.06	0.61	1.29	104810.0	5010170.2	175
2018-05-14	47.0	47.5	46.9	47.45	0.35	0.74	114032.0	5374056.55	146
2018-05-13	46.7	47.15	46.7	47.1	0.14	0.3	74163.0	3483590.25	92
2018-05-10	46.5	47.0	46.5	46.96	0.11	0.23	24446.0	1143259.25	73
2018-05-09	47.0	47.0	46.8	46.85	-0.15	-0.32	34394.0	1614421.9	138
2018-05-08	47.4	47.4	46.8	47.0	0.05	0.11	46925.0	2205397.05	113
2018-05-07	46.5	47.3	46.5	46.95	0.41	0.88	55285.0	2594174.5	192
2018-05-06	47.0	47.0	46.55	46.54	-0.28	-0.6	25278.0	1182811.9	96
2018-05-03	47.2	47.2	46.6	46.82	-0.42	-0.89	73740.0	3464898.1	270
2018-05-02	47.25	47.5	47.25	47.24	-0.04	-0.08	11359.0	537387.6	77
2018-05-01	47.8	47.8	47.2	47.28	-0.19	-0.4	59449.0	2815807.75	146
2018-04-30	47.6	47.85	47.4	47.47	-0.14	-0.29	63196.0	3006822.25	217
2018-04-29	48.15	48.35	47.5	47.61	-0.77	-1.59	55093.0	2643344.2	177
2018-04-26	48.35	48.5	48.0	48.38	-0.01	-0.02	41532.0	2005378.5	147
2018-04-25	48.0	48.5	47.9	48.39	0.36	0.75	227389.0	10945204.2	202
2018-04-24	48.5	48.6	47.4	48.03	-1.44	-2.91	245284.0	11776210.8	501
2018-04-23	49.2	49.7	49.05	49.47	0.48	0.98	263442.0	13027959.4	368
2018-04-22	49.0	49.5	49.0	48.99	0.11	0.23	113626.0	5582879.1	241
2018-04-19	48.2	49.0	48.2	48.88	0.86	1.79	212506.0	10342030.65	301
2018-04-18	48.9	49.05	47.85	48.02	-0.62	-1.27	224562.0	10819025.45	407
2018-04-17	48.65	49.0	48.1	48.64	0.08	0.16	141099.0	6865427.6	211
2018-04-16	48.1	48.7	48.1	48.56	0.15	0.31	33846.0	1643346.05	94
2018-04-15	48.0	48.7	48.0	48.41	1.0	2.11	51767.0	2508660.95	85
2018-04-12	47.6	47.6	47.0	47.41	0.05	0.11	40036.0	1897312.75	117
2018-04-11	48.25	48.7	47.0	47.36	-1.07	-2.21	145711.0	6987168.6	230
2018-04-10	48.8	48.8	48.3	48.43	-0.43	-0.88	48201.0	2337426.75	146
2018-04-09	49.2	49.4	48.8	48.86	-0.33	-0.67	135952.0	6672260.3	150
2018-04-08	48.5	49.4	48.5	49.19	0.51	1.05	224214.0	11007139.05	234
2018-04-05	48.6	49.4	48.2	48.68	-0.01	-0.02	253005.0	12373038.35	370
2018-04-04	47.7	48.75	47.3	48.69	0.96	2.01	259240.0	12495325.6	529
2018-04-03	47.8	48.0	47.55	47.73	-0.07	-0.15	33461.0	1595837.15	107
2018-04-02	47.2	48.0	47.2	47.8	0.51	1.08	103154.0	4912668.4	206
2018-04-01	47.35	47.6	47.05	47.29	-0.21	-0.44	53380.0	2521104.05	165
2018-03-29	47.8	48.05	47.4	47.5	-0.25	-0.52	84456.0	4021676.2	178
2018-03-28	48.2	48.7	47.6	47.75	-0.65	-1.34	249351.0	12053198.4	300
2018-03-27	48.6	48.65	48.35	48.4	-0.15	-0.31	337224.0	15745934.25	207
2018-03-26	48.0	48.65	47.6	48.55	0.8	1.68	175047.0	8459610.8	277
2018-03-25	47.4	48.25	47.4	47.75	0.3	0.63	137218.0	6549920.4	191
2018-03-22	48.0	48.0	47.3	47.45	-0.52	-1.08	207949.0	9908323.4	393
2018-03-21	48.35	48.4	47.9	47.97	-0.41	-0.85	174291.0	8398447.05	233
2018-03-20	48.0	48.65	47.9	48.38	-0.11	-0.23	167212.0	8100838.95	243
2018-03-19	48.6	48.95	48.4	48.49	0.05	0.1	587301.0	28497364.25	375
2018-03-18	48.4	49.0	48.3	48.44	0.19	0.39	152956.0	7441162.55	260
2018-03-15	48.5	48.55	47.35	48.25	-0.22	-0.45	393797.0	18948014.8	522
2018-03-14	48.6	48.75	48.4	48.47	-0.03	-0.06	197110.0	9567949.6	301
2018-03-13	48.15	48.65	47.7	48.5	0.48	1.0	314176.0	15130571.9	548
2018-03-12	47.8	48.35	47.7	48.02	0.23	0.48	252015.0	12114279.55	444
2018-03-11	47.6	48.35	47.6	47.79	0.35	0.74	343114.0	16430239.15	532
2018-03-08	47.3	47.55	47.3	47.44	0.17	0.36	65403.0	3100311.15	182
2018-03-07	47.4	47.4	47.05	47.27	-0.12	-0.25	96734.0	4565246.5	127
2018-03-06	47.45	47.45	47.2	47.39	0.16	0.34	51366.0	2430698.0	144
2018-03-05	47.4	47.6	47.2	47.23	0.06	0.13	95457.0	4521654.4	239
2018-03-04	46.9	47.6	46.9	47.17	0.35	0.75	186749.0	8830368.55	414
2018-03-01	46.6	46.9	46.5	46.82	0.22	0.47	44325.0	2070359.75	151
2018-02-28	46.25	46.85	46.25	46.6	0.07	0.15	224408.0	10468721.9	407
2018-02-27	46.35	46.85	46.35	46.53	-0.01	-0.02	227903.0	10623745.85	397
2018-02-26	46.3	46.7	46.25	46.54	0.34	0.74	118636.0	5519305.65	240
2018-02-25	46.3	46.5	46.2	46.2	-0.1	-0.22	68373.0	3165829.4	164
2018-02-22	46.15	47.1	46.15	46.3	0.16	0.35	243276.0	11368883.1	473
2018-02-21	45.7	46.25	45.7	46.14	-0.06	-0.13	131680.0	6056866.25	273
2018-02-20	46.8	46.95	46.0	46.2	-0.57	-1.22	129336.0	5988261.6	305
2018-02-19	46.4	47.2	46.4	46.77	0.3	0.65	127145.0	5961692.3	356
2018-02-18	46.4	46.65	46.1	46.47	0.22	0.48	91539.0	4248186.2	278
2018-02-15	45.5	46.35	45.5	46.25	0.75	1.65	70147.0	3218861.6	204
2018-02-14	45.25	45.7	45.2	45.5	0.06	0.13	56908.0	2584454.55	155
2018-02-13	45.75	45.75	45.0	45.44	0.09	0.2	113559.0	5152272.35	226
2018-02-12	44.8	45.6	44.8	45.35	0.5	1.11	124218.0	5628771.0	259
2018-02-11	45.95	45.95	44.7	44.85	-0.94	-2.05	260997.0	11771714.8	396
2018-02-08	45.7	46.0	45.5	45.79	0.01	0.02	313297.0	14345438.95	388
2018-02-07	46.05	46.5	45.6	45.78	0.07	0.15	485492.0	22371999.0	595
2018-02-06	46.45	46.45	45.7	45.71	-0.89	-1.91	258793.0	11867244.45	562
2018-02-05	46.9	46.95	46.4	46.6	-0.29	-0.62	135896.0	6340588.55	285
2018-02-04	47.3	47.5	46.8	46.89	-0.65	-1.37	139224.0	6538129.4	288
2018-02-01	47.6	47.95	47.5	47.54	0.15	0.32	251497.0	11973529.95	394
2018-01-31	47.1	47.9	47.1	47.39	-0.43	-0.9	217299.0	10322913.75	504
2018-01-30	47.0	48.15	46.9	47.82	1.11	2.38	789716.0	37698873.05	1607
2018-01-29	46.2	46.9	46.2	46.71	0.47	1.02	1211721.0	59524197.6	627
2018-01-28	46.15	46.45	46.15	46.24	0.13	0.28	121475.0	5617792.2	226
2018-01-25	46.2	46.2	45.85	46.11	-0.08	-0.17	168004.0	7725432.8	320
2018-01-24	46.05	46.3	45.8	46.19	-0.04	-0.09	172283.0	7937146.75	323
2018-01-23	46.65	46.65	46.0	46.23	-0.27	-0.58	142542.0	6608907.15	319
2018-01-22	47.0	47.0	46.5	46.5	-0.5	-1.06	323870.0	15149503.85	436
2018-01-21	47.0	47.15	46.85	47.0	0.0	0.0	142169.0	6683983.6	250
2018-01-18	47.2	47.2	46.5	47.0	0.15	0.32	230227.0	10782755.4	382
2018-01-17	47.7	47.7	46.75	46.85	-0.82	-1.72	424763.0	20014625.05	617
2018-01-16	47.9	48.0	47.6	47.67	-0.08	-0.17	158812.0	7575285.0	366
2018-01-15	47.8	48.35	47.6	47.75	-0.05	-0.1	578988.0	27759658.8	790
2018-01-14	47.65	47.95	47.45	47.8	0.45	0.95	287165.0	13715423.1	498
2018-01-11	46.95	47.75	46.85	47.35	0.52	1.11	958068.0	45266957.55	1505
2018-01-10	47.25	47.35	46.5	46.83	-0.16	-0.34	345505.0	16183606.05	380
2018-01-09	47.95	47.95	46.7	46.99	-0.62	-1.3	168186.0	7948813.1	382
2018-01-08	47.1	47.85	47.0	47.61	0.59	1.25	301625.0	14364515.5	620
2018-01-07	46.85	47.1	46.85	47.02	0.33	0.71	152194.0	7147875.85	338
2018-01-04	46.85	46.9	46.2	46.69	-0.04	-0.09	158676.0	7364837.15	391
2018-01-03	46.2	46.95	46.1	46.73	0.6	1.3	162286.0	7562784.3	426
2018-01-02	45.6	46.7	45.6	46.13	0.56	1.23	137997.0	6372448.7	383
2018-01-01	45.9	45.9	45.2	45.57	-0.58	-1.26	91792.0	4180690.55	257
2017-12-31	46.7	46.9	46.0	46.15	-0.35	-0.75	136177.0	6320580.8	381
2017-12-28	46.7	47.15	46.4	46.5	-0.32	-0.68	242184.0	11318347.55	581
2017-12-27	47.65	47.65	46.7	46.82	-0.3	-0.64	194247.0	9154695.35	425
2017-12-26	47.0	47.4	46.9	47.12	0.22	0.47	226811.0	10682487.35	506
2017-12-25	48.1	48.3	46.8	46.9	-1.21	-2.52	244971.0	11630351.6	596
2017-12-24	48.3	49.35	48.0	48.11	0.3	0.63	643031.0	31305971.15	1211
2017-12-21	47.8	48.3	47.5	47.81	0.15	0.31	272887.0	13099652.05	535
2017-12-20	47.25	48.15	47.1	47.66	0.67	1.43	566253.0	27000594.7	1112
2017-12-19	47.1	47.1	46.55	46.99	0.0	0.0	277081.0	13016011.0	395
2017-12-18	46.9	47.35	46.9	46.99	0.12	0.26	155790.0	7326747.5	265
2017-12-17	47.0	47.0	46.5	46.87	-0.15	-0.32	76248.0	3573041.85	161
2017-12-14	47.8	48.0	46.95	47.02	-0.96	-2.0	54165.0	2555168.5	167
2017-12-13	48.5	48.5	47.8	47.98	-0.51	-1.05	47589.0	2290053.75	137
2017-12-12	48.8	48.95	48.5	48.49	-0.27	-0.55	56617.0	2752709.45	146
2017-12-11	49.05	49.05	48.6	48.76	-0.43	-0.87	54499.0	2665994.15	111
2017-12-10	49.3	50.4	49.0	49.19	0.19	0.39	61139.0	3026416.3	138
2017-12-07	49.15	49.5	48.5	49.0	-0.8	-1.61	43913.0	2160792.9	80
2017-12-06	50.9	50.9	49.85	49.8	-0.28	-0.56	71749.0	3588681.8	104
2017-12-05	49.8	51.5	49.5	50.08	0.28	0.56	135220.0	6845776.9	287
2017-12-04	49.1	50.0	49.0	49.8	-0.29	-0.58	66968.0	3329160.35	136
2017-12-03	49.95	50.3	49.55	50.09	0.91	1.85	178393.0	8927027.85	206
2017-11-30	48.95	49.85	48.95	49.18	-0.06	-0.12	76717.0	3788221.3	159
2017-11-29	48.15	49.8	48.0	49.24	1.23	2.56	222127.0	10937012.85	375
2017-11-28	46.5	49.8	46.5	48.01	1.72	3.72	276604.0	13290064.3	637
2017-11-27	46.3	46.6	46.0	46.29	0.28	0.61	176018.0	8152912.2	146
2017-11-26	46.4	46.4	46.0	46.01	0.04	0.09	52127.0	2407742.65	99
2017-11-23	45.85	46.75	45.75	45.97	0.26	0.57	158730.0	7346731.15	288
2017-11-22	45.45	45.85	45.45	45.71	0.34	0.75	123746.0	5654636.0	148
2017-11-21	45.05	45.9	44.95	45.37	0.14	0.31	160820.0	7308887.1	215
2017-11-20	44.4	45.9	44.4	45.23	0.88	1.98	257926.0	11682010.85	375
2017-11-19	44.8	44.9	44.25	44.35	0.0	0.0	47093.0	2094127.3	120
2017-11-16	45.1	45.3	44.0	44.35	-0.94	-2.08	80963.0	3632583.15	186
2017-11-15	45.0	46.4	44.6	45.29	0.52	1.16	222917.0	10094595.75	475
2017-11-14	44.25	45.0	44.25	44.77	0.24	0.54	63876.0	2849364.75	95
2017-11-13	44.7	44.7	44.35	44.53	-0.07	-0.16	14069.0	626283.25	63
2017-11-12	44.1	45.15	44.1	44.6	0.06	0.13	45337.0	2031279.4	100
2017-11-09	45.0	45.05	44.5	44.54	-0.19	-0.42	66447.0	2972080.85	167
2017-11-08	44.1	45.1	44.1	44.73	-0.06	-0.13	138363.0	6210302.1	106
2017-11-07	46.4	46.5	43.0	44.79	-1.26	-2.74	238754.0	10565607.75	379
2017-11-06	46.2	46.2	44.5	46.05	-0.57	-1.22	254832.0	11603876.35	537
2017-11-05	46.35	46.7	45.0	46.62	-0.05	-0.11	62068.0	2835983.8	177
2017-11-02	47.0	47.4	46.55	46.67	-0.34	-0.72	53436.0	2505938.4	163
2017-11-01	47.9	48.15	47.0	47.01	-0.49	-1.03	34479.0	1636128.4	102
2017-10-31	48.3	48.3	47.4	47.5	-0.68	-1.41	15130.0	723232.75	52
2017-10-30	48.1	48.4	48.1	48.18	0.24	0.5	28077.0	1355198.25	69
2017-10-29	48.0	48.65	47.9	47.94	0.34	0.71	50929.0	2457917.85	134
2017-10-26	47.0	48.0	47.0	47.6	0.4	0.85	23526.0	1114264.3	63
2017-10-25	47.5	47.5	46.7	47.2	0.7	1.51	10984.0	517069.5	65
2017-10-24	46.9	47.3	46.5	46.5	-0.84	-1.77	61550.0	2881623.6	143
2017-10-23	48.65	48.7	46.3	47.34	-1.35	-2.77	166016.0	7826295.55	470
2017-10-22	49.3	49.3	48.55	48.69	-0.26	-0.53	39581.0	1931777.9	130
2017-10-19	49.8	49.8	48.95	48.95	-0.75	-1.51	75068.0	3688358.15	139
2017-10-18	49.6	50.0	49.4	49.7	-0.22	-0.44	34163.0	1700160.4	65
2017-10-17	49.5	50.5	49.5	49.92	-0.09	-0.18	27198.0	1359271.0	92
2017-10-16	49.7	50.0	49.0	50.01	0.21	0.42	34512.0	1713938.9	72
2017-10-15	50.4	50.4	49.8	49.8	-0.52	-1.03	22722.0	1135462.8	94
2017-10-12	50.0	50.4	49.35	50.32	0.38	0.76	60285.0	3012992.45	89
2017-10-11	50.2	50.2	49.0	49.94	-0.33	-0.66	198811.0	9887442.2	221
2017-10-10	50.6	50.6	50.1	50.27	-0.27	-0.53	46049.0	2316259.2	117
2017-10-09	50.3	50.8	50.2	50.54	0.22	0.44	123055.0	6202570.3	228
2017-10-08	50.1	51.0	50.1	50.32	0.28	0.56	159264.0	8057746.1	329
2017-10-05	50.0	50.3	50.0	50.04	0.01	0.02	55473.0	2782799.8	159
2017-10-04	48.9	50.8	48.9	50.03	1.16	2.37	255144.0	12808550.25	511
2017-10-03	48.6	48.9	48.5	48.87	0.06	0.12	53477.0	2605079.0	165
2017-10-02	49.6	49.6	48.0	48.81	-0.45	-0.91	184039.0	8921729.65	610
2017-10-01	49.9	49.95	49.0	49.26	-0.72	-1.44	92514.0	4595368.75	289
2017-09-28	50.8	50.9	49.95	49.98	-0.61	-1.21	168066.0	8429670.15	685
2017-09-27	51.3	51.3	50.9	50.59	-0.91	-1.77	71622.0	3650471.2	475
2017-09-26	52.1	52.1	51.4	51.5	-0.34	-0.66	18326.0	945664.7	71
2017-09-25	52.0	52.2	51.5	51.84	-0.2	-0.38	99712.0	5152337.6	168
2017-09-21	51.0	52.6	51.0	52.04	1.03	2.02	108904.0	5667771.4	241
2017-09-20	51.3	51.3	50.8	51.01	-0.17	-0.33	67446.0	3438965.5	111
2017-09-19	51.1	51.5	51.1	51.18	-0.12	-0.23	158656.0	8056469.4	76
2017-09-18	51.2	52.0	50.8	51.3	0.19	0.37	68747.0	3538354.0	195
2017-09-17	51.5	51.5	51.0	51.11	-0.29	-0.56	69869.0	3576965.2	153
2017-09-14	51.6	51.6	51.2	51.4	-0.24	-0.46	47908.0	2465963.2	107
2017-09-13	51.4	52.0	51.4	51.64	0.05	0.1	62189.0	3223928.9	92
2017-09-12	52.0	52.0	51.5	51.59	-0.28	-0.54	65744.0	3391535.1	98
2017-09-11	52.2	52.8	51.7	51.87	-0.33	-0.63	139346.0	7245812.9	228
2017-09-10	52.7	52.7	52.1	52.2	-0.56	-1.06	84137.0	4410737.6	100
2017-09-07	52.5	53.1	52.4	52.76	-0.17	-0.32	123527.0	6518055.8	165
2017-09-06	53.3	53.4	52.6	52.93	-0.37	-0.69	142404.0	7539851.2	166
2017-08-29	51.8	53.5	51.0	53.3	1.44	2.78	271542.0	14273061.8	448
2017-08-28	49.9	52.2	49.9	51.86	1.9	3.8	193652.0	9929250.65	381
2017-08-27	50.5	50.5	49.9	49.96	-0.77	-1.52	63904.0	3203830.9	135
2017-08-24	50.7	50.8	50.6	50.73	0.06	0.12	24915.0	1263520.7	53
2017-08-23	51.0	51.0	50.5	50.67	0.06	0.12	42774.0	2176093.8	82
2017-08-22	50.7	50.7	50.4	50.61	0.01	0.02	32233.0	1631379.8	83
2017-08-21	50.5	50.8	50.4	50.6	-0.14	-0.28	9274.0	468745.2	56
2017-08-20	50.6	50.9	50.6	50.74	0.24	0.48	17323.0	878231.3	73
2017-08-17	50.1	50.5	50.1	50.5	0.33	0.66	16175.0	815533.7	54
2017-08-16	50.0	50.3	50.0	50.17	0.2	0.4	15315.0	767036.6	52
2017-08-15	50.6	50.6	49.85	49.97	-0.53	-1.05	113604.0	5723454.45	196
2017-08-14	50.8	50.9	50.5	50.5	-0.22	-0.43	176156.0	8888293.8	123
2017-08-13	51.0	51.0	50.7	50.72	-0.37	-0.72	120363.0	6113946.4	134
2017-08-10	51.6	51.7	51.0	51.09	-0.64	-1.24	55282.0	2840966.1	128
2017-08-09	51.9	52.2	51.2	51.73	-0.13	-0.25	139718.0	7240574.3	228
2017-08-08	50.9	52.1	50.9	51.86	1.17	2.31	144132.0	7464837.8	250
2017-08-07	51.5	51.5	50.6	50.69	-0.82	-1.59	167900.0	8542547.7	298
2017-08-06	52.8	52.8	51.0	51.51	-2.03	-3.79	272444.0	14091472.6	540
2017-08-03	53.9	53.9	53.4	53.54	-0.38	-0.7	50752.0	2714399.9	88
2017-08-02	53.9	54.0	53.0	53.92	0.03	0.06	102641.0	5505213.4	166
2017-08-01	53.9	54.7	53.8	53.89	-0.09	-0.17	27523.0	1491307.2	86
2017-07-31	54.2	54.2	54.0	53.98	-0.05	-0.09	17562.0	949380.3	37
2017-07-30	54.7	54.7	53.9	54.03	0.29	0.54	72092.0	3903976.4	118
2017-07-27	54.2	54.2	53.7	53.74	-0.4	-0.74	47343.0	2550196.4	109
2017-07-26	54.7	54.7	53.8	54.14	-0.61	-1.11	44362.0	2408645.6	92
2017-07-25	54.7	55.1	54.7	54.75	-0.35	-0.64	11590.0	636542.5	32
2017-07-24	54.8	55.4	54.5	55.1	0.07	0.13	44488.0	2436956.5	70
2017-07-23	55.2	55.4	54.8	55.03	-0.26	-0.47	71810.0	3952853.9	133
2017-07-20	54.9	56.1	54.7	55.29	0.49	0.89	144179.0	7981892.3	232
2017-07-19	54.0	54.9	53.7	54.8	1.19	2.22	116346.0	6342701.0	132
2017-07-18	54.0	54.0	53.6	53.61	-0.34	-0.63	85926.0	4613711.1	52
2017-07-17	54.5	54.5	53.5	53.95	-0.99	-1.8	106647.0	5753369.8	164
2017-07-16	54.9	55.1	54.8	54.94	0.19	0.35	40098.0	2204150.6	107
2017-07-13	55.0	55.1	54.5	54.75	-0.07	-0.13	48385.0	2647001.0	134
2017-07-12	55.0	55.3	54.6	54.82	-0.13	-0.24	39399.0	2168861.1	155
2017-07-11	56.4	56.5	53.5	54.95	-0.25	-0.45	169274.0	9301253.2	349
2017-07-10	55.5	55.8	55.2	55.2	-0.6	-1.08	99677.0	5531000.1	146
2017-07-09	56.0	56.0	55.2	55.8	-0.21	-0.37	22565.0	1253589.3	57
2017-07-06	55.2	56.1	55.2	56.01	0.45	0.81	33302.0	1858826.0	80
2017-07-05	55.5	55.5	55.1	55.56	0.35	0.63	33699.0	1863920.8	95
2017-07-04	55.6	56.3	55.2	55.21	-0.61	-1.09	31423.0	1746454.5	78
2017-07-03	56.4	56.7	55.2	55.82	-0.77	-1.36	71757.0	3996116.9	130
2017-07-02	56.5	57.2	56.4	56.59	0.18	0.32	74963.0	4258206.4	120
2017-06-22	56.0	57.5	55.1	56.41	0.77	1.38	119991.0	6789999.0	237
2017-06-21	54.3	56.0	54.0	55.64	2.31	4.33	180507.0	9957241.4	355
2017-06-20	54.6	54.6	53.3	53.33	-0.69	-1.28	62063.0	3339683.5	174
2017-06-19	54.0	54.9	53.9	54.02	0.02	0.04	72408.0	3942461.0	115
2017-06-18	53.8	54.0	53.8	54.0	-0.8	-1.46	24489.0	1320450.2	95
2017-06-15	54.3	55.0	54.3	54.8	-0.05	-0.09	10998.0	600333.7	40
2017-06-14	54.7	55.1	54.5	54.85	0.18	0.33	62410.0	3423751.9	110
2017-06-13	54.0	54.0	54.0	54.67	0.19	0.35	1925.0	104392.3	28
2017-06-12	54.1	54.6	54.0	54.48	0.62	1.15	11397.0	617548.2	61
2017-06-11	55.0	55.0	53.6	53.86	-1.01	-1.84	45696.0	2466856.8	106
2017-06-08	55.8	55.8	54.6	54.87	-1.44	-2.56	76321.0	4194593.7	168
2017-06-07	56.8	56.9	56.2	56.31	-0.29	-0.51	36208.0	2047450.7	106
2017-06-06	56.7	56.9	56.5	56.6	0.12	0.21	45646.0	2588072.1	79
2017-06-05	55.8	56.5	55.8	56.48	0.09	0.16	13263.0	743547.2	71
2017-06-04	56.0	56.6	56.0	56.39	0.45	0.8	23860.0	1342679.4	74
2017-06-01	55.5	56.0	55.5	55.94	-0.05	-0.09	32080.0	1788430.5	73
2017-05-31	55.5	56.0	55.5	55.99	0.99	1.8	24624.0	1372278.5	66
2017-05-30	55.0	55.25	55.0	55.0	0.26	0.47	25582.0	1412086.0	45
2017-05-29	53.25	54.75	53.25	54.74	1.12	2.09	53076.0	2869604.0	91
2017-05-28	54.25	54.25	53.0	53.62	-1.13	-2.06	34788.0	1864117.0	103
2017-05-25	54.25	55.0	54.25	54.75	-0.22	-0.4	50157.0	2742206.75	156
2017-05-24	55.0	55.5	54.75	54.97	-0.63	-1.13	66554.0	3675869.75	139
2017-05-23	53.5	55.75	53.5	55.6	-1.68	-2.93	131994.0	7261378.5	383
2017-05-22	58.0	58.25	57.25	57.28	-0.65	-1.12	152699.0	8763919.75	305
2017-05-21	58.5	58.5	57.5	57.93	-0.36	-0.62	49641.0	2876491.75	235
2017-05-18	57.75	58.5	57.75	58.29	0.26	0.45	92404.0	5357095.5	98
2017-05-17	57.75	58.0	57.75	58.03	-0.13	-0.22	32180.0	1862186.0	87
2017-05-16	58.0	58.5	57.75	58.16	0.22	0.38	94769.0	5513407.25	115
2017-05-15	57.75	58.0	57.5	57.94	0.6	1.05	72957.0	4213933.5	94
2017-05-14	57.75	57.75	57.25	57.34	-0.22	-0.38	54218.0	3116685.25	71
2017-05-11	58.0	58.0	57.25	57.56	-0.1	-0.17	76649.0	4422843.25	148
2017-05-10	56.5	57.75	56.5	57.66	2.4	4.34	184411.0	10559701.25	365
2017-05-09	54.5	55.5	54.5	55.26	0.98	1.81	130663.0	7190596.25	172
2017-05-08	55.5	55.5	53.5	54.28	-1.07	-1.93	302638.0	16391966.75	500
2017-05-07	57.5	57.5	55.25	55.35	-0.72	-1.28	76132.0	4234591.75	177
2017-05-04	57.0	57.25	56.0	56.07	-0.91	-1.6	68450.0	3859146.0	192
2017-05-03	57.0	57.25	57.0	56.98	-0.16	-0.28	53763.0	3069000.25	96
2017-05-02	56.75	57.25	56.75	57.14	0.11	0.19	61636.0	3519443.5	111
2017-05-01	57.5	57.5	57.0	57.03	-0.01	-0.02	93951.0	5365855.0	110
2017-04-30	57.75	57.75	57.0	57.04	-0.1	-0.18	91545.0	5233910.5	160
2017-04-27	57.25	57.5	57.0	57.14	0.35	0.62	88707.0	5070894.0	119
2017-04-26	57.0	57.25	56.75	56.79	-0.71	-1.23	35858.0	2044672.5	68
2017-04-25	57.5	57.75	56.75	57.5	0.0	0.0	114817.0	6579771.25	83
2017-04-24	57.75	57.75	57.25	57.5	-0.18	-0.31	70326.0	4056741.0	94
2017-04-23	58.25	58.25	57.25	57.68	1.92	3.44	267093.0	15523785.25	195
2017-04-20	56.5	56.5	55.75	55.76	-1.2	-2.11	113151.0	6309618.5	287
2017-04-19	56.75	57.0	56.75	56.96	0.0	0.0	17207.0	978461.25	55
2017-04-18	57.25	57.25	57.0	56.96	-0.18	-0.32	16526.0	943429.75	44
2017-04-17	57.25	57.5	56.75	57.14	-0.33	-0.57	29289.0	1675681.25	70
2017-04-16	57.75	57.75	56.5	57.47	-0.41	-0.71	51759.0	2955253.5	119
2017-04-13	57.75	58.25	57.75	57.88	0.13	0.23	65864.0	3819718.25	139
2017-04-12	57.25	58.0	57.25	57.75	0.15	0.26	182634.0	10541231.25	250
2017-04-11	58.0	58.25	57.25	57.6	-0.44	-0.76	67988.0	3929295.5	325
2017-04-10	57.75	58.25	57.75	58.04	-0.17	-0.29	72988.0	4227315.75	133
2017-04-09	58.5	58.5	57.75	58.21	-0.21	-0.36	173271.0	10063650.75	266
2017-04-06	58.75	58.75	57.25	58.42	-0.15	-0.26	54477.0	3182538.25	155
2017-04-05	58.5	58.5	58.5	58.57	0.0	0.0	71719.0	4200134.0	109
2017-04-04	59.0	59.25	58.5	58.57	-0.57	-0.96	54239.0	3186324.25	99
2017-04-03	59.75	59.75	59.0	59.14	-0.52	-0.87	88264.0	5254415.5	131
2017-04-02	59.25	59.75	59.0	59.66	0.55	0.93	104062.0	6181043.75	105
2017-03-30	59.0	59.25	58.75	59.11	0.5	0.85	62563.0	3697641.25	126
2017-03-29	57.5	59.0	57.5	58.61	1.52	2.66	85561.0	5011513.0	215
2017-03-28	57.25	57.25	56.75	57.09	-0.05	-0.09	17808.0	1015220.75	56
2017-03-27	57.25	57.25	56.5	57.14	0.0	0.0	50869.0	2902388.5	51
2017-03-26	57.25	57.25	57.0	57.14	-0.06	-0.1	72491.0	4139599.0	123
2017-03-23	57.75	58.25	57.25	57.2	0.41	0.72	89131.0	5119133.0	183
2017-03-22	56.0	56.75	56.0	56.79	0.4	0.71	14763.0	830720.75	57
2017-03-21	57.0	57.5	56.25	56.39	-0.37	-0.65	117851.0	6690002.75	144
2017-03-20	57.0	57.25	56.0	56.76	-0.08	-0.14	27037.0	1529105.75	79
2017-03-19	56.0	57.25	55.75	56.84	1.13	2.03	61912.0	3472964.5	102
2017-03-16	55.25	56.0	55.25	55.71	0.55	1.0	75431.0	4204983.75	137
2017-03-15	54.25	55.25	54.0	55.16	1.34	2.49	370698.0	19982032.25	115
2017-03-14	53.5	54.25	52.25	53.82	-0.37	-0.68	200711.0	10689605.75	332
2017-03-13	56.5	56.5	54.0	54.19	-2.32	-4.11	100754.0	5623260.25	173
2017-03-12	57.5	58.25	56.75	56.51	-1.09	-1.89	28763.0	1649055.0	66
2017-03-09	58.5	58.5	57.5	57.6	-0.98	-1.67	392850.0	22995482.5	76
2017-03-08	58.5	58.5	58.5	58.58	0.01	0.02	305012.0	17863720.75	47
2017-03-07	59.0	59.25	58.5	58.57	0.0	0.0	53991.0	3175440.75	53
2017-03-06	58.5	58.5	58.5	58.57	0.18	0.31	31086.0	1816945.5	33
2017-03-05	58.5	59.0	58.5	58.39	-0.32	-0.55	175710.0	10287865.25	59
2017-03-02	58.5	59.25	58.25	58.71	0.32	0.55	103631.0	6077163.75	135
2017-03-01	58.0	58.5	57.75	58.39	0.5	0.86	35711.0	2078756.25	84
2017-02-28	57.5	58.0	57.25	57.89	0.13	0.23	26473.0	1531142.5	68
2017-02-27	58.75	58.75	57.75	57.76	-1.28	-2.17	77441.0	4504733.75	120
2017-02-26	58.5	59.25	58.5	59.04	-0.25	-0.42	118030.0	6957046.75	175
2017-02-23	60.0	60.0	58.75	59.29	-0.73	-1.22	120277.0	7117150.25	188
2017-02-22	61.5	61.5	60.0	60.02	-0.47	-0.78	160989.0	9773998.25	276
2017-02-21	58.25	61.75	57.5	60.49	2.08	3.56	234801.0	14120547.5	461
2017-02-20	59.25	59.75	57.5	58.41	-0.61	-1.03	100089.0	5916770.25	133
2017-02-19	58.5	59.75	57.75	59.02	1.33	2.31	137497.0	8104166.25	201
2017-02-16	57.0	58.25	56.5	57.69	1.23	2.18	49435.0	2852543.25	127
2017-02-15	55.75	56.5	55.75	56.46	0.3	0.53	128569.0	7254599.5	60
2017-02-14	55.75	56.75	55.75	56.16	0.09	0.16	97706.0	5480292.0	187
2017-02-13	55.75	56.0	55.75	56.07	0.18	0.32	30212.0	1691415.75	50
2017-02-12	54.75	56.25	54.75	55.89	1.45	2.66	55251.0	3079204.0	92
2017-02-09	54.5	54.75	54.0	54.44	-0.15	-0.27	164290.0	8938945.5	121
2017-02-08	55.75	55.75	54.0	54.59	-1.32	-2.36	123995.0	6780843.5	198
2017-02-07	56.5	56.75	56.0	55.91	-0.34	-0.6	31406.0	1768234.0	50
2017-02-06	57.25	57.25	56.25	56.25	-0.36	-0.64	101884.0	5748707.5	47
2017-02-05	56.5	56.5	56.5	56.61	-0.02	-0.04	15478.0	876116.25	34
2017-02-02	58.0	58.0	56.5	56.63	-0.53	-0.93	46661.0	2660196.75	91
2017-02-01	57.0	57.75	57.0	57.16	0.5	0.88	49962.0	2867369.25	76
2017-01-31	57.25	57.25	56.5	56.66	-0.9	-1.56	58306.0	3314376.0	83
2017-01-30	59.5	59.5	57.25	57.56	-1.38	-2.34	62755.0	3663514.0	101
2017-01-29	57.75	59.75	57.5	58.94	1.05	1.81	191047.0	11314218.75	179
2017-01-26	56.5	58.0	56.5	57.89	0.95	1.67	50697.0	2909763.25	110
2017-01-25	57.5	58.25	56.0	56.94	-0.38	-0.66	149034.0	8485258.5	237
2017-01-24	57.25	57.75	57.25	57.32	0.18	0.32	91596.0	5264391.5	167
2017-01-23	57.0	57.25	56.0	57.14	0.47	0.83	120411.0	6850748.75	309
2017-01-22	55.75	57.0	53.75	56.67	0.14	0.25	96831.0	5420396.5	138
2017-01-19	55.0	57.0	55.0	56.53	1.92	3.52	287675.0	16230524.25	334
2017-01-18	53.5	56.25	53.5	54.61	0.84	1.56	116330.0	6375028.0	153
2017-01-17	51.75	54.25	51.75	53.77	1.24	2.36	101674.0	5345540.5	111
2017-01-16	54.0	54.0	52.0	52.53	-1.74	-3.21	97684.0	5160623.5	141
2017-01-15	55.0	55.0	54.0	54.27	-0.02	-0.04	27880.0	1513034.0	59
2017-01-12	55.25	56.0	53.25	54.29	-0.93	-1.68	71984.0	3942122.25	122
2017-01-11	55.75	56.0	55.0	55.22	-1.12	-1.99	19361.0	1077363.5	59
2017-01-10	56.0	56.75	52.75	56.34	0.55	0.99	169537.0	9491927.0	526
2017-01-09	56.5	57.0	55.75	55.79	-0.67	-1.19	71449.0	4008079.25	199
2017-01-08	57.25	57.75	56.25	56.46	-0.35	-0.62	158971.0	9087079.0	223
2017-01-05	56.5	57.0	56.0	56.81	0.39	0.69	155025.0	8739999.25	240
2017-01-04	56.5	56.5	55.25	56.42	0.35	0.62	92865.0	5207976.5	169
2017-01-03	56.25	56.5	55.75	56.07	-0.04	-0.07	89739.0	5033386.75	191
2017-01-02	57.25	57.75	56.0	56.11	-0.68	-1.2	215081.0	12212188.75	453
2017-01-01	56.5	56.75	56.25	56.79	0.78	1.39	39591.0	2239042.0	129
2016-12-29	56.5	56.75	55.75	56.01	-0.5	-0.88	78880.0	4440645.25	145
2016-12-28	56.75	57.5	56.5	56.51	-0.03	-0.05	171027.0	9701024.75	263
2016-12-27	57.25	57.25	56.5	56.54	0.1	0.18	148651.0	8441254.0	250
2016-12-26	57.0	57.25	56.25	56.44	-0.6	-1.05	72751.0	4132123.0	176
2016-12-25	58.5	58.5	56.75	57.04	-0.55	-0.96	135152.0	7787676.75	310
2016-12-22	57.25	58.5	57.25	57.59	0.36	0.63	49959.0	2877559.0	130
2016-12-21	59.0	59.0	57.0	57.23	-0.63	-1.09	33671.0	1938848.5	72
2016-12-20	57.5	59.0	57.25	57.86	-0.91	-1.55	32537.0	1896397.0	62
2016-12-19	59.75	60.0	58.5	58.77	-0.64	-1.08	214536.0	12767806.5	220
2016-12-18	59.75	59.75	59.25	59.41	-0.04	-0.07	50610.0	3013350.25	64
2016-12-15	60.25	60.25	58.25	59.45	-0.71	-1.18	54145.0	3221607.0	62
2016-12-14	59.0	60.75	59.0	60.16	-0.51	-0.84	72590.0	4382776.5	232
2016-12-13	62.25	62.5	60.75	60.67	-0.99	-1.61	42525.0	2601652.75	71
2016-12-12	61.5	62.5	61.25	61.66	0.08	0.13	43121.0	2666836.75	85
2016-12-11	61.0	61.75	61.0	61.58	0.71	1.17	48901.0	3005853.25	52
2016-12-08	60.75	61.0	60.5	60.87	0.04	0.07	32978.0	2001433.5	45
2016-12-07	61.5	61.5	60.25	60.83	0.12	0.2	520304.0	31608168.5	324
2016-12-06	60.75	61.5	60.75	60.71	-0.13	-0.21	510371.0	31155159.0	201
2016-12-05	60.25	62.25	60.25	60.84	0.18	0.3	349280.0	21276782.75	310
2016-12-04	58.25	61.5	58.0	60.66	2.86	4.95	356426.0	21180286.25	310
2016-12-01	56.0	58.25	56.0	57.8	2.16	3.88	155460.0	8883861.0	217
2016-11-30	55.75	56.25	55.0	55.64	0.1	0.18	489308.0	27176965.0	275
2016-11-29	53.0	56.25	53.0	55.54	1.76	3.27	269896.0	15004163.5	300
2016-11-28	53.5	54.5	53.5	53.78	0.21	0.39	39021.0	2110986.25	78
2016-11-27	52.75	54.0	52.75	53.57	0.23	0.43	55612.0	2983395.0	116
2016-11-24	54.25	54.5	52.75	53.34	-0.38	-0.71	458686.0	24682659.5	543
2016-11-23	54.0	55.75	53.5	53.72	0.68	1.28	325377.0	17766945.75	544
2016-11-22	50.75	54.0	50.5	53.04	2.68	5.32	194205.0	10134784.25	276
2016-11-21	51.0	51.0	50.2	50.36	-0.43	-0.85	65464.0	3314654.5	134
2016-11-20	52.25	52.75	50.5	50.79	-1.89	-3.59	161029.0	8206562.0	257
2016-11-17	52.25	53.0	52.25	52.68	-0.18	-0.34	42508.0	2246506.0	59
2016-11-16	51.5	53.0	51.5	52.86	1.43	2.78	44806.0	2363022.25	84
2016-11-15	52.25	52.75	51.0	51.43	-0.98	-1.87	98455.0	5132318.5	124
2016-11-14	52.75	53.0	52.0	52.41	-0.09	-0.17	222790.0	11720738.25	111
2016-11-13	52.25	53.0	52.25	52.5	0.3	0.57	148071.0	7791944.5	148
2016-11-10	52.25	52.75	52.0	52.2	0.41	0.79	399209.0	20872838.5	227
2016-11-09	50.0	52.25	49.3	51.79	0.38	0.74	279371.0	14242326.25	240
2016-11-08	51.0	52.25	51.0	51.41	0.4	0.78	297011.0	15314907.0	351
2016-11-07	51.0	51.75	50.75	51.01	0.09	0.18	52847.0	2705969.0	110
2016-11-06	48.6	51.5	48.6	50.92	1.92	3.92	59860.0	3008386.75	162
2016-11-03	48.0	49.3	48.0	49.0	1.14	2.38	39245.0	1905069.25	88
2016-11-02	47.7	48.0	47.5	47.86	-0.35	-0.73	26400.0	1263285.5	40
2016-11-01	48.0	48.6	48.0	48.21	0.55	1.15	13474.0	649231.75	30
2016-10-31	47.7	48.0	47.7	47.66	-0.02	-0.04	29015.0	1386727.0	68
2016-10-30	47.7	48.0	47.7	47.68	-0.18	-0.38	39596.0	1892486.25	70
2016-10-27	47.7	48.4	47.5	47.86	0.0	0.0	87721.0	4209242.25	108
2016-10-26	47.9	48.0	47.3	47.86	0.08	0.17	17706.0	846049.75	49
2016-10-25	47.7	48.9	47.5	47.78	0.26	0.55	70076.0	3371022.0	146
2016-10-24	48.0	48.2	47.1	47.52	-0.32	-0.67	83035.0	3946758.0	158
2016-10-23	47.9	47.9	47.1	47.84	0.62	1.31	134823.0	6406827.0	107
2016-10-20	45.2	48.2	45.2	47.22	2.22	4.93	142542.0	6674151.5	199
2016-10-19	45.0	45.5	45.0	45.0	0.89	2.02	16514.0	744805.5	43
2016-10-18	44.6	44.6	44.1	44.11	-0.89	-1.98	18260.0	812901.75	42
2016-10-17	45.2	45.2	44.6	45.0	-0.27	-0.6	22369.0	1008003.75	31
2016-10-16	45.2	45.4	45.2	45.27	0.09	0.2	47326.0	2138923.0	106
2016-10-13	45.9	46.8	45.2	45.18	-0.67	-1.46	189354.0	8700108.75	158
2016-10-12	45.9	46.1	45.7	45.85	-0.19	-0.41	40680.0	1870070.75	56
2016-10-11	46.4	46.4	45.9	46.04	-0.35	-0.75	272649.0	12631399.0	152
2016-10-10	45.4	46.4	45.4	46.39	0.68	1.49	53256.0	2454668.25	57
2016-10-09	45.2	45.9	45.2	45.71	0.54	1.2	23783.0	1084154.75	36
2016-10-06	46.4	46.4	45.0	45.17	-0.01	-0.02	196182.0	8879684.5	121
2016-10-05	45.4	45.4	45.2	45.18	-0.2	-0.44	116185.0	5252442.75	249
2016-10-04	46.8	46.8	45.2	45.38	-1.01	-2.18	116011.0	5314942.75	154
2016-10-03	44.5	46.4	44.5	46.39	1.21	2.68	81886.0	3721603.25	119
2016-10-02	46.1	46.4	45.2	45.18	-0.44	-0.96	158970.0	7281452.5	154
2016-09-29	45.9	46.1	45.5	45.62	0.71	1.58	229072.0	10504191.75	98
2016-09-28	45.9	46.1	43.9	44.91	-0.79	-1.73	117379.0	5248073.75	150
2016-09-27	46.8	46.8	44.6	45.7	-2.87	-5.91	63153.0	2907935.75	87
2016-09-26	48.8	48.8	48.6	48.57	0.18	0.37	59098.0	2870911.5	63
2016-09-25	48.4	48.9	47.7	48.39	0.04	0.08	13794.0	664868.5	36
2016-09-21	48.0	48.6	47.5	48.35	1.2	2.55	35937.0	1714907.25	69
2016-09-20	46.1	47.1	46.1	47.15	0.74	1.59	176341.0	8207296.0	164
2016-09-19	48.2	48.2	45.7	46.41	-1.63	-3.39	532092.0	24726652.25	268
2016-09-18	48.8	48.8	48.0	48.04	-0.8	-1.64	57530.0	2786497.5	56
2016-09-08	49.1	49.3	48.8	48.84	-0.11	-0.22	47205.0	2308082.25	68
2016-09-07	49.3	49.3	48.4	48.95	-0.62	-1.25	94563.0	4616541.75	130
2016-09-06	50.75	51.0	49.3	49.57	-1.07	-2.11	121374.0	6068313.0	146
2016-09-05	50.5	50.75	50.0	50.64	0.36	0.72	135985.0	6847326.25	199
2016-09-04	50.0	50.25	49.6	50.28	1.18	2.4	39836.0	1989121.75	58
2016-09-01	52.25	52.25	48.8	49.1	-2.69	-5.19	100817.0	5033531.0	163
2016-08-31	52.75	53.5	51.75	51.79	-1.42	-2.67	11381.0	604998.25	20
2016-08-30	52.25	52.75	52.25	53.21	0.35	0.66	5551.0	292907.5	18
2016-08-29	53.25	53.25	52.75	52.86	0.0	0.0	73207.0	3887987.25	381
2016-08-28	52.75	53.5	52.5	52.86	1.07	2.07	8732.0	462332.75	33
2016-08-25	51.0	52.0	51.0	51.79	0.0	0.0	372732.0	19019701.25	26
2016-08-24	52.75	52.75	52.25	51.79	-0.84	-1.6	8130.0	428198.25	41
2016-08-23	51.5	52.75	51.5	52.63	0.49	0.94	45977.0	2418985.25	95
2016-08-22	52.75	52.75	51.5	52.14	-1.07	-2.01	33044.0	1717769.75	58
2016-08-21	52.75	53.5	52.75	53.21	0.55	1.04	22810.0	1214268.0	54
2016-08-18	52.0	52.75	51.0	52.66	0.52	1.0	10679.0	554067.25	51
2016-08-17	53.0	53.0	52.25	52.14	-1.72	-3.19	77259.0	4067856.0	140
2016-08-16	54.25	55.0	53.5	53.86	-0.78	-1.43	65108.0	3521671.25	114
2016-08-15	54.75	55.0	54.25	54.64	0.18	0.33	63990.0	3505824.75	106
2016-08-14	53.0	54.75	53.0	54.46	1.55	2.93	68177.0	3694313.75	142
2016-08-11	53.5	53.75	52.75	52.91	-0.65	-1.21	78046.0	4149128.0	76
2016-08-10	55.0	55.0	53.5	53.56	-0.1	-0.19	68884.0	3724536.5	139
2016-08-09	53.25	54.25	52.75	53.66	0.84	1.59	39686.0	2111588.75	95
2016-08-08	52.5	52.75	51.5	52.82	0.35	0.67	32248.0	1693104.0	77
2016-08-07	52.5	52.5	51.0	52.47	0.58	1.12	56312.0	2911818.0	86
2016-08-04	50.2	52.25	49.8	51.89	2.02	4.05	59249.0	3018812.75	133
2016-08-03	48.8	50.0	48.6	49.87	0.14	0.28	21052.0	1041202.75	74
2016-08-02	49.6	50.75	49.3	49.73	-0.98	-1.93	62822.0	3118944.25	109
2016-08-01	49.5	51.0	49.5	50.71	1.11	2.24	52182.0	2630977.5	87
2016-07-31	48.9	50.0	46.3	49.6	1.08	2.23	162088.0	7752870.0	261
2016-07-28	50.25	50.5	48.4	48.52	-1.78	-3.54	320461.0	15702455.75	358
2016-07-27	52.5	52.5	50.2	50.3	-1.49	-2.88	88096.0	4473501.0	133
2016-07-26	53.5	53.5	51.75	51.79	-1.78	-3.32	88673.0	4623491.0	160
2016-07-25	53.5	53.5	53.0	53.57	-0.18	-0.33	60936.0	3262056.75	49
2016-07-24	54.75	54.75	53.5	53.75	-0.61	-1.12	17906.0	963291.5	55
2016-07-21	54.75	54.75	54.0	54.36	-0.19	-0.35	45004.0	2451316.5	81
2016-07-20	54.75	55.25	54.25	54.55	-1.87	-3.31	110646.0	6075881.5	201
2016-07-19	57.5	57.5	56.25	56.42	-0.77	-1.35	78833.0	4494459.5	141
2016-07-18	56.25	57.25	56.0	57.19	0.95	1.69	113295.0	6410810.25	125
2016-07-17	55.75	56.5	55.75	56.24	1.06	1.92	259029.0	14522821.75	253
2016-07-14	55.5	55.5	55.25	55.18	-0.36	-0.65	8151.0	450024.5	21
2016-07-13	55.5	55.75	55.25	55.54	0.36	0.65	21123.0	1170799.75	41
2016-07-12	55.25	55.25	54.75	55.18	0.36	0.66	27906.0	1532321.75	56
2016-07-11	54.5	55.0	54.25	54.82	-0.09	-0.16	18515.0	1014062.75	65
2016-07-10	54.75	55.25	54.5	54.91	-0.54	-0.97	28627.0	1572816.5	62
2016-06-30	55.25	56.0	55.0	55.45	0.63	1.15	59907.0	3324709.25	144
2016-06-29	56.0	56.0	54.75	54.82	-0.95	-1.7	80863.0	4456941.25	88
2016-06-28	54.75	56.0	54.5	55.77	0.58	1.05	49206.0	2725096.0	104
2016-06-27	54.75	56.0	54.75	55.19	1.08	2.0	55210.0	3046942.5	147
2016-06-26	53.5	54.25	52.75	54.11	-1.89	-3.37	126041.0	6781770.0	236
2016-06-23	57.0	57.75	56.0	56.0	-1.14	-2.0	105273.0	5953929.75	158
2016-06-22	56.5	57.5	56.5	57.14	0.18	0.32	199035.0	11373534.5	61
2016-06-21	57.0	57.0	56.5	56.96	0.18	0.32	16741.0	951219.25	36
2016-06-20	56.75	56.75	56.5	56.78	-0.01	-0.02	17112.0	968648.25	33
2016-06-19	57.25	57.25	56.5	56.79	0.05	0.09	12547.0	710273.75	34
2016-06-16	56.0	56.75	56.0	56.74	0.28	0.5	17398.0	984944.0	29
2016-06-15	57.25	57.25	56.5	56.46	-0.68	-1.19	40914.0	2321310.25	72
2016-06-14	57.0	57.25	56.5	57.14	0.57	1.01	79943.0	4555419.5	79
2016-06-13	56.25	57.25	56.25	56.57	0.14	0.25	71365.0	4065157.5	85
2016-06-12	57.0	57.0	56.0	56.43	-1.04	-1.81	191968.0	10831570.25	422
2016-06-09	58.0	59.0	57.25	57.47	-0.5	-0.86	99161.0	5758127.0	124
2016-06-08	58.5	59.25	57.75	57.97	-0.37	-0.63	109712.0	6408397.5	84
2016-06-07	57.25	58.5	57.25	58.34	0.84	1.46	57810.0	3353950.0	59
2016-06-06	57.75	57.75	57.25	57.5	0.29	0.51	21351.0	1223856.5	44
2016-06-05	57.5	57.75	57.25	57.21	0.12	0.21	35288.0	2025280.75	97
2016-06-02	55.25	58.0	55.0	57.09	1.82	3.29	240267.0	13705698.0	350
2016-06-01	55.0	55.5	54.25	55.27	0.29	0.53	91909.0	5043593.25	98
2016-05-31	55.25	55.25	54.25	54.98	0.91	1.68	51008.0	2784820.25	84
2016-05-30	54.0	55.75	53.5	54.07	0.38	0.71	275192.0	15002605.25	340
2016-05-29	53.0	53.75	53.0	53.69	0.45	0.85	132184.0	7055223.25	141
2016-05-26	53.5	53.5	52.75	53.24	0.03	0.06	253288.0	13450696.75	246
2016-05-25	53.0	53.5	52.75	53.21	0.89	1.7	47295.0	2514479.25	76
2016-05-24	52.25	52.75	51.75	52.32	-0.66	-1.25	70329.0	3674892.25	108
2016-05-23	55.5	55.75	52.25	52.98	-1.81	-3.3	336286.0	18044072.25	674
2016-05-22	53.5	55.5	53.5	54.79	1.28	2.39	233790.0	12747935.0	317
2016-05-19	53.5	53.5	52.75	53.51	-0.2	-0.37	81277.0	4325716.0	146
2016-05-18	54.0	55.25	53.5	53.71	-0.26	-0.48	248851.0	13479611.75	330
2016-05-17	51.5	54.75	51.5	53.97	2.58	5.02	361614.0	19225220.0	311
2016-05-16	52.25	52.25	51.0	51.39	-0.93	-1.78	46505.0	2403048.75	91
2016-05-15	52.25	52.5	51.75	52.32	0.23	0.44	103328.0	5400910.75	158
2016-05-12	50.25	53.0	50.2	52.09	1.96	3.91	359516.0	18723021.25	434
2016-05-11	50.25	50.25	50.0	50.13	-0.06	-0.12	77767.0	3902855.5	86
2016-05-10	50.75	51.0	50.2	50.19	-0.82	-1.61	97534.0	4925688.75	103
2016-05-09	51.0	51.25	50.75	51.01	-0.08	-0.16	136629.0	6956234.5	157
2016-05-08	50.75	52.5	50.25	51.09	0.72	1.43	326582.0	16908613.75	297
2016-05-05	50.25	50.75	50.0	50.37	0.37	0.74	110146.0	5552927.25	140
2016-05-04	49.8	50.2	49.8	50.0	-0.54	-1.07	91720.0	4585751.0	106
2016-05-03	51.5	51.5	49.6	50.54	-0.87	-1.69	296328.0	14960365.25	277
2016-05-02	51.5	51.5	50.5	51.41	0.55	1.08	121188.0	6198137.75	174
2016-05-01	50.5	51.75	50.0	50.86	0.25	0.49	153961.0	7832424.5	232
2016-04-28	50.0	51.0	49.6	50.61	0.77	1.54	255406.0	12849744.5	397
2016-04-27	48.6	50.2	48.2	49.84	1.79	3.73	778527.0	38109404.0	665
2016-04-26	48.8	49.1	47.9	48.05	-0.9	-1.84	197040.0	9561729.25	220
2016-04-25	48.6	49.3	48.2	48.95	-0.61	-1.23	284018.0	13821549.25	337
2016-04-24	48.9	50.0	48.2	49.56	1.02	2.1	369621.0	18277522.75	396
2016-04-21	47.9	48.6	47.3	48.54	1.28	2.71	441624.0	21235901.0	467
2016-04-20	48.0	48.0	46.6	47.26	-0.29	-0.61	418232.0	19780989.5	526
2016-04-19	48.9	49.3	47.3	47.55	-0.66	-1.37	578609.0	27961039.25	485
2016-04-18	47.9	48.8	47.1	48.21	-0.13	-0.27	372035.0	17839356.25	375
2016-04-17	48.8	48.9	48.2	48.34	-0.73	-1.49	124222.0	6060865.75	165
2016-04-14	48.8	49.6	48.2	49.07	0.73	1.51	539172.0	26408893.25	568
2016-04-13	48.2	48.4	48.0	48.34	0.19	0.39	156065.0	7527954.75	205
2016-04-12	48.9	48.9	48.0	48.15	-0.22	-0.45	269521.0	13043372.0	309
2016-04-11	48.4	49.5	47.9	48.37	0.5	1.04	440035.0	21472886.5	470
2016-04-10	47.1	48.2	46.6	47.87	1.55	3.35	295410.0	13994827.0	412
2016-04-07	45.7	46.8	45.7	46.32	1.2	2.66	275871.0	12794120.75	324
2016-04-06	45.4	45.7	45.0	45.12	0.11	0.24	114619.0	5202404.5	159
2016-04-05	45.2	45.5	44.8	45.01	-0.25	-0.55	102927.0	4642273.0	192
2016-04-04	44.5	45.4	44.5	45.26	0.72	1.62	146863.0	6601985.5	237
2016-04-03	45.7	46.3	44.1	44.54	-1.73	-3.74	188282.0	8427231.5	417
2016-03-31	46.6	47.5	45.9	46.27	-0.37	-0.79	287875.0	13434784.0	480
2016-03-30	47.9	48.0	46.6	46.64	-0.99	-2.08	433419.0	20428661.25	466
2016-03-29	48.8	49.1	47.1	47.63	-0.94	-1.94	325643.0	15530106.75	405
2016-03-28	50.25	50.25	48.4	48.57	-1.57	-3.13	264883.0	13015314.75	315
2016-03-27	50.5	50.75	49.5	50.14	-0.2	-0.4	79031.0	3959259.25	160
2016-03-24	51.0	51.0	50.0	50.34	-1.52	-2.93	241018.0	12157486.75	272
2016-03-23	51.75	52.25	51.5	51.86	-0.2	-0.38	170891.0	8883755.25	174
2016-03-22	52.25	53.5	51.75	52.06	-0.08	-0.15	179547.0	9448274.75	227
2016-03-21	52.25	52.75	51.5	52.14	-0.35	-0.67	204865.0	10635659.0	270
2016-03-20	50.75	53.5	50.2	52.49	2.28	4.54	520295.0	27180288.75	429
2016-03-17	50.2	50.25	50.0	50.21	0.87	1.76	172007.0	8642560.25	210
2016-03-16	48.8	49.8	48.0	49.34	0.63	1.29	569234.0	27876956.5	429
2016-03-15	49.3	49.3	48.4	48.71	-0.98	-1.97	184092.0	8982066.0	224
2016-03-14	51.0	51.25	49.6	49.69	-1.29	-2.53	145501.0	7352198.75	172
2016-03-13	51.0	51.5	50.75	50.98	0.28	0.55	69684.0	3561737.0	126
2016-03-10	51.0	51.5	50.25	50.7	0.15	0.3	377317.0	19175310.25	354
2016-03-09	51.0	51.25	50.25	50.55	-0.67	-1.31	133721.0	6801641.75	188
2016-03-08	51.75	52.0	51.0	51.22	-0.21	-0.41	121531.0	6261243.0	161
2016-03-07	51.75	51.75	51.0	51.43	-0.12	-0.23	182386.0	9388691.5	218
2016-03-06	51.25	52.0	50.75	51.55	1.19	2.36	468306.0	24031128.5	447
2016-03-03	50.2	51.0	50.0	50.36	0.46	0.92	188278.0	9505863.75	290
2016-03-02	50.2	51.25	49.8	49.9	0.07	0.14	487087.0	24626641.5	632
2016-03-01	49.3	50.2	49.1	49.83	1.12	2.3	446740.0	22206707.0	487
2016-02-29	50.5	51.0	48.6	48.71	-1.23	-2.46	790448.0	39483321.5	889
2016-02-28	48.2	51.5	48.2	49.94	2.25	4.72	704155.0	34957650.0	897
2016-02-25	47.9	48.2	47.1	47.69	0.23	0.48	394659.0	18774617.0	627
2016-02-24	48.4	48.8	47.3	47.46	-1.45	-2.96	293881.0	14129140.0	599
2016-02-23	49.6	50.2	48.8	48.91	-0.5	-1.01	371080.0	18353468.5	453
2016-02-22	49.3	49.6	48.9	49.41	0.52	1.06	189969.0	9359880.5	233
2016-02-21	48.6	49.5	48.4	48.89	0.41	0.85	145950.0	7159003.25	286
2016-02-18	48.9	50.25	48.2	48.48	-0.1	-0.21	339871.0	16645797.25	646
2016-02-17	48.8	48.8	47.9	48.58	-0.08	-0.16	464036.0	22413812.0	555
2016-02-16	49.3	50.0	47.9	48.66	0.08	0.16	150342.0	7402739.75	565
2016-02-15	47.1	48.8	47.1	48.58	1.35	2.86	104457.0	5003608.5	346
2016-02-14	49.8	49.8	47.1	47.23	-1.13	-2.34	347621.0	16749774.5	643
2016-02-11	51.0	51.0	47.9	48.36	-2.83	-5.53	197504.0	9699095.5	358
2016-02-10	51.0	51.5	51.0	51.19	-0.47	-0.91	107146.0	5482772.25	195
2016-02-09	51.5	52.5	50.75	51.66	0.18	0.35	137383.0	7101706.5	223
2016-02-08	51.25	51.75	51.0	51.48	0.39	0.76	194467.0	9999185.25	289
2016-02-07	52.25	52.75	50.2	51.09	-1.47	-2.8	294346.0	15064172.75	660
2016-02-04	53.5	54.0	52.0	52.56	-0.26	-0.49	421999.0	22245041.75	673
2016-02-03	52.5	53.75	52.0	52.82	0.37	0.71	1229106.0	60038033.25	475
2016-02-02	52.5	53.0	52.0	52.45	-0.36	-0.68	254318.0	13374460.75	415
2016-02-01	52.75	53.25	52.25	52.81	-0.13	-0.25	624925.0	32935377.75	773
2016-01-31	54.0	56.0	52.25	52.94	0.52	0.99	847430.0	45676156.75	794
2016-01-28	51.0	53.0	50.5	52.42	1.58	3.11	733249.0	38083445.5	1004
2016-01-27	49.6	51.5	49.6	50.84	1.57	3.19	516201.0	26102231.0	785
2016-01-26	47.1	49.3	46.6	49.27	0.5	1.03	580607.0	28186984.25	792
2016-01-25	50.75	50.75	47.7	48.77	-2.59	-5.04	1024113.0	50210295.25	1927
2016-01-24	55.0	55.0	48.0	51.36	-0.78	-1.5	1528449.0	77652822.0	2352
2016-01-21	54.5	54.5	52.25	52.14	-5.72	-9.89	572586.0	29960667.0	538
2016-01-20	61.5	61.5	57.75	57.86	-6.4	-9.96	267880.0	15548083.5	441
2016-01-19	63.25	64.75	63.25	64.26	1.77	2.83	20719.0	1325062.75	81
2016-01-18	60.25	63.25	60.25	62.49	2.75	4.6	43393.0	2662586.25	138
2016-01-17	59.75	60.75	59.0	59.74	-5.59	-8.56	101591.0	6069085.5	183
2016-01-14	65.75	68.5	64.75	65.33	-3.04	-4.45	87139.0	5739777.5	254
2016-01-13	63.75	68.5	63.0	68.37	4.16	6.48	59494.0	3986512.5	200
2016-01-12	66.5	66.5	63.75	64.21	-3.01	-4.48	141851.0	9231021.5	323
2016-01-11	68.5	68.5	66.0	67.22	-0.09	-0.13	20054.0	1345686.75	67
2016-01-10	67.0	68.5	66.0	67.31	0.89	1.34	87242.0	5815593.5	453
2016-01-07	64.75	66.75	64.25	66.42	-0.92	-1.37	71879.0	4726240.5	137
2016-01-06	67.75	67.75	65.25	67.34	-0.11	-0.16	57418.0	3805171.0	168
2016-01-05	69.25	69.75	66.5	67.45	-1.89	-2.73	51401.0	3477490.0	155
2016-01-04	72.0	72.5	69.25	69.34	-3.16	-4.36	49480.0	3475535.0	76
2016-01-03	72.75	72.75	72.25	72.5	0.64	0.89	14976.0	1084700.5	27
2015-12-31	71.75	72.0	70.25	71.86	0.07	0.1	29032.0	2058619.25	33
2015-12-30	71.75	72.5	71.5	71.79	-0.35	-0.49	11847.0	853884.5	17
2015-12-29	70.25	72.25	70.0	72.14	-0.36	-0.5	10793.0	770509.0	40
2015-12-28	72.0	72.75	71.75	72.5	0.76	1.06	30864.0	2228265.0	61
2015-12-27	71.5	72.25	71.25	71.74	0.28	0.39	26036.0	1868347.25	84
2015-12-24	74.0	74.0	71.5	71.46	-1.82	-2.48	16451.0	1190267.0	41
2015-12-23	73.5	73.5	72.25	73.28	0.44	0.6	70575.0	5147090.25	165
2015-12-22	70.0	73.25	68.5	72.84	2.13	3.01	285796.0	20453290.5	469
2015-12-21	72.25	72.25	69.75	70.71	0.12	0.17	203976.0	14359182.25	407
2015-12-20	69.75	71.5	68.5	70.59	2.09	3.05	94536.0	6628224.0	250
2015-12-17	66.5	68.5	65.25	68.5	3.34	5.13	170528.0	11465627.5	438
2015-12-16	61.0	66.5	61.0	65.16	4.45	7.33	188404.0	11829703.25	367
2015-12-15	62.75	62.75	60.25	60.71	-1.73	-2.77	150275.0	9234085.5	293
2015-12-14	64.25	64.75	62.25	62.44	-1.71	-2.67	82334.0	5269805.75	137
2015-12-13	67.25	67.25	63.5	64.15	-3.8	-5.59	82324.0	5336188.5	152
2015-12-10	69.75	70.0	67.75	67.95	-2.59	-3.67	80203.0	5555433.5	563
2015-12-09	70.0	70.75	70.0	70.54	0.36	0.51	2556.0	180242.25	20
2015-12-08	72.5	72.5	70.25	70.18	-1.78	-2.47	124523.0	8624742.25	174
2015-12-07	72.25	72.25	71.25	71.96	-0.33	-0.46	25600.0	1831092.0	42
2015-12-06	72.75	72.75	72.0	72.29	-1.28	-1.74	31280.0	2269974.0	134
2015-12-03	72.75	73.75	72.75	73.57	0.0	0.0	91470.0	6710060.25	272
2015-12-02	73.5	73.5	73.25	73.57	0.0	0.0	5946.0	436961.0	18
2015-12-01	74.25	74.25	73.5	73.57	-0.23	-0.31	24146.0	1785024.75	31
2015-11-30	74.0	74.0	73.5	73.8	-0.28	-0.38	14538.0	1071674.75	43
2015-11-29	75.0	75.0	74.0	74.08	-0.4	-0.54	9474.0	704170.75	40
2015-11-26	75.0	75.25	74.75	74.48	-0.33	-0.44	50119.0	3757858.0	65
2015-11-25	74.75	74.75	74.75	74.81	0.93	1.26	65292.0	4875175.5	56
2015-11-24	73.5	74.75	73.5	73.88	-0.35	-0.47	79710.0	5916642.25	107
2015-11-23	73.5	74.75	73.5	74.23	-0.06	-0.08	5597.0	415676.0	31
2015-11-22	75.0	75.0	73.25	74.29	0.61	0.83	61940.0	4587899.0	129
2015-11-19	72.25	75.0	72.0	73.68	2.43	3.41	58264.0	4259985.25	161
2015-11-18	71.5	72.0	71.0	71.25	-0.51	-0.71	21927.0	1562367.0	46
2015-11-17	71.0	72.75	70.75	71.76	0.69	0.97	268069.0	19256953.5	151
2015-11-16	71.0	71.75	70.75	71.07	0.33	0.47	17577.0	1250319.75	58
2015-11-15	71.0	71.0	70.25	70.74	-2.65	-3.61	89016.0	6295605.5	249
2015-11-12	74.0	74.0	73.0	73.39	-0.16	-0.22	4049.0	298049.75	31
2015-11-11	74.25	74.25	72.75	73.55	0.1	0.14	8562.0	629494.0	42
2015-11-10	73.5	73.75	73.25	73.45	-0.04	-0.05	17367.0	1275767.25	67
2015-11-09	72.75	74.75	72.75	73.49	1.2	1.66	48748.0	3599758.0	103
2015-11-08	71.75	72.25	71.75	72.29	0.2	0.28	6489.0	466882.25	26
2015-11-05	72.5	72.75	70.75	72.09	-0.05	-0.07	44439.0	3188952.0	123
2015-11-04	71.0	72.75	70.75	72.14	-0.01	-0.01	330421.0	23845579.25	158
2015-11-03	72.25	72.25	72.25	72.15	0.44	0.61	69685.0	5027575.0	126
2015-11-02	70.25	72.75	70.0	71.71	1.54	2.19	31079.0	2231467.75	81
2015-11-01	71.5	71.5	68.5	70.17	-1.97	-2.73	49218.0	3469795.25	97
2015-10-29	72.0	74.0	71.5	72.14	0.73	1.02	1205789.0	86183410.75	141
2015-10-28	72.25	73.5	71.25	71.41	-1.4	-1.92	342978.0	24717547.5	538
2015-10-27	73.5	75.0	72.25	72.81	-1.31	-1.77	212484.0	15559566.0	152
2015-10-26	74.25	74.75	73.0	74.12	0.12	0.16	94011.0	6932647.0	123
2015-10-25	72.25	74.5	72.25	74.0	0.73	1.0	105414.0	7783843.5	223
2015-10-22	73.5	75.25	72.25	73.27	-1.4	-1.87	109844.0	8078823.0	244
2015-10-21	74.0	77.75	70.5	74.67	0.96	1.3	232733.0	17107767.0	495
2015-10-20	72.75	76.0	71.75	73.71	0.97	1.33	261838.0	19335623.75	483
2015-10-19	68.5	74.0	68.5	72.74	4.88	7.19	228326.0	16337398.5	441
2015-10-18	67.5	68.25	67.5	67.86	1.1	1.65	42645.0	2887744.0	67
2015-10-15	68.75	68.75	66.5	66.76	-2.09	-3.04	49510.0	3341210.0	130
2015-10-14	70.0	70.25	68.75	68.85	-0.68	-0.98	130845.0	9128973.5	316
2015-10-13	70.25	70.75	69.25	69.53	0.27	0.39	128337.0	8998874.75	212
2015-10-12	68.25	70.25	67.75	69.26	1.22	1.79	159538.0	10950691.25	283
2015-10-11	67.5	68.25	67.25	68.04	0.81	1.2	110643.0	7493976.5	158
2015-10-08	66.0	67.75	66.0	67.23	1.09	1.65	241619.0	16188659.25	275
2015-10-07	66.25	66.75	65.5	66.14	1.08	1.66	158745.0	10498701.25	287
2015-10-06	65.5	65.75	64.75	65.06	-0.29	-0.44	336392.0	21849542.75	546
2015-10-05	66.25	66.5	65.25	65.35	-0.41	-0.62	105994.0	6947318.75	246
2015-10-04	67.5	67.5	65.5	65.76	-1.5	-2.23	184472.0	12201300.0	309
2015-10-01	67.25	67.75	67.25	67.26	0.1	0.15	49052.0	3307175.0	116
2015-09-30	67.75	67.75	67.25	67.16	-0.03	-0.04	111192.0	7490142.75	148
2015-09-29	67.5	67.75	65.25	67.19	-1.6	-2.33	106852.0	7159101.25	178
2015-09-21	68.75	69.75	68.5	68.79	0.7	1.03	46682.0	3219200.0	90
2015-09-20	68.25	72.25	66.5	68.09	-0.32	-0.47	61369.0	4241558.0	208
2015-09-17	67.25	68.5	66.5	68.41	0.88	1.3	21308.0	1436070.5	72
2015-09-16	68.5	68.5	66.5	67.53	-0.33	-0.49	67843.0	4563974.75	124
2015-09-15	68.5	69.0	67.75	67.86	-0.75	-1.09	41215.0	2810366.25	105
2015-09-14	67.75	69.0	67.75	68.61	-0.4	-0.58	40053.0	2725941.5	112
2015-09-13	70.0	72.25	68.75	69.01	0.08	0.12	64750.0	4529601.25	220
2015-09-10	67.75	69.5	67.75	68.93	0.71	1.04	35092.0	2418550.0	49
2015-09-09	66.0	68.5	65.75	68.22	2.73	4.17	68096.0	4555018.0	110
2015-09-08	65.25	65.75	63.75	65.49	0.43	0.66	18677.0	1219577.25	54
2015-09-07	63.25	66.5	63.25	65.06	2.02	3.2	83229.0	5435981.0	100
2015-09-06	62.75	63.0	62.75	63.04	-0.17	-0.27	20689.0	1301875.75	54
2015-09-03	63.75	63.75	62.75	63.21	0.17	0.27	37710.0	2376000.0	88
2015-09-02	63.25	63.5	63.0	63.04	-1.88	-2.9	24413.0	1543827.75	78
2015-09-01	65.75	65.75	63.75	64.92	-0.32	-0.49	55195.0	3570359.75	111
2015-08-31	63.25	65.5	63.0	65.24	2.1	3.33	92623.0	5992162.75	149
2015-08-30	63.5	64.0	62.25	63.14	2.1	3.44	277218.0	17579332.0	264
2015-08-27	64.75	65.25	60.75	61.04	-1.74	-2.77	527356.0	33799376.0	509
2015-08-26	64.25	65.0	62.25	62.78	-3.82	-5.74	284494.0	18103185.75	546
2015-08-25	67.25	67.75	65.0	66.6	-0.27	-0.4	470015.0	31433192.5	719
2015-08-24	69.25	70.25	63.0	66.87	-3.12	-4.46	85322.0	5630960.0	198
2015-08-23	72.25	73.5	70.0	69.99	-7.06	-9.16	67140.0	4823702.75	178
2015-08-20	73.5	77.75	72.75	77.05	0.21	0.27	72688.0	5476493.25	240
2015-08-19	78.5	78.5	72.75	76.84	-0.83	-1.07	140851.0	10559064.75	276
2015-08-18	77.25	79.0	74.25	77.67	-0.54	-0.69	97317.0	7412426.5	128
2015-08-17	77.75	78.5	77.75	78.21	0.43	0.55	19545.0	1522672.5	47
2015-08-16	79.0	79.0	77.5	77.78	-2.03	-2.54	17328.0	1352065.5	61
2015-08-13	79.75	80.0	79.0	79.81	0.02	0.03	85011.0	6783243.5	108
2015-08-12	80.75	80.75	79.75	79.79	-1.1	-1.36	27444.0	2195943.25	84
2015-08-11	82.0	82.75	80.75	80.89	-1.87	-2.26	12848.0	1048464.0	43
2015-08-10	82.25	82.75	82.25	82.76	0.8	0.98	24965.0	2057956.75	32
2015-08-09	79.25	82.0	79.25	81.96	1.76	2.19	25333.0	2058018.75	47
2015-08-06	81.0	81.0	79.25	80.2	-1.05	-1.29	22887.0	1852600.75	21
2015-08-05	81.0	81.25	81.0	81.25	0.18	0.22	11809.0	957745.25	20
2015-08-04	80.75	81.25	80.25	81.07	0.36	0.45	79722.0	6429912.75	57
2015-08-03	80.25	81.0	80.25	80.71	-0.72	-0.88	26636.0	2142849.5	33
2015-08-02	79.75	81.5	79.75	81.43	-0.18	-0.22	15691.0	1262590.0	38
2015-07-30	81.25	82.5	81.25	81.61	0.25	0.31	10910.0	889076.75	26
2015-07-29	82.25	82.25	80.0	81.36	-1.14	-1.38	30491.0	2461247.5	66
2015-07-28	82.0	82.5	82.0	82.5	0.89	1.09	74812.0	6140903.25	77
2015-07-27	82.0	82.0	81.5	81.61	0.15	0.18	23913.0	1954080.0	71
2015-07-26	81.5	81.75	81.25	81.46	-0.82	-1.0	18992.0	1548994.75	76
2015-07-23	82.0	82.5	81.75	82.28	0.49	0.6	97416.0	7998669.0	178
2015-07-22	80.75	82.0	80.75	81.79	0.83	1.03	40778.0	3326669.5	88
2015-07-15	80.25	81.5	79.25	80.96	1.51	1.9	66581.0	5337288.75	127
2015-07-14	82.25	82.25	79.25	79.45	-3.46	-4.17	283774.0	22733140.75	371
2015-07-13	83.0	83.75	82.75	82.91	0.22	0.27	21078.0	1754163.25	54
2015-07-12	82.75	84.75	82.5	82.69	0.69	0.84	44115.0	3685510.0	91
2015-07-09	83.25	83.25	81.75	82.0	0.11	0.13	43963.0	3611290.5	113
2015-07-08	82.5	83.25	81.5	81.89	-0.61	-0.74	37888.0	3122547.75	80
2015-07-07	83.0	83.0	82.25	82.5	-0.36	-0.43	40578.0	3343206.75	48
2015-07-06	82.75	82.75	81.75	82.86	0.03	0.04	89984.0	7392775.5	101
2015-07-05	82.5	82.75	81.25	82.83	0.08	0.1	35818.0	2946143.75	71
2015-07-02	84.0	84.0	82.5	82.75	-1.04	-1.24	135989.0	11252302.75	164
2015-07-01	83.25	84.0	81.5	83.79	0.2	0.24	188413.0	15463246.75	207
2015-06-30	84.25	84.75	82.75	83.59	-1.32	-1.55	79212.0	6622371.0	128
2015-06-29	83.25	86.0	83.25	84.91	-2.13	-2.45	18764.0	1601980.25	44
2015-06-28	86.75	87.25	85.75	87.04	0.43	0.5	24230.0	2088531.0	50
2015-06-25	86.5	87.75	86.25	86.61	0.72	0.84	40814.0	3569777.25	63
2015-06-24	85.75	85.75	85.5	85.89	0.0	0.0	29554.0	2532804.5	30
2015-06-23	85.25	86.0	85.25	85.89	0.63	0.74	19548.0	1675896.25	22
2015-06-22	84.75	85.75	84.25	85.26	0.03	0.04	86769.0	7384785.0	44
2015-06-21	84.75	85.25	84.25	85.23	0.59	0.7	18795.0	1589179.25	45
2015-06-18	85.0	86.25	84.75	84.64	-0.43	-0.51	15303.0	1302686.25	51
2015-06-17	86.5	86.5	85.0	85.07	-1.37	-1.58	57317.0	4902374.0	115
2015-06-16	87.75	87.75	86.5	86.44	-2.13	-2.4	64378.0	5596732.0	134
2015-06-15	87.75	89.0	87.75	88.57	0.89	1.02	113638.0	10049675.0	126
2015-06-14	87.5	87.75	87.0	87.68	0.49	0.56	32696.0	2865482.25	63
2015-06-11	88.75	88.75	85.75	87.19	-1.31	-1.48	28577.0	2524738.5	52
2015-06-10	88.5	88.5	88.5	88.5	1.34	1.54	16314.0	1443256.0	51
2015-06-09	87.75	87.75	85.75	87.16	-1.23	-1.39	38198.0	3321332.0	67
2015-06-08	88.5	88.75	88.25	88.39	-0.11	-0.12	44474.0	3938462.25	94
2015-06-07	88.5	89.25	88.5	88.5	-0.39	-0.44	150651.0	13393884.5	80
2015-06-04	88.25	89.0	88.25	88.89	0.35	0.4	27899.0	2471510.0	83
2015-06-03	89.0	90.75	88.5	88.54	-0.39	-0.44	182861.0	16318366.25	226
2015-06-02	88.5	89.0	88.5	88.93	0.49	0.55	24892.0	2213545.25	46
2015-06-01	87.75	88.5	87.25	88.44	0.59	0.67	20063.0	1761768.25	63
2015-05-31	88.5	89.0	87.75	87.85	-0.36	-0.41	69675.0	6169621.75	101
2015-05-28	88.25	88.75	88.0	88.21	0.1	0.11	11242.0	993200.0	38
2015-05-27	88.25	89.0	88.0	88.11	-0.1	-0.11	41922.0	3713315.25	75
2015-05-26	88.25	88.5	87.75	88.21	0.17	0.19	8049.0	709226.0	38
2015-05-25	88.0	89.0	87.25	88.04	0.18	0.2	79124.0	6995511.75	106
2015-05-24	89.0	89.0	87.75	87.86	-0.98	-1.1	24823.0	2186924.0	95
2015-05-21	88.5	89.25	87.25	88.84	-0.03	-0.03	41650.0	3680497.0	101
2015-05-20	90.75	90.75	88.5	88.87	-1.93	-2.13	67400.0	6012736.0	101
2015-05-19	90.25	91.5	90.25	90.8	0.44	0.49	53197.0	4810347.5	45
2015-05-18	89.25	90.5	89.25	90.36	1.16	1.3	51227.0	4620209.75	61
2015-05-17	88.0	89.75	87.25	89.2	1.52	1.73	74428.0	6545318.25	94
2015-05-14	87.25	89.0	87.25	87.68	0.5	0.57	77777.0	6837541.75	86
2015-05-13	87.75	87.75	87.0	87.18	-0.71	-0.81	41754.0	3645762.75	99
2015-05-12	86.5	89.0	86.5	87.89	-0.68	-0.77	52039.0	4569879.75	101
2015-05-11	89.0	89.25	88.25	88.57	-0.54	-0.61	43704.0	3875076.0	70
2015-05-10	89.5	89.5	89.0	89.11	-0.86	-0.96	4946.0	441888.25	18
2015-05-07	90.75	90.75	89.25	89.97	-0.57	-0.63	121888.0	10952636.5	127
2015-05-06	91.0	91.0	89.75	90.54	-0.35	-0.39	47179.0	4248797.0	69
2015-05-05	87.25	92.5	87.25	90.89	3.73	4.28	219306.0	19917063.75	247
2015-05-04	87.25	87.25	85.75	87.16	-0.01	-0.01	66087.0	5698441.75	84
2015-05-03	86.75	87.75	86.75	87.17	0.38	0.44	42452.0	3704197.25	45
2015-04-30	87.75	87.75	86.5	86.79	-0.84	-0.96	66010.0	5752464.75	102
2015-04-29	88.5	88.5	86.5	87.63	-1.21	-1.36	159643.0	13916895.5	177
2015-04-28	90.25	90.25	88.5	88.84	-1.68	-1.86	66156.0	5917288.0	102
2015-04-27	91.0	91.0	90.25	90.52	-0.39	-0.43	56708.0	5128032.0	71
2015-04-26	89.0	91.0	88.25	90.91	1.87	2.1	96023.0	8601077.5	238
2015-04-23	89.0	89.75	87.75	89.04	-0.25	-0.28	43106.0	3817854.75	112
2015-04-22	90.5	91.0	89.25	89.29	0.15	0.17	26827.0	2411652.5	81
2015-04-21	88.5	90.5	88.5	89.14	-1.8	-1.98	48569.0	4355713.5	109
2015-04-20	95.75	95.75	90.25	90.94	0.25	0.28	103088.0	9485569.0	225
2015-04-19	90.5	92.75	90.0	90.69	1.58	1.77	51170.0	4685155.75	151
2015-04-16	90.0	94.0	88.5	89.11	-0.79	-0.88	341972.0	30755875.75	299
2015-04-15	84.75	90.75	84.75	89.9	5.61	6.66	257254.0	22676779.5	391
2015-04-14	84.0	84.25	83.5	84.29	0.72	0.86	29604.0	2490102.0	65
2015-04-13	84.25	84.25	83.5	83.57	0.39	0.47	5821.0	488256.5	30
2015-04-12	84.5	84.75	83.0	83.18	-0.57	-0.68	16724.0	1410837.0	49
2015-04-09	83.25	84.0	83.25	83.75	1.07	1.29	27692.0	2313625.25	49
2015-04-08	82.5	83.5	82.25	82.68	1.22	1.5	19740.0	1637874.5	47
2015-04-07	81.5	82.0	80.75	81.46	1.04	1.29	68246.0	5557099.75	98
2015-04-06	79.25	81.5	79.0	80.42	1.85	2.35	32056.0	2576825.25	99
2015-04-05	79.75	79.75	78.5	78.57	-1.21	-1.52	34217.0	2702848.25	52
2015-04-02	81.0	81.5	79.25	79.78	-0.68	-0.85	58089.0	4686456.75	131
2015-04-01	79.25	85.0	78.5	80.46	1.17	1.48	132769.0	10873357.0	332
2015-03-31	79.75	79.75	78.5	79.29	-0.24	-0.3	110848.0	8788969.25	79
2015-03-30	80.0	80.0	79.25	79.53	-0.43	-0.54	35462.0	2833354.25	69
2015-03-29	79.0	80.5	79.0	79.96	1.35	1.72	29140.0	2327529.5	83
2015-03-26	78.5	79.25	76.5	78.61	-0.68	-0.86	125016.0	9760412.0	135
2015-03-25	80.25	80.25	78.75	79.29	-1.9	-2.34	588644.0	49580587.0	164
2015-03-24	80.0	81.5	79.5	81.19	0.49	0.61	40104.0	3219311.0	105
2015-03-23	80.5	81.25	78.5	80.7	0.34	0.42	133916.0	10680726.25	244
2015-03-22	81.25	81.5	79.75	80.36	-0.16	-0.2	49561.0	3987229.0	82
2015-03-19	79.75	81.0	78.5	80.52	1.23	1.55	90940.0	7227627.25	165
2015-03-18	80.25	80.25	77.25	79.29	-1.18	-1.47	174495.0	13749317.75	209
2015-03-17	82.75	83.0	80.25	80.47	-2.34	-2.83	44412.0	3616817.5	85
2015-03-16	83.25	83.5	82.25	82.81	-0.38	-0.46	47410.0	3926757.0	82
2015-03-15	84.0	84.0	83.0	83.19	-1.49	-1.76	88130.0	7358279.75	135
2015-03-12	84.25	85.25	84.25	84.68	0.57	0.68	69370.0	5881089.75	67
2015-03-11	84.25	84.25	84.0	84.11	-0.12	-0.14	40797.0	3432239.0	48
2015-03-10	84.75	86.0	84.0	84.23	-0.77	-0.91	100787.0	8530515.25	94
2015-03-09	85.75	87.0	84.25	85.0	-0.6	-0.7	107528.0	9229545.0	114
2015-03-08	84.75	87.75	84.0	85.6	0.66	0.78	66935.0	5761327.25	121
2015-03-05	84.75	85.25	84.25	84.94	0.2	0.24	99224.0	8417509.5	109
2015-03-04	84.75	84.75	84.75	84.74	0.44	0.52	22767.0	1928193.0	43
2015-03-03	85.0	85.25	84.25	84.3	-0.34	-0.4	45399.0	3855061.75	60
2015-03-02	84.0	84.75	83.75	84.64	0.26	0.31	162847.0	13743864.5	117
2015-03-01	84.75	85.25	84.0	84.38	-0.51	-0.6	30243.0	2560624.75	53
2015-02-26	83.75	85.0	83.25	84.89	1.65	1.98	68646.0	5793948.75	112
2015-02-25	82.5	84.0	82.5	83.24	0.62	0.75	76576.0	6346989.25	92
2015-02-24	81.5	82.75	81.5	82.62	1.03	1.26	71383.0	5854077.5	79
2015-02-23	81.5	81.75	80.75	81.59	-0.02	-0.02	48860.0	3977478.0	100
2015-02-22	81.5	82.5	81.5	81.61	-0.19	-0.23	53886.0	4416219.5	90
2015-02-19	83.5	83.5	81.5	81.8	-1.79	-2.14	88886.0	7318268.75	152
2015-02-18	84.0	84.5	82.75	83.59	-0.38	-0.45	94949.0	7940291.25	163
2015-02-17	85.75	86.5	84.0	83.97	-1.78	-2.08	98869.0	8398100.25	201
2015-02-16	88.25	89.75	85.5	85.75	-3.94	-4.39	291470.0	25269274.25	553
2015-02-15	86.0	90.25	85.75	89.69	3.15	3.64	286611.0	25194006.0	345
2015-02-12	83.5	87.25	83.5	86.54	2.99	3.58	210893.0	17838850.25	189
2015-02-11	85.25	86.0	83.25	83.55	-2.52	-2.93	109746.0	9269950.5	135
2015-02-10	87.0	87.75	85.5	86.07	-1.42	-1.62	88374.0	7646544.5	138
2015-02-09	84.0	89.25	84.0	87.49	3.43	4.08	140433.0	12043211.0	202
2015-02-08	84.5	84.75	83.0	84.06	0.14	0.17	15820.0	1323942.75	44
2015-02-05	84.0	84.25	82.75	83.92	1.61	1.96	33520.0	2805038.75	73
2015-02-04	84.25	84.5	82.25	82.31	-0.99	-1.19	39973.0	3311481.5	85
2015-02-03	83.75	85.25	83.0	83.3	0.12	0.14	76573.0	6463470.25	145
2015-02-02	83.25	84.75	82.25	83.18	-0.31	-0.37	106558.0	8904463.0	137
2015-02-01	84.0	84.5	82.75	83.49	3.19	3.97	150244.0	12566941.5	155
2015-01-29	79.25	81.0	79.25	80.3	-0.39	-0.48	88483.0	7106573.5	104
2015-01-28	79.0	80.75	77.25	80.69	1.82	2.31	288284.0	23095277.75	202
2015-01-27	77.75	81.5	77.75	78.87	1.69	2.19	237210.0	18819476.25	481
2015-01-26	74.75	77.75	74.25	77.18	2.23	2.98	335499.0	25679424.0	224
2015-01-22	72.75	75.25	72.75	74.95	1.38	1.88	53449.0	3947291.0	91
2015-01-21	74.0	75.0	73.5	73.57	-0.7	-0.94	168454.0	12517828.75	119
2015-01-20	73.75	75.5	73.5	74.27	0.27	0.36	166905.0	12429473.25	146
2015-01-19	74.75	76.0	74.0	74.0	-1.0	-1.33	141007.0	10554009.0	182
2015-01-18	75.75	76.5	74.0	75.0	-0.08	-0.11	110039.0	8331216.75	191
2015-01-15	71.5	76.0	71.5	75.08	3.76	5.27	390298.0	28790766.0	437
2015-01-14	70.0	72.5	70.0	71.32	0.59	0.83	66252.0	4736939.5	165
2015-01-13	68.0	71.0	67.5	70.73	0.99	1.42	149337.0	10413255.25	249
2015-01-12	68.5	70.0	68.5	69.74	0.73	1.06	61810.0	4300900.25	118
2015-01-11	67.75	69.25	67.75	69.01	0.44	0.64	62327.0	4298293.25	99
2015-01-08	69.0	69.0	68.0	68.57	1.28	1.9	210566.0	14444763.5	240
2015-01-07	67.75	67.75	67.25	67.29	-0.57	-0.84	197648.0	13359722.5	230
2015-01-06	68.25	68.25	67.75	67.86	-1.43	-2.06	120744.0	8195445.25	104
2015-01-05	70.75	70.75	68.5	69.29	-1.42	-2.01	43413.0	3024900.5	97
2015-01-04	69.75	70.75	69.75	70.71	0.71	1.01	29400.0	2066996.0	65
2015-01-01	69.5	70.5	68.5	70.0	0.55	0.79	52973.0	3694997.75	102
2014-12-31	70.75	70.75	65.25	69.45	-0.32	-0.46	261439.0	17664113.0	289
2014-12-30	70.25	71.5	69.25	69.77	-2.44	-3.38	190140.0	13307349.5	198
2014-12-29	74.25	75.0	72.0	72.21	-2.32	-3.11	284962.0	20827848.25	379
2014-12-28	72.75	74.75	72.5	74.53	0.71	0.96	173082.0	12718351.75	216
2014-12-25	73.0	74.0	72.0	73.82	0.56	0.76	191038.0	13896429.5	180
2014-12-24	72.5	73.5	72.25	73.26	0.97	1.34	152249.0	11101514.25	156
2014-12-23	73.0	74.5	72.25	72.29	-1.87	-2.52	75898.0	5523135.0	131
2014-12-22	70.5	74.75	70.5	74.16	2.47	3.45	84070.0	6126268.0	129
2014-12-21	72.25	72.75	71.5	71.69	0.25	0.35	91011.0	6542352.25	153
2014-12-18	67.25	71.5	67.25	71.44	6.31	9.69	86622.0	6082480.75	167
2014-12-17	65.0	66.0	59.25	65.13	1.56	2.45	246579.0	15425212.5	302
2014-12-16	67.75	68.25	62.25	63.57	-4.22	-6.23	144039.0	9256570.5	144
2014-12-15	71.5	72.75	66.75	67.79	-3.63	-5.08	137634.0	9763694.75	127
2014-12-14	71.0	73.25	70.75	71.42	-2.32	-3.15	39662.0	2849970.75	68
2014-12-11	71.5	74.0	71.5	73.74	0.42	0.57	162096.0	11753284.25	137
2014-12-10	74.0	74.25	72.25	73.32	-0.14	-0.19	85992.0	6308442.0	103
2014-12-09	71.5	74.0	70.75	73.46	0.5	0.69	61919.0	4479488.75	100
2014-12-08	72.5	74.25	72.5	72.96	0.64	0.88	164429.0	12026181.75	189
2014-12-07	71.5	72.25	71.5	72.32	0.53	0.74	57743.0	4145255.5	77
2014-12-04	70.25	72.0	70.25	71.79	1.79	2.56	136704.0	9746852.25	95
2014-12-03	69.25	70.0	69.0	70.0	0.72	1.04	61232.0	4270273.25	100
2014-12-02	67.75	70.5	67.75	69.28	1.95	2.9	77245.0	5315764.0	158
2014-12-01	67.5	68.0	66.5	67.33	0.37	0.55	57291.0	3882074.75	72
2014-11-30	68.5	68.5	66.5	66.96	-3.21	-4.57	49498.0	3344386.5	113
2014-11-27	69.0	70.25	69.0	70.17	-0.15	-0.21	64450.0	4492338.25	117
2014-11-26	70.25	70.25	68.5	70.32	-0.39	-0.55	52609.0	3660955.25	116
2014-11-25	72.75	72.75	70.75	70.71	-1.94	-2.67	29714.0	2115677.0	66
2014-11-24	73.25	73.25	71.5	72.65	-0.21	-0.29	12481.0	902105.5	42
2014-11-23	72.5	74.0	72.5	72.86	0.36	0.5	56872.0	4163975.5	120
2014-11-20	71.75	72.5	71.75	72.5	0.71	0.99	16411.0	1186661.5	48
2014-11-19	71.5	71.75	71.0	71.79	0.43	0.6	14469.0	1032496.75	41
2014-11-18	71.25	71.75	71.0	71.36	0.59	0.83	23957.0	1708780.0	58
2014-11-17	71.5	71.5	70.75	70.77	-0.66	-0.92	41849.0	2971483.75	60
2014-11-16	71.75	72.75	71.5	71.43	-0.76	-1.05	25099.0	1798793.25	75
2014-11-13	72.25	72.75	72.25	72.19	0.05	0.07	51818.0	3748579.25	57
2014-11-12	72.75	73.25	71.75	72.14	-0.36	-0.5	155652.0	11259331.25	136
2014-11-11	73.0	73.75	72.25	72.5	-1.74	-2.34	95995.0	6987780.0	135
2014-11-10	74.0	74.25	73.5	74.24	-0.56	-0.75	70727.0	5232224.25	78
2014-11-09	73.75	75.0	72.5	74.8	1.51	2.06	120820.0	8958251.75	187
2014-11-06	73.5	74.25	73.25	73.29	-0.6	-0.81	56363.0	4147094.5	114
2014-11-05	72.5	74.25	70.75	73.89	1.24	1.71	94090.0	6742321.0	149
2014-11-04	74.0	74.25	72.25	72.65	-1.81	-2.43	44332.0	3245347.25	74
2014-11-03	74.0	75.5	74.0	74.46	-0.08	-0.11	30323.0	2259695.25	57
2014-11-02	75.25	75.75	74.25	74.54	-0.22	-0.29	109682.0	8217726.5	126
2014-10-30	74.5	75.25	74.0	74.76	0.3	0.4	66885.0	4978927.5	104
2014-10-29	75.25	76.0	74.25	74.46	-0.9	-1.19	76660.0	5743874.0	98
2014-10-28	74.75	76.25	74.75	75.36	1.12	1.51	203953.0	15328350.25	284
2014-10-27	74.25	74.25	73.75	74.24	-0.4	-0.54	35594.0	2636497.25	74
2014-10-26	74.0	74.75	74.0	74.64	0.17	0.23	60060.0	4474179.75	125
2014-10-23	74.0	74.75	72.75	74.47	0.3	0.4	62447.0	4629302.5	99
2014-10-22	74.0	75.25	74.0	74.17	-0.16	-0.22	54018.0	4020979.25	99
2014-10-21	73.25	75.25	73.25	74.33	0.95	1.29	170829.0	12710035.25	227
2014-10-20	73.0	74.0	72.25	73.38	1.24	1.72	75874.0	5555449.25	96
2014-10-19	70.0	75.0	69.75	72.14	3.45	5.02	179819.0	13009491.75	267
2014-10-16	69.0	69.0	65.0	68.69	-0.39	-0.56	131667.0	8932573.75	204
2014-10-15	71.5	72.25	68.75	69.08	-3.5	-4.82	63608.0	4486134.25	176
2014-10-14	71.75	72.75	71.5	72.58	-0.27	-0.37	43135.0	3106070.75	86
2014-10-13	72.75	73.0	71.75	72.85	1.51	2.12	91533.0	6638381.5	120
2014-10-12	73.75	74.0	71.5	71.34	-3.73	-4.97	118364.0	8651272.0	137
2014-10-02	73.5	75.75	73.5	75.07	1.5	2.04	129128.0	9661458.5	245
2014-10-01	73.5	73.75	73.25	73.57	0.31	0.42	48749.0	3585228.5	61
2014-09-30	72.75	74.0	72.75	73.26	0.22	0.3	43057.0	3160436.75	94
2014-09-29	73.5	73.5	72.5	73.04	-0.42	-0.57	56512.0	4126884.0	84
2014-09-28	73.5	74.0	73.0	73.46	-0.68	-0.92	47244.0	3472770.75	92
2014-09-25	73.5	74.25	73.5	74.14	0.45	0.61	25750.0	1898023.0	56
2014-09-24	73.5	74.5	73.25	73.69	0.36	0.49	109165.0	8048013.25	202
2014-09-22	74.0	74.0	73.0	73.33	-0.78	-1.05	74316.0	5471046.0	145
2014-09-21	74.25	74.75	74.0	74.11	-0.44	-0.59	42347.0	3147803.25	79
2014-09-18	75.0	75.0	74.25	74.55	-0.01	-0.01	39750.0	2959366.25	103
2014-09-17	74.25	74.75	74.0	74.56	0.32	0.43	69068.0	5136594.75	105
2014-09-16	74.25	74.75	74.0	74.24	0.13	0.18	39890.0	2964588.0	79
2014-09-15	74.25	74.5	74.0	74.11	-0.35	-0.47	47995.0	3563242.0	91
2014-09-14	74.5	75.0	74.25	74.46	0.17	0.23	66119.0	4928938.0	105
2014-09-11	74.75	75.0	74.25	74.29	-0.77	-1.03	105036.0	7836263.25	157
2014-09-10	74.75	75.75	74.5	75.06	0.3	0.4	143371.0	10764173.25	195
2014-09-09	74.5	75.25	74.25	74.76	0.3	0.4	175986.0	13160753.75	214
2014-09-08	74.75	74.75	74.25	74.46	-0.14	-0.19	79482.0	5916994.5	129
2014-09-07	75.0	75.0	74.0	74.6	-0.04	-0.05	126119.0	9379277.25	182
2014-09-04	74.5	74.75	74.0	74.64	0.18	0.24	84118.0	6258217.5	159
2014-09-03	75.25	75.25	74.25	74.46	-0.85	-1.13	248660.0	18571568.0	339
2014-09-02	75.0	75.25	74.75	75.31	0.25	0.33	58405.0	4385702.0	142
2014-09-01	75.25	75.25	75.0	75.06	-0.23	-0.31	79647.0	5985389.75	128
2014-08-31	75.25	76.0	75.25	75.29	0.04	0.05	75643.0	5708262.0	154
2014-08-28	76.0	76.0	75.25	75.25	-0.8	-1.05	134012.0	10096258.5	156
2014-08-27	75.5	76.0	75.25	76.05	0.21	0.28	78497.0	5943870.5	145
2014-08-26	75.0	76.0	74.75	75.84	0.72	0.96	221200.0	16718672.0	221
2014-08-25	75.75	75.75	74.75	75.12	-0.29	-0.38	149170.0	11221888.5	203
2014-08-24	76.25	76.25	75.25	75.41	-0.43	-0.57	127782.0	9669590.25	257
2014-08-21	75.5	76.0	74.75	75.84	0.54	0.72	227727.0	17181669.5	416
2014-08-20	75.25	75.5	74.75	75.3	0.4	0.53	131370.0	9884842.0	280
2014-08-19	74.75	75.0	74.5	74.9	0.64	0.86	119549.0	8937212.25	208
2014-08-18	75.25	75.75	74.0	74.26	-0.95	-1.26	208131.0	15610441.5	349
2014-08-17	75.25	76.0	75.25	75.21	-0.18	-0.24	99589.0	7538610.5	165
2014-08-14	76.0	76.0	75.0	75.39	-1.04	-1.36	139569.0	10543866.0	298
2014-08-13	76.0	76.75	76.0	76.43	0.09	0.12	131576.0	10049378.5	190
2014-08-12	76.75	77.25	76.0	76.34	-0.72	-0.93	166734.0	12743359.75	285
2014-08-11	77.5	78.5	77.0	77.06	-0.48	-0.62	348995.0	27078204.5	420
2014-08-10	75.75	77.75	75.75	77.54	2.13	2.82	404075.0	31168033.5	577
2014-08-07	75.0	75.75	74.75	75.41	0.51	0.68	159916.0	12057815.0	230
2014-08-06	75.0	75.25	74.25	74.9	0.22	0.29	92350.0	6911931.75	149
2014-08-05	75.75	76.0	74.5	74.68	-0.89	-1.18	266781.0	20093500.25	309
2014-08-04	74.75	75.75	74.5	75.57	1.46	1.97	141358.0	10600675.75	217
2014-08-03	74.25	74.5	73.5	74.11	-0.43	-0.58	83483.0	6190852.0	163
2014-07-24	75.0	75.0	74.0	74.54	0.14	0.19	206011.0	15325429.0	214
2014-07-23	75.0	76.25	74.25	74.4	-0.6	-0.8	287013.0	21687559.75	345
2014-07-22	73.5	75.25	73.25	75.0	1.61	2.19	400092.0	29588136.5	390
2014-07-21	73.75	74.0	72.75	73.39	0.03	0.04	95270.0	6999403.25	139
2014-07-20	72.75	73.75	72.25	73.36	0.54	0.74	147948.0	10803446.5	163
2014-07-17	72.75	73.25	72.25	72.82	-0.39	-0.53	118663.0	8629789.75	196
2014-07-16	73.5	73.5	72.75	73.21	0.19	0.26	119679.0	8756306.75	191
2014-07-15	74.25	74.5	72.75	73.02	-0.53	-0.72	195139.0	14341373.0	305
2014-07-14	72.25	73.75	72.25	73.55	0.84	1.16	146618.0	10703453.5	222
2014-07-13	73.5	73.5	72.5	72.71	-0.99	-1.34	123656.0	9018483.75	220
2014-07-10	73.5	74.0	72.75	73.7	-0.23	-0.31	151519.0	11135878.0	187
2014-07-09	74.5	74.75	73.5	73.93	-1.11	-1.48	148270.0	10960559.75	219
2014-07-08	75.75	75.75	74.0	75.04	-0.62	-0.82	213067.0	15967510.25	288
2014-07-07	76.0	77.5	74.75	75.66	0.5	0.67	401859.0	30474953.0	653
2014-07-06	73.25	76.0	72.25	75.16	2.08	2.85	335856.0	24858307.5	359
2014-07-03	72.75	73.5	72.75	73.08	-0.38	-0.52	135236.0	9901356.75	178
2014-07-02	72.75	73.75	72.75	73.46	0.53	0.73	100664.0	7364821.0	153
2014-07-01	72.75	73.25	72.25	72.93	0.87	1.21	151271.0	11006193.5	162
2014-06-30	72.0	72.25	71.5	72.06	-0.05	-0.07	256739.0	18485669.75	162
2014-06-29	72.5	72.5	71.5	72.11	-1.12	-1.53	89954.0	6505415.5	153
2014-06-26	72.75	74.5	72.5	73.23	0.33	0.45	226239.0	16649226.75	343
2014-06-25	73.0	73.5	72.75	72.9	0.25	0.34	88980.0	6494274.25	136
2014-06-24	73.0	73.25	72.25	72.65	-0.24	-0.33	46365.0	3374517.75	97
2014-06-23	73.25	73.75	71.5	72.89	-0.04	-0.05	136926.0	9969781.0	208
2014-06-22	74.25	74.5	72.5	72.93	-1.53	-2.05	224395.0	16540057.5	292
2014-06-19	73.25	76.25	73.0	74.46	1.85	2.55	640468.0	47757339.0	858
2014-06-18	71.25	73.0	71.25	72.61	1.78	2.51	102586.0	7372110.0	148
2014-06-17	71.5	72.0	70.25	70.83	-1.32	-1.83	146167.0	10360428.0	287
2014-06-16	71.75	73.0	71.5	72.15	-0.22	-0.3	438551.0	31664306.25	189
2014-06-15	72.75	72.75	71.5	72.37	-1.1	-1.5	93717.0	6775496.0	174
2014-06-12	73.5	73.5	73.0	73.47	0.21	0.29	118605.0	8672512.0	155
2014-06-11	73.0	74.0	73.0	73.26	0.17	0.23	222508.0	16368172.5	268
2014-06-10	74.0	74.0	73.0	73.09	-0.68	-0.92	82596.0	6056687.5	108
2014-06-09	73.5	74.0	73.25	73.77	0.33	0.45	192536.0	14158340.0	84
2014-06-08	73.75	74.25	72.5	73.44	-0.49	-0.66	388933.0	28638997.25	197
2014-06-05	72.25	74.5	72.25	73.93	1.37	1.89	534304.0	39470300.5	506
2014-06-04	71.0	73.0	71.0	72.56	2.09	2.97	254393.0	18349092.5	290
2014-06-03	70.75	71.0	69.75	70.47	-0.47	-0.66	197674.0	13913463.5	261
2014-06-02	71.5	71.5	70.75	70.94	-0.24	-0.34	83681.0	5936923.75	146
2014-06-01	72.75	72.75	71.25	71.18	-1.38	-1.9	152998.0	10975157.25	230
2014-05-29	73.5	74.0	72.0	72.56	-0.2	-0.27	197676.0	14398548.25	305
2014-05-28	71.5	74.0	71.5	72.76	1.15	1.61	340418.0	24604342.0	270
2014-05-27	71.5	72.0	71.5	71.61	-0.08	-0.11	154756.0	11088211.75	122
2014-05-26	71.0	71.75	71.0	71.69	0.52	0.73	97084.0	6943945.75	128
2014-05-25	70.75	71.5	70.0	71.17	0.23	0.32	161897.0	11532406.25	223
2014-05-22	70.25	71.25	70.25	70.94	0.43	0.61	338199.0	23947970.0	251
2014-05-21	70.25	70.75	69.75	70.51	0.75	1.08	187562.0	13134403.0	262
2014-05-20	69.75	69.75	69.0	69.76	0.13	0.19	323068.0	22475288.5	339
2014-05-19	70.25	70.25	68.75	69.63	-0.83	-1.18	397071.0	27539953.75	475
2014-05-18	69.0	71.0	68.5	70.46	1.62	2.35	364080.0	25315399.75	445
2014-05-15	70.25	70.25	68.5	68.84	-1.28	-1.83	299258.0	20751838.5	333
2014-05-14	71.25	71.25	69.75	70.12	-1.09	-1.53	230546.0	16242137.0	257
2014-05-13	71.5	71.5	71.25	71.21	-0.68	-0.95	204467.0	14596016.75	167
2014-05-12	71.75	72.25	71.0	71.89	0.47	0.66	125621.0	8978117.75	122
2014-05-11	72.0	72.0	71.25	71.42	-0.22	-0.31	69160.0	4944927.5	137
2014-05-08	71.5	71.5	71.25	71.64	-0.08	-0.11	128173.0	9171560.0	174
2014-05-07	72.5	72.5	71.5	71.72	-0.76	-1.05	175773.0	12610791.0	247
2014-05-06	73.0	73.0	72.25	72.48	-0.48	-0.66	195065.0	14216528.5	179
2014-05-05	73.75	74.0	73.0	72.96	-1.04	-1.41	119287.0	8740765.25	213
2014-05-04	74.5	74.75	73.5	74.0	-0.34	-0.46	279153.0	20639058.75	329
2014-05-01	74.75	75.25	74.0	74.34	0.74	1.01	382637.0	28573379.5	440
2014-04-30	74.25	74.25	73.5	73.6	-0.36	-0.49	172263.0	12741402.75	145
2014-04-29	74.0	75.0	73.5	73.96	-0.1	-0.14	260303.0	19371251.0	284
2014-04-28	75.5	75.75	74.0	74.06	-1.29	-1.71	203486.0	15151715.25	210
2014-04-27	75.75	75.75	74.0	75.35	0.54	0.72	327123.0	24389965.75	308
2014-04-24	73.75	75.5	73.5	74.81	1.41	1.92	317387.0	23664141.0	470
2014-04-23	71.25	74.0	71.25	73.4	1.98	2.77	465312.0	33917891.25	570
2014-04-22	72.25	72.25	70.75	71.42	-0.75	-1.04	349114.0	24923603.75	450
2014-04-21	71.0	75.0	70.75	72.17	1.1	1.55	592669.0	42752183.0	704
2014-04-20	72.5	73.0	70.75	71.07	-2.07	-2.83	411817.0	29475275.0	376
2014-04-17	74.0	74.0	72.5	73.14	-0.2	-0.27	295756.0	21650277.5	97
2014-04-16	75.25	75.25	73.0	73.34	-1.62	-2.16	88416.0	6595697.0	102
2014-04-15	74.5	75.25	74.5	74.96	0.47	0.63	169578.0	12658694.5	107
2014-04-14	73.0	74.5	73.0	74.49	0.86	1.17	97245.0	7205518.0	65
2014-04-13	74.0	74.25	73.5	73.63	-0.61	-0.82	99210.0	7342032.0	77
2014-04-10	74.0	74.25	74.0	74.24	-0.37	-0.5	296293.0	21926059.25	98
2014-04-09	74.25	74.75	73.75	74.61	0.12	0.16	136212.0	10120745.0	146
2014-04-08	74.75	75.5	74.25	74.49	-0.25	-0.33	116395.0	8696033.75	144
2014-04-07	74.0	74.75	72.25	74.74	1.02	1.38	98339.0	7260735.5	95
2014-04-06	73.5	76.0	73.25	73.72	0.38	0.52	190464.0	14090001.5	199
2014-04-03	73.0	73.75	72.5	73.34	0.38	0.52	145779.0	10679905.0	134
2014-04-02	71.5	73.25	71.5	72.96	1.53	2.14	220564.0	15985979.5	209
2014-04-01	70.25	72.75	70.0	71.43	1.02	1.45	354599.0	25399073.25	333
2014-03-31	69.0	70.25	68.5	70.41	1.53	2.22	313935.0	21795992.0	236
2014-03-30	68.5	69.5	68.5	68.88	0.77	1.13	100376.0	6909131.0	79
2014-03-27	67.75	68.5	67.25	68.11	0.12	0.18	79772.0	5445026.75	90
2014-03-26	68.25	68.5	67.75	67.99	-0.25	-0.37	64796.0	4425604.0	86
2014-03-25	67.75	68.25	67.5	68.24	0.13	0.19	93412.0	6327251.0	113
2014-03-24	67.0	68.0	67.0	68.11	1.53	2.3	186924.0	12616277.25	167
2014-03-23	66.75	66.75	66.5	66.58	0.12	0.18	142432.0	9482298.0	113
2014-03-20	67.0	67.75	65.5	66.46	0.0	0.0	110935.0	7391103.25	188
2014-03-19	66.5	68.5	65.5	66.46	-0.12	-0.18	182231.0	12191246.75	262
2014-03-18	66.75	67.5	66.25	66.58	-0.26	-0.39	154391.0	10336606.25	124
2014-03-17	67.75	67.75	66.75	66.84	-0.63	-0.93	51523.0	3467537.75	85
2014-03-16	67.25	68.75	67.0	67.47	0.51	0.76	191114.0	12895991.5	176
2014-03-13	69.0	69.0	66.75	66.96	-1.66	-2.42	144236.0	9762809.0	214
2014-03-12	69.5	69.5	68.5	68.62	-0.77	-1.11	58057.0	4013404.5	64
2014-03-11	71.5	72.0	69.0	69.39	-0.64	-0.91	328149.0	22312089.25	228
2014-03-10	66.25	71.25	66.0	70.03	3.32	4.98	208079.0	14177629.25	281
2014-03-09	64.75	67.25	64.75	66.71	2.3	3.57	170800.0	11348497.25	182
2014-03-06	64.5	64.5	64.0	64.41	-0.13	-0.2	224092.0	14417516.25	155
2014-03-05	63.5	64.5	63.5	64.54	0.25	0.39	125317.0	7994959.0	138
2014-03-04	64.25	64.25	63.5	64.29	0.51	0.8	80003.0	5131100.0	100
2014-03-03	64.25	65.75	63.5	63.78	-1.01	-1.56	291963.0	18689344.25	230
2014-03-02	64.25	67.25	63.75	64.79	0.38	0.59	248704.0	16210888.5	350
2014-02-27	62.25	64.75	62.25	64.41	2.3	3.7	422586.0	27007076.5	446
2014-02-26	60.5	63.25	60.25	62.11	1.78	2.95	365442.0	22658108.5	309
2014-02-25	60.5	60.5	60.0	60.33	-0.13	-0.22	124793.0	7513504.0	96
2014-02-24	60.0	60.5	60.0	60.46	0.51	0.85	67801.0	4082913.5	75
2014-02-23	60.75	61.0	60.0	59.95	-0.64	-1.06	81437.0	4914397.0	99
2014-02-20	60.0	61.0	60.0	60.59	0.38	0.63	134966.0	8187430.5	107
2014-02-19	60.5	60.75	60.0	60.21	-0.76	-1.25	21983.0	1325281.0	60
2014-02-18	61.25	61.75	60.5	60.97	-0.64	-1.04	100566.0	6152171.75	141
2014-02-17	61.25	62.0	61.25	61.61	0.51	0.83	135324.0	8324120.25	144
2014-02-16	59.75	61.25	58.75	61.1	1.91	3.23	350087.0	21167700.75	385
2014-02-13	59.75	60.0	59.0	59.19	-0.25	-0.42	105865.0	6290556.25	128
2014-02-12	58.25	59.75	58.25	59.44	1.28	2.2	466131.0	27660350.25	399
2014-02-11	58.5	58.5	57.75	58.16	0.0	0.0	238399.0	13872378.5	91
2014-02-10	58.25	58.5	57.75	58.16	-0.26	-0.45	58639.0	3410461.5	83
2014-02-09	58.5	58.75	58.25	58.42	0.51	0.88	127537.0	7442348.0	118
2014-02-06	57.75	58.0	57.25	57.91	0.13	0.22	117085.0	6747250.75	93
2014-02-05	57.75	58.25	57.75	57.78	0.51	0.89	41458.0	2399028.5	76
2014-02-04	57.25	57.25	57.0	57.27	-0.38	-0.66	88382.0	5053462.25	130
2014-02-03	57.75	58.25	57.75	57.65	-0.13	-0.22	64406.0	3729291.25	93
2014-02-02	57.25	58.5	57.25	57.78	0.38	0.66	171629.0	9961306.0	225
2014-01-30	57.25	57.75	57.25	57.4	-0.13	-0.23	103114.0	5913487.0	79
2014-01-29	57.5	57.75	57.5	57.53	0.13	0.23	62616.0	3618656.25	91
2014-01-28	57.75	57.75	57.25	57.4	-0.25	-0.43	78651.0	4520432.25	86
2014-01-27	58.5	58.5	57.75	57.65	0.0	0.0	140370.0	8160436.5	93
2014-01-26	58.25	58.25	57.5	57.65	-0.77	-1.32	101409.0	5870493.5	84
2014-01-23	58.5	58.75	58.25	58.42	-0.38	-0.65	55754.0	3256015.0	59
2014-01-22	59.0	59.0	58.75	58.8	-0.13	-0.22	77337.0	4555003.25	108
2014-01-21	59.5	60.0	59.0	58.93	-0.76	-1.27	209283.0	12386908.0	139
2014-01-20	59.0	60.0	58.25	59.69	1.53	2.63	278769.0	16472161.25	343
2014-01-19	59.0	59.0	58.25	58.16	-1.28	-2.15	92032.0	5400531.75	132
2014-01-16	59.75	60.0	59.0	59.44	-0.12	-0.2	79169.0	4714794.25	118
2014-01-15	59.0	61.0	58.75	59.56	0.37	0.63	424967.0	25224707.75	340
2014-01-14	57.25	59.75	57.25	59.19	1.92	3.35	287816.0	16795580.0	305
2014-01-13	56.75	57.75	56.75	57.27	0.38	0.67	94693.0	5419657.0	102
2014-01-12	56.75	57.25	56.75	56.89	0.0	0.0	36305.0	2067542.5	72
2014-01-09	57.5	57.5	56.75	56.89	-0.64	-1.11	92271.0	5274887.5	111
2014-01-08	57.25	57.75	57.25	57.53	0.64	1.12	280651.0	16140302.0	201
2014-01-07	56.5	57.25	56.5	56.89	0.38	0.67	341240.0	19373018.0	113
2014-01-06	57.0	57.0	56.5	56.51	-0.25	-0.44	57821.0	3273729.75	74
2014-01-05	56.5	57.25	56.5	56.76	0.51	0.91	137794.0	7857995.5	132
2014-01-02	56.5	57.0	55.75	56.25	-0.51	-0.9	52489.0	2960999.75	100
2014-01-01	57.0	57.25	56.5	56.76	0.12	0.21	103914.0	5911273.5	113
2013-12-31	56.5	57.25	56.5	56.64	-0.37	-0.65	100184.0	5704029.0	96
2013-12-30	57.0	57.75	56.75	57.01	0.37	0.65	118605.0	6782339.5	153
2013-12-29	56.5	56.75	56.5	56.64	0.39	0.69	128038.0	7251649.75	104
2013-12-26	56.5	56.5	56.25	56.25	-0.39	-0.69	48773.0	2755836.75	76
2013-12-25	56.0	56.75	56.0	56.64	0.78	1.4	88054.0	4954163.25	122
2013-12-24	56.0	56.25	56.0	55.86	0.0	0.0	204932.0	11491809.5	113
2013-12-23	56.5	56.5	56.0	55.86	-0.13	-0.23	114278.0	6408150.75	156
2013-12-22	56.5	56.5	55.75	55.99	-0.13	-0.23	91610.0	5133033.75	169
2013-12-19	57.25	57.25	55.75	56.12	-0.89	-1.56	214967.0	12174065.5	250
2013-12-18	57.5	57.75	57.0	57.01	-0.26	-0.45	265943.0	15273447.5	132
2013-12-17	57.25	57.75	57.25	57.27	0.0	0.0	412135.0	23681241.75	165
2013-12-16	58.25	58.25	57.25	57.27	-1.15	-1.97	175735.0	10110719.5	154
2013-12-15	58.5	58.5	58.25	58.42	-0.25	-0.43	73489.0	4286678.5	74
2013-12-12	58.75	59.0	58.5	58.67	0.0	0.0	30761.0	1806703.0	50
2013-12-11	59.0	59.25	58.75	58.67	0.0	0.0	47975.0	2830096.75	99
2013-12-10	58.75	58.75	58.75	58.67	0.0	0.0	46931.0	2755040.0	72
2013-12-09	58.5	58.75	58.5	58.67	0.13	0.22	45511.0	2671005.75	76
2013-12-08	58.75	58.75	58.5	58.54	0.38	0.65	31744.0	1861346.75	64
2013-12-05	58.25	58.5	58.25	58.16	0.12	0.21	98280.0	5728587.5	137
2013-12-04	57.75	58.25	57.75	58.04	0.39	0.68	42753.0	2476944.5	97
2013-12-03	58.5	58.75	57.75	57.65	-1.02	-1.74	62587.0	3652379.5	99
2013-12-02	58.75	59.25	58.5	58.67	0.0	0.0	149005.0	8777771.5	146
2013-12-01	59.0	59.0	58.75	58.67	-0.13	-0.22	42095.0	2477723.75	97
2013-11-28	58.75	59.0	58.5	58.8	-0.13	-0.22	139031.0	8164577.75	137
2013-11-27	58.75	59.0	58.5	58.93	0.39	0.67	85868.0	5032414.75	58
2013-11-26	59.5	59.5	58.25	58.54	-1.15	-1.93	70701.0	4164245.0	116
2013-11-25	59.75	60.75	59.0	59.69	0.13	0.22	119325.0	7161009.75	220
2013-11-24	58.5	59.75	58.5	59.56	0.76	1.29	96216.0	5704313.0	149
2013-11-21	59.0	59.25	58.75	58.8	0.38	0.65	170512.0	10061589.0	192
2013-11-20	57.25	59.75	57.25	58.42	1.15	2.01	357294.0	20888746.5	467
2013-11-19	57.0	57.25	57.0	57.27	0.13	0.23	101223.0	5783407.5	116
2013-11-18	57.75	57.75	57.0	57.14	-0.26	-0.45	89659.0	5130050.25	127
2013-11-17	57.25	57.25	56.5	57.4	0.0	0.0	138681.0	7916218.5	153
2013-11-14	57.75	58.25	57.25	57.4	0.0	0.0	162445.0	9386993.75	145
2013-11-13	58.0	59.0	57.25	57.4	-0.51	-0.88	197070.0	11443509.0	276
2013-11-12	57.5	58.25	57.5	57.91	0.64	1.12	112347.0	6508882.0	185
2013-11-11	57.25	57.75	57.25	57.27	0.13	0.23	53075.0	3043587.75	87
2013-11-10	57.75	57.75	57.0	57.14	-0.13	-0.23	102630.0	5885053.5	176
2013-11-07	58.5	58.5	57.25	57.27	-0.64	-1.11	162345.0	9391203.0	255
2013-11-06	57.75	59.5	57.75	57.91	-0.25	-0.43	282310.0	16552866.0	444
2013-11-05	58.25	58.5	57.75	58.16	0.0	0.0	116670.0	6791599.25	220
2013-11-04	56.75	58.25	56.5	58.16	1.52	2.68	292404.0	16801383.75	379
2013-11-03	57.25	57.75	56.5	56.64	-0.37	-0.65	174797.0	9968380.75	262
2013-10-31	57.25	57.75	57.0	57.01	-0.13	-0.23	414407.0	23680253.0	319
2013-10-30	58.25	58.5	57.0	57.14	0.0	0.0	397468.0	22874185.75	484
2013-10-29	61.5	61.5	57.25	57.14	-5.1	-8.19	597211.0	35266775.25	725
2013-10-28	63.75	63.75	62.25	62.24	-1.66	-2.6	35834.0	2268614.5	75
2013-10-27	63.5	64.0	63.25	63.9	0.64	1.01	17821.0	1133503.75	78
2013-10-24	61.5	65.25	61.5	63.26	-1.03	-1.6	55136.0	3517855.75	157
2013-10-23	64.25	65.5	63.5	64.29	0.13	0.2	76243.0	4931613.0	149
2013-10-22	64.75	66.0	64.0	64.16	-0.63	-0.97	174716.0	11335269.0	201
2013-10-21	63.5	65.0	62.75	64.79	1.53	2.42	129478.0	8287993.75	271
2013-10-20	64.25	65.5	63.25	63.26	0.5	0.8	119830.0	7648819.75	233
2013-10-10	59.75	63.5	59.0	62.76	3.32	5.59	96933.0	5972247.25	306
2013-10-09	58.75	59.5	58.25	59.44	0.64	1.09	48126.0	2839826.75	114
2013-10-08	60.25	60.5	58.75	58.8	-0.89	-1.49	129809.0	7748191.0	188
2013-10-07	63.25	63.25	59.75	59.69	-3.57	-5.64	157364.0	9628805.5	271
2013-10-06	62.75	64.75	61.75	63.26	0.76	1.22	144980.0	9071862.5	297
2013-10-03	64.75	66.0	62.25	62.5	-1.4	-2.19	98147.0	6250213.25	301
2013-10-02	61.5	66.0	61.5	63.9	2.68	4.38	218614.0	14054243.0	355
2013-10-01	61.25	61.25	60.75	61.22	0.0	0.0	78898.0	4809843.25	121
2013-09-30	60.25	61.5	59.75	61.22	1.01	1.68	128115.0	7810883.5	148
2013-09-29	60.25	60.25	58.5	60.21	0.26	0.43	111425.0	6599043.0	152
2013-09-26	60.25	60.5	59.75	59.95	0.51	0.86	93408.0	5625002.75	132
2013-09-25	60.0	60.25	59.5	59.44	-0.89	-1.48	125087.0	7521321.25	89
2013-09-24	61.0	61.0	60.0	60.33	-0.77	-1.26	88843.0	5358568.0	108
2013-09-19	61.0	61.25	60.25	61.1	-0.51	-0.83	148240.0	9024235.25	120
2013-09-18	61.25	61.5	60.75	61.61	0.39	0.64	14853.0	909235.0	32
2013-09-17	61.25	61.5	61.0	61.22	0.76	1.26	197133.0	12063426.25	123
2013-09-16	61.0	61.25	60.5	60.46	-0.38	-0.62	81123.0	4947178.0	100
2013-09-15	59.75	62.75	59.75	60.84	1.53	2.58	147750.0	9020847.25	216
2013-09-12	60.0	60.0	59.0	59.31	0.38	0.64	78509.0	4648859.0	42
2013-09-11	59.0	59.0	59.0	58.93	-0.38	-0.64	50235.0	2966391.5	64
2013-09-10	58.25	60.25	58.25	59.31	2.67	4.71	128933.0	7646723.5	128
2013-09-09	57.0	57.0	56.5	56.64	0.0	0.0	71705.0	4061442.5	36
2013-09-08	57.25	58.25	56.5	56.64	0.52	0.93	68265.0	3896279.5	130
2013-09-05	56.5	57.25	55.5	56.12	-1.02	-1.79	202615.0	11411731.75	107
2013-09-04	57.25	57.25	56.5	57.14	-0.26	-0.45	142785.0	8152886.5	118
2013-09-03	59.0	59.5	57.25	57.4	-1.27	-2.16	119752.0	7007316.5	85
2013-09-02	58.5	59.75	58.5	58.67	0.51	0.88	61617.0	3632562.75	76
2013-09-01	58.0	58.75	57.75	58.16	1.4	2.47	67798.0	3949649.5	85
2013-08-29	56.75	58.5	56.75	56.76	0.0	0.0	104154.0	6054760.25	127
2013-08-28	54.75	57.75	54.75	56.76	0.64	1.14	109703.0	6268589.0	159
2013-08-27	58.5	58.5	56.0	56.12	-2.3	-3.94	192766.0	10914704.5	225
2013-08-26	60.25	60.25	58.5	58.42	-1.02	-1.72	72293.0	4298425.75	145
2013-08-25	60.0	60.75	59.0	59.44	-1.27	-2.09	151264.0	9065613.5	160
2013-08-22	61.5	61.75	60.75	60.71	-1.03	-1.67	105290.0	6485590.5	103
2013-08-21	61.0	62.25	61.0	61.74	0.0	0.0	69590.0	4296354.75	84
2013-08-20	61.0	62.75	61.0	61.74	0.26	0.42	90215.0	5603990.75	151
2013-08-19	61.0	61.5	61.0	61.48	0.0	0.0	86010.0	5268412.0	86
2013-08-18	61.0	61.5	60.25	61.48	-0.13	-0.21	115546.0	7059262.5	167
2013-08-15	59.75	62.25	59.75	61.61	1.92	3.22	267154.0	16324404.5	397
2013-08-14	57.75	60.5	57.75	59.69	1.91	3.31	406136.0	23833560.75	397
2013-08-13	58.0	58.75	57.5	57.78	0.13	0.23	159611.0	9284917.25	226
2013-08-05	55.5	58.0	55.5	57.65	1.53	2.73	195751.0	11238330.25	242
2013-08-04	56.5	56.5	56.0	56.12	-0.39	-0.69	163507.0	9202814.25	178
2013-08-01	57.0	57.25	56.5	56.51	-0.38	-0.67	101381.0	5754547.0	179
2013-07-31	57.75	58.25	57.0	56.89	-0.51	-0.89	233219.0	13361717.0	261
2013-07-30	57.75	58.0	56.0	57.4	-0.25	-0.43	273552.0	15619614.0	287
2013-07-29	57.25	58.5	57.25	57.65	0.38	0.66	390089.0	22460047.0	409
2013-07-28	57.75	57.75	57.25	57.27	-0.38	-0.66	78639.0	4516357.75	131
2013-07-25	57.5	59.0	57.25	57.65	0.51	0.89	352129.0	20427349.25	450
2013-07-24	57.75	57.75	57.0	57.14	-0.26	-0.45	69590.0	3981886.5	128
2013-07-23	57.75	57.75	57.25	57.4	0.0	0.0	177580.0	10169038.75	211
2013-07-22	58.5	58.5	57.25	57.4	-0.51	-0.88	317344.0	18371454.75	323
2013-07-21	59.0	59.75	57.75	57.91	0.13	0.22	296397.0	17483928.25	327
2013-07-18	61.5	61.5	57.25	57.78	-3.44	-5.62	302463.0	18025463.25	380
2013-07-17	61.25	61.25	60.5	61.22	0.0	0.0	133363.0	8121371.25	190
2013-07-16	61.0	61.5	61.0	61.22	0.38	0.62	66234.0	4057570.75	74
2013-07-15	61.0	61.75	60.5	60.84	0.13	0.21	116236.0	7082989.25	179
2013-07-14	60.75	61.25	60.5	60.71	0.38	0.63	145058.0	8818470.0	167
2013-07-11	60.25	60.75	59.75	60.33	0.12	0.2	47030.0	2831039.5	82
2013-07-10	60.75	60.75	59.5	60.21	0.0	0.0	156517.0	9382254.25	208
2013-07-09	61.0	61.0	59.75	60.21	-0.25	-0.41	109514.0	6597154.25	173
2013-07-08	60.5	62.25	60.25	60.46	-0.38	-0.62	132584.0	8103467.25	256
2013-07-07	61.5	62.25	60.5	60.84	-0.38	-0.62	239939.0	14685640.25	361
2013-07-04	62.25	62.25	61.25	61.22	-0.77	-1.24	141526.0	8722799.0	267
2013-07-03	63.5	63.75	61.5	61.99	-0.51	-0.82	307128.0	19159104.25	425
2013-07-02	60.75	66.0	60.75	62.5	1.79	2.95	282653.0	17904551.75	474
2013-07-01	61.0	61.75	60.25	60.71	0.0	0.0	116722.0	7084461.0	107
2013-06-30	61.0	61.0	60.25	60.71	0.0	0.0	33457.0	2031297.0	49
2013-06-26	61.5	61.5	60.25	60.71	-0.51	-0.83	99112.0	6040791.75	94
2013-06-25	61.5	61.75	61.25	61.22	-0.13	-0.21	46745.0	2870212.5	39
2013-06-24	62.25	62.25	61.25	61.35	-1.41	-2.25	187551.0	11574340.0	99
2013-06-23	62.75	63.0	62.25	62.76	0.0	0.0	26520.0	1662270.25	39
2013-06-22	63.25	63.5	62.75	62.76	-0.5	-0.79	93954.0	5938851.0	98
2013-06-19	62.25	63.25	62.25	63.26	1.02	1.64	66518.0	4178005.75	92
2013-06-18	61.5	63.5	61.5	62.24	0.38	0.61	79771.0	4981364.25	118
2013-06-17	61.0	62.75	61.0	61.86	1.15	1.89	157153.0	9686482.75	125
2013-06-16	60.75	61.75	60.75	60.71	0.12	0.2	89141.0	5460238.5	117
2013-06-15	59.75	63.0	59.0	60.59	0.77	1.29	261684.0	15833897.0	325
2013-06-12	58.75	62.75	58.75	59.82	1.15	1.96	180550.0	10901482.5	361
2013-06-11	58.75	58.75	58.75	58.67	-0.13	-0.22	60530.0	3551600.5	39
2013-06-10	58.75	59.0	58.75	58.8	0.26	0.44	35619.0	2091680.0	64
2013-06-09	58.5	59.0	58.25	58.54	-0.26	-0.44	48167.0	2815394.0	71
2013-06-08	59.0	59.0	58.5	58.8	0.13	0.22	103100.0	6052728.0	106
2013-06-05	58.75	59.0	58.75	58.67	0.0	0.0	210809.0	12377784.5	116
2013-06-04	58.75	59.0	58.5	58.67	-0.13	-0.22	72793.0	4274247.25	91
2013-06-03	59.0	59.0	58.5	58.8	-0.39	-0.66	103715.0	6099919.75	97
2013-06-02	59.0	60.0	59.0	59.19	0.52	0.89	79419.0	4733029.5	151
2013-06-01	58.75	59.25	58.75	58.67	0.0	0.0	22536.0	1327826.25	74
2013-05-29	58.5	60.0	58.5	58.67	0.38	0.65	130232.0	7672494.5	199
2013-05-28	58.5	59.0	57.75	58.29	0.64	1.11	138459.0	8108241.75	200
2013-05-27	57.25	58.5	57.25	57.65	0.64	1.12	211617.0	12242035.25	265
2013-05-26	57.25	59.0	57.0	57.01	-0.13	-0.23	361364.0	20733266.5	329
2013-05-25	61.0	61.0	57.25	57.14	-1.28	-2.19	294456.0	17156368.0	492
2013-05-22	56.5	61.25	56.5	58.42	2.04	3.62	341509.0	19608848.25	342
2013-05-21	55.5	57.25	55.5	56.38	1.02	1.84	151257.0	8531327.0	204
2013-05-20	54.75	55.25	54.5	55.36	0.77	1.41	121048.0	6632181.0	113
2013-05-19	55.25	55.25	54.75	54.59	-0.13	-0.24	155624.0	8556324.0	154
2013-05-18	54.75	57.0	54.75	54.72	0.64	1.18	178822.0	9903644.0	275
2013-05-15	53.5	55.25	53.5	54.08	1.02	1.92	168137.0	9087291.5	189
2013-05-14	54.5	54.75	53.0	53.06	-1.02	-1.89	202511.0	10969657.0	104
2013-05-13	54.75	54.75	53.5	54.08	-0.77	-1.4	110907.0	5992012.0	91
2013-05-12	55.25	55.5	54.75	54.85	-0.51	-0.92	37647.0	2081492.0	64
2013-05-11	54.75	55.25	54.75	55.36	0.51	0.93	135412.0	7482447.5	112
2013-05-08	54.0	55.0	54.0	54.85	1.15	2.14	155134.0	8501743.75	155
2013-05-07	53.5	54.75	53.5	53.7	0.76	1.44	251437.0	13524413.0	225
2013-05-06	53.5	53.5	52.75	52.94	-0.12	-0.23	261218.0	13919264.5	108
2013-05-05	53.0	53.0	52.75	53.06	0.0	0.0	50396.0	2665060.5	70
2013-05-04	53.0	53.5	53.0	53.06	0.25	0.47	169179.0	9024678.75	166
2013-05-01	55.0	55.25	52.75	52.81	-1.65	-3.03	251202.0	13329017.25	299
2013-04-30	55.25	55.25	54.25	54.46	-0.64	-1.16	125871.0	6902799.0	133
2013-04-29	55.5	55.5	54.75	55.1	0.0	0.0	161720.0	8894717.0	194
2013-04-28	56.5	59.75	55.25	55.1	-1.41	-2.5	394566.0	22361775.25	432
2013-04-27	57.25	57.25	56.5	56.51	-0.25	-0.44	16262.0	922286.75	54
2013-04-24	57.25	57.25	56.25	56.76	0.64	1.14	49785.0	2822539.0	72
2013-04-23	56.5	57.75	56.0	56.12	0.26	0.47	102043.0	5754582.25	152
2013-04-22	56.0	56.0	55.5	55.86	-0.26	-0.46	77710.0	4356746.0	56
2013-04-21	60.25	60.25	56.0	56.12	-0.13	-0.23	275027.0	15933180.25	191
2013-04-20	56.5	58.75	56.25	56.25	0.13	0.23	331621.0	19260557.5	201
2013-04-17	57.0	57.0	55.25	56.12	-0.77	-1.35	101203.0	5665782.5	86
2013-04-16	57.0	57.0	56.5	56.89	0.0	0.0	184764.0	10504554.25	128
2013-04-15	56.75	57.0	56.5	56.89	-0.25	-0.44	292741.0	16662877.0	84
2013-04-14	57.25	57.5	56.5	57.14	0.5	0.88	167523.0	9575581.25	165
2013-04-13	57.0	57.5	56.5	56.64	0.0	0.0	71747.0	4093791.0	64
2013-04-10	55.5	57.5	55.5	56.64	0.78	1.4	222302.0	12542730.0	146
2013-04-09	55.0	56.0	55.0	55.86	0.63	1.14	147216.0	8226404.5	137
2013-04-08	54.25	55.5	54.25	55.23	1.02	1.88	130001.0	7115414.5	171
2013-04-07	53.75	57.5	53.5	54.21	0.0	0.0	181700.0	9990909.75	347
2013-04-06	55.0	56.25	54.25	54.21	-0.76	-1.38	81257.0	4476138.75	130
2013-04-03	54.75	56.0	54.75	54.97	-0.52	-0.94	87963.0	4866732.0	128
2013-04-02	54.25	57.75	54.25	55.49	1.66	3.08	427357.0	23775716.75	448
2013-04-01	52.75	53.75	52.75	53.83	0.64	1.2	71348.0	3815878.25	44
2013-03-31	53.5	53.5	53.25	53.19	-0.38	-0.71	39690.0	2117121.75	51
2013-03-30	53.75	53.75	53.5	53.57	0.26	0.49	22054.0	1180340.75	42
2013-03-27	53.5	54.0	53.5	53.31	0.0	0.0	97825.0	5262008.5	82
2013-03-26	53.5	53.75	53.5	53.31	0.0	0.0	17111.0	919531.0	35
2013-03-25	52.75	53.75	52.75	53.31	0.37	0.7	81193.0	4341602.75	68
2013-03-24	52.75	52.75	52.25	52.94	0.0	0.0	22193.0	1163474.75	49
2013-03-23	52.75	52.75	52.75	52.94	0.0	0.0	38212.0	2020452.5	55
2013-03-20	52.75	52.75	52.75	52.94	0.0	0.0	121568.0	6428135.25	42
2013-03-19	53.25	53.25	52.75	52.94	-0.25	-0.47	52489.0	2780076.75	44
2013-03-18	53.25	53.25	52.75	53.19	0.38	0.72	209798.0	11087478.25	95
2013-03-17	52.75	53.25	52.25	52.81	-0.13	-0.25	69154.0	3650607.0	61
2013-03-16	52.75	53.5	52.75	52.94	0.13	0.25	62779.0	3325613.25	99
2013-03-13	52.75	53.25	51.5	52.81	0.9	1.73	47348.0	2485739.5	108
2013-03-12	51.5	54.25	51.5	51.91	0.0	0.0	265721.0	14048427.5	397
2013-03-11	54.25	54.5	51.5	51.91	-1.03	-1.95	169497.0	8957846.5	242
2013-03-10	52.0	54.25	51.5	52.94	1.03	1.98	150529.0	7986763.75	256
2013-03-09	51.25	52.5	51.25	51.91	0.25	0.48	112858.0	5867223.5	236
2013-03-06	49.1	53.5	49.1	51.66	2.55	5.19	119052.0	6178714.0	292
2013-03-05	49.8	49.8	49.1	49.11	-1.15	-2.29	39122.0	1931227.0	68
2013-03-04	51.0	51.25	49.8	50.26	-0.76	-1.49	265833.0	13394447.0	120
2013-03-03	52.75	52.75	51.0	51.02	-1.02	-1.96	103470.0	5417703.0	175
2013-03-02	49.5	54.25	49.5	52.04	2.68	5.43	137896.0	7211583.25	228
2013-02-27	49.3	49.3	49.1	49.36	0.38	0.78	51033.0	2510974.5	31
2013-02-26	49.1	49.1	48.9	48.98	-0.13	-0.26	7515.0	369187.5	22
2013-02-25	48.9	49.1	48.9	49.11	-0.5	-1.01	53036.0	2607456.0	25
2013-02-24	49.8	49.8	49.6	49.61	0.25	0.51	50077.0	2485798.0	28
2013-02-23	49.1	49.3	48.9	49.36	0.25	0.51	16054.0	789152.25	30
2013-02-20	49.1	49.3	49.1	49.11	0.0	0.0	20076.0	988927.5	49
2013-02-19	48.4	49.8	48.4	49.11	0.9	1.87	164636.0	8102442.25	152
2013-02-18	47.9	48.2	47.9	48.21	0.38	0.79	29586.0	1417570.5	44
2013-02-17	47.9	48.2	47.7	47.83	-0.64	-1.32	53141.0	2538810.25	55
2013-02-16	47.9	48.4	47.5	48.47	0.13	0.27	54615.0	2610303.75	66
2013-02-13	48.8	48.8	48.2	48.34	-0.38	-0.78	125380.0	6059162.5	58
2013-02-12	48.0	48.8	47.9	48.72	0.63	1.31	30509.0	1467135.75	65
2013-02-11	47.9	49.8	47.5	48.09	0.64	1.35	198661.0	9610855.75	221
2013-02-10	47.1	47.9	47.1	47.45	0.76	1.63	82991.0	3925512.0	71
2013-02-09	46.8	47.1	46.6	46.69	-0.37	-0.79	25596.0	1200012.25	36
2013-02-06	47.3	47.3	47.0	47.06	0.25	0.53	62261.0	2935420.0	70
2013-02-05	47.7	47.7	46.8	46.81	-1.02	-2.13	49734.0	2347275.25	63
2013-02-04	47.9	47.9	47.5	47.83	0.0	0.0	114066.0	5435863.5	53
2013-02-03	47.3	47.9	47.3	47.83	0.64	1.36	68540.0	3260145.0	82
2013-02-02	47.3	47.3	47.1	47.19	-0.13	-0.27	75824.0	3578294.25	60
2013-01-30	47.5	47.5	47.3	47.32	0.13	0.28	49617.0	2349394.25	36
2013-01-29	47.3	47.5	47.1	47.19	-0.39	-0.82	67022.0	3164494.0	44
2013-01-28	47.5	47.7	47.3	47.58	-0.25	-0.52	94709.0	4491074.5	74
2013-01-27	48.0	48.0	47.7	47.83	0.0	0.0	73192.0	3494634.0	63
2013-01-26	47.9	47.9	47.7	47.83	0.25	0.53	47363.0	2262472.25	44
2013-01-23	47.1	48.0	47.1	47.58	0.26	0.55	39876.0	1904432.0	46
2013-01-22	47.1	47.9	47.1	47.32	0.0	0.0	53110.0	2509628.0	45
2013-01-21	47.5	47.5	46.8	47.32	-0.51	-1.07	46413.0	2188013.75	73
2013-01-20	47.5	48.0	47.3	47.83	0.0	0.0	31856.0	1517948.25	50
2013-01-19	47.9	48.0	47.9	47.83	0.12	0.25	23411.0	1119466.5	40
2013-01-16	47.0	47.9	47.0	47.71	0.77	1.64	100216.0	4771473.25	96
2013-01-15	47.0	47.0	46.8	46.94	-0.38	-0.8	16345.0	766616.0	20
2013-01-14	46.8	47.7	46.8	47.32	0.51	1.09	28284.0	1332758.0	53
2013-01-13	47.5	47.5	46.8	46.81	-0.77	-1.62	32095.0	1518535.5	51
2013-01-12	47.9	47.9	47.5	47.58	0.0	0.0	46187.0	2198317.0	74
2013-01-09	46.6	47.7	46.6	47.58	1.02	2.19	91965.0	4335630.25	104
2013-01-08	47.0	47.0	46.6	46.56	-0.25	-0.53	104006.0	4845504.75	61
2013-01-07	46.8	47.0	46.3	46.81	0.12	0.26	330177.0	15420829.0	166
2013-01-06	47.5	47.5	46.6	46.69	-1.02	-2.14	149530.0	7037748.25	101
2013-01-05	47.7	48.0	47.5	47.71	0.0	0.0	84980.0	4050864.75	87
2013-01-02	48.0	48.2	47.7	47.71	-0.5	-1.04	65632.0	3146183.25	106
2013-01-01	48.9	48.9	48.2	48.21	-0.51	-1.05	7517.0	365054.0	33
2012-12-31	48.2	48.8	48.0	48.72	-0.13	-0.27	141771.0	6864733.0	74
2012-12-30	48.0	48.9	47.7	48.85	0.38	0.78	10829.0	523997.0	23
2012-12-29	47.9	48.4	47.9	48.47	0.76	1.59	90446.0	4346516.75	58
2012-12-26	47.3	47.7	47.1	47.71	0.26	0.55	25333.0	1200715.75	29
2012-12-25	47.1	47.5	47.1	47.45	-0.26	-0.54	48339.0	2291570.75	28
2012-12-24	47.1	47.7	47.0	47.71	0.39	0.82	92952.0	4408408.25	31
2012-12-23	47.5	47.5	47.3	47.32	-0.26	-0.55	59928.0	2842123.75	45
2012-12-22	47.0	47.9	47.0	47.58	0.26	0.55	42021.0	1991181.0	49
2012-12-19	47.3	47.3	46.6	47.32	0.0	0.0	42423.0	2001624.5	43
2012-12-18	47.3	47.9	47.1	47.32	-0.13	-0.27	34531.0	1636625.25	60
2012-12-17	47.9	48.0	47.3	47.45	-0.38	-0.79	44775.0	2135602.5	56
2012-12-16	47.3	48.8	47.1	47.83	0.51	1.08	50631.0	2410242.75	91
2012-12-15	47.9	47.9	47.3	47.32	-0.51	-1.07	39635.0	1885692.25	54
2012-12-12	48.9	48.9	47.9	47.83	-1.02	-2.09	62542.0	3005578.5	83
2012-12-11	48.8	49.8	48.8	48.85	-0.13	-0.27	38417.0	1893170.75	77
2012-12-10	49.6	49.6	48.8	48.98	-0.26	-0.53	29470.0	1440716.0	55
2012-12-09	48.0	52.25	48.0	49.24	1.15	2.39	130031.0	6540497.5	176
2012-12-08	46.8	49.1	46.6	48.09	1.66	3.58	92716.0	4433690.5	127
2012-12-05	46.4	46.6	46.3	46.43	-0.51	-1.09	79619.0	3692327.75	84
2012-12-04	46.6	47.7	46.4	46.94	0.38	0.82	50672.0	2372237.75	56
2012-12-03	46.3	47.0	45.9	46.56	0.26	0.56	77414.0	3579094.25	57
2012-12-02	46.6	47.1	45.9	46.3	-0.26	-0.56	48286.0	2241031.0	63
2012-12-01	45.9	48.8	45.9	46.56	0.77	1.68	36574.0	1715351.75	69
2012-11-28	45.9	46.1	45.4	45.79	-0.13	-0.28	73706.0	3379952.25	63
2012-11-27	47.3	47.3	45.9	45.92	-0.38	-0.82	28895.0	1336162.25	33
2012-11-26	46.3	46.3	46.3	46.3	0.26	0.56	178541.0	8257039.75	70
2012-11-25	46.3	46.3	45.9	46.04	-0.77	-1.64	51047.0	2351701.0	58
2012-11-24	45.0	46.8	45.0	46.81	2.04	4.56	50446.0	2322597.75	68
2012-11-21	44.8	44.8	44.8	44.77	0.0	0.0	7928.0	354709.25	15
2012-11-20	45.2	45.4	44.6	44.77	0.13	0.29	68788.0	3094645.0	33
2012-11-19	45.0	45.0	44.6	44.64	-0.64	-1.41	17998.0	805975.75	27
2012-11-18	45.7	45.7	45.0	45.28	-0.13	-0.29	59007.0	2681117.75	52
2012-11-17	45.7	45.9	45.2	45.41	-1.02	-2.2	15698.0	714525.0	26
2012-11-14	46.6	46.6	45.4	46.43	-0.13	-0.28	80464.0	3731221.75	53
2012-11-13	45.4	46.8	45.4	46.56	0.13	0.28	39348.0	1821444.5	46
2012-11-12	46.6	46.6	45.9	46.43	-0.63	-1.34	51334.0	2381165.75	53
2012-11-11	48.0	48.0	47.1	47.06	-0.9	-1.88	30688.0	1452582.0	57
2012-11-10	48.8	48.8	47.9	47.96	-0.76	-1.56	25152.0	1211776.25	46
2012-11-07	48.9	49.1	48.8	48.72	-0.64	-1.3	79194.0	3863390.25	58
2012-11-06	48.8	49.3	48.8	49.36	0.38	0.78	29911.0	1459539.5	38
2012-11-05	49.1	49.5	48.8	48.98	-0.38	-0.77	157137.0	7660978.25	77
2012-11-04	48.8	49.6	48.8	49.36	0.51	1.04	122714.0	6012577.75	112
2012-11-03	48.9	48.9	48.9	48.85	-0.13	-0.27	5474.0	267324.25	20
2012-10-24	48.8	48.9	48.0	48.98	0.13	0.27	84664.0	4113149.75	84
2012-10-23	49.1	49.1	48.8	48.85	-0.26	-0.53	20006.0	976916.25	26
2012-10-22	49.1	50.2	49.1	49.11	0.0	0.0	70917.0	3490495.5	56
2012-10-21	49.3	49.3	48.6	49.11	-0.89	-1.78	119809.0	5855091.5	93
2012-10-20	50.2	50.2	49.3	50.0	0.64	1.3	14343.0	714944.25	40
2012-10-17	49.5	50.0	48.6	49.36	0.12	0.24	38023.0	1868490.0	96
2012-10-16	49.3	49.3	49.3	49.24	-0.37	-0.75	10840.0	534350.25	32
2012-10-15	49.6	49.6	49.1	49.61	0.25	0.51	22172.0	1096957.0	60
2012-10-14	49.8	49.8	48.9	49.36	0.51	1.04	20909.0	1032854.5	54
2012-10-13	48.9	50.75	48.0	48.85	0.64	1.33	44001.0	2166312.75	138
2012-10-10	48.8	52.75	48.2	48.21	-0.51	-1.05	144280.0	7244192.5	367
2012-10-09	48.0	48.8	47.9	48.72	0.89	1.86	50672.0	2427401.75	56
2012-10-08	48.0	48.0	47.9	47.83	0.0	0.0	38552.0	1845864.25	40
2012-10-07	47.9	47.9	47.9	47.83	-0.38	-0.79	15221.0	727134.0	8
2012-10-06	48.4	48.4	48.2	48.21	-0.39	-0.8	48136.0	2323019.25	43
2012-10-03	48.2	48.8	48.2	48.6	0.39	0.81	85530.0	4147640.75	43
2012-10-02	47.9	48.4	47.9	48.21	0.38	0.79	60477.0	2910838.0	43
2012-10-01	47.3	48.2	47.3	47.83	1.02	2.18	126095.0	6022037.75	75
2012-09-30	47.9	47.9	46.8	46.81	-0.25	-0.53	33488.0	1576670.25	67
2012-09-29	47.1	47.9	47.1	47.06	0.25	0.53	75058.0	3575447.0	81
2012-09-26	48.2	48.8	46.8	46.81	-1.66	-3.42	37944.0	1824255.0	83
2012-09-25	48.6	49.3	47.9	48.47	0.13	0.27	109197.0	5266751.75	160
2012-09-24	46.6	50.2	46.6	48.34	1.78	3.82	116189.0	5500292.25	164
2012-09-22	46.8	47.5	46.6	46.56	0.13	0.28	41747.0	1963320.5	90
2012-09-19	46.4	51.0	46.4	46.43	-0.13	-0.28	139489.0	6715552.75	193
2012-09-18	46.6	46.8	46.6	46.56	-0.25	-0.53	35722.0	1671626.0	36
2012-09-17	47.1	47.3	46.8	46.81	-0.25	-0.53	52455.0	2468646.0	70
2012-09-16	46.8	47.1	46.8	47.06	0.0	0.0	12452.0	583560.0	29
2012-09-15	47.1	47.1	47.1	47.06	-0.13	-0.28	7917.0	372245.75	19
2012-09-12	46.3	47.1	46.3	47.19	1.02	2.21	18214.0	845458.5	35
2012-09-11	46.6	46.6	46.3	46.17	-0.26	-0.56	18694.0	867302.5	28
2012-09-10	46.1	46.4	46.1	46.43	-0.13	-0.28	31648.0	1465276.25	32
2012-09-09	46.8	47.0	46.3	46.56	-0.63	-1.34	16220.0	757324.25	28
2012-09-08	46.3	48.8	46.3	47.19	1.65	3.62	25729.0	1215327.0	70
2012-09-05	45.9	46.3	45.0	45.54	-0.38	-0.83	24234.0	1112758.5	41
2012-09-04	45.9	45.9	45.9	45.92	0.0	0.0	67224.0	3087039.75	48
2012-09-03	46.8	46.8	45.9	45.92	-0.38	-0.82	2687.0	124487.25	23
2012-09-02	45.7	46.3	45.7	46.3	0.13	0.28	3821.0	175519.5	23
2012-09-01	45.5	46.3	45.4	46.17	-0.13	-0.28	19762.0	904589.5	58
2012-08-29	47.3	47.5	46.3	46.3	-1.02	-2.16	19110.0	900167.0	27
2012-08-28	46.8	47.3	46.8	47.32	0.51	1.09	86706.0	4086102.5	51
2012-08-27	47.3	47.5	46.8	46.81	0.64	1.39	31732.0	1498842.0	53
2012-08-26	45.9	46.6	45.9	46.17	-0.26	-0.56	8781.0	406775.0	34
2012-08-25	46.1	46.6	45.9	46.43	0.39	0.85	39796.0	1844185.5	46
2012-08-15	46.6	46.6	45.7	46.04	-0.39	-0.84	29595.0	1365119.5	55
2012-08-14	45.0	46.4	45.0	46.43	1.66	3.71	100765.0	4645801.75	111
2012-08-13	43.9	45.4	43.9	44.77	0.0	0.0	44500.0	1991988.5	59
2012-08-12	42.7	45.9	42.7	44.77	2.04	4.77	96036.0	4229130.75	113
2012-08-11	43.2	43.2	42.7	42.73	-0.38	-0.88	87490.0	3753384.25	37
2012-08-08	43.0	43.4	42.7	43.11	-0.38	-0.87	49363.0	2122379.25	44
2012-08-07	42.3	43.6	42.0	43.49	1.14	2.69	20139.0	853698.5	39
2012-08-06	42.7	42.7	42.1	42.35	-0.38	-0.89	10858.0	459074.75	31
2012-08-05	42.7	42.7	42.0	42.73	0.0	0.0	8050.0	342612.5	23
2012-08-04	42.7	42.7	42.3	42.73	0.38	0.9	21356.0	907162.5	42
2012-08-01	42.5	43.0	42.3	42.35	-0.64	-1.49	35406.0	1502779.25	73
2012-07-31	42.5	43.4	42.3	42.99	-0.12	-0.28	30619.0	1308707.75	80
2012-07-30	42.0	43.0	41.4	43.11	1.4	3.36	142688.0	6003312.0	162
2012-07-29	43.4	43.4	41.8	41.71	-1.53	-3.54	259328.0	11104945.5	198
2012-07-28	43.6	44.5	43.2	43.24	-1.27	-2.85	114617.0	5021399.75	137
2012-07-25	44.8	45.4	44.5	44.51	-0.64	-1.42	25868.0	1163565.5	45
2012-07-24	44.5	45.4	44.5	45.15	0.25	0.56	95731.0	4291787.25	91
2012-07-23	42.7	45.0	42.7	44.9	2.04	4.76	218159.0	9569396.5	135
2012-07-22	41.4	43.0	41.4	42.86	1.4	3.38	111699.0	4692967.5	68
2012-07-21	40.9	42.1	40.9	41.46	1.15	2.85	87748.0	3657432.25	91
2012-07-18	40.9	41.8	40.4	40.31	0.0	0.0	199791.0	8208675.0	114
2012-07-17	40.5	40.5	40.4	40.31	-0.38	-0.93	4269.0	172510.5	17
2012-07-16	40.2	40.7	40.2	40.69	0.51	1.27	23465.0	948880.5	44
2012-07-15	40.2	40.2	40.0	40.18	-0.13	-0.32	19375.0	774672.5	39
2012-07-14	40.0	40.5	40.0	40.31	0.0	0.0	10024.0	403651.75	29
2012-07-11	40.4	40.4	40.4	40.31	0.0	0.0	11217.0	452658.0	14
2012-07-10	40.4	40.4	40.0	40.31	0.0	0.0	41027.0	1654833.0	29
2012-07-09	40.9	40.9	40.0	40.31	-0.13	-0.32	51439.0	2062215.0	69
2012-07-08	40.5	41.3	40.4	40.44	0.13	0.32	57018.0	2323681.25	74
2012-07-07	40.0	40.4	40.0	40.31	0.0	0.0	5135.0	206415.5	22
2012-07-04	41.4	41.4	40.2	40.31	-0.76	-1.85	14881.0	603359.25	36
2012-07-03	40.9	41.3	40.9	41.07	0.0	0.0	41808.0	1713601.5	34
2012-07-02	41.1	41.1	40.9	41.07	0.0	0.0	17263.0	708396.0	36
2012-07-01				41.07	0.0	0.0	241.0	9911.5	11
2012-06-30	42.0	42.0	41.1	41.07	0.38	0.93	17893.0	738925.25	28
2012-06-27	40.9	40.9	40.4	40.69	-0.12	-0.29	62812.0	2547808.75	41
2012-06-26	40.9	40.9	40.9	40.81	0.0	0.0	4810.0	196249.5	14
2012-06-25	41.4	41.4	40.9	40.81	0.0	0.0	6425.0	262960.75	20
2012-06-24	40.9	40.9	40.9	40.81	-0.52	-1.26	3402.0	138862.5	11
2012-06-23	40.7	41.4	40.7	41.33	-0.25	-0.6	5288.0	218086.0	23
2012-06-20	41.4	41.8	41.3	41.58	0.0	0.0	52774.0	2196326.0	34
2012-06-19	41.8	41.8	41.4	41.58	0.0	0.0	53733.0	2236748.0	35
2012-06-18	41.8	41.8	41.4	41.58	-0.13	-0.31	60487.0	2517328.5	34
2012-06-17	41.8	41.8	41.6	41.71	0.13	0.31	45056.0	1882850.25	26
2012-06-16	41.3	43.0	40.9	41.58	0.38	0.92	149838.0	6327900.5	129
2012-06-13	42.1	42.1	41.3	41.2	-0.89	-2.11	84188.0	3512503.25	52
2012-06-12	41.8	42.1	41.8	42.09	0.25	0.6	96720.0	4055894.5	57
2012-06-11	41.8	42.0	41.4	41.84	0.13	0.31	59114.0	2467483.0	61
2012-06-10	40.2	41.8	40.2	41.71	1.4	3.47	34888.0	1420153.25	64
2012-06-09	41.8	41.8	40.2	40.31	-1.4	-3.36	22614.0	926702.25	55
2012-06-06	42.1	42.1	41.3	41.71	0.0	0.0	36592.0	1517079.5	58
2012-06-05	41.8	42.0	41.8	41.71	0.0	0.0	12901.0	540255.0	43
2012-06-04	40.9	41.8	40.9	41.71	0.13	0.31	24499.0	1012553.0	38
2012-06-03	40.2	42.7	40.0	41.58	1.53	3.82	66577.0	2742313.5	105
2012-06-02	39.8	41.3	39.5	40.05	-0.51	-1.26	27651.0	1112621.0	53
2012-05-30	39.8	40.5	39.8	40.56	0.64	1.6	55889.0	2250770.25	81
2012-05-29	40.0	40.0	40.0	39.92	-0.39	-0.97	5361.0	213908.5	23
2012-05-28	40.4	40.5	40.2	40.31	0.26	0.65	8761.0	353763.0	33
2012-05-27	40.0	40.0	40.0	40.05	0.26	0.65	11726.0	468469.5	31
2012-05-26	40.0	40.0	39.8	39.79	0.12	0.3	8326.0	331564.25	33
2012-05-23	40.2	40.2	39.5	39.67	-0.64	-1.59	4977.0	197803.75	19
2012-05-22	40.4	40.4	40.0	40.31	0.26	0.65	14140.0	569057.25	29
2012-05-21	40.0	40.2	39.6	40.05	0.13	0.33	29428.0	1171640.5	52
2012-05-20	40.0	40.2	40.0	39.92	0.25	0.63	12454.0	498391.0	27
2012-05-19	40.9	40.9	39.6	39.67	-1.14	-2.79	38339.0	1541964.0	57
2012-05-16	39.5	40.9	39.3	40.81	0.89	2.23	59622.0	2370387.0	69
2012-05-15	39.5	40.2	39.5	39.92	0.0	0.0	19354.0	775096.5	35
2012-05-14	40.0	40.9	39.6	39.92	-1.02	-2.49	35167.0	1407864.75	45
2012-05-13	40.4	40.9	40.0	40.94	0.76	1.89	91669.0	3669818.75	46
2012-05-12	40.0	40.2	40.0	40.18	0.0	0.0	25383.0	1012685.0	28
2012-05-09	40.2	40.2	40.0	40.18	-0.13	-0.32	44712.0	1793319.5	32
2012-05-08	40.2	40.4	40.2	40.31	0.13	0.32	63427.0	2546483.5	42
2012-05-07	40.0	40.2	39.5	40.18	-0.13	-0.32	47040.0	1871242.75	58
2012-05-06	40.4	40.5	40.0	40.31	0.39	0.98	25383.0	1025974.0	52
2012-05-05	39.8	40.5	38.9	39.92	0.0	0.0	220004.0	8825065.5	168
2012-05-02	40.9	40.9	39.3	39.92	-1.02	-2.49	659354.0	26140912.25	468
2012-05-01	40.7	41.1	40.5	40.94	-0.13	-0.32	23323.0	952656.5	35
2012-04-30	40.5	42.7	40.5	41.07	-0.39	-0.94	134529.0	5581297.5	121
2012-04-29	41.8	42.1	41.4	41.46	-0.5	-1.19	83308.0	3477817.25	85
2012-04-28	41.8	42.5	41.8	41.96	-0.39	-0.92	23185.0	979495.75	39
2012-04-25	42.5	42.5	42.1	42.35	-0.38	-0.89	53313.0	2251422.25	36
2012-04-24	43.0	43.0	42.0	42.73	-0.38	-0.88	72045.0	3069230.75	64
2012-04-23	42.7	43.0	42.7	43.11	0.38	0.89	118492.0	5085874.25	89
2012-04-22	42.7	43.0	42.7	42.73	0.0	0.0	49024.0	2094026.5	51
2012-04-21	42.3	43.0	42.3	42.73	-0.26	-0.6	59853.0	2566062.75	86
2012-04-18	42.0	43.4	41.8	42.99	1.28	3.07	490410.0	20913261.5	173
2012-04-17	40.4	42.1	40.4	41.71	1.66	4.14	20868.0	864064.75	44
2012-04-16	40.0	40.2	40.0	40.05	-0.26	-0.65	58838.0	2358724.0	35
2012-04-15	40.4	40.9	40.4	40.31	-0.25	-0.62	10657.0	432803.5	25
2012-04-14	40.9	40.9	40.5	40.56	-0.13	-0.32	26151.0	1063403.5	42
2012-04-11	41.4	41.4	40.2	40.69	-0.64	-1.55	204379.0	8352198.75	116
2012-04-10	41.3	41.4	41.3	41.33	-0.13	-0.31	27660.0	1145581.75	35
2012-04-09	41.3	41.4	41.3	41.46	0.13	0.31	11862.0	490312.25	26
2012-04-08	41.4	41.8	41.3	41.33	-0.13	-0.31	57193.0	2372276.0	96
2012-04-07	41.4	41.4	41.3	41.46	0.0	0.0	18925.0	783035.5	49
2012-04-04	42.0	42.0	41.3	41.46	-0.63	-1.5	110930.0	4605470.5	84
2012-04-03	41.8	42.1	41.8	42.09	0.13	0.31	38004.0	1597192.25	58
2012-04-02	42.1	42.1	41.3	41.96	0.25	0.6	383740.0	16031089.25	70
2012-04-01	41.8	41.8	41.8	41.71	-0.51	-1.21	34300.0	1432705.0	49
2012-03-31	41.8	42.1	41.4	42.22	0.38	0.91	103365.0	4325540.0	87
2012-03-28	41.4	41.8	41.3	41.84	0.64	1.55	276223.0	11501313.5	102
2012-03-27	41.1	41.3	41.1	41.2	0.13	0.32	65115.0	2681476.75	91
2012-03-26	40.7	41.3	40.4	41.07	0.76	1.89	70764.0	2888136.0	96
2012-03-25	41.4	41.8	40.4	40.31	-1.15	-2.77	357808.0	14652593.75	233
2012-03-24	41.4	42.1	41.4	41.46	0.0	0.0	85261.0	3573998.0	91
2012-03-21	41.1	41.4	40.9	41.46	0.39	0.95	27626.0	1140136.25	64
2012-03-20	41.1	42.1	41.1	41.07	-0.51	-1.23	27881.0	1152039.75	64
2012-03-19	41.8	42.3	41.4	41.58	-0.13	-0.31	66854.0	2791175.25	79
[truncated: 530 more rows]
