# Supplementary material for: Effective short-term forecasts of Saudi stock price trends using technical indicators and large-scale multivariate time series
Source: PeerJ Comput Sci. 2023 Jan 6;9:e1205. doi: 10.7717/peerj-cs.1205 (PMC10280263; doi:10.7717/peerj-cs.1205)
Supplement: Supplemental Information 3 [file peerj-cs-09-1205-s003.zip › TASI Dataset 2021/ATHEEB TELECOM_7040.csv]

date	open	high	low	close	change	change_percent	volume_traded	value_traded_SAR	number_trades
2020-03-19				11.06	0.0	0.0	0.0	0.0	0
2020-03-18				11.06	0.0	0.0	0.0	0.0	0
2020-03-17				11.06	0.0	0.0	0.0	0.0	0
2020-03-16				11.06	0.0	0.0	0.0	0.0	0
2020-03-15				11.06	0.0	0.0	0.0	0.0	0
2020-03-12				11.06	0.0	0.0	0.0	0.0	0
2020-03-11				11.06	0.0	0.0	0.0	0.0	0
2020-03-10				11.06	0.0	0.0	0.0	0.0	0
2020-03-09				11.06	0.0	0.0	0.0	0.0	0
2020-03-08				11.06	0.0	0.0	0.0	0.0	0
2020-03-05				11.06	0.0	0.0	0.0	0.0	0
2020-03-04				11.06	0.0	0.0	0.0	0.0	0
2020-03-03				11.06	0.0	0.0	0.0	0.0	0
2020-03-02				11.06	0.0	0.0	0.0	0.0	0
2020-03-01				11.06	0.0	0.0	0.0	0.0	0
2020-02-27				11.06	0.0	0.0	0.0	0.0	0
2020-02-26				11.06	0.0	0.0	0.0	0.0	0
2020-02-25				11.06	0.0	0.0	0.0	0.0	0
2020-02-24				11.06	0.0	0.0	0.0	0.0	0
2020-02-23				11.06	0.0	0.0	0.0	0.0	0
2020-02-20				11.06	0.0	0.0	0.0	0.0	0
2020-02-19				11.06	0.0	0.0	0.0	0.0	0
2020-02-18				11.06	0.0	0.0	0.0	0.0	0
2020-02-17				11.06	0.0	0.0	0.0	0.0	0
2020-02-16				11.06	0.0	0.0	0.0	0.0	0
2020-02-13				11.06	0.0	0.0	0.0	0.0	0
2020-02-12				11.06	0.0	0.0	0.0	0.0	0
2020-02-11				11.06	0.0	0.0	0.0	0.0	0
2020-02-10				11.06	0.0	0.0	0.0	0.0	0
2020-02-09				11.06	0.0	0.0	0.0	0.0	0
2020-02-06				11.06	0.0	0.0	0.0	0.0	0
2020-02-05				11.06	0.0	0.0	0.0	0.0	0
2020-02-04				11.06	0.0	0.0	0.0	0.0	0
2020-02-03				11.06	0.0	0.0	0.0	0.0	0
2020-02-02				11.06	0.0	0.0	0.0	0.0	0
2020-01-30				11.06	0.0	0.0	0.0	0.0	0
2020-01-29				11.06	0.0	0.0	0.0	0.0	0
2020-01-28				11.06	0.0	0.0	0.0	0.0	0
2020-01-27				11.06	0.0	0.0	0.0	0.0	0
2020-01-26				11.06	0.0	0.0	0.0	0.0	0
2020-01-23				11.06	0.0	0.0	0.0	0.0	0
2020-01-22				11.06	0.0	0.0	0.0	0.0	0
2020-01-21				11.06	0.0	0.0	0.0	0.0	0
2020-01-20				11.06	0.0	0.0	0.0	0.0	0
2020-01-19				11.06	0.0	0.0	0.0	0.0	0
2020-01-16				11.06	0.0	0.0	0.0	0.0	0
2020-01-15				11.06	0.0	0.0	0.0	0.0	0
2020-01-14				11.06	0.0	0.0	0.0	0.0	0
2020-01-13				11.06	0.0	0.0	0.0	0.0	0
2020-01-12				11.06	0.0	0.0	0.0	0.0	0
2020-01-09				11.06	0.0	0.0	0.0	0.0	0
2020-01-08				11.06	0.0	0.0	0.0	0.0	0
2020-01-07				11.06	0.0	0.0	0.0	0.0	0
2020-01-06				11.06	0.0	0.0	0.0	0.0	0
2020-01-05				11.06	0.0	0.0	0.0	0.0	0
2020-01-02				11.06	0.0	0.0	0.0	0.0	0
2020-01-01				11.06	0.0	0.0	0.0	0.0	0
2019-12-31				11.06	0.0	0.0	0.0	0.0	0
2019-12-30				11.06	0.0	0.0	0.0	0.0	0
2019-12-29				11.06	0.0	0.0	0.0	0.0	0
2019-12-26				11.06	0.0	0.0	0.0	0.0	0
2019-12-25				11.06	0.0	0.0	0.0	0.0	0
2019-12-24				11.06	0.0	0.0	0.0	0.0	0
2019-12-23				11.06	0.0	0.0	0.0	0.0	0
2019-12-22				11.06	0.0	0.0	0.0	0.0	0
2019-12-19				11.06	0.0	0.0	0.0	0.0	0
2019-12-18				11.06	0.0	0.0	0.0	0.0	0
2019-12-17				11.06	0.0	0.0	0.0	0.0	0
2019-12-16				11.06	0.0	0.0	0.0	0.0	0
2019-12-15				11.06	0.0	0.0	0.0	0.0	0
2019-12-12				11.06	0.0	0.0	0.0	0.0	0
2019-12-11				11.06	0.0	0.0	0.0	0.0	0
2019-12-10				11.06	0.0	0.0	0.0	0.0	0
2019-12-09				11.06	0.0	0.0	0.0	0.0	0
2019-12-08				11.06	0.0	0.0	0.0	0.0	0
2019-12-05				11.06	0.0	0.0	0.0	0.0	0
2019-12-04				11.06	0.0	0.0	0.0	0.0	0
2019-12-03				11.06	0.0	0.0	0.0	0.0	0
2019-12-02				11.06	0.0	0.0	0.0	0.0	0
2019-12-01				11.06	0.0	0.0	0.0	0.0	0
2019-11-28				11.06	0.0	0.0	0.0	0.0	0
2019-11-27				11.06	0.0	0.0	0.0	0.0	0
2019-11-26				11.06	0.0	0.0	0.0	0.0	0
2019-11-25				11.06	0.0	0.0	0.0	0.0	0
2019-11-24				11.06	0.0	0.0	0.0	0.0	0
2019-11-21				11.06	0.0	0.0	0.0	0.0	0
2019-11-20				11.06	0.0	0.0	0.0	0.0	0
2019-11-19				11.06	0.0	0.0	0.0	0.0	0
2019-11-18				11.06	0.0	0.0	0.0	0.0	0
2019-11-17				11.06	0.0	0.0	0.0	0.0	0
2019-11-14				11.06	0.0	0.0	0.0	0.0	0
2019-11-13				11.06	0.0	0.0	0.0	0.0	0
2019-11-12				11.06	0.0	0.0	0.0	0.0	0
2019-11-11				11.06	0.0	0.0	0.0	0.0	0
2019-11-10				11.06	0.0	0.0	0.0	0.0	0
2019-11-07				11.06	0.0	0.0	0.0	0.0	0
2019-11-06				11.06	0.0	0.0	0.0	0.0	0
2019-11-05				11.06	0.0	0.0	0.0	0.0	0
2019-11-04				11.06	0.0	0.0	0.0	0.0	0
2019-11-03				11.06	0.0	0.0	0.0	0.0	0
2019-10-31				11.06	0.0	0.0	0.0	0.0	0
2019-10-30				11.06	0.0	0.0	0.0	0.0	0
2019-10-29				11.06	0.0	0.0	0.0	0.0	0
2019-10-28				11.06	0.0	0.0	0.0	0.0	0
2019-10-27				11.06	0.0	0.0	0.0	0.0	0
2019-10-24				11.06	0.0	0.0	0.0	0.0	0
2019-10-23				11.06	0.0	0.0	0.0	0.0	0
2019-10-22				11.06	0.0	0.0	0.0	0.0	0
2019-10-21				11.06	0.0	0.0	0.0	0.0	0
2019-10-20				11.06	0.0	0.0	0.0	0.0	0
2019-10-17				11.06	0.0	0.0	0.0	0.0	0
2019-10-16				11.06	0.0	0.0	0.0	0.0	0
2019-10-15				11.06	0.0	0.0	0.0	0.0	0
2019-10-14				11.06	0.0	0.0	0.0	0.0	0
2019-10-13				11.06	0.0	0.0	0.0	0.0	0
2019-10-10				11.06	0.0	0.0	0.0	0.0	0
2019-10-09				11.06	0.0	0.0	0.0	0.0	0
2019-10-08				11.06	0.0	0.0	0.0	0.0	0
2019-10-07				11.06	0.0	0.0	0.0	0.0	0
2019-10-06				11.06	0.0	0.0	0.0	0.0	0
2019-10-03				11.06	0.0	0.0	0.0	0.0	0
2019-10-02				11.06	0.0	0.0	0.0	0.0	0
2019-10-01				11.06	0.0	0.0	0.0	0.0	0
2019-09-30				11.06	0.0	0.0	0.0	0.0	0
2019-09-29				11.06	0.0	0.0	0.0	0.0	0
2019-09-26				11.06	0.0	0.0	0.0	0.0	0
2019-09-25				11.06	0.0	0.0	0.0	0.0	0
2019-09-24				11.06	0.0	0.0	0.0	0.0	0
2019-09-22				11.06	0.0	0.0	0.0	0.0	0
2019-09-19				11.06	0.0	0.0	0.0	0.0	0
2019-09-18				11.06	0.0	0.0	0.0	0.0	0
2019-09-17				11.06	0.0	0.0	0.0	0.0	0
2019-09-16				11.06	0.0	0.0	0.0	0.0	0
2019-09-15				11.06	0.0	0.0	0.0	0.0	0
2019-09-12				11.06	0.0	0.0	0.0	0.0	0
2019-09-11				11.06	0.0	0.0	0.0	0.0	0
2019-09-10				11.06	0.0	0.0	0.0	0.0	0
2019-09-09				11.06	0.0	0.0	0.0	0.0	0
2019-09-08				11.06	0.0	0.0	0.0	0.0	0
2019-09-05				11.06	0.0	0.0	0.0	0.0	0
2019-09-04				11.06	0.0	0.0	0.0	0.0	0
2019-09-03				11.06	0.0	0.0	0.0	0.0	0
2019-09-02				11.06	0.0	0.0	0.0	0.0	0
2019-09-01				11.06	0.0	0.0	0.0	0.0	0
2019-08-29				11.06	0.0	0.0	0.0	0.0	0
2019-08-28				11.06	0.0	0.0	0.0	0.0	0
2019-08-27				11.06	0.0	0.0	0.0	0.0	0
2019-08-26				11.06	0.0	0.0	0.0	0.0	0
2019-08-25				11.06	0.0	0.0	0.0	0.0	0
2019-08-22				11.06	0.0	0.0	0.0	0.0	0
2019-08-21				11.06	0.0	0.0	0.0	0.0	0
2019-08-20				11.06	0.0	0.0	0.0	0.0	0
2019-08-19				11.06	0.0	0.0	0.0	0.0	0
2019-08-18				11.06	0.0	0.0	0.0	0.0	0
2019-08-08				11.06	0.0	0.0	0.0	0.0	0
2019-08-07				11.06	0.0	0.0	0.0	0.0	0
2019-08-06				11.06	0.0	0.0	0.0	0.0	0
2019-08-05				11.06	0.0	0.0	0.0	0.0	0
2019-08-04				11.06	0.0	0.0	0.0	0.0	0
2019-08-01				11.06	0.0	0.0	0.0	0.0	0
2019-07-31				11.06	0.0	0.0	0.0	0.0	0
2019-07-30				11.06	0.0	0.0	0.0	0.0	0
2019-07-29				11.06	0.0	0.0	0.0	0.0	0
2019-07-28				11.06	0.0	0.0	0.0	0.0	0
2019-07-25				11.06	0.0	0.0	0.0	0.0	0
2019-07-24				11.06	0.0	0.0	0.0	0.0	0
2019-07-23				11.06	0.0	0.0	0.0	0.0	0
2019-07-22				11.06	0.0	0.0	0.0	0.0	0
2019-07-21				11.06	0.0	0.0	0.0	0.0	0
2019-07-18				11.06	0.0	0.0	0.0	0.0	0
2019-07-17				11.06	0.0	0.0	0.0	0.0	0
2019-07-16				11.06	0.0	0.0	0.0	0.0	0
2019-07-15				11.06	0.0	0.0	0.0	0.0	0
2019-07-14				11.06	0.0	0.0	0.0	0.0	0
2019-07-11				11.06	0.0	0.0	0.0	0.0	0
2019-07-10				11.06	0.0	0.0	0.0	0.0	0
2019-07-09				11.06	0.0	0.0	0.0	0.0	0
2019-07-08				11.06	0.0	0.0	0.0	0.0	0
2019-07-07				11.06	0.0	0.0	0.0	0.0	0
2019-07-04				11.06	0.0	0.0	0.0	0.0	0
2019-07-03				11.06	0.0	0.0	0.0	0.0	0
2019-07-02				11.06	0.0	0.0	0.0	0.0	0
2019-07-01				11.06	0.0	0.0	0.0	0.0	0
2019-06-30				11.06	0.0	0.0	0.0	0.0	0
2019-06-27				11.06	0.0	0.0	0.0	0.0	0
2019-06-26				11.06	0.0	0.0	0.0	0.0	0
2019-06-25				11.06	0.0	0.0	0.0	0.0	0
2019-06-24				11.06	0.0	0.0	0.0	0.0	0
2019-06-23				11.06	0.0	0.0	0.0	0.0	0
2019-06-20				11.06	0.0	0.0	0.0	0.0	0
2019-06-19				11.06	0.0	0.0	0.0	0.0	0
2019-06-18				11.06	0.0	0.0	0.0	0.0	0
2019-06-17				11.06	0.0	0.0	0.0	0.0	0
2019-06-16				11.06	0.0	0.0	0.0	0.0	0
2019-06-13				11.06	0.0	0.0	0.0	0.0	0
2019-06-12				11.06	0.0	0.0	0.0	0.0	0
2019-06-11				11.06	0.0	0.0	0.0	0.0	0
2019-06-10				11.06	0.0	0.0	0.0	0.0	0
2019-06-09				11.06	0.0	0.0	0.0	0.0	0
2019-05-30				11.06	0.0	0.0	0.0	0.0	0
2019-05-29				11.06	0.0	0.0	0.0	0.0	0
2019-05-28				11.06	0.0	0.0	0.0	0.0	0
2019-05-27				11.06	0.0	0.0	0.0	0.0	0
2019-05-26				11.06	0.0	0.0	0.0	0.0	0
2019-05-23				11.06	0.0	0.0	0.0	0.0	0
2019-05-22				11.06	0.0	0.0	0.0	0.0	0
2019-05-21				11.06	0.0	0.0	0.0	0.0	0
2019-05-20				11.06	0.0	0.0	0.0	0.0	0
2019-05-19				11.06	0.0	0.0	0.0	0.0	0
2019-05-16				11.06	0.0	0.0	0.0	0.0	0
2019-05-15				11.06	0.0	0.0	0.0	0.0	0
2019-05-14				11.06	0.0	0.0	0.0	0.0	0
2019-05-13				11.06	0.0	0.0	0.0	0.0	0
2019-05-12				11.06	0.0	0.0	0.0	0.0	0
2019-05-09				11.06	0.0	0.0	0.0	0.0	0
2019-05-08				11.06	0.0	0.0	0.0	0.0	0
2019-05-07				11.06	0.0	0.0	0.0	0.0	0
2019-05-06				11.06	0.0	0.0	0.0	0.0	0
2019-05-05				11.06	0.0	0.0	0.0	0.0	0
2019-05-02				11.06	0.0	0.0	0.0	0.0	0
2019-05-01				11.06	0.0	0.0	0.0	0.0	0
2019-04-30				11.06	0.0	0.0	0.0	0.0	0
2019-04-29				11.06	0.0	0.0	0.0	0.0	0
2019-04-28				11.06	0.0	0.0	0.0	0.0	0
2019-04-25				11.06	0.0	0.0	0.0	0.0	0
2019-04-24				11.06	0.0	0.0	0.0	0.0	0
2019-04-23				11.06	0.0	0.0	0.0	0.0	0
2019-04-22				11.06	0.0	0.0	0.0	0.0	0
2019-04-21				11.06	0.0	0.0	0.0	0.0	0
2019-04-18				11.06	0.0	0.0	0.0	0.0	0
2019-04-17				11.06	0.0	0.0	0.0	0.0	0
2019-04-16				11.06	0.0	0.0	0.0	0.0	0
2019-04-15				11.06	0.0	0.0	0.0	0.0	0
2019-04-14				11.06	0.0	0.0	0.0	0.0	0
2019-04-11				11.06	0.0	0.0	0.0	0.0	0
2019-04-10				11.06	0.0	0.0	0.0	0.0	0
2019-04-09				11.06	0.0	0.0	0.0	0.0	0
2019-04-08				11.06	0.0	0.0	0.0	0.0	0
2019-04-07				11.06	0.0	0.0	0.0	0.0	0
2019-04-04				11.06	0.0	0.0	0.0	0.0	0
2019-04-03				11.06	0.0	0.0	0.0	0.0	0
2019-04-02				11.06	0.0	0.0	0.0	0.0	0
2019-04-01				11.06	0.0	0.0	0.0	0.0	0
2019-03-31				11.06	0.0	0.0	0.0	0.0	0
2019-03-28				11.06	0.0	0.0	0.0	0.0	0
2019-03-27				11.06	0.0	0.0	0.0	0.0	0
2019-03-26				11.06	0.0	0.0	0.0	0.0	0
2019-03-25				11.06	0.0	0.0	0.0	0.0	0
2019-03-24				11.06	0.0	0.0	0.0	0.0	0
2019-03-21				11.06	0.0	0.0	0.0	0.0	0
2019-03-20				11.06	0.0	0.0	0.0	0.0	0
2019-03-19				11.06	0.0	0.0	0.0	0.0	0
2019-03-18				11.06	0.0	0.0	0.0	0.0	0
2019-03-17				11.06	0.0	0.0	0.0	0.0	0
2019-03-14				11.06	0.0	0.0	0.0	0.0	0
2019-03-13				11.06	0.0	0.0	0.0	0.0	0
2019-03-12				11.06	0.0	0.0	0.0	0.0	0
2019-03-11				11.06	0.0	0.0	0.0	0.0	0
2019-03-10				11.06	0.0	0.0	0.0	0.0	0
2019-03-07				11.06	0.0	0.0	0.0	0.0	0
2019-03-06				11.06	0.0	0.0	0.0	0.0	0
2019-03-05				11.06	0.0	0.0	0.0	0.0	0
2019-03-04				11.06	0.0	0.0	0.0	0.0	0
2019-03-03				11.06	0.0	0.0	0.0	0.0	0
2019-02-28				11.06	0.0	0.0	0.0	0.0	0
2019-02-27				11.06	0.0	0.0	0.0	0.0	0
2019-02-26				11.06	0.0	0.0	0.0	0.0	0
2019-02-25				11.06	0.0	0.0	0.0	0.0	0
2019-02-24				11.06	0.0	0.0	0.0	0.0	0
2019-02-21				11.06	0.0	0.0	0.0	0.0	0
2019-02-20				11.06	0.0	0.0	0.0	0.0	0
2019-02-19				11.06	0.0	0.0	0.0	0.0	0
2019-02-18				11.06	0.0	0.0	0.0	0.0	0
2019-02-17				11.06	0.0	0.0	0.0	0.0	0
2019-02-14				11.06	0.0	0.0	0.0	0.0	0
2019-02-13				11.06	0.0	0.0	0.0	0.0	0
2019-02-12				11.06	0.0	0.0	0.0	0.0	0
2019-02-11				11.06	0.0	0.0	0.0	0.0	0
2019-02-10				11.06	0.0	0.0	0.0	0.0	0
2019-02-07				11.06	0.0	0.0	0.0	0.0	0
2019-02-06				11.06	0.0	0.0	0.0	0.0	0
2019-02-05				11.06	0.0	0.0	0.0	0.0	0
2019-02-04				11.06	0.0	0.0	0.0	0.0	0
2019-02-03				11.06	0.0	0.0	0.0	0.0	0
2019-01-31				11.06	0.0	0.0	0.0	0.0	0
2019-01-30				11.06	0.0	0.0	0.0	0.0	0
2019-01-29				11.06	0.0	0.0	0.0	0.0	0
2019-01-28				11.06	0.0	0.0	0.0	0.0	0
2019-01-27				11.06	0.0	0.0	0.0	0.0	0
2019-01-24				11.06	0.0	0.0	0.0	0.0	0
2019-01-23				11.06	0.0	0.0	0.0	0.0	0
2019-01-22				11.06	0.0	0.0	0.0	0.0	0
2019-01-21				11.06	0.0	0.0	0.0	0.0	0
2019-01-20				11.06	0.0	0.0	0.0	0.0	0
2019-01-17				11.06	0.0	0.0	0.0	0.0	0
2019-01-16				11.06	0.0	0.0	0.0	0.0	0
2019-01-15				11.06	0.0	0.0	0.0	0.0	0
2019-01-14				11.06	0.0	0.0	0.0	0.0	0
2019-01-13				11.06	0.0	0.0	0.0	0.0	0
2019-01-10				11.06	0.0	0.0	0.0	0.0	0
2019-01-09				11.06	0.0	0.0	0.0	0.0	0
2019-01-08				11.06	0.0	0.0	0.0	0.0	0
2019-01-07				11.06	0.0	0.0	0.0	0.0	0
2019-01-06				11.06	0.0	0.0	0.0	0.0	0
2019-01-03				11.06	0.0	0.0	0.0	0.0	0
2019-01-02				11.06	0.0	0.0	0.0	0.0	0
2019-01-01				11.06	0.0	0.0	0.0	0.0	0
2018-12-31				11.06	0.0	0.0	0.0	0.0	0
2018-12-30				11.06	0.0	0.0	0.0	0.0	0
2018-12-27				11.06	0.0	0.0	0.0	0.0	0
2018-12-26				11.06	0.0	0.0	0.0	0.0	0
2018-12-25				11.06	0.0	0.0	0.0	0.0	0
2018-12-24				11.06	0.0	0.0	0.0	0.0	0
2018-12-23				11.06	0.0	0.0	0.0	0.0	0
2018-12-20				11.06	0.0	0.0	0.0	0.0	0
2018-12-19				11.06	0.0	0.0	0.0	0.0	0
2018-12-18				11.06	0.0	0.0	0.0	0.0	0
2018-12-17				11.06	0.0	0.0	0.0	0.0	0
2018-12-16				11.06	0.0	0.0	0.0	0.0	0
2018-12-13				11.06	0.0	0.0	0.0	0.0	0
2018-12-12				11.06	0.0	0.0	0.0	0.0	0
2018-12-11				11.06	0.0	0.0	0.0	0.0	0
2018-12-10				11.06	0.0	0.0	0.0	0.0	0
2018-12-09				11.06	0.0	0.0	0.0	0.0	0
2018-12-06				11.06	0.0	0.0	0.0	0.0	0
2018-12-05				11.06	0.0	0.0	0.0	0.0	0
2018-12-04				11.06	0.0	0.0	0.0	0.0	0
2018-12-03				11.06	0.0	0.0	0.0	0.0	0
2018-12-02				11.06	0.0	0.0	0.0	0.0	0
2018-11-29				11.06	0.0	0.0	0.0	0.0	0
2018-11-28				11.06	0.0	0.0	0.0	0.0	0
2018-11-27				11.06	0.0	0.0	0.0	0.0	0
2018-11-26				11.06	0.0	0.0	0.0	0.0	0
2018-11-25				11.06	0.0	0.0	0.0	0.0	0
2018-11-22				11.06	0.0	0.0	0.0	0.0	0
2018-11-21				11.06	0.0	0.0	0.0	0.0	0
2018-11-20				11.06	0.0	0.0	0.0	0.0	0
2018-11-19				11.06	0.0	0.0	0.0	0.0	0
2018-11-18				11.06	0.0	0.0	0.0	0.0	0
2018-11-15				11.06	0.0	0.0	0.0	0.0	0
2018-11-14				11.06	0.0	0.0	0.0	0.0	0
2018-11-13				11.06	0.0	0.0	0.0	0.0	0
2018-11-12				11.06	0.0	0.0	0.0	0.0	0
2018-11-11				11.06	0.0	0.0	0.0	0.0	0
2018-11-08				11.06	0.0	0.0	0.0	0.0	0
2018-11-07				11.06	0.0	0.0	0.0	0.0	0
2018-11-06				11.06	0.0	0.0	0.0	0.0	0
2018-11-05				11.06	0.0	0.0	0.0	0.0	0
2018-11-04				11.06	0.0	0.0	0.0	0.0	0
2018-11-01				11.06	0.0	0.0	0.0	0.0	0
2018-10-31				11.06	0.0	0.0	0.0	0.0	0
2018-10-30				11.06	0.0	0.0	0.0	0.0	0
2018-10-29				11.06	0.0	0.0	0.0	0.0	0
2018-10-28				11.06	0.0	0.0	0.0	0.0	0
2018-10-25				11.06	0.0	0.0	0.0	0.0	0
2018-10-24				11.06	0.0	0.0	0.0	0.0	0
2018-10-23				11.06	0.0	0.0	0.0	0.0	0
2018-10-22				11.06	0.0	0.0	0.0	0.0	0
2018-10-21				11.06	0.0	0.0	0.0	0.0	0
2018-10-18				11.06	0.0	0.0	0.0	0.0	0
2018-10-17				11.06	0.0	0.0	0.0	0.0	0
2018-10-16				11.06	0.0	0.0	0.0	0.0	0
2018-10-15				11.06	0.0	0.0	0.0	0.0	0
2018-10-14				11.06	0.0	0.0	0.0	0.0	0
2018-10-11				11.06	0.0	0.0	0.0	0.0	0
2018-10-10				11.06	0.0	0.0	0.0	0.0	0
2018-10-09				11.06	0.0	0.0	0.0	0.0	0
2018-10-08				11.06	0.0	0.0	0.0	0.0	0
2018-10-07				11.06	0.0	0.0	0.0	0.0	0
2018-10-04				11.06	0.0	0.0	0.0	0.0	0
2018-10-03				11.06	0.0	0.0	0.0	0.0	0
2018-10-02				11.06	0.0	0.0	0.0	0.0	0
2018-10-01				11.06	0.0	0.0	0.0	0.0	0
2018-09-30				11.06	0.0	0.0	0.0	0.0	0
2018-09-27				11.06	0.0	0.0	0.0	0.0	0
2018-09-26				11.06	0.0	0.0	0.0	0.0	0
2018-09-25				11.06	0.0	0.0	0.0	0.0	0
2018-09-20				11.06	0.0	0.0	0.0	0.0	0
2018-09-19				11.06	0.0	0.0	0.0	0.0	0
2018-09-18				11.06	0.0	0.0	0.0	0.0	0
2018-09-17				11.06	0.0	0.0	0.0	0.0	0
2018-09-16				11.06	0.0	0.0	0.0	0.0	0
2018-09-13				11.06	0.0	0.0	0.0	0.0	0
2018-09-12				11.06	0.0	0.0	0.0	0.0	0
2018-09-11				11.06	0.0	0.0	0.0	0.0	0
2018-09-10				11.06	0.0	0.0	0.0	0.0	0
2018-09-09				11.06	0.0	0.0	0.0	0.0	0
2018-09-06				11.06	0.0	0.0	0.0	0.0	0
2018-09-05				11.06	0.0	0.0	0.0	0.0	0
2018-09-04				11.06	0.0	0.0	0.0	0.0	0
2018-09-03				11.06	0.0	0.0	0.0	0.0	0
2018-09-02				11.06	0.0	0.0	0.0	0.0	0
2018-08-30				11.06	0.0	0.0	0.0	0.0	0
2018-08-29				11.06	0.0	0.0	0.0	0.0	0
2018-08-28				11.06	0.0	0.0	0.0	0.0	0
2018-08-27				11.06	0.0	0.0	0.0	0.0	0
2018-08-26				11.06	0.0	0.0	0.0	0.0	0
2018-08-16				11.06	0.0	0.0	0.0	0.0	0
2018-08-15				11.06	0.0	0.0	0.0	0.0	0
2018-08-14				11.06	0.0	0.0	0.0	0.0	0
2018-08-13				11.06	0.0	0.0	0.0	0.0	0
2018-08-12				11.06	0.0	0.0	0.0	0.0	0
2018-08-09				11.06	0.0	0.0	0.0	0.0	0
2018-08-08				11.06	0.0	0.0	0.0	0.0	0
2018-08-07				11.06	0.0	0.0	0.0	0.0	0
2018-08-06				11.06	0.0	0.0	0.0	0.0	0
2018-08-05				11.06	0.0	0.0	0.0	0.0	0
2018-08-02				11.06	0.0	0.0	0.0	0.0	0
2018-08-01				11.06	0.0	0.0	0.0	0.0	0
2018-07-31				11.06	0.0	0.0	0.0	0.0	0
2018-07-30				11.06	0.0	0.0	0.0	0.0	0
2018-07-29				11.06	0.0	0.0	0.0	0.0	0
2018-07-26				11.06	0.0	0.0	0.0	0.0	0
2018-07-25				11.06	0.0	0.0	0.0	0.0	0
2018-07-24				11.06	0.0	0.0	0.0	0.0	0
2018-07-23				11.06	0.0	0.0	0.0	0.0	0
2018-07-22				11.06	0.0	0.0	0.0	0.0	0
2018-07-19				11.06	0.0	0.0	0.0	0.0	0
2018-07-18				11.06	0.0	0.0	0.0	0.0	0
2018-07-17				11.06	0.0	0.0	0.0	0.0	0
2018-07-16				11.06	0.0	0.0	0.0	0.0	0
2018-07-15				11.06	0.0	0.0	0.0	0.0	0
2018-07-12				11.06	0.0	0.0	0.0	0.0	0
2018-07-11				11.06	0.0	0.0	0.0	0.0	0
2018-07-10				11.06	0.0	0.0	0.0	0.0	0
2018-07-09				11.06	0.0	0.0	0.0	0.0	0
2018-07-08				11.06	0.0	0.0	0.0	0.0	0
2018-07-05				11.06	0.0	0.0	0.0	0.0	0
2018-07-04				11.06	0.0	0.0	0.0	0.0	0
2018-07-03				11.06	0.0	0.0	0.0	0.0	0
2018-07-02				11.06	0.0	0.0	0.0	0.0	0
2018-07-01				11.06	0.0	0.0	0.0	0.0	0
2018-06-28	11.21	11.23	10.95	11.06	-0.11	-0.98	322913.0	3587351.86	521
2018-06-27	11.04	11.46	11.04	11.17	0.11	0.99	676846.0	7624879.45	808
2018-06-26	11.07	11.07	10.95	11.06	-0.01	-0.09	199969.0	2201061.53	300
2018-06-25	11.17	11.17	11.06	11.07	-0.1	-0.9	170262.0	1890402.4	302
2018-06-24	11.07	11.27	11.01	11.17	0.07	0.63	320108.0	3578159.78	454
2018-06-21	11.3	11.33	11.1	11.1	-0.2	-1.77	230418.0	2572713.9	447
2018-06-20	10.87	11.43	10.83	11.3	0.53	4.92	675415.0	7582572.31	905
2018-06-12	10.83	10.87	10.77	10.77	-0.04	-0.37	157064.0	1698555.77	251
2018-06-11	10.98	11.01	10.75	10.81	-0.23	-2.08	188067.0	2054450.09	299
2018-06-10	11.17	11.17	11.01	11.04	-0.06	-0.54	138594.0	1534016.27	276
2018-06-07	11.17	11.23	11.1	11.1	-0.08	-0.72	306969.0	3422546.26	435
2018-06-06	11.18	11.33	11.12	11.18	-0.06	-0.53	451925.0	5059484.99	624
2018-06-05	11.37	11.58	11.23	11.24	-0.13	-1.14	375393.0	4269503.06	603
2018-06-04	11.43	11.76	11.24	11.37	0.04	0.35	893689.0	10291383.55	1106
2018-06-03	11.21	11.87	11.07	11.33	0.23	2.07	1126672.0	12982726.98	1366
2018-05-31	11.3	11.55	10.95	11.1	0.03	0.27	1159689.0	13155352.09	1365
2018-05-30	10.92	11.4	10.67	11.07	0.72	6.96	1708455.0	18881270.87	1687
2018-05-29	10.35	10.41	10.34	10.35	-0.09	-0.86	162288.0	1684266.48	302
2018-05-28	10.54	10.57	10.4	10.44	-0.14	-1.32	178484.0	1868208.41	299
2018-05-27	10.75	10.75	10.57	10.58	-0.09	-0.84	163602.0	1739338.0	316
2018-05-24	10.77	10.92	10.63	10.67	-0.08	-0.74	576957.0	6211800.28	544
2018-05-23	10.87	10.87	10.74	10.75	-0.12	-1.1	476285.0	5137521.14	478
2018-05-22	10.89	10.89	10.81	10.87	-0.02	-0.18	380127.0	4121427.87	327
2018-05-21	10.92	10.92	10.86	10.89	-0.03	-0.27	299932.0	3264661.1	274
2018-05-20	10.94	11.15	10.86	10.92	0.05	0.46	278105.0	3042993.58	447
2018-05-17	10.86	10.95	10.75	10.87	-0.08	-0.73	191543.0	2076815.65	281
2018-05-16	11.17	11.17	10.86	10.95	-0.23	-2.06	235304.0	2567891.26	584
2018-05-15	11.37	11.37	11.17	11.18	-0.15	-1.32	264758.0	2969450.5	467
2018-05-14	11.58	11.63	11.21	11.33	-0.22	-1.9	402125.0	4585823.89	560
2018-05-13	11.04	11.72	10.94	11.55	0.51	4.62	563876.0	6401136.56	790
2018-05-10	11.17	11.23	10.8	11.04	0.04	0.36	359790.0	3947920.83	593
2018-05-09	11.4	11.4	10.75	11.0	-0.43	-3.76	409706.0	4540485.14	539
2018-05-08	11.84	11.84	11.37	11.43	-0.46	-3.87	358800.0	4153054.71	483
2018-05-07	12.13	12.13	11.87	11.89	-0.17	-1.41	304374.0	3633563.54	440
2018-05-06	12.16	12.29	11.99	12.06	0.07	0.58	305017.0	3699868.56	433
2018-05-03	12.19	12.19	11.95	11.99	-0.23	-1.88	372465.0	4470007.16	426
2018-05-02	12.24	12.25	12.19	12.22	-0.02	-0.16	315376.0	3851270.1	307
2018-05-01	12.44	12.47	12.22	12.24	-0.2	-1.61	381029.0	4700108.69	481
2018-04-30	12.35	12.61	12.35	12.44	0.15	1.22	1003182.0	12492537.26	808
2018-04-29	12.32	12.38	12.29	12.29	-0.06	-0.49	332272.0	4094364.7	389
2018-04-26	12.3	12.35	12.19	12.35	0.13	1.06	624881.0	7671781.76	612
2018-04-25	12.25	12.35	12.22	12.22	-0.1	-0.81	415630.0	5096842.54	427
2018-04-24	12.22	12.5	12.19	12.32	0.08	0.65	987003.0	12153484.14	879
2018-04-23	12.19	12.42	12.19	12.24	0.08	0.66	1036995.0	12777571.33	995
2018-04-22	12.07	12.24	11.99	12.16	0.1	0.83	733827.0	8884700.16	712
2018-04-19	12.16	12.3	12.06	12.06	-0.07	-0.58	627023.0	7627238.87	774
2018-04-18	11.93	12.36	11.89	12.13	0.24	2.02	1984114.0	24054009.59	2077
2018-04-17	11.96	11.99	11.87	11.89	-0.06	-0.5	485446.0	5790561.51	580
2018-04-16	11.99	12.1	11.93	11.95	-0.07	-0.58	410286.0	4916630.87	535
2018-04-15	11.93	12.18	11.93	12.02	0.12	1.01	630803.0	7604040.16	735
2018-04-12	12.12	12.13	11.89	11.9	-0.23	-1.9	434757.0	5211798.35	604
2018-04-11	12.42	12.42	12.1	12.13	-0.28	-2.26	308778.0	3801548.62	450
2018-04-10	12.44	12.44	12.41	12.41	-0.01	-0.08	253537.0	3150377.62	259
2018-04-09	12.42	12.44	12.41	12.42	0.01	0.08	238408.0	2960471.44	403
2018-04-08	12.48	12.48	12.41	12.41	-0.07	-0.56	240213.0	2986331.26	354
2018-04-05	12.44	12.58	12.44	12.48	-0.02	-0.16	234346.0	2932044.29	348
2018-04-04	12.61	12.61	12.5	12.5	-0.08	-0.64	374493.0	4696185.7	394
2018-04-03	12.61	12.65	12.58	12.58	-0.01	-0.08	222701.0	2806639.29	278
2018-04-02	12.61	12.71	12.58	12.59	-0.02	-0.16	193641.0	2444512.22	259
2018-04-01	12.58	12.67	12.58	12.61	-0.06	-0.47	178224.0	2249525.24	262
2018-03-29	12.7	12.78	12.65	12.67	0.03	0.24	203112.0	2579068.7	275
2018-03-28	12.73	12.73	12.61	12.64	-0.09	-0.71	168601.0	2137402.03	265
2018-03-27	12.84	12.84	12.73	12.73	-0.06	-0.47	160498.0	2051294.07	264
2018-03-26	12.71	12.84	12.58	12.79	0.06	0.47	400466.0	5098287.02	500
2018-03-25	12.84	12.84	12.67	12.73	-0.11	-0.86	267448.0	3414514.47	500
2018-03-22	12.94	13.05	12.79	12.84	-0.24	-1.83	771408.0	9944457.82	994
2018-03-21	13.19	13.21	13.08	13.08	-0.06	-0.46	449164.0	5902238.82	616
2018-03-20	13.25	13.25	13.13	13.14	-0.16	-1.2	409365.0	5396716.43	582
2018-03-19	13.45	13.54	13.25	13.3	-0.06	-0.45	859328.0	11526024.87	1027
2018-03-18	13.5	13.5	13.36	13.36	-0.09	-0.67	249610.0	3350215.47	411
2018-03-15	13.65	13.65	13.44	13.45	-0.22	-1.61	415615.0	5617196.7	605
2018-03-14	13.42	14.25	13.42	13.67	0.23	1.71	907405.0	12518262.09	1210
2018-03-13	13.45	13.56	13.44	13.44	-0.06	-0.44	267023.0	3598740.47	441
2018-03-12	13.44	13.71	13.44	13.5	0.02	0.15	491372.0	6645707.79	882
2018-03-11	13.59	13.59	13.5	13.48	-0.12	-0.88	241222.0	3269870.31	531
2018-03-08	13.65	13.79	13.54	13.6	-0.07	-0.51	204924.0	2791933.26	449
2018-03-07	13.93	14.06	13.56	13.67	-0.29	-2.08	583204.0	8043009.36	849
2018-03-06	13.13	14.28	13.07	13.96	0.85	6.48	640031.0	8827160.2	1072
2018-03-05	13.14	13.17	13.11	13.11	-0.13	-0.98	111795.0	1469242.52	295
2018-03-04	13.44	13.44	13.24	13.24	-0.13	-0.97	174774.0	2322502.15	376
2018-03-01	13.6	13.6	13.37	13.37	-0.19	-1.4	227628.0	3063745.07	464
2018-02-28	13.85	13.85	13.56	13.56	-0.11	-0.8	481376.0	6590624.17	724
2018-02-27	13.87	13.87	13.65	13.67	-0.16	-1.16	276667.0	3811447.64	461
2018-02-26	13.97	13.97	13.8	13.83	-0.13	-0.93	589282.0	8173695.02	742
2018-02-25	14.13	14.14	13.96	13.96	-0.17	-1.2	186185.0	2615329.37	309
2018-02-22	14.34	14.34	14.08	14.13	-0.24	-1.67	338514.0	4805876.21	565
2018-02-21	14.49	14.51	14.37	14.37	-0.11	-0.76	154131.0	2229029.7	349
2018-02-20	14.54	14.66	14.34	14.48	-0.01	-0.07	500599.0	7262098.59	717
2018-02-19	15.11	15.11	14.45	14.49	-0.6	-3.98	502453.0	7382193.76	808
2018-02-18	16.5	16.5	15.05	15.09	-0.89	-5.57	585024.0	9020041.15	1135
2018-02-15				15.98	0.0	0.0	0.0	0.0	0
2018-02-14				15.98	0.0	0.0	0.0	0.0	0
2018-02-13	16.35	16.46	15.81	15.98	-0.55	-3.33	427019.0	6876258.58	833
2018-02-12	16.63	16.78	16.53	16.53	-0.1	-0.6	265092.0	4399210.3	449
2018-02-11	16.56	17.36	16.56	16.63	0.1	0.6	403376.0	6830773.06	834
2018-02-08	16.76	16.76	16.53	16.53	-0.11	-0.66	64608.0	1076482.21	125
2018-02-07	16.81	16.86	16.6	16.64	-0.12	-0.72	67219.0	1126827.84	148
2018-02-06	16.81	16.86	16.7	16.76	-0.19	-1.12	94615.0	1589058.75	177
2018-02-05	16.87	16.98	16.87	16.95	0.0	0.0	70100.0	1185654.09	135
2018-02-04	17.04	17.04	16.95	16.95	-0.11	-0.64	62261.0	1057802.0	127
2018-02-01	16.98	17.1	16.95	17.06	0.11	0.65	116672.0	1985355.24	223
2018-01-31	17.06	17.13	16.95	16.95	-0.18	-1.05	177609.0	3024854.13	294
2018-01-30	17.12	17.36	17.12	17.13	-0.09	-0.52	139322.0	2404519.86	290
2018-01-29	17.42	17.53	17.19	17.22	-0.39	-2.21	259698.0	4512414.76	439
2018-01-28	17.1	17.93	17.1	17.61	0.51	2.98	503438.0	8904483.25	873
2018-01-25	17.22	17.22	17.1	17.1	-0.12	-0.7	111055.0	1906421.19	213
2018-01-24	17.42	17.42	17.22	17.22	-0.14	-0.81	149721.0	2592433.79	267
2018-01-23	17.53	17.59	17.36	17.36	-0.23	-1.31	97788.0	1706789.32	199
2018-01-22	17.64	17.64	17.53	17.59	0.0	0.0	149783.0	2636214.59	179
2018-01-21	17.53	17.67	17.39	17.59	0.04	0.23	150612.0	2639998.52	253
2018-01-18	17.55	17.64	17.39	17.55	0.08	0.46	288728.0	5058216.7	386
2018-01-17	17.45	17.55	17.36	17.47	-0.06	-0.34	177961.0	3108421.91	234
2018-01-16	17.52	17.76	17.39	17.53	0.23	1.33	411351.0	7231412.35	652
2018-01-15	17.64	17.71	17.25	17.3	-0.41	-2.32	327316.0	5727809.07	580
2018-01-14	17.39	18.08	17.1	17.71	-1.2	-6.35	676038.0	11925942.47	1164
2018-01-11	19.29	19.43	18.79	18.91	-0.28	-1.46	308759.0	5881066.48	624
2018-01-10	18.36	19.57	18.17	19.19	0.85	4.63	495546.0	9371040.44	813
2018-01-09	18.42	18.47	18.19	18.34	-0.26	-1.4	253798.0	4642637.63	501
2018-01-08	19.2	19.2	18.6	18.6	-0.59	-3.07	321075.0	6027335.84	712
2018-01-07	19.45	19.45	19.03	19.19	-0.18	-0.93	255675.0	4932480.32	506
2018-01-04	19.6	19.62	19.36	19.37	-0.14	-0.72	162778.0	3171699.57	267
2018-01-03	19.62	19.79	19.33	19.51	-0.23	-1.17	107240.0	2104674.74	244
2018-01-02	20.11	20.2	19.6	19.74	-0.37	-1.84	269768.0	5374669.11	366
2018-01-01	20.09	20.26	19.86	20.11	-0.09	-0.45	101689.0	2041093.08	210
2017-12-31	20.4	20.43	20.15	20.2	-0.06	-0.3	97276.0	1971918.78	189
2017-12-28	20.26	20.37	20.11	20.26	0.01	0.05	160994.0	3256872.34	282
2017-12-27	20.25	20.32	20.08	20.25	0.22	1.1	97243.0	1964453.26	219
2017-12-26	20.03	20.09	19.91	20.03	0.11	0.55	54628.0	1093068.86	169
2017-12-25	19.6	20.03	19.51	19.92	0.07	0.35	133932.0	2654933.48	343
2017-12-24	20.18	20.34	19.85	19.85	-0.64	-3.12	174531.0	3515721.77	411
2017-12-21	20.67	20.67	20.4	20.49	-0.18	-0.87	168403.0	3450124.77	278
2017-12-20	21.0	21.58	20.57	20.67	-0.42	-1.99	268272.0	5617157.92	603
2017-12-19	20.75	22.04	20.67	21.09	0.6	2.93	789735.0	16905301.97	1346
2017-12-18	20.37	20.52	20.26	20.49	0.17	0.84	247208.0	5048165.13	259
2017-12-17	19.86	20.52	19.86	20.32	0.23	1.14	223441.0	4528855.22	311
2017-12-14	20.4	20.75	20.03	20.09	-0.09	-0.45	505153.0	10274719.05	613
2017-12-13	19.57	20.66	19.43	20.18	0.56	2.85	431164.0	8690131.45	739
2017-12-12	19.57	19.86	19.33	19.62	-0.53	-2.63	224174.0	4412161.81	442
2017-12-11	20.75	20.75	20.11	20.15	-0.51	-2.47	229050.0	4658622.83	378
2017-12-10	20.26	20.92	20.26	20.66	0.48	2.38	593520.0	12211825.26	667
2017-12-07	20.26	20.61	20.15	20.18	-0.22	-1.08	321572.0	6530752.35	405
2017-12-06	20.4	20.92	20.11	20.4	-0.18	-0.87	791377.0	16150018.17	949
2017-12-05	19.57	20.92	19.45	20.58	1.56	8.2	1483115.0	30136584.14	1756
2017-12-04	17.61	19.02	17.61	19.02	1.72	9.94	434565.0	7976263.11	609
2017-12-03	17.13	17.35	17.13	17.3	0.26	1.53	109839.0	1897325.72	180
2017-11-30	16.87	17.18	16.76	17.04	0.17	1.01	126025.0	2143889.76	198
2017-11-29	16.78	16.95	16.78	16.87	0.09	0.54	121470.0	2045423.3	162
2017-11-28	16.64	16.93	16.53	16.78	0.25	1.51	163794.0	2742752.7	224
2017-11-27	16.76	16.78	16.46	16.53	-0.1	-0.6	138774.0	2303946.43	164
2017-11-26	16.56	16.78	16.56	16.63	0.11	0.67	59281.0	989475.28	133
2017-11-23	16.53	16.64	16.52	16.52	0.08	0.49	121517.0	2011126.27	173
2017-11-22	16.52	16.6	16.4	16.44	-0.08	-0.48	62279.0	1029208.39	147
2017-11-21	16.29	16.6	16.27	16.52	0.12	0.73	111637.0	1834556.81	159
2017-11-20	16.76	16.78	16.4	16.4	-0.13	-0.79	94396.0	1564358.71	174
2017-11-19	16.56	16.81	16.53	16.53	-0.16	-0.96	102646.0	1704812.97	159
2017-11-16	16.81	16.95	16.56	16.69	-0.24	-1.42	119002.0	1993925.71	218
2017-11-15	17.1	17.3	16.87	16.93	-0.13	-0.76	130474.0	2223270.43	188
2017-11-14	16.87	17.3	16.86	17.06	0.19	1.13	233867.0	3989150.85	340
2017-11-13	16.63	16.89	16.63	16.87	0.24	1.44	61044.0	1021958.15	142
2017-11-12	16.69	16.81	16.53	16.63	-0.18	-1.07	100162.0	1671038.7	183
2017-11-09	16.87	17.06	16.53	16.81	-0.25	-1.47	284676.0	4769704.56	319
2017-11-08	16.53	17.13	16.44	17.06	0.43	2.59	255482.0	4278313.87	195
2017-11-07	17.88	17.88	16.12	16.63	-1.3	-7.25	243427.0	4068056.61	353
2017-11-06	18.34	18.34	17.87	17.93	-0.41	-2.24	40915.0	736666.32	110
2017-11-05	18.47	18.47	17.36	18.34	-0.13	-0.7	96742.0	1745778.23	230
2017-11-02	18.62	19.13	18.47	18.47	0.19	1.04	302193.0	5689899.31	554
2017-11-01	17.76	18.76	17.76	18.28	0.41	2.29	190770.0	3487332.89	436
2017-10-31	17.76	17.81	17.61	17.87	0.06	0.34	35273.0	625106.37	126
2017-10-30	17.93	18.02	17.81	17.81	0.05	0.28	36732.0	658123.1	115
2017-10-29	17.7	18.05	17.7	17.76	0.29	1.66	69066.0	1233858.65	206
2017-10-26	17.64	17.71	17.47	17.47	-0.41	-2.29	57195.0	1006297.19	136
2017-10-25	18.36	18.36	17.93	17.88	-0.14	-0.78	45855.0	825534.47	122
2017-10-24	18.13	18.13	17.94	18.02	-0.11	-0.61	23702.0	427601.15	79
2017-10-23	18.3	18.3	18.08	18.13	-0.21	-1.15	32424.0	591414.14	63
2017-10-22	18.36	18.47	18.34	18.34	0.0	0.0	93896.0	1725921.23	104
2017-10-19	18.59	18.59	18.36	18.34	-0.28	-1.5	40295.0	742560.55	94
2017-10-18	18.68	18.68	18.6	18.62	-0.14	-0.75	29174.0	543870.53	69
2017-10-17	18.88	18.88	18.85	18.76	-0.03	-0.16	17840.0	335288.76	76
2017-10-16	18.36	18.76	18.36	18.79	0.19	1.02	30221.0	563588.01	117
2017-10-15	18.54	18.91	18.53	18.6	0.1	0.54	74499.0	1391959.0	218
2017-10-12	17.96	19.02	17.76	18.5	0.56	3.12	345226.0	6395555.62	444
2017-10-11	17.94	19.0	17.78	17.94	-1.72	-8.75	357475.0	6519637.71	590
2017-10-10	20.26	20.26	19.71	19.66	-0.77	-3.77	69598.0	1386831.19	155
2017-10-09	20.67	20.67	20.4	20.43	-0.18	-0.87	84763.0	1742651.18	106
2017-10-08	20.84	20.84	20.61	20.61	0.0	0.0	54786.0	1134188.37	151
2017-10-05	20.92	20.97	20.67	20.61	-0.08	-0.39	52512.0	1090690.76	167
2017-10-04	21.09	21.21	20.67	20.69	-0.48	-2.27	112874.0	2352039.02	435
2017-10-03	21.04	21.33	21.04	21.17	-0.06	-0.28	62052.0	1315043.66	149
2017-10-02	20.67	21.67	20.67	21.23	-0.7	-3.19	201240.0	4279900.78	487
2017-10-01				21.93	0.0	0.0	0.0	0.0	0
2017-09-28				21.93	0.0	0.0	0.0	0.0	0
2017-09-27				21.93	0.0	0.0	0.0	0.0	0
2017-09-26				21.93	0.0	0.0	0.0	0.0	0
2017-09-25				21.93	0.0	0.0	0.0	0.0	0
2017-09-21	21.99	21.99	21.92	21.93	0.01	0.05	39899.0	875023.32	90
2017-09-20	22.09	22.09	21.92	21.92	-0.14	-0.63	57273.0	1258705.26	131
2017-09-19	22.09	22.24	22.09	22.06	-0.09	-0.41	67564.0	1494276.02	120
2017-09-18	22.16	22.16	22.09	22.15	-0.01	-0.05	53343.0	1180381.56	120
2017-09-17	22.12	22.24	22.09	22.16	0.06	0.27	48612.0	1076142.84	111
2017-09-14	22.33	22.41	22.16	22.1	-0.08	-0.36	68572.0	1525801.69	211
2017-09-13	22.16	22.33	22.16	22.18	-0.32	-1.42	52232.0	1160672.91	189
2017-09-12	22.78	22.99	22.41	22.5	-0.14	-0.62	140250.0	3184430.63	317
2017-09-11	22.33	23.57	22.33	22.64	0.42	1.89	581503.0	13432505.64	1057
2017-09-10	21.95	22.36	21.95	22.22	0.29	1.32	153215.0	3399809.31	343
2017-09-07	21.99	21.99	21.95	21.93	-0.09	-0.41	12779.0	280530.0	48
2017-09-06	21.92	22.09	21.92	22.02	0.1	0.46	44187.0	970763.98	79
2017-08-29	21.99	22.09	21.87	21.92	-0.01	-0.05	63102.0	1384297.5	128
2017-08-28	21.95	21.99	21.92	21.93	-0.05	-0.23	44929.0	987418.47	114
2017-08-27	21.92	22.16	21.92	21.98	0.05	0.23	47007.0	1035052.48	137
2017-08-24	22.09	22.16	21.83	21.93	-0.16	-0.72	136599.0	3001856.5	224
2017-08-23	22.21	22.24	22.09	22.09	-0.24	-1.07	118148.0	2615827.24	228
2017-08-22	22.5	22.5	22.33	22.33	-0.08	-0.36	76956.0	1725827.61	143
2017-08-21	22.5	22.58	22.41	22.41	-0.17	-0.75	142828.0	3207156.67	305
2017-08-20	22.65	22.82	22.36	22.58	-0.17	-0.75	374105.0	8442869.18	622
2017-08-17	24.23	24.23	22.62	22.75	0.73	3.32	1828436.0	43203055.66	2231
2017-08-16	21.79	22.16	21.55	22.02	0.29	1.33	176499.0	3859291.01	344
2017-08-15	21.79	22.53	21.67	21.73	0.15	0.7	650689.0	14376850.56	930
2017-08-14	21.79	21.79	21.55	21.58	-0.15	-0.69	112984.0	2452542.84	194
2017-08-13	21.79	21.99	21.75	21.73	-0.03	-0.14	67264.0	1465927.59	160
2017-08-10	21.79	21.83	21.67	21.76	-0.05	-0.23	76656.0	1668041.37	172
2017-08-09	22.04	22.09	21.75	21.81	-0.18	-0.82	153020.0	3350076.0	300
2017-08-08	22.09	22.16	21.99	21.99	-0.17	-0.77	114257.0	2520400.53	177
2017-08-07	22.24	22.29	22.09	22.16	0.0	0.0	80075.0	1773354.5	173
2017-08-06	22.65	22.78	22.12	22.16	-0.48	-2.12	225314.0	5040058.7	500
2017-08-03	22.33	23.99	22.33	22.64	0.78	3.57	666712.0	15307685.15	1267
2017-08-02				21.86	0.0	0.0	0.0	0.0	0
2017-08-01	21.58	21.92	21.55	21.86	0.28	1.3	50242.0	1091403.09	165
2017-07-31	21.79	21.87	21.5	21.58	-0.25	-1.15	60266.0	1309404.47	186
2017-07-30	22.16	22.16	21.79	21.83	-0.35	-1.58	90528.0	1991020.64	178
2017-07-27	22.36	22.45	22.16	22.18	-0.15	-0.67	45623.0	1017265.55	119
2017-07-26	22.24	22.58	22.09	22.33	0.17	0.77	100964.0	2247896.0	286
2017-07-25	21.83	22.62	21.79	22.16	0.3	1.37	203468.0	4520550.05	465
2017-07-24	21.79	21.92	21.79	21.86	-0.03	-0.14	76146.0	1661877.7	187
2017-07-23	21.95	21.95	21.83	21.89	0.0	0.0	76615.0	1676671.14	183
2017-07-20	21.92	21.92	21.79	21.89	-0.03	-0.14	62698.0	1372124.21	137
2017-07-19	22.09	22.16	21.92	21.92	0.09	0.41	86618.0	1905778.01	189
2017-07-18	22.09	22.12	21.92	21.83	-0.27	-1.22	42087.0	926718.47	127
2017-07-17	22.09	22.21	22.09	22.1	-0.05	-0.23	66720.0	1473209.08	123
2017-07-16	22.29	22.29	22.09	22.15	-0.03	-0.14	64395.0	1426813.7	137
2017-07-13	22.16	22.24	22.09	22.18	0.03	0.14	57561.0	1274542.24	175
2017-07-12	22.33	22.33	22.09	22.15	-0.12	-0.54	80051.0	1774817.56	216
2017-07-11	22.9	22.9	22.09	22.27	-0.49	-2.15	125483.0	2814718.37	319
2017-07-10	22.87	22.99	22.78	22.76	-0.08	-0.35	108626.0	2486871.89	194
2017-07-09	22.9	22.9	22.82	22.84	-0.04	-0.17	40476.0	925349.51	104
2017-07-06	22.99	22.99	22.87	22.88	-0.1	-0.44	65136.0	1490055.58	130
2017-07-05	22.99	23.07	22.9	22.98	0.05	0.22	135842.0	3116238.36	139
2017-07-04	22.94	23.04	22.9	22.93	-0.05	-0.22	153357.0	3516334.11	240
2017-07-03	23.07	23.11	22.9	22.98	-0.12	-0.52	57414.0	1320694.34	150
2017-07-02	23.31	23.31	22.99	23.1	-0.12	-0.52	80097.0	1847149.97	197
2017-06-22	23.45	23.73	23.16	23.22	-0.02	-0.09	79445.0	1862702.55	207
2017-06-21	22.99	23.28	22.99	23.24	0.36	1.57	82616.0	1912609.57	177
2017-06-20	22.9	23.11	22.9	22.88	-0.05	-0.22	55273.0	1269518.85	193
2017-06-19	22.62	22.94	22.62	22.93	0.25	1.1	119274.0	2720599.93	415
2017-06-18	25.14	25.14	22.65	22.68	-2.47	-9.82	494069.0	11612117.98	961
2017-06-15	25.6	25.6	25.18	25.15	-0.26	-1.02	83371.0	2111818.44	129
2017-06-14	25.51	26.04	25.31	25.41	0.04	0.16	124233.0	3193957.63	278
2017-06-13	25.38	25.48	25.14	25.37	0.05	0.2	72000.0	1820755.35	175
2017-06-12	25.8	26.13	24.97	25.32	-0.72	-2.76	324058.0	8200726.39	640
2017-06-11	26.46	27.16	25.35	26.04	0.43	1.68	611675.0	16112001.83	842
2017-06-08	24.65	26.21	24.65	25.61	0.82	3.31	607929.0	15591123.78	946
2017-06-07	24.56	25.67	24.06	24.79	1.12	4.73	346657.0	8678629.77	618
2017-06-06	24.6	24.65	23.31	23.67	-0.87	-3.55	123484.0	2991095.23	320
2017-06-05	24.68	24.68	24.26	24.54	0.06	0.25	39097.0	956949.35	147
2017-06-04	24.26	24.68	24.26	24.48	0.23	0.95	25638.0	627461.72	85
2017-06-01	24.56	24.56	24.14	24.25	-0.15	-0.61	15907.0	386814.75	80
2017-05-31	24.4	24.56	24.26	24.4	-0.14	-0.57	27133.0	662959.2	78
2017-05-30	24.56	24.56	24.56	24.54	0.05	0.2	22744.0	557694.4	85
2017-05-29	23.73	24.56	23.73	24.49	0.92	3.9	24958.0	599986.1	107
2017-05-28	24.56	24.56	23.45	23.57	-0.89	-3.64	47998.0	1146082.0	121
2017-05-25	24.4	24.68	24.4	24.46	0.0	0.0	72898.0	1786652.25	127
2017-05-24	24.56	24.8	24.26	24.46	-0.2	-0.81	71246.0	1754637.75	124
2017-05-23	25.09	25.09	24.56	24.66	-0.49	-1.95	154664.0	3840846.65	224
2017-05-22	24.68	25.38	24.56	25.15	0.61	2.49	182707.0	4550381.95	336
2017-05-21	25.21	25.21	24.56	24.54	-0.29	-1.17	138396.0	3424608.3	277
2017-05-18	24.4	25.21	24.26	24.83	0.35	1.43	196461.0	4882377.05	340
2017-05-17	24.26	24.56	24.14	24.48	-0.01	-0.04	159810.0	3895515.0	280
2017-05-16	23.99	25.92	23.99	24.49	0.66	2.77	684568.0	17085666.9	1010
2017-05-15	23.99	24.14	23.57	23.83	0.07	0.29	103082.0	2456056.4	188
2017-05-14	23.31	23.85	23.16	23.76	-0.23	-0.96	117252.0	2765992.1	294
2017-05-11	24.26	24.26	23.73	23.99	-0.24	-0.99	99048.0	2379405.9	215
2017-05-10	24.56	24.68	23.85	24.23	-0.06	-0.25	178350.0	4337295.35	323
2017-05-09	24.97	24.97	24.14	24.29	-0.59	-2.37	519968.0	12717493.75	800
2017-05-08	24.68	26.46	24.68	24.88	0.75	3.11	1595010.0	41164161.05	2262
2017-05-07	22.09	24.14	22.09	24.13	2.11	9.58	583245.0	13723166.55	955
2017-05-04	22.21	22.21	22.09	22.02	-0.25	-1.12	56499.0	1249461.65	139
2017-05-03	22.21	22.33	22.09	22.27	-0.03	-0.13	101091.0	2243097.25	243
2017-05-02	22.33	22.5	22.09	22.3	-0.09	-0.4	181160.0	4028121.6	373
2017-05-01	22.5	22.9	22.33	22.39	-0.32	-1.41	257234.0	5794182.55	485
2017-04-30	24.14	24.14	22.62	22.71	-1.54	-6.35	335372.0	7819466.6	672
2017-04-27	24.4	24.8	24.26	24.25	-0.29	-1.18	116982.0	2861555.05	251
2017-04-26	24.68	24.68	24.26	24.54	-0.11	-0.45	82957.0	2027160.9	197
2017-04-25	25.09	25.09	24.26	24.65	-0.55	-2.18	228501.0	5630184.15	413
2017-04-24	25.63	25.8	25.09	25.2	-0.66	-2.55	234135.0	5910946.45	465
2017-04-23	26.33	27.04	25.63	25.86	-0.84	-3.15	225233.0	5897071.1	460
2017-04-20				26.7	0.0	0.0	0.0	0.0	0
2017-04-19				26.7	0.0	0.0	0.0	0.0	0
2017-04-18	26.63	26.87	26.33	26.7	0.06	0.23	234564.0	6263551.1	284
2017-04-17	26.33	27.04	25.8	26.64	0.34	1.29	201634.0	5352918.5	390
2017-04-16	26.33	26.75	25.63	26.3	0.15	0.57	168695.0	4421209.4	419
2017-04-13	27.16	27.16	25.8	26.15	-1.03	-3.79	275198.0	7216678.55	624
2017-04-12	26.21	27.29	26.21	27.18	-0.14	-0.51	212924.0	5743436.8	422
2017-04-11	27.04	28.7	26.21	27.32	0.17	0.63	338739.0	9379822.85	791
2017-04-10	26.63	27.58	26.63	27.15	0.34	1.27	227960.0	6224089.1	234
2017-04-09	26.87	27.29	26.87	26.81	-0.06	-0.22	97902.0	2632314.95	201
2017-04-06	27.58	27.87	26.87	26.87	-0.75	-2.72	105428.0	2878816.2	178
2017-04-05	27.58	27.87	27.29	27.62	0.33	1.21	179301.0	4908633.9	221
2017-04-04	27.58	27.58	27.29	27.29	-0.27	-0.98	129629.0	3569647.5	139
2017-04-03	27.87	28.28	27.58	27.56	-0.32	-1.15	161875.0	4487698.05	168
2017-04-02	27.58	27.87	27.58	27.88	0.03	0.11	141612.0	3939807.2	193
2017-03-30	27.58	28.28	27.29	27.85	0.23	0.83	127145.0	3545872.05	334
2017-03-29	27.87	27.87	27.29	27.62	-0.23	-0.83	99341.0	2735479.15	249
2017-03-28	26.87	28.28	26.63	27.85	1.3	4.9	141286.0	3879858.45	320
2017-03-27	26.87	27.29	26.21	26.55	-0.06	-0.23	118405.0	3148301.3	241
2017-03-26	27.29	27.29	25.92	26.61	-0.61	-2.24	237526.0	6322779.9	484
2017-03-23	27.87	27.87	27.29	27.22	-0.66	-2.37	255208.0	7017528.6	490
2017-03-22	27.87	28.7	27.58	27.88	-0.8	-2.79	140988.0	3949405.85	269
2017-03-21	28.94	28.94	27.87	28.68	0.08	0.28	226762.0	6489410.5	432
2017-03-20	27.58	28.94	27.58	28.6	1.16	4.23	221642.0	6259063.4	413
2017-03-19	28.28	28.28	26.87	27.44	-1.09	-3.82	424080.0	11664381.5	531
2017-03-16	28.7	29.36	27.87	28.53	0.83	3.0	529006.0	15162176.9	738
2017-03-15	25.51	27.87	25.51	27.7	2.21	8.67	774646.0	20818661.4	730
2017-03-14	24.8	25.92	24.4	25.49	0.54	2.16	145815.0	3629357.5	299
2017-03-13	25.21	25.51	24.8	24.95	-0.33	-1.31	43875.0	1099247.65	149
2017-03-12	24.8	25.92	24.8	25.28	0.48	1.94	77329.0	1958515.8	144
2017-03-09	25.51	25.51	24.8	24.8	-0.69	-2.71	215077.0	5380028.05	214
2017-03-08	25.51	26.21	25.21	25.49	-0.14	-0.55	132288.0	3381852.1	166
2017-03-07	24.8	25.92	24.8	25.63	0.83	3.35	174128.0	4374620.25	294
2017-03-06	25.51	25.51	24.4	24.8	-0.75	-2.94	131025.0	3259192.15	231
2017-03-05	26.21	26.63	25.51	25.55	-0.08	-0.31	210825.0	5488951.1	367
2017-03-02	25.51	26.63	25.21	25.63	0.08	0.31	196330.0	5094460.7	289
2017-03-01	24.4	26.21	24.14	25.55	1.09	4.46	729750.0	18750185.6	689
2017-02-28	23.45	24.8	23.16	24.46	1.04	4.44	197361.0	4737605.9	303
2017-02-27	23.85	23.85	23.45	23.42	-0.71	-2.94	92862.0	2200180.05	193
2017-02-26	23.85	24.4	23.85	24.13	0.34	1.43	82090.0	1971570.45	220
2017-02-23	24.14	24.4	23.45	23.79	0.0	0.0	161698.0	3854760.3	307
2017-02-22	24.8	24.8	23.85	23.79	-1.01	-4.07	385134.0	9289967.75	529
2017-02-21	25.21	25.21	24.4	24.8	-0.35	-1.39	77915.0	1932398.25	240
2017-02-20	23.45	26.21	23.45	25.15	1.09	4.53	548551.0	13857910.65	764
2017-02-19	24.14	24.4	23.85	24.06	0.13	0.54	146751.0	3522947.75	313
2017-02-16	23.85	24.14	23.45	23.93	0.22	0.93	92576.0	2207480.55	234
2017-02-15	24.14	24.4	23.45	23.71	-0.42	-1.74	292576.0	6979352.3	455
2017-02-14	24.4	25.21	24.14	24.13	-0.41	-1.67	282718.0	6901910.0	384
2017-02-13	24.14	25.21	24.14	24.54	1.24	5.32	590796.0	14544682.05	889
2017-02-12	23.16	23.45	22.5	23.3	0.48	2.1	189267.0	4372795.55	419
2017-02-09	23.45	23.45	22.75	22.82	-0.69	-2.93	132790.0	3069903.75	273
2017-02-08	24.14	24.4	22.75	23.51	-0.66	-2.73	272263.0	6383451.35	637
2017-02-07	24.8	25.51	24.14	24.17	-0.63	-2.54	283827.0	6969782.7	608
2017-02-06	24.4	25.92	24.14	24.8	-0.83	-3.24	327182.0	8187217.45	684
2017-02-05	26.87	26.87	24.14	25.63	-0.92	-3.47	801817.0	20105000.45	1087
2017-02-02	25.51	26.63	24.14	26.55	2.42	10.03	1086173.0	27582929.65	1442
2017-02-01	24.14	24.14	24.14	24.13	2.07	9.38	689793.0	16636896.5	320
2017-01-31	22.09	22.09	22.09	22.06	1.72	8.46	446138.0	9837952.0	309
2017-01-30	20.4	20.67	20.4	20.34	0.08	0.39	183674.0	3743120.4	260
2017-01-29	20.4	20.4	19.98	20.26	0.15	0.75	81881.0	1652171.1	115
2017-01-26	19.98	20.4	19.98	20.11	-0.23	-1.13	109995.0	2208783.2	118
2017-01-25	19.98	20.4	19.98	20.34	0.36	1.8	10382.0	208111.6	49
2017-01-24	20.4	20.4	19.98	19.98	-0.28	-1.38	68451.0	1378412.05	92
2017-01-23	19.71	20.4	19.71	20.26	0.34	1.71	73784.0	1470235.55	141
2017-01-22	19.98	19.98	19.71	19.92	0.26	1.32	31484.0	624237.5	115
2017-01-19	19.98	19.98	19.71	19.66	-0.13	-0.66	40183.0	794389.65	75
2017-01-18	19.98	19.98	19.98	19.79	-0.13	-0.65	30628.0	612013.45	72
2017-01-17	19.98	19.98	19.71	19.92	0.26	1.32	17914.0	356013.6	104
2017-01-16	19.98	19.98	19.71	19.66	-0.32	-1.6	65160.0	1297539.25	131
2017-01-15	20.4	20.4	19.98	19.98	-0.69	-3.34	112161.0	2267709.8	120
2017-01-12	20.4	20.67	19.98	20.67	0.59	2.94	124782.0	2546800.45	251
2017-01-11	19.98	20.4	19.98	20.08	0.1	0.5	82377.0	1649205.05	121
2017-01-10	20.67	20.67	19.98	19.98	-0.51	-2.49	160783.0	3245320.7	150
2017-01-09	19.98	20.67	19.98	20.49	0.51	2.55	282131.0	5757212.65	274
2017-01-08	19.98	20.4	19.98	19.98	0.0	0.0	124006.0	2479820.95	133
2017-01-05	20.4	20.4	19.98	19.98	-0.1	-0.5	61256.0	1227675.5	150
2017-01-04	19.98	20.4	19.98	20.08	0.0	0.0	61754.0	1236150.65	123
2017-01-03	19.98	20.4	19.98	20.08	0.1	0.5	38436.0	772112.15	103
2017-01-02	20.4	20.4	19.98	19.98	-0.36	-1.77	165057.0	3311535.15	232
2017-01-01	20.4	20.4	20.4	20.34	0.0	0.0	51039.0	1038945.45	129
2016-12-29	20.4	20.67	20.4	20.34	0.0	0.0	127976.0	2602749.7	149
2016-12-28	20.4	20.67	20.4	20.34	-0.18	-0.88	72549.0	1486008.9	127
2016-12-27	20.4	20.67	20.4	20.52	0.18	0.88	63286.0	1302694.35	153
2016-12-26	20.4	20.67	20.4	20.34	-0.15	-0.73	88029.0	1794846.0	174
2016-12-25	20.67	20.67	20.4	20.49	0.15	0.74	54045.0	1114568.2	165
2016-12-22	19.98	20.4	19.98	20.34	0.0	0.0	64881.0	1318173.5	136
2016-12-21	20.4	20.4	19.98	20.34	-0.15	-0.73	53287.0	1084137.35	202
2016-12-20	20.67	20.67	20.4	20.49	-0.18	-0.87	152790.0	3125279.8	282
2016-12-19	20.67	20.97	20.67	20.67	-0.33	-1.57	76927.0	1602924.8	191
2016-12-18	20.97	21.38	20.67	21.0	-0.76	-3.49	398105.0	8339774.05	556
2016-12-15				21.76	0.0	0.0	0.0	0.0	0
2016-12-14	22.09	22.09	21.67	21.76	-0.3	-1.36	112853.0	2470045.95	257
2016-12-13	22.09	22.5	21.67	22.06	0.0	0.0	170010.0	3745832.55	272
2016-12-12	23.16	23.16	22.09	22.06	-0.69	-3.03	333113.0	7491574.9	476
2016-12-11	22.75	23.16	22.75	22.75	0.34	1.52	379688.0	8654549.25	462
2016-12-08	22.75	23.16	22.5	22.41	-0.18	-0.8	379017.0	8606390.65	523
2016-12-07	22.09	23.16	21.67	22.59	0.9	4.15	1712685.0	38452330.85	1299
2016-12-06	21.67	22.09	21.38	21.69	0.13	0.6	290507.0	6339189.95	350
2016-12-05	21.38	21.67	21.38	21.56	0.21	0.98	170680.0	3661377.65	241
2016-12-04	21.67	22.09	21.38	21.35	-0.15	-0.7	262209.0	5670030.6	338
2016-12-01	21.67	22.09	21.38	21.5	0.0	0.0	483401.0	10518715.05	630
2016-11-30	21.38	21.67	20.97	21.5	0.35	1.65	170568.0	3649951.45	297
2016-11-29	21.38	21.38	20.97	21.15	-0.35	-1.63	61705.0	1314952.3	156
2016-11-28	21.38	21.38	20.97	21.5	0.15	0.7	179861.0	3823358.25	263
2016-11-27	21.38	21.67	20.97	21.35	0.0	0.0	114766.0	2450196.25	250
2016-11-24	21.67	21.67	21.38	21.35	-0.29	-1.34	399333.0	8576639.0	460
2016-11-23	21.38	21.67	21.38	21.64	0.32	1.5	174707.0	3753536.5	270
2016-11-22	21.38	21.38	20.97	21.32	-0.09	-0.42	166036.0	3535667.8	274
2016-11-21	21.38	21.67	21.38	21.41	0.0	0.0	100119.0	2155227.75	211
2016-11-20	22.09	22.09	21.38	21.41	-0.28	-1.29	114481.0	2471934.5	210
2016-11-17	21.67	22.09	21.38	21.69	0.0	0.0	201328.0	4373696.05	280
2016-11-16	21.67	22.09	21.38	21.69	0.13	0.6	309034.0	6715912.2	368
2016-11-15	21.67	22.09	20.97	21.56	-0.13	-0.6	336613.0	7246113.9	395
2016-11-14	22.5	23.16	21.67	21.69	-0.64	-2.87	725081.0	16153088.3	836
2016-11-13	21.38	23.16	20.97	22.33	0.92	4.3	1005829.0	22181351.5	1061
2016-11-10	21.38	21.67	21.38	21.41	0.06	0.28	450347.0	9670103.75	481
2016-11-09	20.97	22.09	20.67	21.35	0.35	1.67	1285788.0	27459521.7	850
2016-11-08	20.97	21.38	20.97	21.0	0.0	0.0	151773.0	3206993.2	214
2016-11-07	20.97	21.38	20.97	21.0	0.0	0.0	121413.0	2566631.5	199
2016-11-06	20.97	20.97	20.67	21.0	0.06	0.29	104361.0	2190850.15	201
2016-11-03	20.97	20.97	20.67	20.94	0.0	0.0	148593.0	3113358.8	215
2016-11-02	21.38	21.38	20.67	20.94	-0.29	-1.37	217598.0	4527581.25	265
2016-11-01	21.38	21.38	20.97	21.23	0.23	1.1	54613.0	1155735.7	114
2016-10-31	21.38	21.38	20.97	21.0	-0.15	-0.71	388881.0	8275897.4	296
2016-10-30	20.97	21.38	20.67	21.15	0.15	0.71	91338.0	1920641.3	140
2016-10-27	20.97	21.38	20.67	21.0	0.14	0.67	124523.0	2617589.65	230
2016-10-26	20.97	21.38	20.67	20.86	-0.14	-0.67	374468.0	7843322.1	272
2016-10-25	20.97	21.38	20.67	21.0	-0.32	-1.5	274991.0	5796933.85	308
2016-10-24	20.67	22.09	20.67	21.32	0.38	1.81	936631.0	19879247.5	765
2016-10-23	20.67	20.97	20.4	20.94	0.6	2.95	312124.0	6462857.85	403
2016-10-20	20.4	20.67	19.98	20.34	-0.18	-0.88	125651.0	2561350.4	240
2016-10-19	20.4	20.67	19.98	20.52	0.26	1.28	166790.0	3395262.35	250
2016-10-18	20.4	20.67	19.98	20.26	-0.23	-1.12	166789.0	3391049.35	305
2016-10-17	20.97	20.97	20.4	20.49	-0.45	-2.15	470473.0	9713339.5	474
2016-10-16	22.09	22.09	20.67	20.94	0.6	2.95	1315769.0	28682312.4	1090
2016-10-13	20.67	20.97	20.4	20.34	-0.33	-1.6	270500.0	5530781.05	398
2016-10-12	20.97	20.97	20.67	20.67	-0.14	-0.67	119922.0	2484773.85	228
2016-10-11	20.4	21.38	20.4	20.81	0.47	2.31	337629.0	7054205.75	448
2016-10-10	20.4	20.4	19.98	20.34	0.0	0.0	151157.0	3057717.9	251
2016-10-09	20.97	21.38	20.4	20.34	-1.01	-4.73	144901.0	3011539.85	344
2016-10-06	22.09	22.09	21.38	21.35	-0.71	-3.22	234357.0	5038621.75	360
2016-10-05	22.5	22.75	21.67	22.06	0.71	3.33	741646.0	16446048.5	746
2016-10-04	20.4	21.38	20.4	21.35	1.64	8.32	640621.0	13573912.75	816
2016-10-03				19.71	0.0	0.0	0.0	0.0	0
2016-10-02				19.71	0.0	0.0	0.0	0.0	0
2016-09-29	19.98	20.4	19.29	19.71	-0.14	-0.71	290769.0	5709521.95	501
2016-09-28	20.67	21.38	19.29	19.85	-1.15	-5.48	422042.0	8438024.6	727
2016-09-27	22.5	22.5	20.67	21.0	-1.68	-7.41	229654.0	4988635.75	466
2016-09-26	22.75	23.16	22.75	22.68	0.0	0.0	90553.0	2062040.3	232
2016-09-25	23.16	23.45	22.09	22.68	-0.3	-1.31	484257.0	11008637.1	540
2016-09-21	23.45	23.45	22.75	22.98	0.1	0.44	83757.0	1932536.85	229
2016-09-20	22.75	23.16	22.5	22.88	0.06	0.26	125929.0	2854583.05	267
2016-09-19	24.14	24.14	22.5	22.82	-1.31	-5.43	170785.0	3984354.2	362
2016-09-18	24.4	24.4	24.14	24.13	-0.41	-1.67	78153.0	1900371.4	176
2016-09-08	24.4	24.8	24.4	24.54	-0.05	-0.2	166512.0	4080201.8	250
2016-09-07	24.8	24.8	24.4	24.59	0.0	0.0	43447.0	1067992.55	131
2016-09-06	24.8	24.8	24.4	24.59	0.05	0.2	214425.0	5266729.05	280
2016-09-05	24.4	24.8	24.4	24.54	0.08	0.33	195901.0	4808562.15	343
2016-09-04	24.8	24.8	24.4	24.46	-0.2	-0.81	322512.0	7913779.7	417
2016-09-01	25.51	25.51	24.4	24.66	-1.2	-4.64	361976.0	9006715.9	449
2016-08-31	25.92	25.92	25.92	25.86	0.0	0.0	72920.0	1884420.95	156
2016-08-30	25.92	25.92	25.51	25.86	0.31	1.21	90656.0	2341324.8	181
2016-08-29	26.21	26.21	25.51	25.55	-0.58	-2.22	138367.0	3578680.0	205
2016-08-28	26.21	26.21	25.92	26.13	0.16	0.62	62510.0	1635494.7	170
2016-08-25	26.21	26.21	25.92	25.97	-0.23	-0.88	102989.0	2668397.75	190
2016-08-24	26.21	26.21	26.21	26.2	0.16	0.61	84965.0	2224957.2	164
2016-08-23	26.21	26.63	25.92	26.04	-0.16	-0.61	119793.0	3136015.45	149
2016-08-22	26.21	26.21	26.21	26.2	-0.2	-0.76	65930.0	1726616.35	116
2016-08-21	26.63	26.87	26.63	26.4	0.08	0.3	164919.0	4388028.1	181
2016-08-18	26.63	26.63	26.21	26.32	0.0	0.0	226038.0	5932496.75	268
2016-08-17	26.87	26.87	26.21	26.32	-0.55	-2.05	275565.0	7316083.4	301
2016-08-16	27.29	27.58	26.87	26.87	-0.35	-1.29	276465.0	7524258.0	357
2016-08-15	26.63	27.87	26.63	27.22	0.82	3.11	1086325.0	29532215.3	916
2016-08-14	26.63	27.29	26.21	26.4	0.2	0.76	653736.0	17445043.25	607
2016-08-11	26.21	26.63	25.92	26.2	-0.07	-0.27	111703.0	2922702.7	211
2016-08-10	26.21	26.63	26.21	26.27	0.07	0.27	110477.0	2893611.45	223
2016-08-09	26.21	26.63	26.21	26.2	0.0	0.0	103116.0	2705756.3	181
2016-08-08	26.21	26.63	26.21	26.2	0.0	0.0	161333.0	4225055.1	255
2016-08-07	26.63	26.63	26.21	26.2	-0.2	-0.76	95060.0	2498567.45	153
2016-08-04	26.63	26.63	26.21	26.4	0.0	0.0	241971.0	6347627.25	355
2016-08-03	26.87	26.87	26.21	26.4	-0.24	-0.9	238360.0	6326141.95	336
2016-08-02	26.87	27.58	26.63	26.64	0.44	1.68	1445354.0	39061197.5	1201
2016-08-01	26.21	26.63	26.21	26.2	0.23	0.89	95900.0	2520045.2	141
2016-07-31	26.21	26.63	25.92	25.97	-0.49	-1.85	97695.0	2545111.85	262
2016-07-28	26.63	26.63	26.21	26.46	-0.09	-0.34	188827.0	4980349.15	244
2016-07-27	26.63	26.87	26.63	26.55	0.0	0.0	97348.0	2583463.5	164
2016-07-26	26.87	26.87	26.63	26.55	-0.26	-0.97	87510.0	2325984.0	153
2016-07-25	26.87	26.87	26.63	26.81	0.2	0.75	120489.0	3217789.95	158
2016-07-24	26.87	27.29	26.63	26.61	-0.54	-1.99	280352.0	7508620.25	322
2016-07-21	27.29	27.29	26.87	27.15	0.28	1.04	140842.0	3814030.9	286
2016-07-20	27.29	27.58	26.87	26.87	-0.35	-1.29	203170.0	5510874.7	261
2016-07-19	27.58	27.58	27.29	27.22	0.0	0.0	74704.0	2037338.15	163
2016-07-18	27.58	27.58	27.29	27.22	-0.34	-1.23	183430.0	5006318.2	222
2016-07-17	27.58	27.87	27.29	27.56	0.34	1.25	171048.0	4714853.15	242
2016-07-14	27.87	27.87	27.29	27.22	-0.34	-1.23	235946.0	6475657.5	254
2016-07-13	27.87	27.87	27.58	27.56	0.0	0.0	242592.0	6692962.5	379
2016-07-12	27.58	28.28	27.29	27.56	0.18	0.66	743804.0	20549400.55	692
2016-07-11	27.29	27.58	26.87	27.38	0.23	0.85	222568.0	6073585.45	235
2016-07-10	27.29	27.29	26.87	27.15	0.19	0.7	173662.0	4721154.8	167
2016-06-30	27.29	27.29	26.87	26.96	-0.14	-0.52	210319.0	5687953.55	265
2016-06-29	27.29	27.87	26.87	27.1	-0.05	-0.18	675253.0	18461106.85	627
2016-06-28	26.87	27.29	26.87	27.15	0.28	1.04	123336.0	3334041.25	187
2016-06-27	27.29	27.58	26.87	26.87	-0.28	-1.03	270417.0	7314411.6	312
2016-06-26	27.29	27.29	26.87	27.15	-0.37	-1.34	515101.0	13927968.55	552
2016-06-23	27.58	27.58	27.29	27.52	0.0	0.0	120216.0	3304955.35	205
2016-06-22	27.87	27.87	27.29	27.52	-0.18	-0.65	226772.0	6247782.25	290
2016-06-21	27.58	28.94	27.58	27.7	0.26	0.95	1101875.0	30867364.5	836
2016-06-20	27.29	27.58	27.29	27.44	0.15	0.55	113197.0	3090002.2	156
2016-06-19	27.58	27.87	27.29	27.29	-0.09	-0.33	215704.0	5941610.45	249
2016-06-16	27.58	27.58	27.29	27.38	-0.06	-0.22	145742.0	3983647.8	254
2016-06-15	28.28	28.7	27.29	27.44	-0.44	-1.58	679346.0	18916553.35	639
2016-06-14	27.58	29.65	27.58	27.88	0.66	2.42	3597080.0	103608806.45	2260
2016-06-13	27.29	27.58	27.29	27.22	-0.3	-1.09	232512.0	6332672.9	281
2016-06-12	27.29	27.58	27.29	27.52	0.23	0.84	285142.0	7769760.85	283
2016-06-09	27.87	27.87	27.29	27.29	-0.33	-1.19	382208.0	10536536.75	387
2016-06-08	27.58	28.28	26.87	27.62	0.4	1.47	884841.0	24482831.75	751
2016-06-07	27.58	27.58	26.87	27.22	0.07	0.26	194203.0	5295543.1	253
2016-06-06	27.58	27.87	26.87	27.15	-0.64	-2.3	351714.0	9633676.65	360
2016-06-05	26.63	28.7	26.63	27.79	0.98	3.66	1484986.0	41402919.35	1467
2016-06-02	26.87	27.29	26.63	26.81	0.0	0.0	152115.0	4089986.9	285
2016-06-01	26.87	26.87	26.63	26.81	-0.06	-0.22	239840.0	6436244.95	274
2016-05-31	27.29	27.29	26.87	26.87	-0.09	-0.33	94241.0	2538497.5	171
2016-05-30	27.29	27.29	26.63	26.96	0.09	0.33	196907.0	5298379.25	313
2016-05-29	27.29	27.29	26.63	26.87	0.0	0.0	161296.0	4345138.15	329
2016-05-26	27.29	27.58	26.87	26.87	-0.51	-1.86	284336.0	7734065.4	392
2016-05-25	27.58	27.87	27.29	27.38	0.09	0.33	250407.0	6894559.25	337
2016-05-24	27.29	27.58	26.87	27.29	0.27	1.0	310302.0	8453978.45	393
2016-05-23	27.87	28.28	26.87	27.02	-0.86	-3.08	471448.0	12889681.8	616
2016-05-22	28.7	28.7	27.87	27.88	-0.65	-2.28	216164.0	6074459.3	359
2016-05-19	28.94	28.94	28.28	28.53	-0.47	-1.62	243343.0	6940046.05	440
2016-05-18	28.94	29.36	28.94	29.0	0.0	0.0	176250.0	5104857.7	303
2016-05-17	29.36	29.65	28.94	29.0	0.0	0.0	298599.0	8722418.3	495
2016-05-16	29.36	29.65	28.7	29.0	0.0	0.0	755287.0	22003650.4	862
2016-05-15	28.94	29.65	28.94	29.0	-0.85	-2.85	645470.0	18830663.85	825
2016-05-12	29.94	30.35	29.65	29.85	-0.06	-0.2	557670.0	16641277.9	826
2016-05-11	30.77	30.77	29.65	29.91	-0.69	-2.25	1074378.0	32462073.35	945
2016-05-10	30.77	31.72	29.94	30.6	0.16	0.53	1484952.0	45700698.35	1298
2016-05-09	29.94	31.72	29.65	30.44	0.33	1.1	1888477.0	57993100.85	1870
2016-05-08	30.77	31.01	29.94	30.11	-0.21	-0.69	613433.0	18618701.4	855
2016-05-05	31.01	31.3	29.94	30.32	-0.09	-0.3	949508.0	29014336.3	1128
2016-05-04	30.77	31.72	30.35	30.41	0.09	0.3	1932766.0	60015317.5	1810
2016-05-03	28.94	31.72	28.94	30.32	1.24	4.26	5194489.0	159341819.3	3414
2016-05-02	31.3	31.3	28.94	29.08	-2.35	-7.48	2379093.0	71834035.25	1896
2016-05-01	31.72	33.77	31.01	31.43	0.42	1.35	5590207.0	181846542.9	4521
2016-04-28	28.7	31.01	28.7	31.01	2.74	9.69	3305187.0	99881900.75	2473
2016-04-27	28.28	28.7	27.87	28.27	0.39	1.4	1012768.0	28633057.8	653
2016-04-26	27.87	28.28	27.87	27.88	0.03	0.11	264279.0	7388932.3	296
2016-04-25	28.28	28.7	27.58	27.85	-0.03	-0.11	1081685.0	30418343.55	876
2016-04-24	27.58	28.7	27.58	27.88	0.32	1.16	1583913.0	44567616.7	1232
2016-04-21	27.58	27.87	27.29	27.56	0.12	0.44	411881.0	11326904.25	465
2016-04-20	27.58	27.87	27.29	27.44	-0.08	-0.29	191876.0	5292080.4	284
2016-04-19	27.29	27.87	27.29	27.52	0.08	0.29	487122.0	13445210.75	528
2016-04-18	27.29	27.58	27.29	27.44	0.06	0.22	195590.0	5339615.25	303
2016-04-17	27.87	27.87	27.29	27.38	-0.18	-0.65	334597.0	9205576.6	495
2016-04-14	27.87	28.94	27.58	27.56	-0.32	-1.15	1125687.0	31450175.55	1087
2016-04-13	27.58	29.65	27.58	27.88	0.59	2.16	1911341.0	54647974.8	1897
2016-04-12	27.29	27.58	27.29	27.29	0.07	0.26	170984.0	4686720.2	312
2016-04-11	27.58	27.58	27.29	27.22	-0.34	-1.23	241601.0	6637047.1	290
2016-04-10	27.58	27.87	27.58	27.56	0.34	1.25	204075.0	5638412.75	318
2016-04-07	27.58	27.87	27.29	27.22	-0.3	-1.09	192345.0	5298845.25	376
2016-04-06	27.58	27.87	27.29	27.52	0.23	0.84	351305.0	9677854.85	523
2016-04-05	27.58	27.87	26.87	27.29	-0.69	-2.47	530549.0	14538110.35	598
2016-04-04	26.87	28.28	26.87	27.98	0.96	3.55	453888.0	12508118.85	491
2016-04-03	27.58	27.58	26.87	27.02	-0.54	-1.96	271052.0	7345839.35	441
2016-03-31	28.28	28.28	27.29	27.56	-1.15	-4.01	490919.0	13590595.55	822
2016-03-30	28.7	29.36	28.28	28.71	0.0	0.0	655405.0	18828696.75	599
2016-03-29	29.36	29.65	28.7	28.71	-0.58	-1.98	662098.0	19323009.85	461
2016-03-28	29.36	29.65	28.94	29.29	0.07	0.24	281375.0	8231330.05	318
2016-03-27	29.36	29.36	28.94	29.22	0.0	0.0	517160.0	15044049.95	454
2016-03-24	29.65	29.65	28.94	29.22	-0.41	-1.38	424747.0	12440015.55	462
2016-03-23	29.36	30.35	28.94	29.63	0.34	1.16	1405779.0	41749683.05	967
2016-03-22	29.65	29.94	28.94	29.29	-0.34	-1.15	663680.0	19553754.1	592
2016-03-21	30.35	30.77	29.65	29.63	-0.48	-1.59	888909.0	26798052.25	854
2016-03-20	29.65	30.77	29.65	30.11	0.75	2.55	2120603.0	64066223.6	1561
2016-03-17	29.36	30.35	29.36	29.36	0.19	0.65	2538606.0	75592543.6	1486
2016-03-16	28.94	29.65	28.7	29.17	0.49	1.71	681826.0	19875867.5	511
2016-03-15	28.7	28.94	28.7	28.68	0.08	0.28	170343.0	4874254.0	232
2016-03-14	28.94	28.94	28.7	28.6	-0.34	-1.17	418866.0	12007903.95	500
2016-03-13	28.94	29.36	28.94	28.94	0.06	0.21	413401.0	12075627.05	433
2016-03-10	29.36	29.65	28.7	28.88	-0.34	-1.16	459852.0	13379030.35	511
2016-03-09	29.36	29.65	28.94	29.22	-0.37	-1.25	552861.0	16230203.6	590
2016-03-08	29.94	29.94	29.36	29.59	0.23	0.78	764533.0	22597809.55	736
2016-03-07	29.65	30.77	28.94	29.36	0.07	0.24	1969695.0	58724162.8	1412
2016-03-06	29.36	29.94	28.94	29.29	0.61	2.13	1103535.0	32596514.55	820
2016-03-03	28.94	29.36	28.7	28.68	-0.2	-0.69	241617.0	6983748.7	362
2016-03-02	29.36	29.65	28.7	28.88	-0.34	-1.16	513730.0	14968309.85	590
2016-03-01	29.36	29.94	28.94	29.22	0.14	0.48	1103172.0	32462179.4	1026
2016-02-29	28.94	30.35	28.7	29.08	0.14	0.48	2328394.0	68451536.35	1960
2016-02-28	28.7	29.36	28.7	28.94	0.47	1.65	745510.0	21659186.7	921
2016-02-25	28.7	29.65	27.87	28.47	0.2	0.71	1386346.0	40035320.05	1306
2016-02-24	28.7	28.94	27.87	28.27	-0.53	-1.84	534783.0	15249796.9	724
2016-02-23	29.36	29.65	28.28	28.8	-0.42	-1.44	1058466.0	30522172.2	1205
2016-02-22	29.65	30.77	28.94	29.22	-0.41	-1.38	1955197.0	58031469.6	2284
2016-02-21	26.87	29.65	26.87	29.63	2.61	9.66	2902370.0	83217801.05	2300
2016-02-18	27.29	27.58	26.87	27.02	0.15	0.56	412856.0	11147140.5	579
2016-02-17	26.21	27.58	25.92	26.87	0.6	2.28	1241768.0	33592735.5	1298
2016-02-16	26.87	27.29	25.92	26.27	-0.13	-0.49	533858.0	14139285.4	663
2016-02-15	25.92	26.87	25.92	26.4	0.62	2.4	451429.0	11862173.8	673
2016-02-14	27.58	27.87	25.51	25.78	-1.09	-4.06	774864.0	20478204.75	1097
2016-02-11	28.7	29.36	26.87	26.87	-1.66	-5.82	909775.0	25405589.8	1037
2016-02-10	28.94	31.01	28.28	28.53	-0.47	-1.62	1801123.0	53510262.6	1870
2016-02-09	27.58	30.35	27.29	29.0	1.38	5.0	2202963.0	64198524.5	2073
2016-02-08	27.87	27.87	27.29	27.62	0.06	0.22	234702.0	6485729.9	281
2016-02-07	27.58	27.87	27.29	27.56	-0.06	-0.22	244670.0	6746886.55	296
2016-02-04	27.87	28.28	27.58	27.62	0.1	0.36	941939.0	26224392.9	782
2016-02-03	27.29	27.58	26.87	27.52	0.3	1.1	221793.0	6049592.35	336
2016-02-02	27.58	28.28	27.29	27.22	-0.48	-1.73	400719.0	11086575.0	482
2016-02-01	27.87	28.7	27.58	27.7	-0.15	-0.54	472932.0	13249357.9	581
2016-01-31	28.28	28.7	27.58	27.85	0.15	0.54	948395.0	26823459.1	1010
2016-01-28	27.58	28.28	27.29	27.7	0.48	1.76	906577.0	25289395.85	837
2016-01-27	27.87	27.87	27.29	27.22	-0.63	-2.26	342849.0	9440200.45	618
2016-01-26	26.63	28.7	26.21	27.85	0.98	3.65	866832.0	23953561.65	1248
2016-01-25	27.29	27.29	26.63	26.87	-0.09	-0.33	200296.0	5386525.55	391
2016-01-24	27.58	28.28	26.87	26.96	0.15	0.56	452777.0	12430650.4	650
2016-01-21	27.29	27.58	26.63	26.81	-0.41	-1.51	344879.0	9274120.7	592
2016-01-20	28.7	28.7	27.29	27.22	-1.72	-5.94	704380.0	19572053.3	913
2016-01-19	28.94	29.36	28.28	28.94	0.67	2.37	622912.0	17971517.25	832
2016-01-18	28.7	30.35	27.87	28.27	0.29	1.04	896888.0	25963284.55	1243
2016-01-17	29.36	29.36	27.29	27.98	-1.79	-6.01	431325.0	11896270.3	914
2016-01-14	32.41	32.41	29.65	29.77	-2.9	-8.88	383102.0	11662102.0	819
2016-01-13	33.36	33.36	32.41	32.67	-0.41	-1.24	244042.0	8049178.7	400
2016-01-12	33.36	33.36	33.08	33.08	-0.48	-1.43	226412.0	7535481.8	430
2016-01-11	33.08	33.77	32.82	33.56	0.54	1.64	280335.0	9349429.1	532
2016-01-10	34.48	34.48	32.82	33.02	-1.21	-3.53	464376.0	15549837.65	686
2016-01-07	34.48	34.72	33.77	34.23	-0.85	-2.42	403262.0	13862308.7	640
2016-01-06	36.26	36.26	34.48	35.08	-1.39	-3.81	490052.0	17335123.05	754
2016-01-05	36.55	36.55	35.84	36.47	0.5	1.39	279278.0	10133183.9	467
2016-01-04	37.91	38.21	35.84	35.97	-1.88	-4.97	697502.0	25991529.15	806
2016-01-03	37.62	38.21	37.62	37.85	0.29	0.77	464800.0	17617712.25	425
2015-12-31	37.62	37.91	37.21	37.56	0.0	0.0	252406.0	9474905.05	435
2015-12-30	37.62	38.62	37.21	37.56	0.08	0.21	522079.0	19831608.3	760
2015-12-29	37.21	37.62	36.26	37.48	0.0	0.0	559807.0	20702990.55	816
2015-12-28	37.91	38.21	36.79	37.48	-0.48	-1.26	929626.0	34755372.35	1187
2015-12-27	38.62	39.03	37.62	37.96	-0.57	-1.48	529108.0	20165788.45	671
2015-12-24	39.03	39.28	38.21	38.53	-0.2	-0.52	400574.0	15506069.55	542
2015-12-23	39.98	39.98	38.21	38.73	-0.9	-2.27	664127.0	26147012.05	638
2015-12-22	39.69	39.98	39.28	39.63	0.35	0.89	427493.0	16934593.65	524
2015-12-21	39.69	39.98	39.03	39.28	-0.35	-0.88	282072.0	11148121.05	362
2015-12-20	39.28	40.69	39.03	39.63	0.07	0.18	701567.0	27911621.85	785
2015-12-17	39.98	40.28	39.28	39.56	-0.07	-0.18	421035.0	16786919.5	569
2015-12-16	41.1	41.35	39.69	39.63	-0.8	-1.98	838542.0	33645620.15	870
2015-12-15	38.62	41.1	38.21	40.43	1.21	3.09	764201.0	30167517.4	981
2015-12-14	40.28	41.35	39.03	39.22	-0.73	-1.83	900426.0	36354455.4	1165
2015-12-13	38.21	41.35	37.91	39.95	0.95	2.44	1505520.0	60040593.7	1950
2015-12-10	39.03	40.69	39.03	39.0	-0.14	-0.36	1219741.0	48508657.35	1336
2015-12-09	38.21	39.28	37.91	39.14	1.1	2.89	573735.0	22206113.85	782
2015-12-08	38.21	38.62	37.62	38.04	-0.9	-2.31	499742.0	19051924.6	721
2015-12-07	39.98	39.98	38.62	38.94	-0.62	-1.57	462669.0	18175859.0	826
2015-12-06	39.28	40.69	39.03	39.56	0.05	0.13	877064.0	35048421.8	1057
2015-12-03	39.98	41.64	39.03	39.51	-0.41	-1.03	2154211.0	86801114.7	2665
2015-12-02	37.91	40.69	37.62	39.92	1.73	4.53	1387067.0	54574156.7	1755
2015-12-01	39.03	39.03	37.91	38.19	-0.54	-1.39	397102.0	15240413.8	687
2015-11-30	39.28	39.69	38.62	38.73	-0.9	-2.27	526237.0	20484791.95	818
2015-11-29	40.28	40.28	39.03	39.63	-0.62	-1.54	781131.0	30929328.2	1003
2015-11-26	40.69	40.69	39.98	40.25	-0.33	-0.81	272407.0	10980704.3	467
2015-11-25	41.1	41.1	40.28	40.58	-0.2	-0.49	246364.0	10033971.1	421
2015-11-24	41.1	41.35	40.69	40.78	0.0	0.0	217239.0	8900473.75	351
2015-11-23	41.35	41.35	40.69	40.78	-0.51	-1.24	337997.0	13847142.35	466
2015-11-22	41.1	41.64	40.69	41.29	0.86	2.13	649470.0	26776661.55	989
2015-11-19	41.1	41.64	40.28	40.43	-0.51	-1.25	479288.0	19645873.45	806
2015-11-18	41.35	42.06	40.28	40.94	-0.13	-0.32	691797.0	28362350.95	1072
2015-11-17	42.75	43.42	40.28	41.07	-1.37	-3.23	1484094.0	61739440.65	1993
2015-11-16	39.69	42.75	39.28	42.44	3.16	8.04	1444281.0	60003182.95	1942
2015-11-15	39.69	40.69	38.62	39.28	-3.57	-8.33	1443568.0	57066473.9	1824
2015-11-12	44.52	44.52	42.75	42.85	-1.48	-3.34	1051044.0	45776178.1	1456
2015-11-11	42.47	44.82	42.47	44.33	1.89	4.45	1211895.0	53192376.35	1867
2015-11-10	43.42	44.11	41.35	42.44	-0.64	-1.49	1845268.0	79058687.95	2436
2015-11-09	39.98	43.16	39.98	43.08	3.86	9.84	1980262.0	83723345.2	2055
2015-11-08	37.62	39.98	37.62	39.22	1.66	4.42	1188017.0	46265374.7	1418
2015-11-05	38.21	38.62	37.21	37.56	-0.29	-0.77	574453.0	21738219.2	658
2015-11-04	36.55	38.62	36.55	37.85	1.79	4.96	1537857.0	58007790.65	1484
2015-11-03	35.84	37.21	35.55	36.06	0.69	1.95	1194822.0	43581379.1	1285
2015-11-02	35.14	35.55	34.72	35.37	0.14	0.4	262189.0	9270682.0	420
2015-11-01	35.55	35.84	34.48	35.23	-0.38	-1.07	305019.0	10690324.6	439
2015-10-29	36.26	36.55	35.14	35.61	-0.17	-0.48	364834.0	13016390.45	499
2015-10-28	35.84	35.84	35.14	35.78	0.41	1.16	266156.0	9450931.85	434
2015-10-27	37.21	37.62	34.72	35.37	-1.84	-4.94	361819.0	13109566.05	555
2015-10-26	37.21	37.62	36.55	37.21	0.14	0.38	181766.0	6729021.55	310
2015-10-25	37.91	38.21	36.79	37.07	-0.49	-1.3	219358.0	8234829.15	381
2015-10-22	37.21	39.28	36.55	37.56	0.61	1.65	693293.0	26213012.25	1004
2015-10-21	38.62	38.62	36.55	36.95	-1.27	-3.32	428417.0	16076582.2	640
2015-10-20	39.28	39.69	37.91	38.22	-1.0	-2.55	704326.0	27435492.9	692
2015-10-19	39.03	39.69	38.62	39.22	0.42	1.08	498246.0	19442920.75	590
2015-10-18	39.03	39.28	38.21	38.8	0.27	0.7	420092.0	16264967.2	610
2015-10-15	38.62	40.28	38.21	38.53	0.75	1.99	1252182.0	49404733.05	1681
2015-10-14	37.62	38.62	37.21	37.78	0.22	0.59	917910.0	34937263.45	933
2015-10-13	37.91	37.91	37.62	37.56	-0.34	-0.9	123528.0	4650349.65	216
2015-10-12	38.62	38.62	37.62	37.9	-0.23	-0.6	365090.0	13887263.05	562
2015-10-11	37.21	38.62	37.21	38.13	1.15	3.11	704326.0	26711008.65	835
2015-10-08	37.21	37.21	36.79	36.98	0.03	0.08	137632.0	5093666.8	311
2015-10-07	36.79	37.21	36.79	36.95	0.16	0.43	178647.0	6627440.75	314
2015-10-06	37.21	37.62	36.55	36.79	-0.28	-0.76	146478.0	5420304.4	330
2015-10-05	35.84	37.91	35.84	37.07	1.36	3.81	549752.0	20332108.8	867
2015-10-04	36.26	36.26	35.55	35.71	-0.12	-0.33	109315.0	3919232.8	238
2015-10-01	36.26	36.55	35.84	35.83	-0.29	-0.8	68181.0	2458127.85	207
2015-09-30	36.26	36.26	35.84	36.12	0.23	0.64	91240.0	3287202.3	180
2015-09-29	35.84	36.26	35.55	35.89	-0.41	-1.13	89730.0	3218934.5	239
2015-09-21	36.79	36.79	36.26	36.3	-0.17	-0.47	161972.0	5893586.85	292
2015-09-20	36.79	36.79	36.55	36.47	-0.6	-1.62	169589.0	6215603.7	383
2015-09-17	37.21	37.62	36.79	37.07	-0.06	-0.16	350678.0	12977377.75	504
2015-09-16	38.21	38.21	36.79	37.13	-0.55	-1.46	439883.0	16551952.25	821
2015-09-15	38.62	39.69	37.21	37.68	-2.07	-5.21	822900.0	31372535.75	1349
2015-09-14	41.1	42.06	39.69	39.75	0.47	1.2	1879371.0	77061829.25	2727
2015-09-13	36.79	39.28	36.79	39.28	3.45	9.63	848377.0	32656751.15	1381
2015-09-10	35.84	36.55	35.14	35.83	-0.29	-0.8	528547.0	18944187.1	664
2015-09-09	36.55	36.55	35.84	36.12	0.29	0.81	359763.0	13012301.15	496
2015-09-08	34.72	36.55	34.72	35.83	0.95	2.72	488890.0	17365948.4	580
2015-09-07	35.14	35.14	34.72	34.88	0.09	0.26	190661.0	6669058.0	282
2015-09-06	34.72	35.14	34.48	34.79	0.0	0.0	124363.0	4334816.25	228
2015-09-03	35.14	35.14	34.48	34.79	-0.16	-0.46	231332.0	8050564.3	362
2015-09-02	34.72	35.14	34.48	34.95	0.49	1.42	267855.0	9318757.4	460
2015-09-01	35.55	35.55	34.48	34.46	-0.68	-1.94	281755.0	9862182.75	341
2015-08-31	35.14	35.55	34.72	35.14	0.06	0.17	132857.0	4659817.4	300
2015-08-30	36.26	36.55	34.72	35.08	-0.06	-0.17	342810.0	12207821.85	592
2015-08-27	35.55	36.55	35.14	35.14	0.35	1.01	653206.0	23378077.25	785
2015-08-26	35.14	35.84	34.72	34.79	-1.27	-3.52	460212.0	16233017.65	664
2015-08-25	33.77	36.26	33.77	36.06	2.3	6.81	515285.0	18125597.9	856
2015-08-24	34.48	35.14	33.36	33.76	-0.75	-2.17	318223.0	10813257.45	720
2015-08-23	35.84	35.84	34.48	34.51	-2.47	-6.68	338308.0	11892878.55	676
2015-08-20	36.79	37.62	34.72	36.98	-0.15	-0.4	507673.0	18430575.65	970
2015-08-19	38.21	39.03	36.79	37.13	-1.09	-2.85	261996.0	9906371.3	470
2015-08-18	40.28	40.28	36.55	38.22	-1.73	-4.33	344211.0	13282975.05	757
2015-08-17	40.69	41.35	39.98	39.95	-1.06	-2.58	154366.0	6234168.65	419
2015-08-16	41.64	41.64	40.69	41.01	-0.48	-1.16	184438.0	7618262.3	399
2015-08-13	42.06	42.47	41.35	41.49	-0.41	-0.98	140254.0	5864236.4	305
2015-08-12	41.64	42.06	41.35	41.9	0.23	0.55	120969.0	5037197.35	270
2015-08-11	42.47	42.47	41.64	41.67	-0.45	-1.07	104591.0	4399828.65	277
2015-08-10	42.06	43.16	42.06	42.12	0.28	0.67	238138.0	10123414.35	495
2015-08-09	41.35	42.47	41.1	41.84	0.23	0.55	189418.0	7930776.4	376
2015-08-06	42.06	42.47	41.35	41.61	-0.89	-2.09	303258.0	12646592.0	599
2015-08-05	43.42	43.42	42.47	42.5	-0.51	-1.19	243051.0	10421411.3	511
2015-08-04	41.64	44.52	41.35	43.01	1.4	3.36	1040939.0	44996745.15	1508
2015-08-03	41.35	42.06	41.1	41.61	0.2	0.48	335050.0	13867596.3	519
2015-08-02	44.82	44.82	40.69	41.41	-3.47	-7.73	596808.0	25046132.3	1155
2015-07-30	45.48	46.18	44.82	44.88	-0.33	-0.73	499349.0	22735418.0	636
2015-07-29	45.23	46.6	44.82	45.21	0.41	0.92	559057.0	25498332.0	584
2015-07-28	45.23	45.23	44.82	44.8	-0.26	-0.58	100801.0	4515490.5	190
2015-07-27	45.23	45.89	44.82	45.06	-0.42	-0.92	251053.0	11337472.75	347
2015-07-26	45.89	45.89	45.23	45.48	-0.15	-0.33	136569.0	6213062.65	264
2015-07-23	45.48	45.89	45.48	45.63	0.15	0.33	106110.0	4835458.5	252
2015-07-22	45.89	45.89	45.23	45.48	0.33	0.73	91477.0	4163163.7	230
2015-07-15	45.23	46.18	45.23	45.15	0.15	0.33	428833.0	19598994.85	687
2015-07-14	45.23	45.89	44.52	45.0	-0.21	-0.46	174529.0	7843641.5	374
2015-07-13	45.48	45.48	45.23	45.21	-0.62	-1.35	111125.0	5036956.7	238
2015-07-12	45.89	46.18	45.48	45.83	-0.12	-0.26	102640.0	4703465.4	195
2015-07-09	45.48	46.18	45.48	45.95	0.47	1.03	105730.0	4842442.7	220
2015-07-08	45.48	45.89	45.48	45.48	0.0	0.0	47917.0	2184474.6	129
2015-07-07	45.89	45.89	45.48	45.48	-0.27	-0.59	41292.0	1884836.05	120
2015-07-06	45.48	46.18	45.48	45.75	0.18	0.39	126285.0	5779192.6	196
2015-07-05	45.48	45.89	45.23	45.57	0.09	0.2	165858.0	7538928.8	259
2015-07-02	46.6	46.6	45.48	45.48	-0.69	-1.49	191335.0	8783071.3	395
2015-07-01	45.48	46.89	45.23	46.17	0.77	1.7	899047.0	41679472.3	1067
2015-06-30	44.82	45.89	44.11	45.4	-0.08	-0.18	250420.0	11229139.2	487
2015-06-29	46.18	46.18	44.82	45.48	-1.1	-2.36	208627.0	9491086.9	395
2015-06-28	47.13	47.96	46.18	46.58	-0.29	-0.62	470664.0	22189579.45	590
2015-06-25	46.89	47.13	46.89	46.87	-0.08	-0.17	165253.0	7745612.95	321
2015-06-24	47.13	47.55	46.89	46.95	0.0	0.0	108084.0	5092647.7	195
2015-06-23	46.89	47.13	46.6	46.95	0.17	0.36	78408.0	3675998.8	177
2015-06-22	46.89	47.13	46.6	46.78	0.06	0.13	146804.0	6872830.2	262
2015-06-21	47.55	47.55	46.18	46.72	-0.98	-2.05	289192.0	13566406.35	439
2015-06-18	47.13	48.25	46.89	47.7	0.51	1.08	263298.0	12492947.75	385
2015-06-17	47.55	47.55	46.89	47.19	-0.1	-0.21	98111.0	4631478.1	263
2015-06-16	47.55	47.96	47.13	47.29	-0.18	-0.38	93564.0	4435725.4	262
2015-06-15	48.25	48.67	47.13	47.47	-0.9	-1.86	231766.0	11085806.25	502
2015-06-14	48.25	48.67	48.25	48.37	0.26	0.54	112568.0	5440269.8	296
2015-06-11	48.25	48.67	47.96	48.11	-0.13	-0.27	125592.0	6045709.55	305
2015-06-10	48.25	48.67	48.25	48.24	0.28	0.58	131898.0	6366755.5	385
2015-06-09	49.37	49.37	46.89	47.96	-0.97	-1.98	215099.0	10335931.45	573
2015-06-08	48.96	49.37	48.96	48.93	0.0	0.0	120526.0	5904858.0	317
2015-06-07	50.03	50.03	48.96	48.93	-0.82	-1.65	177918.0	8775067.75	400
2015-06-04	49.62	50.03	49.62	49.75	0.13	0.26	230961.0	11498958.6	385
2015-06-03	50.03	50.32	49.62	49.62	-0.23	-0.46	518036.0	25854600.8	619
2015-06-02	50.03	50.32	49.62	49.85	-0.36	-0.72	299927.0	14958938.4	525
2015-06-01	50.32	50.61	49.62	50.21	-0.42	-0.83	323989.0	16245294.45	569
2015-05-31	51.44	51.44	50.32	50.63	-0.49	-0.96	629446.0	32093446.95	724
2015-05-28	51.69	52.41	51.03	51.12	-0.29	-0.56	892328.0	46059974.95	1075
2015-05-27	50.61	52.1	50.61	51.41	1.38	2.76	2290793.0	117993154.45	2616
2015-05-26	50.32	50.61	50.03	50.03	-0.06	-0.12	477274.0	24011057.4	600
2015-05-25	50.03	50.61	49.62	50.09	0.06	0.12	600562.0	30168406.45	751
2015-05-24	50.03	50.32	49.62	50.03	-0.14	-0.28	272936.0	13622140.15	505
2015-05-21	50.32	50.61	50.03	50.17	-0.12	-0.24	222932.0	11207538.3	498
2015-05-20	51.44	51.44	50.03	50.29	-1.06	-2.06	574242.0	29120285.9	883
2015-05-19	51.69	52.1	51.03	51.35	0.0	0.0	718393.0	37062713.2	754
2015-05-18	51.44	52.41	51.03	51.35	0.0	0.0	1388750.0	71608915.25	1355
2015-05-17	51.44	52.41	51.03	51.35	0.35	0.69	845508.0	43540165.75	1199
2015-05-14	51.03	52.1	50.61	51.0	-0.6	-1.16	809577.0	41313181.95	1271
2015-05-13	52.1	52.1	51.44	51.6	-0.32	-0.62	200947.0	10356918.05	502
2015-05-12	51.69	52.1	51.03	51.92	0.16	0.31	226013.0	11690984.15	622
2015-05-11	52.82	53.44	51.69	51.76	-0.97	-1.84	683130.0	35845607.6	1304
2015-05-10	52.1	53.76	51.69	52.73	1.13	2.19	1179182.0	62260121.25	1722
2015-05-07	51.44	52.82	50.03	51.6	0.33	0.64	1874534.0	96686677.1	2399
2015-05-06	50.32	53.02	50.32	51.27	0.89	1.77	1736625.0	89848301.25	2448
2015-05-05	50.32	51.69	50.03	50.38	0.41	0.82	1051764.0	53138598.45	1375
2015-05-04	49.62	50.32	49.62	49.97	0.77	1.57	486027.0	24236274.45	638
2015-05-03	50.32	50.32	48.96	49.2	-0.83	-1.66	436053.0	21654618.55	756
2015-04-30	50.32	51.03	50.03	50.03	-0.18	-0.36	599789.0	30124890.85	832
2015-04-29	50.32	50.61	49.37	50.21	0.24	0.48	760074.0	38062448.6	832
2015-04-28	51.03	51.03	49.62	49.97	-0.74	-1.46	629960.0	31748403.55	828
2015-04-27	50.03	52.1	49.62	50.71	0.86	1.73	1371219.0	69984010.3	1742
2015-04-26	49.62	50.03	49.37	49.85	0.57	1.16	347933.0	17309971.65	583
2015-04-23	49.62	50.03	49.37	49.28	-0.34	-0.69	845181.0	41961779.4	952
2015-04-22	50.61	50.61	48.96	49.62	0.06	0.12	1243464.0	61976701.85	1404
2015-04-21	49.37	52.41	48.96	49.56	0.77	1.58	1841020.0	93426419.35	2777
2015-04-20	50.03	50.32	48.67	48.79	-1.06	-2.13	1222572.0	60402454.7	1323
2015-04-19	50.32	50.61	49.37	49.85	0.92	1.88	996643.0	49800950.3	1418
2015-04-16	49.62	50.61	48.67	48.93	0.69	1.43	2595611.0	128878081.3	3415
2015-04-15	44.52	48.25	44.11	48.24	4.14	9.39	2517575.0	117907830.55	2593
2015-04-14	44.11	44.82	44.11	44.1	-0.29	-0.65	170453.0	7556968.05	370
2015-04-13	44.11	44.82	44.11	44.39	0.06	0.14	220647.0	9801831.55	416
2015-04-12	45.23	45.48	44.11	44.33	0.0	0.0	292477.0	13069224.7	575
2015-04-09	43.16	44.82	43.16	44.33	0.91	2.1	751521.0	33236744.0	914
2015-04-08	43.42	44.52	43.42	43.42	0.0	0.0	454887.0	19949241.75	635
2015-04-07	42.75	43.7	42.47	43.42	1.01	2.38	576768.0	24945955.55	779
2015-04-06	42.47	43.16	42.47	42.41	0.09	0.21	198895.0	8465075.7	497
2015-04-05	43.7	43.7	41.64	42.32	-1.16	-2.67	295880.0	12611012.05	713
2015-04-02	44.82	44.82	43.16	43.48	-0.26	-0.59	361642.0	15953679.65	660
2015-04-01	44.11	44.52	43.42	43.74	-0.43	-0.97	222504.0	9795138.9	513
2015-03-31	44.52	45.23	43.42	44.17	-0.48	-1.08	438688.0	19423888.15	780
2015-03-30	45.89	46.89	44.52	44.65	-1.18	-2.57	730144.0	33385107.55	1216
2015-03-29	44.11	46.6	43.7	45.83	2.69	6.24	849838.0	38463136.85	1420
2015-03-26	41.35	43.42	39.69	43.14	-0.69	-1.57	455405.0	19199066.4	972
2015-03-25	46.6	46.89	43.42	43.83	-3.12	-6.65	386502.0	17423004.45	827
2015-03-24	47.55	47.55	46.6	46.95	-0.69	-1.45	203314.0	9564407.6	456
2015-03-23	48.25	48.67	47.55	47.64	-0.96	-1.98	299276.0	14361801.7	543
2015-03-22	47.55	48.96	46.89	48.6	1.65	3.51	649133.0	31119823.2	1018
2015-03-19	46.6	47.13	46.18	46.95	1.2	2.62	325649.0	15244428.25	722
2015-03-18	47.13	47.13	43.42	45.75	-1.32	-2.8	472743.0	21394976.95	963
2015-03-17	47.96	48.67	46.6	47.07	-0.4	-0.84	277772.0	13198709.7	639
2015-03-16	48.96	49.37	46.89	47.47	-1.32	-2.71	246893.0	11906731.25	675
2015-03-15	48.67	49.62	48.67	48.79	-1.42	-2.83	414056.0	20276277.35	823
2015-03-12	50.61	51.03	50.03	50.21	-0.5	-0.99	324699.0	16389231.9	720
2015-03-11	51.69	51.69	50.32	50.71	-1.58	-3.02	562349.0	28592737.75	1089
2015-03-10	52.82	53.02	52.1	52.29	-0.36	-0.68	242914.0	12731094.3	443
2015-03-09	53.02	53.02	52.41	52.65	-0.08	-0.15	260119.0	13693787.5	495
2015-03-08	53.02	53.44	52.41	52.73	-0.2	-0.38	677682.0	35817937.6	900
2015-03-05	53.02	53.76	52.82	52.93	-0.41	-0.77	895661.0	47659161.05	1175
2015-03-04	52.82	53.44	52.1	53.34	0.98	1.87	538418.0	28444053.45	818
2015-03-03	52.41	53.02	52.1	52.36	0.18	0.34	339730.0	17877510.85	568
2015-03-02	52.1	52.82	52.1	52.18	-0.06	-0.11	426189.0	22338682.5	640
2015-03-01	52.41	52.82	51.69	52.24	0.2	0.38	234842.0	12240891.2	548
2015-02-26	52.41	53.76	51.69	52.04	0.35	0.68	703140.0	36973562.35	1304
2015-02-25	52.82	52.82	51.03	51.69	-0.55	-1.05	469360.0	24197213.3	958
2015-02-24	54.06	54.48	52.1	52.24	-1.18	-2.21	887378.0	47009304.35	1237
2015-02-23	52.41	55.51	52.1	53.42	1.24	2.38	2495891.0	135097958.4	2952
2015-02-22	52.41	53.44	52.1	52.18	0.14	0.27	240306.0	12629826.0	435
2015-02-19	52.1	52.82	51.69	52.04	-0.2	-0.38	271375.0	14126610.5	499
2015-02-18	52.41	52.82	51.69	52.24	0.29	0.56	188280.0	9810231.9	402
2015-02-17	53.02	53.44	51.69	51.95	-0.7	-1.33	291443.0	15341603.85	549
2015-02-16	53.44	54.06	52.41	52.65	-0.08	-0.15	566347.0	30236745.85	999
2015-02-15	52.41	53.02	51.69	52.73	1.32	2.57	643428.0	33563153.85	914
2015-02-12	52.41	53.44	51.03	51.41	-1.73	-3.26	468843.0	24561792.65	920
2015-02-11	54.89	55.09	52.82	53.14	-1.58	-2.89	485058.0	26122524.8	970
2015-02-10	55.09	56.95	54.48	54.72	-0.77	-1.39	927261.0	51493883.55	1309
2015-02-09	55.09	55.81	54.06	55.49	0.28	0.51	772971.0	42441108.65	1189
2015-02-08	55.81	57.16	54.48	55.21	-0.42	-0.75	1068665.0	59680035.6	1881
2015-02-05	54.48	57.47	54.48	55.63	1.27	2.34	1588468.0	89044350.1	2595
2015-02-04	53.76	54.89	52.82	54.36	1.02	1.91	696224.0	37371405.6	1131
2015-02-03	55.09	55.81	52.82	53.34	-1.57	-2.86	1206830.0	65721484.05	2046
2015-02-02	54.06	56.53	53.02	54.91	1.9	3.58	2379140.0	131122891.3	3364
2015-02-01	50.61	53.02	49.62	53.01	4.5	9.28	1963910.0	100624961.25	2109
2015-01-29	49.37	49.62	48.25	48.51	-0.97	-1.96	678542.0	33204499.7	1066
2015-01-28	48.96	50.61	48.67	49.48	1.7	3.56	1685833.0	83383795.25	2054
2015-01-27	46.89	48.67	46.6	47.78	1.14	2.44	927928.0	44111994.95	1192
2015-01-26	45.89	47.13	45.23	46.64	1.58	3.51	645170.0	29802332.7	973
2015-01-22	43.7	45.89	43.42	45.06	0.06	0.13	356621.0	16081818.1	578
2015-01-21	46.6	46.89	44.82	45.0	-1.58	-3.39	288731.0	13256868.55	617
2015-01-20	47.13	47.13	46.6	46.58	-0.49	-1.04	223581.0	10466969.85	368
2015-01-19	47.13	47.96	46.6	47.07	0.0	0.0	432387.0	20396466.65	574
2015-01-18	46.89	47.55	46.89	47.07	0.2	0.43	260636.0	12272057.55	468
2015-01-15	47.55	48.67	46.6	46.87	-0.12	-0.26	667420.0	31715346.3	1017
2015-01-14	47.13	48.67	46.89	46.99	0.21	0.45	507900.0	24149372.6	876
2015-01-13	46.18	47.13	45.89	46.78	-0.35	-0.74	367796.0	17161955.15	711
2015-01-12	48.25	48.67	46.89	47.13	-1.01	-2.1	581900.0	27946463.05	920
2015-01-11	48.67	49.37	47.96	48.14	-0.17	-0.35	524940.0	25448609.05	803
2015-01-08	48.96	50.03	47.96	48.31	0.29	0.6	1351468.0	66324037.75	1721
2015-01-07	48.67	50.03	47.55	48.02	-0.22	-0.46	906558.0	44316189.15	1493
2015-01-06	47.13	49.37	46.89	48.24	-0.27	-0.56	775945.0	37368299.95	1678
2015-01-05	48.25	52.1	47.96	48.51	-0.88	-1.78	2203366.0	110875997.9	2915
2015-01-04	46.18	51.44	46.18	49.39	2.67	5.71	3015268.0	150485302.65	3527
2015-01-01	47.55	47.96	46.18	46.72	0.26	0.56	483967.0	22837597.15	952
2014-12-31	47.13	48.67	43.42	46.46	0.22	0.48	1142154.0	53365124.8	1884
2014-12-30	48.25	48.67	45.89	46.24	-3.1	-6.28	854235.0	40682724.8	1326
2014-12-29	48.67	51.69	47.96	49.34	1.56	3.26	1961127.0	98478271.8	2729
2014-12-28	47.13	49.37	46.6	47.78	0.91	1.94	824890.0	39565540.9	1374
2014-12-25	47.55	47.96	46.6	46.87	-0.91	-1.9	370676.0	17529767.1	752
2014-12-24	47.96	48.96	47.13	47.78	0.59	1.25	906337.0	43589390.75	1199
2014-12-23	47.13	48.25	46.6	47.19	0.12	0.25	532655.0	25202220.0	721
2014-12-22	45.48	48.25	44.11	47.07	0.9	1.95	826327.0	38824490.25	1271
2014-12-21	46.89	47.13	42.75	46.17	1.02	2.26	999612.0	45647511.85	1714
2014-12-18	43.16	45.23	43.16	45.15	3.95	9.59	645050.0	28768307.65	1190
2014-12-17	39.98	41.35	37.91	41.2	1.92	4.89	313486.0	12536672.65	858
2014-12-16	43.16	43.16	39.28	39.28	-4.35	-9.97	467262.0	18993167.7	891
2014-12-15	47.13	47.96	43.42	43.63	-2.9	-6.23	257249.0	11795909.5	702
2014-12-14	46.89	47.96	45.48	46.53	-2.2	-4.51	286176.0	13479499.3	732
2014-12-11	48.25	48.96	47.13	48.73	-0.12	-0.25	214382.0	10258152.6	645
2014-12-10	50.32	51.03	48.25	48.85	-1.44	-2.86	295617.0	14570546.75	649
2014-12-09	51.69	51.69	49.37	50.29	-1.54	-2.97	403488.0	20452639.5	813
2014-12-08	53.02	54.06	51.69	51.83	-1.77	-3.3	522336.0	27524099.8	1219
2014-12-07	52.41	55.81	50.61	53.6	1.56	3.0	3080731.0	165718808.2	4157
2014-12-04	47.96	52.41	47.96	52.04	4.4	9.24	1028491.0	51311917.85	1541
2014-12-03	48.25	48.67	47.13	47.64	-0.67	-1.39	414849.0	19865238.1	879
2014-12-02	50.61	52.1	47.96	48.31	-1.17	-2.36	977647.0	49194173.45	1683
2014-12-01	50.32	51.69	48.96	49.48	-1.87	-3.64	1271857.0	64010617.45	1897
2014-11-30	52.41	53.02	51.44	51.35	-5.63	-9.88	360460.0	18751520.6	946
2014-11-27	57.16	57.47	56.23	56.98	-0.77	-1.33	221987.0	12645909.9	618
2014-11-26	59.95	59.95	56.53	57.75	-2.05	-3.43	419076.0	24135252.9	930
2014-11-25	60.89	60.89	59.65	59.8	-1.87	-3.03	247584.0	14931391.2	585
2014-11-24	62.44	62.75	61.29	61.67	-0.26	-0.42	304277.0	18871568.4	464
2014-11-23	61.61	62.75	61.61	61.93	0.66	1.08	206951.0	12838862.55	434
2014-11-20	62.02	62.75	60.89	61.27	0.07	0.11	266015.0	16427603.0	508
2014-11-19	61.29	62.02	60.67	61.2	0.57	0.94	219122.0	13440320.65	509
2014-11-18	59.95	61.29	59.95	60.63	0.45	0.75	239685.0	14470087.75	558
2014-11-17	62.44	62.44	59.23	60.18	-2.67	-4.25	277571.0	16853620.65	856
2014-11-16	63.77	63.77	62.75	62.85	-0.91	-1.43	200520.0	12690220.4	474
2014-11-13	64.08	64.08	63.36	63.76	-0.32	-0.5	176820.0	11277626.9	479
2014-11-12	64.82	65.02	63.77	64.08	-0.34	-0.53	272985.0	17518116.8	565
2014-11-11	65.43	65.43	63.77	64.42	-1.55	-2.35	361024.0	23415444.05	680
2014-11-10	65.84	66.15	65.02	65.97	0.31	0.47	377515.0	24759297.2	578
2014-11-09	65.84	67.29	64.82	65.66	0.28	0.43	737229.0	48644977.55	1088
2014-11-06	66.56	66.87	65.02	65.38	0.2	0.31	397383.0	26186377.05	781
2014-11-05	66.87	68.22	64.4	65.18	-1.89	-2.82	771218.0	50663520.15	1346
2014-11-04	66.87	70.29	66.15	67.07	-0.48	-0.71	1091277.0	74571698.1	1834
2014-11-03	67.5	68.22	67.29	67.55	-0.32	-0.47	244327.0	16521004.35	490
2014-11-02	68.53	69.16	67.5	67.87	0.12	0.18	344109.0	23529186.3	828
2014-10-30	66.15	71.95	66.15	67.75	0.91	1.36	2129400.0	148278418.7	3787
2014-10-29	68.53	69.77	66.87	66.84	-1.46	-2.14	479485.0	32686999.6	906
2014-10-28	67.29	68.53	66.15	68.3	0.98	1.46	460039.0	30819391.45	648
2014-10-27	66.87	67.5	66.56	67.32	0.82	1.23	396221.0	26559145.75	685
2014-10-26	65.84	66.87	65.43	66.5	1.32	2.03	363588.0	24146980.85	738
2014-10-23	65.43	65.43	64.4	65.18	-0.71	-1.08	224504.0	14616612.75	524
2014-10-22	66.87	67.29	65.84	65.89	-0.49	-0.74	543380.0	36051439.75	908
2014-10-21	64.82	67.29	64.82	66.38	2.02	3.14	750346.0	49604844.45	1011
2014-10-20	66.15	66.56	63.77	64.36	-1.65	-2.5	662721.0	43045995.05	1180
2014-10-19	67.29	68.22	65.43	66.01	1.59	2.47	305979.0	20275534.6	779
2014-10-16	69.77	69.98	64.08	64.42	-6.22	-8.81	388379.0	25799305.25	1123
2014-10-15	71.43	71.95	70.6	70.64	-0.62	-0.87	297289.0	21227202.85	668
2014-10-14	73.08	73.08	70.29	71.26	-1.7	-2.33	251595.0	18006361.25	573
2014-10-13	71.12	73.28	69.77	72.96	2.07	2.92	296919.0	21276411.95	685
2014-10-12	75.77	75.77	70.29	70.89	-5.6	-7.32	406227.0	30065066.35	848
2014-10-02	76.9	76.9	76.07	76.49	-0.69	-0.89	134725.0	10321922.0	463
2014-10-01	77.21	78.04	76.9	77.18	-0.14	-0.18	250939.0	19370846.9	441
2014-09-30	78.04	78.25	77.21	77.32	-0.27	-0.35	288697.0	22416007.3	497
2014-09-29	77.42	78.87	77.21	77.59	-0.06	-0.08	442668.0	34493978.45	870
2014-09-28	76.6	79.69	76.07	77.65	1.42	1.86	906913.0	70679119.0	1769
2014-09-25	76.07	77.42	75.77	76.23	0.34	0.45	481347.0	36807184.55	897
2014-09-24	77.42	77.42	75.57	75.89	-1.29	-1.67	572370.0	43558642.15	1013
2014-09-22	76.6	78.04	76.07	77.18	-0.78	-1.0	403877.0	30986351.0	1024
2014-09-21	80.21	80.74	77.42	77.96	-2.33	-2.9	449735.0	35596577.5	1023
2014-09-18	81.35	81.55	79.91	80.29	-0.6	-0.74	401274.0	32369485.45	765
2014-09-17	81.35	82.7	80.74	80.89	0.35	0.43	436114.0	35648795.3	937
2014-09-16	81.04	81.55	79.91	80.54	-0.44	-0.54	276623.0	22316859.45	614
2014-09-15	81.04	82.18	80.21	80.98	-0.32	-0.39	244884.0	19859587.05	664
2014-09-14	83.83	83.83	81.04	81.3	-2.9	-3.44	642509.0	52930782.05	1485
2014-09-11	84.34	85.49	83.51	84.2	0.12	0.14	1512729.0	125862176.35	1060
2014-09-10	83.83	86.3	83.01	84.08	0.34	0.41	1076282.0	91153035.4	1908
2014-09-09	83.83	84.34	83.51	83.74	0.49	0.59	285852.0	23949673.1	599
2014-09-08	83.83	84.34	82.7	83.25	-0.12	-0.14	520830.0	43555180.55	958
2014-09-07	84.03	84.86	82.7	83.37	-0.91	-1.08	323848.0	27042917.25	893
2014-09-04	85.49	85.49	84.03	84.28	-1.24	-1.45	397640.0	33677064.25	1214
2014-09-03	84.34	87.13	84.03	85.52	1.85	2.21	1814109.0	155482557.1	3282
2014-09-02	81.35	84.34	80.21	83.67	2.78	3.44	1169716.0	96900984.0	1993
2014-09-01	81.55	81.55	80.74	80.89	-0.34	-0.42	259034.0	20996640.9	679
2014-08-31	81.04	82.7	80.74	81.23	0.34	0.42	561050.0	45857152.2	1252
2014-08-28	81.35	83.01	79.69	80.89	-0.75	-0.92	1298746.0	106005316.4	2803
2014-08-27	77.21	82.7	76.6	81.64	4.74	6.16	2434067.0	194637987.0	3634
2014-08-26	76.6	78.04	75.57	76.9	0.41	0.54	459290.0	35190810.0	1082
2014-08-25	78.25	78.56	76.07	76.49	-1.72	-2.2	657750.0	50719425.85	1403
2014-08-24	79.39	79.39	78.25	78.21	-0.9	-1.14	358209.0	28135177.25	720
2014-08-21	79.69	79.91	78.87	79.11	-0.51	-0.64	199475.0	15815777.95	571
2014-08-20	80.21	80.74	79.69	79.62	-0.67	-0.83	224866.0	18001247.65	650
2014-08-19	81.04	81.35	79.91	80.29	-0.42	-0.52	291917.0	23485221.75	794
2014-08-18	81.55	81.55	80.74	80.71	-0.33	-0.41	208937.0	16921236.65	559
2014-08-17	80.74	81.35	80.21	81.04	0.41	0.51	230721.0	18607235.0	704
2014-08-14	82.18	82.18	80.21	80.63	-1.32	-1.61	348171.0	28279362.45	873
2014-08-13	82.18	83.01	81.55	81.95	-0.06	-0.07	402498.0	33202796.9	839
2014-08-12	83.83	83.83	81.55	82.01	-1.78	-2.12	556889.0	46082048.5	1389
2014-08-11	83.83	85.17	83.51	83.79	0.42	0.5	626191.0	52796399.2	1260
2014-08-10	83.51	83.83	83.01	83.37	0.33	0.4	272936.0	22758752.2	627
2014-08-07	83.51	83.51	82.7	83.04	-0.21	-0.25	292775.0	24333749.95	721
2014-08-06	83.51	84.03	82.38	83.25	-0.2	-0.24	408231.0	33953316.5	941
2014-08-05	84.34	84.86	83.51	83.45	-0.89	-1.06	340842.0	28614467.65	808
2014-08-04	84.86	85.49	84.03	84.34	-0.28	-0.33	291345.0	24692907.15	668
2014-08-03	84.03	84.86	83.83	84.62	0.63	0.75	198698.0	16719994.9	622
2014-07-24	83.51	84.86	83.01	83.99	0.54	0.65	391212.0	32840301.55	1162
2014-07-23	87.65	87.65	83.01	83.45	-3.61	-4.15	649226.0	55269370.35	1936
2014-07-22	90.44	90.66	86.52	87.06	-3.08	-3.42	931983.0	82136656.7	2020
2014-07-21	89.62	92.1	88.48	90.14	0.92	1.03	577523.0	52078897.95	1285
2014-07-20	89.31	89.62	89.0	89.22	-0.23	-0.26	188260.0	16788924.2	514
2014-07-17	91.79	91.79	89.31	89.45	-1.93	-2.11	386662.0	34826573.5	893
2014-07-16	90.97	91.79	90.97	91.38	0.41	0.45	204156.0	18635840.1	505
2014-07-15	91.27	91.79	90.66	90.97	0.0	0.0	173227.0	15775104.55	419
2014-07-14	90.97	92.62	90.66	90.97	0.99	1.1	834298.0	76369045.65	1507
2014-07-13	90.44	90.44	89.62	89.98	0.0	0.0	216255.0	19443266.45	588
2014-07-10	90.66	90.97	89.31	89.98	-0.65	-0.72	476607.0	42850577.85	925
2014-07-09	90.97	90.97	90.44	90.63	-0.41	-0.45	187473.0	16999020.8	443
2014-07-08	91.27	91.27	90.66	91.04	-0.19	-0.21	128080.0	11636729.85	442
2014-07-07	92.3	92.3	90.66	91.23	-0.56	-0.61	307880.0	28212913.1	708
2014-07-06	89.62	93.13	89.62	91.79	2.22	2.48	862094.0	79048881.6	1709
2014-07-03	89.83	89.83	89.31	89.57	-0.29	-0.32	207772.0	18615473.0	716
2014-07-02	89.62	90.97	89.31	89.86	0.32	0.36	375726.0	33826473.7	1140
2014-07-01	89.31	89.83	88.48	89.54	0.38	0.43	420415.0	37529311.5	1202
2014-06-30	93.76	94.79	89.0	89.16	0.54	0.61	1416296.0	129750206.2	3426
2014-06-29	89.83	89.83	88.17	88.62	-2.19	-2.41	333937.0	29747252.4	1016
2014-06-26	93.13	93.13	90.44	90.81	-2.3	-2.47	539878.0	49540039.65	1473
2014-06-25	93.76	93.96	92.3	93.11	-0.26	-0.28	630715.0	58782493.45	1502
2014-06-24	93.76	94.59	92.1	93.37	-0.96	-1.02	438514.0	40792464.2	1192
2014-06-23	94.59	97.27	92.62	94.33	-0.21	-0.22	1067583.0	101363824.75	2491
2014-06-22	92.1	95.09	90.66	94.54	2.68	2.92	1044110.0	96923798.25	2365
2014-06-19	93.76	93.96	91.79	91.86	-2.08	-2.21	414845.0	38421991.7	1154
2014-06-18	93.96	93.96	92.62	93.94	0.31	0.33	487710.0	45556566.85	1312
2014-06-17	93.13	94.79	92.3	93.63	0.46	0.49	494556.0	46245996.15	1601
2014-06-16	98.1	98.93	92.3	93.17	-4.76	-4.86	954447.0	91528330.05	2523
2014-06-15	99.23	100.57	97.58	97.93	-2.39	-2.38	1090302.0	108183992.25	2557
2014-06-12	101.72	102.85	99.54	100.32	1.5	1.52	2130355.0	215661184.25	4472
2014-06-11	98.93	100.06	97.88	98.82	0.15	0.15	722451.0	71421879.9	1995
2014-06-10	100.06	104.19	97.58	98.67	-1.05	-1.05	3594797.0	362676494.7	7532
2014-06-09	106.89	106.89	98.93	99.72	-0.19	-0.19	3495388.0	361360763.55	8656
2014-06-08	100.06	100.06	98.71	99.91	8.81	9.67	1311769.0	131049233.45	1715
2014-06-05				91.1	0.0	0.0	0.0	0.0	0
2014-06-04	92.3	92.62	90.66	91.1	-1.43	-1.55	510956.0	46620402.9	1674
2014-06-03	94.59	94.79	92.3	92.53	-1.47	-1.56	879611.0	82235734.3	2380
2014-06-02	88.48	96.75	88.17	94.0	5.26	5.93	4145967.0	390499728.9	7932
2014-06-01	93.44	93.76	88.17	88.74	-6.51	-6.83	2051092.0	185463867.45	4604
2014-05-29	96.44	98.1	94.59	95.25	-3.49	-3.53	1649389.0	158912153.7	4407
2014-05-28	100.06	100.37	98.1	98.74	-0.82	-0.82	481702.0	47788958.35	1430
2014-05-27	100.06	101.72	99.23	99.56	0.6	0.61	1160079.0	116316423.15	2658
2014-05-26	98.1	100.57	98.1	98.96	0.97	0.99	1227240.0	122226852.2	2437
2014-05-25	98.1	98.71	97.58	97.99	-0.64	-0.65	390913.0	38349306.85	1160
2014-05-22	99.54	100.37	98.71	98.63	-0.6	-0.6	563913.0	56010457.6	1578
2014-05-21	98.71	100.89	98.1	99.23	0.69	0.7	1259894.0	125585175.6	2630
2014-05-20	98.71	99.23	97.88	98.54	-0.09	-0.09	501754.0	49454631.25	1357
2014-05-19	100.37	100.57	97.58	98.63	-1.69	-1.68	887800.0	87911622.2	2173
2014-05-18	100.06	100.57	99.54	100.32	0.6	0.6	925254.0	92581147.6	1686
2014-05-15	100.37	100.57	99.54	99.72	-0.34	-0.34	609121.0	60912648.45	1520
2014-05-14	100.89	100.89	99.54	100.06	-0.68	-0.68	746530.0	74846169.7	1974
2014-05-13	101.72	101.72	100.57	100.74	-0.41	-0.41	731067.0	73995222.75	1955
2014-05-12	100.06	102.85	98.93	101.15	1.15	1.15	2015428.0	203771911.6	3986
2014-05-11	101.4	101.72	99.54	100.0	-1.15	-1.14	903661.0	90636065.35	2379
2014-05-08	101.4	102.02	100.57	101.15	-0.23	-0.23	949275.0	96246706.9	2174
2014-05-07	102.02	102.22	101.4	101.38	-0.69	-0.68	714733.0	72750510.3	1822
2014-05-06	102.85	103.05	101.72	102.07	-0.55	-0.54	843724.0	86346044.25	2138
2014-05-05	102.22	104.19	100.57	102.62	0.35	0.34	1739311.0	177800837.15	3773
2014-05-04	103.36	104.19	102.02	102.27	0.08	0.08	1706496.0	175575252.6	3955
2014-05-01	104.82	105.84	100.57	102.19	-8.06	-7.31	5846194.0	601103331.0	11453
2014-04-30	115.57	116.81	110.18	110.25	-11.99	-9.81	4331979.0	486420959.8	9710
2014-04-29	130.66	130.86	116.6	122.24	-7.12	-5.5	3568281.0	446224388.3	8928
2014-04-28	127.96	130.86	127.96	129.36	1.78	1.4	3248404.0	420254727.85	6353
2014-04-27	125.69	129.0	125.49	127.58	2.44	1.95	3298413.0	419407967.3	6239
2014-04-24	124.86	128.17	124.25	125.14	0.6	0.48	4104895.0	518263079.8	6942
2014-04-23	122.18	126.52	120.94	124.54	3.07	2.53	5330341.0	662683386.6	8652
2014-04-22	121.56	123.83	120.94	121.47	3.82	3.25	2597898.0	316856151.65	4932
2014-04-21	116.81	118.87	115.57	117.65	1.53	1.32	1452083.0	169901966.0	3302
2014-04-20	114.11	117.22	113.91	116.12	2.07	1.81	1301124.0	151008572.5	3342
2014-04-17	119.69	120.11	111.01	114.05	-6.69	-5.54	3058364.0	356195687.2	7209
2014-04-16	123.42	123.42	120.74	120.74	-2.4	-1.95	1263221.0	153901695.1	3440
2014-04-15	125.49	126.52	121.56	123.14	-1.72	-1.38	2515469.0	312332103.45	5631
2014-04-14	122.18	128.17	121.56	124.86	2.28	1.86	3846449.0	483042426.15	7435
2014-04-13	122.59	124.25	121.56	122.58	-1.45	-1.17	1548362.0	190403321.35	3750
2014-04-10	122.18	126.52	120.74	124.03	2.4	1.97	4492905.0	557965279.2	9025
2014-04-09	124.25	126.32	114.74	121.63	-2.4	-1.94	4095416.0	504190087.65	8625
2014-04-08	118.87	128.37	118.25	124.03	5.52	4.66	5848687.0	717176401.85	9770
2014-04-07	118.25	118.87	116.6	118.51	0.67	0.57	1565865.0	184675539.05	3493
2014-04-06	116.81	120.74	115.77	117.84	0.69	0.59	3232893.0	382218810.3	6087
2014-04-03	114.74	117.22	114.33	117.15	1.71	1.48	1088785.0	125912365.65	2862
2014-04-02	117.42	118.04	114.74	115.44	-2.06	-1.75	1063327.0	123685718.25	3414
2014-04-01	118.04	119.28	117.22	117.5	0.0	0.0	1262123.0	148604479.55	3429
2014-03-31	122.18	122.59	116.81	117.5	-1.4	-1.18	4280164.0	509330886.15	8885
2014-03-30	115.98	119.69	115.98	118.9	3.81	3.31	3658172.0	431918147.1	5924
2014-03-27	116.81	118.45	114.33	115.09	-1.37	-1.18	2310749.0	269507728.65	4917
2014-03-26	114.74	119.28	114.11	116.46	2.07	1.81	4583242.0	535070658.2	7220
2014-03-25	111.43	115.15	110.6	114.39	3.1	2.79	2676681.0	303734268.15	5036
2014-03-24	111.84	111.84	110.6	111.29	-0.35	-0.31	662612.0	73627081.8	1770
2014-03-23	111.64	113.08	109.98	111.64	0.69	0.62	1450703.0	161265791.7	3282
2014-03-20	111.01	114.11	108.94	110.95	-1.04	-0.93	2214866.0	245971779.95	5817
2014-03-19	119.91	121.35	111.64	111.99	-6.52	-5.5	3147152.0	367915918.4	7502
2014-03-18	119.69	122.18	116.6	118.51	-0.71	-0.6	3047257.0	364139784.1	6554
2014-03-17	121.35	123.01	118.25	119.22	-0.35	-0.29	2355530.0	283785677.2	5724
2014-03-16	116.81	122.18	115.98	119.57	4.48	3.89	5586599.0	667331983.65	9585
2014-03-13	111.01	119.28	110.18	115.09	5.2	4.73	4530663.0	523032055.3	9570
2014-03-12	107.71	118.25	107.3	109.89	-3.81	-3.35	5794593.0	654571428.7	12231
2014-03-11	110.18	118.04	109.16	113.7	5.51	5.09	4906294.0	560167901.8	11084
2014-03-10	104.82	111.43	104.19	108.19	3.77	3.61	3186037.0	343788472.5	5935
2014-03-09	102.02	106.47	101.72	104.42	2.76	2.71	2201230.0	230433654.4	4073
2014-03-06	105.02	105.84	100.57	101.66	-3.09	-2.95	1309252.0	135719646.15	3183
2014-03-05	100.06	105.84	98.71	104.75	5.52	5.56	4451191.0	456813167.7	7206
2014-03-04	98.71	99.54	98.71	99.23	1.01	1.03	515977.0	51149321.6	1096
2014-03-03	99.23	99.23	97.88	98.22	-1.34	-1.35	478219.0	47156007.0	1139
2014-03-02	99.23	100.57	98.71	99.56	0.0	0.0	635595.0	63083326.05	1275
2014-02-27	98.93	100.57	98.71	99.56	0.66	0.67	673438.0	67097492.6	1606
2014-02-26	99.23	99.54	98.93	98.9	-0.33	-0.33	304863.0	30205911.9	946
2014-02-25	99.54	100.37	98.93	99.23	-0.33	-0.33	551439.0	54889591.25	1251
2014-02-24	100.06	100.06	98.93	99.56	-0.35	-0.35	756186.0	75192117.05	1453
2014-02-23	99.54	100.57	99.54	99.91	0.35	0.35	481964.0	48180751.75	1071
2014-02-20	100.37	100.37	98.93	99.56	-0.73	-0.73	599670.0	59633990.15	1456
2014-02-19	100.06	100.89	99.54	100.29	0.73	0.73	425525.0	42571963.25	1116
2014-02-18	100.89	102.02	99.54	99.56	-1.05	-1.04	561420.0	56596199.35	1721
2014-02-17	98.1	103.05	98.1	100.61	2.39	2.43	2067609.0	208866623.4	4898
2014-02-16	98.1	98.93	98.1	98.22	0.0	0.0	348877.0	34356412.3	946
2014-02-13	98.1	99.23	97.88	98.22	0.0	0.0	388459.0	38217870.2	1263
2014-02-12	99.23	99.54	97.88	98.22	-0.68	-0.69	526491.0	51975097.85	1643
2014-02-11	99.23	100.57	98.71	98.9	-0.33	-0.33	680123.0	67643253.95	1899
2014-02-10	98.1	100.57	97.58	99.23	1.38	1.41	1125714.0	111664472.9	3042
2014-02-09	100.06	100.57	97.58	97.85	-1.71	-1.72	873237.0	86606689.5	2205
2014-02-06	100.57	101.4	99.23	99.56	-1.41	-1.4	587466.0	58841381.4	1919
2014-02-05	102.02	102.22	100.57	100.97	-0.69	-0.68	553436.0	56136174.2	1611
2014-02-04	100.89	103.36	100.57	101.66	-0.69	-0.67	547366.0	55725465.1	1890
2014-02-03	102.02	104.82	100.37	102.35	0.0	0.0	1324333.0	135504866.0	3678
2014-02-02	106.06	107.3	102.22	102.35	-4.81	-4.49	1535809.0	160638925.65	4172
2014-01-30	108.94	110.6	107.3	107.16	-11.74	-9.87	4876165.0	528508501.95	9436
2014-01-29	108.33	118.87	108.33	118.9	10.71	9.9	4579552.0	520465484.2	9075
2014-01-28	107.3	109.98	106.89	108.19	2.07	1.95	1284572.0	138917346.55	3149
2014-01-27	107.71	110.6	105.84	106.12	-1.73	-1.6	1365424.0	147227709.25	4235
2014-01-26	109.77	114.11	106.47	107.85	-3.79	-3.39	2588254.0	287606211.5	5647
2014-01-23	106.47	114.11	106.06	111.64	4.81	4.5	3631203.0	405042949.9	7168
2014-01-22	100.06	108.53	99.54	106.83	6.92	6.93	1892710.0	197062047.75	4405
2014-01-21	100.89	100.89	98.93	99.91	-0.38	-0.38	383055.0	38182884.4	1385
2014-01-20	102.85	104.19	100.06	100.29	-2.06	-2.01	850741.0	86729351.9	2451
2014-01-19	105.64	110.18	102.02	102.35	-3.43	-3.24	1578253.0	167636837.7	4369
2014-01-16	108.94	114.74	105.02	105.78	-3.45	-3.16	4514690.0	497833063.3	10061
2014-01-15	99.54	109.16	99.23	109.23	9.67	9.71	5005998.0	536632796.05	8190
2014-01-14	98.71	100.06	98.1	99.56	0.66	0.67	205459.0	20323120.6	656
2014-01-13	99.23	99.23	98.71	98.9	-0.33	-0.33	176359.0	17408700.8	566
2014-01-12	98.1	99.23	97.88	99.23	1.01	1.03	216449.0	21327018.15	692
2014-01-09	99.23	99.23	97.88	98.22	-1.01	-1.02	325616.0	32051715.85	1079
2014-01-08	100.37	100.37	98.93	99.23	-0.68	-0.68	376914.0	37568698.45	837
2014-01-07	98.93	100.37	98.93	99.91	1.01	1.02	276909.0	27636307.3	816
2014-01-06	100.37	100.37	98.93	98.9	-1.39	-1.39	260215.0	25933939.45	721
2014-01-05	99.23	101.4	98.93	100.29	1.39	1.41	456638.0	45715997.35	1175
2014-01-02	100.06	100.06	98.71	98.9	-1.01	-1.01	326497.0	32373385.65	813
2014-01-01	99.23	100.37	98.93	99.91	0.68	0.69	250099.0	24962645.05	752
2013-12-31	100.57	100.89	98.71	99.23	-1.38	-1.37	376511.0	37486732.05	1034
2013-12-30	98.93	100.57	98.71	100.61	1.71	1.73	504836.0	50354098.0	1113
2013-12-29	98.71	99.54	98.1	98.9	0.36	0.37	244793.0	24203802.6	752
2013-12-26	98.71	98.93	98.1	98.54	-0.36	-0.36	238187.0	23451702.6	709
2013-12-25	98.93	99.54	98.71	98.9	0.0	0.0	150158.0	14849870.6	479
2013-12-24	100.06	100.06	98.71	98.9	-0.66	-0.66	185028.0	18311006.8	653
2013-12-23	98.71	101.72	98.1	99.56	1.02	1.04	771282.0	77227919.65	1971
2013-12-22	98.71	99.23	98.1	98.54	0.32	0.33	231262.0	22818474.75	652
2013-12-19	98.93	99.23	98.1	98.22	-0.68	-0.69	311380.0	30688698.75	848
2013-12-18	98.1	99.54	97.58	98.9	0.68	0.69	291876.0	28711032.8	830
2013-12-17	98.93	99.54	97.58	98.22	-0.32	-0.32	415465.0	40913362.65	1211
2013-12-16	101.72	103.05	98.71	98.54	-3.12	-3.07	674269.0	68408817.65	1702
2013-12-15	97.58	102.02	97.58	101.66	4.5	4.63	595421.0	59057498.1	1326
2013-12-12	97.27	97.27	96.44	97.16	-0.36	-0.37	205160.0	19861623.65	573
2013-12-11	98.1	98.1	97.27	97.52	-1.02	-1.04	165246.0	16154252.65	539
2013-12-10	98.93	99.23	97.88	98.54	-0.36	-0.36	161993.0	15959342.5	581
2013-12-09	98.93	100.06	98.71	98.9	0.36	0.37	301876.0	29908390.15	810
2013-12-08	96.44	98.93	96.44	98.54	2.05	2.12	382084.0	37339645.1	868
2013-12-05	96.44	97.27	96.23	96.49	-0.35	-0.36	183856.0	17760407.4	615
2013-12-04	95.41	96.75	95.41	96.84	1.75	1.84	338061.0	32551530.0	1052
2013-12-03	97.88	97.88	95.09	95.09	-2.76	-2.82	444964.0	42978554.45	1432
2013-12-02	99.23	99.54	97.58	97.85	-1.38	-1.39	500216.0	49099497.85	1554
2013-12-01	102.02	102.22	99.23	99.23	-2.75	-2.7	551893.0	55539221.75	1790
2013-11-28	102.02	103.68	101.4	101.98	1.01	1.0	1402600.0	143634905.85	3858
2013-11-27	108.94	109.16	100.37	100.97	-7.91	-7.26	975275.0	104454253.25	2484
2013-11-26	110.18	111.64	108.94	108.88	-1.75	-1.58	1280520.0	141244118.95	2978
2013-11-25	109.16	111.01	106.89	110.63	1.75	1.61	1435104.0	156447556.85	3496
2013-11-24	103.05	110.6	102.85	108.88	6.2	6.04	1870038.0	201329816.05	4253
2013-11-21	102.02	103.68	102.02	102.68	0.7	0.69	235171.0	24150030.9	733
2013-11-20	101.72	103.05	101.4	101.98	0.0	0.0	238863.0	24356980.25	713
2013-11-19	103.05	103.05	100.89	101.98	-1.73	-1.67	294347.0	30011025.25	1054
2013-11-18	104.19	104.19	103.05	103.71	0.0	0.0	373037.0	38653551.9	1090
2013-11-17	104.82	106.89	103.36	103.71	-0.71	-0.68	796927.0	84036292.9	1851
2013-11-14	104.82	105.64	102.85	104.42	-0.33	-0.32	1109540.0	115381034.5	2628
2013-11-13	102.02	105.02	100.89	104.75	2.77	2.72	819340.0	84654875.5	1743
2013-11-12	103.05	103.36	102.02	101.98	-0.7	-0.68	285273.0	29298137.3	807
2013-11-11	101.4	103.68	100.89	102.68	1.38	1.36	1133430.0	116547710.85	2057
2013-11-10	100.89	102.02	99.54	101.3	1.74	1.75	709303.0	71562478.0	1599
2013-11-07	98.93	101.4	98.71	99.56	1.02	1.04	918855.0	92202435.25	1764
2013-11-06	98.71	99.54	97.88	98.54	0.0	0.0	262913.0	25920799.65	824
2013-11-05	98.93	100.06	97.88	98.54	-0.36	-0.36	406529.0	40062525.1	1059
2013-11-04	99.54	100.37	98.1	98.9	-1.01	-1.01	387040.0	38392095.6	1168
2013-11-03	97.58	101.4	97.27	99.91	3.07	3.17	1141660.0	113880986.1	2458
2013-10-31	96.44	98.71	96.23	96.84	0.74	0.77	452186.0	44023884.65	1434
2013-10-30	96.44	97.27	95.92	96.1	0.32	0.33	218301.0	21043957.85	678
2013-10-29	96.44	96.44	95.92	95.78	-0.71	-0.74	108026.0	10367181.7	443
2013-10-28	97.58	97.58	96.23	96.49	-0.67	-0.69	118232.0	11417244.05	409
2013-10-27	97.58	97.58	96.75	97.16	0.0	0.0	116065.0	11286043.75	348
2013-10-24	96.75	97.58	96.75	97.16	0.0	0.0	123695.0	12020983.25	372
2013-10-23	97.27	98.1	96.44	97.16	-0.36	-0.37	155132.0	15082075.1	494
2013-10-22	97.88	100.06	97.27	97.52	0.0	0.0	378518.0	37350510.6	1015
2013-10-21	97.58	98.1	96.44	97.52	0.68	0.7	299128.0	29194358.85	829
2013-10-20	95.92	97.58	95.92	96.84	2.42	2.56	221872.0	21476297.0	725
2013-10-10	93.96	94.79	93.76	94.42	0.34	0.36	128343.0	12099277.8	534
2013-10-09	93.44	94.79	93.13	94.08	0.71	0.76	131884.0	12396753.6	514
2013-10-08	93.96	93.96	93.44	93.37	-0.71	-0.75	88888.0	8324085.6	409
2013-10-07	94.79	95.41	93.96	94.08	-1.36	-1.42	125269.0	11849028.2	504
2013-10-06	97.58	97.88	93.13	95.44	-2.08	-2.13	223309.0	21322545.5	838
2013-10-03	97.58	97.88	96.75	97.52	0.0	0.0	97859.0	9525266.9	366
2013-10-02	97.88	98.1	97.27	97.52	-0.33	-0.34	122242.0	11943698.85	447
2013-10-01	97.58	98.71	97.27	97.85	0.0	0.0	142973.0	13994892.6	505
2013-09-30	98.1	98.1	97.27	97.85	-0.37	-0.38	137896.0	13480629.0	543
2013-09-29	100.06	100.06	98.1	98.22	-1.34	-1.35	191472.0	18912954.3	711
2013-09-26	100.06	100.89	99.23	99.56	-0.35	-0.35	284254.0	28458953.35	932
2013-09-25	100.37	100.57	100.06	99.91	-0.7	-0.7	186913.0	18739682.3	551
2013-09-24	100.37	100.89	100.06	100.61	0.7	0.7	409828.0	41154121.6	1115
2013-09-19	100.37	100.57	99.23	99.91	0.68	0.69	332249.0	33228590.45	1164
2013-09-18	100.37	100.89	98.93	99.23	-0.33	-0.33	666378.0	66363369.95	1855
2013-09-17	98.93	105.02	98.1	99.56	0.66	0.67	1952651.0	198886288.9	4207
2013-09-16	95.92	99.54	94.79	98.9	3.12	3.26	1082330.0	105582273.15	2538
2013-09-15	93.96	96.23	93.96	95.78	3.1	3.34	623262.0	59119508.25	1350
2013-09-12	92.3	93.76	92.3	92.68	0.0	0.0	325268.0	30267920.55	967
2013-09-11	93.96	93.96	92.3	92.68	-1.4	-1.49	424445.0	39434191.55	1147
2013-09-10	92.3	93.96	91.79	94.08	4.86	5.45	621668.0	57651541.15	1525
2013-09-09	89.62	89.62	88.48	89.22	-0.35	-0.39	172736.0	15392072.8	705
2013-09-08	91.27	91.27	89.31	89.57	0.0	0.0	353531.0	31925877.3	1029
2013-09-05	89.31	91.27	88.48	89.57	-0.38	-0.42	344967.0	30920334.8	1180
2013-09-04	91.79	92.1	89.62	89.95	-2.73	-2.95	402914.0	36595950.3	1316
2013-09-03	96.23	96.23	90.97	92.68	-3.1	-3.24	617068.0	57853584.95	1685
2013-09-02	96.23	97.27	94.79	95.78	0.0	0.0	532608.0	51066423.25	1233
2013-09-01	95.92	96.44	94.79	95.78	2.74	2.94	665474.0	63616311.1	1601
2013-08-29	96.23	96.44	92.62	93.04	-0.67	-0.71	613634.0	57928648.7	1790
2013-08-28	87.65	95.92	87.65	93.71	-0.37	-0.39	1136437.0	105900750.1	3260
2013-08-27	103.05	103.05	93.96	94.08	-10.34	-9.9	806438.0	78685760.95	2927
2013-08-26	106.06	106.06	103.68	104.42	-1.7	-1.6	408931.0	42842405.55	1525
2013-08-25	107.71	107.71	105.64	106.12	-2.07	-1.91	622237.0	66385362.2	2083
2013-08-22	109.77	109.77	107.5	108.19	-0.69	-0.63	710824.0	76945205.35	2451
2013-08-21	110.18	114.74	108.33	108.88	1.38	1.28	3088664.0	345824872.15	6959
2013-08-20	108.33	108.53	107.3	107.5	-0.69	-0.64	707520.0	76281539.25	1404
2013-08-19	107.71	109.77	107.5	108.19	0.0	0.0	1298109.0	140907014.6	2398
2013-08-18	107.3	108.53	106.06	108.19	1.03	0.96	845435.0	90988933.8	1671
2013-08-15	107.5	107.71	106.89	107.16	-0.34	-0.32	265285.0	28461350.5	861
2013-08-14	107.71	109.77	107.3	107.5	-1.06	-0.98	873649.0	94440768.05	1852
2013-08-13	107.3	108.94	106.89	108.56	1.4	1.31	659161.0	71154426.0	1489
2013-08-05	108.53	108.53	106.47	107.16	-1.72	-1.58	822001.0	88466763.9	2176
2013-08-04	105.02	109.16	104.82	108.88	3.77	3.59	1506527.0	162293140.95	3185
2013-08-01	104.19	106.06	103.68	105.11	1.06	1.02	574302.0	60259475.4	1733
2013-07-31	106.89	106.89	103.68	104.05	-2.78	-2.6	447173.0	47173485.7	1469
2013-07-30	107.3	107.5	106.47	106.83	0.0	0.0	451593.0	48204773.95	1086
2013-07-29	106.89	107.71	106.47	106.83	0.71	0.67	445849.0	47673447.8	1299
2013-07-28	107.5	107.71	105.64	106.12	-0.71	-0.66	676507.0	72072020.45	2031
2013-07-25	108.94	110.18	106.06	106.83	-1.36	-1.26	1467177.0	158642383.4	3886
2013-07-24	106.89	110.18	105.84	108.19	3.77	3.61	2186815.0	237302991.0	5282
2013-07-23	100.06	107.5	99.54	104.42	4.86	4.88	2050805.0	214025089.75	5566
2013-07-22	99.23	101.4	99.23	99.56	-0.35	-0.35	243428.0	24402355.8	919
2013-07-21	98.1	100.57	97.58	99.91	1.01	1.02	269009.0	26833056.45	1051
2013-07-18	101.72	101.72	98.93	98.9	-2.76	-2.71	356193.0	35707712.0	1485
2013-07-17	102.02	102.85	101.4	101.66	-0.69	-0.67	159910.0	16298195.55	652
2013-07-16	102.22	103.68	101.4	102.35	0.37	0.36	424402.0	43576759.05	1450
2013-07-15	102.85	103.05	101.72	101.98	-1.04	-1.01	188558.0	19296659.3	911
2013-07-14	104.19	105.02	102.85	103.02	-0.69	-0.67	381505.0	39589694.75	1302
2013-07-11	100.57	105.02	99.54	103.71	2.74	2.71	1062770.0	110074018.65	3532
2013-07-10	102.85	103.05	100.57	100.97	-1.71	-1.67	265545.0	26981529.3	1097
2013-07-09	104.4	104.4	102.85	102.68	-1.74	-1.67	354157.0	36626323.15	1616
2013-07-08	105.84	106.06	104.19	104.42	-1.36	-1.29	324761.0	34035716.8	1533
2013-07-07	106.89	107.71	105.84	105.78	-0.66	-0.62	492192.0	52569633.8	1672
2013-07-04	107.5	108.33	106.06	106.44	-0.39	-0.37	440893.0	47238033.5	1858
2013-07-03	108.33	109.16	106.89	106.83	-1.73	-1.59	698922.0	75366437.1	2154
2013-07-02	109.77	110.6	108.33	108.56	-1.33	-1.21	700378.0	76486539.05	2622
2013-07-01	111.43	114.11	109.16	109.89	1.7	1.57	2777837.0	309937249.9	7167
2013-06-30	105.64	109.16	104.19	108.19	1.75	1.64	1170993.0	125498356.4	3721
2013-06-26	109.77	109.98	106.47	106.44	-2.79	-2.55	826746.0	89575112.55	2811
2013-06-25	108.33	111.01	108.33	109.23	0.35	0.32	2146733.0	235264370.7	4247
2013-06-24	109.16	110.6	108.33	108.88	-0.35	-0.32	1409784.0	154128368.45	3595
2013-06-23	108.33	112.67	107.5	109.23	2.07	1.93	2879215.0	317638691.25	6008
2013-06-22	105.84	109.98	102.85	107.16	0.0	0.0	2124361.0	229012273.7	5840
2013-06-19	102.85	112.47	100.89	107.16	4.14	4.02	4166062.0	449565355.1	9285
2013-06-18	103.68	104.4	102.02	103.02	-0.34	-0.33	644126.0	66457354.2	1980
2013-06-17	101.4	104.19	100.89	103.36	3.07	3.06	1312742.0	134998793.85	3494
2013-06-16	96.75	102.85	96.75	100.29	2.07	2.11	1627136.0	161791253.05	4677
2013-06-15	106.47	106.47	98.1	98.22	-10.66	-9.79	1489595.0	153434979.25	5014
2013-06-12	109.77	111.01	108.53	108.88	-0.35	-0.32	1181875.0	129608805.75	3653
2013-06-11	111.43	111.64	109.16	109.23	-2.06	-1.85	1266235.0	139899806.65	3733
2013-06-10	111.43	113.28	109.98	111.29	0.34	0.31	2116894.0	236506089.05	5839
2013-06-09	111.84	115.15	111.01	110.95	-0.69	-0.62	2948231.0	331958314.2	7437
2013-06-08	108.33	114.11	106.89	111.64	5.2	4.89	3498481.0	388969650.5	8417
2013-06-05	102.22	109.16	101.72	106.44	1.69	1.61	2914608.0	309139715.85	8993
2013-06-04	111.84	112.47	104.19	104.75	-6.2	-5.59	2217974.0	239044304.75	8466
2013-06-03	107.71	113.28	107.5	110.95	5.52	5.24	4630740.0	514991995.45	12617
2013-06-02	97.88	109.98	97.27	105.43	5.14	5.13	6454441.0	675302390.7	15106
2013-06-01	91.79	100.37	90.97	100.29	8.97	9.82	3615155.0	348020439.6	7278
2013-05-29	93.76	95.41	89.83	91.32	-2.39	-2.55	1956112.0	182910708.75	5005
2013-05-28	93.44	95.92	92.3	93.71	0.67	0.72	1844428.0	173834142.65	4753
2013-05-27	89.31	94.79	87.96	93.04	3.47	3.87	2851894.0	262384493.15	6984
2013-05-26	92.3	93.13	89.31	89.57	-3.8	-4.07	1367685.0	124818582.8	4044
2013-05-25	93.44	96.75	93.13	93.37	-0.34	-0.36	1671742.0	159291718.3	4626
2013-05-22	89.0	96.75	88.17	93.71	4.81	5.41	3610470.0	336139859.1	6955
2013-05-21	87.96	90.97	87.96	88.9	1.38	1.58	1231932.0	110240082.1	2755
2013-05-20	87.96	89.31	86.83	87.52	-1.04	-1.17	546498.0	48172748.2	1368
2013-05-19	86.3	90.44	85.49	88.56	2.79	3.25	1241934.0	109921484.0	3268
2013-05-18	83.83	85.69	83.51	85.77	2.4	2.88	449120.0	38021452.6	1103
2013-05-15	84.34	84.86	81.35	83.37	-1.06	-1.26	448133.0	37100976.2	1204
2013-05-14	85.17	86.3	84.03	84.43	-0.66	-0.78	410326.0	35006844.8	904
2013-05-13	86.3	86.52	84.03	85.09	-2.09	-2.4	450166.0	38435166.5	1010
2013-05-12	87.13	87.13	86.52	87.18	0.0	0.0	236478.0	20546997.3	569
2013-05-11	87.65	87.96	86.83	87.18	0.35	0.4	165060.0	14433787.35	522
2013-05-08	86.83	87.13	86.52	86.83	0.0	0.0	162272.0	14112013.1	558
2013-05-07	86.83	87.13	86.3	86.83	-0.69	-0.79	299810.0	25998829.95	887
2013-05-06	88.17	88.17	87.13	87.52	-1.04	-1.17	207809.0	18211047.9	694
2013-05-05	89.31	89.62	88.17	88.56	-0.66	-0.74	258307.0	22934275.95	806
2013-05-04	89.0	89.83	88.48	89.22	1.01	1.14	313539.0	28044982.5	930
2013-05-01	89.0	89.31	86.3	88.21	-1.74	-1.93	623984.0	55018880.0	1826
2013-04-30	90.97	93.13	89.83	89.95	-1.02	-1.12	1238704.0	112998860.3	2792
2013-04-29	92.3	92.62	90.66	90.97	-1.71	-1.85	425792.0	39007111.2	1317
2013-04-28	92.3	93.76	92.1	92.68	1.04	1.13	1062593.0	98342288.9	2338
2013-04-27	89.62	92.3	89.62	91.64	2.42	2.71	1593295.0	145478300.4	2832
2013-04-24	90.44	90.66	88.48	89.22	-1.06	-1.17	634510.0	57003912.3	1487
2013-04-23	89.83	91.79	89.62	90.28	0.71	0.79	877808.0	79441119.5	1784
2013-04-22	89.62	91.79	89.31	89.57	-0.71	-0.79	701804.0	63435791.7	1661
2013-04-21	89.62	91.27	89.31	90.28	0.71	0.79	791615.0	71593798.8	2129
2013-04-20	87.96	93.13	87.96	89.57	2.05	2.34	1662621.0	150622353.6	3561
2013-04-17	89.0	89.83	86.3	87.52	-1.38	-1.55	727474.0	64052727.6	1799
2013-04-16	90.44	91.27	88.48	88.9	-2.42	-2.65	926127.0	83365537.2	2074
2013-04-15	90.66	95.41	90.44	91.32	1.04	1.15	2017577.0	186547803.0	4642
2013-04-14	86.83	91.79	86.52	90.28	3.78	4.37	1821468.0	163514481.0	3825
2013-04-13	87.65	88.17	86.52	86.5	-0.33	-0.38	829959.0	72621383.1	1771
2013-04-10	86.3	88.17	85.69	86.83	1.06	1.24	932578.0	81155942.45	1721
2013-04-09	86.52	87.65	85.69	85.77	-0.38	-0.44	601787.0	51947764.95	1205
2013-04-08	85.17	88.48	84.86	86.15	1.06	1.25	752244.0	64992571.2	1820
2013-04-07	85.17	85.69	84.86	85.09	0.0	0.0	136876.0	11656110.3	520
2013-04-06	85.49	85.69	84.86	85.09	-1.06	-1.23	180730.0	15400725.4	775
2013-04-03	86.52	86.83	85.69	86.15	-0.35	-0.4	214794.0	18537234.1	701
2013-04-02	86.3	87.13	85.69	86.5	0.73	0.85	182308.0	15754682.4	648
2013-04-01	85.69	86.52	85.49	85.77	0.0	0.0	163360.0	14054765.2	540
2013-03-31	85.69	86.3	85.17	85.77	-0.38	-0.44	160369.0	13730410.6	639
2013-03-30	86.83	87.13	85.17	86.15	-1.03	-1.18	355498.0	30634862.05	1080
2013-03-27	87.96	88.17	86.83	87.18	-0.7	-0.8	308587.0	26987038.35	906
2013-03-26	89.0	89.31	87.65	87.88	-0.68	-0.77	405348.0	35841203.4	1198
2013-03-25	87.65	89.62	87.13	88.56	1.38	1.58	1038572.0	92021244.4	2183
2013-03-24	86.3	87.96	85.69	87.18	1.03	1.2	494779.0	43006004.0	1184
2013-03-23	86.3	86.83	85.69	86.15	-0.35	-0.4	239766.0	20662163.45	648
2013-03-20	86.52	86.83	85.69	86.5	0.0	0.0	254197.0	21911578.4	776
2013-03-19	86.83	87.13	86.3	86.5	-0.33	-0.38	323620.0	28016129.9	793
2013-03-18	87.65	87.65	86.52	86.83	-0.69	-0.79	247924.0	21547408.45	751
2013-03-17	87.13	88.17	86.52	87.52	0.34	0.39	555260.0	48385467.7	1237
2013-03-16	86.52	87.96	86.3	87.18	1.41	1.64	600628.0	52173226.95	1480
2013-03-13	84.34	86.3	84.03	85.77	0.68	0.8	463975.0	39497285.85	1440
2013-03-12	87.65	87.96	84.86	85.09	-3.12	-3.54	521929.0	45108777.05	1604
2013-03-11	87.96	88.48	87.65	88.21	0.0	0.0	263930.0	23203672.55	792
2013-03-10	87.96	88.48	86.83	88.21	0.69	0.79	457262.0	40112077.45	1131
2013-03-09	88.48	89.0	87.65	87.52	0.0	0.0	490895.0	43348666.4	1302
2013-03-06	87.65	89.31	87.13	87.52	0.69	0.79	645311.0	56895438.75	1522
2013-03-05	86.83	88.17	86.3	86.83	-0.35	-0.4	353820.0	30931156.2	1045
2013-03-04	87.65	89.31	87.13	87.18	-0.7	-0.8	695166.0	61261455.7	2012
2013-03-03	90.66	90.97	87.13	87.88	-3.09	-3.4	875708.0	78200396.1	2727
2013-03-02	95.92	96.44	90.66	90.97	-2.74	-2.92	1850680.0	174475220.6	4443
2013-02-27	92.3	95.09	91.79	93.71	1.36	1.47	1699924.0	158766183.95	3743
2013-02-26	92.3	93.96	90.97	92.35	0.34	0.37	840697.0	77365292.85	2815
2013-02-25	93.44	98.71	90.97	92.01	-1.36	-1.46	2255589.0	213612375.95	5485
2013-02-24	95.92	98.71	93.13	93.37	-2.07	-2.17	1415475.0	136152184.6	4012
2013-02-23	92.62	100.89	92.3	95.44	2.4	2.58	3494239.0	340089985.9	8671
2013-02-20	88.48	96.44	87.65	93.04	3.09	3.44	2473795.0	227183916.5	5781
2013-02-19	84.03	90.44	83.51	89.95	5.2	6.14	491389.0	42533767.75	1609
2013-02-18	85.17	85.17	84.03	84.75	0.0	0.0	159856.0	13487807.6	686
2013-02-17	85.49	85.69	84.34	84.75	-1.02	-1.19	168005.0	14291729.25	642
2013-02-16	85.49	86.52	84.86	85.77	0.33	0.39	213908.0	18267025.3	836
2013-02-13	85.69	85.69	85.17	85.44	-0.33	-0.38	138578.0	11835120.25	647
2013-02-12	86.52	86.83	85.49	85.77	-1.06	-1.22	138116.0	11871372.8	671
2013-02-11	86.83	86.83	85.69	86.83	-0.35	-0.4	250245.0	21603977.15	840
2013-02-10	86.52	87.13	85.69	87.18	0.68	0.79	212378.0	18361394.15	819
2013-02-09	87.13	88.17	86.3	86.5	-0.33	-0.38	196631.0	17102492.15	872
2013-02-06	88.48	89.31	86.52	86.83	-1.73	-1.95	396656.0	34708606.0	1571
2013-02-05	89.31	89.83	86.52	88.56	-1.39	-1.55	580731.0	51295295.55	1968
2013-02-04	90.44	90.97	89.31	89.95	0.0	0.0	446175.0	40274383.0	1189
2013-02-03	92.1	92.3	89.83	89.95	-2.06	-2.24	856579.0	77984344.4	2163
2013-02-02	90.44	92.62	89.83	92.01	1.73	1.92	960699.0	87798190.05	2830
2013-01-30	89.31	93.44	88.48	90.28	1.38	1.55	1986465.0	181327266.8	4592
2013-01-29	89.62	90.44	88.48	88.9	-0.32	-0.36	588115.0	52652548.35	1723
2013-01-28	91.27	92.1	89.0	89.22	-2.1	-2.3	1143399.0	103545321.3	2668
2013-01-27	92.62	93.44	90.97	91.32	1.04	1.15	1063928.0	98008790.45	2804
2013-01-26	85.69	91.27	85.69	90.28	4.13	4.79	1724013.0	153890817.75	2781
2013-01-23	86.52	87.65	84.86	86.15	-0.68	-0.78	295158.0	25528530.9	1009
2013-01-22	85.17	88.17	84.03	86.83	2.4	2.84	665766.0	57428202.35	1901
2013-01-21	84.34	87.65	83.51	84.43	-5.14	-5.74	593405.0	50658637.5	1913
2013-01-20	89.83	90.66	89.0	89.57	0.0	0.0	185958.0	16672105.65	610
2013-01-19	88.17	90.44	88.17	89.57	1.36	1.54	434902.0	38966719.55	978
2013-01-16	88.17	89.0	87.96	88.21	0.0	0.0	188206.0	16656688.4	813
2013-01-15	89.31	89.31	87.96	88.21	-0.69	-0.78	275984.0	24367377.95	966
2013-01-14	89.31	90.44	88.48	88.9	-0.32	-0.36	388338.0	34628546.6	1263
2013-01-13	92.3	92.3	89.31	89.22	-3.13	-3.39	582593.0	52729823.75	1802
2013-01-12	94.79	95.09	92.1	92.35	-2.07	-2.19	382867.0	35904093.8	1455
2013-01-09	94.59	95.92	93.76	94.42	0.0	0.0	371345.0	35216669.2	1415
2013-01-08	96.75	98.1	93.13	94.42	-2.74	-2.82	1018575.0	97230238.85	3438
2013-01-07	94.79	97.58	92.62	97.16	2.39	2.52	1437562.0	136917468.0	3879
2013-01-06	90.97	96.75	90.66	94.77	3.8	4.18	1890029.0	176589034.5	4294
2013-01-05	89.83	91.27	89.83	90.97	1.4	1.56	567346.0	51386088.1	1543
2013-01-02	89.31	89.83	89.31	89.57	0.35	0.39	318337.0	28496044.25	1061
2013-01-01	89.0	89.83	88.48	89.22	1.01	1.14	229591.0	20463386.85	794
2012-12-31	89.0	89.62	87.65	88.21	-1.01	-1.13	288658.0	25494346.0	1231
2012-12-30	90.97	90.97	89.0	89.22	-1.41	-1.56	438754.0	39319377.9	1186
2012-12-29	89.31	91.79	89.0	90.63	1.06	1.18	569752.0	51621236.1	1507
2012-12-26	89.62	90.97	89.0	89.57	-0.38	-0.42	341932.0	30689039.95	1166
2012-12-25	91.27	91.27	89.31	89.95	-1.02	-1.12	295755.0	26720621.25	1196
2012-12-24	92.1	93.44	90.66	90.97	-1.04	-1.13	768103.0	70588401.45	2111
2012-12-23	89.62	94.59	87.65	92.01	2.44	2.72	1170260.0	106517301.3	3268
2012-12-22	91.27	91.27	89.0	89.57	-2.07	-2.26	407091.0	36617140.05	1637
2012-12-19	92.62	93.13	90.97	91.64	-1.4	-1.5	367482.0	33717142.4	1632
2012-12-18	96.75	96.75	92.1	93.04	-4.12	-4.24	1030736.0	98006662.9	2969
2012-12-17	95.92	97.58	94.79	97.16	1.06	1.1	456247.0	43694807.8	1497
2012-12-16	97.58	97.58	95.92	96.1	-1.42	-1.46	542605.0	52414926.5	1634
2012-12-15	97.58	98.71	96.75	97.52	0.68	0.7	464150.0	45282563.8	1375
2012-12-12	98.1	98.71	95.92	96.84	-1.01	-1.03	534381.0	51669776.3	1900
2012-12-11	98.93	100.06	97.58	97.85	-1.05	-1.06	681932.0	67210303.25	1989
2012-12-10	97.58	100.57	96.23	98.9	1.38	1.42	1264577.0	125016991.45	3615
2012-12-09	95.41	100.06	93.96	97.52	2.08	2.18	1798179.0	175567879.7	5034
2012-12-08	95.92	97.27	95.09	95.44	0.35	0.37	629576.0	60495050.35	2217
2012-12-05	96.44	100.06	94.79	95.09	-1.4	-1.45	2024616.0	196556127.5	5862
2012-12-04	87.96	97.27	86.52	96.49	7.93	8.95	2403366.0	224665799.3	6439
2012-12-03	90.66	93.96	88.17	88.56	2.41	2.8	1312466.0	118997555.55	4458
2012-12-02	86.3	86.3	86.3	86.15	7.59	9.66	174674.0	15046125.0	484
2012-12-01	77.42	79.69	77.42	78.56	2.75	3.63	655538.0	51466888.75	1505
2012-11-28	75.57	78.25	75.57	75.81	0.38	0.5	999178.0	76749233.4	1958
2012-11-27	77.21	77.21	74.42	75.43	-1.41	-1.83	382943.0	29068798.05	1233
2012-11-26	78.04	78.25	73.08	76.84	-1.04	-1.34	428393.0	32389511.05	1561
2012-11-25	82.18	82.38	77.21	77.88	-4.82	-5.83	321932.0	25442660.7	1282
2012-11-24	83.01	83.01	82.18	82.7	1.06	1.3	151943.0	12535999.65	571
2012-11-21	82.38	82.7	81.35	81.64	-1.06	-1.28	225789.0	18493029.6	865
2012-11-20	83.51	83.83	80.74	82.7	0.35	0.43	422870.0	34852928.95	1280
2012-11-19	85.69	86.3	79.91	82.35	-3.42	-3.99	390708.0	32426084.05	1500
2012-11-18	85.49	87.65	85.17	85.77	0.33	0.39	589280.0	51037580.3	1219
2012-11-17	86.52	86.52	84.86	85.44	-2.08	-2.38	295448.0	25279935.9	958
2012-11-14	89.0	89.31	86.52	87.52	-1.04	-1.17	220259.0	19436553.05	880
2012-11-13	89.62	89.83	88.17	88.56	-0.34	-0.38	134871.0	12003390.4	607
2012-11-12	89.62	90.66	89.0	88.9	-1.05	-1.17	332139.0	29793349.55	939
2012-11-11	89.62	91.27	89.31	89.95	0.38	0.42	638699.0	57733944.9	1548
2012-11-10	89.31	90.44	88.48	89.57	-0.71	-0.79	396306.0	35455883.35	1209
2012-11-07	92.3	92.62	90.44	90.28	-1.73	-1.88	893337.0	81974515.7	2442
2012-11-06	88.17	93.44	87.96	92.01	4.13	4.7	1974246.0	180601437.85	4098
2012-11-05	88.48	89.0	87.65	87.88	-0.33	-0.37	240395.0	21207383.75	897
2012-11-04	86.3	90.44	85.69	88.21	3.12	3.67	661834.0	58660322.85	2060
2012-11-03	85.49	86.3	84.86	85.09	-0.35	-0.41	258532.0	22050741.75	894
2012-10-24	84.34	85.49	83.51	85.44	-0.33	-0.38	192690.0	16364365.15	882
2012-10-23	85.69	87.65	85.17	85.77	-0.38	-0.44	239013.0	20626764.55	918
2012-10-22	87.65	87.65	85.49	86.15	-1.03	-1.18	199531.0	17191165.6	878
2012-10-21	88.48	89.31	86.83	87.18	-1.03	-1.17	361863.0	31863875.5	1294
2012-10-20	86.3	89.83	85.17	88.21	0.33	0.38	814205.0	71952941.45	2406
2012-10-17	87.13	88.48	87.13	87.88	0.7	0.8	312684.0	27520265.25	1148
2012-10-16	89.62	90.97	86.83	87.18	-3.1	-3.43	954743.0	85120210.85	3411
2012-10-15	83.01	90.97	82.38	90.28	7.58	9.17	1132045.0	97422998.5	3012
2012-10-14	79.91	83.83	79.39	82.7	2.07	2.57	628031.0	51533818.25	1904
2012-10-13	86.52	86.52	78.56	80.63	-6.2	-7.14	414120.0	33557997.95	1706
2012-10-10	87.65	87.96	86.52	86.83	-1.38	-1.56	165747.0	14475869.5	786
2012-10-09	87.96	88.48	87.65	88.21	0.0	0.0	170239.0	14983677.85	652
2012-10-08	89.0	89.0	87.13	88.21	-0.35	-0.4	246596.0	21691142.25	1005
2012-10-07	90.44	90.66	87.65	88.56	-2.07	-2.28	324286.0	28795948.0	1296
2012-10-06	91.79	92.62	90.44	90.63	-0.69	-0.76	246488.0	22563494.4	990
2012-10-03	92.1	92.3	90.97	91.32	-1.36	-1.47	278861.0	25535459.4	1098
2012-10-02	93.76	94.59	91.27	92.68	-0.69	-0.74	366827.0	34180317.8	1111
2012-10-01	93.44	94.59	92.62	93.37	0.69	0.74	314623.0	29402878.75	1101
2012-09-30	93.13	94.59	90.66	92.68	-1.03	-1.1	384267.0	35497097.25	1458
2012-09-29	97.27	98.71	92.3	93.71	-3.45	-3.55	477147.0	45809924.1	1731
2012-09-26	101.4	101.4	96.75	97.16	-4.5	-4.43	846085.0	84142736.8	2623
2012-09-25	98.1	102.22	97.88	101.66	2.76	2.79	857207.0	86109699.55	2155
2012-09-24	102.02	102.02	97.27	98.9	-3.08	-3.02	492254.0	48638970.55	1810
2012-09-22	103.68	104.4	101.4	101.98	-2.44	-2.34	378005.0	38837197.85	1374
2012-09-19	107.3	107.71	103.05	104.42	-2.74	-2.56	452556.0	47707477.1	1641
2012-09-18	108.33	108.33	106.47	107.16	-1.03	-0.95	369977.0	39602352.65	1258
2012-09-17	108.33	108.94	107.71	108.19	0.0	0.0	342181.0	37071991.4	1110
2012-09-16	109.16	109.16	108.33	108.19	-0.69	-0.63	425316.0	46185450.85	1355
2012-09-15	109.77	109.98	108.53	108.88	0.69	0.64	454835.0	49747308.8	1366
2012-09-12	108.53	109.77	108.33	108.19	0.0	0.0	445508.0	48449971.1	1351
2012-09-11	109.98	110.18	107.71	108.19	-1.38	-1.26	569882.0	62119527.7	2048
2012-09-10	111.43	111.64	109.16	109.57	-2.07	-1.85	757267.0	83595248.9	2388
2012-09-09	111.01	115.57	110.6	111.64	0.69	0.62	3138656.0	354161472.25	6048
2012-09-08	110.18	113.08	109.16	110.95	1.72	1.57	1268270.0	140615892.9	2824
2012-09-05	108.33	110.18	107.5	109.23	1.38	1.28	759563.0	82428824.65	1962
2012-09-04	109.98	109.98	107.3	107.85	-2.04	-1.86	499827.0	54100378.65	1909
2012-09-03	110.6	111.43	109.16	109.89	-0.36	-0.33	627913.0	69101255.75	1892
2012-09-02	111.64	111.84	109.77	110.25	-0.7	-0.63	1045406.0	115768033.3	2644
2012-09-01	110.18	113.08	109.77	110.95	1.38	1.26	2009350.0	223300351.9	4242
2012-08-29	109.98	110.18	108.94	109.57	-0.32	-0.29	442975.0	48452395.0	1517
2012-08-28	109.16	111.84	109.16	109.89	0.66	0.6	1376794.0	152478464.75	3299
2012-08-27	109.98	110.18	108.94	109.23	-1.4	-1.27	706926.0	77468567.7	2039
2012-08-26	111.01	111.01	109.16	110.63	-0.32	-0.29	770787.0	84834352.4	2088
2012-08-25	110.6	111.84	109.98	110.95	3.1	2.87	845632.0	93643974.05	2212
2012-08-15	106.89	108.94	106.89	107.85	0.69	0.64	403758.0	43406708.4	1535
2012-08-14	109.77	110.18	105.64	107.16	-1.72	-1.58	692607.0	74650114.6	2229
2012-08-13	107.5	113.91	107.3	108.88	0.32	0.29	3368793.0	373115610.4	6399
2012-08-12	111.01	111.01	107.71	108.56	-2.39	-2.15	676137.0	73669930.6	2392
2012-08-11	111.64	113.28	110.18	110.95	0.7	0.63	1133738.0	126907995.35	2927
2012-08-08	111.84	115.77	109.77	110.25	-0.7	-0.63	3344062.0	377157978.8	8030
2012-08-07	106.47	113.28	106.47	110.95	4.83	4.55	3077293.0	340452639.35	7192
2012-08-06	108.33	108.94	105.84	106.12	-1.73	-1.6	1113898.0	119738514.0	3338
2012-08-05	103.36	110.6	103.05	107.85	4.83	4.69	3012548.0	325247125.5	7216
2012-08-04	103.68	105.64	102.85	103.02	1.36	1.34	970447.0	100893503.0	2874
2012-08-01	101.72	104.19	100.89	101.66	0.0	0.0	1379269.0	141258961.35	3385
2012-07-31	101.4	103.68	100.57	101.66	1.05	1.04	1688947.0	172820218.05	4228
2012-07-30	104.19	105.84	100.06	100.61	-2.75	-2.66	1861969.0	191099908.1	5635
2012-07-29	99.54	105.84	97.88	103.36	4.82	4.89	2395065.0	246662042.4	6736
2012-07-28	95.92	103.05	95.41	98.54	4.83	5.15	2425501.0	241757951.75	6291
2012-07-25	95.09	97.27	93.76	93.71	-2.07	-2.16	3106261.0	297280912.0	7152
2012-07-24	89.62	96.44	88.48	95.78	6.21	6.93	2843943.0	265656920.85	6431
2012-07-23	89.0	90.66	88.17	89.57	0.35	0.39	725690.0	64842091.65	1895
2012-07-22	89.31	90.97	88.48	89.22	1.01	1.14	436462.0	39077946.2	1335
2012-07-21	89.31	89.62	87.96	88.21	-0.69	-0.78	454945.0	40352565.9	1325
2012-07-18	87.96	89.62	87.13	88.9	0.34	0.38	461636.0	41039535.1	1504
2012-07-17	87.96	92.3	87.65	88.56	0.68	0.77	1609774.0	145149161.35	3863
2012-07-16	91.79	92.62	87.96	87.88	-3.76	-4.1	548873.0	49352697.75	1994
2012-07-15	93.44	93.96	91.79	91.64	-2.44	-2.59	579027.0	53710267.8	1992
2012-07-14	93.13	96.75	91.27	94.08	2.07	2.25	1491688.0	140876276.9	3534
2012-07-11	95.41	95.41	90.66	92.01	-3.08	-3.24	420336.0	38758272.15	1853
2012-07-10	96.44	97.27	93.13	95.09	-0.69	-0.72	468373.0	44735665.75	1795
2012-07-09	96.75	97.88	95.41	95.78	-1.38	-1.42	628379.0	60598394.7	2213
2012-07-08	100.37	100.37	97.27	97.16	-3.13	-3.12	750046.0	74100816.25	2557
2012-07-07	103.68	104.19	100.06	100.29	-1.37	-1.35	1639580.0	165969054.35	3918
2012-07-04	99.23	104.4	98.1	101.66	2.76	2.79	2391407.0	242108824.15	5340
2012-07-03	98.93	100.89	97.88	98.9	0.68	0.69	1454502.0	144908389.6	3348
2012-07-02	97.58	99.23	96.75	98.22	1.06	1.09	812079.0	79816329.05	2231
2012-07-01	97.58	97.58	95.09	97.16	0.0	0.0	780340.0	75283001.85	2449
2012-06-30	100.37	100.57	96.75	97.16	-0.36	-0.37	943820.0	92638605.4	2974
2012-06-27	104.19	104.4	93.96	97.52	-6.53	-6.28	1769523.0	173376067.15	5330
2012-06-26	104.82	105.84	103.36	104.05	-1.73	-1.64	1346244.0	140502259.6	3303
2012-06-25	103.68	107.71	102.22	105.78	2.07	2.0	2929077.0	309024569.4	7092
2012-06-24	103.05	104.82	101.4	103.71	0.69	0.67	1229812.0	126529357.25	3785
2012-06-23	106.06	106.47	102.85	103.02	-5.17	-4.78	1586544.0	166123095.25	5180
2012-06-20	115.15	115.15	107.71	108.19	-2.06	-1.87	3519495.0	392993549.85	8558
2012-06-19	108.53	113.91	107.5	110.25	1.69	1.56	4700475.0	522173549.9	10253
2012-06-18	109.77	109.98	107.5	108.56	0.37	0.34	1573185.0	170498772.2	4368
2012-06-17	107.5	109.16	106.47	108.19	2.41	2.28	3336551.0	359838478.6	6885
2012-06-16	105.64	110.6	97.27	105.78	3.8	3.73	8225334.0	869231249.75	16544
2012-06-13	100.57	104.19	99.23	101.98	3.76	3.83	5259742.0	535191591.0	9947
2012-06-12	97.27	99.23	96.44	98.22	-1.69	-1.69	1725601.0	168734772.5	4238
2012-06-11	100.57	103.68	99.23	99.91	0.68	0.69	2655791.0	269898800.65	7033
2012-06-10	96.23	100.06	93.96	99.23	4.14	4.35	2756133.0	269189048.0	6958
2012-06-09	101.72	102.22	93.44	95.09	-2.43	-2.49	1980395.0	191488574.1	5871
2012-06-06	106.06	106.47	95.09	97.52	-7.23	-6.9	1565434.0	159170372.75	5064
2012-06-05	107.71	108.33	104.4	104.75	-2.41	-2.25	950767.0	101374770.2	3301
2012-06-04	106.89	109.16	105.84	107.16	-1.03	-0.95	1486718.0	159752550.2	3937
2012-06-03	105.84	110.6	103.68	108.19	4.14	3.98	3508387.0	374548873.7	8147
2012-06-02	106.89	110.6	103.68	104.05	-10.66	-9.29	2063970.0	222112671.6	6236
2012-05-30	119.91	120.74	111.01	114.71	-5.87	-4.87	2155356.0	251160894.95	7351
2012-05-29	127.15	127.55	119.91	120.58	-5.52	-4.38	3925976.0	482739769.85	11222
2012-05-28	121.35	127.55	119.91	126.1	8.6	7.32	6378524.0	789131529.15	16274
2012-05-27	119.91	121.56	116.81	117.5	-0.34	-0.29	2201209.0	262694531.65	6953
2012-05-26	118.45	119.69	117.22	117.84	0.34	0.29	877195.0	103578401.0	3278
2012-05-23	118.45	119.69	117.22	117.5	-2.41	-2.01	1019974.0	120693270.75	3807
2012-05-22	122.39	123.83	119.69	119.91	-0.32	-0.27	2206257.0	269265706.95	6453
2012-05-21	118.87	122.18	118.25	120.23	2.06	1.74	2289430.0	274507593.35	6383
2012-05-20	118.45	120.94	117.22	118.17	1.71	1.47	2148252.0	255536734.65	5918
2012-05-19	117.22	119.69	115.98	116.46	-3.45	-2.88	1294107.0	152431890.4	5105
2012-05-16	118.45	121.56	117.22	119.91	-1.38	-1.14	2853509.0	342623985.15	8420
2012-05-15	117.22	124.03	115.98	121.29	6.2	5.39	4009553.0	484276222.1	10948
2012-05-14	118.45	120.74	115.15	115.09	-6.54	-5.38	1781848.0	210926129.7	6052
2012-05-13	126.52	127.15	120.94	121.63	-3.8	-3.03	1927432.0	239334284.8	7083
2012-05-12	122.59	127.55	115.57	125.43	1.4	1.13	2464983.0	299401575.8	9002
2012-05-09	133.34	134.79	122.59	124.03	-10.69	-7.93	2180254.0	284038598.25	8665
2012-05-08	138.1	138.51	133.76	134.72	-3.1	-2.25	1706413.0	232765474.0	6151
2012-05-07	139.13	140.58	134.59	137.82	-3.08	-2.19	5397084.0	742204808.95	13398
2012-05-06	136.24	141.2	134.79	140.9	6.18	4.59	5400932.0	742960947.35	13814
2012-05-05	132.3	140.58	132.1	134.72	-0.66	-0.49	4734675.0	642499121.15	15735
2012-05-02	132.1	139.13	131.69	135.38	5.13	3.94	7029861.0	954678824.65	19065
2012-05-01	136.66	142.02	130.44	130.25	-4.12	-3.07	9327595.0	1285705612.45	26825
2012-04-30	123.01	134.59	122.59	134.37	12.05	9.85	6256131.0	806691415.45	15969
2012-04-29	125.69	125.69	120.94	122.32	-2.73	-2.18	1469950.0	180931295.45	5985
2012-04-28	127.96	128.17	125.08	125.05	-2.07	-1.63	1407484.0	177861057.7	5388
2012-04-25	129.83	130.44	126.52	127.12	-2.11	-1.63	1173930.0	150517098.7	5076
2012-04-24	130.44	132.1	126.52	129.23	1.75	1.37	2433440.0	314736292.2	8378
2012-04-23	127.96	129.0	123.42	127.48	-2.43	-1.87	2641559.0	333020728.6	8775
2012-04-22	135.0	135.83	127.15	129.91	-4.81	-3.57	2523014.0	333397573.65	10450
2012-04-21	135.83	138.1	133.13	134.72	2.76	2.09	3755613.0	512324121.45	12056
2012-04-18	130.86	143.27	127.55	131.96	-1.4	-1.05	11658499.0	1581476047.25	30825
2012-04-17	126.73	133.34	124.25	133.36	12.07	9.95	6557009.0	846407900.75	15742
2012-04-16	124.25	133.13	115.98	121.29	-6.88	-5.37	8607682.0	1067719078.8	25599
2012-04-15	144.1	154.43	128.17	128.17	-14.13	-9.93	12214094.0	1801863536.85	31482
2012-04-14	135.0	142.02	134.59	142.3	12.74	9.83	8229815.0	1143658676.0	20418
2012-04-11	106.06	129.62	106.06	129.56	11.72	9.95	20967947.0	2494237895.35	34850
2012-04-10	118.04	118.04	118.04	117.84	-13.08	-9.99	77904.0	9179861.4	471
2012-04-09	130.86	130.86	130.86	130.92	-14.48	-9.96	20615.0	2699159.0	200
2012-04-08	145.34	145.34	145.34	145.4	-15.86	-9.84	10632.0	1545912.6	152
2012-04-07	161.26	161.26	161.26	161.26	-17.91	-10.0	17708.0	2855338.2	303
2012-04-04	212.1	212.1	179.23	179.17	-19.3	-9.72	1394485.0	261801434.5	8180
2012-04-03	198.47	198.47	197.01	198.47	17.93	9.93	202280.0	40136147.9	860
2012-04-02	180.48	180.48	175.72	180.54	15.83	9.61	284268.0	51276066.9	998
2012-04-01	150.92	164.77	150.92	164.71	14.8	9.87	1004386.0	161111888.4	4808
2012-03-31	137.88	150.29	137.27	149.91	13.47	9.87	2424008.0	354197809.8	9340
2012-03-28	136.44	136.44	131.69	136.44	12.41	10.01	1697507.0	230343347.0	4127
2012-03-27	124.03	124.03	124.03	124.03	11.01	9.74	87824.0	10893582.0	213
2012-03-26	113.08	113.08	113.08	113.02	10.0	9.71	28018.0	3166413.6	160
2012-03-25	103.05	103.05	103.05	103.02	9.31	9.93	5818.0	599375.4	109
2012-03-24	93.76	93.76	93.76	93.71	8.27	9.68	56898.0	5332437.6	224
2012-03-21				0.0	0.0	0.0	0.0	0.0	0
2012-03-20				0.0	0.0	0.0	0.0	0.0	0
2012-03-19				0.0	0.0	0.0	0.0	0.0	0
[truncated: 748 more rows]
