# Supplementary material for: Effective short-term forecasts of Saudi stock price trends using technical indicators and large-scale multivariate time series
Source: PeerJ Comput Sci. 2023 Jan 6;9:e1205. doi: 10.7717/peerj-cs.1205 (PMC10280263; doi:10.7717/peerj-cs.1205)
Supplement: Supplemental Information 3 [file peerj-cs-09-1205-s003.zip › TASI Dataset 2021/ENAYA_8311.csv]

date	open	high	low	close	change	change_percent	volume_traded	value_traded_SAR	number_trades
2020-03-19	8.01	8.46	8.0	8.19	-0.01	-0.12	915846.0	7559766.6	919
2020-03-18	8.19	8.25	8.02	8.2	0.14	1.74	633410.0	5155521.66	713
2020-03-17	8.16	8.24	8.0	8.06	0.16	2.03	929883.0	7571184.56	780
2020-03-16	7.76	8.32	7.7	7.9	-0.16	-1.99	1119953.0	9008387.07	948
2020-03-15	8.1	8.4	7.72	8.06	0.2	2.54	1284027.0	10374164.22	1297
2020-03-12	7.36	7.86	7.36	7.86	-0.31	-3.79	877991.0	6714653.79	911
2020-03-11	8.65	8.71	7.99	8.17	-0.48	-5.55	1598138.0	13411080.69	1520
2020-03-10	8.1	8.65	8.1	8.65	0.73	9.22	1102818.0	9112568.9	1054
2020-03-09	7.92	7.95	7.92	7.92	-0.88	-10.0	742755.0	5885143.36	539
2020-03-08	9.19	9.19	8.8	8.8	-0.97	-9.93	638184.0	5690301.05	680
2020-03-05	9.98	10.02	9.7	9.77	-0.06	-0.61	487728.0	4809840.34	712
2020-03-04	9.6	10.04	9.58	9.83	0.0	0.0	842921.0	8300209.77	957
2020-03-03	9.8	9.9	9.7	9.83	0.23	2.4	797258.0	7789366.76	832
2020-03-02	9.94	9.96	9.2	9.6	0.05	0.52	807509.0	7811543.61	795
2020-03-01	9.67	10.0	9.41	9.55	-0.53	-5.26	615850.0	5968895.57	770
2020-02-27	10.22	10.36	10.06	10.08	-0.24	-2.33	506116.0	5159891.48	731
2020-02-26	10.4	10.42	10.22	10.32	-0.26	-2.46	722982.0	7461332.54	643
2020-02-25	10.5	10.68	10.4	10.58	-0.18	-1.67	879136.0	9254419.12	776
2020-02-24	11.26	11.28	10.62	10.76	-0.56	-4.95	775504.0	8468925.22	986
2020-02-23	11.3	11.48	11.22	11.32	0.0	0.0	658945.0	7475072.52	712
2020-02-20	11.4	11.42	11.3	11.32	-0.02	-0.18	436941.0	4961438.38	446
2020-02-19	11.36	11.44	11.18	11.34	0.02	0.18	477616.0	5429528.98	461
2020-02-18	11.38	11.46	11.22	11.32	-0.06	-0.53	385378.0	4373766.34	431
2020-02-17	11.4	11.6	11.32	11.38	0.12	1.07	964135.0	11050945.24	868
2020-02-16	11.14	11.5	11.14	11.26	0.06	0.54	761160.0	8639816.96	883
2020-02-13	11.22	11.7	11.2	11.2	0.04	0.36	1318499.0	15053778.38	1483
2020-02-12	11.08	11.2	11.04	11.16	0.0	0.0	242682.0	2701551.08	406
2020-02-11	11.24	11.36	11.16	11.16	-0.14	-1.24	378033.0	4250032.72	503
2020-02-10	11.14	11.38	11.12	11.3	0.08	0.71	396474.0	4474172.56	571
2020-02-09	11.5	11.5	11.0	11.22	-0.24	-2.09	555922.0	6205233.84	708
2020-02-06	11.64	11.68	11.36	11.46	-0.08	-0.69	569190.0	6545797.54	523
2020-02-05	11.7	11.76	11.48	11.54	-0.08	-0.69	635312.0	7370947.56	519
2020-02-04	11.52	11.66	11.5	11.62	0.12	1.04	633875.0	7352264.64	560
2020-02-03	11.68	11.68	11.26	11.5	-0.08	-0.69	642790.0	7361163.66	851
2020-02-02	11.66	11.8	11.52	11.58	-0.24	-2.03	804153.0	9358420.58	806
2020-01-30	11.9	12.0	11.8	11.82	-0.08	-0.67	1153270.0	13731976.42	1010
2020-01-29	11.88	12.02	11.84	11.9	0.06	0.51	1344637.0	16028653.38	1036
2020-01-28	12.0	12.12	11.78	11.84	0.14	1.2	1307559.0	15544003.46	1190
2020-01-27	12.06	12.06	11.7	11.7	-0.3	-2.5	1048203.0	12461592.42	956
2020-01-26	12.06	12.1	11.92	12.0	-0.02	-0.17	950224.0	11406694.98	930
2020-01-23	12.2	12.48	12.0	12.02	-0.1	-0.83	4381803.0	53782764.72	3343
2020-01-22	12.06	12.2	11.94	12.12	0.1	0.83	1832169.0	22136216.08	1624
2020-01-21	11.94	12.1	11.86	12.02	0.08	0.67	1051010.0	12604334.76	1201
2020-01-20	12.0	12.1	11.88	11.94	-0.06	-0.5	1071280.0	12823279.76	1156
2020-01-19	12.3	12.4	11.92	12.0	0.3	2.56	3438450.0	41904123.12	3145
2020-01-16	11.84	11.92	11.66	11.7	-0.12	-1.02	897574.0	10536970.0	997
2020-01-15	11.86	12.22	11.76	11.82	0.16	1.37	3743433.0	45021041.64	3085
2020-01-14	11.7	11.78	11.56	11.66	0.02	0.17	1025384.0	11953103.32	1076
2020-01-13	11.54	11.68	11.5	11.64	0.12	1.04	830895.0	9631490.36	863
2020-01-12	11.44	11.8	11.42	11.52	0.32	2.86	1432470.0	16610486.42	1605
2020-01-09	11.3	11.42	11.0	11.2	0.4	3.7	1170998.0	13151731.96	1065
2020-01-08	10.96	11.12	10.6	10.8	-0.5	-4.42	1051575.0	11513096.18	1181
2020-01-07	11.5	11.66	11.3	11.3	-0.16	-1.4	855585.0	9862029.88	862
2020-01-06	11.44	11.7	11.24	11.46	-0.06	-0.52	1530774.0	17488325.7	1345
2020-01-05	12.0	12.1	11.5	11.52	-0.66	-5.42	1273676.0	15105285.52	1271
2020-01-02	12.16	12.32	12.08	12.18	0.1	0.83	1600970.0	19509564.04	1391
2020-01-01	12.06	12.2	11.88	12.08	0.18	1.51	1669570.0	20100777.5	1625
2019-12-31	12.32	12.44	11.9	11.9	-0.38	-3.09	1695575.0	20614212.08	1538
2019-12-30	12.48	12.56	12.2	12.28	-0.1	-0.81	1462178.0	18144970.72	1359
2019-12-29	12.5	12.58	12.3	12.38	-0.02	-0.16	1107921.0	13752154.7	1225
2019-12-26	12.2	12.7	12.2	12.4	0.2	1.64	2692902.0	33491328.28	2328
2019-12-25	11.86	12.4	11.82	12.2	0.34	2.87	2567329.0	31149921.08	2378
2019-12-24	12.22	12.4	11.84	11.86	-0.26	-2.15	3154305.0	38030472.78	2485
2019-12-23	12.3	12.96	12.1	12.12	0.28	2.36	5261914.0	66042131.6	3503
2019-12-22	10.88	11.84	10.88	11.84	1.06	9.83	4219694.0	48917336.46	2216
2019-12-19	10.84	10.9	10.7	10.78	-0.02	-0.19	1203400.0	12985102.02	781
2019-12-18	10.7	11.08	10.7	10.8	0.12	1.12	2686227.0	29333681.76	1832
2019-12-17	10.48	10.9	10.44	10.68	0.28	2.69	2083338.0	22346352.78	1858
2019-12-16	10.42	10.54	10.38	10.4	0.0	0.0	504206.0	5262861.18	553
2019-12-15	10.52	10.52	10.38	10.4	-0.04	-0.38	532650.0	5557409.32	577
2019-12-12	10.7	10.7	10.4	10.44	-0.26	-2.43	1002424.0	10554823.3	870
2019-12-11	10.72	10.84	10.64	10.7	0.1	0.94	519055.0	5569743.88	536
2019-12-10	10.76	10.88	10.56	10.6	-0.14	-1.3	1019750.0	10916329.04	896
2019-12-09	10.68	11.0	10.68	10.74	0.18	1.7	1623000.0	17611735.44	1386
2019-12-08	10.6	10.76	10.52	10.56	0.02	0.19	510535.0	5426754.02	609
2019-12-05	10.3	11.0	10.22	10.54	0.3	2.93	2630795.0	28136781.56	2575
2019-12-04	10.48	10.6	10.0	10.24	-0.3	-2.85	523176.0	5372776.1	748
2019-12-03	10.64	10.76	10.48	10.54	-0.1	-0.94	690841.0	7323063.14	593
2019-12-02	10.66	10.8	10.6	10.64	0.02	0.19	718265.0	7666538.92	696
2019-12-01	10.5	10.92	10.5	10.62	0.02	0.19	868647.0	9337835.62	970
2019-11-28	10.64	10.76	10.5	10.6	0.02	0.19	430243.0	4556188.34	592
2019-11-27	10.8	11.0	10.5	10.58	-0.1	-0.94	675432.0	7209324.48	841
2019-11-26	10.94	10.94	10.52	10.68	-0.16	-1.48	872722.0	9351698.64	1088
2019-11-25	11.34	11.46	10.76	10.84	-0.5	-4.41	1649390.0	18346107.88	1534
2019-11-24	11.4	11.86	11.32	11.34	-0.06	-0.53	2014481.0	23341905.28	1701
2019-11-21	11.58	11.9	11.34	11.4	-0.04	-0.35	2017817.0	23357681.98	2047
2019-11-20	11.32	11.72	11.26	11.44	0.24	2.14	2653688.0	30483925.0	2682
2019-11-19	11.66	12.0	11.0	11.2	-0.16	-1.41	3975486.0	46359827.44	3674
2019-11-18	10.34	11.36	10.28	11.36	1.02	9.86	3394134.0	37422512.52	2260
2019-11-17	10.2	10.56	10.18	10.34	0.14	1.37	1124690.0	11644646.28	985
2019-11-14	10.22	10.4	10.16	10.2	-0.12	-1.16	578288.0	5939637.66	666
2019-11-13	10.3	10.68	10.24	10.32	0.0	0.0	1393385.0	14595308.4	1297
2019-11-12	10.44	10.5	10.24	10.32	-0.08	-0.77	984669.0	10192886.0	978
2019-11-11	10.44	10.82	10.36	10.4	0.0	0.0	1857154.0	19705249.02	1566
2019-11-10	10.34	10.78	10.24	10.4	0.06	0.58	1381681.0	14570077.36	1455
2019-11-07	10.78	11.0	10.32	10.34	-0.36	-3.36	2739023.0	29431263.94	2285
2019-11-06	10.18	11.12	10.06	10.7	0.5	4.9	5012958.0	54160846.82	3445
2019-11-05	10.34	10.34	10.12	10.2	-0.08	-0.78	967114.0	9890548.44	901
2019-11-04	10.22	10.46	10.16	10.28	0.06	0.59	1713572.0	17621254.02	1453
2019-11-03	10.54	10.78	10.12	10.22	-0.5	-4.66	1802340.0	18891569.66	1679
2019-10-31	10.66	10.92	10.6	10.72	0.06	0.56	1589044.0	17097943.02	1533
2019-10-30	10.94	10.96	10.6	10.66	0.06	0.57	1560394.0	16770707.12	1504
2019-10-29	11.06	11.24	10.54	10.6	-0.54	-4.85	2863592.0	31329019.22	2350
2019-10-28	10.64	11.34	10.28	11.14	0.5	4.7	3899193.0	42523892.9	3472
2019-10-27	11.14	11.28	10.58	10.64	-0.24	-2.21	1911518.0	20797286.02	1965
2019-10-24	10.7	11.2	10.62	10.88	0.38	3.62	4408971.0	48072108.88	3661
2019-10-23	11.48	11.6	10.4	10.5	-0.18	-1.69	4304107.0	47937819.46	4073
2019-10-22	10.1	10.68	10.0	10.68	0.96	9.88	2021523.0	21050882.96	1596
2019-10-21	8.99	9.72	8.99	9.72	0.88	9.95	2856894.0	26709402.59	2268
2019-10-20	8.13	8.84	8.06	8.84	0.8	9.95	1680683.0	14636007.39	841
2019-10-17	8.08	8.1	7.96	8.04	0.14	1.77	361950.0	2909031.55	482
2019-10-16	8.1	8.1	7.9	7.9	-0.22	-2.71	283715.0	2259196.63	331
2019-10-15	8.26	8.26	8.12	8.12	-0.15	-1.81	140420.0	1148424.09	208
2019-10-14	8.2	8.3	8.1	8.27	0.07	0.85	506328.0	4153754.78	515
2019-10-13	8.36	8.36	8.2	8.2	-0.2	-2.38	203931.0	1685870.76	279
2019-10-10	8.32	8.55	8.2	8.4	-0.03	-0.36	296504.0	2488731.75	543
2019-10-09	8.5	8.5	8.3	8.43	-0.07	-0.82	139193.0	1169843.39	258
2019-10-08	8.69	8.78	8.49	8.5	-0.21	-2.41	319987.0	2748850.04	578
2019-10-07	8.71	8.8	8.68	8.71	-0.16	-1.8	370149.0	3226525.86	634
2019-10-06	9.0	9.01	8.87	8.87	-0.05	-0.56	243432.0	2182820.3	368
2019-10-03	9.12	9.12	8.91	8.92	-0.26	-2.83	285510.0	2571086.62	377
2019-10-02	9.25	9.27	9.18	9.18	-0.15	-1.61	209191.0	1930481.8	328
2019-10-01	9.3	9.38	9.25	9.33	0.01	0.11	348358.0	3245459.22	382
2019-09-30	9.34	9.35	9.26	9.32	0.03	0.32	188934.0	1757998.94	297
2019-09-29	9.27	9.34	9.25	9.29	0.05	0.54	147865.0	1374811.72	171
2019-09-26	9.3	9.35	9.22	9.24	-0.04	-0.43	219007.0	2034350.41	240
2019-09-25	9.32	9.47	9.23	9.28	-0.02	-0.22	413498.0	3860047.16	384
2019-09-24	9.26	9.4	9.26	9.3	-0.04	-0.43	339322.0	3170884.09	339
2019-09-22	9.34	9.42	9.26	9.34	0.11	1.19	434703.0	4057682.03	441
2019-09-19	9.5	9.5	9.23	9.23	-0.31	-3.25	493712.0	4610962.33	628
2019-09-18	9.66	9.68	9.52	9.54	0.0	0.0	288124.0	2770856.68	254
2019-09-17	9.8	9.8	9.5	9.54	-0.14	-1.45	315689.0	3052419.42	472
2019-09-16	9.85	9.89	9.66	9.68	-0.09	-0.92	356387.0	3479986.94	393
2019-09-15	9.6	9.87	9.6	9.77	-0.21	-2.1	293203.0	2855635.17	378
2019-09-12	9.61	10.0	9.61	9.98	0.3	3.1	559129.0	5503966.94	574
2019-09-11	9.79	9.91	9.5	9.68	-0.23	-2.32	481290.0	4673145.9	626
2019-09-10	10.24	10.3	9.82	9.91	-0.51	-4.89	1741165.0	17431948.36	1250
2019-09-09	10.38	10.56	10.34	10.42	0.06	0.58	1110644.0	11599866.7	773
2019-09-08	10.28	10.36	10.28	10.36	0.08	0.78	323400.0	3333343.32	286
2019-09-05	10.4	10.54	10.24	10.28	-0.02	-0.19	977458.0	10148101.58	674
2019-09-04	10.14	10.3	10.14	10.3	0.16	1.58	566050.0	5775804.46	364
2019-09-03	10.04	10.4	10.02	10.14	0.06	0.6	640432.0	6561858.16	534
2019-09-02	9.81	10.14	9.8	10.08	0.15	1.51	280645.0	2807452.85	299
2019-09-01	10.2	10.2	9.8	9.93	-0.21	-2.07	321626.0	3198623.01	367
2019-08-29	10.16	10.16	10.04	10.14	0.02	0.2	169496.0	1711828.02	193
2019-08-28	10.1	10.2	10.08	10.12	0.0	0.0	199517.0	2023005.88	278
2019-08-27	10.22	10.3	10.06	10.12	-0.08	-0.78	316512.0	3218602.54	330
2019-08-26	10.2	10.26	10.12	10.2	0.02	0.2	177721.0	1810080.98	259
2019-08-25	10.2	10.38	10.18	10.18	-0.22	-2.12	224833.0	2306327.08	228
2019-08-22	10.44	10.54	10.2	10.4	-0.1	-0.95	391619.0	4045663.06	432
2019-08-21	10.6	10.6	10.36	10.5	-0.1	-0.94	304637.0	3185878.9	360
2019-08-20	10.7	10.72	10.6	10.6	-0.14	-1.3	299335.0	3186986.88	313
2019-08-19	10.52	10.9	10.52	10.74	0.2	1.9	727765.0	7833467.04	644
2019-08-18	10.52	10.6	10.44	10.54	-0.04	-0.38	464734.0	4881905.38	472
2019-08-08	10.7	10.72	10.54	10.58	-0.18	-1.67	354698.0	3757864.86	366
2019-08-07	10.7	10.92	10.54	10.76	0.24	2.28	353253.0	3795720.54	462
2019-08-06	10.7	10.72	10.52	10.52	-0.2	-1.87	158861.0	1684942.66	276
2019-08-05	10.88	10.92	10.68	10.72	-0.12	-1.11	194636.0	2100489.06	343
2019-08-04	10.94	10.94	10.8	10.84	-0.02	-0.18	230185.0	2498970.94	334
2019-08-01	10.94	10.96	10.82	10.86	-0.1	-0.91	208601.0	2265421.36	326
2019-07-31	10.9	11.08	10.9	10.96	0.06	0.55	230756.0	2530093.7	342
2019-07-30	10.96	11.0	10.86	10.9	0.0	0.0	259956.0	2842653.76	357
2019-07-29	11.08	11.16	10.9	10.9	-0.16	-1.45	286548.0	3154811.7	431
2019-07-28	10.96	11.16	10.96	11.06	0.18	1.65	219131.0	2423453.8	498
2019-07-25	11.04	11.04	10.88	10.88	-0.1	-0.91	257115.0	2814166.0	470
2019-07-24	11.16	11.2	10.98	10.98	-0.16	-1.44	336459.0	3722885.32	557
2019-07-23	11.42	11.42	11.14	11.14	-0.24	-2.11	237883.0	2675148.92	375
2019-07-22	11.44	11.5	11.38	11.38	0.02	0.18	319604.0	3655714.44	394
2019-07-21	11.7	11.7	11.34	11.36	-0.36	-3.07	483569.0	5546214.28	533
2019-07-18	11.74	12.0	11.7	11.72	-0.06	-0.51	682005.0	8075405.68	712
2019-07-17	11.84	11.86	11.74	11.78	-0.08	-0.67	410925.0	4842645.88	402
2019-07-16	11.9	11.98	11.86	11.86	-0.02	-0.17	588731.0	7018802.32	500
2019-07-15	12.0	12.06	11.88	11.88	-0.06	-0.5	1208238.0	14452972.82	799
2019-07-14	11.96	12.04	11.84	11.94	0.02	0.17	1064887.0	12735214.18	832
2019-07-11	12.0	12.12	11.8	11.92	0.22	1.88	1558044.0	18639805.02	1524
2019-07-10	11.68	11.82	11.66	11.7	0.04	0.34	408417.0	4794853.74	358
2019-07-09	11.6	11.72	11.6	11.66	0.06	0.52	287538.0	3347665.36	339
2019-07-08	11.72	11.74	11.6	11.6	-0.14	-1.19	334821.0	3906032.78	306
2019-07-07	11.82	11.9	11.68	11.74	0.0	0.0	275135.0	3234250.32	355
2019-07-04	11.66	11.94	11.64	11.74	0.12	1.03	1078114.0	12740755.78	917
2019-07-03	11.5	11.88	11.5	11.62	0.18	1.57	1900142.0	22302745.8	1623
2019-07-02	11.42	11.6	11.36	11.44	-0.02	-0.17	921877.0	10592511.52	800
2019-07-01	11.5	11.7	11.44	11.46	0.06	0.53	785414.0	9085338.8	745
2019-06-30	11.38	11.54	11.32	11.4	0.1	0.88	752598.0	8625916.98	710
2019-06-27	11.28	11.44	11.24	11.3	0.08	0.71	496431.0	5621846.18	522
2019-06-26	11.28	11.34	11.2	11.22	-0.04	-0.36	381207.0	4288946.62	483
2019-06-25	11.18	11.3	11.1	11.26	0.04	0.36	315891.0	3533104.22	415
2019-06-24	11.46	11.46	11.0	11.22	-0.22	-1.92	659188.0	7371156.06	627
2019-06-23	11.46	11.7	11.34	11.44	-0.04	-0.35	472431.0	5448932.6	489
2019-06-20	11.64	11.64	11.4	11.48	-0.16	-1.37	444403.0	5113952.94	575
2019-06-19	11.9	11.92	11.62	11.64	-0.16	-1.36	436471.0	5142429.16	557
2019-06-18	11.98	12.28	11.78	11.8	-0.18	-1.5	1342433.0	16033483.46	1264
2019-06-17	11.4	12.3	11.4	11.98	0.6	5.27	2693048.0	32097565.4	2038
2019-06-16	11.36	11.44	11.3	11.38	0.02	0.18	291560.0	3316902.02	400
2019-06-13	11.5	11.64	11.32	11.36	-0.2	-1.73	825163.0	9500266.98	890
2019-06-12	11.8	11.86	11.54	11.56	-0.18	-1.53	898161.0	10525241.88	876
2019-06-11	11.16	11.8	11.16	11.74	0.66	5.96	2018238.0	23377633.98	1755
2019-06-10	10.98	11.3	10.94	11.08	0.18	1.65	778353.0	8628621.78	659
2019-06-09	10.82	11.1	10.72	10.9	0.22	2.06	742602.0	8127201.6	680
2019-05-30	10.7	10.72	10.66	10.68	-0.02	-0.19	264190.0	2822943.86	298
2019-05-29	10.8	10.8	10.5	10.7	0.1	0.94	303894.0	3239510.26	357
2019-05-28	10.74	10.76	10.58	10.6	-0.02	-0.19	355535.0	3787485.06	380
2019-05-27	10.78	10.82	10.58	10.62	-0.08	-0.75	387329.0	4126631.38	489
2019-05-26	11.0	11.0	10.7	10.7	-0.28	-2.55	332675.0	3596659.96	403
2019-05-23	11.0	11.22	10.9	10.98	-0.04	-0.36	445087.0	4913376.8	564
2019-05-22	11.32	11.32	11.0	11.02	-0.16	-1.43	451413.0	5034261.5	540
2019-05-21	11.0	11.28	10.94	11.18	0.3	2.76	771042.0	8568099.42	1003
2019-05-20	10.92	11.08	10.6	10.88	-0.02	-0.18	376877.0	4070905.94	617
2019-05-19	11.12	11.38	10.8	10.9	-0.36	-3.2	787384.0	8796401.56	1009
2019-05-16	11.42	11.42	11.2	11.26	-0.08	-0.71	433075.0	4890567.32	637
2019-05-15	11.4	11.8	11.28	11.34	0.44	4.04	633418.0	7269354.94	817
2019-05-14	10.48	11.4	10.0	10.9	0.38	3.61	1408252.0	15236442.9	1485
2019-05-13	11.4	11.4	10.34	10.52	-0.96	-8.36	911728.0	9842343.78	1051
2019-05-12	12.62	12.62	11.48	11.48	-1.26	-9.89	1076597.0	12883270.22	1112
2019-05-09	13.1	13.1	12.74	12.74	-0.24	-1.85	179009.0	2311696.98	312
2019-05-08	13.04	13.06	12.88	12.98	-0.12	-0.92	215035.0	2790288.24	291
2019-05-07	13.08	13.3	12.98	13.1	0.1	0.77	425756.0	5575447.0	534
2019-05-06	13.12	13.12	12.84	13.0	-0.2	-1.52	219047.0	2849856.18	317
2019-05-05	13.38	13.42	13.2	13.2	-0.16	-1.2	255191.0	3398030.44	354
2019-05-02	13.46	13.46	13.36	13.36	-0.14	-1.04	237316.0	3179998.2	344
2019-05-01	13.46	13.5	13.4	13.5	0.02	0.15	260586.0	3499646.06	361
2019-04-30	13.62	13.62	13.46	13.48	-0.12	-0.88	325905.0	4406943.02	442
2019-04-29	13.66	13.74	13.52	13.6	0.08	0.59	639491.0	8701689.72	652
2019-04-28	13.48	13.56	13.44	13.52	0.02	0.15	221026.0	2985691.48	348
2019-04-25	13.5	13.6	13.4	13.5	0.06	0.45	269026.0	3629823.86	432
2019-04-24	13.5	13.58	13.44	13.44	-0.1	-0.74	268064.0	3617841.7	338
2019-04-23	13.52	13.66	13.5	13.54	-0.02	-0.15	341937.0	4639111.12	463
2019-04-22	13.8	13.82	13.5	13.56	-0.24	-1.74	480294.0	6546277.2	688
2019-04-21	14.02	14.02	13.74	13.8	-0.1	-0.72	487643.0	6756405.34	602
2019-04-18	13.76	14.04	13.76	13.9	0.08	0.58	1032405.0	14379600.44	932
2019-04-17	13.84	13.98	13.76	13.82	0.0	0.0	809116.0	11205056.26	819
2019-04-16	13.92	13.96	13.8	13.82	-0.18	-1.29	913409.0	12683826.98	902
2019-04-15	14.18	14.18	13.94	14.0	-0.04	-0.28	877128.0	12294978.48	880
2019-04-14	14.1	14.28	14.02	14.04	0.02	0.14	1305640.0	18435039.96	1199
2019-04-11	13.62	14.28	13.62	14.02	0.18	1.3	2498165.0	35103812.62	2391
2019-04-10	13.92	14.0	13.78	13.84	-0.08	-0.57	1194391.0	16570136.02	1141
2019-04-09	14.2	14.24	13.9	13.92	-0.18	-1.28	1687846.0	23639609.28	1740
2019-04-08	13.98	14.56	13.8	14.1	0.76	5.7	5047679.0	71424530.5	4297
2019-04-07	13.18	13.42	13.18	13.34	0.12	0.91	649346.0	8627751.74	740
2019-04-04	13.28	13.38	13.16	13.22	-0.1	-0.75	437847.0	5807706.98	652
2019-04-03	13.38	13.52	13.26	13.32	-0.02	-0.15	787764.0	10525067.4	834
2019-04-02	13.46	13.5	13.3	13.34	-0.06	-0.45	739053.0	9892964.38	949
2019-04-01	13.28	13.6	13.28	13.4	0.16	1.21	684514.0	9184107.98	851
2019-03-31	13.3	13.5	13.18	13.24	-0.12	-0.9	833869.0	11087674.12	1009
2019-03-28	13.52	13.64	13.36	13.36	-0.34	-2.48	806550.0	10868730.26	1131
2019-03-27	13.22	14.08	13.22	13.7	0.48	3.63	2714485.0	37438430.96	2739
2019-03-26	13.3	13.5	13.12	13.22	-0.64	-4.62	1481512.0	19730443.28	1465
2019-03-25	14.08	14.2	13.86	13.86	-0.26	-1.84	1021617.0	14275894.46	1136
2019-03-24	14.36	14.6	14.12	14.12	-0.28	-1.94	1251053.0	17991837.38	1417
2019-03-21	14.6	14.76	14.32	14.4	-0.2	-1.37	1489368.0	21605275.2	1792
2019-03-20	14.0	14.82	13.84	14.6	0.72	5.19	4138589.0	59502028.68	4042
2019-03-19	14.76	14.8	13.86	13.88	-0.52	-3.61	3492100.0	50090082.7	3574
2019-03-18	13.14	14.4	13.02	14.4	1.3	9.92	4867918.0	68160255.28	3692
2019-03-17	13.06	13.14	12.96	13.1	-0.02	-0.15	519393.0	6772073.92	813
2019-03-14	13.22	13.24	13.0	13.12	-0.12	-0.91	462661.0	6087815.0	759
2019-03-13	13.32	13.4	13.2	13.24	-0.06	-0.45	494151.0	6557765.76	739
2019-03-12	13.3	13.46	13.24	13.3	0.02	0.15	826733.0	11034313.32	1087
2019-03-11	13.32	13.36	13.16	13.28	-0.04	-0.3	634632.0	8388058.46	794
2019-03-10	13.72	13.72	13.3	13.32	-0.38	-2.77	936568.0	12657907.92	1192
2019-03-07	13.82	13.9	13.68	13.7	-0.22	-1.58	521444.0	7176815.94	745
2019-03-06	13.84	13.92	13.74	13.92	0.08	0.58	653929.0	9045788.64	735
2019-03-05	14.0	14.1	13.8	13.84	-0.06	-0.43	877411.0	12242370.06	1121
2019-03-04	13.78	14.0	13.76	13.9	0.18	1.31	1271113.0	17653635.28	1397
2019-03-03	13.66	13.9	13.62	13.72	0.16	1.18	986630.0	13566113.74	1050
2019-02-28	13.66	13.8	13.52	13.56	-0.16	-1.17	609440.0	8311420.38	851
2019-02-27	13.9	13.9	13.7	13.72	-0.18	-1.29	538175.0	7419346.34	786
2019-02-26	13.94	14.02	13.82	13.9	0.02	0.14	580406.0	8093543.94	713
2019-02-25	14.02	14.1	13.86	13.88	-0.2	-1.42	1016781.0	14191182.62	1103
2019-02-24	14.34	14.4	14.04	14.08	-0.28	-1.95	625970.0	8903690.94	792
2019-02-21	14.4	14.64	14.26	14.36	-0.1	-0.69	1650391.0	23858668.92	1523
2019-02-20	14.18	14.46	14.02	14.46	0.32	2.26	1149215.0	16349002.76	1415
2019-02-19	13.92	14.66	13.78	14.14	0.22	1.58	2266665.0	32321510.86	2540
2019-02-18	14.1	14.18	13.92	13.92	-0.16	-1.14	863482.0	12122981.9	1125
2019-02-17	14.32	14.46	14.0	14.08	-0.22	-1.54	799581.0	11377389.28	1000
2019-02-14	14.42	14.46	14.3	14.3	-0.16	-1.11	648418.0	9303454.64	915
2019-02-13	14.72	14.74	14.4	14.46	-0.26	-1.77	774132.0	11274097.04	1134
2019-02-12	14.94	14.96	14.72	14.72	-0.18	-1.21	672736.0	9972538.52	893
2019-02-11	14.9	15.0	14.8	14.9	0.02	0.13	714221.0	10624467.56	820
2019-02-10	15.12	15.22	14.82	14.88	-0.12	-0.8	1122595.0	16829880.78	1419
2019-02-07	14.6	15.3	14.56	15.0	0.38	2.6	3035845.0	45641183.02	3354
2019-02-06	14.88	14.88	14.6	14.62	-0.28	-1.88	676988.0	9987344.4	997
2019-02-05	14.86	14.96	14.7	14.9	-0.04	-0.27	1027779.0	15259694.18	1404
2019-02-04	14.98	15.16	14.86	14.94	-0.1	-0.66	1017015.0	15263310.7	1218
2019-02-03	15.16	15.2	14.94	15.04	-0.12	-0.79	1109818.0	16704682.76	1379
2019-01-31	15.32	15.36	15.16	15.16	-0.12	-0.79	1342275.0	20468989.38	1517
2019-01-30	15.42	15.6	15.28	15.28	-0.06	-0.39	3562358.0	54918969.58	3157
2019-01-29	15.7	15.8	15.3	15.34	-0.16	-1.03	3354009.0	52104195.26	3089
2019-01-28	15.46	15.6	15.2	15.5	0.14	0.91	3324160.0	51067356.8	3134
2019-01-27	15.8	16.04	15.36	15.36	0.14	0.92	3646554.0	57382709.7	4031
2019-01-24	15.1	15.46	15.02	15.22	0.2	1.33	3243683.0	49403526.78	3428
2019-01-23	15.1	15.1	14.74	15.02	-0.04	-0.27	2269524.0	33856975.64	2405
2019-01-22	15.4	15.4	15.0	15.06	-0.22	-1.44	2493497.0	37776265.7	2611
2019-01-21	15.6	15.74	15.24	15.28	-0.32	-2.05	3107950.0	48239672.22	2931
2019-01-20	15.82	15.96	15.42	15.6	-0.1	-0.64	4277581.0	67106713.04	4052
2019-01-17	15.6	16.0	15.22	15.7	0.18	1.16	6730911.0	105135608.48	6189
2019-01-16	14.44	15.52	14.44	15.52	1.1	7.63	6063135.0	89672749.84	5596
2019-01-15	15.38	15.64	14.36	14.42	-0.8	-5.26	5909769.0	89603526.98	5924
2019-01-14	14.76	16.5	14.76	15.22	-1.16	-7.08	21811574.0	337568299.0	14007
2019-01-13	16.38	16.38	16.38	16.38	-1.8	-9.9	171809.0	2814231.42	208
2019-01-10	18.18	18.18	18.18	18.18	-2.02	-10.0	185005.0	3363390.9	262
2019-01-09	20.68	21.1	20.04	20.2	-0.36	-1.75	617721.0	12719010.88	1260
2019-01-08	21.8	21.8	19.62	20.56	-1.24	-5.69	1208919.0	24936085.84	2035
2019-01-07	21.9	22.18	21.56	21.8	-0.1	-0.46	962662.0	21016175.44	1588
2019-01-06	21.78	21.98	21.32	21.9	0.5	2.34	905776.0	19697358.9	1669
2019-01-03	22.22	22.22	21.3	21.4	-0.4	-1.83	681436.0	14813186.98	1276
2019-01-02	20.94	22.42	20.9	21.8	1.0	4.81	1878085.0	41165719.34	2995
2019-01-01	20.88	21.26	20.4	20.8	0.06	0.29	1336450.0	27895400.92	2245
2018-12-31	21.48	21.58	19.9	20.74	-0.24	-1.14	1479890.0	30648634.52	3037
2018-12-30	22.2	22.46	20.9	20.98	-1.06	-4.81	709399.0	15435382.42	1584
2018-12-27	23.66	23.66	21.88	22.04	-1.16	-5.0	1140446.0	26066279.24	2263
2018-12-26	24.7	24.9	23.18	23.2	-1.04	-4.29	1493280.0	35724220.98	2440
2018-12-25	23.24	24.5	23.0	24.24	1.04	4.48	1611540.0	38397458.16	2740
2018-12-24	23.26	25.0	22.0	23.2	0.2	0.87	2409369.0	56849376.03	3581
2018-12-23	24.5	25.2	23.0	23.0	-1.44	-5.89	1339817.0	32861922.83	2603
2018-12-20	24.02	25.8	23.98	24.44	0.64	2.69	4558832.0	113212211.34	5565
2018-12-19	24.14	24.8	23.6	23.8	-0.2	-0.83	3215454.0	77719558.36	4813
2018-12-18	25.2	25.6	22.5	24.0	-0.06	-0.25	5705720.0	137786591.44	8002
2018-12-17	23.5	24.06	23.0	24.06	2.18	9.96	1557476.0	37147318.7	1063
2018-12-16	21.88	21.88	21.88	21.88	1.98	9.95	32080.0	701910.4	37
2018-12-13	19.9	19.9	19.9	19.9	-14.4	-41.98	16454.0	327434.6	26
2018-12-12	17.94	18.76	17.57	18.1	0.37	2.09	4705418.0	86053716.2	3892
2018-12-11	16.7	17.76	16.33	17.73	1.34	8.18	2931436.0	49600932.2	2514
2018-12-10	17.28	17.84	16.2	16.39	-0.02	-0.12	4159362.0	71590634.0	3388
2018-12-09	15.04	16.41	14.93	16.41	1.48	9.91	2209326.0	34450857.05	1594
2018-12-06	14.96	15.04	14.75	14.93	0.05	0.34	763681.0	11355541.15	591
2018-12-05	14.7	15.17	14.62	14.88	0.21	1.43	1608607.0	24020691.2	1321
2018-12-04	14.41	14.78	14.33	14.67	0.26	1.8	1129742.0	16486143.9	818
2018-12-03	14.75	14.78	14.35	14.41	-0.18	-1.23	775345.0	11261415.9	623
2018-12-02	14.35	14.83	14.35	14.59	0.32	2.24	1398284.0	20386885.2	1153
2018-11-29	14.27	15.09	14.17	14.27	0.07	0.49	2570568.0	37525067.35	1951
2018-11-28	14.27	14.46	14.09	14.2	-0.13	-0.91	653218.0	9318026.1	541
2018-11-27	14.12	14.78	14.09	14.33	0.24	1.7	1324277.0	19158384.2	1014
2018-11-26	13.93	14.56	13.61	14.09	0.16	1.15	1499476.0	21220138.75	1220
2018-11-25	13.98	14.3	13.83	13.93	-0.08	-0.57	713712.0	10037351.8	782
2018-11-22	14.51	14.56	13.98	14.01	-0.37	-2.57	1602268.0	22778576.3	1588
2018-11-21	13.67	14.78	13.03	14.38	0.74	5.43	2808593.0	39370133.9	2605
2018-11-20	14.25	14.3	13.56	13.64	-0.53	-3.74	914095.0	12781493.25	798
2018-11-19	13.98	14.67	13.83	14.17	0.19	1.36	1168110.0	16676454.9	1027
2018-11-18	14.59	14.67	13.93	13.98	-0.53	-3.65	768771.0	10953599.15	650
2018-11-15	14.41	14.7	14.14	14.51	0.13	0.9	886326.0	12796340.05	821
2018-11-14	13.98	14.83	13.85	14.38	0.32	2.28	1463124.0	20990970.05	1359
2018-11-13	14.56	14.91	13.98	14.06	-0.19	-1.33	2693362.0	38959743.95	2222
2018-11-12	12.77	14.25	12.77	14.25	1.28	9.87	2402909.0	32974080.12	1780
2018-11-11	13.19	13.19	12.56	12.97	-0.22	-1.67	664306.0	8464752.65	728
2018-11-08	13.3	13.64	12.93	13.19	-0.11	-0.83	1873268.0	24869799.08	1678
2018-11-07	13.03	13.77	12.82	13.3	0.54	4.23	2716255.0	36170708.3	2316
2018-11-06	12.64	13.09	12.35	12.76	0.12	0.95	1231723.0	15665144.8	1289
2018-11-05	13.4	13.59	12.36	12.64	0.17	1.36	2273981.0	29668563.68	1769
2018-11-04	12.47	12.47	12.47	12.47	1.12	9.87	353431.0	4409025.48	126
2018-11-01	11.65	12.14	11.29	11.35	-0.27	-2.32	1488352.0	17558162.46	1416
2018-10-31	11.15	12.14	11.09	11.62	0.33	2.92	1559492.0	18198671.52	1387
2018-10-30	11.35	11.82	11.25	11.29	0.03	0.27	1906055.0	21948844.8	1825
2018-10-29	10.04	11.26	10.03	11.26	1.02	9.96	1660839.0	17760799.76	1206
2018-10-28	10.28	10.73	10.07	10.24	0.48	4.92	1403763.0	14543545.84	1208
2018-10-25	9.08	9.76	9.08	9.76	0.88	9.91	597380.0	5645578.84	540
2018-10-24	8.17	8.88	8.11	8.88	0.81	10.04	643949.0	5479225.36	558
2018-10-23	7.97	8.33	7.83	8.07	0.15	1.89	578009.0	4669866.84	442
2018-10-22	8.18	8.28	7.81	7.92	-0.31	-3.77	231804.0	1851417.62	202
2018-10-21	8.18	8.38	8.02	8.23	-0.39	-4.52	345210.0	2839108.0	284
2018-10-18	8.76	8.81	8.57	8.62	-0.13	-1.49	396908.0	3440941.62	352
2018-10-17	8.65	9.0	8.6	8.75	0.15	1.74	903436.0	8009826.24	894
2018-10-16	8.81	8.81	8.4	8.6	-0.21	-2.38	342686.0	2933235.4	442
2018-10-15	8.65	8.95	8.55	8.81	0.26	3.04	323080.0	2838559.5	407
2018-10-14	9.39	9.39	8.55	8.55	-0.95	-10.0	397243.0	3489086.44	358
2018-10-11	10.05	10.05	9.47	9.5	-0.55	-5.47	289547.0	2795259.2	352
2018-10-10	10.24	10.42	10.05	10.05	-0.19	-1.86	385746.0	3950039.54	386
2018-10-09	10.18	10.34	10.05	10.24	0.11	1.09	445581.0	4537839.32	449
2018-10-08	10.29	10.29	9.99	10.13	-0.02	-0.2	174865.0	1771268.86	256
2018-10-07	10.41	10.45	10.08	10.15	-0.26	-2.5	236947.0	2416983.1	283
2018-10-04	10.39	10.45	10.31	10.41	0.0	0.0	170196.0	1768849.42	227
2018-10-03	10.47	10.55	10.4	10.41	-0.12	-1.14	448493.0	4696982.16	381
2018-10-02	10.45	10.62	10.37	10.53	0.04	0.38	481713.0	5047407.4	509
2018-10-01	10.55	10.55	10.4	10.49	0.01	0.1	192663.0	2017112.96	228
2018-09-30	10.61	10.61	10.48	10.48	-0.05	-0.47	169786.0	1789760.32	205
2018-09-27	10.61	10.71	10.53	10.53	-0.08	-0.75	275400.0	2921188.56	332
2018-09-26	10.77	10.87	10.6	10.61	-0.1	-0.93	500560.0	5358154.52	491
2018-09-25	10.82	11.05	10.6	10.71	0.03	0.28	846741.0	9183671.42	754
2018-09-20	11.08	11.19	10.66	10.68	-0.39	-3.52	1133138.0	12319972.9	895
2018-09-19	10.29	11.3	10.29	11.07	0.78	7.58	1893497.0	20507692.18	1388
2018-09-18	10.37	10.4	10.28	10.29	-0.14	-1.34	187768.0	1938558.04	221
2018-09-17	10.36	10.66	10.29	10.43	-0.18	-1.7	309018.0	3231026.86	337
2018-09-16	11.2	11.2	10.55	10.61	-0.42	-3.81	265698.0	2869347.04	296
2018-09-13	11.13	11.17	10.97	11.03	-0.07	-0.63	338580.0	3744107.24	361
2018-09-12	11.28	11.73	11.01	11.1	0.02	0.18	944972.0	10809508.68	839
2018-09-11	11.03	11.19	10.91	11.08	0.12	1.09	296753.0	3268775.26	373
2018-09-10	11.08	11.12	10.77	10.96	-0.03	-0.27	452026.0	4936468.04	465
2018-09-09	11.25	11.25	10.91	10.99	-0.1	-0.9	384293.0	4238576.96	347
2018-09-06	11.08	11.42	10.87	11.09	0.01	0.09	782127.0	8708077.4	717
2018-09-05	11.82	11.86	10.71	11.08	-0.8	-6.73	530452.0	6010103.68	611
2018-09-04	11.98	12.06	11.87	11.88	-0.07	-0.59	267352.0	3193237.24	346
2018-09-03	11.94	12.41	11.91	11.95	-0.03	-0.25	787657.0	9567614.56	868
2018-09-02	12.14	12.14	11.96	11.98	-0.1	-0.83	213557.0	2568548.96	261
2018-08-30	12.25	12.25	11.92	12.08	-0.14	-1.15	394821.0	4751413.82	423
2018-08-29	12.3	12.5	12.22	12.22	-0.06	-0.49	400486.0	4930244.64	449
2018-08-28	12.59	12.74	12.28	12.28	-0.17	-1.37	940564.0	11757494.34	854
2018-08-27	12.3	12.93	12.17	12.45	0.15	1.22	1447500.0	18170091.48	1193
2018-08-26	12.36	12.51	12.22	12.3	0.08	0.65	507907.0	6279371.26	417
2018-08-16	11.98	12.52	11.98	12.22	0.13	1.08	880853.0	10788940.12	870
2018-08-15	12.14	12.54	12.04	12.09	-0.05	-0.41	870500.0	10671063.32	931
2018-08-14	12.4	12.51	11.98	12.14	-0.22	-1.78	773937.0	9477667.36	951
2018-08-13	12.4	12.76	12.2	12.36	-0.06	-0.48	1268725.0	15901882.5	1298
2018-08-12	12.72	13.09	12.34	12.42	-0.46	-3.57	1053120.0	13335482.7	1048
2018-08-09	13.14	13.46	12.66	12.88	0.16	1.26	2144657.0	28020813.15	2078
2018-08-08	12.66	13.56	12.14	12.72	0.36	2.91	3728227.0	47843152.49	3200
2018-08-07	11.4	12.36	11.39	12.36	1.12	9.96	1023543.0	12403375.58	727
2018-08-06	11.66	11.87	11.24	11.24	-0.64	-5.39	943797.0	10874189.26	950
2018-08-05	12.26	12.72	11.82	11.88	-0.42	-3.41	1286985.0	15886047.04	1285
2018-08-02	12.3	12.47	12.15	12.3	-0.1	-0.81	1167915.0	14367442.04	1143
2018-08-01	12.5	12.55	12.2	12.4	0.05	0.4	691398.0	8508357.64	711
2018-07-31	12.88	13.03	12.31	12.35	-0.37	-2.91	1155548.0	14700831.4	1281
2018-07-30	13.19	13.3	12.66	12.72	-0.46	-3.49	947456.0	12295518.69	1320
2018-07-29	13.75	13.8	13.14	13.18	-0.33	-2.44	1453130.0	19597126.91	1684
2018-07-26	13.09	13.88	12.77	13.51	0.58	4.49	2385532.0	31849497.7	2466
2018-07-25	13.64	14.04	12.93	12.93	-0.76	-5.55	1938466.0	26352497.33	2003
2018-07-24	14.12	14.43	13.56	13.69	-0.24	-1.72	2226816.0	31323742.7	2148
2018-07-23	15.3	15.51	13.72	13.93	-1.27	-8.36	2881025.0	42353099.7	2770
2018-07-22	15.22	15.94	15.15	15.2	-0.13	-0.85	1243020.0	19314744.65	1475
2018-07-19	16.09	16.62	15.07	15.33	-1.03	-6.3	2799336.0	44846595.95	3151
2018-07-18	17.41	17.63	16.12	16.36	-0.42	-2.5	4708037.0	79788948.0	4897
2018-07-17	15.59	16.78	15.49	16.78	1.5	9.82	2533905.0	40881700.9	2442
2018-07-16	14.17	15.28	13.93	15.28	1.37	9.85	2117382.0	30895155.15	1906
2018-07-15	14.51	14.83	13.91	13.91	-0.34	-2.39	1405093.0	20255114.85	1297
2018-07-12	13.98	14.93	13.93	14.25	0.37	2.67	3013186.0	43723343.25	2927
2018-07-11	12.72	13.88	12.72	13.88	1.25	9.9	2897608.0	38888223.68	2166
2018-07-10	12.77	12.99	12.56	12.63	-0.14	-1.1	944222.0	12012465.14	918
2018-07-09	13.08	13.14	12.41	12.77	-0.16	-1.24	873261.0	11081096.88	884
2018-07-08	13.3	13.72	12.93	12.93	-0.1	-0.77	846959.0	11254828.08	988
2018-07-05	13.3	13.64	12.93	13.03	-0.35	-2.62	1454824.0	19302832.45	1401
2018-07-04	13.1	13.88	13.1	13.38	0.13	0.98	1661140.0	22454076.07	1586
2018-07-03	14.35	14.46	13.19	13.25	-0.84	-5.96	2727608.0	37752503.9	2298
2018-07-02	12.92	14.09	12.82	14.09	1.27	9.91	2206731.0	29997931.84	1705
2018-07-01	12.42	13.67	11.87	12.82	0.18	1.42	1970050.0	25057940.27	2073
2018-06-28	14.2	14.25	12.56	12.64	-0.45	-3.44	3149761.0	42059341.81	2973
2018-06-27	12.55	13.09	12.54	13.09	1.18	9.91	253333.0	3264800.2	223
2018-06-26	11.09	11.91	11.09	11.91	1.08	9.97	562301.0	6517877.68	467
2018-06-25	10.01	10.83	9.9	10.83	0.98	9.95	422651.0	4407320.98	452
2018-06-24	9.39	9.86	9.39	9.85	0.48	5.12	248615.0	2403696.48	248
2018-06-21	9.23	9.67	9.18	9.37	0.14	1.52	403502.0	3823115.46	438
2018-06-20	8.98	9.4	8.98	9.23	-0.12	-1.28	146220.0	1343346.78	224
2018-06-12				9.35	0.0	0.0	0.0	0.0	0
2018-06-11				9.35	0.0	0.0	0.0	0.0	0
2018-06-10	9.55	9.65	9.34	9.35	-0.01	-0.11	224449.0	2117140.02	366
2018-06-07	9.2	9.6	9.18	9.36	0.18	1.96	303939.0	2849751.6	560
2018-06-06	9.25	9.3	9.18	9.18	-0.19	-2.03	164888.0	1524253.66	191
2018-06-05	9.34	9.39	9.34	9.37	-0.02	-0.21	49391.0	463304.02	84
2018-06-04	9.18	9.42	9.13	9.39	0.19	2.07	134990.0	1259597.19	194
2018-06-03	9.08	9.22	9.08	9.2	0.23	2.56	152115.0	1388802.89	213
2018-05-31	9.18	9.33	8.97	8.97	-0.34	-3.65	275827.0	2517836.17	348
2018-05-30	9.29	9.55	9.23	9.31	-0.08	-0.85	254046.0	2386520.75	306
2018-05-29	9.6	9.86	9.37	9.39	-0.32	-3.3	838659.0	8066260.94	721
2018-05-28	9.59	10.03	9.59	9.71	-0.95	-8.91	697339.0	6754546.32	683
2018-05-27	11.25	11.27	10.66	10.66	-0.56	-4.99	100746.0	1101060.18	148
2018-05-24	11.55	11.55	11.23	11.22	-0.28	-2.43	51777.0	592894.74	96
2018-05-23	11.55	11.55	11.46	11.5	-0.11	-0.95	69620.0	800952.34	83
2018-05-22	11.61	11.67	11.55	11.61	-0.06	-0.51	81195.0	942463.14	115
2018-05-21	11.61	11.72	11.4	11.67	-0.01	-0.09	102927.0	1189231.5	151
2018-05-20	11.88	11.88	11.59	11.68	0.14	1.21	86465.0	1009698.46	144
2018-05-17	11.53	11.59	11.48	11.54	-0.08	-0.69	115616.0	1332724.9	147
2018-05-16	11.78	12.03	11.61	11.62	0.07	0.61	334763.0	3946698.34	412
2018-05-15	11.65	11.86	11.5	11.55	-0.06	-0.52	170899.0	1983592.8	267
2018-05-14	11.53	12.2	11.53	11.61	0.06	0.52	590711.0	6956452.86	738
2018-05-13	11.44	11.82	11.44	11.55	0.19	1.67	279194.0	3243434.76	430
2018-05-10	11.08	11.61	10.91	11.36	-0.31	-2.66	734752.0	8231703.82	997
2018-05-09	11.67	12.14	11.67	11.67	-1.29	-9.95	497574.0	5864113.34	552
2018-05-08	12.96	12.96	12.96	12.96	-1.44	-10.0	20358.0	263848.08	41
2018-05-07	15.03	15.03	14.33	14.4	-0.58	-3.87	120071.0	1769243.68	200
2018-05-06	15.51	15.7	14.86	14.98	-0.82	-5.19	290295.0	4398924.56	470
2018-05-03	15.51	16.68	15.51	15.8	0.13	0.83	272332.0	4397303.78	439
2018-05-02	15.81	15.81	15.62	15.67	-0.22	-1.38	34978.0	550810.78	79
2018-05-01	15.83	15.98	15.62	15.89	0.1	0.63	52137.0	823164.54	107
2018-04-30	15.83	15.83	15.68	15.79	-0.1	-0.63	58612.0	924746.88	146
2018-04-29	16.06	16.08	15.85	15.89	-0.18	-1.12	72889.0	1164936.88	150
2018-04-26	16.08	16.15	16.06	16.07	0.01	0.06	81900.0	1318484.42	140
2018-04-25	16.04	16.25	16.0	16.06	-0.27	-1.65	99334.0	1602132.28	167
2018-04-24	16.57	16.57	16.3	16.33	-0.2	-1.21	71388.0	1169652.7	174
2018-04-23	16.49	16.72	16.46	16.53	0.04	0.24	132711.0	2193057.7	171
2018-04-22	16.49	16.53	16.42	16.49	0.02	0.12	82870.0	1365893.5	136
2018-04-19	16.53	16.68	16.46	16.47	0.0	0.0	110255.0	1823415.44	174
2018-04-18	16.46	16.61	16.46	16.47	-0.05	-0.3	82745.0	1368024.86	128
2018-04-17	16.53	16.63	16.38	16.52	-0.01	-0.06	74871.0	1237411.26	132
2018-04-16	16.36	16.61	16.36	16.53	0.09	0.55	81995.0	1352577.78	123
2018-04-15	16.36	16.49	16.27	16.44	0.28	1.73	65967.0	1082206.78	108
2018-04-12	16.36	16.36	16.02	16.16	-0.14	-0.86	132832.0	2148742.48	178
2018-04-11	16.99	17.25	16.15	16.3	-0.55	-3.26	168037.0	2843465.9	267
2018-04-10	16.91	16.99	16.89	16.85	-0.06	-0.35	47366.0	801591.9	84
2018-04-09	16.93	17.03	16.91	16.91	-0.08	-0.47	48726.0	826293.84	97
2018-04-08	16.97	17.14	16.89	16.99	0.02	0.12	74280.0	1262608.16	142
2018-04-05	16.89	17.01	16.89	16.97	0.09	0.53	56031.0	949151.92	117
2018-04-04	16.93	17.01	16.91	16.88	-0.04	-0.24	47089.0	797575.88	111
2018-04-03	16.93	16.99	16.91	16.92	-0.09	-0.53	46223.0	783410.12	96
2018-04-02	16.89	17.08	16.78	17.01	0.04	0.24	61836.0	1047397.1	100
2018-04-01	16.93	17.06	16.89	16.97	0.01	0.06	66659.0	1127473.08	114
2018-03-29	16.99	17.16	16.78	16.96	0.04	0.24	106524.0	1811361.88	190
2018-03-28	16.97	16.99	16.84	16.92	-0.03	-0.18	48129.0	814388.54	87
2018-03-27	16.99	17.1	16.91	16.95	0.05	0.3	44083.0	749194.08	96
2018-03-26	16.89	16.99	16.89	16.9	-0.14	-0.82	45410.0	768156.98	105
2018-03-25	17.1	17.1	16.99	17.04	0.04	0.24	23246.0	396461.8	49
2018-03-22	16.99	17.1	16.97	17.0	-0.07	-0.41	50759.0	863654.2	94
2018-03-21	17.14	17.31	17.03	17.07	0.07	0.41	87617.0	1502889.44	165
2018-03-20	16.89	17.12	16.89	17.0	-0.19	-1.11	81078.0	1380880.9	159
2018-03-19	17.46	17.52	17.2	17.19	-0.1	-0.58	110213.0	1912452.28	228
2018-03-18	16.36	17.54	16.36	17.29	-0.06	-0.35	111058.0	1879480.74	176
2018-03-15	17.96	18.01	17.1	17.35	-0.68	-3.77	92849.0	1632152.7	205
2018-03-14	18.07	18.13	17.98	18.03	-0.02	-0.11	61515.0	1110362.44	128
2018-03-13	18.28	18.28	18.03	18.05	-0.16	-0.88	84384.0	1528019.34	152
2018-03-12	18.2	18.3	18.13	18.21	0.01	0.05	109292.0	1989135.32	149
2018-03-11	18.36	18.36	18.15	18.2	-0.03	-0.16	69336.0	1265359.96	120
2018-03-08	18.3	18.34	18.2	18.23	-0.04	-0.22	43049.0	786094.74	80
2018-03-07	18.07	18.32	18.07	18.27	0.18	1.0	112751.0	2057527.0	169
2018-03-06	18.13	18.24	18.05	18.09	-0.06	-0.33	51337.0	928800.08	81
2018-03-05	18.15	18.36	17.98	18.15	0.1	0.55	158344.0	2885013.76	232
2018-03-04	17.94	18.28	17.84	18.05	-0.01	-0.06	34430.0	622447.72	83
2018-03-01	18.07	18.15	18.05	18.06	-0.05	-0.28	28944.0	523779.18	83
2018-02-28	18.15	18.17	17.98	18.11	-0.02	-0.11	36371.0	658796.24	84
2018-02-27	18.3	18.36	17.94	18.13	-0.19	-1.04	36291.0	661089.92	84
2018-02-26	18.55	18.64	18.32	18.32	-0.28	-1.51	97003.0	1791026.1	196
2018-02-25	18.26	18.72	18.22	18.6	0.4	2.2	266287.0	4928938.62	413
2018-02-22	18.26	18.3	18.22	18.2	-0.02	-0.11	68612.0	1251947.6	102
2018-02-21	18.11	18.26	18.05	18.22	0.01	0.05	78730.0	1428238.72	130
2018-02-20	18.3	18.32	18.17	18.21	0.07	0.39	46433.0	846734.42	107
2018-02-19	18.17	18.32	18.13	18.14	-0.2	-1.09	87024.0	1584100.48	125
2018-02-18	18.74	18.74	18.15	18.34	-0.17	-0.92	87297.0	1603026.36	148
2018-02-15	18.47	18.58	18.43	18.51	0.21	1.15	135278.0	2501936.46	176
2018-02-14	18.87	19.1	18.15	18.3	-0.63	-3.33	270136.0	5037265.4	302
2018-02-13	19.31	19.31	18.81	18.93	-0.62	-3.17	332379.0	6323151.9	445
2018-02-12	19.55	19.99	19.44	19.55	0.25	1.3	124655.0	2442300.22	160
2018-02-11	19.95	20.16	19.0	19.3	-0.71	-3.55	316850.0	6167251.36	315
2018-02-08	19.95	20.01	19.74	20.01	0.26	1.32	119142.0	2378281.56	138
2018-02-07	19.78	20.2	19.74	19.75	-0.01	-0.05	151651.0	3034218.04	234
2018-02-06	19.95	20.05	19.65	19.76	-0.47	-2.32	137672.0	2733372.7	196
2018-02-05	20.37	20.37	20.05	20.23	-0.09	-0.44	132951.0	2690820.54	187
2018-02-04	19.76	20.69	19.76	20.32	0.33	1.65	356887.0	7300901.56	374
2018-02-01	20.09	20.12	19.95	19.99	-0.06	-0.3	57739.0	1157704.36	105
2018-01-31	20.16	20.16	20.03	20.05	-0.2	-0.99	86655.0	1738400.2	144
2018-01-30	20.16	20.33	20.16	20.25	0.02	0.1	149661.0	3025065.84	197
2018-01-29	20.79	20.79	20.18	20.23	-0.5	-2.41	226542.0	4595388.62	272
2018-01-28	20.39	20.9	20.39	20.73	0.41	2.02	280001.0	5783698.88	378
2018-01-25	20.26	20.37	20.16	20.32	0.08	0.4	362292.0	7337669.16	247
2018-01-24	20.18	20.28	20.07	20.24	0.02	0.1	127657.0	2582958.7	176
2018-01-23	20.37	20.39	20.05	20.22	-0.02	-0.1	247383.0	5006309.88	319
2018-01-22	20.2	20.5	20.16	20.24	-0.04	-0.2	180631.0	3673300.42	256
2018-01-21	20.14	20.39	20.05	20.28	0.25	1.25	254065.0	5147743.94	379
2018-01-18	20.05	20.14	19.95	20.03	0.0	0.0	204241.0	4091268.58	241
2018-01-17	19.95	20.31	19.93	20.03	0.23	1.16	745328.0	14963122.14	658
2018-01-16	19.53	19.84	19.53	19.8	0.32	1.64	569220.0	11191782.8	571
2018-01-15	19.21	19.69	19.21	19.48	0.29	1.51	435427.0	8480090.56	556
2018-01-14	19.08	19.23	19.02	19.19	0.19	1.0	196923.0	3766134.26	276
2018-01-11	19.06	19.15	19.0	19.0	-0.06	-0.31	130101.0	2476314.3	183
2018-01-10	19.08	19.34	19.02	19.06	0.1	0.53	329152.0	6308427.88	426
2018-01-09	19.21	19.25	18.91	18.96	-0.17	-0.89	262268.0	5017072.3	312
2018-01-08	19.17	19.25	19.0	19.13	-0.08	-0.42	310162.0	5939078.64	318
2018-01-07	19.1	19.29	19.06	19.21	0.1	0.52	144761.0	2775476.96	236
2018-01-04	19.08	19.25	18.91	19.11	0.02	0.1	189458.0	3623162.98	315
2018-01-03	19.19	19.72	19.0	19.09	0.19	1.01	635062.0	12313707.98	912
2018-01-02	19.0	19.21	18.79	18.9	-0.1	-0.53	330763.0	6280788.7	432
2018-01-01	19.21	19.31	18.81	19.0	-0.36	-1.86	172458.0	3299600.88	293
2017-12-31	19.59	19.69	19.31	19.36	-0.18	-0.92	208924.0	4067994.52	279
2017-12-28	19.38	19.74	19.36	19.54	0.19	0.98	544274.0	10648176.58	617
2017-12-27	19.31	19.57	19.31	19.35	-0.08	-0.41	290236.0	5646003.42	364
2017-12-26	19.25	19.53	19.25	19.43	0.16	0.83	263985.0	5125131.78	295
2017-12-25	19.57	19.67	19.25	19.27	-0.29	-1.48	403233.0	7873870.0	466
2017-12-24	19.08	19.63	19.08	19.56	0.28	1.45	824636.0	16001987.78	912
2017-12-21	19.63	19.63	19.25	19.28	-0.22	-1.13	245133.0	4756328.7	366
2017-12-20	19.67	19.67	19.4	19.5	-0.04	-0.2	252206.0	4919567.52	358
2017-12-19	19.5	19.67	19.38	19.54	0.12	0.62	602945.0	11775989.32	686
2017-12-18	19.31	19.76	18.87	19.42	0.04	0.21	875769.0	17062191.26	1333
2017-12-17	21.11	21.21	19.38	19.38	-2.13	-9.9	1760802.0	35190317.82	1930
2017-12-14	21.42	21.66	21.23	21.51	0.16	0.75	222331.0	4762572.62	273
2017-12-13	21.42	21.55	21.32	21.35	-0.25	-1.16	164024.0	3512223.8	222
2017-12-12	21.74	21.74	21.11	21.6	-0.07	-0.32	550878.0	11770988.38	637
2017-12-11	21.74	22.1	21.53	21.67	0.19	0.88	421704.0	9209225.62	552
2017-12-10	21.51	21.61	21.42	21.48	-0.06	-0.28	215084.0	4628430.94	312
2017-12-07	22.06	22.12	20.96	21.54	-0.6	-2.71	834041.0	17811571.1	865
2017-12-06	22.21	22.37	22.08	22.14	-0.19	-0.85	154859.0	3435955.14	237
2017-12-05	22.4	22.65	22.33	22.33	-0.2	-0.89	338199.0	7608530.44	466
2017-12-04	22.71	22.82	22.48	22.53	-0.12	-0.53	430917.0	9774801.66	460
2017-12-03	22.65	22.78	22.5	22.65	0.18	0.8	590431.0	13367488.02	635
2017-11-30	22.27	22.56	22.16	22.47	0.23	1.03	344032.0	7673724.1	360
2017-11-29	22.52	22.56	22.23	22.24	-0.17	-0.76	277993.0	6231108.7	294
2017-11-28	22.71	22.75	22.37	22.41	-0.32	-1.41	253344.0	5721440.26	344
2017-11-27	22.92	23.22	22.63	22.73	-0.32	-1.39	273610.0	6282548.54	436
2017-11-26	22.33	23.7	22.33	23.05	0.85	3.83	977119.0	22666719.44	1244
2017-11-23	21.95	22.35	21.89	22.2	0.34	1.56	370852.0	8225459.96	457
2017-11-22	21.76	22.23	21.61	21.86	0.34	1.58	224008.0	4915132.42	346
2017-11-21	21.32	21.93	21.11	21.52	0.19	0.89	184006.0	3959961.88	313
2017-11-20	21.68	22.37	21.13	21.33	-0.73	-3.31	195465.0	4246693.06	254
2017-11-19	22.37	22.37	21.53	22.06	-0.15	-0.68	129254.0	2825142.08	243
2017-11-16	22.48	22.52	21.85	22.21	-0.38	-1.68	158164.0	3524352.18	268
2017-11-15	22.82	22.9	22.56	22.59	-0.05	-0.22	225774.0	5129447.36	333
2017-11-14	22.5	22.8	22.44	22.64	0.12	0.53	221247.0	5010560.22	322
2017-11-13	22.35	22.8	22.27	22.52	0.16	0.72	291180.0	6553373.82	412
2017-11-12	22.21	23.01	22.06	22.36	0.35	1.59	438503.0	9823163.02	624
2017-11-09	21.83	22.18	21.45	22.01	0.51	2.37	549287.0	12012036.08	772
2017-11-08	21.53	22.14	21.3	21.5	0.13	0.61	410773.0	8909974.58	583
2017-11-07	23.45	23.45	21.19	21.37	-2.18	-9.26	636669.0	13918610.8	826
2017-11-06	23.45	23.96	23.22	23.55	-0.36	-1.51	344826.0	8138101.52	475
2017-11-05	23.26	24.08	22.69	23.91	-0.3	-1.24	378284.0	8939736.84	582
2017-11-02	24.27	24.55	24.0	24.21	-0.07	-0.29	391842.0	9509521.72	712
2017-11-01	24.95	25.33	24.25	24.28	-0.64	-2.57	750312.0	18579432.78	1184
2017-10-31	24.27	25.14	24.13	24.92	0.83	3.45	1192999.0	29403148.02	1548
2017-10-30	24.27	24.84	23.85	24.09	-0.06	-0.25	523515.0	12719313.46	863
2017-10-29	23.6	24.23	23.6	24.15	0.64	2.72	503736.0	12041379.78	685
2017-10-26	24.02	24.02	23.22	23.51	-0.41	-1.71	225772.0	5319061.62	440
2017-10-25	24.17	24.27	23.87	23.92	0.06	0.25	235979.0	5676814.7	441
2017-10-24	24.38	24.49	23.75	23.86	-0.42	-1.73	444491.0	10699218.34	711
2017-10-23	24.82	24.82	23.56	24.28	-0.57	-2.29	566226.0	13801046.0	793
2017-10-22	24.8	25.25	24.61	24.85	0.03	0.12	596861.0	14839060.36	952
2017-10-19	24.91	25.44	24.51	24.82	-0.11	-0.44	672909.0	16785409.24	1180
2017-10-18	24.59	26.28	24.25	24.93	0.42	1.71	2111426.0	53731744.78	2897
2017-10-17	24.84	25.5	24.42	24.51	-0.47	-1.88	1219772.0	30508112.64	1952
2017-10-16	24.17	25.75	23.75	24.98	0.68	2.8	2367660.0	58254579.4	3074
2017-10-15	22.8	24.57	22.69	24.3	1.95	8.72	1785230.0	43485875.96	1150
2017-10-12	21.85	22.8	21.53	22.35	0.37	1.68	571108.0	12709360.74	718
2017-10-11	23.43	23.43	21.42	21.98	-1.76	-7.41	589066.0	13237831.64	831
2017-10-10	24.38	24.59	23.22	23.74	-0.4	-1.66	434597.0	10515270.72	629
2017-10-09	24.49	24.74	24.11	24.14	-0.5	-2.03	492194.0	11976930.82	650
2017-10-08	24.59	25.33	24.34	24.64	0.08	0.33	964731.0	24055606.5	1439
2017-10-05	24.46	24.7	24.44	24.56	0.15	0.61	407476.0	10007311.84	663
2017-10-04	25.12	25.12	24.36	24.41	-0.74	-2.94	772993.0	19099200.3	1278
2017-10-03	25.88	26.09	25.06	25.15	-0.63	-2.44	1065253.0	27208038.88	1787
2017-10-02	24.49	26.49	24.27	25.78	1.35	5.53	2660747.0	68019234.97	2977
2017-10-01	24.49	24.78	24.27	24.43	-0.22	-0.89	284235.0	6981591.06	496
2017-09-28	24.78	25.16	24.59	24.65	-0.07	-0.28	900836.0	22427707.76	1436
2017-09-27	24.87	25.12	24.68	24.72	-0.07	-0.28	610971.0	15200458.72	861
2017-09-26	24.84	25.44	24.7	24.79	-0.14	-0.56	796309.0	19924996.7	1267
2017-09-25	25.31	25.54	24.78	24.93	-0.25	-0.99	1016673.0	25542832.44	1388
2017-09-21	26.22	26.54	24.7	25.18	-1.18	-4.48	1528579.0	39200725.94	2504
2017-09-20	26.54	27.02	26.17	26.36	0.02	0.08	1004788.0	26684049.79	1533
2017-09-19	26.17	28.28	25.75	26.34	0.31	1.19	3125274.0	84692807.29	3398
2017-09-18	26.54	27.34	25.86	26.03	-0.99	-3.66	1567459.0	41491897.97	2182
2017-09-17	27.65	28.71	25.86	27.02	-0.1	-0.37	2148998.0	59835388.1	2520
2017-09-14	26.07	27.92	25.69	27.12	1.73	6.81	4130458.0	111670347.03	3782
2017-09-13	23.11	25.39	23.11	25.39	2.3	9.96	1813191.0	44280677.96	1840
2017-09-12	22.37	24.04	22.18	23.09	0.78	3.5	1468744.0	34018638.84	1807
2017-09-11	21.55	22.46	21.55	22.31	0.68	3.14	736363.0	16226921.0	857
2017-09-10	21.21	21.85	21.19	21.63	0.65	3.1	501047.0	10816248.66	711
2017-09-07	20.9	21.0	20.5	20.98	0.14	0.67	449956.0	9362138.44	439
2017-09-06	21.21	21.45	20.71	20.84	-0.3	-1.42	306818.0	6469605.22	446
2017-08-29	21.21	22.12	21.11	21.14	-0.17	-0.8	699319.0	15065113.94	932
2017-08-28	21.32	21.74	21.23	21.31	-0.08	-0.37	352328.0	7584297.6	501
2017-08-27	21.49	22.16	21.32	21.39	0.05	0.23	888564.0	19253347.32	1099
2017-08-24	21.74	22.8	21.26	21.34	-0.37	-1.7	1877807.0	41465888.54	2308
2017-08-23	20.18	22.31	20.18	21.71	1.43	7.05	2545857.0	55043633.06	1741
2017-08-22	20.07	20.58	19.95	20.28	0.19	0.95	324608.0	6549500.66	335
2017-08-21	19.86	20.41	19.59	20.09	0.12	0.6	480149.0	9643202.76	551
2017-08-20	19.36	21.0	19.31	19.97	0.65	3.36	1443094.0	28866839.66	1342
2017-08-17	19.19	19.48	19.1	19.32	0.21	1.1	222865.0	4296421.8	233
2017-08-16	18.89	19.21	18.81	19.11	0.1	0.53	221351.0	4217373.92	243
2017-08-15	19.1	19.53	18.89	19.01	-0.27	-1.4	418107.0	8022079.64	503
2017-08-14	19.31	19.5	19.17	19.28	0.08	0.42	490826.0	9477384.32	430
2017-08-13	18.79	19.42	18.79	19.2	0.29	1.53	496240.0	9492988.56	454
2017-08-10	18.77	19.0	18.58	18.91	0.14	0.75	366150.0	6857309.42	286
2017-08-09	18.24	19.0	18.24	18.77	0.47	2.57	649017.0	12016258.38	517
2017-08-08	17.94	18.36	17.84	18.3	0.36	2.01	329885.0	5979626.74	290
2017-08-07	17.84	18.01	17.77	17.94	0.09	0.5	126156.0	2255402.3	175
2017-08-06	18.15	18.36	17.84	17.85	-0.33	-1.82	550111.0	9908594.46	439
2017-08-03	17.44	18.47	17.44	18.18	0.6	3.41	465264.0	8373439.1	445
2017-08-02	17.67	17.67	17.41	17.58	-0.03	-0.17	178784.0	3136354.94	142
2017-08-01	17.06	17.71	16.99	17.61	0.54	3.16	462232.0	8038091.78	380
2017-07-31	17.01	17.48	16.93	17.07	0.04	0.23	322889.0	5550998.54	399
2017-07-30	16.99	17.2	16.97	17.03	-0.15	-0.87	148263.0	2528562.64	156
2017-07-27	17.44	17.54	16.99	17.18	-0.55	-3.1	230868.0	3972224.14	299
2017-07-26	18.13	18.13	17.63	17.73	-0.28	-1.55	371321.0	6654046.3	526
2017-07-25	17.27	18.09	17.2	18.01	0.81	4.71	538099.0	9473959.66	551
2017-07-24	17.1	17.31	16.99	17.2	0.2	1.18	359516.0	6160151.54	260
2017-07-23	16.93	17.16	16.91	17.0	0.07	0.41	176233.0	2997243.94	205
2017-07-20	16.8	16.99	16.8	16.93	0.05	0.3	109207.0	1846343.46	110
2017-07-19	16.51	16.97	16.51	16.88	0.33	1.99	280886.0	4726575.6	257
2017-07-18	16.7	16.7	16.55	16.55	-0.2	-1.19	129792.0	2153752.6	136
2017-07-17	16.89	17.14	16.72	16.75	-0.14	-0.83	269566.0	4554641.1	268
2017-07-16	16.57	17.16	16.46	16.89	0.59	3.62	636053.0	10702286.08	556
2017-07-13	16.04	16.36	16.04	16.3	0.23	1.43	115779.0	1876950.12	107
2017-07-12	16.0	16.06	16.0	16.07	0.09	0.56	42042.0	674300.74	67
2017-07-11	15.83	16.11	15.83	15.98	-0.18	-1.11	88546.0	1415253.6	106
2017-07-10	16.3	16.36	16.04	16.16	-0.14	-0.86	53814.0	875298.24	67
2017-07-09	16.46	16.57	16.25	16.3	0.13	0.8	74564.0	1223487.58	114
2017-07-06	16.25	16.25	16.17	16.17	-0.16	-0.98	41525.0	672518.24	55
2017-07-05	16.21	16.36	16.06	16.33	0.27	1.68	65561.0	1067338.88	96
2017-07-04	16.15	16.15	16.0	16.06	0.02	0.12	43117.0	694655.58	65
2017-07-03	16.15	16.15	15.83	16.04	0.05	0.31	90221.0	1447113.9	102
2017-07-02	15.83	16.78	15.6	15.99	0.24	1.52	119078.0	1897122.24	158
2017-06-22	15.62	15.77	15.47	15.75	0.16	1.03	51483.0	806082.36	77
2017-06-21	15.64	15.73	15.58	15.59	0.08	0.52	50587.0	791320.44	66
2017-06-20	15.51	15.77	15.43	15.51	0.05	0.32	51463.0	800497.54	89
2017-06-19	15.2	15.6	15.2	15.46	0.28	1.84	28345.0	435733.08	64
2017-06-18	14.94	15.39	14.94	15.18	-0.28	-1.81	35166.0	533032.28	68
2017-06-15	15.62	15.62	15.37	15.46	-0.13	-0.83	37176.0	579451.88	56
2017-06-14	15.43	15.68	15.43	15.59	0.24	1.56	66433.0	1036683.6	99
2017-06-13	15.54	15.62	15.3	15.35	0.25	1.66	53231.0	823923.2	114
2017-06-12	14.99	15.3	14.99	15.1	0.01	0.07	22448.0	338965.48	37
2017-06-11	14.88	15.3	14.88	15.09	-0.34	-2.2	90242.0	1360469.42	82
2017-06-08	15.83	15.83	15.41	15.43	-0.37	-2.34	38726.0	600152.48	55
2017-06-07	15.83	15.83	15.73	15.8	0.07	0.45	62052.0	981093.84	44
2017-06-06	15.75	15.75	15.64	15.73	0.03	0.19	59374.0	931615.4	63
2017-06-05	15.81	15.85	15.6	15.7	-0.16	-1.01	158456.0	2498260.66	123
2017-06-04	15.81	16.36	15.73	15.86	0.52	3.39	227265.0	3617372.24	210
2017-06-01	15.09	15.83	15.09	15.34	0.02	0.13	154357.0	2401218.9	186
2017-05-31	15.41	15.57	15.3	15.32	-0.14	-0.91	169968.0	2608697.9	102
2017-05-30	15.36	15.83	15.25	15.46	0.03	0.19	98894.0	1533559.4	134
2017-05-29	15.15	15.51	14.83	15.43	0.17	1.11	151628.0	2299640.75	141
2017-05-28	16.2	16.2	15.15	15.26	-1.07	-6.55	101159.0	1578398.75	136
2017-05-25	16.41	16.46	16.2	16.33	-0.04	-0.24	122203.0	1996362.1	144
2017-05-24	16.46	16.57	16.36	16.37	-0.09	-0.55	169745.0	2797336.75	146
2017-05-23	16.78	16.78	16.36	16.46	-0.47	-2.78	172146.0	2848981.6	164
2017-05-22	17.2	17.2	16.89	16.93	-0.14	-0.82	160101.0	2726084.4	137
2017-05-21	17.2	17.2	17.04	17.07	0.01	0.06	168666.0	2891526.45	147
2017-05-18	17.04	17.31	17.04	17.06	-0.09	-0.52	253426.0	4343959.85	221
2017-05-17	17.1	17.31	16.99	17.15	0.11	0.65	321972.0	5514756.9	259
2017-05-16	17.04	17.26	16.99	17.04	0.01	0.06	242901.0	4158857.25	242
2017-05-15	16.89	17.1	16.89	17.03	0.13	0.77	162549.0	2760657.65	155
2017-05-14	16.99	16.99	16.83	16.9	0.09	0.54	102584.0	1737767.1	137
2017-05-11	17.2	17.2	16.68	16.81	-0.33	-1.93	171031.0	2895044.1	205
2017-05-10	17.2	17.36	17.15	17.14	-0.15	-0.87	136749.0	2357912.2	185
2017-05-09	17.47	17.47	17.1	17.29	-0.13	-0.75	519889.0	8958932.35	414
2017-05-08	17.31	17.47	17.15	17.42	0.1	0.58	300367.0	5202800.3	364
2017-05-07	17.41	17.41	17.15	17.32	-0.14	-0.8	152108.0	2633778.8	215
2017-05-04	17.68	17.94	17.31	17.46	-0.28	-1.58	418958.0	7414998.95	427
2017-05-03	17.47	17.94	17.31	17.74	0.3	1.72	572099.0	10072020.75	529
2017-05-02	17.84	17.94	17.2	17.44	-0.33	-1.86	779228.0	13577876.05	672
2017-05-01	17.68	18.15	17.68	17.77	0.02	0.11	346266.0	6182620.85	316
2017-04-30	17.63	17.78	17.41	17.75	0.31	1.78	361257.0	6353127.1	335
2017-04-27	17.52	17.63	17.41	17.44	-0.14	-0.8	106004.0	1852248.65	124
2017-04-26	17.63	17.63	17.52	17.58	-0.02	-0.11	35529.0	623165.05	53
2017-04-25	17.68	17.73	17.52	17.6	-0.12	-0.68	70737.0	1247461.95	114
2017-04-24	17.31	17.78	17.31	17.72	0.31	1.78	148382.0	2615710.15	232
2017-04-23	17.41	17.52	17.1	17.41	0.45	2.65	222935.0	3865450.95	292
2017-04-20	17.15	17.47	16.89	16.96	-0.35	-2.02	189004.0	3233873.4	326
2017-04-19	17.52	17.57	17.15	17.31	-0.13	-0.75	126800.0	2202524.8	161
2017-04-18	18.26	18.26	17.36	17.44	-0.41	-2.3	271277.0	4821716.05	297
2017-04-17	17.94	18.15	17.73	17.85	-0.22	-1.22	138701.0	2489995.1	181
2017-04-16	18.47	18.52	17.99	18.07	-0.45	-2.43	157156.0	2855219.6	197
2017-04-13	18.47	18.58	18.42	18.52	0.03	0.16	168030.0	3108253.8	198
2017-04-12	18.42	18.52	18.31	18.49	0.15	0.82	103833.0	1915805.0	125
2017-04-11	18.68	18.68	18.31	18.34	-0.26	-1.4	198264.0	3670914.35	198
2017-04-10	18.58	18.79	18.52	18.6	-0.12	-0.64	224052.0	4168278.0	269
2017-04-09	18.36	18.89	18.31	18.72	0.5	2.74	506672.0	9419052.3	489
2017-04-06	18.31	18.47	18.21	18.22	-0.05	-0.27	134744.0	2462479.35	127
2017-04-05	18.36	18.42	18.31	18.27	0.09	0.5	55285.0	1014411.1	82
2017-04-04	18.42	18.42	18.1	18.18	-0.13	-0.71	114456.0	2085125.5	125
2017-04-03	18.15	18.42	18.15	18.31	0.2	1.1	311458.0	5702009.0	247
2017-04-02	18.05	18.21	17.84	18.11	0.18	1.0	361259.0	6510275.45	304
2017-03-30	17.78	18.1	17.63	17.93	0.21	1.19	271245.0	4848396.35	329
2017-03-29	17.52	17.73	17.52	17.72	0.31	1.78	223244.0	3940118.95	254
2017-03-28	17.41	17.57	17.36	17.41	-0.03	-0.17	213620.0	3729658.6	268
2017-03-27	17.47	17.94	17.41	17.44	0.08	0.46	590349.0	10453892.25	605
2017-03-26	17.68	17.68	17.31	17.36	0.09	0.52	126571.0	2203905.9	202
2017-03-23	17.15	17.52	17.1	17.27	0.33	1.95	282433.0	4880788.3	424
2017-03-22	16.94	17.1	16.89	16.94	-0.29	-1.68	284881.0	4830550.75	324
2017-03-21	17.94	18.05	17.2	17.23	-0.75	-4.17	473195.0	8372437.8	512
2017-03-20	17.73	18.52	17.73	17.98	0.32	1.81	1455237.0	26378897.55	1165
2017-03-19	17.47	17.78	17.41	17.66	0.32	1.85	379004.0	6670818.7	352
2017-03-16	17.26	17.47	17.2	17.34	0.11	0.64	396635.0	6873018.6	308
2017-03-15	17.36	17.41	16.99	17.23	0.16	0.94	274428.0	4731073.9	261
2017-03-14	16.83	17.15	16.57	17.07	0.2	1.19	266752.0	4476417.25	288
2017-03-13	17.41	17.94	16.78	16.87	-0.47	-2.71	729160.0	12801783.25	705
2017-03-12	17.52	17.94	17.1	17.34	-0.05	-0.29	232909.0	4066340.4	296
2017-03-09	17.68	17.68	17.15	17.39	-0.47	-2.63	459987.0	7975372.5	479
2017-03-08	18.21	18.21	17.73	17.86	-0.2	-1.11	285277.0	5111732.7	265
2017-03-07	18.05	18.21	17.99	18.06	0.03	0.17	272531.0	4931735.2	251
2017-03-06	17.99	18.1	17.68	18.03	0.08	0.45	286325.0	5129402.5	343
2017-03-05	18.68	18.68	17.84	17.95	-0.65	-3.49	557672.0	10192355.75	492
2017-03-02	18.42	19.21	18.05	18.6	0.08	0.43	1061761.0	19729850.0	1065
2017-03-01	17.57	19.05	17.57	18.52	1.16	6.68	1911871.0	35657945.3	1665
2017-02-28	16.89	17.41	16.57	17.36	0.48	2.84	338392.0	5743672.6	423
2017-02-27	17.94	17.94	16.78	16.88	-1.04	-5.8	417366.0	7166817.45	439
2017-02-26	17.84	18.31	17.84	17.92	-0.06	-0.33	276956.0	4983676.2	355
2017-02-23	18.47	18.52	17.84	17.98	-0.2	-1.1	446532.0	8094792.95	478
2017-02-22	18.42	18.47	18.15	18.18	-0.04	-0.22	514684.0	9403505.15	446
2017-02-21	18.26	18.47	17.73	18.22	-0.37	-1.99	674321.0	12168553.2	602
2017-02-20	19.37	19.37	18.47	18.59	-0.78	-4.03	684154.0	12937199.7	652
2017-02-19	19.74	19.74	19.26	19.37	-0.18	-0.92	537977.0	10472472.35	499
2017-02-16	19.53	19.89	19.42	19.55	0.2	1.03	1029186.0	20190947.15	912
2017-02-15	19.0	19.47	18.79	19.35	0.42	2.22	873053.0	16704233.7	677
2017-02-14	19.1	19.31	18.79	18.93	-0.14	-0.73	587344.0	11168051.75	507
2017-02-13	18.84	19.42	18.68	19.07	0.27	1.44	984053.0	18762870.7	833
2017-02-12	18.89	19.0	18.52	18.8	0.1	0.53	693883.0	13036994.75	587
2017-02-09	19.31	19.42	18.63	18.7	-0.59	-3.06	1313923.0	24874589.25	1278
2017-02-08	19.53	20.42	18.84	19.29	0.5	2.66	2835282.0	55495594.4	2782
2017-02-07	18.47	19.0	18.36	18.79	0.54	2.96	1707336.0	31923584.65	1460
2017-02-06	17.63	18.36	17.41	18.25	0.7	3.99	862428.0	15380652.15	687
2017-02-05	17.89	18.05	17.47	17.55	-0.1	-0.57	750164.0	13369345.65	645
2017-02-02	17.47	18.15	17.47	17.65	0.21	1.2	1225220.0	21856458.0	1052
2017-02-01	17.52	17.73	17.41	17.44	-0.05	-0.29	711012.0	12452917.55	507
2017-01-31	17.2	17.57	17.1	17.49	0.15	0.87	1049639.0	18259182.8	1143
2017-01-30	17.15	17.73	17.1	17.34	0.18	1.05	1355389.0	23662205.45	1507
2017-01-29	17.15	17.26	17.1	17.16	0.07	0.41	343006.0	5891459.6	306
2017-01-26	17.2	17.47	17.04	17.09	-0.21	-1.21	439981.0	7598171.15	394
2017-01-25	17.52	17.57	17.31	17.3	-0.1	-0.57	424383.0	7407949.5	347
2017-01-24	17.36	17.57	17.26	17.4	0.09	0.52	524995.0	9147722.45	425
2017-01-23	16.89	17.63	16.89	17.31	0.58	3.47	1447416.0	25055343.15	1378
2017-01-22	16.52	16.83	16.31	16.73	0.24	1.46	415393.0	6904387.2	517
2017-01-19	16.57	16.73	16.25	16.49	-0.17	-1.02	412744.0	6805363.25	442
2017-01-18	16.78	16.99	16.46	16.66	-0.22	-1.3	1103862.0	18472374.95	858
2017-01-17	16.89	16.94	16.52	16.88	0.19	1.14	502361.0	8416180.15	360
2017-01-16	16.68	17.2	16.46	16.69	0.05	0.3	749455.0	12617584.55	685
2017-01-15	16.52	16.73	16.36	16.64	0.24	1.46	561058.0	9298613.0	436
2017-01-12	16.68	17.04	16.04	16.4	-0.06	-0.36	699170.0	11624394.55	579
2017-01-11	16.68	16.89	16.41	16.46	-0.27	-1.61	512577.0	8534885.35	458
2017-01-10	16.62	16.99	16.25	16.73	0.11	0.66	629191.0	10398021.15	541
2017-01-09	17.68	17.73	16.25	16.62	-1.03	-5.84	834340.0	13985180.5	853
2017-01-08	17.26	17.99	17.26	17.65	0.26	1.5	998155.0	17707323.8	846
2017-01-05	17.31	17.73	17.15	17.39	0.16	0.93	733238.0	12821201.95	679
2017-01-04	17.73	17.84	17.1	17.23	-0.43	-2.43	663180.0	11569450.45	643
2017-01-03	18.1	18.21	17.57	17.66	0.17	0.97	647448.0	11511894.35	636
2017-01-02	17.36	17.99	17.2	17.49	0.26	1.51	1129771.0	20012653.85	934
2017-01-01	17.2	17.41	17.04	17.23	0.12	0.7	481167.0	8312896.9	449
2016-12-29	17.41	17.63	16.99	17.11	-0.28	-1.61	730733.0	12651484.35	739
2016-12-28	17.04	18.05	16.99	17.39	0.45	2.66	2019562.0	35545773.4	1665
2016-12-27	16.89	17.04	16.83	16.94	0.09	0.53	319076.0	5409574.1	297
2016-12-26	16.99	17.15	16.68	16.85	-0.02	-0.12	796036.0	13486906.75	643
2016-12-25	16.94	17.1	16.83	16.87	0.21	1.26	640885.0	10846277.7	522
2016-12-22	16.15	17.15	16.15	16.66	0.5	3.09	1314838.0	22098027.15	1359
2016-12-21	15.94	16.25	15.83	16.16	0.23	1.44	340522.0	5450066.3	365
2016-12-20	16.09	16.36	15.73	15.93	-0.14	-0.87	451419.0	7225190.8	472
2016-12-19	16.09	16.78	15.99	16.07	-0.12	-0.74	692352.0	11399465.1	735
2016-12-18	16.15	16.41	15.99	16.19	0.23	1.44	438185.0	7097922.1	426
2016-12-15	15.73	16.09	15.41	15.96	0.24	1.53	461495.0	7297914.6	438
2016-12-14	16.09	16.41	15.67	15.72	-0.41	-2.54	458253.0	7328079.4	494
2016-12-13	16.52	16.78	16.04	16.13	-0.5	-3.01	582671.0	9513929.0	619
2016-12-12	17.52	17.52	16.46	16.63	-0.67	-3.87	1508941.0	25741911.55	1282
2016-12-11	15.94	17.31	15.94	17.3	1.56	9.91	2666274.0	45120742.05	1357
2016-12-08	15.62	16.09	15.51	15.74	0.12	0.77	1041484.0	16528868.25	774
2016-12-07	15.73	16.15	15.25	15.62	-0.1	-0.64	3062132.0	48197373.15	1772
2016-12-06	14.88	15.94	14.88	15.72	0.86	5.79	1583460.0	24546403.15	1111
2016-12-05	14.46	14.93	14.46	14.86	0.42	2.91	914783.0	13457844.25	545
2016-12-04	14.41	14.51	14.14	14.44	0.21	1.48	418715.0	6015724.45	359
2016-12-01	14.56	14.56	13.72	14.23	-0.06	-0.42	1024856.0	14477025.95	565
2016-11-30	14.35	14.62	14.25	14.29	0.05	0.35	374314.0	5403469.65	293
2016-11-29	14.56	14.67	14.2	14.24	-0.4	-2.73	488355.0	7048560.5	411
2016-11-28	14.51	15.09	14.51	14.64	0.1	0.69	891046.0	13153126.4	654
2016-11-27	13.67	14.62	13.67	14.54	0.7	5.06	649924.0	9296918.7	493
2016-11-24	14.2	14.25	13.51	13.84	-0.25	-1.77	424410.0	5941978.75	323
2016-11-23	13.93	14.14	13.88	14.09	0.16	1.15	346283.0	4855916.75	288
2016-11-22	14.3	14.41	13.46	13.93	-0.47	-3.26	593000.0	8259418.5	575
2016-11-21	14.3	14.99	14.25	14.4	0.19	1.34	1476201.0	21480273.3	1164
2016-11-20	14.09	14.35	14.09	14.21	0.22	1.57	461116.0	6551330.35	372
2016-11-17	14.09	14.14	13.83	13.99	-0.04	-0.29	457851.0	6411594.9	421
2016-11-16	14.25	14.25	13.83	14.03	0.26	1.89	454105.0	6372336.4	357
2016-11-15	13.88	14.14	13.56	13.77	-0.07	-0.51	598388.0	8266136.65	417
2016-11-14	13.88	14.35	13.72	13.84	0.09	0.65	955167.0	13453469.95	628
2016-11-13	13.61	13.88	13.61	13.75	0.21	1.55	513295.0	7078825.0	369
2016-11-10	13.56	13.72	13.51	13.54	0.14	1.04	512423.0	6964735.9	370
2016-11-09	12.88	13.61	12.45	13.4	-0.05	-0.37	449680.0	5978982.65	346
2016-11-08	13.46	13.61	13.4	13.45	0.05	0.37	381471.0	5160328.1	277
2016-11-07	13.51	13.56	13.35	13.4	0.06	0.45	259602.0	3491424.3	208
2016-11-06	13.51	13.61	13.35	13.34	-0.1	-0.74	276831.0	3724100.1	268
2016-11-03	13.35	13.88	13.35	13.44	-0.04	-0.3	603190.0	8208062.95	623
2016-11-02	13.14	14.41	12.98	13.48	0.29	2.2	2341551.0	32186832.15	1940
2016-11-01	13.35	13.51	13.14	13.19	-0.22	-1.64	258366.0	3447229.8	291
2016-10-31	13.77	13.77	13.35	13.41	-0.37	-2.69	636364.0	8581353.5	618
2016-10-30	14.25	14.56	13.72	13.78	0.38	2.84	1372990.0	19286110.05	1403
2016-10-27	13.03	13.4	13.03	13.4	1.2	9.84	461048.0	6123746.15	223
2016-10-26	12.45	12.56	12.14	12.2	-0.35	-2.79	530772.0	6567790.05	407
2016-10-25	12.14	12.77	12.08	12.55	0.43	3.55	1133248.0	14140012.7	826
2016-10-24	12.24	12.4	12.08	12.12	-0.01	-0.08	533077.0	6499281.1	386
2016-10-23	11.87	12.61	11.61	12.13	0.31	2.62	1006042.0	12228753.05	753
2016-10-20	11.98	11.98	11.35	11.82	-0.1	-0.84	766685.0	8901348.05	694
2016-10-19	12.66	12.66	11.61	11.92	-0.34	-2.77	665031.0	7963665.7	752
2016-10-18	13.3	13.3	12.14	12.26	-1.02	-7.68	440739.0	5637836.65	690
2016-10-17	13.51	13.51	12.98	13.28	-0.21	-1.56	515254.0	6848312.0	426
2016-10-16	14.25	14.67	13.4	13.49	-0.76	-5.33	504064.0	7123162.35	525
2016-10-13	14.35	14.88	14.14	14.25	0.02	0.14	843658.0	12316606.55	826
2016-10-12	13.61	14.56	13.61	14.23	0.51	3.72	767113.0	10856430.45	729
2016-10-11	13.09	13.83	13.09	13.72	0.74	5.7	576002.0	7824639.5	518
2016-10-10	12.98	13.09	12.45	12.98	-0.02	-0.15	199030.0	2556992.85	213
2016-10-09	13.19	13.51	12.88	13.0	-0.28	-2.11	226344.0	2986878.25	265
2016-10-06	13.4	14.25	13.19	13.28	-0.21	-1.56	563889.0	7636385.7	542
2016-10-05	13.51	13.72	13.19	13.49	0.21	1.58	223678.0	3006048.3	253
2016-10-04	13.09	13.4	12.66	13.28	0.38	2.95	267415.0	3478988.55	235
2016-10-03	13.51	13.51	12.35	12.9	-0.71	-5.22	516158.0	6664266.55	501
2016-10-02	15.3	15.3	13.61	13.61	-1.5	-9.93	229291.0	3352634.9	225
2016-09-29	14.78	15.2	14.35	15.11	0.31	2.09	177971.0	2647577.75	218
2016-09-28	15.83	15.83	14.35	14.8	-0.82	-5.25	191681.0	2878519.7	272
2016-09-27	16.78	16.78	15.62	15.62	-1.67	-9.66	222759.0	3591873.85	279
2016-09-26	17.2	17.52	17.1	17.29	0.28	1.65	169341.0	2926966.95	219
2016-09-25	17.2	17.2	16.68	17.01	-0.28	-1.62	108261.0	1834549.25	137
2016-09-21	17.41	17.41	17.1	17.29	0.0	0.0	115138.0	1990871.3	135
2016-09-20	17.31	17.31	16.57	17.29	0.36	2.13	398272.0	6739710.8	219
2016-09-19	18.15	18.15	16.78	16.93	-1.14	-6.31	138502.0	2383014.35	188
2016-09-18	18.26	18.47	18.05	18.07	-0.46	-2.48	90678.0	1657634.6	137
2016-09-08	19.0	19.0	18.47	18.53	-0.26	-1.38	184730.0	3445096.25	258
2016-09-07	19.1	19.53	18.79	18.79	-0.57	-2.94	242270.0	4614737.3	375
2016-09-06	19.63	20.05	19.21	19.36	-0.02	-0.1	343198.0	6744749.65	494
2016-09-05	19.1	19.74	19.0	19.38	0.38	2.0	235789.0	4549326.95	297
2016-09-04	18.68	19.0	18.68	19.0	0.32	1.71	115504.0	2181764.35	182
2016-09-01	19.31	19.42	18.58	18.68	-0.82	-4.21	200955.0	3787997.0	299
2016-08-31	20.05	20.05	19.53	19.5	-0.49	-2.45	102430.0	2031030.6	169
2016-08-30	20.26	20.26	19.95	19.99	0.11	0.55	177789.0	3575852.75	227
2016-08-29	20.16	20.26	19.84	19.88	-0.26	-1.29	115434.0	2311188.05	188
2016-08-28	19.84	20.47	19.84	20.14	0.21	1.05	206722.0	4162111.85	241
2016-08-25	19.42	20.05	19.0	19.93	0.19	0.96	280759.0	5466134.05	408
2016-08-24	21.32	21.32	19.1	19.74	-1.43	-6.75	212348.0	4358958.95	340
2016-08-23	21.32	21.42	20.9	21.17	0.04	0.19	168316.0	3564271.45	215
2016-08-22	21.64	21.74	20.69	21.13	-0.84	-3.82	311421.0	6624430.25	482
2016-08-21	22.9	22.9	21.95	21.97	-0.62	-2.74	339944.0	7604210.85	505
2016-08-18	22.37	23.85	22.37	22.59	0.43	1.94	1025568.0	23559010.35	1363
2016-08-17	22.9	22.9	22.16	22.16	-0.74	-3.23	148591.0	3319636.75	230
2016-08-16	23.01	23.32	22.8	22.9	-0.07	-0.3	208785.0	4812791.1	275
2016-08-15	23.01	23.22	22.9	22.97	-0.08	-0.35	147488.0	3395656.65	195
2016-08-14	23.01	23.22	22.9	23.05	0.06	0.26	218082.0	5023951.25	266
2016-08-11	23.43	23.54	22.9	22.99	-0.48	-2.05	182024.0	4212722.05	263
2016-08-10	24.06	24.06	23.43	23.47	-0.17	-0.72	250491.0	5915867.7	317
2016-08-09	23.22	23.75	23.22	23.64	0.29	1.24	187688.0	4400695.15	254
2016-08-08	23.22	23.54	23.01	23.35	0.32	1.39	280752.0	6530182.85	316
2016-08-07	23.32	23.64	23.01	23.03	0.17	0.74	415816.0	9685164.5	504
2016-08-04	23.22	23.75	22.8	22.86	0.0	0.0	407615.0	9509386.7	593
2016-08-03	22.8	23.43	22.8	22.86	0.21	0.93	241266.0	5562339.45	330
2016-08-02	23.32	23.32	22.37	22.65	-0.72	-3.08	313545.0	7141891.45	469
2016-08-01	22.06	23.85	22.06	23.37	0.68	3.0	504421.0	11827302.95	670
2016-07-31	22.8	23.32	21.95	22.69	0.13	0.58	336997.0	7654856.85	476
2016-07-28	23.22	23.32	22.27	22.56	-0.62	-2.67	207870.0	4726306.7	325
2016-07-27	23.22	23.54	23.01	23.18	-0.17	-0.73	221116.0	5139287.2	326
2016-07-26	23.85	24.27	23.22	23.35	-0.38	-1.6	385223.0	9173216.05	526
2016-07-25	23.64	25.12	23.54	23.73	0.15	0.64	819301.0	19892999.15	998
2016-07-24	24.17	24.38	23.54	23.58	-1.01	-4.11	304424.0	7290788.15	429
2016-07-21	25.12	25.33	24.59	24.59	-0.53	-2.11	201222.0	5005741.3	279
2016-07-20	25.33	25.54	25.12	25.12	-0.04	-0.16	275234.0	6966641.6	342
2016-07-19	25.22	25.75	25.01	25.16	-0.09	-0.36	485029.0	12358166.55	497
2016-07-18	25.33	26.17	25.22	25.25	0.0	0.0	1037899.0	26599988.4	1145
2016-07-17	24.7	26.39	24.7	25.25	0.55	2.23	865858.0	22135893.5	964
2016-07-14	24.91	25.54	24.59	24.7	-0.33	-1.32	527540.0	13258143.8	688
2016-07-13	25.22	25.65	24.7	25.03	-0.05	-0.2	1006209.0	25306459.55	1045
2016-07-12	23.54	25.33	23.54	25.08	1.65	7.04	1110136.0	27110857.15	1121
2016-07-11	23.43	24.06	23.32	23.43	0.13	0.56	235027.0	5538923.8	302
2016-07-10	23.11	23.32	23.01	23.3	0.5	2.19	84216.0	1950611.65	127
2016-06-30	23.54	23.54	22.69	22.8	-0.5	-2.15	117797.0	2712248.6	186
2016-06-29	23.54	23.64	23.22	23.3	-0.09	-0.38	164645.0	3843604.85	231
2016-06-28	23.11	23.85	23.11	23.39	0.13	0.56	186390.0	4382697.05	869
2016-06-27	23.54	23.85	23.11	23.26	-0.02	-0.09	228094.0	5348918.8	336
2016-06-26	22.06	23.64	22.06	23.28	-0.76	-3.16	276759.0	6349281.05	418
2016-06-23	24.06	24.17	23.54	24.04	-0.17	-0.7	280022.0	6691881.55	417
2016-06-22	24.91	24.91	24.17	24.21	-0.66	-2.65	207709.0	5061946.55	317
2016-06-21	25.44	26.07	24.7	24.87	0.79	3.28	907913.0	23087952.0	1081
2016-06-20	24.49	24.49	23.85	24.08	-0.41	-1.67	69050.0	1671018.15	132
2016-06-19	24.59	24.91	24.49	24.49	0.17	0.7	158375.0	3912703.05	219
2016-06-16	24.59	24.8	24.06	24.32	-0.36	-1.46	199917.0	4887256.9	273
2016-06-15	25.22	25.22	24.38	24.68	-0.95	-3.71	409483.0	10217202.95	598
2016-06-14	25.54	26.49	25.22	25.63	0.41	1.63	762412.0	19654971.65	840
2016-06-13	25.12	25.65	24.8	25.22	0.0	0.0	190588.0	4807593.8	296
2016-06-12	25.33	26.28	25.01	25.22	0.21	0.84	576973.0	14779801.5	784
2016-06-09	24.7	25.12	24.38	25.01	0.31	1.26	466125.0	11553751.0	547
2016-06-08	24.27	25.01	24.27	24.7	0.51	2.11	332699.0	8208891.7	353
2016-06-07	23.96	24.27	23.75	24.19	0.44	1.85	146495.0	3514241.5	222
2016-06-06	23.75	23.96	23.11	23.75	-0.06	-0.25	264841.0	6247201.5	369
2016-06-05	24.49	24.7	23.64	23.81	-0.97	-3.91	268802.0	6549863.9	359
2016-06-02	24.8	25.33	24.7	24.78	-0.02	-0.08	351240.0	8795007.8	551
2016-06-01	25.01	25.12	24.49	24.8	-0.21	-0.84	172862.0	4284976.05	330
2016-05-31	25.01	25.33	24.49	25.01	0.25	1.01	467965.0	11640013.45	715
2016-05-30	26.7	26.7	24.27	24.76	-1.77	-6.67	973083.0	24587402.35	1333
2016-05-29	24.59	26.81	24.59	26.53	2.04	8.33	917929.0	23390659.35	1122
2016-05-26	25.75	25.86	24.27	24.49	-0.86	-3.39	388596.0	9762281.35	575
2016-05-25	25.22	25.65	25.01	25.35	0.78	3.17	1034537.0	26228558.9	1043
2016-05-24	23.96	24.91	23.64	24.57	0.38	1.57	383243.0	9300567.75	500
2016-05-23	26.39	26.6	24.17	24.19	-2.62	-9.77	443877.0	11080473.25	613
2016-05-22	28.28	28.28	26.7	26.81	-1.33	-4.73	449073.0	12369667.05	599
2016-05-19	29.23	29.23	27.86	28.14	-1.31	-4.45	420408.0	12075450.5	677
2016-05-18	29.02	29.76	28.92	29.45	0.43	1.48	919621.0	27043586.75	1157
2016-05-17	29.45	29.45	28.6	29.02	0.29	1.01	465545.0	13439205.1	668
2016-05-16	29.02	29.76	27.97	28.73	-0.31	-1.07	995489.0	28661622.8	1393
2016-05-15	29.66	29.87	28.81	29.04	-0.45	-1.53	607730.0	17907346.85	839
2016-05-12	29.87	31.24	29.23	29.49	-1.22	-3.97	1916254.0	57911957.45	2743
2016-05-11	31.56	31.56	30.4	30.71	-1.1	-3.46	751422.0	23196779.6	1076
2016-05-10	31.45	32.4	30.18	31.81	0.34	1.08	1372476.0	42824147.85	1945
2016-05-09	31.45	32.08	30.82	31.47	0.02	0.06	1264141.0	39682030.1	1785
2016-05-08	30.71	33.03	30.71	31.45	0.48	1.55	2060532.0	65327887.35	2742
2016-05-05	29.97	31.45	29.02	30.97	2.05	7.09	3306383.0	100739403.8	4206
2016-05-04	26.39	28.92	25.65	28.92	2.56	9.71	1821576.0	50917247.85	1580
2016-05-03	27.23	27.44	26.17	26.36	-0.6	-2.23	654470.0	17601559.9	924
2016-05-02	26.28	27.44	26.17	26.96	0.81	3.1	1363123.0	36724969.1	1496
2016-05-01	25.75	26.7	25.22	26.15	0.55	2.15	697525.0	18060286.1	803
2016-04-28	27.23	27.44	25.33	25.6	-1.1	-4.12	698217.0	18620500.8	1000
2016-04-27	25.75	27.65	25.65	26.7	0.97	3.77	1548306.0	41430304.55	1766
2016-04-26	25.01	26.49	24.7	25.73	0.53	2.1	1596949.0	41208204.75	1658
2016-04-25	24.59	25.75	24.49	25.2	0.48	1.94	929420.0	23371068.35	979
2016-04-24	24.49	24.8	24.38	24.72	0.64	2.66	722148.0	17767599.4	693
2016-04-21	23.96	24.91	23.96	24.08	0.59	2.51	1252182.0	30595367.8	2134
2016-04-20	23.54	23.85	23.32	23.49	-0.11	-0.47	408441.0	9623785.1	462
2016-04-19	23.54	23.85	23.32	23.6	0.3	1.29	723818.0	17104893.5	721
2016-04-18	24.06	24.38	23.01	23.3	-1.16	-4.74	1106574.0	26144304.85	1258
2016-04-17	24.38	24.8	24.06	24.46	0.8	3.38	1384961.0	33741495.15	1432
2016-04-14	22.59	24.7	22.59	23.66	-0.19	-0.8	2122093.0	50556756.25	2674
2016-04-13	27.44	28.81	23.85	23.85	-2.62	-9.9	3509303.0	91262879.9	4067
2016-04-12	24.7	26.49	24.49	26.47	2.39	9.93	1446112.0	37210114.9	1577
2016-04-11	22.27	24.27	22.06	24.08	1.96	8.86	1733224.0	40879464.25	1781
2016-04-10	22.27	22.59	21.95	22.12	0.53	2.45	616047.0	13666706.6	663
2016-04-07	22.06	22.06	21.42	21.59	-0.02	-0.09	451457.0	9759953.65	490
2016-04-06	21.42	22.06	21.42	21.61	0.31	1.46	619976.0	13463461.75	650
2016-04-05	20.47	21.74	20.37	21.3	0.64	3.1	898056.0	19167111.45	1013
2016-04-04	20.47	21.32	20.05	20.66	-0.03	-0.14	812739.0	16901694.7	839
2016-04-03	21.11	21.64	20.69	20.69	-2.21	-9.65	557609.0	11728519.8	560
2016-03-31	22.9	23.64	22.9	22.9	-2.45	-9.66	538328.0	12443364.05	573
2016-03-30	24.27	25.54	24.06	25.35	1.54	6.47	878429.0	21931480.85	1297
2016-03-29	24.06	24.59	23.54	23.81	-0.3	-1.24	449077.0	10750529.8	552
2016-03-28	25.33	25.33	23.75	24.11	-0.8	-3.21	578489.0	14179249.8	759
2016-03-27	25.65	26.07	24.7	24.91	-0.88	-3.41	860324.0	21760110.25	1245
2016-03-24	24.27	26.6	24.17	25.79	1.41	5.78	1394025.0	36002913.25	1811
2016-03-23	24.27	25.01	24.06	24.38	0.21	0.87	710363.0	17443955.05	804
2016-03-22	23.96	24.8	23.85	24.17	0.15	0.62	633129.0	15413427.05	694
2016-03-21	23.85	24.38	23.54	24.02	-0.09	-0.37	387317.0	9282165.65	513
2016-03-20	24.59	25.01	23.96	24.11	0.28	1.17	529903.0	12963622.25	731
2016-03-17	26.07	26.07	23.64	23.83	-0.87	-3.52	1299148.0	32063435.35	1742
2016-03-16	23.64	24.7	23.22	24.7	2.18	9.68	321943.0	7918434.45	225
2016-03-15	23.22	23.54	22.37	22.52	-0.64	-2.76	286365.0	6584551.65	376
2016-03-14	23.75	24.59	23.01	23.16	-0.5	-2.11	637613.0	15205229.35	759
2016-03-13	23.22	23.96	23.22	23.66	0.61	2.65	501527.0	11861389.7	552
2016-03-10	23.22	23.85	22.9	23.05	-0.59	-2.5	722253.0	16812378.85	922
2016-03-09	22.48	23.96	22.16	23.64	1.18	5.25	813675.0	18836901.9	951
2016-03-08	22.27	22.59	22.16	22.46	0.25	1.13	406675.0	9120476.7	502
2016-03-07	22.16	23.11	21.95	22.21	0.03	0.14	857431.0	19180976.4	946
2016-03-06	22.16	22.48	21.74	22.18	0.59	2.73	681694.0	15156912.25	736
2016-03-03	21.11	22.59	20.69	21.59	0.67	3.2	1774937.0	38462379.4	1788
2016-03-02	20.9	22.06	20.79	20.92	0.13	0.63	967055.0	20650077.65	925
2016-03-01	20.79	20.9	20.69	20.79	0.17	0.82	192985.0	4014090.15	194
2016-02-29	20.79	21.0	20.47	20.62	-0.11	-0.53	220171.0	4584650.6	241
2016-02-28	20.79	21.0	20.58	20.73	0.49	2.42	212854.0	4414559.85	229
2016-02-25	20.58	20.9	20.16	20.24	0.04	0.2	426606.0	8722884.15	420
2016-02-24	20.47	21.74	20.05	20.2	-0.63	-3.02	758764.0	15924303.8	822
2016-02-23	20.47	21.42	20.47	20.83	0.38	1.86	715609.0	14934593.7	771
2016-02-22	20.47	20.69	20.26	20.45	0.14	0.69	314898.0	6453222.95	362
2016-02-21	20.05	20.69	20.05	20.31	0.22	1.1	473619.0	9628012.8	524
2016-02-18	20.26	21.11	19.95	20.09	0.16	0.8	1025642.0	20952340.25	1122
2016-02-17	19.42	20.37	19.42	19.93	-0.12	-0.6	666813.0	13278812.9	814
2016-02-16	21.32	21.74	19.53	20.05	-0.99	-4.71	989362.0	20527189.7	1230
2016-02-15	20.05	21.85	20.05	21.04	-0.28	-1.31	1754177.0	36822514.7	2078
2016-02-14	22.16	23.01	21.32	21.32	-2.32	-9.81	1174220.0	25526303.05	1272
2016-02-11	23.64	23.64	23.64	23.64	-2.51	-9.6	20129.0	475854.4	43
2016-02-10	25.75	26.81	25.33	26.15	0.02	0.08	155371.0	4065747.55	329
2016-02-09	25.54	27.44	25.54	26.13	0.08	0.31	260375.0	6858117.7	480
2016-02-08	26.28	26.6	25.65	26.05	-0.02	-0.08	273678.0	7181710.45	418
2016-02-07	27.02	27.34	25.86	26.07	-0.91	-3.37	262389.0	6965102.7	575
2016-02-04	28.18	28.39	26.6	26.98	-0.57	-2.07	526698.0	14656083.35	1035
2016-02-03	25.12	27.55	25.01	27.55	2.43	9.67	669515.0	17860710.1	977
2016-02-02	24.59	25.75	24.59	25.12	0.4	1.62	647514.0	16337960.0	980
2016-02-01	24.06	25.01	23.96	24.72	0.55	2.28	479935.0	11845475.2	686
2016-01-31	24.49	25.22	24.06	24.17	0.32	1.34	512605.0	12596216.25	695
2016-01-28	23.54	24.59	23.54	23.85	0.27	1.15	311733.0	7490989.25	400
2016-01-27	23.85	24.17	23.43	23.58	0.19	0.81	292450.0	6909211.85	410
2016-01-26	21.85	23.85	21.11	23.39	0.99	4.42	500172.0	11408481.4	640
2016-01-25	21.85	23.64	21.64	22.4	0.36	1.63	256524.0	5803495.2	465
2016-01-24	22.37	23.22	21.95	22.04	0.4	1.85	245979.0	5496657.65	340
2016-01-21	22.48	22.8	21.21	21.64	-1.26	-5.5	139337.0	3069195.3	273
2016-01-20	23.22	23.85	22.9	22.9	-2.47	-9.74	266395.0	6156537.5	453
2016-01-19	24.27	25.65	24.06	25.37	1.52	6.37	255202.0	6341280.8	398
2016-01-18	23.75	24.06	22.48	23.85	0.1	0.42	173569.0	4069522.7	297
2016-01-17	23.75	24.17	23.75	23.75	-2.55	-9.7	100211.0	2383852.5	209
2016-01-14	28.5	28.5	26.17	26.3	-2.68	-9.25	142913.0	3843617.85	317
2016-01-13	29.97	29.97	28.5	28.98	-0.49	-1.66	111212.0	3260027.45	268
2016-01-12	29.55	29.97	29.13	29.47	-0.44	-1.47	131221.0	3878010.1	253
2016-01-11	29.66	30.4	28.92	29.91	0.4	1.36	191348.0	5708336.4	396
2016-01-10	32.19	32.51	29.34	29.51	-2.11	-6.67	189081.0	5834717.65	481
2016-01-07	32.93	33.35	31.03	31.62	-2.01	-5.98	244790.0	7928220.45	595
2016-01-06	33.67	35.46	32.61	33.63	-0.1	-0.3	687709.0	23401964.2	1229
2016-01-05	33.35	33.98	32.72	33.73	0.42	1.26	242526.0	8089998.65	486
2016-01-04	35.04	35.25	32.93	33.31	-1.75	-4.99	318303.0	10882667.9	582
2016-01-03	34.93	35.88	34.72	35.06	0.0	0.0	413112.0	14573796.45	697
2015-12-31	33.88	35.88	33.77	35.06	1.01	2.97	763598.0	26855693.95	1485
2015-12-30	35.46	35.78	33.77	34.05	-1.01	-2.88	420768.0	14593302.8	963
2015-12-29	32.72	36.52	32.72	35.06	1.62	4.84	1146210.0	40100264.65	2205
2015-12-28	30.61	33.46	30.4	33.44	2.94	9.64	386806.0	12380184.8	608
2015-12-27	30.82	30.92	30.29	30.5	-0.32	-1.04	161752.0	4940985.25	278
2015-12-24	31.24	31.56	30.71	30.82	-0.44	-1.41	128077.0	3988099.5	275
2015-12-23	32.08	32.19	31.03	31.26	-0.97	-3.01	297079.0	9438310.6	538
2015-12-22	31.77	33.25	31.35	32.23	0.69	2.19	804374.0	25781869.65	1154
2015-12-21	31.24	32.19	30.5	31.54	1.04	3.41	626667.0	19750921.9	930
2015-12-20	30.18	31.66	29.55	30.5	-0.11	-0.36	299956.0	9198276.6	526
2015-12-17	30.18	30.71	30.08	30.61	0.66	2.2	162940.0	4947882.95	349
2015-12-16	30.5	30.5	29.87	29.95	-0.21	-0.7	150615.0	4536523.4	267
2015-12-15	29.97	30.61	29.76	30.16	0.5	1.69	194486.0	5875527.1	321
2015-12-14	30.71	31.77	29.55	29.66	-0.97	-3.17	241448.0	7429613.95	440
2015-12-13	29.66	31.03	29.66	30.63	-1.58	-4.91	330736.0	10076089.45	597
2015-12-10	32.82	34.2	31.98	32.21	-0.49	-1.5	478179.0	15928351.5	872
2015-12-09	33.14	33.25	32.3	32.7	-0.23	-0.7	147990.0	4850833.0	300
2015-12-08	33.67	33.77	32.61	32.93	-1.46	-4.25	293166.0	9694951.65	467
2015-12-07	35.88	35.88	34.09	34.39	-1.28	-3.59	232873.0	8137989.9	397
2015-12-06	35.67	36.09	35.46	35.67	-0.07	-0.2	134445.0	4811298.8	293
2015-12-03	36.2	36.41	35.46	35.74	-0.52	-1.43	201770.0	7263940.9	461
2015-12-02	36.73	36.94	36.09	36.26	-0.45	-1.23	220515.0	8063955.8	422
2015-12-01	37.15	37.36	36.52	36.71	-0.36	-0.97	339027.0	12508498.8	660
2015-11-30	36.83	37.78	36.52	37.07	0.36	0.98	342718.0	12766807.4	715
2015-11-29	36.94	36.94	36.2	36.71	0.09	0.25	222155.0	8111803.1	419
2015-11-26	36.73	37.04	36.09	36.62	-0.07	-0.19	231721.0	8469520.55	470
2015-11-25	36.73	37.89	36.52	36.69	0.03	0.08	318193.0	11831557.3	598
2015-11-24	36.41	37.15	35.88	36.66	0.69	1.92	375041.0	13688042.9	758
2015-11-23	39.26	39.26	35.88	35.97	-2.13	-5.59	917356.0	34924598.5	1695
2015-11-22	35.04	38.1	34.72	38.1	3.42	9.86	723234.0	26374060.15	1136
2015-11-19	35.36	35.57	34.62	34.68	-0.38	-1.08	233898.0	8204491.45	454
2015-11-18	34.62	35.25	34.2	35.06	0.48	1.39	366286.0	12746324.1	753
2015-11-17	33.77	35.99	33.56	34.58	1.1	3.29	641183.0	22408167.35	1253
2015-11-16	33.35	34.3	33.03	33.48	0.26	0.78	341377.0	11491850.6	497
2015-11-15	33.14	33.56	32.3	33.22	-1.06	-3.09	271341.0	8936743.5	466
2015-11-12	35.04	35.04	34.2	34.28	-0.76	-2.17	228899.0	7938579.65	418
2015-11-11	34.2	35.46	34.2	35.04	0.76	2.22	280327.0	9795809.15	508
2015-11-10	34.51	34.62	33.98	34.28	-0.3	-0.87	101521.0	3490297.15	238
2015-11-09	34.62	34.72	34.2	34.58	0.22	0.64	141221.0	4871358.2	255
2015-11-08	34.72	35.25	34.3	34.36	-0.26	-0.75	179983.0	6238784.85	455
2015-11-05	33.98	36.41	33.88	34.62	0.74	2.18	467229.0	16305573.45	970
2015-11-04	34.09	34.09	32.72	33.88	0.4	1.19	234105.0	7843158.75	415
2015-11-03	33.14	34.51	33.14	33.48	0.26	0.78	385746.0	13076390.0	656
2015-11-02	32.93	33.56	32.93	33.22	0.16	0.48	90916.0	3027394.05	178
2015-11-01	33.56	33.56	32.51	33.06	-0.73	-2.16	195827.0	6446764.7	339
2015-10-29	34.41	34.72	33.46	33.79	-0.05	-0.15	104214.0	3555890.55	200
2015-10-28	33.35	34.2	32.08	33.84	0.47	1.41	216957.0	7207775.45	388
2015-10-27	35.88	35.99	32.93	33.37	-2.58	-7.18	251135.0	8713451.25	379
2015-10-26	35.57	36.2	35.25	35.95	0.23	0.64	131390.0	4703531.55	255
2015-10-25	36.73	36.73	35.46	35.72	-0.42	-1.16	107820.0	3899702.55	193
2015-10-22	36.41	36.73	35.57	36.14	-0.14	-0.39	144240.0	5194556.05	269
2015-10-21	37.78	38.52	35.88	36.28	-1.67	-4.4	256500.0	9584545.6	421
2015-10-20	40.11	40.53	37.47	37.95	-2.73	-6.71	489795.0	19192195.8	865
2015-10-19	39.68	40.95	39.68	40.68	1.21	3.07	316537.0	12735646.3	612
2015-10-18	38.73	39.79	38.73	39.47	0.74	1.91	166307.0	6534781.3	319
2015-10-15	39.26	39.47	38.73	38.73	-0.78	-1.97	115968.0	4540959.55	265
2015-10-14	39.37	40.21	39.37	39.51	0.04	0.1	391240.0	15568286.35	586
2015-10-13	39.37	39.79	38.94	39.47	-0.02	-0.05	176574.0	6971373.4	321
2015-10-12	40.32	40.42	39.37	39.49	-0.76	-1.89	193121.0	7721798.35	361
2015-10-11	41.16	41.16	40.11	40.25	0.0	0.0	236915.0	9584142.05	451
2015-10-08	39.37	41.79	39.37	40.25	0.97	2.47	652799.0	26705625.4	1426
2015-10-07	38.84	39.47	38.63	39.28	0.76	1.97	340871.0	13300679.25	534
2015-10-06	38.42	38.73	38.1	38.52	0.4	1.05	317759.0	12206203.15	456
2015-10-05	37.57	38.63	37.57	38.12	0.67	1.79	249399.0	9475625.9	423
2015-10-04	37.15	37.78	36.94	37.45	0.53	1.44	183883.0	6874597.85	328
2015-10-01	37.36	37.47	36.83	36.92	-0.23	-0.62	196186.0	7307750.65	310
2015-09-30	37.26	37.47	36.83	37.15	0.53	1.45	88178.0	3278410.6	204
2015-09-29	36.52	36.94	36.52	36.62	-0.28	-0.76	49141.0	1807320.75	144
2015-09-21	37.04	37.68	36.73	36.9	0.17	0.46	185094.0	6867709.1	384
2015-09-20	37.68	37.99	36.62	36.73	-0.99	-2.62	287136.0	10641317.3	506
2015-09-17	38.84	39.05	37.57	37.72	-0.91	-2.36	201689.0	7738684.45	463
2015-09-16	37.99	40.32	37.78	38.63	0.89	2.36	507536.0	19752542.0	989
2015-09-15	37.78	37.89	37.15	37.74	-0.11	-0.29	83456.0	3139885.45	224
2015-09-14	38.42	38.63	37.68	37.85	-0.82	-2.12	110206.0	4207662.25	233
2015-09-13	38.84	39.05	38.42	38.67	-0.06	-0.15	161604.0	6258011.2	263
2015-09-10	38.73	39.47	38.21	38.73	-0.78	-1.97	265429.0	10346564.65	507
2015-09-09	38.84	40.0	38.42	39.51	1.22	3.19	323435.0	12742326.55	636
2015-09-08	37.78	39.47	37.47	38.29	0.46	1.22	297934.0	11441736.45	592
2015-09-07	37.47	38.52	37.47	37.83	0.51	1.37	394355.0	14999727.6	679
2015-09-06	35.67	37.99	35.57	37.32	1.48	4.13	348714.0	12876294.65	728
2015-09-03	36.52	36.52	35.57	35.84	0.0	0.0	127261.0	4581557.8	282
2015-09-02	35.57	35.88	35.04	35.84	-0.32	-0.88	164340.0	5831465.2	337
2015-09-01	36.73	37.15	35.88	36.16	-0.38	-1.04	135779.0	4943800.65	284
2015-08-31	36.31	37.36	36.09	36.54	-0.36	-0.98	218482.0	8000487.25	386
2015-08-30	37.78	38.21	36.73	36.9	0.36	0.99	397886.0	14979103.0	588
2015-08-27	36.94	37.57	36.41	36.54	0.66	1.84	196877.0	7299552.25	404
2015-08-26	36.31	37.47	35.46	35.88	-1.31	-3.52	362576.0	13289673.65	674
2015-08-25	36.83	37.47	34.83	37.19	2.04	5.8	384054.0	14009014.95	682
2015-08-24	38.21	39.89	34.41	35.15	-2.53	-6.71	284415.0	10263478.8	683
2015-08-23	38.52	39.89	37.57	37.68	-3.95	-9.49	279149.0	10854330.8	664
2015-08-20	39.05	42.22	37.78	41.63	1.82	4.57	339734.0	13604866.55	825
2015-08-19	43.27	44.54	39.58	39.81	-4.14	-9.42	295393.0	12410951.25	715
2015-08-18	48.34	48.34	43.69	43.95	-4.58	-9.44	285455.0	13097815.3	771
2015-08-17	50.66	51.61	47.49	48.53	-2.97	-5.77	241925.0	11996526.7	722
2015-08-16	52.77	53.3	51.29	51.5	-0.57	-1.09	213621.0	11169971.3	638
2015-08-13	52.24	52.98	51.29	52.07	0.59	1.15	174806.0	9103783.6	487
2015-08-12	51.72	52.35	50.66	51.48	-1.37	-2.59	157264.0	8098282.75	433
2015-08-11	53.3	54.62	52.66	52.85	-0.09	-0.17	187054.0	10004558.7	463
2015-08-10	52.35	52.98	52.14	52.94	0.78	1.5	134033.0	7044251.15	307
2015-08-09	51.08	52.45	51.08	52.16	0.3	0.58	119883.0	6233387.7	301
2015-08-06	52.56	53.3	51.5	51.86	-0.91	-1.72	162964.0	8531980.1	478
2015-08-05	52.35	53.3	51.93	52.77	0.74	1.42	191986.0	10082380.6	456
2015-08-04	52.56	52.56	50.87	52.03	-0.25	-0.48	153412.0	7923185.55	368
2015-08-03	51.5	52.98	51.29	52.28	0.44	0.85	150313.0	7832716.95	416
2015-08-02	55.67	55.67	51.29	51.84	-4.03	-7.21	158979.0	8423537.9	497
2015-07-30	56.73	56.99	55.67	55.87	-0.95	-1.67	129946.0	7302008.9	347
2015-07-29	56.46	57.52	56.2	56.82	0.65	1.16	152472.0	8662113.7	321
2015-07-28	55.67	56.46	55.41	56.17	0.44	0.79	110846.0	6195314.6	286
2015-07-27	56.99	56.99	55.67	55.73	-1.37	-2.4	139580.0	7866411.9	337
2015-07-26	57.78	58.05	56.73	57.1	-0.42	-0.73	226593.0	12973949.4	476
2015-07-23	57.78	58.05	57.52	57.52	0.49	0.86	270826.0	15612126.6	582
2015-07-22	56.99	57.26	56.46	57.03	0.84	1.49	115000.0	6547808.4	278
2015-07-15	55.94	56.99	55.94	56.19	0.08	0.14	140846.0	7933352.8	269
2015-07-14	56.46	56.99	55.94	56.11	-0.57	-1.01	108517.0	6109940.2	253
2015-07-13	56.46	57.78	55.41	56.68	0.22	0.39	230322.0	13078279.6	555
2015-07-12	56.73	57.26	56.46	56.46	-0.15	-0.26	156637.0	8888087.4	342
2015-07-09	57.52	57.78	56.46	56.61	-0.76	-1.32	226727.0	12899122.1	494
2015-07-08	56.2	59.63	56.2	57.37	0.97	1.72	355218.0	20630341.4	937
2015-07-07	56.2	56.99	55.94	56.4	-0.34	-0.6	81341.0	4583507.5	225
2015-07-06	56.2	58.05	55.94	56.74	0.95	1.7	246261.0	14049792.7	629
2015-07-05	56.73	56.73	54.88	55.79	-0.99	-1.74	112527.0	6292796.8	296
2015-07-02	56.46	57.26	56.2	56.78	0.36	0.64	157293.0	8922816.7	357
2015-07-01	56.2	56.99	55.67	56.42	0.1	0.18	131094.0	7382319.8	302
2015-06-30	56.2	56.46	54.88	56.32	0.19	0.34	145847.0	8135274.3	356
2015-06-29	57.26	57.52	54.62	56.13	-1.94	-3.34	262471.0	14624741.8	630
2015-06-28	57.52	59.37	56.99	58.07	0.47	0.82	241781.0	14007005.7	644
2015-06-25	56.99	57.78	56.46	57.6	0.76	1.34	131214.0	7506716.5	328
2015-06-24	56.46	57.26	55.67	56.84	0.4	0.71	104970.0	5931711.7	216
2015-06-23	56.99	57.26	55.41	56.44	-0.28	-0.49	130700.0	7393346.4	274
2015-06-22	57.52	57.52	55.94	56.72	-0.55	-0.96	113609.0	6475086.4	281
2015-06-21	58.31	58.58	56.99	57.27	-1.28	-2.19	159997.0	9235907.5	374
2015-06-18	59.63	59.63	58.58	58.55	-0.76	-1.28	108222.0	6401333.3	251
2015-06-17	60.16	60.16	59.1	59.31	-0.66	-1.1	263632.0	15704101.1	431
2015-06-16	59.63	60.42	59.37	59.97	0.36	0.6	299952.0	17987097.4	507
2015-06-15	59.63	59.89	58.58	59.61	0.08	0.13	206167.0	12227479.2	422
2015-06-14	60.69	60.69	59.37	59.53	-0.44	-0.73	170427.0	10207629.4	403
2015-06-11	60.69	60.69	59.89	59.97	-0.4	-0.66	110528.0	6648455.1	300
2015-06-10	60.42	61.74	59.89	60.37	0.3	0.5	463689.0	28145215.1	764
2015-06-09	61.21	61.74	59.1	60.07	-1.02	-1.67	564744.0	34278087.6	1120
2015-06-08	60.95	61.48	60.42	61.09	0.28	0.46	228446.0	13887408.3	464
2015-06-07	61.21	61.21	60.42	60.81	-0.15	-0.25	225560.0	13696676.5	473
2015-06-04	60.69	62.8	60.69	60.96	0.38	0.63	676490.0	41694858.5	1380
2015-06-03	61.21	61.48	60.42	60.58	-0.21	-0.35	287381.0	17522406.2	547
2015-06-02	60.69	61.48	60.69	60.79	0.32	0.53	210643.0	12838791.4	453
2015-06-01	60.42	60.95	59.63	60.47	-0.05	-0.08	185543.0	11208091.5	422
2015-05-31	60.95	61.74	60.42	60.52	-0.29	-0.48	323351.0	19718082.9	614
2015-05-28	60.69	61.21	60.69	60.81	-0.13	-0.21	200836.0	12226416.6	420
2015-05-27	60.95	61.74	60.42	60.94	0.28	0.46	301292.0	18382939.8	544
2015-05-26	60.69	61.48	60.42	60.66	0.27	0.45	335872.0	20460080.3	704
2015-05-25	59.89	60.69	59.63	60.39	0.36	0.6	182945.0	11007119.5	401
2015-05-24	60.95	61.21	59.37	60.03	-0.91	-1.49	282378.0	16976349.3	555
2015-05-21	60.69	61.48	60.69	60.94	0.04	0.07	132421.0	8086249.8	354
2015-05-20	61.74	62.53	60.69	60.9	-0.95	-1.54	393620.0	24232013.6	715
2015-05-19	62.53	62.8	61.74	61.85	0.09	0.15	407596.0	25394910.5	708
2015-05-18	60.95	62.8	60.69	61.76	0.48	0.78	516389.0	31926507.2	942
2015-05-17	59.63	61.48	59.63	61.28	1.67	2.8	365720.0	22223636.4	754
2015-05-14	59.89	60.42	59.63	59.61	-0.34	-0.57	143734.0	8609768.2	349
2015-05-13	60.42	60.42	59.63	59.95	0.0	0.0	134700.0	8078437.5	332
2015-05-12	59.63	60.69	59.37	59.95	0.13	0.22	139370.0	8343623.2	363
2015-05-11	60.16	60.69	59.1	59.82	-0.59	-0.98	263638.0	15836752.3	526
2015-05-10	61.74	62.01	60.16	60.41	-1.18	-1.92	287295.0	17533605.8	559
2015-05-07	61.48	62.53	60.95	61.59	0.42	0.69	636970.0	39316407.5	1286
2015-05-06	60.69	62.27	60.69	61.17	0.4	0.66	382756.0	23596650.7	672
2015-05-05	61.21	61.74	60.42	60.77	-0.34	-0.56	254976.0	15556171.7	498
2015-05-04	60.42	61.74	59.89	61.11	0.72	1.19	233347.0	14180014.2	533
2015-05-03	62.27	62.8	58.05	60.39	-1.79	-2.88	403694.0	24913069.7	876
2015-04-30	62.8	62.8	62.01	62.18	-0.53	-0.85	217440.0	13585419.6	481
2015-04-29	63.32	63.85	62.27	62.71	-0.15	-0.24	344333.0	21651979.5	671
2015-04-28	63.32	63.59	62.53	62.86	-0.61	-0.96	269041.0	16973514.0	643
2015-04-27	64.12	64.12	63.32	63.47	-0.28	-0.44	407679.0	25955169.4	833
2015-04-26	62.8	63.85	62.8	63.75	1.46	2.34	561782.0	35631484.1	1105
2015-04-23	60.16	64.64	59.89	62.29	1.98	3.28	1429823.0	89776639.1	2745
2015-04-22	61.21	61.21	59.89	60.31	-0.19	-0.31	348276.0	21100448.3	641
2015-04-21	61.74	61.74	60.16	60.5	-0.08	-0.13	602784.0	36654901.2	1071
2015-04-20	59.89	60.95	59.1	60.58	0.95	1.59	496691.0	29894400.1	962
2015-04-19	59.89	60.42	59.37	59.63	0.32	0.54	320988.0	19205083.7	666
2015-04-16	60.69	60.69	59.1	59.31	-0.78	-1.3	416470.0	24917241.4	795
2015-04-15	59.37	60.69	58.84	60.09	1.56	2.67	596076.0	35571827.6	1098
2015-04-14	59.89	60.16	58.31	58.53	-0.59	-1.0	481656.0	28595675.8	1041
2015-04-13	57.78	59.37	57.78	59.12	1.16	2.0	676591.0	39689195.7	1261
2015-04-12	58.31	59.63	57.26	57.96	0.31	0.54	947187.0	55420753.0	1591
2015-04-09	57.26	58.58	56.73	57.65	0.26	0.45	662147.0	38144334.3	1126
2015-04-08	58.58	59.63	57.26	57.39	-0.87	-1.49	683979.0	39907645.6	1223
2015-04-07	59.1	59.37	58.05	58.26	-0.17	-0.29	525286.0	30782441.8	959
2015-04-06	56.99	59.1	56.99	58.43	1.97	3.49	652132.0	37669887.8	1224
2015-04-05	57.52	58.05	54.88	56.46	-0.89	-1.55	349631.0	19706813.8	856
2015-04-02	60.69	60.95	56.2	57.35	-2.62	-4.37	536499.0	31700205.0	1035
2015-04-01	60.16	60.95	59.1	59.97	0.06	0.1	387899.0	23375241.8	811
2015-03-31	61.21	62.01	59.1	59.91	-1.87	-3.03	669748.0	40629961.8	1433
2015-03-30	62.53	64.12	60.69	61.78	-0.21	-0.34	778566.0	49067505.5	1759
2015-03-29	60.42	63.32	59.37	61.99	3.2	5.44	548864.0	33890175.6	1220
2015-03-26	56.2	60.16	56.2	58.79	-2.21	-3.62	840190.0	48647955.4	1568
2015-03-25	68.07	68.07	60.95	61.0	-6.76	-9.98	474229.0	30447832.6	1125
2015-03-24	66.75	68.6	66.49	67.76	0.8	1.19	274000.0	18560776.3	710
2015-03-23	67.55	68.07	66.49	66.96	-0.29	-0.43	241885.0	16287121.4	582
2015-03-22	68.07	68.6	67.02	67.25	0.21	0.31	292332.0	19836691.7	751
2015-03-19	68.34	68.6	65.96	67.04	0.13	0.19	418619.0	28115966.5	1044
2015-03-18	68.07	70.71	64.91	66.91	-1.16	-1.7	990793.0	67339722.4	2176
2015-03-17	68.87	70.71	67.02	68.07	-0.53	-0.77	654558.0	44988734.0	1694
2015-03-16	66.49	72.56	66.49	68.6	2.07	3.11	1939263.0	135008211.7	4315
2015-03-15	63.85	67.81	63.85	66.53	2.34	3.65	1134703.0	74565454.3	2224
2015-03-12	64.91	65.17	64.12	64.19	-0.3	-0.47	394664.0	25523106.3	845
2015-03-11	63.06	65.44	62.53	64.49	1.14	1.8	938097.0	60716126.2	1785
2015-03-10	63.85	63.85	63.06	63.35	-0.21	-0.33	168824.0	10723561.5	404
2015-03-09	64.38	64.64	63.59	63.56	-0.55	-0.86	187433.0	12000086.0	452
2015-03-08	63.85	64.64	63.85	64.11	0.49	0.77	312766.0	20061680.0	511
2015-03-05	63.85	64.91	63.59	63.62	-0.13	-0.2	265156.0	16963315.9	591
2015-03-04	64.38	64.91	63.85	63.75	-0.57	-0.89	320225.0	20555819.5	622
2015-03-03	63.85	66.75	63.59	64.32	0.7	1.1	844202.0	54902028.7	1571
2015-03-02	63.85	63.85	63.06	63.62	0.11	0.17	321608.0	20435598.2	627
2015-03-01	64.38	64.38	63.06	63.51	-0.51	-0.8	397107.0	25257627.2	715
2015-02-26	63.85	64.91	63.85	64.02	0.29	0.46	336988.0	21674116.4	699
2015-02-25	64.12	64.38	63.59	63.73	-0.19	-0.3	163855.0	10487731.1	447
2015-02-24	63.59	64.64	63.32	63.92	0.38	0.6	235592.0	15071021.7	506
2015-02-23	64.38	64.64	63.32	63.54	-0.86	-1.34	316097.0	20230135.3	612
2015-02-22	64.64	65.17	64.12	64.4	0.0	0.0	460917.0	29840843.2	866
2015-02-19	63.59	64.91	63.59	64.4	0.27	0.42	371232.0	23792798.3	842
2015-02-18	65.17	65.17	63.06	64.13	-0.69	-1.06	487513.0	31214641.0	1070
2015-02-17	66.75	67.55	64.64	64.82	-1.76	-2.64	600020.0	39584081.1	1168
2015-02-16	66.49	67.81	66.23	66.58	0.38	0.57	687244.0	45906006.2	1252
2015-02-15	65.96	66.49	65.44	66.2	1.23	1.89	429365.0	28348487.0	957
2015-02-12	64.64	65.44	64.38	64.97	0.25	0.39	260765.0	16911444.2	671
2015-02-11	64.91	66.23	63.06	64.72	-0.06	-0.09	702488.0	45712017.4	1478
2015-02-10	65.96	67.02	64.38	64.78	-1.54	-2.32	554215.0	36220032.6	1192
2015-02-09	64.91	67.81	64.12	66.32	1.64	2.54	879379.0	57979420.4	1838
2015-02-08	64.91	65.17	64.12	64.68	0.64	1.0	401651.0	25971680.6	756
2015-02-05	63.59	64.91	63.32	64.04	0.27	0.42	408757.0	26252232.6	922
2015-02-04	63.85	65.96	63.32	63.77	-0.06	-0.09	740943.0	47705472.0	1529
2015-02-03	65.44	65.96	63.32	63.83	-0.59	-0.92	719452.0	46732177.2	1444
2015-02-02	62.8	64.91	62.53	64.42	1.43	2.27	663066.0	42518488.0	1307
2015-02-01	63.85	64.12	62.8	62.99	1.5	2.44	570909.0	36162189.5	1123
2015-01-29	61.48	62.27	60.69	61.49	0.23	0.38	731696.0	45067581.2	1319
2015-01-28	61.74	62.53	60.69	61.26	-0.04	-0.07	682141.0	42030728.0	1300
2015-01-27	60.95	61.74	60.69	61.3	0.59	0.97	544325.0	33277597.9	1135
2015-01-26	59.1	61.21	58.31	60.71	2.16	3.69	1083046.0	64913244.5	1986
2015-01-22	57.78	59.63	56.99	58.55	0.42	0.72	439320.0	25683116.8	906
2015-01-21	58.31	61.74	57.52	58.13	0.02	0.03	990359.0	59251596.4	2117
2015-01-20	57.78	59.37	57.52	58.11	0.67	1.17	535087.0	31203874.4	1107
2015-01-19	56.99	58.31	56.73	57.44	0.05	0.09	451260.0	25979241.6	918
2015-01-18	57.52	57.78	57.26	57.39	0.74	1.31	238139.0	13690845.1	548
2015-01-15	58.31	58.58	56.46	56.65	-0.62	-1.08	398047.0	22952401.9	987
2015-01-14	57.52	59.1	56.99	57.27	0.68	1.2	488226.0	28256039.7	1289
2015-01-13	54.88	57.78	54.88	56.59	-0.36	-0.63	725637.0	41104382.0	1523
2015-01-12	58.31	59.63	56.46	56.95	-0.25	-0.44	754276.0	44231384.2	1650
2015-01-11	56.99	58.05	55.67	57.2	1.18	2.11	829476.0	47265024.9	1590
2015-01-08	54.88	58.31	54.88	56.02	2.0	3.7	1134753.0	63708010.3	2098
2015-01-07	53.83	55.67	52.77	54.02	1.08	2.04	691937.0	37766395.3	1568
2015-01-06	48.76	55.94	48.76	52.94	0.99	1.91	1011885.0	53350267.9	2622
2015-01-05	52.03	53.3	51.72	51.95	-2.04	-3.78	538220.0	28168143.0	1324
2015-01-04	55.15	55.41	53.56	53.99	-1.27	-2.3	716524.0	39101610.2	1424
2015-01-01	56.46	56.46	53.83	55.26	0.51	0.93	834725.0	46180277.9	1673
2014-12-31	58.05	59.63	51.5	54.75	-2.35	-4.12	1087156.0	59874736.2	2343
2014-12-30	60.69	61.21	56.73	57.1	-5.97	-9.47	837548.0	49817121.4	2110
2014-12-29	62.27	64.38	60.95	63.07	1.39	2.25	1543129.0	96606659.6	3038
2014-12-28	60.69	61.74	59.89	61.68	2.53	4.28	821337.0	49999862.6	1726
2014-12-25	60.69	62.8	57.52	59.15	-1.94	-3.18	1087029.0	65548199.8	2556
2014-12-24	60.42	63.59	60.16	61.09	1.84	3.11	1354762.0	84331423.2	2501
2014-12-23	57.52	60.69	55.67	59.25	1.46	2.53	1409190.0	83236113.1	2613
2014-12-22	56.2	60.42	55.41	57.79	1.62	2.88	1388965.0	81181854.7	2587
2014-12-21	63.59	63.85	55.41	56.17	-3.57	-5.98	1347184.0	78726736.3	2490
2014-12-18	58.05	59.63	56.99	59.74	5.39	9.92	143181.0	8433273.6	434
2014-12-17	51.72	55.41	48.87	54.35	0.1	0.18	237218.0	12184756.7	840
2014-12-16	55.15	55.94	54.35	54.25	-5.91	-9.82	85991.0	4689701.5	285
2014-12-15	68.6	69.13	60.16	60.16	-6.56	-9.83	322823.0	20854127.1	931
2014-12-14	70.98	71.24	66.75	66.72	-7.29	-9.85	310212.0	21343453.4	1142
2014-12-11	73.61	74.93	71.77	74.01	-2.13	-2.8	204791.0	15082624.4	718
2014-12-10	77.31	78.36	74.93	76.14	-1.73	-2.22	308900.0	23737275.8	999
2014-12-09	73.61	78.89	72.82	77.87	2.62	3.48	368562.0	27916379.9	1161
2014-12-08	77.84	78.1	74.41	75.25	-2.49	-3.2	187315.0	14367540.7	657
2014-12-07	77.31	80.74	76.78	77.74	0.32	0.41	408822.0	32357095.7	1115
2014-12-04	78.1	79.42	77.04	77.42	0.42	0.55	652466.0	50948240.1	1614
2014-12-03	75.46	81.79	74.93	77.0	2.04	2.72	1016846.0	80147413.5	2463
2014-12-02	76.25	77.04	74.41	74.96	0.19	0.25	389964.0	29627846.6	874
2014-12-01	73.09	76.52	72.3	74.77	1.84	2.52	517231.0	38661818.9	1326
2014-11-30	71.77	74.93	69.39	72.93	-3.5	-4.58	633099.0	45892477.9	1656
2014-11-27	72.82	79.68	71.24	76.43	3.69	5.07	525370.0	39785215.7	1562
2014-11-26	75.46	75.46	70.45	72.74	-1.29	-1.74	340662.0	24760604.5	926
2014-11-25	77.57	78.36	73.35	74.03	-3.35	-4.33	371086.0	27981762.2	1019
2014-11-24	79.95	79.95	76.52	77.38	-2.45	-3.07	382828.0	30003230.4	1042
2014-11-23	81.27	82.32	79.16	79.83	2.15	2.77	921859.0	74579931.9	2455
2014-11-20	70.98	77.57	70.98	77.68	7.05	9.98	741371.0	55736431.3	1391
2014-11-19	69.13	70.98	68.34	70.63	1.63	2.36	319243.0	22375965.2	806
2014-11-18	68.07	69.13	67.02	69.0	0.84	1.23	187446.0	12798811.1	481
2014-11-17	72.03	72.56	67.02	68.16	-5.23	-7.13	219303.0	15245763.5	654
2014-11-16	75.2	75.46	72.82	73.39	-1.23	-1.65	192284.0	14303575.2	521
2014-11-13	74.41	75.46	73.88	74.62	0.26	0.35	145455.0	10839817.2	457
2014-11-12	74.14	75.46	73.88	74.36	-0.09	-0.12	218245.0	16298613.5	566
2014-11-11	75.99	76.52	73.88	74.45	-2.24	-2.92	187874.0	14098002.0	532
2014-11-10	77.04	77.57	76.25	76.69	-0.33	-0.43	145816.0	11195733.8	435
2014-11-09	77.57	78.89	75.99	77.02	-0.09	-0.12	262277.0	20365326.1	607
2014-11-06	78.1	78.1	77.04	77.11	-0.06	-0.08	91714.0	7098935.4	274
2014-11-05	75.99	78.1	74.93	77.17	-0.85	-1.09	173239.0	13269847.6	503
2014-11-04	79.95	80.21	77.04	78.02	-2.36	-2.94	182263.0	14380555.4	560
2014-11-03	80.21	82.59	79.68	80.38	0.21	0.26	353406.0	28625787.5	817
2014-11-02	79.95	81.53	79.68	80.17	1.23	1.56	344515.0	27728510.9	705
2014-10-30	79.42	80.21	76.52	78.94	-1.12	-1.4	245090.0	19220653.6	661
2014-10-29	82.59	83.11	79.68	80.06	-1.82	-2.22	301809.0	24731354.5	845
2014-10-28	81.0	82.32	79.42	81.88	0.63	0.78	371702.0	30080851.0	863
2014-10-27	82.06	84.43	80.74	81.25	-0.02	-0.02	641552.0	53049830.1	1470
2014-10-26	79.16	82.32	79.16	81.27	2.35	2.98	454609.0	36841042.7	971
2014-10-23	78.89	79.42	77.57	78.92	-0.55	-0.69	315819.0	24805609.5	773
2014-10-22	78.63	81.27	76.78	79.47	1.35	1.73	501986.0	39857825.3	1285
2014-10-21	75.99	79.95	75.99	78.12	2.7	3.58	431950.0	33659698.7	1060
2014-10-20	75.2	76.25	73.09	75.42	0.57	0.76	283738.0	21308707.1	728
2014-10-19	75.73	76.52	74.41	74.85	2.47	3.41	207694.0	15596629.1	569
2014-10-16	78.63	79.68	72.03	72.38	-7.54	-9.43	283973.0	21075036.0	859
2014-10-15	81.79	82.85	79.68	79.92	-1.58	-1.94	253327.0	20588658.9	740
2014-10-14	81.79	82.85	80.47	81.5	-1.03	-1.25	468292.0	38205514.9	1073
2014-10-13	80.74	83.38	77.57	82.53	2.85	3.58	338875.0	27367825.6	1060
2014-10-12	86.54	87.07	79.42	79.68	-8.28	-9.41	315485.0	26257015.4	1055
2014-10-02	88.13	88.65	87.07	87.96	-1.54	-1.72	276888.0	24373438.0	802
2014-10-01	90.77	91.29	89.18	89.5	0.34	0.38	515389.0	46619703.8	1283
2014-09-30	88.13	89.71	87.86	89.16	1.2	1.36	266733.0	23646326.4	735
2014-09-29	88.13	89.71	87.07	87.96	0.23	0.26	473769.0	41813930.6	1060
2014-09-28	89.18	89.45	87.07	87.73	-1.54	-1.73	309285.0	27353897.3	895
2014-09-25	89.45	90.77	88.92	89.27	0.0	0.0	351638.0	31570738.2	886
2014-09-24	93.14	93.4	88.13	89.27	-4.03	-4.32	509941.0	46372249.7	1334
2014-09-22	94.99	95.51	92.88	93.3	-2.91	-3.02	727947.0	68377127.7	1936
2014-09-21	97.1	99.21	95.51	96.21	0.84	0.88	1353987.0	132165489.0	3184
2014-09-18	93.4	97.1	93.14	95.37	2.58	2.78	1266840.0	120324218.9	2904
2014-09-17	91.56	93.14	91.56	92.79	1.26	1.38	477919.0	44126884.4	985
2014-09-16	91.82	92.88	91.03	91.53	0.26	0.28	460451.0	42335458.1	1228
2014-09-15	90.24	93.14	88.65	91.27	0.67	0.74	523534.0	47773747.6	1389
2014-09-14	90.24	91.29	90.24	90.6	-0.27	-0.3	218977.0	19904878.9	587
2014-09-11	90.77	91.56	90.5	90.87	-0.95	-1.03	252327.0	23008574.3	787
2014-09-10	92.88	93.4	91.29	91.82	-1.03	-1.11	327814.0	30251638.3	809
2014-09-09	92.88	94.2	92.61	92.85	0.48	0.52	608672.0	56850144.6	1427
2014-09-08	92.61	94.46	92.08	92.37	-0.29	-0.31	749270.0	69702431.3	1623
2014-09-07	91.03	94.2	90.24	92.66	1.83	2.01	779476.0	72155286.5	1621
2014-09-04	91.29	91.82	90.5	90.83	-0.1	-0.11	423896.0	38700262.4	923
2014-09-03	90.77	91.56	90.24	90.93	0.44	0.49	360728.0	32826208.7	842
2014-09-02	90.77	92.08	89.71	90.49	-0.04	-0.04	445749.0	40544330.2	1107
2014-09-01	92.08	92.08	89.97	90.53	-0.85	-0.93	356154.0	32314570.3	946
2014-08-31	88.13	93.93	88.13	91.38	3.32	3.77	1754438.0	161754127.1	2736
2014-08-28	87.86	89.18	86.81	88.06	0.76	0.87	465861.0	40958589.7	1127
2014-08-27	87.07	87.6	86.54	87.3	0.78	0.9	206735.0	17985036.6	580
2014-08-26	86.81	87.86	85.75	86.52	0.23	0.27	217595.0	18899829.4	615
2014-08-25	89.71	90.24	84.96	86.29	-3.31	-3.69	430517.0	37469078.3	1316
2014-08-24	90.5	91.29	89.18	89.6	-0.83	-0.92	254648.0	23014348.7	672
2014-08-21	90.77	92.35	90.24	90.43	-0.69	-0.76	230387.0	20975447.9	797
2014-08-20	93.14	93.4	91.03	91.12	-2.03	-2.18	347689.0	32006719.0	971
2014-08-19	93.93	94.46	93.14	93.15	-0.76	-0.81	350025.0	32838156.4	957
2014-08-18	94.46	94.72	92.88	93.91	0.63	0.68	370264.0	34824665.8	1108
2014-08-17	91.82	94.46	91.29	93.28	2.2	2.42	648355.0	60327586.0	1640
2014-08-14	91.82	93.4	90.77	91.08	-0.34	-0.37	560793.0	51520678.1	1640
2014-08-13	91.29	94.2	90.24	91.42	0.74	0.82	825309.0	75678642.1	1960
2014-08-12	89.97	94.46	89.45	90.68	1.58	1.77	1046995.0	96536387.9	2712
2014-08-11	88.65	89.71	87.6	89.1	0.17	0.19	324015.0	28787251.7	883
2014-08-10	88.92	90.24	88.13	88.93	0.21	0.24	394422.0	35077955.4	996
2014-08-07	87.07	90.24	86.81	88.72	1.82	2.09	676183.0	59820923.4	1679
2014-08-06	87.07	88.65	86.81	86.9	-0.34	-0.39	320774.0	28050225.3	1017
2014-08-05	85.22	90.24	83.64	87.24	1.82	2.13	748235.0	65012874.9	1970
2014-08-04	86.81	87.07	84.96	85.42	-1.42	-1.64	313388.0	26903315.2	919
2014-08-03	89.97	90.24	86.02	86.84	-1.69	-1.91	566721.0	50066332.0	1627
2014-07-24	88.65	92.08	87.6	88.53	0.97	1.11	1202461.0	108573713.2	3240
2014-06-11	86.28	87.07	85.49	86.61	0.24	0.28	197804.0	17083877.0	739
2014-06-10	87.07	87.6	85.75	86.37	-0.95	-1.09	205581.0	17797023.1	690
2014-06-09	86.81	89.18	85.75	87.32	0.71	0.82	339167.0	29730384.3	873
2014-06-08	90.24	91.29	81.79	86.61	-4.2	-4.63	647357.0	55062553.6	1535
2014-06-05	92.35	94.2	90.24	90.81	-2.02	-2.18	417897.0	38603654.2	1252
2014-06-04	93.4	93.93	92.61	92.83	-1.23	-1.31	180059.0	16773282.8	646
2014-06-03	93.93	95.25	93.14	94.06	-0.06	-0.06	390656.0	36735964.7	1046
2014-06-02	94.99	95.25	93.4	94.12	-0.95	-1.0	243233.0	22912310.2	669
2014-06-01	95.51	96.31	94.2	95.07	-0.34	-0.36	307661.0	29330529.4	987
2014-05-29	97.89	98.94	94.99	95.41	-2.03	-2.08	490278.0	47400041.9	1606
2014-05-28	96.31	100.53	96.04	97.44	2.56	2.7	1902754.0	187230764.8	4192
2014-05-27	93.67	96.31	93.67	94.88	1.5	1.61	387912.0	36896536.8	1381
2014-05-26	92.61	94.2	92.61	93.38	0.59	0.64	212113.0	19827998.7	553
2014-05-25	91.56	93.67	91.29	92.79	-1.04	-1.11	163806.0	15217018.7	519
2014-05-22	95.51	95.78	93.14	93.83	-1.92	-2.01	261015.0	24724984.4	847
2014-05-21	96.57	96.57	95.51	95.75	-1.05	-1.08	368596.0	35370415.4	923
2014-05-20	96.83	98.15	96.04	96.8	-0.47	-0.48	346025.0	33491371.2	1005
2014-05-19	99.74	100.0	96.04	97.27	-2.02	-2.03	513846.0	50062241.1	1400
2014-05-18	98.15	100.79	97.89	99.29	1.35	1.38	1078446.0	107387489.4	2233
2014-05-15	98.15	99.21	97.63	97.94	-0.49	-0.5	325959.0	32055917.9	929
2014-05-14	98.68	99.47	97.63	98.43	0.0	0.0	637732.0	62835674.8	1555
2014-05-13	98.15	100.26	96.83	98.43	0.51	0.52	1054859.0	104191335.8	2472
2014-05-12	99.21	99.21	97.63	97.92	-0.68	-0.69	487947.0	47897989.9	1219
2014-05-11	100.26	101.85	98.15	98.6	-0.93	-0.93	974053.0	97493351.1	2266
2014-05-08	97.36	101.58	97.36	99.53	2.71	2.8	1595732.0	159785126.7	3831
2014-05-07	95.51	98.68	94.99	96.82	1.33	1.39	775580.0	75407095.9	1921
2014-05-06	96.57	97.36	94.99	95.49	-0.83	-0.86	389940.0	37592352.3	1101
2014-05-05	95.51	96.57	95.51	96.32	0.81	0.85	309874.0	29727967.9	912
2014-05-04	96.57	97.63	95.25	95.51	-0.57	-0.59	374759.0	36125230.4	1182
2014-05-01	97.36	98.94	95.78	96.08	-1.36	-1.4	496571.0	48393192.8	1499
2014-04-30	100.26	100.53	97.1	97.44	-3.03	-3.02	850639.0	83613578.7	2400
2014-04-29	101.06	103.96	100.0	100.47	-1.0	-0.99	1341886.0	136973374.0	3889
2014-04-28	100.26	108.18	98.15	101.47	0.21	0.21	3281160.0	339042066.05	8171
2014-04-27	94.2	101.32	93.93	101.26	8.98	9.73	2108119.0	207436057.6	4278
2014-04-24	91.29	94.46	91.03	92.28	0.46	0.5	876411.0	81223294.3	2468
2014-04-23	94.99	96.57	91.29	91.82	-3.44	-3.61	1287232.0	120938422.3	3711
2014-04-22	87.34	95.51	87.07	95.26	8.32	9.57	2419688.0	222928021.0	5239
2014-04-21	87.34	87.86	86.54	86.94	-0.49	-0.56	284909.0	24770036.7	783
2014-04-20	87.6	88.13	87.07	87.43	0.15	0.17	212515.0	18623755.6	643
2014-04-17	87.86	88.39	87.07	87.28	-0.57	-0.65	214124.0	18761805.5	618
2014-04-16	87.34	89.18	87.07	87.85	0.29	0.33	485539.0	42795960.9	1150
2014-04-15	88.13	88.92	87.07	87.56	-0.44	-0.5	357132.0	31325945.8	998
2014-04-14	87.86	90.24	87.07	88.0	0.99	1.14	561786.0	49691404.7	1496
2014-04-13	84.43	88.39	84.17	87.01	1.94	2.28	848052.0	73736178.1	2212
2014-04-10	84.7	87.07	84.17	85.07	0.64	0.76	590082.0	50274908.3	1377
2014-04-09	84.17	86.54	83.11	84.43	0.21	0.25	633173.0	53862394.3	1701
2014-04-08	84.17	84.7	83.91	84.22	-0.63	-0.74	210986.0	17739125.0	643
2014-04-07	84.43	85.49	83.91	84.85	0.42	0.5	251088.0	21247759.1	843
2014-04-06	83.64	85.75	82.32	84.43	0.63	0.75	423252.0	35853718.1	1263
2014-04-03	84.7	84.7	82.85	83.8	-1.27	-1.49	229316.0	19282602.2	772
2014-04-02	85.22	85.75	84.7	85.07	-0.21	-0.25	135328.0	11496205.9	503
2014-04-01	85.22	86.02	84.7	85.28	0.0	0.0	197114.0	16782813.9	646
2014-03-31	85.22	86.28	84.43	85.28	-0.21	-0.25	214103.0	18298178.8	686
2014-03-30	85.49	87.07	84.96	85.49	0.21	0.25	205990.0	17631978.5	672
2014-03-27	86.28	86.81	84.7	85.28	-1.47	-1.69	222778.0	19115124.8	818
2014-03-26	88.39	88.39	86.28	86.75	-0.85	-0.97	231567.0	20268666.3	822
2014-03-25	86.28	90.24	84.96	87.6	1.27	1.47	991697.0	87530814.5	2831
2014-03-24	87.34	87.34	86.02	86.33	-1.06	-1.21	244915.0	21255917.5	773
2014-03-23	88.65	89.18	87.07	87.39	-1.05	-1.19	288175.0	25296245.1	898
2014-03-20	89.18	89.18	88.13	88.44	-0.85	-0.95	269607.0	23903031.6	911
2014-03-19	91.29	91.82	88.92	89.29	-1.9	-2.08	442926.0	40063206.0	1291
2014-03-18	89.71	93.4	89.18	91.19	1.9	2.13	1101683.0	100941001.1	3017
2014-03-17	89.45	89.71	88.65	89.29	0.64	0.72	202629.0	18064654.2	672
2014-03-16	88.39	90.24	88.13	88.65	0.0	0.0	471783.0	42063667.2	1247
2014-03-13	88.92	90.24	88.13	88.65	-0.43	-0.48	413339.0	36752645.8	1173
2014-03-12	90.24	90.24	88.65	89.08	-1.26	-1.39	429218.0	38334827.8	1211
2014-03-11	91.56	91.82	88.65	90.34	-0.85	-0.93	419866.0	38224683.7	1219
2014-03-10	92.35	93.14	91.03	91.19	-1.47	-1.59	467553.0	43032065.8	1329
2014-03-09	92.88	93.67	91.29	92.66	0.42	0.46	526391.0	48693016.9	1458
2014-03-06	93.14	94.2	91.03	92.24	-1.48	-1.58	683504.0	63365556.6	2110
2014-03-05	95.78	97.1	89.71	93.72	-2.11	-2.2	1276178.0	120251656.4	3692
2014-03-04	95.25	97.36	94.99	95.83	1.48	1.57	1263586.0	121578815.0	2846
2014-03-03	94.2	96.31	92.88	94.35	0.42	0.45	1468818.0	139193538.7	3894
2014-03-02	90.77	94.72	90.24	93.93	2.95	3.24	1235953.0	114577915.5	3770
2014-02-27	94.46	96.04	91.03	90.98	-3.58	-3.79	875333.0	82247750.5	2703
2014-02-26	94.2	97.36	93.93	94.56	-0.22	-0.23	1238170.0	118577894.9	3966
2014-02-25	90.24	98.68	90.24	94.78	4.23	4.67	2700430.0	254817265.4	7041
2014-02-24	88.65	91.29	86.81	90.55	1.26	1.41	1434572.0	127011462.2	3550
2014-02-23	87.86	91.03	86.54	89.29	4.86	5.76	2517134.0	225559800.6	5828
2014-02-20	84.7	88.13	82.32	84.43	-0.21	-0.25	1912788.0	164232527.6	5300
2014-02-19	86.54	91.03	84.7	84.64	-0.64	-0.75	2546768.0	224223363.9	7379
2014-02-18	78.89	85.22	78.36	85.28	7.6	9.78	1448926.0	118565995.7	3640
2014-02-17	74.41	78.63	73.61	77.68	2.96	3.96	590190.0	44893785.0	1356
2014-02-16	72.3	75.46	72.03	74.72	2.74	3.81	508872.0	37626912.4	1311
2014-02-13	72.82	73.09	71.77	71.98	-0.63	-0.87	109959.0	7968492.5	370
2014-02-12	72.82	73.09	72.3	72.61	0.0	0.0	46405.0	3372206.1	219
2014-02-11	73.35	73.35	72.3	72.61	-0.64	-0.87	96274.0	7018120.8	321
2014-02-10	73.35	73.61	73.09	73.25	0.22	0.3	118352.0	8683748.3	381
2014-02-09	72.82	73.35	72.56	73.03	0.42	0.58	111405.0	8124110.3	334
2014-02-06	72.56	73.88	72.56	72.61	0.84	1.17	205041.0	15017473.8	635
2014-02-05	72.3	72.82	71.77	71.77	0.0	0.0	171200.0	12380322.4	484
2014-02-04	71.77	72.82	71.24	71.77	-0.63	-0.87	118642.0	8550203.3	466
2014-02-03	72.03	73.61	71.77	72.4	0.42	0.58	187253.0	13571956.6	605
2014-02-02	73.35	74.41	71.77	71.98	-1.05	-1.44	235295.0	17132293.2	650
2014-01-30	73.88	73.88	73.09	73.03	-1.06	-1.43	137408.0	10080068.7	411
2014-01-29	74.93	74.93	73.61	74.09	-0.42	-0.56	177599.0	13165428.9	689
2014-01-28	75.2	75.99	74.14	74.51	-0.21	-0.28	270559.0	20291604.5	938
2014-01-27	74.14	78.63	73.61	74.72	1.05	1.43	1135063.0	86148365.4	2634
2014-01-26	72.82	74.93	72.03	73.67	-0.21	-0.28	252753.0	18639253.3	778
2014-01-23	73.35	74.93	72.03	73.88	-0.63	-0.85	198634.0	14663267.5	758
2014-01-22	77.57	77.57	69.66	74.51	-2.53	-3.28	520212.0	38401718.9	1698
2014-01-21	78.63	80.21	76.52	77.04	-1.06	-1.36	520879.0	40864617.5	1495
2014-01-20	78.36	78.63	77.84	78.1	-0.21	-0.27	199009.0	15574045.3	628
2014-01-19	78.1	79.68	77.57	78.31	-0.63	-0.8	271972.0	21290160.4	1007
2014-01-16	76.25	80.47	75.99	78.94	2.11	2.75	1072706.0	84785774.3	2777
2014-01-15	78.36	78.36	76.52	76.83	-1.69	-2.15	240237.0	18552668.2	884
2014-01-14	78.89	79.42	78.36	78.52	-0.64	-0.81	204579.0	16118961.2	719
2014-01-13	80.47	80.47	78.63	79.16	-1.05	-1.31	233221.0	18557179.0	766
2014-01-12	80.47	81.53	79.95	80.21	-0.85	-1.05	268648.0	21637415.4	940
2014-01-09	81.79	82.85	80.21	81.06	-1.05	-1.28	333785.0	27173096.5	1174
2014-01-08	80.47	83.91	79.68	82.11	1.48	1.84	831825.0	68519710.9	2399
2014-01-07	79.42	80.74	79.16	80.63	1.9	2.41	321017.0	25593170.5	979
2014-01-06	78.36	79.95	77.57	78.73	0.0	0.0	306310.0	24173809.1	960
2014-01-05	81.27	81.27	78.36	78.73	-3.17	-3.87	401096.0	31978664.6	1339
2014-01-02	84.96	84.96	81.79	81.9	-2.74	-3.24	437519.0	36310163.5	1455
2014-01-01	85.22	85.75	83.91	84.64	-0.43	-0.51	308474.0	26094329.0	1031
2013-12-31	86.02	86.54	84.96	85.07	-0.21	-0.25	688647.0	59066725.2	1803
2013-12-30	84.7	87.07	83.38	85.28	0.43	0.51	939073.0	80180304.9	2553
2013-12-29	85.75	86.54	84.43	84.85	-1.27	-1.47	288233.0	24609954.2	1035
2013-12-26	87.07	87.86	85.75	86.12	-0.85	-0.98	394797.0	34200927.9	1264
2013-12-25	86.28	88.65	86.02	86.97	0.64	0.74	926610.0	80881353.1	2347
2013-12-24	86.28	87.07	85.49	86.33	-0.21	-0.24	412219.0	35551678.1	1324
2013-12-23	87.86	88.65	86.02	86.54	-0.64	-0.73	885325.0	77183810.9	2639
2013-12-22	84.43	90.24	84.43	87.18	3.38	4.03	2080443.0	182603903.2	5412
2013-12-19	89.18	89.18	82.32	83.8	-6.33	-7.02	1622057.0	140529740.7	5233
2013-12-18	93.4	94.2	88.92	90.13	-4.86	-5.12	3464702.0	317242368.5	9490
2013-12-17	97.1	99.74	91.03	94.99	4.01	4.41	4052708.0	392347474.4	10629
2013-12-16	85.49	91.03	85.49	90.98	8.24	9.96	1457136.0	130904963.6	3334
2013-12-15	75.73	82.85	75.46	82.74	7.38	9.79	1996320.0	159675690.7	4499
2013-12-12	71.24	77.31	71.24	75.36	4.01	5.62	1626624.0	121200411.2	3315
2013-12-11	72.56	72.56	71.24	71.35	-1.47	-2.02	264932.0	19039606.8	595
2013-12-10	72.3	73.61	71.77	72.82	0.63	0.87	432822.0	31471398.5	934
2013-12-09	71.24	72.3	71.24	72.19	0.84	1.18	254517.0	18265890.0	550
2013-12-08	71.24	71.77	71.24	71.35	0.22	0.31	140099.0	10012404.7	387
2013-12-05	71.24	71.5	70.71	71.13	0.0	0.0	137598.0	9782943.6	384
2013-12-04	71.24	71.77	70.71	71.13	0.0	0.0	169239.0	12035793.8	442
2013-12-03	71.24	72.82	70.71	71.13	0.21	0.3	436094.0	31354160.4	926
2013-12-02	71.24	71.24	70.71	70.92	-0.21	-0.3	89857.0	6384039.2	282
2013-12-01	71.24	71.24	70.98	71.13	0.21	0.3	105406.0	7499806.5	322
2013-11-28	71.24	71.77	70.98	70.92	-0.64	-0.89	104831.0	7485983.9	297
2013-11-27	71.5	71.77	71.24	71.56	0.0	0.0	75260.0	5371123.5	216
2013-11-26	71.5	72.3	71.24	71.56	-0.21	-0.29	175956.0	12618444.7	473
2013-11-25	71.24	72.82	71.24	71.77	0.42	0.59	234995.0	16892436.5	523
2013-11-24	72.03	72.3	71.24	71.35	-0.42	-0.59	104907.0	7518747.0	260
2013-11-21	72.3	72.3	71.77	71.77	-0.21	-0.29	66416.0	4777138.0	238
2013-11-20	72.03	72.3	71.77	71.98	0.0	0.0	84551.0	6093280.9	242
2013-11-19	72.3	72.3	71.5	71.98	-0.63	-0.87	123615.0	8891942.4	367
2013-11-18	72.82	73.09	72.3	72.61	0.0	0.0	87261.0	6350349.2	225
2013-11-17	72.82	73.35	72.3	72.61	-0.21	-0.29	104839.0	7629836.8	294
2013-11-14	72.3	73.35	72.3	72.82	0.42	0.58	132616.0	9664537.5	376
2013-11-13	73.35	73.35	72.3	72.4	-1.06	-1.44	244142.0	17785296.6	624
2013-11-12	74.14	75.2	73.35	73.46	-0.63	-0.85	321064.0	23792675.8	667
2013-11-11	73.88	74.41	73.61	74.09	0.21	0.28	141520.0	10473033.8	376
2013-11-10	73.61	74.14	73.35	73.88	0.63	0.86	209701.0	15470656.5	479
2013-11-07	73.61	73.88	73.09	73.25	-0.21	-0.29	158649.0	11662182.2	429
2013-11-06	73.61	73.88	73.35	73.46	-0.21	-0.29	107075.0	7875389.6	298
2013-11-05	72.82	73.88	72.82	73.67	0.64	0.88	94883.0	6974365.0	275
2013-11-04	73.61	73.61	72.82	73.03	-0.43	-0.59	122455.0	8961843.5	317
2013-11-03	73.88	74.14	73.35	73.46	-0.42	-0.57	89956.0	6636684.1	284
2013-10-31	73.61	74.14	73.61	73.88	-0.42	-0.57	99065.0	7317335.0	295
2013-10-30	74.41	74.67	73.35	74.3	0.0	0.0	153228.0	11346952.4	429
2013-10-29	74.14	75.46	73.35	74.3	0.42	0.57	366974.0	27358717.6	976
2013-10-28	73.88	74.41	73.35	73.88	0.21	0.29	161621.0	11946754.1	417
2013-10-27	73.61	74.41	73.35	73.67	0.21	0.29	99503.0	7358339.8	330
2013-10-24	73.35	73.88	73.35	73.46	0.0	0.0	114449.0	8414703.0	306
2013-10-23	74.14	75.2	73.35	73.46	-0.21	-0.29	338784.0	25191891.5	824
2013-10-22	73.09	74.41	72.56	73.67	0.64	0.88	228979.0	16819840.4	544
2013-10-21	73.35	73.35	72.82	73.03	-0.22	-0.3	79516.0	5808596.0	258
2013-10-20	73.09	74.14	73.09	73.25	1.69	2.36	128722.0	9438869.0	376
2013-10-10	71.5	71.77	71.24	71.56	0.43	0.6	118767.0	8482262.5	348
2013-10-09	70.98	72.03	70.98	71.13	-0.43	-0.6	170768.0	12215704.4	425
2013-10-08	71.77	72.3	70.98	71.56	-0.21	-0.29	186280.0	13319236.1	492
2013-10-07	71.77	72.82	70.71	71.77	-0.42	-0.58	222412.0	15945714.9	561
2013-10-06	73.88	74.14	70.71	72.19	-2.32	-3.11	217834.0	15726328.1	614
2013-10-03	74.41	74.93	73.88	74.51	0.0	0.0	158320.0	11770580.4	439
2013-10-02	74.93	75.46	74.41	74.51	-0.64	-0.85	158316.0	11867996.2	347
2013-10-01	75.2	75.73	74.67	75.15	-0.21	-0.28	159591.0	12011479.4	419
2013-09-30	75.73	76.25	75.46	75.36	-0.84	-1.1	198422.0	15029171.9	419
2013-09-29	76.52	76.78	75.46	76.2	0.0	0.0	253945.0	19288989.5	704
2013-09-26	77.04	78.63	75.99	76.2	-0.63	-0.82	657705.0	50822541.6	1486
2013-09-25	75.46	76.78	75.46	76.83	1.47	1.95	276956.0	21025336.9	663
2013-09-24	75.46	75.73	75.2	75.36	0.21	0.28	185469.0	13978280.8	408
2013-09-19	76.25	76.52	74.14	75.15	-0.42	-0.56	354058.0	26640184.2	846
2013-09-18	76.52	76.52	75.46	75.57	-0.63	-0.83	187057.0	14183684.7	496
2013-09-17	76.78	77.31	75.99	76.2	-0.42	-0.55	263083.0	20098162.9	698
2013-09-16	75.46	77.84	75.46	76.62	1.69	2.26	484813.0	37119350.6	1115
2013-09-15	75.2	75.46	74.41	74.93	1.05	1.42	373857.0	28002753.6	844
2013-09-12	73.35	74.41	73.09	73.88	0.42	0.57	243564.0	17993509.9	578
2013-09-11	74.93	74.93	73.09	73.46	-1.05	-1.41	389896.0	28788150.0	862
2013-09-10	74.93	75.2	73.61	74.51	2.32	3.21	708154.0	52736671.1	1672
2013-09-09	71.77	73.35	70.98	72.19	0.63	0.88	868587.0	62724368.6	2024
2013-09-08	72.3	72.82	70.71	71.56	0.85	1.2	269657.0	19325641.7	864
2013-09-05	72.3	73.35	70.71	70.71	-1.69	-2.33	394512.0	28281144.8	1068
2013-09-04	72.3	74.41	71.77	72.4	-0.63	-0.86	509027.0	37222417.4	1415
2013-09-03	77.31	77.57	71.77	73.03	-3.59	-4.69	631014.0	46918595.7	1781
2013-09-02	77.57	78.63	75.99	76.62	0.21	0.27	530517.0	40960103.2	1396
2013-09-01	76.52	77.04	75.2	76.41	2.53	3.42	525377.0	40080273.8	1246
2013-08-29	74.41	77.84	73.09	73.88	0.85	1.16	651190.0	48779261.3	1849
2013-08-28	71.24	75.99	71.24	73.03	-1.9	-2.54	680110.0	50175693.6	1822
2013-08-27	81.79	81.79	74.93	74.93	-8.24	-9.91	785966.0	60617993.3	1985
2013-08-26	83.11	84.17	82.32	83.17	-0.21	-0.25	361166.0	30058280.7	1143
2013-08-25	85.22	85.75	82.85	83.38	-0.21	-0.25	514756.0	43281175.1	1426
2013-08-22	82.59	87.07	82.59	83.59	1.27	1.54	1105587.0	93856186.3	2647
2013-08-21	82.32	84.17	82.32	82.32	0.0	0.0	291705.0	24273187.7	899
2013-08-20	82.32	82.85	81.79	82.32	-0.42	-0.51	217639.0	17904623.9	653
2013-08-19	83.38	83.64	82.59	82.74	-0.64	-0.77	194031.0	16102301.3	661
2013-08-18	84.17	84.96	83.38	83.38	-1.05	-1.24	289427.0	24355649.8	895
2013-08-15	84.96	85.49	83.91	84.43	-0.64	-0.75	303264.0	25646773.2	1002
2013-08-14	86.81	87.07	84.96	85.07	-1.68	-1.94	491859.0	42225509.1	1461
2013-08-13	84.17	87.34	84.17	86.75	4.01	4.85	785214.0	67448955.6	2122
2013-08-05	86.28	87.86	82.32	82.74	-2.54	-2.98	929839.0	78916561.5	2904
2013-08-04	79.68	87.07	79.68	85.28	5.91	7.45	1336299.0	111970479.1	3195
2013-08-01	78.63	81.79	78.1	79.37	1.06	1.35	556219.0	44703500.0	1458
2013-07-31	78.63	78.63	78.1	78.31	0.0	0.0	94498.0	7405413.2	265
2013-07-30	78.1	78.63	78.1	78.31	0.21	0.27	41068.0	3212959.3	174
2013-07-29	78.36	78.63	78.1	78.1	0.0	0.0	79042.0	6194891.3	250
2013-07-28	78.1	78.63	78.1	78.1	-0.21	-0.27	76518.0	5989263.9	242
2013-07-25	78.63	78.63	78.1	78.31	-0.42	-0.53	80826.0	6330554.4	326
2013-07-24	79.68	79.68	78.1	78.73	-0.64	-0.81	128309.0	10105381.8	424
2013-07-23	79.95	79.95	78.89	79.37	-0.42	-0.53	135576.0	10757531.7	395
2013-07-22	79.42	82.85	79.16	79.79	0.85	1.08	488916.0	39629516.6	1155
2013-07-21	78.1	79.68	78.1	78.94	0.63	0.8	201745.0	15971843.1	523
2013-07-18	78.63	78.63	78.1	78.31	-0.42	-0.53	104325.0	8170797.2	326
2013-07-17	79.16	79.16	78.1	78.73	0.0	0.0	93048.0	7318165.9	266
2013-07-16	78.63	79.16	78.36	78.73	0.21	0.27	74911.0	5903757.2	241
2013-07-15	78.63	78.89	78.1	78.52	-0.21	-0.27	51510.0	4045596.1	213
2013-07-14	78.63	78.63	78.1	78.73	0.21	0.27	87992.0	6892529.8	309
2013-07-11	79.16	79.42	78.63	78.52	-0.64	-0.81	50282.0	3962434.7	202
2013-07-10	79.42	79.68	78.89	79.16	0.0	0.0	84036.0	6663906.7	276
2013-07-09	78.89	79.42	78.36	79.16	0.22	0.28	89056.0	7012878.5	330
2013-07-08	79.16	79.16	78.36	78.94	-0.22	-0.28	92347.0	7272698.3	306
2013-07-07	79.42	79.68	78.89	79.16	0.43	0.55	149157.0	11842509.9	489
2013-07-04	78.89	79.42	78.63	78.73	0.63	0.81	192583.0	15222584.6	546
2013-07-03	79.42	79.68	78.1	78.1	-1.27	-1.6	221857.0	17549511.3	661
2013-07-02	78.63	79.68	78.63	79.37	0.85	1.08	301036.0	23835759.9	717
2013-07-01	78.36	79.42	77.84	78.52	0.84	1.08	220406.0	17337958.9	633
2013-06-30	77.57	79.42	75.99	77.68	-1.48	-1.87	244538.0	19070488.3	717
2013-06-26	81.27	81.79	78.89	79.16	-2.11	-2.6	260663.0	20917690.2	752
2013-06-25	80.74	81.79	80.74	81.27	0.21	0.26	152216.0	12350464.9	533
2013-06-24	82.85	83.91	80.47	81.06	-0.84	-1.03	628795.0	51775753.5	1577
2013-06-23	80.74	83.38	80.74	81.9	1.69	2.11	717826.0	58774786.0	1711
2013-06-22	79.95	81.53	79.16	80.21	-0.21	-0.26	259619.0	20880221.7	818
2013-06-19	80.21	83.38	79.95	80.42	1.26	1.59	589313.0	48060238.3	1755
2013-06-18	78.63	79.95	78.63	79.16	0.85	1.09	347753.0	27490713.7	903
2013-06-17	77.31	79.42	77.04	78.31	1.9	2.49	354202.0	27650671.3	922
2013-06-16	74.67	78.63	74.67	76.41	1.48	1.98	366321.0	28027455.0	1156
2013-06-15	81.0	81.0	74.14	74.93	-7.18	-8.74	402595.0	31428798.6	1291
2013-06-12	81.79	83.38	81.79	82.11	0.63	0.77	391348.0	32332971.3	1013
2013-06-11	81.79	82.32	81.27	81.48	-0.21	-0.26	186591.0	15237431.0	574
2013-06-10	82.85	83.38	81.79	81.69	-1.05	-1.27	262463.0	21673494.4	807
2013-06-09	82.85	83.91	82.32	82.74	0.0	0.0	350613.0	29100750.8	893
2013-06-08	82.85	83.38	82.32	82.74	0.21	0.25	211963.0	17518484.6	678
2013-06-05	83.11	83.64	82.59	82.53	-0.85	-1.02	167560.0	13930415.6	581
2013-06-04	84.7	85.22	82.85	83.38	-1.05	-1.24	379868.0	32022590.6	1245
2013-06-03	83.91	84.96	83.64	84.43	0.84	1.0	460945.0	38929281.9	1171
2013-06-02	82.85	84.7	81.79	83.59	1.27	1.54	500740.0	41707944.6	1441
2013-06-01	81.79	83.91	79.95	82.32	-0.42	-0.51	355652.0	29260039.4	1139
2013-05-29	84.43	84.7	82.59	82.74	-1.27	-1.51	251036.0	20927606.2	898
2013-05-28	83.91	86.02	83.91	84.01	-0.21	-0.25	395994.0	33562263.6	1250
2013-05-27	85.22	85.49	83.91	84.22	-1.27	-1.49	306389.0	25964408.7	970
2013-05-26	86.54	86.81	84.96	85.49	-0.42	-0.49	301589.0	25872932.1	942
2013-05-25	85.49	88.13	84.43	85.91	0.21	0.25	757223.0	65452512.5	2018
2013-05-22	86.28	86.81	85.75	85.7	-0.21	-0.24	292146.0	25178087.3	923
2013-05-21	86.02	86.81	85.49	85.91	0.21	0.25	357831.0	30797138.4	1035
2013-05-20	86.02	87.07	84.96	85.7	-0.63	-0.73	322917.0	27786933.3	1072
2013-05-19	86.54	88.92	84.96	86.33	0.42	0.49	596999.0	51981476.1	1996
2013-05-18	81.0	86.54	79.42	85.91	6.33	7.95	854872.0	70901827.2	2617
2013-05-15	81.53	83.11	74.14	79.58	-2.53	-3.08	964983.0	74184870.0	3002
2013-05-14	89.71	93.14	81.79	82.11	-8.23	-9.11	752451.0	66437109.5	2363
2013-05-13	92.88	93.93	87.6	90.34	-5.91	-6.14	568720.0	51699030.0	1848
2013-05-12	97.89	97.89	96.31	96.25	-2.33	-2.36	338688.0	32882011.2	1187
2013-05-11	99.21	99.74	97.1	98.58	0.0	0.0	394456.0	38885383.7	1232
2013-05-08	99.21	99.74	98.42	98.58	-0.21	-0.21	480494.0	47566690.1	1570
2013-05-07	99.74	101.85	98.15	98.79	-0.21	-0.21	1365128.0	137057862.1	3732
2013-05-06	97.63	100.26	95.51	99.0	1.27	1.3	942658.0	92586344.0	3019
2013-05-05	99.21	100.0	97.63	97.73	-1.48	-1.49	569741.0	56207604.7	1707
2013-05-04	100.53	100.53	98.94	99.21	-0.63	-0.63	466600.0	46548119.3	1506
2013-05-01	99.74	100.79	98.94	99.84	0.21	0.21	851043.0	84960164.4	2513
2013-04-30	99.21	101.85	98.68	99.63	0.42	0.42	1523197.0	152849497.7	4306
2013-04-29	96.04	102.64	94.46	99.21	3.38	3.53	1830307.0	181013060.8	5186
2013-04-28	97.89	100.0	95.51	95.83	-2.11	-2.15	1750050.0	172457387.3	4947
2013-04-27	89.18	97.89	89.18	97.94	8.86	9.95	2236043.0	212263994.8	5120
2013-04-24	90.24	90.5	88.92	89.08	-1.05	-1.16	286082.0	25617608.8	875
2013-04-23	91.29	91.82	90.24	90.13	-1.27	-1.39	332148.0	30147612.9	1043
2013-04-22	91.82	92.35	90.77	91.4	0.21	0.23	345070.0	31568330.2	1260
2013-04-21	89.45	93.4	89.18	91.19	2.11	2.37	673619.0	61574934.0	2041
2013-04-20	88.13	90.77	87.86	89.08	1.06	1.2	609292.0	54497111.3	1605
2013-04-17	93.14	93.14	84.43	88.02	-5.28	-5.66	679860.0	60249557.5	2065
2013-04-16	95.51	95.51	92.61	93.3	-3.59	-3.71	725448.0	68295423.1	2234
2013-04-15	98.68	101.32	95.51	96.89	0.0	0.0	2423114.0	237859172.9	6414
2013-04-14	88.13	96.83	87.6	96.89	8.66	9.82	1641530.0	154492156.0	3500
2013-04-13	88.13	88.39	87.86	88.23	0.21	0.24	242132.0	21329541.7	645
2013-04-10	88.13	88.39	87.6	88.02	0.0	0.0	148299.0	13037125.8	538
2013-04-09	88.39	88.65	88.13	88.02	-0.42	-0.47	254497.0	22451299.2	713
2013-04-08	88.39	88.92	88.13	88.44	0.21	0.24	202998.0	17947069.9	636
2013-04-07	88.13	89.18	87.86	88.23	0.42	0.48	178001.0	15717716.7	558
2013-04-06	88.65	89.18	87.07	87.81	-1.27	-1.43	256071.0	22625433.7	804
2013-04-03	89.18	89.71	88.39	89.08	0.0	0.0	370021.0	32959342.4	1002
2013-04-02	89.18	90.24	88.65	89.08	0.43	0.49	347564.0	31065830.9	851
2013-04-01	87.86	89.45	87.86	88.65	0.42	0.48	395793.0	35112142.0	977
2013-03-31	88.13	88.39	87.34	88.23	0.0	0.0	200379.0	17619300.8	588
2013-03-30	89.18	89.45	87.07	88.23	-0.85	-0.95	278444.0	24721012.1	875
2013-03-27	89.18	89.97	88.65	89.08	0.0	0.0	233458.0	20845780.0	697
2013-03-26	89.71	90.24	88.65	89.08	-0.63	-0.7	285383.0	25525195.1	786
2013-03-25	90.24	90.5	89.45	89.71	-0.42	-0.47	250347.0	22555479.3	743
2013-03-24	90.5	91.56	89.97	90.13	0.0	0.0	545885.0	49582749.6	1484
2013-03-23	89.97	90.24	89.18	90.13	0.84	0.94	420703.0	37798728.6	1092
2013-03-20	89.18	91.29	88.92	89.29	0.21	0.24	822269.0	74028776.7	2153
2013-03-19	88.13	89.18	88.13	89.08	1.06	1.2	545029.0	48313672.8	1277
2013-03-18	87.86	89.18	87.07	88.02	0.21	0.24	492802.0	43458501.0	1209
2013-03-17	87.86	88.65	87.34	87.81	0.0	0.0	383294.0	33705548.4	975
2013-03-16	88.13	88.65	87.07	87.81	0.21	0.24	369853.0	32551651.0	1094
2013-03-13	86.54	88.13	85.49	87.6	0.63	0.72	326383.0	28446684.9	1157
2013-03-12	90.24	90.24	86.54	86.97	-3.37	-3.73	445499.0	39549732.3	1336
2013-03-11	89.71	91.29	89.45	90.34	1.05	1.18	528872.0	47708765.5	1407
2013-03-10	89.18	89.71	88.65	89.29	0.21	0.24	187423.0	16702781.9	631
2013-03-09	89.18	89.71	89.18	89.08	0.21	0.24	186417.0	16664389.6	597
2013-03-06	89.18	90.5	88.92	88.87	0.0	0.0	423756.0	37923133.3	1112
2013-03-05	88.65	89.18	88.39	88.87	0.43	0.49	206815.0	18361869.7	670
2013-03-04	89.71	90.5	88.39	88.44	-0.85	-0.95	437406.0	39241085.4	1067
2013-03-03	91.29	91.29	88.92	89.29	-1.69	-1.86	305969.0	27521598.6	954
2013-03-02	90.5	92.35	90.24	90.98	0.85	0.94	567299.0	51657337.4	1517
2013-02-27	90.24	90.77	89.71	90.13	0.42	0.47	331119.0	29859501.4	1000
2013-02-26	89.45	91.82	89.18	89.71	0.0	0.0	760005.0	68699234.4	2182
2013-02-25	89.45	91.03	88.92	89.71	0.21	0.23	517562.0	46575002.7	1438
2013-02-24	89.97	90.77	88.65	89.5	-0.21	-0.23	457227.0	41146889.1	1333
2013-02-23	91.56	92.35	89.45	89.71	-1.9	-2.07	516818.0	46834172.1	1355
2013-02-20	89.97	93.4	89.97	91.61	1.48	1.64	862854.0	79393619.2	2040
2013-02-19	91.56	92.61	89.97	90.13	-1.06	-1.16	489151.0	44511958.1	1528
2013-02-18	90.77	92.88	89.71	91.19	0.42	0.46	569832.0	51956495.4	1719
2013-02-17	90.77	91.03	89.71	90.77	0.0	0.0	279918.0	25277581.9	865
2013-02-16	90.5	91.29	90.24	90.77	0.43	0.48	249227.0	22614811.6	768
2013-02-13	88.65	91.82	88.65	90.34	1.05	1.18	572836.0	51970475.8	1668
2013-02-12	92.08	92.35	88.39	89.29	-2.32	-2.53	339753.0	30647479.4	1140
2013-02-11	91.03	92.08	90.5	91.61	0.63	0.69	383656.0	35023751.1	1220
2013-02-10	91.03	92.35	90.24	90.98	-0.63	-0.69	383089.0	34906693.7	1191
2013-02-09	94.46	94.99	91.03	91.61	-2.53	-2.69	511591.0	47536243.4	1690
2013-02-06	98.15	98.68	93.67	94.14	-2.32	-2.41	545559.0	52806835.8	1647
2013-02-05	98.68	99.74	95.51	96.46	-2.75	-2.77	496863.0	48689197.5	1624
2013-02-04	101.32	102.9	99.21	99.21	-1.26	-1.25	1200763.0	122018120.8	2991
2013-02-03	100.26	100.79	99.47	100.47	0.84	0.84	907669.0	90882743.9	1668
2013-02-02	99.47	100.53	98.68	99.63	0.42	0.42	572696.0	56997019.8	1669
2013-01-30	101.58	101.58	98.94	99.21	-1.69	-1.67	582426.0	58163266.7	1763
2013-01-29	99.21	101.06	98.94	100.9	1.69	1.7	556431.0	55573876.8	1390
2013-01-28	99.21	101.32	98.94	99.21	0.42	0.43	637561.0	63733364.0	1772
2013-01-27	99.74	100.0	98.68	98.79	-1.05	-1.05	283545.0	28073110.2	1029
2013-01-26	99.47	100.26	98.15	99.84	1.26	1.28	286649.0	28351936.5	940
2013-01-23	100.79	100.79	97.63	98.58	-2.11	-2.1	302935.0	30194599.9	984
2013-01-22	101.32	101.32	100.26	100.69	-0.84	-0.83	188223.0	18971301.6	666
2013-01-21	101.85	101.85	100.79	101.53	-0.21	-0.21	263589.0	26696143.9	793
2013-01-20	101.58	103.43	100.79	101.74	0.21	0.21	526927.0	53683127.4	1248
2013-01-19	101.06	101.85	100.53	101.53	0.63	0.62	305029.0	30865971.8	942
2013-01-16	101.06	102.11	100.26	100.9	-0.42	-0.41	328790.0	33308702.4	1192
2013-01-15	101.06	103.43	99.21	101.32	0.21	0.21	801056.0	81500782.9	2235
2013-01-14	101.32	102.11	100.79	101.11	-0.21	-0.21	308944.0	31353189.1	970
2013-01-13	101.85	103.17	100.79	101.32	-0.42	-0.41	482846.0	49093713.6	1310
2013-01-12	102.11	104.49	101.06	101.74	0.0	0.0	836544.0	85779026.4	2298
2013-01-09	101.06	103.43	100.26	101.74	0.0	0.0	458444.0	46564038.2	1720
2013-01-08	102.37	102.64	99.47	101.74	-0.42	-0.41	281993.0	28527482.1	1244
2013-01-07	101.85	102.11	101.06	102.16	0.42	0.41	203514.0	20690767.8	828
2013-01-06	103.43	103.43	101.06	101.74	-1.69	-1.63	262374.0	26763965.7	1124
2013-01-05	104.75	104.75	101.58	103.43	-0.84	-0.81	465243.0	48043331.8	1892
2013-01-02	101.85	108.71	101.85	104.27	3.16	3.13	1580919.0	167341229.3	5249
2013-01-01	101.32	102.9	100.79	101.11	0.64	0.64	178211.0	18126335.7	733
2012-12-31	101.06	102.11	99.74	100.47	-0.22	-0.22	323964.0	32672203.0	1324
2012-12-30	103.17	103.17	99.74	100.69	-2.53	-2.45	329008.0	33244849.4	1365
2012-12-29	103.17	104.22	102.9	103.22	-0.21	-0.2	300051.0	31046340.3	1016
2012-12-26	103.96	104.22	102.9	103.43	-1.06	-1.01	243092.0	25204245.9	924
2012-12-25	105.54	106.07	103.43	104.49	-1.58	-1.49	397404.0	41536848.5	1410
2012-12-24	105.28	106.6	104.49	106.07	0.74	0.7	500667.0	52752180.95	1438
2012-12-23	104.22	107.65	104.22	105.33	1.06	1.02	667423.0	70900636.2	2011
2012-12-22	104.49	104.49	102.9	104.27	-0.22	-0.21	370848.0	38422007.3	1307
2012-12-19	105.54	106.07	103.43	104.49	-1.05	-0.99	358002.0	37416933.05	1376
2012-12-18	108.18	108.71	105.01	105.54	-2.11	-1.96	499954.0	53457440.4	1485
2012-12-17	109.76	109.76	107.12	107.65	-2.11	-1.92	547096.0	59353176.75	1468
2012-12-16	108.71	109.76	107.65	109.76	2.11	1.96	731362.0	79574060.25	1815
2012-12-15	108.71	109.23	107.65	107.65	0.0	0.0	522205.0	56521911.75	1441
2012-12-12	109.23	109.76	106.6	107.65	-1.06	-0.98	440487.0	47591421.5	1465
2012-12-11	108.71	112.4	108.18	108.71	1.06	0.98	1334872.0	147403805.5	3259
2012-12-10	106.6	109.23	106.07	107.65	0.53	0.49	559362.0	60172714.5	1465
2012-12-09	108.71	109.76	106.6	107.12	-1.06	-0.98	458035.0	49523899.25	1450
2012-12-08	107.65	110.29	107.12	108.18	1.58	1.48	757502.0	82314471.5	1913
2012-12-05	106.6	109.76	105.01	106.6	0.0	0.0	782730.0	83805479.7	2544
2012-12-04	109.76	110.29	105.28	106.6	-3.69	-3.35	1067941.0	114756596.9	2710
2012-12-03	103.96	112.4	102.9	110.29	6.86	6.63	2218056.0	237921028.2	5245
2012-12-02	104.22	105.01	102.9	103.43	-0.21	-0.2	755112.0	78370603.5	2113
2012-12-01	101.85	103.96	101.85	103.64	4.01	4.02	951411.0	98002538.5	2419
2012-11-28	99.47	101.85	98.94	99.63	0.84	0.85	806127.0	80997755.4	2134
2012-11-27	100.26	102.37	97.1	98.79	-2.11	-2.09	777971.0	77853369.6	2437
2012-11-26	102.37	102.9	93.4	100.9	-0.84	-0.83	1005210.0	97768286.7	2868
2012-11-25	106.6	107.65	101.58	101.74	-5.38	-5.02	778726.0	81084081.2	2209
2012-11-24	106.6	107.65	105.54	107.12	1.58	1.5	571682.0	60965037.5	1379
2012-11-21	107.65	107.65	104.75	105.54	-2.11	-1.96	590791.0	62806202.0	1785
2012-11-20	109.76	110.82	105.28	107.65	-0.53	-0.49	926674.0	100052545.55	2280
2012-11-19	111.35	113.98	102.11	108.18	-3.17	-2.85	1591415.0	171477789.3	3921
2012-11-18	115.57	116.62	110.29	111.35	-4.22	-3.65	798714.0	90819130.25	2387
2012-11-17	116.62	118.21	114.51	115.57	0.53	0.46	1760493.0	204747318.5	4016
2012-11-14	112.93	117.15	110.29	115.04	3.17	2.83	2815646.0	321972696.5	6036
2012-11-13	113.46	114.51	111.35	111.87	0.0	0.0	867588.0	97653830.5	2038
2012-11-12	110.82	113.98	109.23	111.87	1.58	1.43	1018337.0	113166560.0	2363
2012-11-11	111.87	116.09	109.23	110.29	-1.06	-0.95	1790260.0	201929407.5	4223
2012-11-10	110.82	113.98	110.82	111.35	-1.58	-1.4	993459.0	111805063.0	2391
2012-11-07	111.35	116.09	110.82	112.93	3.17	2.89	2374295.0	268628547.75	5095
2012-11-06	111.35	111.87	109.76	109.76	-1.59	-1.43	1106830.0	122663122.5	2570
2012-11-05	108.18	112.93	107.65	111.35	4.23	3.95	1868404.0	206583814.25	4713
2012-11-04	105.28	109.23	105.01	107.12	2.0	1.9	959135.0	102898505.15	2392
2012-11-03	103.96	106.6	102.9	105.12	3.17	3.11	961066.0	100896573.15	2623
2012-10-24	101.06	103.43	100.79	101.95	-0.21	-0.21	420474.0	42997524.8	1508
2012-10-23	102.64	104.75	101.85	102.16	-0.85	-0.83	423953.0	43759939.1	1503
2012-10-22	103.69	105.28	102.11	103.01	-1.48	-1.42	402392.0	41618597.0	1493
2012-10-21	107.12	107.65	102.64	104.49	-2.11	-1.98	483841.0	50624638.75	1755
2012-10-20	105.01	109.23	104.49	106.6	1.27	1.21	673403.0	71920459.95	2088
2012-10-17	105.01	106.6	104.49	105.33	0.84	0.8	440309.0	46437432.2	1791
2012-10-16	106.07	106.07	104.22	104.49	-0.21	-0.2	413663.0	43413560.65	1542
2012-10-15	103.69	109.23	103.43	104.7	1.69	1.64	1186640.0	125970377.0	3479
2012-10-14	101.06	105.28	100.79	103.01	1.69	1.67	706153.0	72612006.1	2591
2012-10-13	106.07	106.07	97.63	101.32	-5.28	-4.95	442373.0	44940990.9	1940
2012-10-10	109.76	109.76	106.6	106.6	-3.69	-3.35	416602.0	45239875.0	1323
2012-10-09	109.76	110.82	108.18	110.29	0.53	0.48	549080.0	60265289.5	1492
2012-10-08	111.35	111.87	108.71	109.76	-1.59	-1.43	531953.0	58450664.25	1791
2012-10-07	108.71	113.98	107.65	111.35	1.59	1.45	1966841.0	219307658.75	4911
2012-10-06	113.46	114.51	108.18	109.76	-2.64	-2.35	972920.0	108404577.5	2884
2012-10-03	110.29	113.98	107.12	112.4	1.05	0.94	907997.0	100057803.0	2865
2012-10-02	116.09	118.21	110.82	111.35	1.06	0.96	2436275.0	279807528.75	7017
2012-10-01	102.11	110.29	101.58	110.29	10.03	10.0	822004.0	88167519.8	1940
2012-09-30	102.64	103.96	98.68	100.26	-2.11	-2.06	496886.0	50422071.1	1876
2012-09-29	103.96	106.6	101.58	102.37	-1.48	-1.43	525904.0	54963829.6	2041
2012-09-26	109.23	109.76	103.17	103.85	-6.44	-5.84	532175.0	57255591.3	1836
2012-09-25	110.29	110.82	107.65	110.29	0.0	0.0	413148.0	45153656.25	1471
2012-09-24	112.4	112.93	107.65	110.29	-2.11	-1.88	438082.0	48099303.25	1849
2012-09-22	113.98	114.51	111.35	112.4	-2.64	-2.29	650080.0	73329326.75	2131
2012-09-19	118.21	118.73	113.98	115.04	-3.17	-2.68	776569.0	90473232.75	2515
2012-09-18	119.26	120.32	117.15	118.21	-0.52	-0.44	711798.0	84324041.5	2232
2012-09-17	118.73	122.96	117.68	118.73	-1.06	-0.88	1891157.0	227736326.75	3951
2012-09-16	120.32	120.84	118.21	119.79	0.0	0.0	982554.0	117292551.25	2804
2012-09-15	120.32	121.37	118.73	119.79	0.53	0.44	902172.0	108340324.5	2650
2012-09-12	120.32	121.9	116.62	119.26	0.0	0.0	2253534.0	268963042.0	5303
2012-09-11	116.62	121.9	115.57	119.26	3.17	2.73	1128706.0	134045300.0	3295
2012-09-10	117.15	119.79	115.04	116.09	-1.59	-1.35	1356255.0	158996498.75	3806
2012-09-09	124.54	124.54	117.15	117.68	-5.8	-4.7	1529949.0	183558674.75	4921
2012-09-08	125.59	127.7	122.96	123.48	-1.06	-0.85	1432444.0	180063980.75	3882
2012-09-05	126.12	132.45	122.96	124.54	-1.05	-0.84	3436150.0	440880124.5	8222
2012-09-04	120.32	127.7	119.26	125.59	5.27	4.38	3156630.0	390607094.5	6909
2012-09-03	121.37	123.48	119.26	120.32	0.0	0.0	1059739.0	128726216.0	3016
2012-09-02	116.09	122.96	115.04	120.32	3.7	3.17	2125525.0	254630387.5	5515
2012-09-01	117.15	119.26	116.09	116.62	-1.06	-0.9	528047.0	62101284.5	1948
2012-08-29	119.26	119.26	116.62	117.68	-0.53	-0.45	636762.0	74952808.5	2302
2012-08-28	121.37	121.37	116.62	118.21	-3.16	-2.6	1088827.0	129940972.25	3475
2012-08-27	119.79	125.07	119.79	121.37	3.16	2.67	2564708.0	314031397.75	6305
2012-08-26	117.68	121.37	116.62	118.21	0.53	0.45	1685786.0	199831994.0	4346
2012-08-25	115.04	120.32	113.46	117.68	5.81	5.19	1604504.0	188191601.0	4505
2012-08-15	113.46	113.46	110.82	111.87	-0.53	-0.47	558826.0	62482174.5	2345
2012-08-14	115.04	116.09	110.29	112.4	-1.58	-1.39	852634.0	96824729.25	3089
2012-08-13	116.09	119.26	113.46	113.98	-2.11	-1.82	1593282.0	186034579.75	4481
2012-08-12	117.68	122.43	114.51	116.09	-1.59	-1.35	2764369.0	326998133.75	6876
2012-08-11	117.15	119.26	115.57	117.68	2.11	1.83	2116635.0	248342740.0	5548
2012-08-08	116.09	121.9	113.98	115.57	3.7	3.31	3164028.0	371400327.5	8313
2012-08-07	109.76	113.46	109.23	111.87	1.58	1.43	1089434.0	121155910.25	3441
2012-08-06	113.98	115.04	106.6	110.29	-1.58	-1.41	1274071.0	141946548.0	4654
2012-08-05	113.98	118.73	110.29	111.87	-2.11	-1.85	2478073.0	283226051.5	7414
2012-08-04	116.09	117.68	113.46	113.98	-0.53	-0.46	1788529.0	206740868.75	5882
2012-08-01	126.65	129.82	111.35	114.51	-5.81	-4.83	5017734.0	598516919.5	15960
2012-07-31	117.68	120.32	116.09	120.32	10.56	9.62	808494.0	96281331.5	1840
2012-07-30	102.37	109.76	101.85	109.76	9.71	9.71	1872571.0	202059286.85	4374
2012-07-29	99.74	101.85	98.68	100.05	0.84	0.85	2200919.0	220168075.0	6388
2012-07-28	98.68	101.32	97.89	99.21	1.9	1.95	1691716.0	168318170.9	4892
2012-07-25	96.57	100.26	96.31	97.31	0.0	0.0	1612109.0	158496507.5	5325
2012-07-24	98.68	99.47	96.57	97.31	-1.05	-1.07	940650.0	92136498.4	3868
2012-07-23	97.89	101.32	96.57	98.36	1.26	1.3	2029323.0	201390435.5	6824
2012-07-22	93.67	101.85	92.35	97.1	3.59	3.84	3791931.0	372222955.8	10992
2012-07-21	92.35	94.99	91.29	93.51	2.74	3.02	1625069.0	151779396.3	5316
2012-07-18	87.6	94.46	87.07	90.77	4.23	4.89	2682956.0	244618626.9	9430
2012-07-17	91.82	97.63	84.96	86.54	-6.34	-6.83	1927418.0	178257352.7	8106
2012-07-16	99.74	100.79	92.08	92.88	-8.44	-8.33	3134749.0	301711579.6	11698
2012-07-15	105.54	106.07	100.26	101.32	-3.8	-3.61	2553761.0	263539258.4	9608
2012-07-14	103.96	109.76	97.36	105.12	-2.53	-2.35	3915356.0	407775386.55	14799
2012-07-11	121.37	126.12	107.65	107.65	-11.61	-9.74	5035944.0	581557757.25	16834
2012-07-10	109.23	119.26	105.54	119.26	10.55	9.7	3442269.0	389159355.5	11314
2012-07-09	103.43	117.68	100.26	108.71	-2.64	-2.37	7570434.0	813513779.45	23423
2012-07-08	120.32	121.37	111.35	111.35	-12.13	-9.82	2184069.0	244440816.5	6230
2012-07-07	132.98	138.79	123.48	123.48	-13.2	-9.66	2191765.0	274251339.75	7923
2012-07-04	157.78	159.37	136.68	136.68	-14.77	-9.75	1997319.0	285641880.25	8110
2012-07-03	133.51	151.45	133.51	151.45	13.72	9.96	1554495.0	225038661.75	6889
2012-07-02	141.42	147.23	137.73	137.73	-15.3	-10.0	1624439.0	226709245.25	6441
2012-07-01	180.47	185.75	153.03	153.03	-16.89	-9.94	1678030.0	274688627.0	6634
2012-06-30	159.37	169.92	159.37	169.92	15.3	9.9	486858.0	80902126.75	2313
2012-06-27	140.37	154.62	133.51	154.62	13.72	9.74	1772901.0	266398215.0	5722
2012-06-26	141.42	152.51	138.79	140.9	-0.52	-0.37	1838516.0	269861669.25	8242
2012-06-25	134.04	141.42	127.7	141.42	12.66	9.83	2349358.0	318432689.0	7971
2012-06-24	118.73	128.76	111.87	128.76	11.61	9.91	868460.0	108153522.75	2323
2012-06-23	122.43	125.07	116.62	117.15	-6.33	-5.13	390484.0	47484273.0	1777
2012-06-20	124.54	130.87	122.96	123.48	-0.53	-0.43	940005.0	119841943.5	3442
2012-06-19	124.54	126.65	121.9	124.01	0.0	0.0	616076.0	76761561.5	2624
2012-06-18	124.01	128.23	120.32	124.01	1.58	1.29	586463.0	72371238.0	2690
2012-06-17	124.54	125.59	120.84	122.43	-1.05	-0.85	679306.0	83627454.0	3025
2012-06-16	124.54	130.34	109.76	123.48	4.75	4.0	1786729.0	220358695.25	6326
2012-06-13	120.32	125.59	117.68	118.73	0.0	0.0	1299561.0	157863400.25	4766
2012-06-12	130.34	132.98	117.68	118.73	-4.23	-3.44	1784444.0	224554012.5	7641
2012-06-11	118.21	122.96	116.09	122.96	11.09	9.91	650053.0	78509244.5	1829
2012-06-10	103.69	111.87	102.11	111.87	10.13	9.96	983729.0	107676485.4	2062
2012-06-09	95.78	101.85	95.78	101.74	9.08	9.8	1068473.0	107254634.3	2555
2012-06-06	99.47	101.58	90.24	92.66	-5.7	-5.8	960060.0	93282965.1	3946
2012-06-05	101.85	103.43	98.15	98.36	-2.33	-2.31	899350.0	91142432.3	3828
2012-06-04	99.47	105.54	97.89	100.69	2.33	2.37	2079622.0	211871813.5	7097
2012-06-03	88.65	98.42	85.22	98.36	8.86	9.9	2218505.0	208280385.5	4792
2012-06-02	93.93	96.04	89.45	89.5	-9.92	-9.98	1163449.0	108710570.1	4018
2012-05-30	98.68	103.96	98.15	99.42	0.0	0.0	1127212.0	114436231.8	4293
2012-05-29	104.49	105.54	99.47	99.42	-4.43	-4.27	938069.0	96747673.1	3673
2012-05-28	106.6	110.82	102.64	103.85	-0.21	-0.2	2301877.0	245835113.55	7183
2012-05-27	94.99	103.96	94.46	104.06	9.28	9.79	2372258.0	243640026.8	3694
2012-05-26	94.72	97.63	93.14	94.78	2.75	2.99	2467722.0	235325793.0	6544
2012-05-23	86.02	95.51	85.49	92.03	5.28	6.09	3109354.0	286194498.6	6928
2012-05-22	89.18	90.24	86.54	86.75	-2.75	-3.07	981350.0	86519071.5	2935
2012-05-21	90.24	93.93	88.92	89.5	3.59	4.18	1734783.0	157688876.4	5150
2012-05-20	78.63	86.02	78.63	85.91	7.81	10.0	601168.0	50507361.2	1172
2012-05-19	73.35	79.95	72.56	78.1	3.38	4.52	1968674.0	152093820.6	4631
2012-05-16	73.61	75.73	72.3	74.72	-0.21	-0.28	576027.0	42750278.7	1707
2012-05-15	73.35	75.99	72.3	74.93	2.95	4.1	579980.0	42978831.6	1715
2012-05-14	73.61	75.46	71.77	71.98	-3.59	-4.75	423243.0	31285430.9	1381
2012-05-13	78.1	78.63	74.93	75.57	-2.53	-3.24	648109.0	49748720.1	1941
2012-05-12	77.84	78.63	71.24	78.1	-0.63	-0.8	737422.0	55058087.0	2266
2012-05-09	84.17	84.43	78.63	78.73	-6.12	-7.21	491313.0	40599805.7	1779
2012-05-08	84.96	87.07	84.17	84.85	0.42	0.5	952537.0	81535474.8	2675
2012-05-07	84.7	85.22	83.38	84.43	-0.85	-1.0	594046.0	49918163.1	1723
2012-05-06	84.96	88.13	84.43	85.28	0.85	1.01	936498.0	80873186.4	2834
2012-05-05	84.96	85.49	83.91	84.43	-1.27	-1.48	424160.0	35900388.1	1400
2012-05-02	86.81	87.07	85.49	85.7	-0.63	-0.73	366357.0	31570907.7	1334
2012-05-01	87.07	87.07	86.02	86.33	0.0	0.0	652776.0	56374099.6	1936
2012-04-30	88.13	88.13	85.49	86.33	-1.69	-1.92	929558.0	80516746.1	2520
2012-04-29	91.03	91.03	88.13	88.02	-2.32	-2.57	853804.0	76483627.4	2414
2012-04-28	91.29	92.35	89.18	90.34	0.63	0.7	1692794.0	153424619.5	4288
2012-04-25	87.07	93.4	86.02	89.71	3.8	4.42	3585484.0	322231270.1	8343
2012-04-24	84.96	86.02	83.91	85.91	0.42	0.49	582908.0	49542563.0	2051
2012-04-23	86.54	87.6	84.43	85.49	-1.48	-1.7	827727.0	71180285.9	2405
2012-04-22	87.6	88.65	86.02	86.97	-0.63	-0.72	965804.0	84661682.8	2864
2012-04-21	86.02	90.24	86.02	87.6	1.27	1.47	1315598.0	115959140.2	4047
2012-04-18	89.97	90.24	86.28	86.33	-3.38	-3.77	819637.0	72071065.2	3084
2012-04-17	91.82	92.61	89.18	89.71	0.63	0.71	1341359.0	121091477.2	4217
2012-04-16	85.22	93.4	85.22	89.08	4.23	4.99	3736718.0	337740159.1	9150
2012-04-15	91.82	91.82	84.7	84.85	-8.24	-8.85	2171784.0	192663522.9	6730
2012-04-14	95.25	96.57	92.88	93.09	-1.26	-1.34	2040098.0	193116857.1	5776
2012-04-11	93.93	96.57	89.18	94.35	0.42	0.45	1982894.0	185381021.8	6754
2012-04-10	93.4	97.89	92.35	93.93	1.05	1.13	2235416.0	212151765.7	7853
2012-04-09	92.35	100.0	92.35	92.88	-9.71	-9.46	5957706.0	565220282.0	17106
2012-04-08	102.64	102.64	102.64	102.59	-11.39	-9.99	94339.0	9677766.6	425
2012-04-07	116.09	117.15	113.98	113.98	-12.14	-9.63	430110.0	49388438.25	1449
2012-04-04	126.65	148.28	126.12	126.12	-13.72	-9.81	6697273.0	867683659.75	17124
2012-04-03	147.76	152.51	129.29	139.84	-3.7	-2.58	6052257.0	821621141.25	18846
2012-04-02	137.2	143.54	118.21	143.54	12.67	9.68	7997705.0	1031075442.75	22576
2012-04-01	122.43	130.87	119.26	130.87	11.61	9.74	1375598.0	176757551.0	3680
2012-03-31	117.15	119.26	114.51	119.26	10.55	9.7	1519792.0	179477895.75	3650
2012-03-28	100.26	108.71	98.94	108.71	9.71	9.81	2489031.0	264395318.15	3479
2012-03-27	97.63	98.94	88.65	99.0	8.87	9.84	4146379.0	403412971.2	7276
2012-03-26	86.02	90.24	85.22	90.13	8.02	9.77	2077542.0	183182318.5	2907
2012-03-25	74.67	82.06	74.41	82.11	7.39	9.89	1903988.0	152343929.0	2605
2012-03-24	74.41	75.46	74.41	74.72	0.42	0.57	579785.0	43341703.5	1654
2012-03-21	74.93	75.99	73.88	74.3	-0.63	-0.84	717938.0	53739370.1	1891
2012-03-20	76.52	77.04	74.41	74.93	-2.11	-2.74	1211896.0	91506433.8	2829
2012-03-19	78.63	79.68	76.52	77.04	-1.27	-1.62	1436418.0	112287736.6	3198
2012-03-18	77.04	82.32	76.52	78.31	1.05	1.36	4045509.0	321633644.8	7347
2012-03-17	76.52	78.36	76.52	77.26	1.69	2.24	1880808.0	145362038.6	3859
2012-03-14	75.73	76.78	75.46	75.57	0.21	0.28	1297723.0	98515441.0	2635
2012-03-13	77.57	77.57	74.93	75.36	-0.42	-0.55	1201705.0	91543231.1	2486
2012-03-12	75.46	76.78	74.93	75.78	0.63	0.84	1272707.0	96265198.4	2594
2012-03-11	76.52	76.52	74.93	75.15	-1.26	-1.65	733128.0	55470529.8	2251
2012-03-10	74.14	78.63	73.88	76.41	3.16	4.31	2847397.0	218419453.0	5463
2012-03-07	73.88	74.41	70.98	73.25	-1.9	-2.53	847751.0	62373019.6	2827
2012-03-06	75.99	78.36	74.14	75.15	-1.26	-1.65	1398487.0	106850941.6	4117
2012-03-05	77.84	78.36	76.25	76.41	-1.9	-2.43	1383198.0	106639694.0	4338
2012-03-04	78.36	81.53	77.04	78.31	1.69	2.21	7553819.0	601320350.8	14199
2012-03-03	69.13	76.52	67.55	76.62	6.96	9.99	2752838.0	200522465.9	6378
2012-02-29	74.41	74.93	69.13	69.66	-4.22	-5.71	2432702.0	174059164.9	7689
2012-02-28	78.1	81.27	70.18	73.88	-3.59	-4.63	5528155.0	423718003.1	16654
2012-02-27	51.72	103.17	51.72	77.47	77.47	0.0	24903031.0	1876681462.85	89194
