# Supplementary material for: Effective short-term forecasts of Saudi stock price trends using technical indicators and large-scale multivariate time series
Source: PeerJ Comput Sci. 2023 Jan 6;9:e1205. doi: 10.7717/peerj-cs.1205 (PMC10280263; doi:10.7717/peerj-cs.1205)
Supplement: Supplemental Information 3 [file peerj-cs-09-1205-s003.zip › TASI Dataset 2021/SAIC_2120.csv]

date	open	high	low	close	change	change_percent	volume_traded	value_traded_SAR	number_trades
2020-03-19	9.95	10.38	9.95	10.34	0.24	2.38	524763.0	5374915.52	455
2020-03-18	10.18	10.3	10.0	10.1	0.04	0.4	545475.0	5529964.24	502
2020-03-17	9.8	10.22	9.78	10.06	0.26	2.65	530278.0	5325308.49	578
2020-03-16	10.18	10.24	9.79	9.8	-0.76	-7.2	947400.0	9507209.64	897
2020-03-15	10.88	11.1	10.34	10.56	-0.14	-1.31	500084.0	5344341.94	508
2020-03-12	11.0	11.0	10.08	10.7	-0.42	-3.78	703133.0	7397890.88	625
2020-03-11	11.9	11.96	11.0	11.12	-0.72	-6.08	840374.0	9674878.26	721
2020-03-10	11.4	11.98	11.02	11.84	0.68	6.09	1180954.0	13665805.48	815
2020-03-09	11.16	11.4	11.16	11.16	-1.24	-10.0	484587.0	5420765.64	452
2020-03-08	13.34	13.34	12.4	12.4	-1.36	-9.88	780462.0	9951041.12	693
2020-03-05	14.1	14.12	13.76	13.76	-0.1	-0.72	489183.0	6812657.64	483
2020-03-04	13.98	14.02	13.66	13.86	-0.18	-1.28	996579.0	13762654.96	822
2020-03-03	13.94	14.08	13.66	14.04	0.56	4.15	496594.0	6868412.52	498
2020-03-02	13.4	13.94	13.4	13.48	0.14	1.05	855277.0	11704716.72	571
2020-03-01	14.2	14.3	13.34	13.34	-1.16	-8.0	639037.0	8774414.72	561
2020-02-27	14.92	14.98	14.5	14.5	-0.48	-3.2	533504.0	7805666.78	593
2020-02-26	14.98	15.32	14.86	14.98	-0.16	-1.06	662700.0	9978539.96	619
2020-02-25	15.06	15.4	14.82	15.14	-0.16	-1.05	700170.0	10566399.56	611
2020-02-24	15.98	15.98	15.3	15.3	-0.72	-4.49	680117.0	10599459.0	659
2020-02-23	16.0	16.18	16.0	16.02	0.08	0.5	749448.0	12042429.26	641
2020-02-20	15.86	15.94	15.8	15.94	0.1	0.63	534710.0	8471573.46	507
2020-02-19	15.4	15.84	15.3	15.84	0.38	2.46	548288.0	8551187.8	570
2020-02-18	15.34	15.46	15.24	15.46	0.12	0.78	476662.0	7321086.24	475
2020-02-17	15.7	15.7	15.32	15.34	-0.34	-2.17	641290.0	9906077.9	693
2020-02-16	15.9	16.1	15.6	15.68	-0.3	-1.88	638227.0	10076935.64	626
2020-02-13	16.2	16.42	15.8	15.98	-0.22	-1.36	1136484.0	18285585.1	845
2020-02-12	16.4	16.74	16.2	16.2	-0.2	-1.22	1213495.0	19981675.88	999
2020-02-11	16.04	16.56	15.92	16.4	0.4	2.5	1347767.0	21946452.4	1129
2020-02-10	16.1	16.5	16.0	16.0	-0.04	-0.25	1451555.0	23705432.38	1088
2020-02-09	16.3	16.32	15.8	16.04	-0.2	-1.23	857299.0	13711929.54	772
2020-02-06	16.18	16.42	16.0	16.24	0.1	0.62	1042524.0	16926257.1	933
2020-02-05	16.0	16.5	15.86	16.14	0.24	1.51	2451931.0	39743202.68	1859
2020-02-04	15.6	16.0	15.5	15.9	0.48	3.11	1537931.0	24297337.96	1352
2020-02-03	15.08	15.62	15.08	15.42	0.42	2.8	1595782.0	24530120.0	1366
2020-02-02	15.0	15.28	14.9	15.0	-0.16	-1.06	1146806.0	17274391.84	958
2020-01-30	15.26	15.38	15.1	15.16	-0.06	-0.39	702328.0	10692122.76	645
2020-01-29	15.2	15.36	15.1	15.22	-0.02	-0.13	895075.0	13613428.54	755
2020-01-28	15.2	15.36	15.04	15.24	0.08	0.53	679430.0	10335951.28	595
2020-01-27	15.52	15.74	15.16	15.16	-0.36	-2.32	807801.0	12495742.14	910
2020-01-26	15.38	15.56	15.16	15.52	0.22	1.44	606093.0	9271367.58	702
2020-01-23	15.52	15.6	15.24	15.3	-0.24	-1.54	670239.0	10345971.58	830
2020-01-22	15.6	15.7	15.4	15.54	-0.06	-0.38	1009289.0	15686992.04	782
2020-01-21	15.98	16.02	15.52	15.6	-0.3	-1.89	1596926.0	25109461.54	1155
2020-01-20	15.4	16.12	15.26	15.9	0.44	2.85	2524852.0	39764312.68	1499
2020-01-19	15.46	15.68	15.46	15.46	0.04	0.26	818214.0	12734534.3	589
2020-01-16	15.4	15.5	15.22	15.42	0.12	0.78	917575.0	14106613.34	664
2020-01-15	15.54	15.88	15.3	15.3	-0.2	-1.29	1610599.0	25088069.92	1360
2020-01-14	14.8	15.66	14.8	15.5	0.7	4.73	4408091.0	67598801.64	2770
2020-01-13	14.58	14.8	14.5	14.8	0.28	1.93	1330935.0	19505728.96	947
2020-01-12	14.46	14.6	14.36	14.52	0.2	1.4	1276007.0	18520031.04	817
2020-01-09	14.3	14.46	14.16	14.32	0.28	1.99	1544349.0	22084234.08	842
2020-01-08	14.1	14.44	13.84	14.04	-0.28	-1.96	1503845.0	21322580.34	1122
2020-01-07	14.08	14.38	14.0	14.32	0.32	2.29	2732479.0	38789832.38	1605
2020-01-06	13.86	14.1	13.68	14.0	0.18	1.3	1226615.0	17046845.22	860
2020-01-05	13.7	14.24	13.7	13.82	-0.06	-0.43	2569359.0	35991682.36	1581
2020-01-02	13.8	13.92	13.78	13.88	0.18	1.31	633867.0	8772824.2	409
2020-01-01	13.7	13.92	13.7	13.7	-0.06	-0.44	545733.0	7554943.16	378
2019-12-31	13.68	13.76	13.62	13.76	-0.02	-0.15	517491.0	7086855.82	389
2019-12-30	13.96	14.0	13.7	13.78	-0.16	-1.15	809326.0	11211550.96	585
2019-12-29	13.8	13.96	13.76	13.94	0.22	1.6	993238.0	13762208.48	664
2019-12-26	13.54	13.74	13.5	13.72	0.18	1.33	752881.0	10300610.66	612
2019-12-25	13.62	13.62	13.5	13.54	-0.1	-0.73	703112.0	9547166.56	502
2019-12-24	13.6	13.76	13.52	13.64	0.04	0.29	640720.0	8750603.38	593
2019-12-23	13.5	13.6	13.44	13.6	0.1	0.74	594512.0	8043142.5	474
2019-12-22	13.5	13.64	13.38	13.5	0.1	0.75	1128714.0	15228694.58	848
2019-12-19	13.18	13.4	13.1	13.4	0.22	1.67	795311.0	10548656.28	592
2019-12-18	13.02	13.2	13.02	13.18	0.16	1.23	524294.0	6882101.86	377
2019-12-17	12.98	13.04	12.9	13.02	0.02	0.15	189487.0	2460226.84	216
2019-12-16	12.82	13.08	12.82	13.0	0.18	1.4	326404.0	4238445.66	451
2019-12-15	12.74	12.82	12.7	12.82	0.04	0.31	130037.0	1661590.28	142
2019-12-12	12.8	12.82	12.68	12.78	-0.04	-0.31	166593.0	2124911.74	212
2019-12-11	12.68	12.84	12.64	12.82	0.16	1.26	266092.0	3394049.44	256
2019-12-10	12.84	12.84	12.6	12.66	-0.26	-2.01	233315.0	2975801.88	297
2019-12-09	12.76	13.0	12.76	12.92	0.2	1.57	534821.0	6892702.86	575
2019-12-08	12.62	12.76	12.62	12.72	0.04	0.32	138486.0	1760466.26	158
2019-12-05	12.6	12.7	12.58	12.68	0.08	0.63	92493.0	1169810.68	119
2019-12-04	12.52	12.64	12.52	12.6	0.02	0.16	74921.0	943704.9	92
2019-12-03	12.7	12.78	12.58	12.58	-0.1	-0.79	248012.0	3137305.1	226
2019-12-02	12.56	12.68	12.56	12.68	0.1	0.79	95010.0	1200659.44	141
2019-12-01	12.56	12.64	12.54	12.58	0.1	0.8	72663.0	915518.32	73
2019-11-28	12.46	12.62	12.46	12.48	-0.08	-0.64	136983.0	1719775.04	144
2019-11-27	12.58	12.6	12.46	12.56	0.04	0.32	144064.0	1803929.86	146
2019-11-26	12.54	12.58	12.5	12.52	-0.12	-0.95	165418.0	2073816.66	136
2019-11-25	12.58	12.64	12.5	12.64	0.02	0.16	208153.0	2612988.14	266
2019-11-24	12.64	12.7	12.6	12.62	-0.02	-0.16	108997.0	1378057.5	123
2019-11-21	12.64	12.7	12.64	12.64	-0.02	-0.16	90776.0	1149875.1	119
2019-11-20	12.68	12.7	12.64	12.66	-0.02	-0.16	130657.0	1655584.28	168
2019-11-19	12.72	12.74	12.66	12.68	-0.02	-0.16	159312.0	2021464.16	216
2019-11-18	12.68	12.72	12.64	12.7	0.06	0.47	196065.0	2489814.52	181
2019-11-17	12.68	12.7	12.54	12.64	-0.06	-0.47	213285.0	2691421.52	301
2019-11-14	12.7	12.82	12.7	12.7	0.0	0.0	119857.0	1529767.72	164
2019-11-13	12.8	12.86	12.7	12.7	-0.04	-0.31	243972.0	3121493.32	221
2019-11-12	12.76	12.8	12.74	12.74	-0.06	-0.47	126420.0	1615353.22	148
2019-11-11	12.84	12.86	12.72	12.8	0.06	0.47	177820.0	2273913.0	147
2019-11-10	12.74	12.86	12.74	12.74	0.1	0.79	151716.0	1940813.58	171
2019-11-07	12.82	12.84	12.64	12.64	-0.1	-0.78	106885.0	1364178.98	188
2019-11-06	12.8	12.86	12.74	12.74	-0.06	-0.47	130272.0	1666706.5	168
2019-11-05	12.74	12.86	12.7	12.8	0.14	1.11	193776.0	2473995.36	217
2019-11-04	12.7	12.76	12.6	12.66	0.06	0.48	179457.0	2277472.16	245
2019-11-03	12.78	12.8	12.6	12.6	-0.3	-2.33	229469.0	2914535.48	258
2019-10-31	12.94	12.96	12.82	12.9	0.0	0.0	165253.0	2128520.7	178
2019-10-30	12.9	12.94	12.72	12.9	0.2	1.57	311985.0	4015610.1	305
2019-10-29	13.18	13.18	12.7	12.7	-0.28	-2.16	553651.0	7103411.48	565
2019-10-28	13.16	13.16	12.98	12.98	-0.2	-1.52	260264.0	3396791.26	305
2019-10-27	13.18	13.3	13.14	13.18	-0.06	-0.45	337618.0	4457728.48	336
2019-10-24	13.24	13.46	13.22	13.24	0.04	0.3	612582.0	8166399.14	583
2019-10-23	13.12	13.24	13.1	13.2	0.08	0.61	379331.0	4995382.32	342
2019-10-22	13.12	13.2	13.1	13.12	-0.02	-0.15	298762.0	3926673.48	355
2019-10-21	13.16	13.22	13.14	13.14	-0.08	-0.61	303176.0	3994027.48	259
2019-10-20	13.1	13.28	13.1	13.22	0.14	1.07	502332.0	6636669.44	540
2019-10-17	13.16	13.16	12.9	13.08	-0.04	-0.3	248655.0	3241690.54	379
2019-10-16	12.82	13.14	12.74	13.12	0.3	2.34	415270.0	5356353.54	443
2019-10-15	13.0	13.06	12.82	12.82	-0.16	-1.23	276453.0	3580006.88	288
2019-10-14	12.98	13.1	12.82	12.98	0.0	0.0	452113.0	5845349.84	352
2019-10-13	13.02	13.2	12.98	12.98	-0.04	-0.31	340014.0	4435085.36	374
2019-10-10	13.2	13.2	12.94	13.02	-0.1	-0.76	804526.0	10498249.84	684
2019-10-09	13.18	13.44	13.04	13.12	-0.04	-0.3	969486.0	12836304.52	1137
2019-10-08	13.44	13.64	13.1	13.16	-0.34	-2.52	1221595.0	16253624.64	1343
2019-10-07	14.0	14.1	13.5	13.5	-1.14	-7.79	4203272.0	58090803.68	3061
2019-10-06	14.4	14.86	14.32	14.64	0.5	3.54	2466056.0	36105930.7	1623
2019-10-03	13.9	14.24	13.8	14.14	0.22	1.58	1038699.0	14559354.74	676
2019-10-02	13.72	14.06	13.72	13.92	0.08	0.58	835886.0	11623131.68	595
2019-10-01	13.5	14.0	13.5	13.84	0.36	2.67	1109623.0	15323718.26	774
2019-09-30	13.58	13.6	13.46	13.48	0.02	0.15	227250.0	3073273.08	258
2019-09-29	13.6	13.64	13.42	13.46	-0.08	-0.59	506708.0	6871929.8	412
2019-09-26	13.1	13.58	13.1	13.54	0.48	3.68	902634.0	12058556.42	752
2019-09-25	13.24	13.3	13.02	13.06	-0.14	-1.06	450531.0	5942084.18	400
2019-09-24	13.14	13.26	13.1	13.2	0.12	0.92	439349.0	5799735.74	301
2019-09-22	12.88	13.12	12.86	13.08	0.24	1.87	264826.0	3442350.8	278
2019-09-19	12.82	12.88	12.7	12.84	-0.06	-0.47	191338.0	2443899.0	207
2019-09-18	12.96	12.98	12.8	12.9	0.1	0.78	197539.0	2548073.14	169
2019-09-17	12.9	12.98	12.8	12.8	-0.08	-0.62	165351.0	2133557.0	232
2019-09-16	13.2	13.2	12.82	12.88	-0.26	-1.98	576502.0	7484171.5	560
2019-09-15	13.22	13.28	13.0	13.14	-0.26	-1.94	331313.0	4362057.78	336
2019-09-12	13.44	13.6	13.34	13.4	-0.08	-0.59	501931.0	6773476.66	375
2019-09-11	13.62	13.68	13.3	13.48	-0.14	-1.03	502054.0	6737339.2	409
2019-09-10	13.94	14.0	13.62	13.62	-0.32	-2.3	1065288.0	14668682.22	659
2019-09-09	13.82	14.06	13.8	13.94	0.18	1.31	1381825.0	19296307.18	829
2019-09-08	13.6	13.86	13.6	13.76	0.18	1.33	379513.0	5229571.6	331
2019-09-05	13.74	13.78	13.5	13.58	-0.12	-0.88	316794.0	4313792.3	343
2019-09-04	13.62	13.9	13.62	13.7	0.06	0.44	747322.0	10305568.14	639
2019-09-03	13.32	13.72	13.32	13.64	0.34	2.56	932333.0	12651434.68	764
2019-09-02	13.24	13.34	13.18	13.3	0.08	0.61	140908.0	1865966.16	158
2019-09-01	13.16	13.28	13.14	13.22	0.08	0.61	165376.0	2183965.22	164
2019-08-29	13.22	13.22	13.1	13.14	-0.02	-0.15	71862.0	943758.72	92
2019-08-28	13.18	13.24	13.12	13.16	0.06	0.46	82231.0	1083017.46	130
2019-08-27	13.4	13.4	13.06	13.1	-0.3	-2.24	273539.0	3604580.74	326
2019-08-26	13.3	13.4	13.24	13.4	0.04	0.3	138644.0	1846878.56	209
2019-08-25	13.48	13.64	13.36	13.36	-0.3	-2.2	256897.0	3468105.56	314
2019-08-22	13.6	13.7	13.42	13.66	0.08	0.59	275172.0	3726716.34	279
2019-08-21	13.7	13.72	13.54	13.58	-0.02	-0.15	272520.0	3710491.96	278
2019-08-20	13.6	13.76	13.54	13.6	0.14	1.04	573844.0	7854438.12	437
2019-08-19	13.54	13.6	13.44	13.46	0.0	0.0	240652.0	3251081.82	268
2019-08-18	13.1	13.52	13.1	13.46	0.16	1.2	347579.0	4665752.94	376
2019-08-08	13.02	13.44	13.0	13.3	0.26	1.99	1480609.0	19677762.02	1095
2019-08-07	12.96	13.06	12.94	13.04	0.14	1.09	294896.0	3835979.72	257
2019-08-06	12.88	12.96	12.86	12.9	-0.1	-0.77	367136.0	4733739.74	310
2019-08-05	13.06	13.08	13.0	13.0	-0.02	-0.15	225306.0	2933931.5	242
2019-08-04	12.92	13.08	12.92	13.02	-0.08	-0.61	311950.0	4059321.58	407
2019-08-01	13.12	13.24	13.06	13.1	-0.12	-0.91	396233.0	5213707.44	470
2019-07-31	13.78	13.78	13.08	13.22	0.3	2.32	2215515.0	29520685.82	1872
2019-07-30	12.84	13.0	12.8	12.92	0.1	0.78	564770.0	7319120.6	395
2019-07-29	12.8	12.96	12.7	12.82	0.04	0.31	303759.0	3895355.98	305
2019-07-28	12.66	12.78	12.6	12.78	0.12	0.95	126403.0	1606966.18	153
2019-07-25	12.62	12.68	12.5	12.66	0.08	0.64	195003.0	2457603.7	212
2019-07-24	12.6	12.64	12.52	12.58	-0.04	-0.32	125792.0	1583433.54	157
2019-07-23	12.78	12.78	12.6	12.62	-0.18	-1.41	86645.0	1098780.3	116
2019-07-22	12.7	12.8	12.68	12.8	0.1	0.79	177462.0	2262738.84	174
2019-07-21	12.7	12.72	12.58	12.7	-0.08	-0.63	204019.0	2582366.5	240
2019-07-18	12.82	12.86	12.78	12.78	-0.04	-0.31	159639.0	2046080.3	136
2019-07-17	12.86	12.9	12.76	12.82	0.02	0.16	263174.0	3377813.98	224
2019-07-16	12.94	12.94	12.78	12.8	-0.08	-0.62	440834.0	5657185.34	325
2019-07-15	12.88	13.0	12.88	12.88	0.12	0.94	717212.0	9269821.04	452
2019-07-14	12.68	12.88	12.68	12.76	0.02	0.16	305794.0	3912916.46	215
2019-07-11	12.78	12.8	12.64	12.74	0.02	0.16	266956.0	3397425.32	224
2019-07-10	12.54	12.74	12.5	12.72	0.18	1.44	213558.0	2698022.56	236
2019-07-09	12.56	12.56	12.46	12.54	-0.04	-0.32	110483.0	1382796.84	155
2019-07-08	12.4	12.62	12.38	12.58	0.16	1.29	145391.0	1817156.74	208
2019-07-07	12.48	12.52	12.42	12.42	-0.06	-0.48	56746.0	707920.98	90
2019-07-04	12.4	12.5	12.4	12.48	0.04	0.32	82692.0	1029499.92	118
2019-07-03	12.42	12.44	12.38	12.44	-0.02	-0.16	140480.0	1742421.88	126
2019-07-02	12.44	12.52	12.42	12.46	-0.02	-0.16	78489.0	976874.1	105
2019-07-01	12.42	12.58	12.42	12.48	0.02	0.16	195428.0	2435433.96	170
2019-06-30	12.48	12.48	12.4	12.46	0.08	0.65	95855.0	1191351.38	119
2019-06-27	12.32	12.4	12.32	12.38	0.02	0.16	101916.0	1261096.56	128
2019-06-26	12.4	12.5	12.34	12.36	-0.02	-0.16	75330.0	934296.92	109
2019-06-25	12.26	12.42	12.24	12.38	0.08	0.65	161887.0	1992658.6	154
2019-06-24	12.36	12.38	12.2	12.3	-0.18	-1.44	65754.0	810237.34	131
2019-06-23	12.62	12.62	12.48	12.48	-0.12	-0.95	74070.0	930307.06	105
2019-06-20	12.7	12.7	12.6	12.6	-0.14	-1.1	120646.0	1528105.06	118
2019-06-19	12.9	12.9	12.74	12.74	-0.14	-1.09	109680.0	1407797.02	145
2019-06-18	12.88	12.98	12.84	12.88	0.0	0.0	86117.0	1111606.86	101
2019-06-17	12.88	12.94	12.8	12.88	0.08	0.63	165618.0	2132118.9	111
2019-06-16	12.7	13.06	12.7	12.8	0.1	0.79	243713.0	3142287.68	140
2019-06-13	12.8	13.04	12.7	12.7	-0.06	-0.47	544170.0	6998072.0	337
2019-06-12	12.38	12.9	12.34	12.76	0.38	3.07	602226.0	7635144.34	434
2019-06-11	12.4	12.5	12.32	12.38	0.0	0.0	144077.0	1788547.88	157
2019-06-10	12.32	12.6	12.3	12.38	0.08	0.65	355029.0	4408274.08	233
2019-06-09	12.12	12.36	12.0	12.3	0.3	2.5	658311.0	7977200.24	429
2019-05-30	11.92	12.08	11.9	12.0	0.08	0.67	287646.0	3449200.6	200
2019-05-29	12.0	12.04	11.92	11.92	-0.02	-0.17	127989.0	1530976.18	166
2019-05-28	12.02	12.14	11.94	11.94	-0.44	-3.55	429754.0	5167574.28	484
2019-05-27	12.48	12.56	12.28	12.38	0.08	0.65	386201.0	4795879.22	406
2019-05-26	12.12	12.4	12.06	12.3	0.28	2.33	360541.0	4399566.0	506
2019-05-23	12.0	12.02	11.9	12.02	-0.02	-0.17	107461.0	1284917.48	146
2019-05-22	12.1	12.26	12.04	12.04	-0.06	-0.5	181810.0	2204975.42	248
2019-05-21	11.92	12.14	11.92	12.1	0.18	1.51	68651.0	826641.3	85
2019-05-20	11.84	11.98	11.82	11.92	-0.08	-0.67	74394.0	883202.98	122
2019-05-19	12.18	12.18	11.92	12.0	-0.26	-2.12	151233.0	1824674.06	169
2019-05-16	12.14	12.3	12.14	12.26	0.06	0.49	102692.0	1258054.56	114
2019-05-15	12.22	12.36	12.1	12.2	0.12	0.99	277191.0	3380431.24	246
2019-05-14	12.5	12.6	11.6	12.08	-0.34	-2.74	362046.0	4370377.8	316
2019-05-13	12.7	12.9	12.42	12.42	-0.34	-2.66	147851.0	1863777.0	197
2019-05-12	12.76	12.8	12.66	12.76	-0.22	-1.69	137724.0	1755781.3	135
2019-05-09	13.1	13.1	12.84	12.98	-0.14	-1.07	119249.0	1545206.16	155
2019-05-08	13.2	13.2	13.1	13.12	-0.12	-0.91	70240.0	923790.4	102
2019-05-07	13.32	13.32	13.22	13.24	-0.02	-0.15	63781.0	845427.26	63
2019-05-06	13.34	13.34	13.2	13.26	-0.12	-0.9	131025.0	1734969.74	147
2019-05-05	13.44	13.44	13.36	13.38	-0.12	-0.89	249055.0	3335098.02	145
2019-05-02	13.48	13.52	13.46	13.5	0.0	0.0	118776.0	1603106.92	137
2019-05-01	13.66	13.66	13.48	13.5	0.02	0.15	131325.0	1774143.6	138
2019-04-30	13.46	13.54	13.44	13.48	-0.02	-0.15	111309.0	1500694.06	129
2019-04-29	13.5	13.6	13.46	13.5	0.02	0.15	165343.0	2235365.72	144
2019-04-28	13.34	13.68	13.34	13.48	0.18	1.35	424638.0	5764808.38	511
2019-04-25	13.28	13.32	13.28	13.3	0.0	0.0	142423.0	1894931.64	154
2019-04-24	13.4	13.44	13.3	13.3	-0.1	-0.75	214616.0	2864307.86	227
2019-04-23	13.5	13.5	13.4	13.4	-0.08	-0.59	161120.0	2163872.7	184
2019-04-22	13.72	13.72	13.34	13.48	-0.3	-2.18	733576.0	9887271.42	634
2019-04-21	13.9	13.96	13.68	13.78	-0.14	-1.01	332902.0	4603524.68	318
2019-04-18	13.96	14.02	13.88	13.92	-0.06	-0.43	342383.0	4773131.92	229
2019-04-17	14.0	14.06	13.94	13.98	-0.02	-0.14	219150.0	3065445.22	169
2019-04-16	14.04	14.08	13.98	14.0	-0.08	-0.57	125577.0	1761526.78	123
2019-04-15	13.98	14.08	13.98	14.08	0.04	0.28	166106.0	2326936.38	173
2019-04-14	13.94	14.06	13.9	14.04	0.1	0.72	260567.0	3643756.68	238
2019-04-11	14.04	14.2	13.94	13.94	-0.06	-0.43	431335.0	6082655.0	413
2019-04-10	13.96	14.04	13.94	14.0	0.02	0.14	187819.0	2629426.06	199
2019-04-09	13.84	14.06	13.84	13.98	0.06	0.43	294395.0	4114603.34	237
2019-04-08	13.9	13.92	13.86	13.92	0.02	0.14	181932.0	2528964.58	214
2019-04-07	13.96	14.08	13.88	13.9	-0.06	-0.43	417849.0	5821658.8	401
2019-04-04	14.1	14.2	13.92	13.96	-0.16	-1.13	547820.0	7680852.22	517
2019-04-03	14.26	14.26	14.12	14.12	-0.08	-0.56	380972.0	5404056.22	302
2019-04-02	14.28	14.3	14.16	14.2	-0.08	-0.56	332116.0	4723234.84	288
2019-04-01	14.18	14.5	14.18	14.28	0.12	0.85	1071921.0	15382090.74	743
2019-03-31	14.26	14.26	14.06	14.16	0.02	0.14	274370.0	3876774.3	264
2019-03-28	14.22	14.56	14.04	14.14	-0.14	-0.98	1377741.0	19706782.24	1113
2019-03-27	13.86	14.28	13.76	14.28	0.44	3.18	466903.0	6503904.66	456
2019-03-26	14.0	14.0	13.84	13.84	-0.12	-0.86	307050.0	4267475.22	234
2019-03-25	14.0	14.0	13.9	13.96	-0.1	-0.71	130732.0	1823808.22	155
2019-03-24	13.9	14.1	13.88	14.06	0.06	0.43	269521.0	3765277.56	243
2019-03-21	14.08	14.18	13.98	14.0	-0.08	-0.57	230107.0	3237554.2	271
2019-03-20	14.1	14.26	14.04	14.08	-0.08	-0.56	328163.0	4643077.96	287
2019-03-19	14.14	14.28	14.08	14.16	0.04	0.28	500685.0	7088614.22	369
2019-03-18	14.3	14.3	14.1	14.12	-0.1	-0.7	279250.0	3968690.12	259
2019-03-17	14.28	14.38	14.18	14.22	0.06	0.42	594086.0	8486478.08	433
2019-03-14	14.2	14.36	14.14	14.16	-0.08	-0.56	412456.0	5867265.2	364
2019-03-13	14.1	14.36	13.84	14.24	0.26	1.86	1395515.0	19782453.42	1257
2019-03-12	13.84	14.24	13.84	13.98	0.18	1.3	1388057.0	19517272.04	1409
2019-03-11	13.82	13.96	13.78	13.8	-0.1	-0.72	188822.0	2615149.78	203
2019-03-10	13.86	14.0	13.86	13.9	0.0	0.0	346460.0	4831147.32	325
2019-03-07	13.9	13.94	13.84	13.9	0.02	0.14	116085.0	1613235.7	120
2019-03-06	13.8	13.92	13.8	13.88	0.0	0.0	133877.0	1857753.54	166
2019-03-05	13.9	13.98	13.86	13.88	-0.1	-0.72	209732.0	2915723.66	222
2019-03-04	13.96	14.04	13.88	13.98	0.08	0.58	321009.0	4484665.74	287
2019-03-03	13.98	14.0	13.88	13.9	-0.18	-1.28	429552.0	5979274.2	366
2019-02-28	14.04	14.26	14.0	14.08	0.04	0.28	339567.0	4795406.34	360
2019-02-27	14.0	14.04	13.9	14.04	0.0	0.0	93496.0	1307812.0	131
2019-02-26	13.96	14.04	13.96	14.04	0.0	0.0	122192.0	1710245.86	159
2019-02-25	13.92	14.04	13.74	14.04	0.08	0.57	247704.0	3432250.7	241
2019-02-24	14.0	14.1	13.94	13.96	0.02	0.14	101638.0	1423642.68	156
2019-02-21	13.96	13.96	13.9	13.94	-0.06	-0.43	79572.0	1108273.24	186
2019-02-20	13.92	14.16	13.92	14.0	0.0	0.0	203894.0	2867437.66	220
2019-02-19	14.04	14.08	13.96	14.0	-0.14	-0.99	218468.0	3061576.16	215
2019-02-18	14.1	14.18	14.04	14.14	-0.02	-0.14	146762.0	2069419.58	217
2019-02-17	14.18	14.2	14.1	14.16	0.0	0.0	106404.0	1506367.82	184
2019-02-14	14.16	14.26	14.12	14.16	-0.02	-0.14	224704.0	3184261.54	203
2019-02-13	14.12	14.22	14.12	14.18	0.06	0.42	189573.0	2686526.44	224
2019-02-12	14.18	14.24	14.1	14.12	0.0	0.0	280552.0	3972671.88	292
2019-02-11	14.36	14.42	14.12	14.12	-0.26	-1.81	738395.0	10542635.76	634
2019-02-10	14.1	14.66	14.08	14.38	0.3	2.13	1356317.0	19547662.98	1076
2019-02-07	14.28	14.28	14.08	14.08	-0.18	-1.26	212912.0	3016388.34	244
2019-02-06	14.22	14.34	14.14	14.26	-0.04	-0.28	293103.0	4180447.18	363
2019-02-05	14.48	14.52	14.2	14.3	-0.02	-0.14	574883.0	8247332.12	627
2019-02-04	14.38	14.52	14.2	14.32	-0.08	-0.56	561707.0	8073301.1	545
2019-02-03	14.38	14.48	14.26	14.4	0.08	0.56	480104.0	6886040.8	394
2019-01-31	14.58	14.6	14.32	14.32	-0.28	-1.92	681856.0	9873193.7	540
2019-01-30	14.48	14.88	14.36	14.6	0.2	1.39	1214734.0	17772922.4	862
2019-01-29	14.64	14.74	14.38	14.4	-0.2	-1.37	625161.0	9084364.0	538
2019-01-28	14.4	14.74	14.24	14.6	0.16	1.11	1179523.0	17021886.08	1085
2019-01-27	14.4	14.84	14.32	14.44	0.04	0.28	2144820.0	31144271.26	1520
2019-01-24	13.76	14.4	13.66	14.4	0.62	4.5	1608196.0	22598222.62	974
2019-01-23	13.46	13.8	13.44	13.78	0.28	2.07	500814.0	6801609.74	362
2019-01-22	13.5	13.58	13.42	13.5	-0.02	-0.15	312727.0	4216808.42	262
2019-01-21	13.44	13.62	13.36	13.52	0.04	0.3	357825.0	4831053.62	337
2019-01-20	13.56	13.56	13.44	13.48	-0.12	-0.88	197295.0	2665233.46	224
2019-01-17	13.52	13.6	13.42	13.6	0.08	0.59	472456.0	6375046.9	380
2019-01-16	13.64	13.7	13.5	13.52	-0.1	-0.73	562366.0	7632602.92	476
2019-01-15	13.84	13.9	13.62	13.62	-0.28	-2.01	576421.0	7959577.36	465
2019-01-14	14.08	14.1	13.7	13.9	-0.16	-1.14	1139864.0	15904176.76	829
2019-01-13	13.6	14.06	13.54	14.06	0.56	4.15	1386864.0	19198407.06	880
2019-01-10	13.7	13.7	13.42	13.5	-0.2	-1.46	420606.0	5705054.54	379
2019-01-09	13.66	13.88	13.62	13.7	-0.02	-0.15	556208.0	7619123.4	490
2019-01-08	13.4	13.9	13.22	13.72	0.26	1.93	1036583.0	14115292.76	1030
2019-01-07	13.9	13.92	13.44	13.46	-0.4	-2.89	1144148.0	15562061.64	1249
2019-01-06	13.3	13.88	13.3	13.86	0.66	5.0	1735179.0	23551251.54	1440
2019-01-03	12.8	13.32	12.8	13.2	0.52	4.1	1473549.0	19444012.58	1211
2019-01-02	12.76	12.8	12.68	12.68	-0.04	-0.31	151997.0	1936389.74	134
2019-01-01	12.88	12.88	12.6	12.72	-0.22	-1.7	462105.0	5897290.68	362
2018-12-31	13.18	13.2	12.94	12.94	-0.26	-1.97	449662.0	5863924.68	451
2018-12-30	12.7	13.22	12.7	13.2	0.6	4.76	1160897.0	15154462.14	1020
2018-12-27	12.78	12.86	12.58	12.6	-0.06	-0.47	261454.0	3307754.9	288
2018-12-26	12.5	12.78	12.4	12.66	0.28	2.26	439774.0	5535864.6	448
2018-12-25	12.3	12.4	12.18	12.38	-0.08	-0.64	268476.0	3292101.96	237
2018-12-24	12.56	12.56	12.44	12.46	-0.08	-0.64	124122.0	1551384.96	150
2018-12-23	12.28	12.54	12.24	12.54	0.14	1.13	217635.0	2706239.66	204
2018-12-20	12.54	12.56	12.4	12.4	-0.16	-1.27	96669.0	1206695.52	134
2018-12-19	12.7	12.7	12.52	12.56	-0.16	-1.26	92614.0	1166188.7	103
2018-12-18	12.72	12.74	12.52	12.72	-0.02	-0.16	139582.0	1769204.92	154
2018-12-17	12.74	12.8	12.72	12.74	0.0	0.0	220004.0	2808519.94	200
2018-12-16	12.8	12.84	12.62	12.74	-0.06	-0.47	238350.0	3040660.1	223
2018-12-13	12.92	12.92	12.8	12.8	-0.12	-0.93	260332.0	3346822.56	253
2018-12-12	12.9	13.1	12.88	12.92	-0.06	-0.46	546818.0	7088028.24	588
2018-12-11	12.86	13.34	12.72	12.98	0.7	5.7	2927944.0	38061754.36	2504
2018-12-10	12.34	12.34	12.18	12.28	-0.02	-0.16	75756.0	926707.8	92
2018-12-09	12.32	12.34	12.24	12.3	0.1	0.82	83458.0	1025545.92	101
2018-12-06	12.3	12.38	12.2	12.2	-0.1	-0.81	167362.0	2052404.26	222
2018-12-05	12.48	12.48	12.3	12.3	-0.22	-1.76	360588.0	4451529.42	327
2018-12-04	12.78	12.78	12.44	12.52	-0.06	-0.48	468316.0	5883235.4	387
2018-12-03	12.24	12.7	12.16	12.58	0.44	3.62	715003.0	8856504.32	419
2018-12-02	12.16	12.26	12.14	12.14	0.04	0.33	227838.0	2777380.78	213
2018-11-29	12.02	12.14	12.02	12.1	0.1	0.83	263866.0	3191959.26	226
2018-11-28	11.96	12.12	11.92	12.0	0.02	0.17	153483.0	1844497.32	160
2018-11-27	11.88	12.0	11.88	11.98	0.1	0.84	188916.0	2258776.12	198
2018-11-26	11.92	11.94	11.86	11.88	0.04	0.34	70336.0	837779.16	101
2018-11-25	11.94	11.94	11.6	11.84	-0.16	-1.33	113223.0	1340512.14	139
2018-11-22	11.92	12.18	11.92	12.0	0.14	1.18	144983.0	1744732.54	150
2018-11-21	11.74	11.96	11.74	11.86	0.0	0.0	124668.0	1476656.42	182
2018-11-20	12.16	12.18	11.62	11.86	-0.28	-2.31	354666.0	4218681.0	282
2018-11-19	12.2	12.36	12.08	12.14	-0.14	-1.14	197928.0	2415818.4	187
2018-11-18	12.4	12.44	12.26	12.28	-0.2	-1.6	125314.0	1548593.28	105
2018-11-15	12.54	12.64	12.4	12.48	-0.06	-0.48	264295.0	3305734.44	209
2018-11-14	12.6	12.76	12.5	12.54	-0.26	-2.03	259555.0	3268536.48	200
2018-11-13	12.66	13.0	12.58	12.8	0.16	1.27	348715.0	4482032.02	315
2018-11-12	12.66	12.76	12.4	12.64	0.14	1.12	348863.0	4408111.86	391
2018-11-11	12.14	12.5	12.14	12.5	0.16	1.3	248158.0	3060357.76	207
2018-11-08	12.44	12.44	12.32	12.34	-0.06	-0.48	115777.0	1434589.96	133
2018-11-07	12.34	12.54	12.34	12.4	0.04	0.32	287632.0	3582833.74	285
2018-11-06	12.04	12.6	12.04	12.36	0.34	2.83	733840.0	9132499.52	711
2018-11-05	12.0	12.04	11.92	12.02	0.06	0.5	140928.0	1688680.24	155
2018-11-04	11.94	12.04	11.92	11.96	-0.02	-0.17	154884.0	1855537.94	195
2018-11-01	12.18	12.2	11.92	11.98	-0.22	-1.8	574665.0	6921621.24	500
2018-10-31	12.14	12.7	12.0	12.2	0.64	5.54	2411256.0	29938187.98	1364
2018-10-30	11.42	11.62	11.42	11.56	0.1	0.87	172164.0	1984469.28	203
2018-10-29	11.36	11.56	11.3	11.46	0.16	1.42	219454.0	2516318.22	254
2018-10-28	10.94	11.3	10.94	11.3	0.32	2.91	260971.0	2920447.0	284
2018-10-25	11.0	11.2	10.8	10.98	0.02	0.18	159600.0	1764769.52	210
2018-10-24	10.84	10.98	10.82	10.96	0.14	1.29	211272.0	2302227.92	195
2018-10-23	10.42	11.0	10.4	10.82	0.4	3.84	330822.0	3555554.92	345
2018-10-22	10.78	10.78	10.42	10.42	-0.36	-3.34	205597.0	2165185.02	231
2018-10-21	10.2	11.0	10.2	10.78	-0.46	-4.09	341052.0	3648855.78	361
2018-10-18	11.3	11.4	11.2	11.24	-0.02	-0.18	141108.0	1592373.28	149
2018-10-17	11.2	11.36	11.12	11.26	0.14	1.26	152682.0	1716638.12	181
2018-10-16	11.42	11.48	11.02	11.12	-0.44	-3.81	294692.0	3319346.62	275
2018-10-15	11.32	11.8	11.3	11.56	0.24	2.12	324401.0	3715673.1	271
2018-10-14	11.62	11.62	11.1	11.32	-0.56	-4.71	115723.0	1320422.8	247
2018-10-11	12.04	12.04	11.62	11.88	-0.36	-2.94	219722.0	2602057.86	273
2018-10-10	12.2	12.24	12.2	12.24	-0.04	-0.33	78689.0	961673.92	119
2018-10-09	12.3	12.32	12.2	12.28	-0.06	-0.49	75773.0	929840.2	90
2018-10-08	12.28	12.34	12.22	12.34	0.06	0.49	50556.0	619677.76	128
2018-10-07	12.44	12.44	12.28	12.28	-0.22	-1.76	95624.0	1178571.62	118
2018-10-04	12.58	12.58	12.46	12.5	-0.08	-0.64	58327.0	728810.84	95
2018-10-03	12.38	12.58	12.38	12.58	0.18	1.45	147031.0	1830247.82	136
2018-10-02	12.36	12.42	12.3	12.4	-0.02	-0.16	198190.0	2448830.28	191
2018-10-01	12.36	12.42	12.3	12.42	0.06	0.49	80269.0	991744.96	82
2018-09-30	12.38	12.46	12.2	12.36	0.06	0.49	208765.0	2579690.34	212
2018-09-27	12.3	12.4	12.28	12.3	-0.04	-0.32	150176.0	1848587.32	149
2018-09-26	12.42	12.46	12.34	12.34	-0.08	-0.64	46793.0	579730.42	71
2018-09-25	12.46	12.46	12.36	12.42	0.02	0.16	117520.0	1459452.96	130
2018-09-20	12.42	12.42	12.2	12.4	-0.1	-0.8	81542.0	1008169.02	128
2018-09-19	12.44	12.6	12.44	12.5	0.04	0.32	64489.0	806069.54	112
2018-09-18	12.4	12.6	12.36	12.46	0.08	0.65	226831.0	2824938.16	193
2018-09-17	12.2	12.38	12.0	12.38	0.18	1.48	242522.0	2968110.74	163
2018-09-16	12.28	12.34	12.18	12.2	-0.16	-1.29	128420.0	1571968.7	134
2018-09-13	12.24	12.4	12.24	12.36	-0.1	-0.8	110966.0	1365206.54	138
2018-09-12	12.48	12.68	12.34	12.46	-0.02	-0.16	268645.0	3346811.88	195
2018-09-11	12.42	12.48	12.4	12.48	-0.02	-0.16	90212.0	1119967.32	109
2018-09-10	12.6	12.7	12.42	12.5	-0.14	-1.11	282507.0	3546338.32	237
2018-09-09	12.76	12.8	12.62	12.64	-0.16	-1.25	326599.0	4147943.12	165
2018-09-06	12.62	12.88	12.6	12.8	0.06	0.47	255595.0	3243450.64	204
2018-09-05	13.22	13.22	12.6	12.74	-0.42	-3.19	342841.0	4419960.5	316
2018-09-04	13.16	13.36	13.16	13.16	0.0	0.0	423862.0	5629081.9	315
2018-09-03	13.06	13.2	13.06	13.16	-0.04	-0.3	86899.0	1143872.3	121
2018-09-02	13.14	13.2	13.0	13.2	0.0	0.0	125447.0	1640235.56	141
2018-08-30	13.26	13.4	13.2	13.2	-0.1	-0.75	102734.0	1361519.34	126
2018-08-29	13.4	13.4	13.22	13.3	-0.14	-1.04	159222.0	2116393.98	121
2018-08-28	13.52	13.6	13.36	13.44	-0.06	-0.44	191394.0	2569838.02	168
2018-08-27	13.28	13.66	13.28	13.5	0.22	1.66	487551.0	6574635.1	379
2018-08-26	13.36	13.38	13.2	13.28	-0.02	-0.15	145009.0	1926609.24	143
2018-08-16	13.0	13.3	13.0	13.3	0.28	2.15	181570.0	2394167.92	250
2018-08-15	13.0	13.02	13.0	13.02	0.02	0.15	69595.0	905334.18	70
2018-08-14	13.1	13.14	13.0	13.0	-0.08	-0.61	227929.0	2973924.54	190
2018-08-13	13.22	13.24	13.0	13.08	-0.2	-1.51	245609.0	3218512.64	250
2018-08-12	13.22	13.34	13.22	13.28	0.02	0.15	115275.0	1528510.0	139
2018-08-09	13.28	13.32	13.2	13.26	-0.12	-0.9	173496.0	2299137.36	214
2018-08-08	13.32	13.42	13.2	13.38	0.04	0.3	338181.0	4507786.6	280
2018-08-07	13.38	13.4	13.32	13.34	-0.1	-0.74	136622.0	1825305.28	164
2018-08-06	13.4	13.44	13.3	13.44	0.0	0.0	295330.0	3948853.56	193
2018-08-05	13.4	13.46	13.36	13.44	0.04	0.3	144695.0	1941819.06	149
2018-08-02	13.5	13.68	13.4	13.4	-0.16	-1.18	333899.0	4506654.56	337
2018-08-01	13.66	14.1	13.56	13.56	0.22	1.65	1971448.0	27300392.9	1364
2018-07-31	13.36	13.48	13.32	13.34	-0.04	-0.3	392473.0	5265042.04	245
2018-07-30	13.34	13.48	13.32	13.38	0.06	0.45	305251.0	4094146.42	219
2018-07-29	13.4	13.44	13.2	13.32	0.02	0.15	328219.0	4369344.88	208
2018-07-26	13.54	13.6	13.22	13.3	-0.32	-2.35	286778.0	3852888.4	259
2018-07-25	13.4	13.78	13.4	13.62	0.12	0.89	933851.0	12717725.32	675
2018-07-24	13.3	13.58	13.3	13.5	0.3	2.27	669833.0	9049976.62	555
2018-07-23	13.24	13.24	13.04	13.2	-0.02	-0.15	208029.0	2732695.12	198
2018-07-22	13.26	13.26	13.2	13.22	-0.04	-0.3	60002.0	794191.58	53
2018-07-19	13.3	13.4	13.24	13.26	0.02	0.15	41612.0	553328.34	65
2018-07-18	13.34	13.34	13.24	13.24	-0.1	-0.75	81063.0	1078257.16	79
2018-07-17	13.3	13.36	13.3	13.34	-0.04	-0.3	44106.0	588441.32	51
2018-07-16	13.44	13.46	13.32	13.38	-0.06	-0.45	93548.0	1251202.98	93
2018-07-15	13.34	13.5	13.32	13.44	0.14	1.05	136928.0	1836875.92	123
2018-07-12	13.28	13.38	13.26	13.3	0.0	0.0	92984.0	1237885.6	93
2018-07-11	13.26	13.34	13.26	13.3	0.04	0.3	86473.0	1149058.28	64
2018-07-10	13.28	13.3	13.22	13.26	0.02	0.15	102075.0	1353508.06	85
2018-07-09	13.26	13.36	13.2	13.24	-0.06	-0.45	130667.0	1734601.1	116
2018-07-08	13.1	13.3	13.06	13.3	0.2	1.53	54694.0	721757.6	84
2018-07-05	13.24	13.3	13.1	13.1	-0.12	-0.91	113171.0	1489299.56	107
2018-07-04	13.24	13.3	13.22	13.22	-0.02	-0.15	93312.0	1237424.18	73
2018-07-03	13.1	13.24	13.02	13.24	-0.04	-0.3	100207.0	1318751.36	91
2018-07-02	13.48	13.48	13.1	13.28	-0.14	-1.04	138806.0	1850611.42	120
2018-07-01	13.4	13.48	13.38	13.42	0.0	0.0	75905.0	1018396.48	67
2018-06-28	13.42	13.48	13.4	13.42	0.0	0.0	59677.0	800906.48	72
2018-06-27	13.36	13.5	13.36	13.42	-0.1	-0.74	114872.0	1540101.54	93
2018-06-26	13.6	13.6	13.44	13.52	-0.08	-0.59	68694.0	927620.34	63
2018-06-25	13.44	13.78	13.44	13.6	0.18	1.34	193064.0	2626365.68	173
2018-06-24	13.38	13.44	13.38	13.42	0.06	0.45	95337.0	1279768.68	66
2018-06-21	13.38	13.4	13.32	13.36	0.0	0.0	52863.0	706626.02	47
2018-06-20	13.42	13.42	13.36	13.36	-0.16	-1.18	73446.0	983864.28	60
2018-06-12	13.4	13.52	13.4	13.52	0.14	1.05	44690.0	602251.46	53
2018-06-11	13.38	13.52	13.38	13.38	-0.02	-0.15	124888.0	1679486.22	85
2018-06-10	13.54	13.54	13.36	13.4	-0.04	-0.3	147447.0	1978365.28	95
2018-06-07	13.44	13.48	13.4	13.44	0.02	0.15	71919.0	966607.5	93
2018-06-06	13.44	13.54	13.4	13.42	-0.06	-0.45	217613.0	2924498.88	150
2018-06-05	13.6	13.6	13.46	13.48	0.0	0.0	133130.0	1795089.36	98
2018-06-04	13.6	13.72	13.48	13.48	-0.1	-0.74	174873.0	2374031.0	154
2018-06-03	13.44	13.6	13.4	13.58	0.14	1.04	292664.0	3946636.64	219
2018-05-31	13.44	13.56	13.4	13.44	-0.02	-0.15	133254.0	1791354.72	98
2018-05-30	13.42	13.6	13.38	13.46	0.02	0.15	111541.0	1504238.76	94
2018-05-29	13.52	13.54	13.4	13.44	-0.06	-0.44	105338.0	1419487.24	106
2018-05-28	13.5	13.5	13.4	13.5	-0.06	-0.44	163816.0	2203102.04	122
2018-05-27	13.5	13.56	13.4	13.56	-0.04	-0.29	381621.0	5143045.58	202
2018-05-24	13.66	13.66	13.5	13.59	-0.02	-0.15	280115.0	3803030.18	178
2018-05-23	13.44	13.88	13.44	13.61	0.3	2.25	794586.0	10886077.44	638
2018-05-22	13.18	13.32	13.14	13.31	0.04	0.3	138714.0	1838294.74	132
2018-05-21	13.3	13.36	13.12	13.27	0.03	0.23	87486.0	1158457.18	110
2018-05-20	13.3	13.3	13.14	13.24	0.04	0.3	92752.0	1226567.96	109
2018-05-17	13.04	13.24	13.02	13.2	0.18	1.38	121769.0	1602531.06	130
2018-05-16	13.28	13.28	13.0	13.02	-0.26	-1.96	269301.0	3515999.52	185
2018-05-15	13.36	13.44	13.3	13.28	-0.05	-0.38	168216.0	2243865.98	131
2018-05-14	13.3	13.54	13.26	13.33	0.04	0.3	208073.0	2786335.36	220
2018-05-13	13.26	13.36	13.24	13.29	0.16	1.22	169846.0	2257678.1	164
2018-05-10	13.02	13.14	12.9	13.13	0.14	1.08	247216.0	3224285.76	202
2018-05-09	13.1	13.1	12.96	12.99	-0.07	-0.54	186576.0	2432787.1	180
2018-05-08	13.04	13.2	13.0	13.06	-0.13	-0.99	424463.0	5540159.26	277
2018-05-07	13.4	13.4	13.04	13.19	-0.23	-1.71	407843.0	5385975.02	333
2018-05-06	13.52	13.66	13.4	13.42	-0.08	-0.59	287364.0	3888507.52	214
2018-05-03	13.66	13.68	13.44	13.5	-0.19	-1.39	607765.0	8224839.8	295
2018-05-02	13.7	13.8	13.62	13.69	-0.12	-0.87	288222.0	3946512.74	249
2018-05-01	13.9	13.9	13.74	13.81	-0.1	-0.72	226762.0	3127628.42	202
2018-04-30	14.08	14.1	13.88	13.91	-0.15	-1.07	478599.0	6698206.0	338
2018-04-29	14.0	14.18	13.86	14.06	0.08	0.57	1075264.0	15078512.28	754
2018-04-26	13.82	14.0	13.76	13.98	0.22	1.6	864345.0	12020649.94	592
2018-04-25	13.8	13.86	13.7	13.76	0.06	0.44	653013.0	9002959.7	421
2018-04-24	13.88	14.1	13.56	13.7	-0.1	-0.72	2241219.0	31121732.46	1194
2018-04-23	13.6	13.86	13.6	13.8	0.2	1.47	985230.0	13596987.4	588
2018-04-22	13.66	13.76	13.58	13.6	-0.05	-0.37	301672.0	4118806.6	231
2018-04-19	13.78	13.78	13.64	13.65	-0.06	-0.44	359850.0	4932367.34	225
2018-04-18	13.74	13.8	13.62	13.71	-0.01	-0.07	525124.0	7205905.8	344
2018-04-17	13.5	13.76	13.48	13.72	0.2	1.48	855011.0	11657178.58	508
2018-04-16	13.42	13.6	13.4	13.52	0.11	0.82	473762.0	6396496.74	288
2018-04-15	13.1	13.52	13.1	13.41	0.52	4.03	483716.0	6474338.22	340
2018-04-12	12.68	13.04	12.68	12.89	-0.08	-0.62	527079.0	6807557.42	352
2018-04-11	13.62	13.64	12.66	12.97	-0.62	-4.56	494662.0	6595651.14	322
2018-04-10	13.68	13.68	13.58	13.59	-0.08	-0.59	275398.0	3751240.54	161
2018-04-09	13.72	13.78	13.66	13.67	0.0	0.0	246691.0	3380255.96	172
2018-04-08	13.8	13.8	13.66	13.67	-0.04	-0.29	260085.0	3564444.08	216
2018-04-05	13.7	13.88	13.68	13.71	0.04	0.29	824110.0	11381800.68	557
2018-04-04	13.7	13.72	13.62	13.67	0.04	0.29	316799.0	4332927.88	276
2018-04-03	13.54	13.88	13.46	13.63	0.16	1.19	889864.0	12194920.7	621
2018-04-02	13.5	13.54	13.44	13.47	-0.03	-0.22	256965.0	3465336.56	185
2018-04-01	13.56	13.6	13.5	13.5	-0.05	-0.37	188616.0	2553647.66	187
2018-03-29	13.68	13.72	13.54	13.55	-0.09	-0.66	300735.0	4096468.7	247
2018-03-28	13.66	13.84	13.6	13.64	0.11	0.81	1074901.0	14752739.56	682
2018-03-27	13.54	13.64	13.52	13.53	-0.01	-0.07	125406.0	1701830.32	167
2018-03-26	13.62	13.68	13.52	13.54	-0.02	-0.15	181216.0	2466130.16	186
2018-03-25	13.6	13.7	13.5	13.56	-0.06	-0.44	168432.0	2288862.42	213
2018-03-22	13.6	13.68	13.6	13.62	0.05	0.37	245603.0	3351996.18	266
2018-03-21	13.56	13.6	13.5	13.57	0.06	0.44	253326.0	3438183.76	180
2018-03-20	13.4	13.56	13.4	13.51	0.07	0.52	342493.0	4623499.14	249
2018-03-19	13.42	13.5	13.42	13.44	-0.03	-0.22	193673.0	2607821.8	146
2018-03-18	13.54	13.54	13.46	13.47	-0.05	-0.37	249945.0	3374096.36	226
2018-03-15	13.64	13.72	13.46	13.52	-0.21	-1.53	447060.0	6059345.46	346
2018-03-14	13.62	13.74	13.6	13.73	0.1	0.73	296977.0	4064373.8	264
2018-03-13	13.6	13.68	13.58	13.63	0.03	0.22	488158.0	6650959.62	332
2018-03-12	13.7	13.7	13.58	13.6	-0.07	-0.51	493396.0	6727219.76	321
2018-03-11	13.7	13.78	13.62	13.67	0.05	0.37	664728.0	9100057.94	396
2018-03-08	13.58	13.7	13.58	13.62	0.02	0.15	448329.0	6116921.0	334
2018-03-07	13.94	13.94	13.58	13.6	-0.3	-2.16	981726.0	13476335.54	572
2018-03-06	14.08	14.2	13.84	13.9	-0.18	-1.28	683490.0	9532411.28	427
2018-03-05	13.9	14.3	13.9	14.08	0.26	1.88	2083242.0	29442518.24	1214
2018-03-04	13.6	13.96	13.6	13.82	0.24	1.77	1039738.0	14391254.6	659
2018-03-01	13.58	13.64	13.46	13.58	-0.03	-0.22	270682.0	3668679.76	243
2018-02-28	13.76	13.76	13.54	13.61	-0.12	-0.87	364108.0	4963266.54	306
2018-02-27	13.7	14.0	13.7	13.73	0.09	0.66	714468.0	9894075.16	701
2018-02-26	13.74	13.88	13.6	13.64	-0.05	-0.37	677078.0	9305088.68	492
2018-02-25	13.58	13.84	13.5	13.69	0.23	1.71	792332.0	10864660.36	531
2018-02-22	13.48	13.62	13.4	13.46	-0.02	-0.15	215700.0	2919694.74	239
2018-02-21	13.4	13.52	13.4	13.48	0.11	0.82	191403.0	2579994.82	155
2018-02-20	13.44	13.44	13.32	13.37	-0.08	-0.59	165002.0	2204959.7	199
2018-02-19	13.48	13.6	13.44	13.45	0.03	0.22	129042.0	1745130.34	127
2018-02-18	13.8	13.8	13.4	13.42	-0.27	-1.97	366817.0	4992230.72	277
2018-02-15	13.5	13.82	13.42	13.69	0.26	1.94	798161.0	10898358.04	489
2018-02-14	13.4	13.46	13.3	13.43	0.09	0.67	162797.0	2179634.74	112
2018-02-13	13.38	13.42	13.3	13.34	-0.01	-0.07	139121.0	1857196.74	100
2018-02-12	13.44	13.5	13.2	13.35	0.03	0.23	170925.0	2286880.2	178
2018-02-11	13.5	13.52	13.26	13.32	-0.13	-0.97	234912.0	3134880.78	217
2018-02-08	13.4	13.62	13.26	13.45	0.16	1.2	270287.0	3634693.86	284
2018-02-07	13.5	13.5	13.28	13.29	0.02	0.15	346791.0	4628240.86	273
2018-02-06	13.7	13.7	13.24	13.27	-0.62	-4.46	701294.0	9444982.74	479
2018-02-05	13.94	13.96	13.72	13.89	0.24	1.76	1149065.0	15923987.42	601
2018-02-04	13.7	13.7	13.6	13.65	-0.06	-0.44	323974.0	4417150.78	209
2018-02-01	13.7	13.76	13.6	13.71	0.06	0.44	329670.0	4516198.16	177
2018-01-31	13.68	13.76	13.62	13.65	-0.06	-0.44	496170.0	6799670.32	265
2018-01-30	13.62	13.84	13.6	13.71	0.14	1.03	387730.0	5324361.38	332
2018-01-29	13.8	13.8	13.56	13.57	-0.22	-1.6	282799.0	3873506.7	265
2018-01-28	13.72	13.88	13.72	13.79	0.0	0.0	323254.0	4462963.54	242
2018-01-25	13.88	13.94	13.74	13.79	-0.02	-0.14	371587.0	5155186.3	295
2018-01-24	13.88	13.88	13.64	13.81	0.18	1.32	338269.0	4652918.9	320
2018-01-23	13.66	13.94	13.62	13.63	0.03	0.22	531031.0	7309109.4	479
2018-01-22	13.42	14.04	13.38	13.6	0.19	1.42	1425194.0	19699866.64	1129
2018-01-21	13.5	13.5	13.34	13.41	-0.11	-0.81	134957.0	1814457.92	143
2018-01-18	13.56	13.6	13.5	13.52	-0.03	-0.22	139267.0	1886456.12	138
2018-01-17	13.6	13.6	13.44	13.55	-0.02	-0.15	210775.0	2851385.7	179
2018-01-16	13.66	13.68	13.56	13.57	-0.08	-0.59	170366.0	2319904.62	199
2018-01-15	13.7	13.74	13.6	13.65	-0.07	-0.51	206320.0	2817018.44	229
2018-01-14	13.68	13.88	13.64	13.72	0.07	0.51	471884.0	6479922.5	345
2018-01-11	13.5	13.74	13.5	13.65	0.17	1.26	473351.0	6470390.8	339
2018-01-10	13.46	13.7	13.46	13.48	0.04	0.3	164810.0	2232868.34	182
2018-01-09	13.42	13.52	13.28	13.44	0.0	0.0	268491.0	3592197.78	252
2018-01-08	13.58	13.58	13.42	13.44	-0.13	-0.96	156853.0	2116597.38	168
2018-01-07	13.58	13.68	13.5	13.57	-0.03	-0.22	379305.0	5156693.58	291
2018-01-04	13.76	13.76	13.56	13.6	-0.16	-1.16	356812.0	4862769.48	357
2018-01-03	13.6	14.0	13.52	13.76	0.27	2.0	1149338.0	15872125.52	960
2018-01-02	13.3	13.68	13.3	13.49	-0.02	-0.15	554764.0	7504093.34	361
2018-01-01	13.62	13.7	13.4	13.51	-0.25	-1.82	483324.0	6542171.12	380
2017-12-31	14.0	14.0	13.6	13.76	-0.14	-1.01	928989.0	12909885.02	744
2017-12-28	13.6	14.5	13.6	13.9	0.34	2.51	3366256.0	47376605.3	2118
2017-12-27	13.4	13.78	13.28	13.56	0.24	1.8	1018566.0	13792355.02	833
2017-12-26	13.04	13.36	13.04	13.32	0.21	1.6	490333.0	6473372.42	460
2017-12-25	12.8	13.2	12.8	13.11	0.19	1.47	447182.0	5831641.74	291
2017-12-24	13.2	13.2	12.9	12.92	-0.19	-1.45	227151.0	2959069.52	255
2017-12-21	13.42	13.42	13.1	13.11	-0.28	-2.09	502303.0	6651409.88	350
2017-12-20	13.1	13.62	13.08	13.39	0.4	3.08	1953189.0	26117185.66	1321
2017-12-19	12.84	13.2	12.8	12.99	0.23	1.8	940396.0	12213376.1	629
2017-12-18	12.6	12.88	12.6	12.76	0.16	1.27	574357.0	7345201.04	466
2017-12-17	12.54	12.7	12.5	12.6	0.07	0.56	354367.0	4468963.38	300
2017-12-14	12.48	12.6	12.46	12.53	0.07	0.56	230958.0	2889598.94	213
2017-12-13	12.54	12.62	12.46	12.46	-0.2	-1.58	251482.0	3154498.46	198
2017-12-12	12.74	12.8	12.64	12.66	-0.03	-0.24	290479.0	3685655.86	270
2017-12-11	12.96	12.96	12.7	12.69	-0.16	-1.25	314259.0	4012227.98	300
2017-12-10	12.66	13.0	12.66	12.85	0.23	1.82	646242.0	8310286.54	423
2017-12-07	12.26	12.7	12.12	12.62	0.44	3.61	726561.0	9064813.82	553
2017-12-06	12.42	12.44	12.2	12.18	-0.2	-1.62	220921.0	2724030.22	149
2017-12-05	12.3	12.4	12.2	12.38	0.04	0.32	145602.0	1789229.56	134
2017-12-04	12.5	12.5	12.28	12.34	-0.13	-1.04	366103.0	4519048.62	276
2017-12-03	12.42	12.5	12.36	12.47	0.15	1.22	394805.0	4911987.98	238
2017-11-30	12.1	12.6	12.1	12.32	0.26	2.16	1163902.0	14437762.6	830
2017-11-29	12.0	12.1	12.0	12.06	0.1	0.84	272962.0	3284913.54	169
2017-11-28	12.06	12.1	11.96	11.96	-0.11	-0.91	238789.0	2871694.26	168
2017-11-27	12.14	12.14	12.0	12.07	-0.01	-0.08	143347.0	1729833.0	214
2017-11-26	11.86	12.14	11.72	12.08	0.35	2.98	516469.0	6135065.14	322
2017-11-23	11.62	11.88	11.62	11.73	0.18	1.56	139693.0	1640274.78	113
2017-11-22	11.46	11.56	11.38	11.55	0.09	0.79	151127.0	1736988.5	87
2017-11-21	11.5	11.62	11.34	11.46	-0.07	-0.61	335023.0	3830366.5	216
2017-11-20	11.84	11.84	11.5	11.53	-0.32	-2.7	155145.0	1815768.18	153
2017-11-19	11.94	12.2	11.84	11.85	-0.06	-0.5	322521.0	3864218.22	111
2017-11-16	12.1	12.1	11.86	11.91	-0.1	-0.83	205139.0	2446607.88	165
2017-11-15	11.96	12.34	11.96	12.01	0.07	0.59	379042.0	4608837.54	340
2017-11-14	11.6	12.04	11.54	11.94	0.32	2.75	402256.0	4771684.32	293
2017-11-13	11.4	11.68	11.4	11.62	0.15	1.31	214492.0	2472828.9	173
2017-11-12	11.6	11.88	11.48	11.47	-0.06	-0.52	307667.0	3602946.1	318
2017-11-09	11.28	11.6	11.16	11.53	0.38	3.41	339701.0	3878088.92	289
2017-11-08	11.0	11.48	10.9	11.15	0.14	1.27	530635.0	5910676.28	369
2017-11-07	12.24	12.24	11.0	11.01	-1.21	-9.9	1133444.0	12728169.04	624
2017-11-06	12.44	12.54	12.2	12.22	-0.36	-2.86	340266.0	4197946.3	262
2017-11-05	12.28	12.6	12.0	12.58	-0.2	-1.56	299242.0	3717611.66	263
2017-11-02	12.86	12.86	12.66	12.78	-0.06	-0.47	192014.0	2449648.96	152
2017-11-01	13.1	13.18	12.82	12.84	0.03	0.23	502129.0	6498742.38	478
2017-10-31	12.5	13.06	12.44	12.81	0.34	2.73	446537.0	5720123.98	513
2017-10-30	12.54	12.56	12.44	12.47	-0.06	-0.48	155488.0	1944914.7	170
2017-10-29	12.5	12.62	12.46	12.53	-0.09	-0.71	144721.0	1810847.88	162
2017-10-26	12.7	12.7	12.36	12.62	0.0	0.0	163490.0	2039090.94	169
2017-10-25	12.58	12.7	12.4	12.62	0.13	1.04	111620.0	1405804.58	146
2017-10-24	12.66	12.8	12.3	12.49	-0.25	-1.96	325454.0	4072958.68	331
2017-10-23	12.86	13.1	12.6	12.74	-0.19	-1.47	475369.0	6084190.52	425
2017-10-22	13.0	13.2	12.68	12.93	0.01	0.08	854538.0	11050435.66	685
2017-10-19	13.0	13.22	12.62	12.92	0.04	0.31	1114988.0	14433292.82	1079
2017-10-18	11.9	13.06	11.84	12.88	1.0	8.42	584471.0	7426896.06	351
2017-10-17	11.96	11.96	11.86	11.88	-0.07	-0.59	91499.0	1089005.12	89
2017-10-16	11.58	11.96	11.58	11.95	0.06	0.5	173747.0	2054564.04	124
2017-10-15	12.0	12.06	11.86	11.89	-0.05	-0.42	132922.0	1587618.08	97
2017-10-12	11.92	12.1	11.84	11.94	0.02	0.17	307658.0	3686924.12	176
2017-10-11	12.08	12.14	11.84	11.92	-0.24	-1.97	394411.0	4719804.42	239
2017-10-10	12.5	12.5	12.1	12.16	-0.37	-2.95	349544.0	4311072.24	246
2017-10-09	12.58	12.6	12.4	12.53	-0.03	-0.24	147055.0	1837805.58	141
2017-10-08	12.72	12.78	12.54	12.56	-0.27	-2.1	172349.0	2179255.5	162
2017-10-05	13.0	13.0	12.8	12.83	-0.17	-1.31	404469.0	5196639.24	211
2017-10-04	13.0	13.06	12.96	13.0	-0.01	-0.08	205596.0	2672476.48	114
2017-10-03	13.02	13.04	12.9	13.01	0.0	0.0	239709.0	3110311.48	173
2017-10-02	13.06	13.06	12.96	13.01	-0.03	-0.23	130378.0	1694941.12	90
2017-10-01	13.0	13.06	12.96	13.04	-0.03	-0.23	204881.0	2664916.2	78
2017-09-28	12.96	13.08	12.96	13.07	0.06	0.46	138801.0	1808568.6	118
2017-09-27	12.94	13.08	12.9	13.01	0.02	0.15	115612.0	1501450.24	98
2017-09-26	13.0	13.04	12.98	12.99	0.0	0.0	104638.0	1360759.94	81
2017-09-25	13.06	13.08	12.98	12.99	-0.09	-0.69	189430.0	2467088.02	119
2017-09-21	13.04	13.2	13.04	13.08	0.02	0.15	212814.0	2790733.98	148
2017-09-20	13.1	13.18	13.04	13.06	-0.04	-0.31	199184.0	2605944.76	129
2017-09-19	13.1	13.22	13.1	13.1	-0.04	-0.3	196968.0	2590708.46	121
2017-09-18	13.16	13.3	13.12	13.14	-0.06	-0.45	211479.0	2789352.58	187
2017-09-17	13.22	13.28	13.12	13.2	-0.02	-0.15	260076.0	3439169.08	144
2017-09-14	13.28	13.28	13.2	13.22	-0.13	-0.97	187901.0	2487978.02	145
2017-09-13	13.42	13.42	13.36	13.35	-0.06	-0.45	54175.0	724527.18	62
2017-09-12	13.48	13.56	13.26	13.41	-0.07	-0.52	316957.0	4249274.4	221
2017-09-11	13.56	13.56	13.3	13.48	-0.03	-0.22	237381.0	3193550.6	163
2017-09-10	13.46	13.6	13.46	13.51	0.15	1.12	248743.0	3366795.94	202
2017-09-07	13.2	13.42	13.2	13.36	0.14	1.06	475174.0	6352716.2	156
2017-09-06	13.2	13.38	13.1	13.22	0.09	0.69	349070.0	4635652.12	219
2017-08-29	13.08	13.32	13.06	13.13	-0.01	-0.08	367123.0	4836580.22	199
2017-08-28	12.9	13.14	12.9	13.14	0.16	1.23	167886.0	2189758.04	106
2017-08-27	13.14	13.14	12.98	12.98	-0.21	-1.59	215001.0	2811023.42	198
2017-08-24	13.18	13.32	13.06	13.19	-0.06	-0.45	235056.0	3104565.86	186
2017-08-23	13.48	13.5	13.22	13.25	-0.16	-1.19	439233.0	5851450.88	249
2017-08-22	13.66	13.68	13.38	13.41	-0.29	-2.12	403961.0	5469914.22	298
2017-08-21	13.58	13.82	13.5	13.7	0.2	1.48	1113159.0	15218450.88	624
2017-08-20	13.2	13.58	13.2	13.5	0.33	2.51	1425259.0	19149676.88	723
2017-08-17	13.1	13.24	12.98	13.17	0.15	1.15	592456.0	7779082.78	416
2017-08-16	13.12	13.12	12.9	13.02	-0.13	-0.99	342398.0	4454771.54	286
2017-08-15	13.16	13.22	13.08	13.15	-0.01	-0.08	418287.0	5495180.62	288
2017-08-14	13.4	13.46	13.12	13.16	-0.13	-0.98	522502.0	6893748.7	305
2017-08-13	13.4	13.5	13.08	13.29	-0.1	-0.75	618682.0	8226044.22	353
2017-08-10	13.1	13.46	13.1	13.39	0.23	1.75	1240184.0	16545967.46	564
2017-08-09	13.02	13.24	12.88	13.16	0.17	1.31	973199.0	12670849.58	557
2017-08-08	12.6	13.08	12.52	12.99	0.44	3.51	1252356.0	16072095.5	660
2017-08-07	12.46	12.6	12.4	12.55	0.07	0.56	328577.0	4102210.26	167
2017-08-06	12.52	12.58	12.48	12.48	-0.01	-0.08	140804.0	1762139.1	113
2017-08-03	12.6	12.66	12.46	12.49	-0.12	-0.95	268180.0	3371587.2	224
2017-08-02	12.4	12.64	12.4	12.61	0.14	1.12	511958.0	6425394.42	358
2017-08-01	12.3	12.48	12.3	12.47	0.19	1.55	192562.0	2388018.44	160
2017-07-31	12.3	12.32	12.16	12.28	-0.07	-0.57	269491.0	3297856.06	198
2017-07-30	12.42	12.42	12.28	12.35	-0.08	-0.64	292055.0	3599556.64	225
2017-07-27	12.6	12.68	12.4	12.43	-0.07	-0.56	359766.0	4501449.14	256
2017-07-26	12.4	12.54	12.38	12.5	0.12	0.97	402184.0	5029169.32	265
2017-07-25	12.4	12.5	12.38	12.38	-0.05	-0.4	119044.0	1479787.94	103
2017-07-24	12.3	12.46	12.28	12.43	0.13	1.06	188606.0	2336555.94	151
2017-07-23	12.46	12.46	12.28	12.3	-0.13	-1.05	181853.0	2245753.74	177
2017-07-20	12.5	12.5	12.4	12.43	-0.1	-0.8	216778.0	2695368.82	184
2017-07-19	12.52	12.68	12.4	12.53	0.11	0.89	320899.0	4017635.76	261
2017-07-18	12.24	12.74	12.2	12.42	0.08	0.65	1247416.0	15695652.66	1004
2017-07-17	12.42	12.68	12.32	12.34	0.03	0.24	784969.0	9773792.68	515
2017-07-16	12.12	12.36	12.12	12.31	0.23	1.9	591674.0	7228177.44	376
2017-07-13	12.08	12.14	12.04	12.08	0.0	0.0	243354.0	2939556.9	135
2017-07-12	12.1	12.16	12.02	12.08	0.05	0.42	237435.0	2867983.66	145
2017-07-11	12.04	12.12	12.02	12.03	-0.03	-0.25	129546.0	1564614.44	120
2017-07-10	12.1	12.16	12.04	12.06	0.0	0.0	206151.0	2494081.38	150
2017-07-09	12.04	12.12	12.04	12.06	0.01	0.08	180832.0	2182774.28	88
2017-07-06	12.0	12.12	12.0	12.05	0.05	0.42	143343.0	1727532.16	91
2017-07-05	12.02	12.08	11.96	12.0	-0.04	-0.33	300531.0	3615184.14	154
2017-07-04	12.02	12.16	12.0	12.04	-0.15	-1.23	508452.0	6141167.34	302
2017-07-03	12.16	12.22	12.08	12.19	0.15	1.25	536860.0	6529405.76	216
2017-07-02	11.92	12.22	11.92	12.04	0.07	0.58	340986.0	4133425.6	190
2017-06-22	11.84	12.02	11.76	11.97	0.12	1.01	310519.0	3703469.04	199
2017-06-21	11.74	11.92	11.68	11.85	0.22	1.89	339785.0	4018905.04	199
2017-06-20	11.74	11.74	11.58	11.63	-0.04	-0.34	159910.0	1861651.88	164
2017-06-19	11.32	11.74	11.26	11.67	0.39	3.46	221140.0	2546004.96	195
2017-06-18	11.38	11.38	11.26	11.28	-0.11	-0.97	101161.0	1142377.12	119
2017-06-15	11.3	11.5	11.3	11.39	-0.32	-2.73	289142.0	3292370.26	251
2017-06-14	11.82	11.82	11.7	11.71	-0.08	-0.68	118781.0	1395830.34	89
2017-06-13	11.8	11.88	11.76	11.79	0.03	0.26	172024.0	2028273.32	95
2017-06-12	11.38	11.94	11.3	11.76	0.4	3.52	329393.0	3877924.12	248
2017-06-11	11.1	11.82	11.1	11.36	-0.13	-1.13	114203.0	1314420.82	133
2017-06-08	11.84	11.84	11.42	11.49	-0.41	-3.45	208571.0	2438183.28	134
2017-06-07	11.88	11.94	11.84	11.9	0.03	0.25	92107.0	1094309.36	71
2017-06-06	11.86	11.98	11.8	11.87	0.02	0.17	151529.0	1801127.0	129
2017-06-05	12.08	12.08	11.72	11.85	-0.09	-0.75	253229.0	2999717.58	141
2017-06-04	11.72	12.1	11.7	11.94	0.25	2.14	287201.0	3418130.72	148
2017-06-01	11.65	11.8	11.6	11.69	0.02	0.17	180749.0	2114077.9	106
2017-05-31	11.8	11.95	11.65	11.67	-0.21	-1.77	285029.0	3358775.3	170
2017-05-30	11.8	12.1	11.65	11.88	0.04	0.34	398509.0	4713652.0	235
2017-05-29	11.2	11.85	11.2	11.84	0.35	3.05	314547.0	3664033.65	167
2017-05-28	12.1	12.1	11.5	11.49	-0.59	-4.88	331617.0	3856845.25	247
2017-05-25	12.2	12.3	12.05	12.08	-0.17	-1.39	274511.0	3352994.8	197
2017-05-24	12.6	12.65	12.2	12.25	-0.35	-2.78	418418.0	5213419.0	256
2017-05-23	12.8	12.8	12.4	12.6	-0.28	-2.17	744572.0	9339007.8	410
2017-05-22	13.1	13.1	12.85	12.88	-0.17	-1.3	364019.0	4705622.75	204
2017-05-21	12.95	13.2	12.95	13.05	0.18	1.4	884542.0	11548730.6	449
2017-05-18	12.75	13.2	12.65	12.87	0.08	0.63	1499446.0	19479954.8	895
2017-05-17	12.7	12.85	12.65	12.79	0.03	0.24	532326.0	6795259.75	280
2017-05-16	12.6	12.85	12.6	12.76	0.18	1.43	276096.0	3517563.65	186
2017-05-15	12.5	12.65	12.45	12.58	0.07	0.56	244640.0	3075485.0	163
2017-05-14	12.55	12.55	12.45	12.51	-0.28	-2.19	284235.0	3552389.05	177
2017-05-11	13.25	13.25	12.7	12.79	-0.44	-3.33	265994.0	3451596.2	232
2017-05-10	13.4	13.45	13.15	13.23	-0.21	-1.56	280780.0	3728962.1	211
2017-05-09	13.4	13.45	13.35	13.44	0.04	0.3	106298.0	1427642.05	136
2017-05-08	13.45	13.45	13.3	13.4	0.01	0.07	87589.0	1172030.1	76
2017-05-07	13.55	13.55	13.35	13.39	-0.2	-1.47	133083.0	1785754.95	98
2017-05-04	13.6	13.7	13.55	13.59	-0.16	-1.16	195114.0	2654438.1	154
2017-05-03	13.7	13.85	13.55	13.75	0.07	0.51	829765.0	11385922.3	350
2017-05-02	13.7	13.7	13.6	13.68	0.03	0.22	241663.0	3295893.8	129
2017-05-01	13.9	13.9	13.65	13.65	-0.15	-1.09	424635.0	5851137.15	248
2017-04-30	13.8	13.95	13.75	13.8	0.15	1.1	482231.0	6671879.05	338
2017-04-27	13.6	13.75	13.6	13.65	0.12	0.89	264110.0	3611975.6	224
2017-04-26	13.35	13.6	13.25	13.53	0.19	1.42	400795.0	5400930.1	297
2017-04-25	13.4	13.4	13.3	13.34	-0.02	-0.15	138877.0	1852316.7	113
2017-04-24	13.25	13.4	13.2	13.36	0.06	0.45	188025.0	2505018.8	151
2017-04-23	13.4	13.55	13.2	13.3	0.19	1.45	267743.0	3572847.35	191
2017-04-20	13.25	13.25	13.0	13.11	-0.21	-1.58	249569.0	3280356.85	206
2017-04-19	13.35	13.35	13.2	13.32	-0.02	-0.15	149887.0	1991382.8	150
2017-04-18	13.55	13.7	13.3	13.34	-0.15	-1.11	340860.0	4595502.45	286
2017-04-17	13.4	13.5	13.4	13.49	0.08	0.6	182697.0	2453394.05	165
2017-04-16	13.55	13.55	13.3	13.41	-0.26	-1.9	510189.0	6850406.65	302
2017-04-13	13.9	13.9	13.65	13.67	-0.23	-1.65	327911.0	4528778.85	315
2017-04-12	13.65	14.1	13.65	13.9	0.22	1.61	1258652.0	17532506.65	772
2017-04-11	13.7	13.75	13.65	13.68	0.03	0.22	119070.0	1632706.0	107
2017-04-10	13.7	13.8	13.65	13.65	-0.01	-0.07	142035.0	1946596.35	128
2017-04-09	13.7	13.9	13.65	13.66	-0.05	-0.36	369649.0	5083636.75	296
2017-04-06	13.8	13.85	13.65	13.71	-0.03	-0.22	495606.0	6807820.3	304
2017-04-05	13.7	13.8	13.7	13.74	0.09	0.66	281617.0	3876964.2	167
2017-04-04	13.65	13.7	13.55	13.65	0.01	0.07	343401.0	4677383.5	221
2017-04-03	13.75	13.8	13.55	13.64	-0.02	-0.15	314961.0	4313796.1	238
2017-04-02	13.65	13.75	13.55	13.66	0.11	0.81	332699.0	4543428.95	259
2017-03-30	13.5	13.6	13.45	13.55	0.1	0.74	452515.0	6115181.25	237
2017-03-29	13.45	13.55	13.35	13.45	0.1	0.75	399753.0	5375536.7	208
2017-03-28	13.3	13.45	13.3	13.35	0.15	1.14	362971.0	4849179.15	258
2017-03-27	13.3	13.4	13.2	13.2	-0.19	-1.42	574809.0	7639727.6	292
2017-03-26	13.4	13.55	13.4	13.39	0.05	0.37	482238.0	6486713.0	326
2017-03-23	13.2	13.45	13.2	13.34	0.14	1.06	923529.0	12301806.75	532
2017-03-22	13.4	13.4	13.05	13.2	-0.3	-2.22	652373.0	8636527.2	425
2017-03-21	13.65	13.95	13.45	13.5	-0.18	-1.32	1526363.0	21013607.45	914
2017-03-20	14.05	14.05	13.65	13.68	-0.36	-2.56	1489154.0	20539975.6	834
2017-03-19	13.95	14.35	13.8	14.04	0.19	1.37	3848087.0	54239302.0	1948
2017-03-16	12.75	13.85	12.75	13.85	1.22	9.66	2471742.0	33329895.55	1406
2017-03-15	12.35	12.9	12.25	12.63	0.45	3.69	1087770.0	13760415.0	700
2017-03-14	12.2	12.25	11.85	12.18	0.0	0.0	686628.0	8242988.5	396
2017-03-13	12.6	12.8	12.1	12.18	-0.52	-4.09	413763.0	5236315.8	221
2017-03-12	12.9	12.9	12.6	12.7	-0.31	-2.38	289362.0	3685678.8	218
2017-03-09	13.15	13.35	12.85	13.01	-0.5	-3.7	968411.0	12603229.45	648
2017-03-08	13.65	13.65	13.5	13.51	-0.09	-0.66	151160.0	2046335.65	144
2017-03-07	13.55	13.7	13.55	13.6	0.01	0.07	248890.0	3389294.0	180
2017-03-06	13.75	13.75	13.45	13.59	-0.16	-1.16	362536.0	4913906.05	291
2017-03-05	13.85	13.85	13.7	13.75	-0.04	-0.29	282718.0	3896920.4	174
2017-03-02	13.65	13.9	13.65	13.79	0.19	1.4	817938.0	11287174.15	360
2017-03-01	13.7	13.75	13.5	13.6	-0.05	-0.37	582622.0	7949639.25	288
2017-02-28	13.4	13.7	13.4	13.65	0.15	1.11	553427.0	7502545.55	376
2017-02-27	13.9	14.0	13.45	13.5	-0.42	-3.02	742382.0	10259782.2	534
2017-02-26	13.55	14.05	13.55	13.92	0.33	2.43	1061032.0	14778323.65	569
2017-02-23	13.6	13.8	13.45	13.59	-0.07	-0.51	604832.0	8245019.0	411
2017-02-22	13.9	13.9	13.65	13.66	-0.12	-0.87	592973.0	8165836.9	370
2017-02-21	13.8	13.85	13.6	13.78	-0.02	-0.14	388520.0	5326167.5	308
2017-02-20	13.9	13.95	13.8	13.8	-0.14	-1.0	383445.0	5319697.9	335
2017-02-19	14.15	14.15	13.9	13.94	-0.1	-0.71	795340.0	11125730.3	413
2017-02-16	14.15	14.2	13.9	14.04	-0.06	-0.43	555152.0	7820286.5	320
2017-02-15	14.15	14.2	14.05	14.1	0.0	0.0	345454.0	4877963.1	183
2017-02-14	14.25	14.25	14.1	14.1	-0.18	-1.26	451949.0	6402707.8	264
2017-02-13	14.25	14.3	14.2	14.28	0.03	0.21	339740.0	4837334.6	193
2017-02-12	14.3	14.35	14.25	14.25	0.13	0.92	486699.0	6948652.15	269
2017-02-09	14.15	14.25	13.95	14.12	-0.09	-0.63	1007320.0	14229877.75	543
2017-02-08	14.45	14.55	14.1	14.21	-0.1	-0.7	1489685.0	21341628.5	879
2017-02-07	14.05	14.4	14.0	14.31	0.24	1.71	1004581.0	14266236.05	428
2017-02-06	14.05	14.3	13.95	14.07	0.1	0.72	698591.0	9829459.8	409
2017-02-05	14.25	14.25	13.9	13.97	-0.17	-1.2	793076.0	11211208.85	479
2017-02-02	14.1	14.4	14.1	14.14	0.15	1.07	1988669.0	28288226.75	878
2017-02-01	13.95	14.15	13.75	13.99	0.13	0.94	1166776.0	16314250.95	625
2017-01-31	13.75	14.0	13.6	13.86	-0.09	-0.65	877734.0	12104958.0	598
2017-01-30	14.3	14.3	13.85	13.95	-0.29	-2.04	1061498.0	15033834.95	655
2017-01-29	14.15	14.45	14.1	14.24	0.09	0.64	2325154.0	33213593.5	973
2017-01-26	14.25	14.3	14.05	14.15	-0.06	-0.42	763528.0	10834102.95	465
2017-01-25	14.15	14.5	14.15	14.21	0.16	1.14	2024719.0	28953879.95	925
2017-01-24	14.25	14.25	14.05	14.05	-0.14	-0.99	1049999.0	14844665.3	705
2017-01-23	14.3	14.35	14.0	14.19	-0.13	-0.91	2562400.0	36289421.65	1351
2017-01-22	14.5	14.5	14.25	14.32	-0.11	-0.76	1564929.0	22459530.5	714
2017-01-19	14.35	14.6	14.25	14.43	0.14	0.98	1864883.0	26915545.55	1020
2017-01-18	14.65	14.65	14.1	14.29	-0.18	-1.24	2349249.0	33817052.7	1381
2017-01-17	14.2	14.7	14.1	14.47	0.38	2.7	4226443.0	60672521.2	2278
2017-01-16	13.65	14.65	13.55	14.09	0.5	3.68	7214464.0	102728315.7	3303
2017-01-15	13.35	13.7	13.35	13.59	0.35	2.64	1425636.0	19343618.8	745
2017-01-12	13.35	13.45	13.05	13.24	0.13	0.99	892359.0	11867098.9	623
2017-01-11	13.25	13.7	13.05	13.11	-0.08	-0.61	1968659.0	26370958.65	1203
2017-01-10	13.3	13.85	13.05	13.19	0.16	1.23	2825242.0	38092213.1	1659
2017-01-09	13.4	13.4	12.35	13.03	-0.32	-2.4	2302714.0	29474175.2	1253
2017-01-08	13.8	13.8	13.3	13.35	-0.37	-2.7	1002806.0	13628383.6	590
2017-01-05	13.8	14.0	13.6	13.72	-0.15	-1.08	1198018.0	16527821.75	694
2017-01-04	14.0	14.15	13.55	13.87	-0.14	-1.0	1549817.0	21647339.8	1058
2017-01-03	14.6	15.1	13.8	14.01	-0.29	-2.03	8001814.0	115163943.0	3871
2017-01-02	13.3	14.3	13.15	14.3	1.3	10.0	5530004.0	77592621.0	1650
2017-01-01	12.1	13.2	12.1	13.0	0.95	7.88	3477979.0	43589855.55	1313
2016-12-29	12.25	12.3	11.9	12.05	-0.19	-1.55	1637480.0	19785585.85	807
2016-12-28	12.1	12.45	12.0	12.24	0.26	2.17	3018397.0	36970366.7	1167
2016-12-27	11.75	12.1	11.75	11.98	0.3	2.57	1690928.0	20216896.2	692
2016-12-26	11.75	11.95	11.65	11.68	0.01	0.09	1798653.0	21180969.5	788
2016-12-25	11.65	11.75	11.55	11.67	0.15	1.3	1222383.0	14275458.15	558
2016-12-22	11.65	11.75	11.45	11.52	-0.04	-0.35	1193122.0	13827590.15	558
2016-12-21	11.5	11.65	11.35	11.56	0.08	0.7	1465466.0	16897504.15	800
2016-12-20	11.5	11.55	11.05	11.48	-0.12	-1.03	3795417.0	43070342.1	1494
2016-12-19	12.0	12.05	11.5	11.6	-0.39	-3.25	1269216.0	15025122.3	605
2016-12-18	11.9	12.1	11.9	11.99	0.25	2.13	1484212.0	17841547.2	742
2016-12-15	11.35	11.8	11.3	11.74	0.2	1.73	1622621.0	18824641.3	888
2016-12-14	12.15	12.3	11.4	11.54	-0.54	-4.47	3128915.0	37291594.6	1589
2016-12-13	11.9	12.65	11.75	12.08	0.19	1.6	6511234.0	79445337.55	2681
2016-12-12	11.4	12.25	11.1	11.89	0.56	4.94	8442056.0	100021553.7	2962
2016-12-11	11.3	11.55	11.3	11.33	0.14	1.25	1386302.0	15816444.3	568
2016-12-08	11.35	11.5	11.1	11.19	-0.11	-0.97	1791533.0	20159708.75	752
2016-12-07	11.2	11.4	10.95	11.3	0.22	1.99	2608862.0	29218670.7	1024
2016-12-06	10.8	11.15	10.8	11.08	0.38	3.55	2450825.0	27019744.85	810
2016-12-05	10.55	10.85	10.5	10.7	0.11	1.04	1463175.0	15642943.55	513
2016-12-04	10.6	10.85	10.5	10.59	0.06	0.57	1925836.0	20554404.35	686
2016-12-01	10.35	10.6	10.3	10.53	0.33	3.24	1688266.0	17604836.95	600
2016-11-30	10.25	10.35	10.2	10.2	0.08	0.79	852360.0	8742293.7	388
2016-11-29	10.4	10.5	10.1	10.12	-0.21	-2.03	1041679.0	10686717.4	512
2016-11-28	10.1	10.45	10.1	10.33	0.29	2.89	2609723.0	26876173.4	869
2016-11-27	9.9	10.15	9.85	10.04	0.04	0.4	794829.0	7991933.85	365
2016-11-24	10.15	10.25	9.9	10.0	-0.09	-0.89	940276.0	9481532.75	422
2016-11-23	10.05	10.25	9.95	10.09	0.15	1.51	1340218.0	13563533.5	594
2016-11-22	9.5	10.2	9.45	9.94	0.46	4.85	3030645.0	29958767.6	1238
2016-11-21	9.65	9.7	9.4	9.48	-0.11	-1.15	650348.0	6203225.8	364
2016-11-20	9.75	9.85	9.5	9.59	0.09	0.95	1255153.0	12105204.15	571
2016-11-17	9.5	9.6	9.35	9.5	0.03	0.32	686204.0	6509396.7	331
2016-11-16	9.2	9.5	9.2	9.47	0.4	4.41	1223311.0	11447287.0	401
2016-11-15	9.35	9.4	8.85	9.07	-0.28	-2.99	981444.0	8989501.4	467
2016-11-14	9.6	9.7	9.3	9.35	-0.18	-1.89	1366261.0	13031006.4	543
2016-11-13	9.55	9.7	9.45	9.53	-0.01	-0.1	2286055.0	21933165.1	705
2016-11-10	9.4	9.65	9.4	9.54	0.26	2.8	744807.0	7130866.25	325
2016-11-09	8.8	9.45	8.8	9.28	0.24	2.65	715640.0	6546474.9	354
2016-11-08	9.15	9.2	9.0	9.04	-0.04	-0.44	605020.0	5512941.7	252
2016-11-07	8.6	9.25	8.55	9.08	0.56	6.57	1937985.0	17273109.4	618
2016-11-06	8.4	8.55	8.4	8.52	0.12	1.43	298103.0	2539363.45	165
2016-11-03	8.35	8.5	8.3	8.4	0.1	1.2	337242.0	2838602.5	172
2016-11-02	8.5	8.55	8.15	8.3	-0.24	-2.81	553883.0	4635403.8	281
2016-11-01	8.6	8.7	8.5	8.54	-0.01	-0.12	866288.0	7457373.85	321
2016-10-31	8.4	8.75	8.4	8.55	0.1	1.18	978352.0	8398964.5	340
2016-10-30	8.5	8.55	8.4	8.45	0.0	0.0	183179.0	1554077.25	104
2016-10-27	8.4	8.5	8.4	8.45	0.05	0.6	161352.0	1365423.45	98
2016-10-26	8.45	8.55	8.4	8.4	-0.05	-0.59	253230.0	2140182.85	128
2016-10-25	8.6	8.6	8.45	8.45	-0.1	-1.17	501560.0	4268462.9	189
2016-10-24	8.3	8.75	8.3	8.55	0.31	3.76	1352027.0	11625551.25	485
2016-10-23	8.05	8.35	8.05	8.24	0.17	2.11	386319.0	3179659.05	177
2016-10-20	7.85	8.1	7.8	8.07	0.08	1.0	557002.0	4449295.95	298
2016-10-19	7.7	8.1	7.45	7.99	0.31	4.04	801006.0	6170652.1	346
2016-10-18	8.0	8.0	7.45	7.68	-0.22	-2.78	151139.0	1178477.7	120
2016-10-17	8.0	8.0	7.9	7.9	-0.14	-1.74	191401.0	1523766.7	95
2016-10-16	8.1	8.15	8.0	8.04	-0.11	-1.35	82986.0	671309.2	82
2016-10-13	8.25	8.45	8.1	8.15	-0.1	-1.21	472206.0	3907348.5	174
2016-10-12	8.2	8.3	8.15	8.25	0.0	0.0	231003.0	1905799.65	89
2016-10-11	8.1	8.3	8.1	8.25	0.28	3.51	377666.0	3096408.55	162
2016-10-10	7.6	8.0	7.6	7.97	0.14	1.79	238964.0	1869006.65	145
2016-10-09	8.15	8.2	7.8	7.83	-0.33	-4.04	365714.0	2947743.05	199
2016-10-06	8.25	8.25	8.05	8.16	0.0	0.0	523284.0	4268886.55	243
2016-10-05	8.1	8.25	7.9	8.16	0.04	0.49	679133.0	5500471.8	324
2016-10-04	7.75	8.15	7.55	8.12	0.33	4.24	827864.0	6518583.8	382
2016-10-03	7.55	7.95	7.5	7.79	0.28	3.73	665456.0	5167850.25	403
2016-10-02	8.1	8.2	7.5	7.51	-0.6	-7.4	585796.0	4614546.3	224
2016-09-29	8.05	8.2	7.85	8.11	0.06	0.75	623557.0	5029426.8	285
2016-09-28	8.95	8.95	7.9	8.05	-0.68	-7.79	649179.0	5377130.7	271
2016-09-27	9.3	9.3	8.6	8.73	-0.74	-7.81	451398.0	4093770.65	235
2016-09-26	9.6	9.6	9.45	9.47	-0.05	-0.53	172680.0	1647271.0	117
2016-09-25	9.6	9.7	9.45	9.52	-0.15	-1.55	143759.0	1370228.65	107
2016-09-21	9.75	9.75	9.6	9.67	-0.02	-0.21	108292.0	1047782.45	90
2016-09-20	9.55	9.7	9.5	9.69	0.06	0.62	105406.0	1013829.95	101
2016-09-19	9.9	10.05	9.35	9.63	-0.32	-3.22	411513.0	3942621.15	217
2016-09-18	10.1	10.1	9.9	9.95	-0.2	-1.97	116869.0	1166742.15	104
2016-09-08	10.1	10.2	10.05	10.15	0.1	1.0	123331.0	1247106.3	115
2016-09-07	10.05	10.1	10.0	10.05	-0.03	-0.3	120422.0	1210814.1	111
2016-09-06	10.3	10.3	10.05	10.08	-0.12	-1.18	220786.0	2242152.5	154
2016-09-05	10.05	10.3	10.0	10.2	0.21	2.1	419003.0	4254777.85	216
2016-09-04	9.85	10.0	9.85	9.99	0.18	1.83	171800.0	1711300.75	148
2016-09-01	9.9	9.95	9.7	9.81	-0.27	-2.68	373493.0	3659638.65	288
2016-08-31	10.25	10.3	10.05	10.08	-0.16	-1.56	713047.0	7255536.55	356
2016-08-30	10.15	10.3	10.1	10.24	0.13	1.29	615944.0	6286118.6	247
2016-08-29	10.05	10.3	10.0	10.11	0.04	0.4	877903.0	8925403.15	434
2016-08-28	9.85	10.1	9.85	10.07	0.31	3.18	508861.0	5081420.5	268
2016-08-25	9.85	10.0	9.75	9.76	-0.08	-0.81	315775.0	3105056.8	244
2016-08-24	10.3	10.3	9.8	9.84	-0.41	-4.0	464195.0	4682786.8	260
2016-08-23	10.25	10.4	10.15	10.25	0.01	0.1	563077.0	5769900.25	272
2016-08-22	10.55	10.55	10.15	10.24	-0.47	-4.39	373046.0	3883892.4	249
2016-08-21	10.9	10.9	10.7	10.71	-0.12	-1.11	173874.0	1875961.05	132
2016-08-18	10.8	10.95	10.6	10.83	-0.05	-0.46	511295.0	5476592.4	284
2016-08-17	11.2	11.2	10.85	10.88	-0.35	-3.12	569177.0	6268218.55	268
2016-08-16	11.25	11.3	11.1	11.23	0.0	0.0	635291.0	7112693.5	211
2016-08-15	11.45	11.45	11.2	11.23	-0.16	-1.4	586942.0	6642113.9	250
2016-08-14	11.3	11.45	11.3	11.39	0.14	1.24	731015.0	8328360.6	282
2016-08-11	11.1	11.45	11.1	11.25	0.15	1.35	1060431.0	12023788.95	508
2016-08-10	11.2	11.2	11.05	11.1	-0.06	-0.54	504510.0	5616072.65	225
2016-08-09	11.05	11.2	11.05	11.16	0.15	1.36	493776.0	5498088.85	250
2016-08-08	11.05	11.05	10.9	11.01	0.01	0.09	343100.0	3772674.85	157
2016-08-07	11.0	11.05	11.0	11.0	0.0	0.0	191117.0	2108039.6	131
2016-08-04	11.15	11.2	10.95	11.0	-0.08	-0.72	334672.0	3698358.2	235
2016-08-03	11.1	11.2	10.9	11.08	0.07	0.64	1195201.0	13238280.25	663
2016-08-02	10.85	11.05	10.6	11.01	0.15	1.38	1089934.0	11887782.8	526
2016-08-01	10.7	11.1	10.7	10.86	0.26	2.45	861296.0	9385357.95	417
2016-07-31	10.85	10.85	10.5	10.6	-0.31	-2.84	234144.0	2498478.35	188
2016-07-28	11.15	11.15	10.8	10.91	-0.22	-1.98	429917.0	4712831.25	302
2016-07-27	11.2	11.2	11.0	11.13	-0.12	-1.07	410742.0	4545510.5	242
2016-07-26	11.35	11.5	11.2	11.25	-0.19	-1.66	190214.0	2148913.1	169
2016-07-25	11.5	11.5	11.25	11.44	0.07	0.62	226074.0	2582432.4	174
2016-07-24	11.35	11.45	11.2	11.37	-0.03	-0.26	219730.0	2493315.9	157
2016-07-21	11.7	11.7	11.4	11.4	-0.2	-1.72	313720.0	3612307.15	183
2016-07-20	11.6	11.75	11.55	11.6	-0.04	-0.34	419635.0	4884277.65	202
2016-07-19	11.55	11.75	11.55	11.64	0.12	1.04	1002970.0	11697450.7	463
2016-07-18	11.6	11.65	11.5	11.52	-0.08	-0.69	425098.0	4908037.05	253
2016-07-17	11.45	11.7	11.45	11.6	0.18	1.58	927027.0	10763872.15	422
2016-07-14	11.6	11.6	11.3	11.42	-0.14	-1.21	444854.0	5097176.4	261
2016-07-13	11.45	11.75	11.4	11.56	0.22	1.94	1879150.0	21788063.0	618
2016-07-12	11.05	11.4	11.05	11.34	0.34	3.09	1725492.0	19521079.25	698
2016-07-11	11.05	11.05	10.9	11.0	0.01	0.09	646132.0	7110775.75	257
2016-07-10	10.95	11.0	10.95	10.99	0.11	1.01	275038.0	3021429.85	147
2016-06-30	11.1	11.1	10.85	10.88	-0.15	-1.36	424714.0	4678793.8	185
2016-06-29	11.2	11.25	11.0	11.03	-0.12	-1.08	891337.0	9882865.0	290
2016-06-28	11.05	11.4	11.05	11.15	0.13	1.18	1791192.0	20102156.4	555
2016-06-27	10.95	11.35	10.9	11.02	0.09	0.82	1831874.0	20387151.05	604
2016-06-26	10.35	10.95	10.3	10.93	-0.08	-0.73	971656.0	10333489.35	418
2016-06-23	11.15	11.25	10.95	11.01	-0.09	-0.81	1460750.0	16188969.65	492
2016-06-22	11.05	11.5	11.05	11.1	0.05	0.45	3450614.0	38893339.05	896
2016-06-21	11.0	11.3	11.0	11.05	0.11	1.01	2481165.0	27676094.1	677
2016-06-20	11.1	11.1	10.85	10.94	-0.13	-1.17	637997.0	7002065.75	205
2016-06-19	11.05	11.2	11.0	11.07	0.12	1.1	718665.0	7975329.35	303
2016-06-16	10.65	11.15	10.65	10.95	0.26	2.43	1652677.0	18145440.25	655
2016-06-15	10.95	10.95	10.65	10.69	-0.19	-1.75	595607.0	6446377.15	176
2016-06-14	10.9	10.95	10.85	10.88	-0.01	-0.09	180528.0	1965511.95	140
2016-06-13	10.8	11.05	10.8	10.89	0.09	0.83	555290.0	6078990.8	164
2016-06-12	10.8	10.9	10.7	10.8	-0.07	-0.64	171922.0	1854352.35	111
2016-06-09	11.0	11.0	10.85	10.87	-0.07	-0.64	431686.0	4712833.9	181
2016-06-08	10.8	11.15	10.75	10.94	0.22	2.05	1868402.0	20582621.2	590
2016-06-07	10.55	10.75	10.5	10.72	0.2	1.9	297744.0	3168993.05	153
2016-06-06	10.6	10.6	10.45	10.52	0.03	0.29	169154.0	1781905.7	133
2016-06-05	10.75	10.75	10.45	10.49	-0.25	-2.33	473705.0	5037476.25	321
2016-06-02	10.9	11.15	10.7	10.74	-0.04	-0.37	1898545.0	20793164.2	759
2016-06-01	10.6	10.95	10.5	10.78	0.21	1.99	1924177.0	20759033.45	784
2016-05-31	10.5	10.65	10.4	10.57	0.15	1.44	642571.0	6748222.0	279
2016-05-30	10.6	10.85	10.35	10.42	-0.13	-1.23	2262793.0	24098120.15	949
2016-05-29	10.4	10.7	10.35	10.55	0.05	0.48	963883.0	10165976.35	404
2016-05-26	10.45	10.7	10.4	10.5	0.1	0.96	914486.0	9613836.4	360
2016-05-25	10.4	10.45	10.35	10.4	0.11	1.07	487725.0	5075897.75	361
2016-05-24	10.1	10.35	10.05	10.29	0.08	0.78	301832.0	3085191.1	177
2016-05-23	11.15	11.15	10.2	10.21	-0.96	-8.59	858537.0	9083854.05	443
2016-05-22	11.25	11.3	11.15	11.17	-0.12	-1.06	345961.0	3885119.6	200
2016-05-19	11.25	11.35	11.2	11.29	-0.15	-1.31	419515.0	4733952.1	250
2016-05-18	11.55	11.6	11.4	11.44	-0.06	-0.52	534922.0	6160230.95	203
2016-05-17	11.5	11.65	11.5	11.5	0.05	0.44	900249.0	10408037.85	284
2016-05-16	11.45	11.55	11.4	11.45	0.02	0.17	447050.0	5127579.4	216
2016-05-15	11.4	11.55	11.4	11.43	0.03	0.26	634214.0	7274338.6	266
2016-05-12	11.5	11.55	11.4	11.4	-0.06	-0.52	351166.0	4027598.9	228
2016-05-11	11.7	11.7	11.45	11.46	-0.14	-1.21	477713.0	5516508.95	256
2016-05-10	11.45	11.8	11.35	11.6	0.03	0.26	785957.0	9154793.25	371
2016-05-09	11.6	11.65	11.45	11.57	0.03	0.26	552391.0	6390854.1	264
2016-05-08	11.6	11.75	11.55	11.54	0.01	0.09	743334.0	8657806.7	313
2016-05-05	11.45	11.6	11.45	11.53	0.18	1.59	495537.0	5705095.25	242
2016-05-04	11.25	11.6	11.25	11.35	-0.21	-1.82	474742.0	5429281.1	284
2016-05-03	11.9	12.0	11.3	11.56	-0.29	-2.45	1384800.0	16220695.25	537
2016-05-02	12.05	12.05	11.75	11.85	-0.23	-1.9	1384875.0	16454941.75	593
2016-05-01	12.2	12.4	11.9	12.08	-0.18	-1.47	4634302.0	56405926.7	1654
2016-04-28	11.5	12.45	11.5	12.26	0.8	6.98	9139376.0	109896845.05	2721
2016-04-27	11.4	11.6	11.35	11.46	0.12	1.06	2399876.0	27523505.25	620
2016-04-26	11.1	11.6	11.05	11.34	0.14	1.25	1755830.0	19973528.7	560
2016-04-25	11.35	11.35	11.05	11.2	-0.09	-0.8	1275026.0	14263933.95	441
2016-04-24	11.2	11.55	11.15	11.29	0.2	1.8	3235239.0	36770427.3	805
2016-04-21	11.05	11.3	10.95	11.09	0.05	0.45	1391699.0	15449990.25	551
2016-04-20	10.65	11.2	10.55	11.04	0.28	2.6	1909253.0	20933100.7	702
2016-04-19	10.65	10.8	10.6	10.76	0.25	2.38	668196.0	7166045.3	310
2016-04-18	10.25	10.55	10.25	10.51	0.01	0.1	681295.0	7065826.75	321
2016-04-17	10.85	10.85	10.5	10.5	-0.3	-2.78	747805.0	7957940.25	355
2016-04-14	10.8	10.85	10.7	10.8	-0.01	-0.09	690955.0	7453151.15	321
2016-04-13	10.8	10.95	10.75	10.81	0.08	0.75	910640.0	9869892.4	343
2016-04-12	10.65	10.8	10.55	10.73	0.08	0.75	698933.0	7490939.55	352
2016-04-11	10.4	10.7	10.4	10.65	0.28	2.7	1443930.0	15238678.1	608
2016-04-10	10.45	10.5	10.3	10.37	0.08	0.78	791938.0	8240123.8	295
2016-04-07	10.25	10.5	10.2	10.29	0.15	1.48	1063958.0	11010475.9	477
2016-04-06	10.15	10.35	10.15	10.14	0.02	0.2	664492.0	6804840.75	246
2016-04-05	10.0	10.2	9.95	10.12	0.07	0.7	481840.0	4862327.3	246
2016-04-04	10.05	10.1	9.9	10.05	0.2	2.03	478631.0	4787070.25	244
2016-04-03	10.35	10.35	9.8	9.85	-0.39	-3.81	428943.0	4284734.15	258
2016-03-31	10.35	10.35	10.2	10.24	-0.09	-0.87	541801.0	5569840.45	276
2016-03-30	10.35	10.4	10.25	10.33	0.03	0.29	395771.0	4088784.45	208
2016-03-29	10.35	10.4	10.15	10.3	0.0	0.0	357892.0	3668216.75	247
2016-03-28	10.6	10.65	10.2	10.3	-0.22	-2.09	511340.0	5345609.7	369
2016-03-27	10.8	10.95	10.45	10.52	-0.35	-3.22	841462.0	8965641.7	437
2016-03-24	11.0	11.05	10.85	10.87	-0.22	-1.98	514209.0	5634026.3	272
2016-03-23	11.1	11.2	10.95	11.09	0.01	0.09	1188418.0	13205906.8	450
2016-03-22	11.35	11.35	10.9	11.08	-0.21	-1.86	1358959.0	15126432.95	507
2016-03-21	11.25	11.45	11.1	11.29	0.12	1.07	2949166.0	33399016.35	1127
2016-03-20	11.15	11.35	11.05	11.17	0.1	0.9	2304053.0	25826540.0	834
2016-03-17	11.1	11.3	11.05	11.07	0.03	0.27	2287465.0	25540692.55	660
2016-03-16	10.8	11.1	10.75	11.04	0.34	3.18	1567968.0	17224100.1	709
2016-03-15	10.4	10.75	10.4	10.7	0.15	1.42	1093961.0	11535944.75	580
2016-03-14	10.9	11.05	10.5	10.55	-0.39	-3.56	1438158.0	15563115.9	740
2016-03-13	10.85	11.2	10.85	10.94	0.15	1.39	2797349.0	30756140.5	903
2016-03-10	10.75	10.9	10.65	10.79	0.05	0.47	1652330.0	17807691.8	654
2016-03-09	10.75	10.95	10.65	10.74	-0.03	-0.28	1398319.0	15133385.75	536
2016-03-08	10.75	10.85	10.55	10.77	0.13	1.22	1231017.0	13183956.75	479
2016-03-07	10.7	10.85	10.55	10.64	0.02	0.19	1486081.0	15881885.1	512
2016-03-06	10.9	11.0	10.6	10.62	0.11	1.05	1823980.0	19647137.65	672
2016-03-03	10.7	10.7	10.5	10.51	-0.13	-1.22	1358048.0	14403540.45	540
2016-03-02	10.45	10.9	10.25	10.64	0.29	2.8	1883463.0	19895014.3	878
2016-03-01	10.35	10.5	10.35	10.35	0.09	0.88	1427470.0	14873885.25	438
2016-02-29	10.6	10.6	10.2	10.26	-0.23	-2.19	2438919.0	25285327.55	952
2016-02-28	10.3	10.6	10.25	10.49	0.34	3.35	2569909.0	26878165.85	951
2016-02-25	10.1	10.45	10.05	10.15	0.15	1.5	3193469.0	32702852.3	1392
2016-02-24	10.15	10.35	9.95	10.0	-0.34	-3.29	3012429.0	30678647.4	1149
2016-02-23	10.0	10.45	9.95	10.34	0.39	3.92	2675956.0	27398276.75	1361
2016-02-22	9.8	10.1	9.8	9.95	0.32	3.32	1337769.0	13301005.85	472
2016-02-21	9.5	9.8	9.5	9.63	0.12	1.26	563426.0	5432792.15	292
2016-02-18	9.6	9.7	9.45	9.51	0.08	0.85	862017.0	8272669.55	336
2016-02-17	9.1	9.55	9.1	9.43	0.25	2.72	838217.0	7922255.9	369
2016-02-16	9.5	9.55	9.1	9.18	-0.05	-0.54	490485.0	4586178.4	319
2016-02-15	9.2	9.35	9.05	9.23	0.23	2.56	491221.0	4525163.8	251
2016-02-14	9.7	9.7	8.85	9.0	-0.28	-3.02	353223.0	3280516.9	208
2016-02-11	9.85	10.0	9.2	9.28	-0.52	-5.31	1079829.0	10487148.45	440
2016-02-10	9.75	9.9	9.75	9.8	0.01	0.1	278253.0	2733421.3	152
2016-02-09	9.75	10.0	9.75	9.79	-0.03	-0.31	571127.0	5638775.1	274
2016-02-08	10.1	10.1	9.7	9.82	-0.11	-1.11	315953.0	3135988.7	268
2016-02-07	10.15	10.2	9.85	9.93	-0.29	-2.84	580102.0	5809135.65	331
2016-02-04	10.1	10.7	10.05	10.22	0.32	3.23	2334592.0	24222673.6	930
2016-02-03	9.7	9.95	9.7	9.9	0.13	1.33	286788.0	2825512.05	146
2016-02-02	9.7	10.05	9.7	9.77	-0.24	-2.4	749764.0	7425852.8	405
2016-02-01	9.75	10.15	9.7	10.01	0.2	2.04	1401909.0	14003325.85	898
2016-01-31	10.0	10.05	9.75	9.81	0.17	1.76	731449.0	7279127.05	356
2016-01-28	9.65	9.9	9.6	9.64	0.14	1.47	930659.0	9066978.15	414
2016-01-27	9.55	9.8	9.45	9.5	0.16	1.71	1029854.0	9854276.4	489
2016-01-26	8.8	9.5	8.8	9.34	0.27	2.98	860101.0	7959637.35	553
2016-01-25	8.3	9.35	8.3	9.07	0.38	4.37	908748.0	8024310.95	547
2016-01-24	9.25	9.35	8.5	8.69	-0.03	-0.34	519692.0	4688904.15	286
2016-01-21	8.25	8.9	8.25	8.72	-0.18	-2.02	573214.0	4971443.95	255
2016-01-20	9.0	9.1	8.85	8.9	-0.71	-7.39	509389.0	4580843.15	316
2016-01-19	9.25	9.7	9.25	9.61	0.55	6.07	673417.0	6363557.2	375
2016-01-18	8.5	9.3	8.5	9.06	0.09	1.0	604518.0	5475306.55	342
2016-01-17	9.0	9.15	8.95	8.97	-0.97	-9.76	671513.0	6043504.85	381
2016-01-14	10.9	10.9	9.85	9.94	-0.96	-8.81	568720.0	5811142.5	413
2016-01-13	11.15	11.15	10.8	10.9	-0.14	-1.27	610340.0	6714601.05	359
2016-01-12	11.2	11.3	10.9	11.04	-0.27	-2.39	624802.0	6934653.75	322
2016-01-11	10.95	11.4	10.75	11.31	0.22	1.98	877212.0	9722289.55	497
2016-01-10	12.0	12.15	10.95	11.09	-1.07	-8.8	1493382.0	17476078.75	717
2016-01-07	12.35	12.5	11.9	12.16	-0.55	-4.33	351319.0	4313887.25	286
2016-01-06	13.0	13.05	12.5	12.71	-0.31	-2.38	275616.0	3534384.65	209
2016-01-05	13.15	13.2	12.9	13.02	-0.01	-0.08	468748.0	6111711.2	304
2016-01-04	13.5	13.7	13.0	13.03	-0.55	-4.05	759222.0	10154679.3	450
2016-01-03	13.7	13.7	13.5	13.58	-0.04	-0.29	545436.0	7417578.45	299
2015-12-31	13.85	13.9	13.5	13.62	-0.28	-2.01	861399.0	11808675.4	690
2015-12-30	13.35	14.25	13.3	13.9	0.63	4.75	4518185.0	62999087.1	2410
2015-12-29	13.05	13.35	12.85	13.27	0.04	0.3	1043876.0	13763957.45	501
2015-12-28	13.05	13.45	13.05	13.23	0.18	1.38	1000527.0	13279385.95	578
2015-12-27	13.1	13.1	12.7	13.05	0.0	0.0	428480.0	5542807.2	315
2015-12-24	13.4	13.4	12.95	13.05	-0.18	-1.36	681921.0	8980495.9	437
2015-12-23	13.65	13.95	13.1	13.23	-0.29	-2.14	2084096.0	28373054.05	835
2015-12-22	13.3	13.65	13.3	13.52	0.19	1.43	1327660.0	17929925.85	499
2015-12-21	13.15	13.4	13.15	13.33	0.17	1.29	620030.0	8232069.55	278
2015-12-20	13.0	13.3	12.9	13.16	-0.02	-0.15	980189.0	12890335.4	549
2015-12-17	13.05	13.4	13.05	13.18	0.18	1.38	1338736.0	17667839.1	809
2015-12-16	12.9	13.1	12.75	13.0	0.1	0.78	906798.0	11740058.25	458
2015-12-15	12.7	13.0	12.5	12.9	0.39	3.12	1118897.0	14381841.6	654
2015-12-14	13.05	13.05	12.45	12.51	0.01	0.08	334575.0	4253559.05	253
2015-12-13	12.15	12.7	12.15	12.5	-0.46	-3.55	452126.0	5598522.85	310
2015-12-10	13.0	13.15	12.95	12.96	-0.09	-0.69	242604.0	3163424.25	265
2015-12-09	13.2	13.4	13.0	13.05	-0.2	-1.51	372774.0	4901322.7	398
2015-12-08	13.7	13.7	13.25	13.25	-0.52	-3.78	485874.0	6500100.85	346
2015-12-07	13.8	14.0	13.75	13.77	-0.08	-0.58	735465.0	10227729.6	411
2015-12-06	13.8	14.15	13.8	13.85	-0.01	-0.07	746209.0	10392201.85	373
2015-12-03	14.1	14.1	13.8	13.86	-0.26	-1.84	604777.0	8432038.8	300
2015-12-02	14.25	14.35	14.05	14.12	-0.16	-1.12	823840.0	11667848.15	382
2015-12-01	14.05	14.5	14.0	14.28	0.21	1.49	1150239.0	16382168.95	628
2015-11-30	14.15	14.2	13.95	14.07	-0.05	-0.35	797902.0	11190984.65	533
2015-11-29	13.75	14.55	13.75	14.12	0.37	2.69	3589180.0	50997006.6	1719
2015-11-26	13.9	13.95	13.7	13.75	0.0	0.0	449893.0	6207604.5	405
2015-11-25	14.0	14.05	13.75	13.75	-0.24	-1.72	509676.0	7053704.6	341
2015-11-24	13.75	14.25	13.75	13.99	0.19	1.38	1606862.0	22506041.0	803
2015-11-23	13.8	13.9	13.7	13.8	-0.03	-0.22	474147.0	6540483.35	349
2015-11-22	13.8	14.0	13.7	13.83	0.17	1.24	648378.0	8982297.15	440
2015-11-19	13.5	13.7	13.45	13.66	0.28	2.09	604880.0	8185865.15	420
2015-11-18	13.35	13.45	13.3	13.38	-0.08	-0.59	424292.0	5687068.9	305
2015-11-17	13.65	13.7	13.4	13.46	-0.15	-1.1	574429.0	7806320.0	361
2015-11-16	13.65	13.85	13.5	13.61	0.02	0.15	1121986.0	15280857.15	694
2015-11-15	13.25	14.35	13.2	13.59	-0.07	-0.51	3392349.0	47095716.7	2172
2015-11-12	13.8	13.85	13.55	13.66	-0.14	-1.01	582757.0	7984106.4	415
2015-11-11	13.9	14.0	13.8	13.8	-0.1	-0.72	888409.0	12358386.85	565
2015-11-10	13.55	14.15	13.45	13.9	0.46	3.42	3108336.0	43082454.25	1565
2015-11-09	13.5	13.75	13.25	13.44	0.06	0.45	961938.0	12950941.7	614
2015-11-08	13.1	13.4	13.05	13.38	0.28	2.14	1054557.0	13936570.75	559
2015-11-05	12.9	13.3	12.85	13.1	0.23	1.79	1291304.0	16878183.7	710
2015-11-04	12.8	12.9	12.55	12.87	0.21	1.66	508547.0	6508187.95	328
2015-11-03	13.15	13.2	12.6	12.66	-0.44	-3.36	769398.0	9935813.95	527
2015-11-02	12.65	13.4	12.55	13.1	0.61	4.88	1815967.0	23830444.05	877
2015-11-01	12.6	12.6	12.45	12.49	-0.2	-1.58	300537.0	3759082.95	202
2015-10-29	13.0	13.0	12.5	12.69	0.09	0.71	737528.0	9426265.9	409
2015-10-28	12.35	12.7	12.2	12.6	0.33	2.69	565874.0	7051666.6	386
2015-10-27	12.7	13.0	12.15	12.27	-0.48	-3.76	882710.0	11191245.45	522
2015-10-26	12.95	12.95	12.4	12.75	-0.05	-0.39	1519701.0	19130653.6	711
2015-10-25	13.15	13.15	12.75	12.8	-0.17	-1.31	742877.0	9625266.85	379
2015-10-22	13.25	13.4	12.8	12.97	-0.34	-2.55	523354.0	6841620.45	303
2015-10-21	13.5	13.7	13.3	13.31	-0.59	-4.24	665104.0	8988603.9	349
2015-10-20	14.1	14.1	13.9	13.9	-0.37	-2.59	685247.0	9582519.2	342
2015-10-19	14.55	14.55	14.0	14.27	-0.21	-1.45	439395.0	6337167.6	251
2015-10-18	14.3	14.6	14.3	14.48	0.23	1.61	761459.0	11035612.2	407
2015-08-27	13.65	13.8	13.35	13.6	0.58	4.45	747981.0	10166378.4	518
2015-08-26	13.3	13.5	12.8	13.02	-0.58	-4.26	909534.0	12028072.7	619
2015-08-25	13.0	13.65	12.55	13.6	1.16	9.32	1232365.0	16203205.8	549
2015-08-24	12.95	13.5	12.4	12.44	-0.67	-5.11	748138.0	9547557.9	591
2015-08-23	13.3	13.9	13.1	13.11	-1.34	-9.27	1009197.0	13708052.8	609
2015-08-20	13.5	14.65	13.0	14.45	0.45	3.21	1400642.0	19465608.2	765
2015-08-19	15.1	15.3	13.85	14.0	-1.06	-7.04	598516.0	8888726.55	396
2015-08-18	16.05	16.1	14.7	15.06	-1.23	-7.55	773661.0	11766770.35	533
2015-08-17	16.5	16.7	16.25	16.29	-0.16	-0.97	348131.0	5737507.9	310
2015-08-16	17.05	17.25	16.35	16.45	-0.69	-4.03	562385.0	9440908.6	474
2015-08-13	17.45	17.5	17.1	17.14	-0.25	-1.44	246530.0	4267497.4	292
2015-08-12	17.1	17.45	17.05	17.39	-0.07	-0.4	400129.0	6894304.95	339
2015-08-11	18.0	18.2	17.4	17.46	-0.31	-1.74	977260.0	17563532.8	731
2015-08-10	17.35	18.0	17.3	17.77	0.5	2.9	519475.0	9109544.4	354
2015-08-09	17.0	17.35	16.95	17.27	-0.05	-0.29	488158.0	8416144.55	336
2015-08-06	17.8	17.8	17.2	17.32	-0.55	-3.08	320153.0	5599935.25	357
2015-08-05	17.75	18.1	17.7	17.87	0.11	0.62	472570.0	8477309.85	442
2015-08-04	17.7	17.85	17.2	17.76	-0.14	-0.78	458279.0	8069817.0	452
2015-08-03	17.95	18.1	17.6	17.9	0.09	0.51	603566.0	10799173.3	531
2015-08-02	18.95	19.45	17.75	17.81	-1.25	-6.56	2477161.0	45623799.95	1632
2015-07-30	18.6	19.1	18.2	19.06	0.48	2.58	578726.0	10789741.85	412
2015-07-29	18.7	18.9	18.55	18.58	-0.02	-0.11	217416.0	4072193.45	171
2015-07-28	18.5	18.85	18.5	18.6	0.0	0.0	160702.0	2998265.4	137
2015-07-27	18.8	18.85	18.55	18.6	-0.39	-2.05	165046.0	3089281.3	186
2015-07-26	19.25	19.3	18.85	18.99	-0.01	-0.05	628384.0	11926830.7	346
2015-07-23	18.45	19.15	18.4	19.0	0.52	2.81	1256407.0	23641839.65	654
2015-07-22	18.5	18.5	18.3	18.48	0.08	0.43	226406.0	4168969.35	181
2015-07-15	18.45	18.7	18.3	18.4	0.3	1.66	540760.0	9993476.25	416
2015-07-14	18.2	18.2	18.05	18.1	0.0	0.0	175845.0	3186918.3	142
2015-07-13	18.3	18.35	18.05	18.1	-0.09	-0.49	195903.0	3557550.95	131
2015-07-12	18.3	18.3	18.0	18.19	-0.01	-0.05	287637.0	5235647.3	226
2015-07-09	17.65	18.65	17.6	18.2	0.43	2.42	698246.0	12729098.15	508
2015-07-08	17.75	18.0	17.65	17.77	-0.03	-0.17	181717.0	3237601.1	205
2015-07-07	17.9	17.95	17.6	17.8	-0.17	-0.95	96606.0	1719886.85	117
2015-07-06	17.85	18.0	17.85	17.97	-0.03	-0.17	122164.0	2193602.1	115
2015-07-05	18.15	18.2	17.75	18.0	-0.1	-0.55	177952.0	3201035.4	195
2015-07-02	18.2	18.35	17.95	18.1	-0.1	-0.55	206586.0	3756179.9	197
2015-07-01	18.2	18.4	17.9	18.2	-0.02	-0.11	237421.0	4311638.8	213
2015-06-30	18.0	18.25	17.8	18.22	0.2	1.11	237854.0	4295564.4	212
2015-06-29	18.5	18.5	17.7	18.02	-0.66	-3.53	764531.0	13754455.3	394
2015-06-28	19.1	19.1	18.5	18.68	-0.3	-1.58	606776.0	11369574.85	356
2015-06-25	18.75	19.15	18.7	18.98	0.19	1.01	560183.0	10626033.6	322
2015-06-24	18.65	19.0	18.5	18.79	0.26	1.4	588657.0	11046188.95	403
2015-06-23	18.4	18.8	18.4	18.53	0.18	0.98	723064.0	13438546.75	402
2015-06-22	19.0	19.0	18.1	18.35	-0.63	-3.32	716668.0	13276140.75	492
2015-06-21	19.45	19.45	18.95	18.98	-0.56	-2.87	405266.0	7741524.55	289
2015-06-18	19.6	19.7	19.5	19.54	-0.11	-0.56	160137.0	3141916.05	119
2015-06-17	19.7	19.75	19.5	19.65	-0.05	-0.25	222985.0	4370716.85	174
2015-06-16	19.75	19.8	19.65	19.7	-0.05	-0.25	138328.0	2727761.65	139
2015-06-15	20.15	20.15	19.7	19.75	-0.15	-0.75	331371.0	6594772.0	282
2015-06-14	19.45	20.0	19.45	19.9	0.37	1.89	429759.0	8486267.05	274
2015-06-11	19.65	19.65	19.45	19.53	-0.11	-0.56	303362.0	5929098.2	235
2015-06-10	19.75	19.8	19.5	19.64	-0.01	-0.05	475295.0	9332403.6	272
2015-06-09	19.85	20.0	19.15	19.65	-0.36	-1.8	834307.0	16367502.85	685
2015-06-08	20.2	20.2	20.0	20.01	-0.15	-0.74	267326.0	5374769.85	200
2015-06-07	20.35	20.45	20.1	20.16	-0.26	-1.27	343334.0	6949722.6	242
2015-06-04	20.4	20.45	20.25	20.42	0.06	0.29	538339.0	10970843.95	387
2015-06-03	20.2	20.4	20.1	20.36	0.11	0.54	622719.0	12610060.95	404
2015-06-02	20.2	20.35	20.15	20.25	0.09	0.45	486112.0	9829606.45	361
2015-06-01	20.2	20.3	20.0	20.16	-0.1	-0.49	563856.0	11352213.35	450
2015-05-31	20.55	20.75	20.2	20.26	-0.21	-1.03	886548.0	18183676.25	582
2015-05-28	20.65	20.75	20.4	20.47	-0.16	-0.78	593747.0	12221254.9	449
2015-05-27	20.55	20.9	20.35	20.63	0.06	0.29	1802174.0	37255815.7	1068
2015-05-26	20.75	20.9	20.5	20.57	-0.18	-0.87	976248.0	20194436.35	664
2015-05-25	21.15	21.15	20.6	20.75	-0.25	-1.19	1140442.0	23728612.35	662
2015-05-24	20.2	21.4	20.1	21.0	0.85	4.22	5098213.0	107002540.4	3044
2015-05-21	20.0	20.2	20.0	20.15	0.11	0.55	971354.0	19539231.25	643
2015-05-20	20.1	20.3	19.95	20.04	0.09	0.45	2757485.0	55456969.45	1311
2015-05-19	19.8	20.1	19.75	19.95	0.14	0.71	837722.0	16717621.05	446
2015-05-18	19.8	19.9	19.75	19.81	0.01	0.05	454473.0	9005676.8	315
2015-05-17	19.8	19.85	19.75	19.8	0.01	0.05	561192.0	11108206.0	328
2015-05-14	19.75	19.85	19.6	19.79	-0.05	-0.25	839614.0	16563170.65	475
2015-05-13	19.95	19.95	19.7	19.84	-0.01	-0.05	546232.0	10827523.15	323
2015-05-12	19.75	19.9	19.6	19.85	0.21	1.07	596617.0	11791927.9	420
2015-05-11	19.75	20.1	19.55	19.64	-0.16	-0.81	1271120.0	25239283.9	727
2015-05-10	19.85	19.9	19.75	19.8	-0.04	-0.2	301299.0	5968581.8	231
2015-05-07	19.8	20.0	19.7	19.84	-0.04	-0.2	648426.0	12835606.15	431
2015-05-06	19.9	20.05	19.8	19.88	-0.03	-0.15	513765.0	10238137.3	346
2015-05-05	20.15	20.2	19.9	19.91	-0.17	-0.85	978771.0	19662794.5	655
2015-05-04	19.9	20.25	19.85	20.08	0.25	1.26	1753497.0	35174634.45	940
2015-05-03	19.9	20.25	19.6	19.83	0.05	0.25	1961439.0	39237670.7	991
2015-04-30	19.95	20.1	19.7	19.78	-0.06	-0.3	920549.0	18342802.25	596
2015-04-29	19.95	19.95	19.5	19.84	0.03	0.15	528809.0	10474533.25	380
2015-04-28	19.75	20.1	19.7	19.81	-0.01	-0.05	909546.0	18118965.55	545
2015-04-27	20.0	20.0	19.75	19.82	-0.03	-0.15	754471.0	15014103.95	429
2015-04-26	19.6	20.0	19.45	19.85	0.35	1.79	1280638.0	25384652.2	661
2015-04-23	19.5	19.6	19.3	19.5	-0.16	-0.81	594636.0	11600621.0	435
2015-04-22	20.0	20.0	19.55	19.66	0.06	0.31	777819.0	15394129.45	546
2015-04-21	19.8	19.8	19.55	19.6	-0.26	-1.31	819062.0	16128880.3	598
2015-04-20	20.25	20.25	19.75	19.86	-0.6	-2.93	1474183.0	29467098.9	1218
2015-04-19	20.5	20.7	20.3	20.46	0.32	1.59	2075887.0	42526312.9	1175
2015-04-16	19.9	20.4	19.8	20.14	0.29	1.46	2851787.0	57367551.3	1657
2015-04-15	19.65	19.85	19.5	19.85	0.42	2.16	1662982.0	32776160.2	880
2015-04-14	19.0	19.55	19.0	19.43	0.42	2.21	1960299.0	37889642.8	1090
2015-04-13	18.65	19.2	18.6	19.01	0.33	1.77	2082236.0	39536281.25	1004
2015-04-12	18.55	19.15	18.5	18.68	0.36	1.97	2303974.0	43286536.55	1108
2015-04-09	17.7	18.5	17.7	18.32	0.5	2.81	2372390.0	43274534.85	1136
2015-04-08	18.25	18.4	17.75	17.82	-0.33	-1.82	1108759.0	20112357.1	678
2015-04-07	17.9	18.25	17.7	18.15	0.33	1.85	1342518.0	24162983.2	833
2015-04-06	17.7	18.25	17.5	17.82	0.33	1.89	1251792.0	22449347.45	964
2015-04-05	17.8	17.8	17.1	17.49	-0.27	-1.52	710111.0	12413034.7	580
2015-04-02	18.6	18.6	17.35	17.76	-0.57	-3.11	936084.0	16893394.75	801
2015-04-01	18.25	18.55	18.0	18.33	0.02	0.11	708086.0	12935579.6	535
2015-03-31	18.6	19.1	17.95	18.31	-0.59	-3.12	1280699.0	23745609.65	892
2015-03-30	18.7	19.35	18.55	18.9	0.13	0.69	2292786.0	43719660.55	1445
2015-03-29	18.6	18.9	18.45	18.77	0.78	4.34	992193.0	18532246.3	614
2015-03-26	17.3	18.3	17.1	17.99	-0.43	-2.33	1534856.0	27313920.6	1062
2015-03-25	20.4	20.5	18.35	18.42	-1.97	-9.66	2393059.0	46059735.4	1208
2015-03-24	20.65	20.85	20.2	20.39	-0.2	-0.97	1007071.0	20724765.0	608
2015-03-23	20.35	20.75	20.25	20.59	0.24	1.18	1063700.0	21810540.1	672
2015-03-22	20.15	20.5	19.85	20.35	0.33	1.65	1341743.0	27198835.85	761
2015-03-19	20.15	20.4	19.7	20.02	-0.05	-0.25	905763.0	18124792.8	686
2015-03-18	20.25	20.35	18.45	20.07	0.03	0.15	1048306.0	20855981.35	795
2015-03-17	19.95	20.25	19.6	20.04	0.0	0.0	718345.0	14296535.3	573
2015-03-16	20.5	20.6	19.75	20.04	-0.46	-2.24	1058274.0	21410897.8	638
2015-03-15	20.75	20.8	20.3	20.5	-0.35	-1.68	886691.0	18266719.8	539
2015-03-12	20.8	21.25	20.65	20.85	0.16	0.77	2188929.0	45992156.5	1275
2015-03-11	20.5	20.9	20.3	20.69	0.01	0.05	1004762.0	20770322.7	684
2015-03-10	20.95	21.1	20.5	20.68	-0.33	-1.57	1165891.0	24209395.2	770
2015-03-09	20.55	21.6	20.5	21.01	0.55	2.69	4440164.0	93760096.1	2507
2015-03-08	20.05	20.55	20.05	20.46	0.43	2.15	2094130.0	42674086.35	1159
2015-03-05	19.95	20.15	19.85	20.03	0.16	0.81	1565395.0	31376500.75	768
2015-03-04	19.75	19.95	19.6	19.87	0.18	0.91	1646183.0	32558599.2	790
2015-03-03	19.6	19.75	19.55	19.69	0.09	0.46	850040.0	16724724.45	480
2015-03-02	19.75	19.75	19.55	19.6	-0.02	-0.1	738496.0	14506328.45	489
2015-03-01	19.4	19.85	19.25	19.62	0.33	1.71	1868461.0	36606922.45	1062
2015-02-26	19.35	19.4	19.2	19.29	-0.02	-0.1	419992.0	8119642.1	294
2015-02-25	19.2	19.4	19.0	19.31	0.11	0.57	705813.0	13575050.85	387
2015-02-24	19.0	19.2	18.9	19.2	0.12	0.63	540112.0	10325799.55	375
2015-02-23	19.35	19.4	19.0	19.08	-0.25	-1.29	674389.0	12977827.7	454
2015-02-22	19.5	19.55	19.2	19.33	-0.15	-0.77	1076186.0	20885434.9	592
2015-02-19	19.0	19.85	18.65	19.48	0.42	2.2	1386486.0	26835056.85	822
2015-02-18	19.3	19.45	18.75	19.06	-0.28	-1.45	1714782.0	32638646.4	852
2015-02-17	19.6	19.95	19.25	19.34	-0.31	-1.58	1976136.0	38861239.8	950
2015-02-16	19.75	19.8	19.6	19.65	-0.07	-0.35	884736.0	17441672.35	411
2015-02-15	19.7	19.75	19.55	19.72	0.31	1.6	1214611.0	23821685.9	555
2015-02-12	19.3	19.55	19.25	19.41	0.06	0.31	944479.0	18354434.5	620
2015-02-11	19.7	19.75	18.8	19.35	-0.31	-1.58	1108537.0	21562961.95	639
2015-02-10	19.85	19.95	19.5	19.66	-0.22	-1.11	1175967.0	23156870.4	577
2015-02-09	19.9	20.1	19.8	19.88	0.08	0.4	1687733.0	33653133.15	900
2015-02-08	19.6	19.85	19.55	19.8	0.4	2.06	1453456.0	28622381.05	670
2015-02-05	19.05	19.45	19.0	19.4	0.1	0.52	1161920.0	22462819.6	478
2015-02-04	19.55	19.65	19.2	19.3	-0.19	-0.97	1895465.0	36711224.05	825
2015-02-03	19.55	19.85	19.2	19.49	-0.02	-0.1	1820674.0	35874344.8	836
2015-02-02	19.2	19.55	18.9	19.51	0.35	1.83	1279267.0	24701328.25	758
2015-02-01	19.45	19.55	19.15	19.16	0.34	1.81	1302665.0	25178975.75	787
2015-01-29	18.65	19.15	18.6	18.82	0.29	1.57	1587944.0	30048585.1	983
2015-01-28	18.15	18.6	18.1	18.53	0.45	2.49	1885731.0	34621406.3	795
2015-01-27	17.8	18.25	17.65	18.08	0.42	2.38	1787149.0	32136782.75	780
2015-01-26	17.65	17.7	17.5	17.66	0.2	1.15	832722.0	14642686.05	475
2015-01-22	17.3	17.65	17.2	17.46	-0.04	-0.23	654261.0	11458930.45	402
2015-01-21	17.6	17.8	17.35	17.5	-0.18	-1.02	1085876.0	19127968.2	622
2015-01-20	17.45	17.95	17.4	17.68	0.06	0.34	1880547.0	33374759.05	954
2015-01-19	17.7	17.9	17.45	17.62	0.14	0.8	2401070.0	42354160.4	1126
2015-01-18	17.15	17.6	17.1	17.48	0.46	2.7	2458781.0	42817252.6	1026
2015-01-15	17.3	17.45	17.0	17.02	-0.17	-0.99	1277812.0	21997649.05	827
2015-01-14	17.3	17.6	17.15	17.19	0.04	0.23	2456511.0	42726089.85	1197
2015-01-13	16.4	17.25	16.35	17.15	0.3	1.78	2298029.0	38939064.55	1292
2015-01-12	16.75	17.3	16.7	16.85	0.05	0.3	1884545.0	32111237.5	1072
2015-01-11	16.7	16.8	16.55	16.8	0.26	1.57	1402349.0	23417762.8	857
2015-01-08	16.7	17.0	16.45	16.54	0.18	1.1	2496227.0	41718544.05	1267
2015-01-07	16.1	16.55	15.8	16.36	0.32	2.0	1981931.0	32407659.4	1086
2015-01-06	15.15	16.3	15.1	16.04	0.03	0.19	1166804.0	18141729.6	864
2015-01-05	16.35	16.45	15.95	16.01	-0.66	-3.96	1110149.0	18008324.5	913
2015-01-04	16.85	17.0	16.5	16.67	-0.27	-1.59	1532553.0	25780771.1	1009
2015-01-01	16.85	17.25	16.4	16.94	0.36	2.17	2392692.0	40351638.75	1602
2014-12-31	17.65	17.95	15.75	16.58	-0.91	-5.2	3301087.0	55123569.0	1982
2014-12-30	17.3	18.5	17.3	17.49	-1.21	-6.47	2167428.0	38463410.4	1228
2014-12-29	18.95	19.3	18.6	18.7	-0.13	-0.69	2842613.0	53900102.4	1780
2014-12-28	17.65	19.2	17.65	18.83	1.19	6.75	5255912.0	97641015.15	2434
2014-12-25	17.8	17.95	17.25	17.64	-0.14	-0.79	2899421.0	50967498.35	1457
2014-12-24	17.7	18.55	17.65	17.78	0.32	1.83	3087560.0	55885602.4	1410
2014-12-23	17.2	17.65	17.1	17.46	0.27	1.57	1761713.0	30627452.05	1077
2014-12-22	16.85	17.55	16.45	17.19	0.45	2.69	2101789.0	36093274.6	1051
2014-12-21	17.7	17.7	16.2	16.74	-0.13	-0.77	2832667.0	47658542.8	1536
2014-12-18	16.35	16.9	16.1	16.87	1.48	9.62	1403646.0	23416978.6	838
2014-12-17	15.3	15.55	13.95	15.39	-0.08	-0.52	2764438.0	40457344.8	1585
2014-12-16	15.7	16.0	15.45	15.47	-1.68	-9.8	984131.0	15341568.8	595
2014-12-15	19.55	19.7	17.15	17.15	-1.88	-9.88	1477566.0	27155358.05	1116
2014-12-14	19.0	19.8	18.9	19.03	-1.31	-6.44	1219947.0	23637603.8	941
2014-12-11	19.8	20.5	19.25	20.34	-0.47	-2.26	1538392.0	30501670.55	1292
2014-12-10	21.85	22.05	20.5	20.81	-1.07	-4.89	2019489.0	42782078.0	1436
2014-12-09	21.6	22.2	21.5	21.88	-0.76	-3.36	2473246.0	53882669.8	1641
2014-12-08	22.3	23.0	21.6	22.64	0.86	3.95	4723099.0	105937740.8	2968
2014-12-07	21.75	22.05	21.5	21.78	-0.11	-0.5	1025010.0	22345745.5	609
2014-12-04	22.05	22.1	21.75	21.89	0.13	0.6	741371.0	16269033.7	594
2014-12-03	21.25	22.05	21.25	21.76	0.33	1.54	1264832.0	27529895.55	830
2014-12-02	21.95	22.45	21.4	21.43	-0.19	-0.88	2078818.0	45430629.1	1261
2014-12-01	20.35	21.85	20.35	21.62	1.37	6.77	1546847.0	32750860.95	981
2014-11-30	19.25	20.75	19.25	20.25	-0.96	-4.53	1074751.0	21668607.5	807
2014-11-27	21.4	21.55	20.85	21.21	-0.23	-1.07	1436507.0	30562056.25	904
2014-11-26	21.95	21.95	20.65	21.44	-0.61	-2.77	1900062.0	40437979.65	1186
2014-11-25	22.1	22.45	21.75	22.05	-0.53	-2.35	1643794.0	36338528.9	1021
2014-11-24	22.2	22.8	21.6	22.58	0.7	3.2	3175336.0	71205824.9	1740
2014-11-23	22.05	22.45	21.6	21.88	0.26	1.2	1065105.0	23578564.1	700
2014-11-20	20.6	22.3	20.6	21.62	1.06	5.16	2424184.0	52584913.65	1483
2014-11-19	20.5	20.7	20.3	20.56	0.11	0.54	451314.0	9271415.0	380
2014-11-18	20.2	20.55	20.15	20.45	0.22	1.09	650322.0	13252162.9	469
2014-11-17	21.3	21.4	20.0	20.23	-1.27	-5.91	1003547.0	20561866.0	672
2014-11-16	21.35	21.75	21.35	21.5	-0.13	-0.6	645951.0	13917301.95	326
2014-11-13	21.95	21.95	21.6	21.63	-0.33	-1.5	446449.0	9696761.7	312
2014-11-12	21.7	22.2	21.7	21.96	0.06	0.27	372428.0	8199696.4	234
2014-11-11	22.2	22.55	21.7	21.9	-0.43	-1.93	1259622.0	27940473.9	575
2014-11-10	21.95	22.45	21.85	22.33	0.37	1.68	1236538.0	27554091.2	667
2014-11-09	21.55	22.2	21.45	21.96	0.44	2.04	1592494.0	34888914.5	727
2014-11-06	21.3	21.6	21.15	21.52	0.24	1.13	833027.0	17834350.25	493
2014-11-05	21.15	21.35	20.7	21.28	0.01	0.05	1075088.0	22564256.95	626
2014-11-04	21.45	21.75	21.15	21.27	-0.43	-1.98	1498769.0	32256682.05	782
2014-11-03	21.75	22.05	21.55	21.7	-0.04	-0.18	954821.0	20793009.3	563
2014-11-02	21.6	21.85	21.45	21.74	0.57	2.69	1175098.0	25402220.8	607
2014-10-30	20.75	21.5	20.35	21.17	0.08	0.38	1278021.0	26553085.6	794
2014-10-29	21.95	22.05	20.95	21.09	-0.61	-2.81	682067.0	14726176.7	442
2014-10-28	21.75	22.1	21.55	21.7	0.33	1.54	2127629.0	46460555.2	990
2014-10-27	20.85	22.05	20.8	21.37	0.5	2.4	1920329.0	41118344.55	1048
2014-10-26	20.5	20.95	20.5	20.87	0.47	2.3	914996.0	19040645.45	407
2014-10-23	20.4	20.5	19.85	20.4	-0.28	-1.35	701001.0	14185062.85	398
2014-10-22	20.9	21.05	20.3	20.68	-0.02	-0.1	922976.0	19117295.3	466
2014-10-21	20.0	20.75	19.85	20.7	0.72	3.6	925009.0	18962928.55	518
2014-10-20	19.95	20.05	19.45	19.98	0.36	1.83	1107776.0	21979189.75	550
2014-10-19	19.85	20.05	19.2	19.62	0.63	3.32	1155920.0	22524209.15	507
2014-10-16	19.7	20.05	18.5	18.99	-1.51	-7.37	1126053.0	21685752.85	589
2014-10-15	21.3	21.45	20.3	20.5	-0.97	-4.52	498022.0	10479784.05	369
2014-10-14	21.6	21.75	21.25	21.47	-0.33	-1.51	419608.0	8995335.05	301
2014-10-13	21.25	21.85	21.15	21.8	0.52	2.44	506383.0	10931678.95	300
2014-10-12	22.2	22.7	21.15	21.28	-2.12	-9.06	915185.0	20217943.25	543
2014-10-02	23.4	23.5	23.25	23.4	-0.16	-0.68	448918.0	10516919.7	252
2014-10-01	23.95	23.95	23.5	23.56	-0.28	-1.17	348007.0	8230537.3	213
2014-09-30	23.75	23.95	23.65	23.84	0.08	0.34	433201.0	10293788.3	225
2014-09-29	23.4	23.95	23.25	23.76	0.43	1.84	773600.0	18274873.9	344
2014-09-28	23.75	23.85	23.25	23.33	-0.43	-1.81	733970.0	17221805.1	391
2014-09-25	23.85	24.1	23.6	23.76	-0.14	-0.59	343203.0	8176872.5	229
2014-09-24	24.0	24.2	23.4	23.9	-0.25	-1.04	652225.0	15544107.9	422
2014-09-22	24.2	24.35	23.95	24.15	-0.13	-0.54	843512.0	20331225.6	457
2014-09-21	24.6	24.7	24.2	24.28	-0.34	-1.38	787126.0	19260910.4	448
2014-09-18	24.7	24.9	24.55	24.62	-0.13	-0.53	652222.0	16120661.7	435
2014-09-17	24.6	24.95	24.55	24.75	0.2	0.81	536604.0	13316032.1	316
2014-09-16	24.6	24.9	24.45	24.55	-0.13	-0.53	823310.0	20314927.6	449
2014-09-15	24.8	24.9	24.3	24.68	-0.13	-0.52	940533.0	23219329.6	524
2014-09-14	25.2	25.4	24.7	24.81	-0.44	-1.74	1071532.0	26866809.1	654
2014-09-11	25.6	26.2	25.1	25.25	-0.16	-0.63	3826173.0	98555071.1	2126
2014-09-10	25.1	25.6	24.7	25.41	0.34	1.36	2186720.0	55150878.6	1119
2014-09-09	25.1	25.3	25.1	25.07	-0.18	-0.71	779824.0	19589720.8	472
2014-09-08	25.1	25.5	25.1	25.25	0.09	0.36	1254410.0	31705840.8	657
2014-09-07	25.1	25.3	24.9	25.16	0.03	0.12	1120547.0	28121452.1	664
2014-09-04	25.5	25.8	25.1	25.13	-0.28	-1.1	2002485.0	50767674.3	1001
2014-09-03	24.8	25.6	24.7	25.41	0.66	2.67	3307048.0	83386618.2	1765
2014-09-02	24.45	24.95	24.3	24.75	0.32	1.31	1978713.0	48799901.2	908
2014-09-01	24.55	24.55	24.35	24.43	-0.04	-0.16	590037.0	14425162.1	350
2014-08-31	24.6	24.7	24.45	24.47	-0.03	-0.12	734694.0	18044142.0	406
2014-08-28	24.6	24.6	24.3	24.5	-0.1	-0.41	1058520.0	25936441.2	546
2014-08-27	24.1	24.7	24.1	24.6	0.6	2.5	2100999.0	51277030.4	1049
2014-08-26	23.95	24.1	23.75	24.0	0.17	0.71	840175.0	20126950.8	503
2014-08-25	24.6	24.6	23.05	23.83	-0.7	-2.85	1679612.0	40491744.7	903
2014-08-24	24.95	25.1	24.45	24.53	-0.26	-1.05	2001018.0	49532697.6	1052
2014-08-21	24.55	25.1	24.35	24.79	0.37	1.52	3493946.0	86629123.8	1649
2014-08-20	24.35	24.45	24.3	24.42	0.12	0.49	828681.0	20192168.1	424
2014-08-19	24.45	24.45	24.2	24.3	-0.02	-0.08	788704.0	19208593.0	410
2014-08-18	24.2	24.55	24.2	24.32	0.18	0.75	1086146.0	26483055.2	650
2014-08-17	24.3	24.35	24.1	24.14	-0.03	-0.12	833848.0	20201454.5	491
2014-08-14	24.2	24.55	24.0	24.17	0.06	0.25	1701866.0	41348942.3	843
2014-08-13	24.3	24.3	23.95	24.11	-0.14	-0.58	1010862.0	24440074.5	463
2014-08-12	24.2	24.45	24.1	24.25	-0.02	-0.08	716154.0	17361004.5	462
2014-08-11	24.3	24.45	24.2	24.27	-0.05	-0.21	835209.0	20306854.9	450
2014-08-10	24.3	24.8	24.2	24.32	0.13	0.54	954780.0	23385664.2	528
2014-08-07	24.3	24.55	24.2	24.19	0.0	0.0	909211.0	22113012.2	483
2014-08-06	24.1	24.6	23.95	24.19	0.08	0.33	2166980.0	52785182.9	919
2014-08-05	23.85	24.7	23.75	24.11	0.27	1.13	3785595.0	91979166.8	1786
2014-08-04	23.85	24.1	23.6	23.84	0.34	1.45	1300274.0	31049867.6	725
2014-08-03	23.4	23.65	23.25	23.5	0.1	0.43	613599.0	14427401.6	425
2014-07-24	23.35	23.95	23.15	23.4	0.06	0.26	1591744.0	37618389.5	1166
2014-07-23	23.35	23.65	23.35	23.34	0.19	0.82	985401.0	23126391.3	687
2014-07-22	23.4	23.6	23.05	23.15	-0.09	-0.39	1087221.0	25317813.8	562
2014-07-21	22.65	23.35	22.45	23.24	0.65	2.88	1010377.0	23135351.1	528
2014-07-20	22.4	22.65	22.2	22.59	-0.5	-2.17	1249014.0	28004075.7	634
2014-07-17	23.35	23.35	23.0	23.09	-0.23	-0.99	681788.0	15750467.9	420
2014-07-16	23.4	23.5	23.15	23.32	-0.03	-0.13	542432.0	12640445.8	366
2014-07-15	23.4	23.4	23.15	23.35	0.17	0.73	763609.0	17824642.1	450
2014-07-14	23.35	23.6	22.7	23.18	-0.2	-0.86	2029543.0	46925539.8	1157
2014-07-13	23.85	23.95	23.35	23.38	-0.41	-1.72	1630252.0	38571067.9	909
2014-07-10	23.95	24.3	23.75	23.79	-0.2	-0.83	1315843.0	31611482.6	786
2014-07-09	23.85	24.0	23.6	23.99	-0.07	-0.29	1095796.0	26102836.7	666
2014-07-08	24.1	24.55	23.75	24.06	0.08	0.33	2674716.0	64916921.7	1811
2014-07-07	23.05	24.2	22.9	23.98	0.99	4.31	5072550.0	120800274.9	2376
2014-07-06	23.0	23.4	22.8	22.99	-0.02	-0.09	883918.0	20465264.3	635
2014-07-03	23.05	23.05	22.8	23.01	-0.04	-0.17	1077763.0	24722539.9	593
2014-07-02	23.05	23.25	22.9	23.05	0.1	0.44	969806.0	22363242.4	554
2014-07-01	22.65	23.05	22.65	22.95	0.31	1.37	770026.0	17567894.3	521
2014-06-30	22.9	23.05	22.45	22.64	-0.27	-1.18	869741.0	19833403.0	602
2014-06-29	22.7	23.35	22.3	22.91	0.32	1.42	2157818.0	49572548.7	1228
2014-06-26	22.55	22.7	22.2	22.59	0.2	0.89	1169451.0	26308961.4	696
2014-06-25	21.85	22.9	21.75	22.39	0.62	2.85	2023585.0	45368613.3	1241
2014-06-24	21.85	21.95	21.15	21.77	-0.1	-0.46	938207.0	20221844.2	536
2014-06-23	22.3	22.3	21.6	21.87	-0.53	-2.37	1387072.0	30346063.0	656
2014-06-22	23.0	23.0	21.7	22.4	-0.5	-2.18	837720.0	18918225.6	564
2014-06-19	23.35	23.5	22.8	22.9	-0.32	-1.38	836316.0	19303545.1	553
2014-06-18	23.05	23.6	23.05	23.22	0.17	0.74	1335116.0	31077610.0	792
2014-06-17	22.4	23.15	21.95	23.05	0.78	3.5	1808396.0	40930876.4	1013
2014-06-16	23.4	23.4	22.2	22.27	-1.14	-4.87	1303915.0	29898394.9	924
2014-06-15	23.5	24.2	23.25	23.41	-0.45	-1.89	3070369.0	73061359.3	1742
2014-06-12	22.7	24.1	22.7	23.86	0.94	4.1	3933876.0	92465278.6	1980
2014-06-11	22.2	23.05	21.95	22.92	0.71	3.2	1477532.0	33346300.3	866
2014-06-10	22.55	22.65	22.1	22.21	-0.25	-1.11	803627.0	17959512.6	459
2014-06-09	22.45	22.65	22.05	22.46	0.07	0.31	946279.0	21234196.0	440
2014-06-08	22.7	22.9	21.0	22.39	-0.35	-1.54	1511732.0	33582106.9	815
2014-06-05	23.35	23.4	22.65	22.74	-0.65	-2.78	1069097.0	24632213.5	747
2014-06-04	23.6	23.6	23.35	23.39	-0.08	-0.34	672167.0	15732556.9	484
2014-06-03	23.35	23.6	23.15	23.47	0.16	0.69	757670.0	17736600.4	471
2014-06-02	23.35	23.5	23.25	23.31	0.03	0.13	753410.0	17585760.5	531
2014-06-01	23.95	23.95	23.25	23.28	-0.43	-1.81	1441736.0	33884205.7	858
2014-05-29	24.3	24.35	23.5	23.71	-0.46	-1.9	1705525.0	40795270.0	1097
2014-05-28	24.55	24.7	23.95	24.17	-0.42	-1.71	1473680.0	36002675.9	851
2014-05-27	24.35	24.95	24.35	24.59	0.23	0.94	2378169.0	58599833.3	1295
2014-05-26	24.3	24.6	23.95	24.36	0.09	0.37	1187271.0	28900076.6	750
2014-05-25	24.2	24.6	23.75	24.27	-0.23	-0.94	1428417.0	34671312.5	756
2014-05-22	24.95	25.1	24.45	24.5	-0.31	-1.25	1494495.0	36947757.4	999
2014-05-21	24.95	25.2	24.7	24.81	-0.1	-0.4	1954232.0	48815620.5	1377
2014-05-20	24.45	25.4	24.2	24.91	0.5	2.05	4623364.0	114555173.3	2201
2014-05-19	24.6	24.7	24.1	24.41	-0.34	-1.37	1393124.0	33963454.4	1095
2014-05-18	24.6	24.9	24.2	24.75	0.2	0.81	1584523.0	38814572.4	1102
2014-05-15	24.9	24.9	24.35	24.55	-0.37	-1.48	1211508.0	29791015.0	962
2014-05-14	25.2	25.3	24.8	24.92	-0.47	-1.85	2213824.0	55400426.2	1485
2014-05-13	25.6	26.1	25.2	25.39	-0.17	-0.67	5064212.0	129661197.9	3053
2014-05-12	24.3	26.0	24.2	25.56	1.78	7.49	11837965.0	299480393.1	5888
2014-05-11	23.65	24.3	23.25	23.78	0.15	0.63	5606723.0	133910381.2	2842
2014-05-08	23.15	23.95	22.65	23.63	0.51	2.21	8471408.0	197538840.7	3622
2014-05-07	22.05	23.5	21.75	23.12	1.11	5.04	6449059.0	146123174.5	2436
2014-05-06	22.05	22.3	21.75	22.01	-0.03	-0.14	1825586.0	40162485.6	850
2014-05-05	22.2	22.4	21.7	22.04	-0.23	-1.03	2000897.0	44030061.7	844
2014-05-04	22.45	22.7	22.2	22.27	0.01	0.04	1473715.0	33026681.2	767
2014-05-01	22.2	22.45	22.05	22.26	0.22	1.0	1393488.0	30998244.0	717
2014-04-30	21.95	22.3	21.85	22.04	-0.03	-0.14	1566613.0	34661505.0	664
2014-04-29	22.1	22.55	21.75	22.07	-0.07	-0.32	2396024.0	53181647.7	1044
2014-04-28	21.6	22.55	21.6	22.14	0.51	2.36	3539299.0	78459381.6	1653
2014-04-27	21.85	21.95	21.55	21.63	-0.26	-1.19	1839092.0	39871241.55	956
2014-04-24	22.1	22.1	21.6	21.89	-0.27	-1.22	2333681.0	50866318.2	1073
2014-04-23	22.55	22.7	21.95	22.16	-0.3	-1.34	2371986.0	52713169.1	1290
2014-04-22	23.15	23.15	22.4	22.46	0.02	0.09	5235581.0	119235923.1	2504
2014-04-21	23.0	23.05	22.05	22.44	-0.81	-3.48	4973672.0	111719240.8	2226
2014-04-20	21.45	23.4	21.45	23.25	1.92	9.0	9221338.0	210726136.05	3284
2014-04-17	21.45	21.45	21.1	21.33	0.04	0.19	1477220.0	31444187.05	711
2014-04-16	21.6	21.6	21.1	21.29	-0.29	-1.34	1425037.0	30452807.6	830
2014-04-15	21.45	21.75	21.35	21.58	0.25	1.17	2288799.0	49436965.9	889
2014-04-14	20.85	21.95	20.8	21.33	0.33	1.57	3576569.0	76632550.3	1779
2014-04-13	21.45	21.6	20.65	21.0	-0.51	-2.37	3861395.0	81171320.2	1925
2014-04-10	22.3	23.05	21.45	21.51	-0.52	-2.36	5067189.0	111348343.3	2646
2014-04-09	22.2	24.0	19.85	22.03	0.17	0.78	9868791.0	225454741.3	5145
2014-04-08	19.9	21.85	19.9	21.86	1.99	10.02	8187698.0	173581647.25	2773
2014-04-07	19.75	20.1	19.6	19.87	0.21	1.07	1981262.0	39320921.35	950
2014-04-06	19.2	19.95	19.1	19.66	0.48	2.5	2853496.0	55583040.15	1084
2014-04-03	19.35	19.5	19.0	19.18	-0.17	-0.88	1298536.0	25039561.85	561
2014-04-02	19.25	19.45	19.2	19.35	0.17	0.89	721412.0	13951055.8	356
2014-04-01	19.2	19.5	19.1	19.18	0.22	1.16	1314596.0	25376090.05	609
2014-03-31	18.65	19.15	18.6	18.96	0.21	1.12	1601651.0	30291783.45	573
2014-03-30	18.8	18.9	18.6	18.75	0.0	0.0	978748.0	18332559.65	458
2014-03-27	19.1	19.15	18.6	18.75	-0.39	-2.04	914268.0	17282466.3	459
2014-03-26	19.2	19.35	18.9	19.14	-0.04	-0.21	1127172.0	21567001.95	618
2014-03-25	19.2	19.65	19.05	19.18	-0.04	-0.21	2245695.0	43432437.35	1185
2014-03-24	18.05	19.55	17.95	19.22	1.25	6.96	3040994.0	57459909.75	1493
2014-03-23	17.85	18.05	17.85	17.97	0.17	0.96	580099.0	10426734.15	239
2014-03-20	18.05	18.1	17.8	17.8	-0.26	-1.44	1044027.0	18671866.45	367
2014-03-19	18.15	18.25	17.95	18.06	-0.08	-0.44	666238.0	12046506.2	242
2014-03-18	18.25	18.4	18.1	18.14	-0.05	-0.27	891419.0	16256599.0	371
2014-03-17	18.15	18.5	18.15	18.19	0.0	0.0	1052639.0	19275645.95	456
2014-03-16	18.0	18.25	17.95	18.19	0.18	1.0	1094307.0	19878898.0	435
2014-03-13	17.95	18.25	17.95	18.01	0.0	0.0	1585389.0	28743484.05	473
2014-03-12	18.0	18.15	17.95	18.01	-0.18	-0.99	658215.0	11872439.0	336
2014-03-11	18.2	18.45	18.0	18.19	0.05	0.28	2383604.0	43448167.15	1051
2014-03-10	17.45	18.25	17.4	18.14	0.73	4.19	4130512.0	73862055.25	1480
2014-03-09	17.25	17.65	17.2	17.41	0.26	1.52	2054680.0	35801015.95	707
2014-03-06	17.25	17.3	17.1	17.15	0.04	0.23	1080455.0	18559842.35	389
2014-03-05	17.35	17.5	16.7	17.11	-0.17	-0.98	1897356.0	32512121.1	675
2014-03-04	17.0	17.45	17.0	17.28	0.26	1.53	1460678.0	25178365.65	539
2014-03-03	17.1	17.25	16.85	17.02	-0.17	-0.99	1503872.0	25612685.8	500
2014-03-02	17.15	17.3	17.0	17.19	0.04	0.23	1481551.0	25410413.85	557
2014-02-27	17.45	17.55	17.05	17.15	-0.3	-1.72	2171034.0	37631990.55	974
2014-02-26	16.85	17.55	16.75	17.45	0.56	3.32	4097107.0	70500359.45	1385
2014-02-25	16.95	17.0	16.7	16.89	0.04	0.24	967373.0	16301235.85	436
2014-02-24	16.85	16.95	16.75	16.85	0.0	0.0	989369.0	16677021.05	383
2014-02-23	16.75	17.0	16.7	16.85	0.13	0.78	1436582.0	24257994.6	542
2014-02-20	16.9	17.0	16.7	16.72	-0.08	-0.48	1544985.0	25998936.5	610
2014-02-19	16.55	17.0	16.55	16.8	0.3	1.82	2489540.0	41924198.1	989
2014-02-18	16.45	16.55	16.35	16.5	0.08	0.49	879294.0	14471191.85	284
2014-02-17	16.35	16.5	16.3	16.42	0.0	0.0	1009638.0	16571521.75	333
2014-02-16	16.5	16.55	16.35	16.42	-0.04	-0.24	700166.0	11510581.15	345
2014-02-13	16.7	16.7	16.45	16.46	-0.26	-1.56	634498.0	10486830.65	317
2014-02-12	16.7	16.8	16.65	16.72	0.09	0.54	835066.0	13937651.1	382
2014-02-11	16.4	16.7	16.35	16.63	0.17	1.03	1114032.0	18385164.8	449
2014-02-10	16.5	16.5	16.35	16.46	-0.04	-0.24	744415.0	12228276.2	320
2014-02-09	16.4	16.65	16.4	16.5	0.13	0.79	1359214.0	22416736.1	497
2014-02-06	16.35	16.4	16.35	16.37	-0.05	-0.3	625562.0	10252178.7	266
2014-02-05	16.4	16.6	16.3	16.42	0.0	0.0	842329.0	13833836.0	374
2014-02-04	16.15	16.4	16.05	16.42	0.0	0.0	874751.0	14200928.15	436
2014-02-03	16.5	16.7	16.35	16.42	-0.08	-0.48	1019586.0	16854965.55	492
2014-02-02	16.5	16.6	16.4	16.5	0.0	0.0	851614.0	14055629.4	342
2014-01-30	16.5	16.55	16.35	16.5	-0.09	-0.54	1112166.0	18301102.5	523
2014-01-29	16.75	16.8	16.55	16.59	-0.13	-0.78	1348189.0	22407447.25	586
2014-01-28	16.65	17.0	16.6	16.72	0.13	0.78	2261010.0	37877056.65	911
2014-01-27	17.05	17.15	16.55	16.59	-0.39	-2.3	1558912.0	26396691.3	749
2014-01-26	16.95	17.15	16.8	16.98	-0.3	-1.74	1823812.0	31044062.9	968
2014-01-23	16.75	17.3	16.7	17.28	0.56	3.35	2876200.0	49054484.8	1327
2014-01-22	16.2	16.7	16.0	16.72	0.48	2.96	3100276.0	50635789.95	1064
2014-01-21	16.25	16.4	16.0	16.24	-0.05	-0.31	1155799.0	18634953.05	503
2014-01-20	16.55	16.65	16.25	16.29	-0.39	-2.34	2278187.0	37414591.2	1055
2014-01-19	15.95	16.95	15.7	16.68	0.74	4.64	2770959.0	45375126.8	948
2014-01-16	16.15	16.35	15.95	15.94	-0.17	-1.06	1089054.0	17516535.1	477
2014-01-15	16.0	16.4	16.0	16.11	0.17	1.07	2404841.0	39077298.85	950
2014-01-14	15.8	15.95	15.7	15.94	0.09	0.57	1013299.0	16014891.6	450
2014-01-13	16.05	16.05	15.75	15.85	-0.13	-0.81	962016.0	15313755.9	431
2014-01-12	16.25	16.3	15.9	15.98	-0.13	-0.81	1567971.0	25176216.3	629
2014-01-09	16.35	16.4	16.05	16.11	-0.13	-0.8	1668751.0	27176518.5	743
2014-01-08	16.1	16.5	16.05	16.24	0.26	1.63	2889561.0	47179196.85	1193
2014-01-07	15.6	16.05	15.55	15.98	0.43	2.77	1317647.0	20750431.95	622
2014-01-06	15.85	15.9	15.55	15.55	-0.39	-2.45	960003.0	15147263.8	359
2014-01-05	16.05	16.1	15.8	15.94	-0.13	-0.81	957590.0	15269080.8	444
2014-01-02	16.15	16.25	16.05	16.07	-0.09	-0.56	1068791.0	17246243.45	468
2014-01-01	15.9	16.2	15.85	16.16	0.18	1.13	1117062.0	17960013.85	446
2013-12-31	15.9	16.0	15.8	15.98	0.13	0.82	891989.0	14191582.05	320
2013-12-30	15.9	16.05	15.8	15.85	0.0	0.0	1285792.0	20462150.35	473
2013-12-29	15.7	15.95	15.65	15.85	0.17	1.08	1067799.0	16829709.65	398
2013-12-26	15.6	15.7	15.55	15.68	0.13	0.84	560873.0	8765532.95	265
2013-12-25	15.6	15.7	15.55	15.55	0.0	0.0	711219.0	11094071.4	289
2013-12-24	15.7	15.7	15.45	15.55	-0.17	-1.08	774959.0	12072919.75	286
2013-12-23	15.8	15.8	15.7	15.72	-0.09	-0.57	690441.0	10864055.35	254
2013-12-22	15.9	16.0	15.7	15.81	0.0	0.0	1006683.0	15934507.55	399
2013-12-19	15.6	15.85	15.55	15.81	0.26	1.67	977306.0	15325563.85	417
2013-12-18	15.7	15.7	15.55	15.55	-0.13	-0.83	747411.0	11660776.65	329
2013-12-17	15.5	15.8	15.4	15.68	0.13	0.84	2019308.0	31580898.3	728
2013-12-16	15.5	15.55	15.35	15.55	0.08	0.52	1000032.0	15426776.65	421
2013-12-15	15.4	15.65	15.35	15.47	0.13	0.85	1513157.0	23468008.55	523
2013-12-12	15.25	15.4	15.2	15.34	0.05	0.33	871218.0	13340096.8	308
2013-12-11	15.35	15.4	15.2	15.29	-0.09	-0.59	1193603.0	18277353.35	387
2013-12-10	15.5	15.55	15.4	15.38	-0.13	-0.84	1294258.0	20036552.6	605
2013-12-09	15.5	15.7	15.4	15.51	0.0	0.0	1651915.0	25633625.55	722
2013-12-08	15.05	15.5	15.05	15.51	0.48	3.19	2028973.0	30895080.1	596
2013-12-05	14.75	15.05	14.75	15.03	0.21	1.42	1481485.0	22130518.35	420
2013-12-04	14.7	14.8	14.6	14.82	0.09	0.61	1043812.0	15367900.5	330
2013-12-03	15.1	15.1	14.6	14.73	-0.35	-2.32	1764714.0	26221591.2	482
2013-12-02	15.0	15.15	14.95	15.08	0.13	0.87	1821999.0	27429072.25	716
2013-12-01	14.8	14.95	14.75	14.95	0.13	0.88	1384129.0	20586541.6	458
2013-11-28	14.7	14.95	14.7	14.82	0.18	1.23	1448318.0	21477219.8	462
2013-11-27	14.6	14.75	14.5	14.64	0.0	0.0	1174557.0	17190221.1	383
2013-11-26	14.85	14.9	14.65	14.64	-0.18	-1.21	2825514.0	41588540.1	812
2013-11-25	15.1	15.15	14.75	14.82	-0.3	-1.98	1895852.0	28283323.6	648
2013-11-24	15.1	15.2	15.0	15.12	0.09	0.6	1063112.0	16059629.85	488
2013-11-21	14.9	15.15	14.7	15.03	0.21	1.42	3648478.0	54649525.5	1131
2013-11-20	14.65	14.85	14.6	14.82	0.22	1.51	1691500.0	24930367.55	496
2013-11-19	14.55	14.7	14.5	14.6	0.0	0.0	1017223.0	14855782.6	329
2013-11-18	14.75	14.8	14.6	14.6	-0.09	-0.61	1686000.0	24756431.15	395
2013-11-17	14.55	14.75	14.5	14.69	0.17	1.17	2041846.0	29941892.65	611
2013-11-14	14.5	14.6	14.45	14.52	0.05	0.35	679076.0	9869121.05	238
2013-11-13	14.65	14.7	14.45	14.47	-0.13	-0.89	726810.0	10589128.55	394
2013-11-12	14.45	14.65	14.45	14.6	0.13	0.9	991165.0	14431017.85	437
2013-11-11	14.45	14.5	14.4	14.47	0.0	0.0	579139.0	8369619.3	227
2013-11-10	14.45	14.5	14.4	14.47	0.04	0.28	639121.0	9233876.55	236
2013-11-07	14.4	14.45	14.35	14.43	0.04	0.28	492594.0	7089076.05	237
2013-11-06	14.35	14.5	14.35	14.39	0.09	0.63	877210.0	12649764.75	416
2013-11-05	14.25	14.4	14.2	14.3	0.0	0.0	889251.0	12722062.15	366
2013-11-04	14.45	14.55	14.25	14.3	-0.22	-1.52	1050151.0	15095377.85	462
2013-11-03	14.5	14.55	14.45	14.52	0.05	0.35	808973.0	11744739.35	264
2013-10-31	14.5	14.6	14.45	14.47	-0.13	-0.89	758391.0	11003683.35	263
2013-10-30	14.75	14.75	14.45	14.6	-0.09	-0.61	1405912.0	20471603.3	474
2013-10-29	14.65	14.8	14.6	14.69	0.09	0.62	2053711.0	30190845.95	683
2013-10-28	14.8	14.85	13.9	14.6	-0.22	-1.48	1248105.0	18254101.85	511
2013-10-27	14.55	14.85	14.5	14.82	0.13	0.88	1002786.0	14724072.5	425
2013-10-24	14.45	14.7	14.45	14.69	0.22	1.52	743170.0	10774220.8	277
2013-10-23	14.55	14.55	14.45	14.47	-0.05	-0.34	353904.0	5126165.7	188
2013-10-22	14.5	14.65	14.45	14.52	0.0	0.0	1145103.0	16622545.1	413
2013-10-21	14.4	14.6	14.25	14.52	0.22	1.54	1640458.0	23700196.55	448
2013-10-20	14.2	14.45	14.15	14.3	0.39	2.8	1154811.0	16499270.05	369
2013-10-10	13.9	14.15	13.85	13.91	0.0	0.0	936102.0	13096589.2	366
2013-10-09	13.8	13.95	13.8	13.91	-0.09	-0.64	718866.0	10005841.7	249
2013-10-08	13.95	14.05	13.8	14.0	-0.04	-0.28	949414.0	13202750.25	339
2013-10-07	14.25	14.3	13.95	14.04	-0.35	-2.43	1698935.0	23908786.8	538
2013-10-06	14.55	14.6	13.95	14.39	-0.13	-0.9	1296480.0	18555597.45	514
2013-10-03	14.45	14.6	14.4	14.52	0.09	0.62	1509391.0	21855439.2	516
2013-10-02	14.6	14.6	14.45	14.43	-0.09	-0.62	715088.0	10366317.15	312
2013-10-01	14.35	14.6	14.35	14.52	0.13	0.9	1549794.0	22440693.6	444
2013-09-30	14.35	14.4	14.3	14.39	0.05	0.35	568508.0	8153014.75	186
2013-09-29	14.4	14.45	14.25	14.34	0.04	0.28	946551.0	13598375.5	334
2013-09-26	14.45	14.5	14.3	14.3	-0.17	-1.17	1349249.0	19406134.5	432
2013-09-25	14.6	14.6	14.4	14.47	-0.13	-0.89	1024719.0	14860138.5	392
2013-09-24	14.7	14.75	14.5	14.6	-0.09	-0.61	900906.0	13158036.8	349
2013-09-19	14.8	14.8	14.65	14.69	-0.04	-0.27	1455671.0	21423700.5	447
2013-09-18	14.75	14.85	14.6	14.73	0.09	0.61	2506930.0	36960584.35	611
2013-09-17	14.75	14.85	14.55	14.64	-0.18	-1.21	2071467.0	30457371.7	580
2013-09-16	14.6	14.8	14.5	14.82	0.22	1.51	3235402.0	47435667.8	902
2013-09-15	14.2	14.65	14.15	14.6	0.6	4.29	2532110.0	36408658.95	764
2013-09-12	13.95	14.15	13.9	14.0	0.09	0.65	1748417.0	24564239.75	553
2013-09-11	13.9	14.1	13.75	13.91	0.0	0.0	2489562.0	34721296.25	611
2013-09-10	13.85	14.15	13.65	13.91	0.52	3.88	3420285.0	47618545.7	717
2013-09-09	13.25	13.5	13.2	13.39	0.0	0.0	495189.0	6597429.45	171
2013-09-08	13.6	13.6	13.2	13.39	0.04	0.3	683622.0	9163962.0	256
2013-09-05	13.3	13.55	13.2	13.35	0.0	0.0	514381.0	6870346.8	278
2013-09-04	13.5	13.6	13.3	13.35	-0.34	-2.48	873678.0	11740902.6	384
2013-09-03	14.2	14.2	13.45	13.69	-0.44	-3.11	1969391.0	27178813.7	754
2013-09-02	14.3	14.35	13.95	14.13	-0.17	-1.19	1773490.0	25077117.95	643
2013-09-01	14.15	14.4	14.05	14.3	0.56	4.08	1932236.0	27362978.45	596
2013-08-29	14.3	14.45	13.7	13.74	-0.34	-2.41	2141286.0	30074886.0	925
2013-08-28	13.75	14.45	13.75	14.08	-0.31	-2.15	2561186.0	36215873.0	945
2013-08-27	15.7	15.7	14.35	14.39	-1.51	-9.5	3553608.0	52399726.95	1170
2013-08-26	16.05	16.2	15.8	15.9	-0.21	-1.3	1949566.0	31183468.85	494
2013-08-25	16.3	16.45	16.05	16.11	-0.22	-1.35	2028999.0	32868569.65	734
2013-08-22	16.05	16.35	15.9	16.33	0.26	1.62	4119185.0	66231357.35	1043
2013-08-21	15.55	16.15	15.5	16.07	0.52	3.34	3025577.0	48066441.5	1005
2013-08-20	15.15	15.65	15.1	15.55	0.34	2.24	2930822.0	45257530.4	821
2013-08-19	15.0	15.35	14.8	15.21	0.18	1.2	1800833.0	27298193.9	556
2013-08-18	15.0	15.2	14.9	15.03	0.0	0.0	1170289.0	17605379.4	391
2013-08-15	14.95	15.1	14.9	15.03	0.08	0.54	1559414.0	23370590.25	369
2013-08-14	14.95	15.05	14.8	14.95	0.05	0.34	1287271.0	19231958.25	419
2013-08-13	14.75	15.0	14.7	14.9	0.26	1.78	2105109.0	31291915.4	573
2013-08-05	14.7	14.95	14.65	14.64	-0.13	-0.88	2153139.0	31801981.25	583
2013-08-04	14.8	14.95	14.75	14.77	0.08	0.54	2052179.0	30453753.3	582
2013-08-01	14.95	14.95	14.6	14.69	-0.26	-1.74	1412069.0	20801431.1	592
2013-07-31	14.95	15.15	14.9	14.95	0.13	0.88	965882.0	14475509.3	461
2013-07-30	14.95	14.95	14.65	14.82	-0.13	-0.87	975072.0	14447247.1	385
2013-07-29	15.1	15.3	14.85	14.95	-0.08	-0.53	1136538.0	17075176.8	609
2013-07-28	14.6	15.7	14.6	15.03	0.6	4.16	4392082.0	66658644.1	1787
2013-07-25	14.7	14.75	14.45	14.43	-0.17	-1.16	1028149.0	15007511.0	391
2013-07-24	14.45	15.1	14.45	14.6	0.17	1.18	3861834.0	57060219.6	1204
2013-07-23	14.2	14.55	14.15	14.43	0.26	1.83	1292229.0	18544455.25	461
2013-07-22	14.0	14.25	14.0	14.17	0.09	0.64	901550.0	12758339.65	371
2013-07-21	13.8	14.2	13.8	14.08	0.26	1.88	1294116.0	18244008.3	447
2013-07-18	13.7	14.0	13.55	13.82	0.21	1.54	1421917.0	19569902.0	532
2013-07-17	13.6	13.6	13.5	13.61	-0.04	-0.29	337461.0	4574952.85	114
2013-07-16	13.55	13.65	13.55	13.65	0.04	0.29	296659.0	4041921.9	125
2013-07-15	13.65	13.65	13.55	13.61	-0.08	-0.58	408722.0	5566742.05	128
2013-07-14	13.65	13.75	13.65	13.69	0.13	0.96	311562.0	4262719.05	134
2013-07-11	13.7	13.7	13.5	13.56	-0.09	-0.66	153806.0	2090318.65	114
2013-07-10	13.7	13.7	13.55	13.65	-0.04	-0.29	185530.0	2529959.5	108
2013-07-09	13.75	13.8	13.6	13.69	-0.05	-0.36	431335.0	5906034.75	189
2013-07-08	13.8	13.85	13.65	13.74	-0.04	-0.29	608104.0	8371436.65	205
2013-07-07	13.6	13.95	13.6	13.78	0.22	1.62	959032.0	13227228.45	349
2013-07-04	13.6	13.7	13.55	13.56	0.0	0.0	542909.0	7397917.1	200
2013-07-03	13.6	13.7	13.5	13.56	-0.05	-0.37	453443.0	6173210.6	191
2013-07-02	13.55	13.8	13.55	13.61	0.0	0.0	858861.0	11775717.2	313
2013-07-01	13.35	13.65	13.35	13.61	0.3	2.25	824392.0	11114146.25	321
2013-06-30	13.2	13.45	13.15	13.31	-0.04	-0.3	806732.0	10729563.15	304
2013-06-26	13.45	13.5	13.3	13.35	-0.09	-0.67	477032.0	6389852.4	226
2013-06-25	13.45	13.5	13.4	13.44	0.05	0.37	529609.0	7129475.5	267
2013-06-24	13.5	13.5	13.2	13.39	-0.09	-0.67	850990.0	11365177.55	348
2013-06-23	13.5	13.55	13.45	13.48	0.0	0.0	544172.0	7344345.25	267
2013-06-22	13.3	13.5	13.2	13.48	0.0	0.0	525735.0	7042350.8	316
2013-06-19	13.55	13.65	13.4	13.48	-0.08	-0.59	1082832.0	14625263.9	469
2013-06-18	13.5	13.55	13.45	13.56	0.17	1.27	917826.0	12392183.7	354
2013-06-17	13.3	13.55	13.3	13.39	0.26	1.98	1449954.0	19434447.3	555
2013-06-16	13.3	13.5	12.95	13.13	-0.35	-2.6	1713627.0	22694091.05	848
2013-06-15	14.1	14.1	12.85	13.48	-0.78	-5.47	1645297.0	22135805.85	639
2013-06-12	14.3	14.45	14.2	14.26	-0.08	-0.56	737568.0	10545289.15	348
2013-06-11	14.2	14.45	14.15	14.34	0.13	0.91	1641880.0	23566234.6	616
2013-06-10	14.45	14.5	14.15	14.21	-0.22	-1.52	1503267.0	21545553.95	649
2013-06-09	14.15	14.55	14.1	14.43	0.39	2.78	4200794.0	60410806.6	1691
2013-06-08	13.9	14.15	13.85	14.04	0.17	1.23	1674414.0	23529337.7	542
2013-06-05	13.8	13.95	13.8	13.87	-0.04	-0.29	1072976.0	14902374.35	393
2013-06-04	14.0	14.15	13.8	13.91	-0.13	-0.93	1437329.0	20136261.45	583
2013-06-03	13.9	14.1	13.8	14.04	0.13	0.93	1187229.0	16561461.65	588
2013-06-02	13.9	14.0	13.8	13.91	0.04	0.29	753089.0	10464384.45	340
2013-06-01	13.8	14.0	13.75	13.87	0.0	0.0	1449943.0	20150472.5	659
2013-05-29	14.15	14.2	13.8	13.87	-0.3	-2.12	2326147.0	32611274.55	1226
2013-05-28	13.8	14.3	13.75	14.17	0.43	3.13	3848949.0	54079890.65	1371
2013-05-27	13.8	13.85	13.7	13.74	-0.04	-0.29	721241.0	9937441.7	439
2013-05-26	13.75	14.0	13.7	13.78	0.13	0.95	1440124.0	19925974.9	950
2013-05-25	13.75	13.75	13.55	13.65	-0.09	-0.66	702871.0	9603690.15	419
2013-05-22	13.8	13.9	13.75	13.74	-0.08	-0.58	1028852.0	14202473.15	557
2013-05-21	13.9	14.15	13.75	13.82	-0.13	-0.93	1311518.0	18231671.75	823
2013-05-20	13.45	14.4	13.4	13.95	0.56	4.18	5388087.0	75175305.5	2247
2013-05-19	13.3	13.55	13.2	13.39	0.13	0.98	943420.0	12655775.2	428
2013-05-18	13.0	13.25	13.0	13.26	0.26	2.0	646808.0	8509841.35	319
2013-05-15	13.2	13.3	12.85	13.0	-0.18	-1.37	907206.0	11792073.3	453
2013-05-14	13.4	13.5	13.15	13.18	-0.21	-1.57	863364.0	11499957.5	406
2013-05-13	13.5	13.55	13.15	13.39	-0.22	-1.62	539154.0	7210544.25	325
2013-05-12	13.7	13.75	13.5	13.61	-0.13	-0.95	359534.0	4920280.0	210
2013-05-11	13.65	13.8	13.65	13.74	0.09	0.66	450082.0	6167759.4	216
2013-05-08	13.55	13.8	13.55	13.65	0.13	0.96	840121.0	11501871.45	342
2013-05-07	13.55	13.55	13.45	13.52	0.0	0.0	239667.0	3237442.4	170
2013-05-06	13.6	13.6	13.5	13.52	-0.13	-0.95	534887.0	7241816.85	298
2013-05-05	13.5	13.7	13.5	13.65	0.17	1.26	1030034.0	13978719.0	421
2013-05-04	13.5	13.55	13.45	13.48	0.04	0.3	667313.0	9007216.45	274
2013-05-01	13.5	13.5	13.4	13.44	-0.08	-0.59	707055.0	9510285.65	311
2013-04-30	13.55	13.55	13.45	13.52	0.0	0.0	474961.0	6414537.95	273
2013-04-29	13.55	13.6	13.5	13.52	-0.04	-0.29	291002.0	3944740.2	178
2013-04-28	13.55	13.6	13.5	13.56	-0.05	-0.37	289844.0	3928429.8	156
2013-04-27	13.65	13.8	13.55	13.61	-0.04	-0.29	463469.0	6336817.2	245
2013-04-24	13.65	13.7	13.55	13.65	0.0	0.0	601752.0	8194269.05	247
2013-04-23	13.7	13.7	13.5	13.65	0.0	0.0	694489.0	9469555.3	327
2013-04-22	13.5	13.75	13.45	13.65	0.09	0.66	773541.0	10549336.05	346
2013-04-21	13.7	13.7	13.45	13.56	-0.05	-0.37	831652.0	11255901.85	362
2013-04-20	13.35	13.85	13.35	13.61	0.35	2.64	1323967.0	18012833.75	570
2013-04-17	13.5	13.75	12.95	13.26	-0.35	-2.57	1217271.0	16238464.55	612
2013-04-16	13.75	13.8	13.5	13.61	-0.21	-1.52	1243131.0	16933890.4	582
2013-04-15	14.25	14.25	13.8	13.82	-0.31	-2.19	1127480.0	15750769.25	519
2013-04-14	14.15	14.35	14.1	14.13	0.05	0.36	1068074.0	15194162.05	501
2013-04-13	14.0	14.3	13.8	14.08	0.13	0.93	1341134.0	18921826.8	613
2013-04-10	14.15	14.25	13.9	13.95	-0.22	-1.55	1284540.0	18085379.05	605
2013-04-09	14.2	14.6	14.15	14.17	0.04	0.28	1783485.0	25559726.35	745
2013-04-08	13.85	14.25	13.8	14.13	0.31	2.24	2568393.0	36174989.8	761
2013-04-07	13.5	13.95	13.3	13.82	0.34	2.52	2284364.0	31371599.8	799
2013-04-06	13.55	13.7	13.2	13.48	-0.13	-0.96	1111560.0	15006835.2	519
2013-04-03	13.65	13.65	13.35	13.61	-0.04	-0.29	1175097.0	15875398.45	439
2013-04-02	13.65	13.85	13.6	13.65	-0.09	-0.66	733354.0	10074603.35	379
2013-04-01	13.55	13.75	13.5	13.74	0.18	1.33	547390.0	7443901.7	320
2013-03-31	13.6	13.65	13.5	13.56	-0.09	-0.66	670168.0	9103748.0	293
2013-03-30	13.9	14.0	13.25	13.65	-0.17	-1.23	1856434.0	25505734.95	882
2013-03-27	13.4	13.8	13.4	13.82	0.47	3.52	2292697.0	31178651.9	865
2013-03-26	13.4	13.5	13.3	13.35	-0.04	-0.3	950764.0	12739588.55	452
2013-03-25	13.45	13.85	13.4	13.39	0.04	0.3	3504125.0	47632809.15	1204
2013-03-24	13.3	13.5	13.3	13.35	0.04	0.3	469658.0	6303685.6	234
2013-03-23	13.35	13.4	13.3	13.31	0.05	0.38	355446.0	4746583.5	222
2013-03-20	13.3	13.3	13.15	13.26	-0.05	-0.38	473510.0	6276684.05	231
2013-03-19	13.3	13.4	13.2	13.31	0.0	0.0	605363.0	8061177.1	238
2013-03-18	13.4	13.4	13.25	13.31	-0.13	-0.97	439182.0	5856643.45	289
2013-03-17	13.05	13.5	12.95	13.44	0.39	2.99	1489435.0	19743807.45	644
2013-03-16	12.8	13.15	12.8	13.05	0.31	2.43	795222.0	10287344.4	432
2013-03-13	12.55	12.8	12.55	12.74	0.08	0.63	393484.0	4991955.45	261
2013-03-12	12.9	12.95	12.55	12.66	-0.21	-1.63	658210.0	8401523.25	362
2013-03-11	12.7	13.15	12.7	12.87	0.08	0.63	1026389.0	13294031.85	485
2013-03-10	12.85	12.85	12.65	12.79	0.0	0.0	456906.0	5816198.8	238
2013-03-09	12.85	12.9	12.8	12.79	-0.04	-0.31	445983.0	5734700.95	234
2013-03-06	12.8	12.85	12.75	12.83	0.09	0.71	326999.0	4182656.35	182
2013-03-05	12.55	12.8	12.55	12.74	0.13	1.03	342257.0	4350034.2	217
2013-03-04	12.8	12.85	12.55	12.61	-0.18	-1.41	674246.0	8515275.3	387
2013-03-03	13.0	13.0	12.75	12.79	-0.21	-1.62	500317.0	6444041.1	329
2013-03-02	13.1	13.1	12.95	13.0	-0.05	-0.38	297886.0	3883253.65	195
2013-02-27	13.0	13.15	13.0	13.05	0.05	0.38	429883.0	5611998.7	214
2013-02-26	13.1	13.15	12.95	13.0	-0.26	-1.96	350763.0	4574534.05	275
2013-02-25	13.25	13.25	13.0	13.26	0.04	0.3	734905.0	9662877.2	372
2013-02-24	13.3	13.65	13.2	13.22	-0.04	-0.3	1349852.0	18132385.9	675
2013-02-23	13.2	13.35	13.15	13.26	0.08	0.61	987781.0	13083550.5	410
2013-02-20	13.2	13.35	13.0	13.18	0.05	0.38	670757.0	8840242.0	407
2013-02-19	13.25	13.25	13.05	13.13	-0.09	-0.68	579202.0	7613474.0	274
2013-02-18	13.3	13.3	13.2	13.22	-0.04	-0.3	627317.0	8297296.6	248
2013-02-17	13.3	13.4	13.2	13.26	-0.05	-0.38	392529.0	5220927.2	205
2013-02-16	13.35	13.45	13.25	13.31	0.0	0.0	487153.0	6480714.1	230
2013-02-13	13.35	13.75	13.2	13.31	0.0	0.0	1072398.0	14496776.6	649
2013-02-12	13.2	13.35	13.15	13.31	0.05	0.38	848521.0	11271008.95	317
2013-02-11	13.5	13.6	13.25	13.26	-0.26	-1.92	1345057.0	18000515.7	682
2013-02-10	12.95	13.8	12.95	13.52	0.6	4.64	3420035.0	45841793.55	1611
2013-02-09	12.85	12.9	12.85	12.92	0.09	0.7	267414.0	3444129.4	181
2013-02-06	13.1	13.15	12.85	12.83	-0.17	-1.31	667860.0	8649867.55	363
2013-02-05	13.1	13.2	12.85	13.0	-0.18	-1.37	1397963.0	18208375.45	584
2013-02-04	13.15	13.25	12.9	13.18	0.05	0.38	1994440.0	26130463.65	738
2013-02-03	13.35	13.35	13.1	13.13	-0.22	-1.65	743209.0	9789933.2	354
2013-02-02	13.4	13.5	13.25	13.35	0.04	0.3	769400.0	10276574.3	347
2013-01-30	13.2	13.5	13.2	13.31	0.18	1.37	1470853.0	19618492.75	539
2013-01-29	13.05	13.2	13.0	13.13	0.08	0.61	1027804.0	13495926.25	466
2013-01-28	13.05	13.2	13.05	13.05	-0.04	-0.31	343882.0	4502367.7	188
2013-01-27	13.25	13.25	13.05	13.09	-0.13	-0.98	826026.0	10886943.15	371
2013-01-26	12.85	13.2	12.8	13.22	0.43	3.36	1426463.0	18474574.9	509
2013-01-23	12.95	13.05	12.55	12.79	-0.21	-1.62	742443.0	9562345.45	379
2013-01-22	12.85	13.05	12.85	13.0	0.04	0.31	656518.0	8502662.1	281
2013-01-21	13.0	13.2	12.7	12.96	-0.65	-4.78	3633040.0	47113050.35	1076
2013-01-20	13.65	13.7	13.5	13.61	-0.08	-0.58	550742.0	7478641.7	239
2013-01-19	13.7	13.75	13.55	13.69	0.08	0.59	794169.0	10847091.75	369
2013-01-16	13.65	13.75	13.55	13.61	-0.17	-1.23	697291.0	9519636.2	319
2013-01-15	13.75	13.8	13.7	13.78	0.04	0.29	680853.0	9363396.6	286
2013-01-14	13.8	13.8	13.7	13.74	-0.04	-0.29	659923.0	9081369.0	298
2013-01-13	13.85	13.85	13.7	13.78	-0.17	-1.22	582736.0	8038841.45	336
2013-01-12	13.9	13.95	13.9	13.95	0.08	0.58	717170.0	9987211.95	345
2013-01-09	14.05	14.1	13.8	13.87	-0.13	-0.93	1181057.0	16474599.75	505
2013-01-08	14.3	14.3	13.75	14.0	-0.3	-2.1	2196081.0	30656033.65	892
2013-01-07	14.15	14.35	14.1	14.3	0.17	1.2	1469940.0	20904050.2	691
2013-01-06	14.0	14.15	13.95	14.13	0.13	0.93	1700884.0	23946615.7	673
2013-01-05	14.0	14.1	13.9	14.0	0.18	1.3	1461910.0	20439399.35	567
2013-01-02	13.95	14.1	13.75	13.82	-0.05	-0.36	1469866.0	20348805.25	686
2013-01-01	13.4	13.9	13.4	13.87	0.61	4.6	1550338.0	21176623.75	789
2012-12-31	13.55	13.7	12.95	13.26	-0.39	-2.86	993343.0	13258512.95	470
2012-12-30	13.85	13.9	13.65	13.65	-0.13	-0.94	648836.0	8950535.2	322
2012-12-29	13.5	13.8	13.5	13.78	0.17	1.25	746406.0	10256882.9	354
2012-12-26	13.65	13.65	13.45	13.61	-0.08	-0.58	307939.0	4165587.8	196
2012-12-25	13.7	13.8	13.65	13.69	-0.05	-0.36	482377.0	6610398.2	256
2012-12-24	13.8	13.9	13.65	13.74	-0.08	-0.58	466473.0	6417765.6	226
2012-12-23	13.8	13.8	13.7	13.82	0.0	0.0	432156.0	5943221.55	201
2012-12-22	13.85	13.85	13.75	13.82	-0.09	-0.65	286042.0	3947379.0	175
2012-12-19	13.8	13.95	13.65	13.91	0.17	1.24	442039.0	6099552.75	251
2012-12-18	13.9	13.9	13.7	13.74	-0.13	-0.94	453707.0	6253770.2	260
2012-12-17	13.8	14.0	13.7	13.87	0.22	1.61	631208.0	8742115.45	413
2012-12-16	13.5	14.0	13.5	13.65	0.17	1.26	1258808.0	17308629.8	599
2012-12-15	13.55	13.6	13.45	13.48	0.04	0.3	552977.0	7486163.35	267
2012-12-12	13.7	13.75	13.4	13.44	-0.08	-0.59	831285.0	11272560.2	423
2012-12-11	13.2	13.85	13.2	13.52	0.3	2.27	1870667.0	25467155.15	861
2012-12-10	13.4	13.5	13.2	13.22	-0.22	-1.64	693747.0	9263072.3	427
2012-12-09	13.4	13.65	13.35	13.44	-0.04	-0.3	677905.0	9140621.65	327
2012-12-08	13.5	13.55	13.4	13.48	0.09	0.67	527476.0	7113577.1	265
2012-12-05	13.4	13.5	13.35	13.39	-0.09	-0.67	427610.0	5735094.85	221
2012-12-04	13.6	13.6	13.35	13.48	0.0	0.0	711946.0	9565780.45	357
2012-12-03	13.2	13.6	13.2	13.48	0.3	2.28	1326805.0	17775090.4	527
2012-12-02	13.25	13.3	13.05	13.18	-0.08	-0.6	1086737.0	14296285.6	464
2012-12-01	13.2	13.35	13.15	13.26	0.43	3.35	1179467.0	15603741.9	483
2012-11-28	12.7	13.2	12.7	12.83	-0.04	-0.31	1076251.0	13992395.45	509
2012-11-27	13.1	13.1	12.55	12.87	-0.18	-1.38	911345.0	11756480.4	406
2012-11-26	13.2	13.25	12.65	13.05	-0.17	-1.29	1479666.0	19186640.45	657
2012-11-25	14.2	14.2	13.1	13.22	-1.08	-7.55	1781830.0	24066362.55	910
2012-11-24	14.45	14.6	14.15	14.3	-0.43	-2.92	2650338.0	38113811.9	1049
2012-11-21	14.85	15.05	14.65	14.73	-0.26	-1.73	1039564.0	15474049.85	488
2012-11-20	15.1	15.15	14.75	14.99	0.13	0.87	2591946.0	38776090.3	781
2012-11-19	15.75	15.85	14.45	14.86	-0.86	-5.47	2637410.0	39635973.7	980
2012-11-18	16.05	16.25	15.55	15.72	-0.26	-1.63	2697326.0	42521572.95	826
2012-11-17	15.35	16.55	15.25	15.98	0.51	3.3	3188858.0	51009961.0	1410
2012-11-14	15.4	15.55	15.3	15.47	0.05	0.32	638050.0	9834630.25	336
2012-11-13	15.4	15.45	15.25	15.42	0.08	0.52	526107.0	8077431.1	293
2012-11-12	15.55	15.55	15.15	15.34	-0.26	-1.67	643417.0	9901889.15	325
2012-11-11	15.7	15.7	15.45	15.6	-0.08	-0.51	623297.0	9716318.4	355
2012-11-10	15.8	15.8	15.5	15.68	-0.3	-1.88	779415.0	12193176.3	417
2012-11-07	16.05	16.05	15.85	15.98	-0.05	-0.31	820842.0	13105300.7	381
2012-11-06	16.05	16.2	16.0	16.03	-0.04	-0.25	1283751.0	20666665.7	524
2012-11-05	15.5	16.05	15.35	16.07	0.6	3.88	1465495.0	23071629.55	669
2012-11-04	15.0	15.5	14.9	15.47	0.57	3.83	1222983.0	18678574.95	543
2012-11-03	14.7	14.9	14.65	14.9	0.17	1.15	725943.0	10736607.95	259
2012-10-24	14.5	14.75	14.35	14.73	0.04	0.27	488717.0	7124478.9	310
2012-10-23	14.85	14.95	14.7	14.69	-0.08	-0.54	505968.0	7502759.75	250
2012-10-22	14.95	14.95	14.7	14.77	-0.09	-0.61	510553.0	7567937.25	305
2012-10-21	14.85	15.15	14.75	14.86	0.0	0.0	1076460.0	16121784.55	534
2012-10-20	14.3	14.85	14.2	14.86	0.17	1.16	924684.0	13476474.35	505
2012-10-17	14.8	15.05	14.7	14.69	-0.04	-0.27	1420329.0	21191475.0	553
2012-10-16	14.8	14.9	14.7	14.73	0.0	0.0	942904.0	13947787.15	420
2012-10-15	14.7	14.85	14.7	14.73	0.04	0.27	971913.0	14318954.25	429
2012-10-14	14.7	15.0	14.6	14.69	-0.08	-0.54	743794.0	10978745.1	329
2012-10-13	15.6	15.7	14.5	14.77	-0.74	-4.77	630283.0	9423117.1	426
2012-10-10	15.45	15.7	15.4	15.51	-0.13	-0.83	802174.0	12477969.9	417
2012-10-09	15.9	15.9	15.5	15.64	-0.26	-1.64	1481070.0	23120312.05	612
2012-10-08	15.95	16.05	15.75	15.9	-0.26	-1.61	648351.0	10310787.45	283
2012-10-07	16.2	16.3	15.75	16.16	-0.04	-0.25	837254.0	13391309.65	448
2012-10-06	16.35	16.6	16.05	16.2	0.04	0.25	827844.0	13528098.55	526
2012-10-03	16.0	16.35	15.8	16.16	0.18	1.13	1091499.0	17507387.95	566
2012-10-02	16.0	16.15	15.9	15.98	0.0	0.0	781919.0	12538355.2	435
2012-10-01	16.05	16.15	15.85	15.98	0.0	0.0	1236133.0	19761215.6	575
2012-09-30	15.7	16.0	15.4	15.98	0.3	1.91	744308.0	11707182.75	421
2012-09-29	15.8	16.3	15.45	15.68	-0.43	-2.67	1177144.0	18693578.85	648
2012-09-26	16.75	16.85	16.05	16.11	-0.82	-4.84	1368410.0	22652265.6	651
2012-09-25	16.95	17.2	16.7	16.93	-0.22	-1.28	1350705.0	22792704.35	605
2012-09-24	17.3	17.3	16.9	17.15	-0.04	-0.23	1240610.0	21258676.15	588
2012-09-22	17.3	17.5	17.05	17.19	0.04	0.23	1412300.0	24385155.1	602
2012-09-19	17.65	17.75	16.95	17.15	-0.48	-2.72	1075767.0	18580721.3	642
2012-09-18	17.75	17.9	17.6	17.63	-0.17	-0.96	1458555.0	25850870.35	571
2012-09-17	17.65	18.0	17.65	17.8	0.09	0.51	2264482.0	40343679.45	920
2012-09-16	18.05	18.05	17.65	17.71	-0.3	-1.67	1406391.0	25045481.85	827
2012-09-15	17.9	18.25	17.65	18.01	0.69	3.98	4251136.0	76596301.55	1823
2012-09-12	17.65	17.65	17.25	17.32	-0.22	-1.25	1638344.0	28503154.4	689
2012-09-11	17.05	17.8	17.05	17.54	0.52	3.06	3587119.0	62726529.25	1561
2012-09-10	17.2	17.2	16.85	17.02	-0.22	-1.28	1881883.0	32066769.25	812
2012-09-09	17.45	17.55	17.15	17.24	-0.26	-1.49	1724960.0	29875639.2	710
2012-09-08	17.25	17.65	17.1	17.5	0.48	2.82	1798166.0	31117933.45	814
2012-09-05	17.15	17.25	16.95	17.02	-0.3	-1.73	1593572.0	27227487.85	738
2012-09-04	17.7	17.7	17.0	17.32	-0.31	-1.76	2528207.0	43465946.9	1183
2012-09-03	17.05	18.4	17.05	17.63	0.39	2.26	5630503.0	100131938.25	2629
2012-09-02	17.05	17.25	16.7	17.24	0.13	0.76	1483099.0	25130792.0	621
2012-09-01	17.0	17.2	16.95	17.11	0.09	0.53	1288986.0	21994515.5	612
2012-08-29	16.85	17.0	16.7	17.02	0.09	0.53	835952.0	14056953.4	459
2012-08-28	16.9	17.05	16.6	16.93	0.0	0.0	1986061.0	33537529.95	811
2012-08-27	16.9	17.0	16.85	16.93	0.08	0.47	1130332.0	19118413.25	586
2012-08-26	17.1	17.15	16.8	16.85	-0.21	-1.23	1117769.0	18929525.95	550
2012-08-25	16.6	17.05	16.5	17.06	0.82	5.05	1417360.0	23838998.35	678
2012-08-15	16.35	16.5	16.05	16.24	-0.09	-0.55	1491070.0	24411312.9	554
2012-08-14	16.25	16.35	16.05	16.33	0.0	0.0	825801.0	13357898.65	443
2012-08-13	16.45	16.6	16.15	16.33	-0.13	-0.79	1381076.0	22709681.6	630
2012-08-12	16.65	16.7	16.35	16.46	-0.17	-1.02	1095721.0	18066281.45	579
2012-08-11	16.75	17.0	16.5	16.63	0.04	0.24	1795659.0	29963755.05	810
2012-08-08	16.4	17.2	16.2	16.59	0.26	1.59	5340350.0	89077023.5	2491
2012-08-07	17.7	17.7	16.25	16.33	-0.78	-4.56	8639379.0	146163897.6	4047
2012-08-06	16.2	17.1	16.15	17.11	1.56	10.03	1919371.0	32243523.45	725
2012-08-05	15.25	15.55	15.1	15.55	0.39	2.57	2161471.0	33305756.25	947
2012-08-04	15.15	15.35	15.0	15.16	0.21	1.4	1468680.0	22299897.0	637
2012-08-01	14.95	15.15	14.75	14.95	0.05	0.34	1634495.0	24473509.05	654
2012-07-31	15.05	15.15	14.8	14.9	-0.05	-0.33	1372799.0	20568576.9	598
2012-07-30	14.7	15.15	14.6	14.95	0.18	1.22	2293503.0	34306438.65	820
2012-07-29	14.35	14.75	14.35	14.77	0.43	3.0	2122336.0	30953876.4	797
2012-07-28	14.3	14.45	14.2	14.34	0.13	0.91	2199456.0	31534572.05	841
2012-07-25	14.25	14.25	14.1	14.21	-0.09	-0.63	798237.0	11315416.85	368
2012-07-24	14.3	14.45	14.15	14.3	-0.09	-0.63	947459.0	13506994.5	430
2012-07-23	14.4	14.7	14.35	14.39	0.0	0.0	920981.0	13289252.05	490
2012-07-22	14.5	14.7	14.25	14.39	-0.04	-0.28	1928205.0	27917997.9	748
2012-07-21	14.45	14.6	14.25	14.43	-0.56	-3.74	1940354.0	28069588.0	977
2012-07-18	14.0	15.3	13.95	14.99	0.82	5.79	5136733.0	76195615.8	2294
2012-07-17	14.2	14.4	14.05	14.17	-0.04	-0.28	1220536.0	17296930.0	546
2012-07-16	13.95	14.25	13.8	14.21	0.21	1.5	1304464.0	18356766.4	554
2012-07-15	14.1	14.15	13.9	14.0	-0.17	-1.2	491903.0	6895452.4	315
2012-07-14	14.3	14.3	13.95	14.17	0.04	0.28	593306.0	8386528.05	320
2012-07-11	14.45	14.45	13.8	14.13	-0.3	-2.08	575265.0	8097694.05	361
2012-07-10	14.45	14.6	14.0	14.43	-0.09	-0.62	844517.0	12180863.1	442
2012-07-09	14.7	14.7	14.4	14.52	-0.21	-1.43	870898.0	12668286.65	535
2012-07-08	14.7	14.9	14.7	14.73	0.04	0.27	1535964.0	22694071.25	870
2012-07-07	14.4	14.85	14.3	14.69	0.35	2.44	1527300.0	22311066.6	840
2012-07-04	14.25	14.5	14.2	14.34	0.17	1.2	1435247.0	20663511.4	693
2012-07-03	14.05	14.5	14.05	14.17	0.17	1.21	1783932.0	25433359.8	893
2012-07-02	13.75	14.0	13.75	14.0	0.22	1.6	1447272.0	20085681.25	719
2012-07-01	13.7	13.8	13.5	13.78	0.09	0.66	1243629.0	16915147.5	480
2012-06-30	13.95	14.0	13.5	13.69	0.13	0.96	1964327.0	26892185.3	834
2012-06-27	14.5	14.5	12.95	13.56	-0.83	-5.77	3205686.0	43418743.2	1226
2012-06-26	14.4	14.55	14.4	14.39	-0.04	-0.28	1050231.0	15193273.35	450
2012-06-25	14.55	14.9	14.35	14.43	-0.26	-1.77	1938142.0	28392668.35	947
2012-06-24	14.75	14.9	14.35	14.69	-0.08	-0.54	2149294.0	31344040.1	728
2012-06-23	14.95	15.05	14.75	14.77	-0.22	-1.47	1120569.0	16674150.75	500
2012-06-20	15.2	15.2	14.95	14.99	0.0	0.0	1650498.0	24931546.75	737
2012-06-19	14.95	15.5	14.75	14.99	0.09	0.6	3371680.0	51171063.7	1290
2012-06-18	14.75	15.1	14.6	14.9	0.3	2.05	2575525.0	38241812.85	1140
2012-06-17	14.45	14.7	14.35	14.6	0.0	0.0	1119421.0	16306170.15	552
2012-06-16	14.85	14.95	13.2	14.6	0.0	0.0	3444226.0	49921218.55	1353
2012-06-13	14.7	14.85	14.45	14.6	0.08	0.55	2547896.0	37262353.8	1069
2012-06-12	14.5	14.75	14.4	14.52	-0.3	-2.02	2095686.0	30612179.75	867
2012-06-11	14.7	15.4	14.55	14.82	0.3	2.07	3438183.0	51412567.55	1738
2012-06-10	13.95	14.5	13.9	14.52	0.57	4.09	2152935.0	30775405.25	1175
2012-06-09	14.45	14.5	13.75	13.95	-0.05	-0.36	1807778.0	25391022.1	960
2012-06-06	14.7	14.75	13.55	14.0	-0.52	-3.58	2371406.0	33888373.65	1263
2012-06-05	14.9	15.1	14.45	14.52	-0.3	-2.02	2818364.0	41822206.5	1539
2012-06-04	13.95	15.55	13.8	14.82	0.52	3.64	7432036.0	110525909.35	3729
2012-06-03	14.05	14.45	13.85	14.3	0.39	2.8	4566993.0	64794944.0	2113
2012-06-02	14.2	14.7	13.85	13.91	-1.47	-9.56	4661232.0	66386965.6	2134
2012-05-30	16.35	16.35	15.1	15.38	-0.95	-5.82	3694128.0	57942767.65	1880
2012-05-29	16.7	16.7	16.25	16.33	-0.26	-1.57	1673561.0	27484916.5	964
2012-05-28	16.7	16.75	16.4	16.59	0.13	0.79	2326394.0	38499702.8	1390
2012-05-27	17.1	17.15	16.35	16.46	-0.73	-4.25	3836017.0	64438503.35	2264
2012-05-26	17.55	17.65	17.1	17.19	-0.22	-1.26	2212828.0	38424211.9	1698
2012-05-23	17.7	17.95	17.35	17.41	-0.65	-3.6	3957827.0	69934107.55	2657
2012-05-22	18.8	19.0	17.95	18.06	-0.56	-3.01	9877473.0	184314986.0	5493
2012-05-21	19.2	19.8	17.8	18.62	-0.47	-2.46	21374862.0	399733143.1	11797
2012-05-20	17.7	19.1	17.7	19.09	1.72	9.9	4991708.0	92776342.8	1831
2012-05-19	18.25	18.7	17.35	17.37	-1.47	-7.8	2232091.0	40768501.7	1094
2012-05-16	18.35	19.2	18.15	18.84	-0.08	-0.42	4179804.0	78011223.9	1985
2012-05-15	18.15	18.9	17.95	18.92	0.86	4.76	3955783.0	72986733.45	1933
2012-05-14	19.25	19.45	17.95	18.06	-1.68	-8.51	3610142.0	68373439.55	1977
2012-05-13	21.0	21.0	19.0	19.74	-1.08	-5.19	3038616.0	62036157.05	1835
2012-05-12	20.2	20.9	18.55	20.82	0.26	1.26	3638281.0	72702696.9	2269
2012-05-09	21.55	22.45	20.15	20.56	-1.21	-5.56	11712592.0	255528878.95	5403
2012-05-08	21.6	21.95	21.25	21.77	0.21	0.97	2899546.0	62461849.65	1410
2012-05-07	20.8	21.75	20.75	21.56	0.26	1.22	5018082.0	107301560.9	2741
2012-05-06	21.5	22.2	21.1	21.3	-0.04	-0.19	6933610.0	149682399.65	3482
2012-05-05	21.35	23.05	20.2	21.34	-0.35	-1.61	20938182.0	460405655.35	10006
2012-05-02	20.5	21.7	20.3	21.69	1.9	9.6	19030529.0	398413765.0	7465
2012-05-01	18.2	19.8	18.2	19.79	1.78	9.88	4262327.0	82508911.4	1150
2012-04-30	17.95	18.0	17.4	18.01	0.17	0.95	1681980.0	29843227.4	910
2012-04-29	17.65	18.25	17.45	17.84	0.21	1.19	4562972.0	81731310.05	2244
2012-04-28	17.55	17.9	17.4	17.63	0.22	1.26	1696525.0	29865458.2	861
2012-04-25	17.35	17.55	17.15	17.41	0.17	0.99	1787939.0	30990235.1	831
2012-04-24	17.3	17.35	17.0	17.24	0.09	0.52	951945.0	16339549.1	541
2012-04-23	17.45	17.75	17.0	17.15	-0.56	-3.16	1596404.0	27652841.5	919
2012-04-22	17.5	18.05	17.3	17.71	0.13	0.74	2860528.0	50479474.7	1377
2012-04-21	17.05	17.65	16.85	17.58	0.3	1.74	2979202.0	51782365.4	1358
2012-04-18	17.65	17.65	17.0	17.28	-0.26	-1.48	1849316.0	31994747.7	958
2012-04-17	16.95	17.6	16.4	17.54	1.25	7.67	2235004.0	38064970.2	1136
2012-04-16	17.15	17.55	15.85	16.29	-0.99	-5.73	2647811.0	43945655.75	1281
2012-04-15	17.95	18.45	17.3	17.28	-0.91	-5.0	1811275.0	32626038.85	966
2012-04-14	18.95	19.1	18.15	18.19	-0.86	-4.51	1804770.0	33873703.6	999
2012-04-11	19.45	19.6	18.5	19.05	-0.48	-2.46	2505979.0	47460616.65	1444
2012-04-10	20.3	20.65	19.0	19.53	-0.69	-3.41	4345681.0	87711874.75	2055
2012-04-09	19.65	20.5	19.45	20.22	0.26	1.3	4575515.0	91580734.5	2249
2012-04-08	20.65	20.7	18.6	19.96	-0.6	-2.92	4172079.0	82745676.55	2205
2012-04-07	20.0	20.7	19.85	20.56	0.6	3.01	4660537.0	94579172.65	2266
2012-04-04	20.1	20.4	19.75	19.96	-0.13	-0.65	4270573.0	85731043.35	2085
2012-04-03	19.55	20.15	19.0	20.09	0.65	3.34	5569006.0	110063251.65	2334
2012-04-02	19.4	20.15	19.2	19.44	0.17	0.88	4279366.0	84126362.5	2099
2012-04-01	18.9	19.55	18.75	19.27	0.31	1.64	4485423.0	86115193.3	1788
2012-03-31	18.85	19.1	18.6	18.96	0.3	1.61	2561146.0	48354895.75	1100
2012-03-28	18.85	18.95	18.5	18.66	-0.09	-0.48	1909282.0	35749464.9	900
2012-03-27	19.0	19.05	18.65	18.75	-0.26	-1.37	1458141.0	27484086.05	831
2012-03-26	19.45	19.5	18.65	19.01	-0.47	-2.41	3472916.0	66139622.9	1480
2012-03-25	18.95	20.05	18.85	19.48	0.73	3.89	6545422.0	128466767.25	2932
2012-03-24	18.3	19.1	18.25	18.75	0.52	2.85	4625306.0	86260616.35	1693
2012-03-21	18.25	18.6	18.05	18.23	-0.09	-0.49	2458308.0	45091572.15	1185
2012-03-20	18.05	18.55	17.95	18.32	0.22	1.22	2861406.0	52382535.75	1384
2012-03-19	18.8	18.8	18.05	18.1	-0.61	-3.26	3099340.0	57240112.65	1451
2012-03-18	18.45	18.8	18.25	18.71	0.31	1.68	3349613.0	62008422.0	1324
2012-03-17	18.65	18.65	18.15	18.4	0.0	0.0	2227995.0	40954925.45	1075
2012-03-14	18.7	18.7	18.15	18.4	-0.18	-0.97	1806109.0	33488067.4	1001
2012-03-13	18.9	18.9	18.15	18.58	-0.21	-1.12	3265402.0	60723054.25	1403
2012-03-12	18.9	19.0	18.6	18.79	0.04	0.21	3014774.0	56683561.9	1479
2012-03-11	18.5	19.1	18.35	18.75	0.52	2.85	5927757.0	111261866.55	2354
2012-03-10	17.65	18.6	17.65	18.23	0.69	3.93	3993067.0	72442943.05	1705
2012-03-07	17.4	17.9	17.3	17.54	-0.13	-0.74	1960577.0	34442541.75	1076
2012-03-06	17.65	17.75	17.4	17.67	0.04	0.23	1450294.0	25548858.05	826
2012-03-05	17.7	17.95	17.5	17.63	0.0	0.0	1621892.0	28725833.75	901
2012-03-04	17.4	18.4	17.3	17.63	0.26	1.5	6039590.0	108697609.15	2437
2012-03-03	17.35	17.35	17.2	17.37	0.13	0.75	1522675.0	26337336.7	736
2012-02-29	17.3	17.55	17.1	17.24	-0.04	-0.23	1687685.0	29120304.7	766
2012-02-28	17.8	18.1	16.05	17.28	-0.48	-2.7	2661151.0	46639536.8	1388
2012-02-27	17.45	18.05	17.45	17.76	0.31	1.78	2305848.0	40950955.0	1051
2012-02-26	17.7	17.8	17.3	17.45	-0.18	-1.02	2015900.0	35451768.55	998
2012-02-25	17.3	18.05	17.3	17.63	0.31	1.79	3643464.0	64467712.8	1461
2012-02-22	16.8	17.35	16.75	17.32	0.52	3.1	2528376.0	43054179.8	1097
2012-02-21	17.1	17.2	16.75	16.8	-0.26	-1.52	2385246.0	40568010.5	1142
2012-02-20	17.3	17.7	16.95	17.06	-0.22	-1.27	2902483.0	50296351.35	1446
2012-02-19	16.6	18.15	16.35	17.28	0.73	4.41	8090718.0	140541126.6	2675
2012-02-18	16.3	16.6	16.3	16.55	0.26	1.6	1917870.0	31601384.2	814
2012-02-15	16.35	16.45	16.05	16.29	-0.08	-0.49	1186667.0	19293749.5	630
2012-02-14	16.35	16.6	16.15	16.37	0.08	0.49	1914750.0	31346072.3	891
2012-02-13	16.45	16.5	16.1	16.29	-0.13	-0.79	1310324.0	21366024.15	659
2012-02-12	16.0	16.7	15.75	16.42	0.44	2.75	6126646.0	100425327.0	1881
2012-02-11	16.15	16.35	15.9	15.98	-0.09	-0.56	1779234.0	28656603.5	842
2012-02-08	16.4	16.45	16.05	16.07	-0.26	-1.59	2318251.0	37604008.3	1003
2012-02-07	16.25	16.5	16.05	16.33	0.13	0.8	2474828.0	40392039.55	975
2012-02-06	16.05	16.65	15.95	16.2	0.17	1.06	6079910.0	99215951.4	2136
[truncated: 2,576 more rows]
