# Supplementary material for: Effective short-term forecasts of Saudi stock price trends using technical indicators and large-scale multivariate time series
Source: PeerJ Comput Sci. 2023 Jan 6;9:e1205. doi: 10.7717/peerj-cs.1205 (PMC10280263; doi:10.7717/peerj-cs.1205)
Supplement: Supplemental Information 3 [file peerj-cs-09-1205-s003.zip › TASI Dataset 2021/ALDREES_4200.csv]

date	open	high	low	close	change	change_percent	volume_traded	value_traded_SAR	number_trades
2020-03-19	51.4	54.1	51.2	54.1	2.1	4.04	882308.0	46822975.0	1433
2020-03-18	52.4	53.6	50.9	52.0	-0.3	-0.57	389969.0	20405230.6	833
2020-03-17	49.0	52.9	48.1	52.3	4.15	8.62	969216.0	48941079.9	1732
2020-03-16	50.1	51.8	47.7	48.15	-3.85	-7.4	654223.0	32706028.35	1123
2020-03-15	55.5	56.2	51.4	52.0	-2.0	-3.7	759237.0	39679881.9	1324
2020-03-12	51.6	55.3	51.6	54.0	-2.9	-5.1	1002382.0	54170619.7	2548
2020-03-11	59.8	60.3	56.4	56.9	-1.2	-2.07	704146.0	41321019.3	1096
2020-03-10	55.1	59.1	55.1	58.1	3.1	5.64	1137720.0	64669016.1	1314
2020-03-09	50.1	55.0	50.1	55.0	-0.6	-1.08	1782942.0	91160596.3	2384
2020-03-08	56.6	58.3	55.4	55.6	-4.5	-7.49	602488.0	34030616.0	1325
2020-03-05	60.3	61.3	60.1	60.1	0.1	0.17	350180.0	21210602.8	734
2020-03-04	59.2	60.1	59.0	60.0	-0.2	-0.33	272045.0	16244461.3	463
2020-03-03	60.3	60.3	59.6	60.2	1.2	2.03	308799.0	18530187.0	636
2020-03-02	60.0	60.7	59.0	59.0	0.1	0.17	401158.0	24058200.2	668
2020-03-01	58.0	60.8	56.5	58.9	-1.0	-1.67	472936.0	27493024.0	1289
2020-02-27	61.5	61.5	59.6	59.9	-1.7	-2.76	206295.0	12397297.4	593
2020-02-26	61.4	61.8	61.0	61.6	-0.4	-0.65	109697.0	6724813.0	299
2020-02-25	62.0	62.5	61.4	62.0	-0.4	-0.64	173867.0	10743704.9	411
2020-02-24	63.3	63.3	61.7	62.4	-1.3	-2.04	254298.0	15852765.9	596
2020-02-23	63.2	63.7	63.0	63.7	-0.1	-0.16	41660.0	2639063.0	191
2020-02-20	63.9	64.6	63.8	63.8	-0.1	-0.16	288007.0	18476174.6	545
2020-02-19	63.6	63.9	62.4	63.9	1.9	3.06	203326.0	12809889.1	518
2020-02-18	60.8	62.1	60.8	62.0	1.0	1.64	252337.0	15604846.4	496
2020-02-17	60.0	61.8	59.9	61.0	0.9	1.5	267855.0	16317690.1	603
2020-02-16	62.3	62.3	60.1	60.1	-1.9	-3.06	143590.0	8847193.8	406
2020-02-13	62.3	63.9	61.8	62.0	-0.3	-0.48	362951.0	22756303.7	978
2020-02-12	62.0	62.3	61.6	62.3	0.3	0.48	40010.0	2477402.6	201
2020-02-11	62.1	62.8	61.7	62.0	0.0	0.0	138420.0	8594054.7	387
2020-02-10	62.7	63.2	61.2	62.0	-0.5	-0.8	88396.0	5513974.9	393
2020-02-09	64.0	64.0	61.9	62.5	-1.5	-2.34	144425.0	9011713.9	433
2020-02-06	64.8	65.0	63.6	64.0	-0.6	-0.93	474134.0	30293539.0	465
2020-02-05	65.9	65.9	64.4	64.6	-1.0	-1.52	202786.0	13242342.4	700
2020-02-04	66.0	67.0	65.0	65.6	-0.2	-0.3	219583.0	14316491.6	620
2020-02-03	66.2	66.3	65.0	65.8	-0.2	-0.3	115358.0	7569107.2	401
2020-02-02	65.4	66.8	63.5	66.0	0.6	0.92	251464.0	16487127.3	1447
2020-01-30	64.5	67.5	64.5	65.4	1.0	1.55	592190.0	39091737.6	2004
2020-01-29	63.2	64.4	62.8	64.4	1.5	2.38	222067.0	14173232.4	514
2020-01-28	61.8	63.7	61.6	62.9	0.9	1.45	179931.0	11283528.5	483
2020-01-27	63.6	63.9	61.8	62.0	-1.7	-2.67	127144.0	7969414.3	399
2020-01-26	63.7	64.4	63.3	63.7	-0.3	-0.47	244503.0	15609074.7	791
2020-01-23	62.8	64.5	62.6	64.0	1.1	1.75	195897.0	12463204.7	513
2020-01-22	62.9	63.2	62.7	62.9	0.0	0.0	104056.0	6550237.1	268
2020-01-21	62.3	63.4	61.9	62.9	0.6	0.96	226592.0	14208415.8	666
2020-01-20	62.5	62.7	62.2	62.3	-0.2	-0.32	103920.0	6483931.2	229
2020-01-19	62.0	62.9	62.0	62.5	0.2	0.32	116321.0	7266320.8	380
2020-01-16	61.9	62.4	61.4	62.3	0.3	0.48	109013.0	6750581.5	398
2020-01-15	61.9	62.3	61.3	62.0	0.0	0.0	124421.0	7699377.5	397
2020-01-14	61.3	62.2	61.0	62.0	0.5	0.81	146541.0	9021902.9	665
2020-01-13	61.9	61.9	61.1	61.5	0.2	0.33	73143.0	4501289.9	312
2020-01-12	61.5	61.5	61.0	61.3	0.5	0.82	65382.0	4006805.7	273
2020-01-09	60.3	61.4	60.3	60.8	1.3	2.18	268262.0	16356302.2	511
2020-01-08	60.0	60.5	58.7	59.5	-1.6	-2.62	274459.0	16331274.1	506
2020-01-07	61.1	61.9	60.8	61.1	0.3	0.49	111869.0	6860253.6	319
2020-01-06	60.3	61.0	60.2	60.8	0.2	0.33	155884.0	9447409.8	461
2020-01-05	61.1	61.4	60.0	60.6	-1.6	-2.57	216026.0	13105946.9	573
2020-01-02	62.1	62.7	61.8	62.2	0.2	0.32	131502.0	8177919.8	785
2020-01-01	62.7	62.7	61.8	62.0	-0.5	-0.8	174234.0	10809114.1	701
2019-12-31	63.0	63.8	62.1	62.5	-0.5	-0.79	300390.0	18888214.4	748
2019-12-30	63.5	63.7	62.6	63.0	-0.2	-0.32	90440.0	5703675.1	355
2019-12-29	62.0	63.9	61.7	63.2	1.1	1.77	293383.0	18384666.0	686
2019-12-26	62.0	62.2	61.5	62.1	0.1	0.16	118364.0	7328000.0	260
2019-12-25	62.3	62.8	61.9	62.0	-0.2	-0.32	178736.0	11157155.4	374
2019-12-24	62.8	63.9	61.8	62.2	-0.6	-0.96	575346.0	36178685.5	1296
2019-12-23	61.8	62.8	61.5	62.8	1.3	2.11	534093.0	33206219.5	793
2019-12-22	59.9	61.9	59.9	61.5	2.0	3.36	350477.0	21346040.3	704
2019-12-19	59.0	59.9	58.6	59.5	0.6	1.02	167732.0	9927323.1	426
2019-12-18	57.7	59.5	57.7	58.9	1.3	2.26	445840.0	26148465.6	771
2019-12-17	57.9	58.4	57.5	57.6	-0.4	-0.69	192516.0	11122480.9	407
2019-12-16	57.9	58.5	57.2	58.0	0.1	0.17	306592.0	17731017.6	634
2019-12-15	55.8	57.9	55.8	57.9	1.9	3.39	184917.0	10506654.6	451
2019-12-12	56.2	56.5	55.5	56.0	-0.8	-1.41	230770.0	12911535.3	415
2019-12-11	57.0	57.2	56.1	56.8	-0.1	-0.18	167315.0	9484867.4	482
2019-12-10	56.0	57.0	56.0	56.9	0.6	1.07	99868.0	5660586.4	292
2019-12-09	57.4	57.4	56.3	56.3	-0.7	-1.23	149213.0	8482206.0	358
2019-12-08	56.5	57.2	56.4	57.0	0.7	1.24	257246.0	14651512.4	403
2019-12-05	56.1	56.6	56.0	56.3	0.2	0.36	121300.0	6829868.5	402
2019-12-04	54.0	56.1	53.6	56.1	2.1	3.89	288754.0	15872061.2	1017
2019-12-03	54.2	54.4	53.9	54.0	-0.6	-1.1	142171.0	7691108.1	273
2019-12-02	54.7	54.7	54.0	54.6	-0.2	-0.36	90723.0	4924065.9	384
2019-12-01	55.3	55.3	54.7	54.8	-0.3	-0.54	76055.0	4176840.0	212
2019-11-28	55.3	56.1	54.5	55.1	-0.2	-0.36	139135.0	7696532.7	411
2019-11-27	54.6	55.3	54.4	55.3	0.8	1.47	98249.0	5390160.6	278
2019-11-26	55.3	55.4	54.5	54.5	-0.8	-1.45	102101.0	5600386.7	319
2019-11-25	54.7	55.7	54.7	55.3	0.6	1.1	240110.0	13260703.3	509
2019-11-24	56.1	56.1	54.6	54.7	-1.3	-2.32	207471.0	11443076.5	1652
2019-11-21	56.8	56.9	55.9	56.0	-0.4	-0.71	101407.0	5701480.1	323
2019-11-20	56.7	57.0	56.2	56.4	-0.6	-1.05	125075.0	7076522.8	375
2019-11-19	56.3	57.2	56.3	57.0	0.7	1.24	212673.0	12106344.6	529
2019-11-18	56.0	56.4	55.7	56.3	0.3	0.54	126749.0	7105187.8	357
2019-11-17	56.7	56.9	55.8	56.0	-0.7	-1.23	104126.0	5855119.5	278
2019-11-14	57.0	57.2	56.6	56.7	-0.5	-0.87	184453.0	10498420.1	325
2019-11-13	57.6	57.7	56.9	57.2	-0.5	-0.87	271248.0	15546078.4	533
2019-11-12	57.6	58.0	56.8	57.7	-0.1	-0.17	402779.0	23103806.2	694
2019-11-11	57.7	58.4	57.5	57.8	-0.2	-0.34	161695.0	9351869.9	613
2019-11-10	57.9	58.5	57.3	58.0	0.4	0.69	243444.0	14082417.7	522
2019-11-07	57.4	58.1	57.4	57.6	0.3	0.52	287412.0	16656309.6	550
2019-11-06	58.1	58.2	57.3	57.3	-0.7	-1.21	218161.0	12570913.4	496
2019-11-05	58.0	58.5	57.5	58.0	0.6	1.05	583248.0	33823368.5	1138
2019-11-04	58.3	59.9	56.4	57.4	-0.4	-0.69	1126973.0	65262656.7	2448
2019-11-03	54.6	62.0	54.6	57.8	1.4	2.48	3407657.0	203112540.0	6964
2019-10-31	55.3	57.3	55.3	56.4	1.2	2.17	726617.0	41096774.1	1073
2019-10-30	54.5	55.5	54.0	55.2	1.0	1.85	514964.0	28274938.7	816
2019-10-29	53.0	55.2	51.8	54.2	0.7	1.31	1059449.0	56477049.1	1883
2019-10-28	54.4	54.4	52.4	53.5	-0.8	-1.47	1224012.0	64839397.0	1683
2019-10-27	54.4	55.1	54.0	54.3	-0.3	-0.55	669171.0	36394282.5	867
2019-10-24	56.7	57.3	54.2	54.6	-2.5	-4.38	1469389.0	82565149.7	1412
2019-10-23	56.3	57.6	56.2	57.1	0.4	0.71	519068.0	29599642.9	1071
2019-10-22	56.0	57.0	55.6	56.7	0.7	1.25	450271.0	25324542.1	894
2019-10-21	53.6	56.4	53.5	56.0	2.4	4.48	1042618.0	57789532.8	1658
2019-10-20	54.1	54.5	53.3	53.6	0.2	0.37	316347.0	17038767.3	630
2019-10-17	53.8	54.3	53.0	53.4	0.1	0.19	220069.0	11803851.9	446
2019-10-16	53.7	54.4	53.0	53.3	-0.7	-1.3	222723.0	11812942.1	1664
2019-10-15	54.0	54.3	53.4	54.0	0.5	0.93	215053.0	11576963.6	363
2019-10-14	53.8	55.0	53.5	53.5	-0.6	-1.11	337032.0	18314777.2	679
2019-10-13	54.0	54.2	53.0	54.1	-0.2	-0.37	329729.0	17666319.0	601
2019-10-10	54.0	55.0	54.0	54.3	0.8	1.5	453751.0	24734812.7	2740
2019-10-09	54.0	54.1	52.9	53.5	-0.5	-0.93	636540.0	34028737.0	1001
2019-10-08	55.4	55.8	53.6	54.0	-1.8	-3.23	674054.0	36829565.0	1042
2019-10-07	55.2	56.3	54.7	55.8	0.6	1.09	723148.0	40256208.7	1238
2019-10-06	56.3	56.3	54.6	55.2	-0.6	-1.08	1623596.0	89829245.9	6570
2019-10-03	58.0	58.0	53.8	55.8	2.5	4.69	7681643.0	429836008.3	10472
2019-10-02	53.3	53.3	53.3	53.3	4.8	9.9	2635559.0	140475294.7	519
2019-10-01	48.3	48.95	47.3	48.5	0.7	1.46	693335.0	33406278.75	820
2019-09-30	47.35	48.6	47.35	47.8	0.15	0.31	472503.0	22720349.3	679
2019-09-29	46.8	47.85	46.75	47.65	0.9	1.93	310943.0	14730233.35	517
2019-09-26	47.0	47.1	46.55	46.75	-0.25	-0.53	140623.0	6590372.65	275
2019-09-25	47.05	47.25	46.7	47.0	-0.25	-0.53	518472.0	24364965.7	641
2019-09-24	45.8	47.55	45.7	47.25	1.7	3.73	1321284.0	61877995.35	2270
2019-09-22	45.1	45.95	45.1	45.55	0.55	1.22	272698.0	12427225.45	331
2019-09-19	46.0	46.0	45.0	45.0	-1.0	-2.17	712665.0	32333604.0	754
2019-09-18	45.95	46.15	45.4	46.0	0.8	1.77	506452.0	23247783.25	712
2019-09-17	45.15	45.9	45.0	45.2	-0.2	-0.44	403327.0	18326325.7	586
2019-09-16	45.8	46.3	44.8	45.4	-0.15	-0.33	606028.0	27640304.65	2171
2019-09-15	45.45	46.6	44.8	45.55	-0.85	-1.83	896944.0	40751962.05	1433
2019-09-12	46.75	48.75	46.1	46.4	-0.3	-0.64	1170432.0	55988580.6	3123
2019-09-11	46.6	46.7	45.7	46.7	-0.1	-0.21	513781.0	23703889.85	677
2019-09-10	47.4	47.5	46.6	46.8	-0.4	-0.85	559611.0	26320066.75	785
2019-09-09	46.6	47.5	46.5	47.2	0.7	1.51	1324923.0	62309405.3	2034
2019-09-08	45.65	46.65	45.2	46.5	1.1	2.42	890493.0	41195995.25	1686
2019-09-05	46.0	46.5	45.35	45.4	-0.4	-0.87	1002526.0	46191873.25	2135
2019-09-04	45.4	46.15	44.8	45.8	0.55	1.22	815471.0	37121499.3	1666
2019-09-03	45.45	47.2	45.0	45.25	-0.1	-0.22	1439151.0	66412836.2	3395
2019-09-02	46.4	46.85	44.8	45.35	-1.05	-2.26	904617.0	41040766.25	1644
2019-09-01	45.1	47.8	45.0	46.4	1.3	2.88	2220679.0	103372110.05	3852
2019-08-29	43.5	45.15	42.9	45.1	1.8	4.16	2651898.0	117575545.1	4303
2019-08-28	40.5	43.9	40.5	43.3	1.4	3.34	2052720.0	88165216.85	2526
2019-08-27	40.75	41.9	39.7	41.9	1.35	3.33	1247514.0	51127468.05	1452
2019-08-26	40.1	40.7	39.9	40.55	0.6	1.5	622415.0	25057602.05	707
2019-08-25	40.3	40.3	39.6	39.95	-0.25	-0.62	297558.0	11890545.65	440
2019-08-22	41.0	41.0	39.6	40.2	-0.55	-1.35	464455.0	18582938.4	836
2019-08-21	41.45	41.45	40.6	40.75	-0.7	-1.69	338216.0	13842347.9	792
2019-08-20	42.6	42.7	41.2	41.45	-0.8	-1.89	336098.0	14069434.05	725
2019-08-19	43.15	43.2	42.0	42.25	-0.75	-1.74	313223.0	13345857.3	1175
2019-08-18	42.5	43.45	42.5	43.0	0.5	1.18	323910.0	13941466.6	807
2019-08-08	42.5	44.9	41.7	42.5	0.0	0.0	1511521.0	65138216.4	3824
2019-08-07	41.0	42.8	41.0	42.5	1.45	3.53	1864880.0	78054743.55	1464
2019-08-06	39.5	41.4	39.0	41.05	0.7	1.73	849372.0	34588270.7	2236
2019-08-05	40.8	41.3	40.3	40.35	-0.25	-0.62	1279041.0	52479052.55	2134
2019-08-04	39.65	40.6	39.45	40.6	1.15	2.92	1266798.0	50671006.35	1525
2019-08-01	38.7	39.45	38.5	39.45	0.75	1.94	778176.0	30449227.6	1323
2019-07-31	37.9	39.4	37.9	38.7	0.9	2.38	1377636.0	53339559.4	1602
2019-07-30	37.7	38.1	37.65	37.8	0.0	0.0	186890.0	7071468.05	252
2019-07-29	38.15	38.35	37.8	37.8	-0.35	-0.92	224630.0	8541845.1	751
2019-07-28	37.3	38.35	37.2	38.15	0.9	2.42	689377.0	26130254.9	1060
2019-07-25	36.7	37.3	36.6	37.25	0.6	1.64	410573.0	15207325.4	580
2019-07-24	37.4	37.45	36.65	36.65	-0.2	-0.54	326224.0	12055340.15	592
2019-07-23	37.1	37.2	36.5	36.85	-0.35	-0.94	428405.0	15827728.05	585
2019-07-22	38.0	38.0	37.1	37.2	-0.4	-1.06	355328.0	13306307.8	521
2019-07-21	38.0	38.0	37.45	37.6	-0.75	-1.96	148855.0	5599345.45	430
2019-07-18	38.7	38.9	38.1	38.35	-0.35	-0.9	317453.0	12204256.1	730
2019-07-17	39.5	39.5	38.4	38.7	-0.9	-2.27	682782.0	26523746.9	1120
2019-07-16	39.2	39.6	38.6	39.6	0.4	1.02	716534.0	28154557.45	875
2019-07-15	38.05	39.4	37.7	39.2	1.25	3.29	585744.0	22728477.25	977
2019-07-14	38.5	38.8	37.9	37.95	-0.2	-0.52	241359.0	9222121.8	430
2019-07-11	37.7	38.35	37.7	38.15	0.45	1.19	267447.0	10171618.85	512
2019-07-10	38.5	38.85	37.4	37.7	-0.75	-1.95	369811.0	14191629.6	674
2019-07-09	36.4	38.55	36.4	38.45	2.05	5.63	1437380.0	54571262.05	2480
2019-07-08	35.0	36.45	34.75	36.4	1.35	3.85	555297.0	19828130.5	847
2019-07-07	35.1	35.15	34.7	35.05	-0.15	-0.43	200604.0	7014102.15	357
2019-07-04	35.4	35.45	35.0	35.2	-0.15	-0.42	366150.0	12950119.8	354
2019-07-03	35.35	35.5	35.0	35.35	0.0	0.0	200655.0	7082755.7	376
2019-07-02	34.7	35.55	34.7	35.35	0.7	2.02	1028821.0	36184097.35	1153
2019-07-01	34.35	34.9	34.35	34.65	0.3	0.87	411831.0	14271608.5	532
2019-06-30	34.4	34.6	34.2	34.35	0.15	0.44	1251141.0	43007723.35	535
2019-06-27	34.45	34.5	34.15	34.2	-0.2	-0.58	300964.0	10319669.15	353
2019-06-26	34.6	34.6	34.3	34.4	-0.2	-0.58	232548.0	8014199.7	289
2019-06-25	34.7	34.9	34.35	34.6	-0.05	-0.14	120533.0	4176572.6	194
2019-06-24	35.0	35.15	34.45	34.65	-0.3	-0.86	203559.0	7088256.85	329
2019-06-23	35.0	35.45	34.55	34.95	0.25	0.72	194610.0	6794133.4	408
2019-06-20	35.2	35.2	34.4	34.7	-0.5	-1.42	381106.0	13282240.55	739
2019-06-19	35.4	35.5	35.15	35.2	-0.2	-0.56	124200.0	4391736.3	251
2019-06-18	35.4	35.6	35.15	35.4	-0.1	-0.28	319116.0	11266512.0	423
2019-06-17	35.6	35.85	35.4	35.5	-0.2	-0.56	385819.0	13714321.85	442
2019-06-16	36.0	36.0	35.5	35.7	-0.3	-0.83	218574.0	7812307.05	279
2019-06-13	36.35	36.7	35.5	36.0	-0.3	-0.83	522755.0	18841868.0	460
2019-06-12	36.2	36.6	35.4	36.3	0.3	0.83	509983.0	18320872.15	616
2019-06-11	35.7	36.55	35.65	36.0	0.35	0.98	884920.0	31929036.15	884
2019-06-10	35.75	36.1	35.65	35.65	-0.05	-0.14	401190.0	14377246.15	461
2019-06-09	35.0	36.15	35.0	35.7	0.9	2.59	712634.0	25295966.25	607
2019-05-30	34.5	34.8	34.25	34.8	0.45	1.31	134027.0	4633050.15	187
2019-05-29	34.6	34.6	33.6	34.35	-0.45	-1.29	71974.0	2466926.2	188
2019-05-28	33.9	34.8	33.15	34.8	1.7	5.14	549976.0	18843340.3	720
2019-05-27	33.45	33.45	32.95	33.1	0.0	0.0	118233.0	3923422.0	230
2019-05-26	33.7	33.7	33.0	33.1	-0.55	-1.63	116039.0	3849629.55	210
2019-05-23	34.65	34.65	33.5	33.65	-1.1	-3.17	294233.0	9977965.65	500
2019-05-22	34.7	35.0	34.7	34.75	0.15	0.43	138718.0	4838377.45	249
2019-05-21	34.1	34.7	34.1	34.6	0.6	1.76	428519.0	14778157.7	386
2019-05-20	34.0	34.15	33.6	34.0	0.0	0.0	183891.0	6232224.8	289
2019-05-19	34.0	34.3	33.6	34.0	0.05	0.15	541697.0	18422684.4	466
2019-05-16	33.65	34.0	33.35	33.95	0.5	1.49	253296.0	8560169.7	528
2019-05-15	32.2	33.9	32.2	33.45	1.45	4.53	437543.0	14577969.9	760
2019-05-14	33.0	33.5	31.7	32.0	-1.0	-3.03	670575.0	21949257.95	771
2019-05-13	33.2	33.9	33.0	33.0	-0.55	-1.64	271159.0	9006025.25	421
2019-05-12	34.5	34.5	33.5	33.55	-1.2	-3.45	239088.0	8115099.45	431
2019-05-09	35.0	35.4	34.4	34.75	-0.45	-1.28	154043.0	5390999.9	390
2019-05-08	34.8	35.45	34.7	35.2	0.3	0.86	150099.0	5267244.85	398
2019-05-07	34.4	35.8	34.4	34.9	-0.2	-0.57	348091.0	12235057.0	623
2019-05-06	34.45	35.45	33.0	35.1	0.5	1.45	750613.0	25623346.0	1106
2019-05-05	36.15	36.6	34.5	34.6	-1.55	-4.29	656885.0	23298048.85	956
2019-05-02	35.1	36.7	34.65	36.15	1.05	2.99	851502.0	30358550.25	1162
2019-05-01	34.8	35.2	34.4	35.1	0.75	2.18	581387.0	20288628.45	930
2019-04-30	34.8	35.2	34.05	34.35	-0.35	-1.01	977522.0	33841677.1	1351
2019-04-29	32.35	34.75	31.85	34.7	2.2	6.77	850136.0	28221893.45	1214
2019-04-28	32.55	32.55	32.0	32.5	-0.05	-0.15	255314.0	8252097.1	390
2019-04-25	32.6	32.95	32.05	32.55	0.4	1.24	408003.0	13279861.35	780
2019-04-24	31.55	33.0	31.55	32.15	0.65	2.06	780636.0	25411022.15	1327
2019-04-23	30.5	32.1	30.5	31.5	0.95	3.11	1128109.0	35481284.3	1586
2019-04-22	29.85	30.95	29.55	30.55	0.85	2.86	853078.0	26064720.3	1183
2019-04-21	30.4	30.4	29.6	29.7	-0.5	-1.66	272835.0	8155822.9	530
2019-04-18	31.0	31.0	30.1	30.2	-0.8	-2.58	452776.0	13754294.65	883
2019-04-17	31.85	31.9	30.85	31.0	-0.6	-1.9	802824.0	25115396.35	1192
2019-04-16	30.25	31.7	30.0	31.6	1.5	4.98	1623776.0	50458888.5	2058
2019-04-15	30.3	30.4	29.8	30.1	-0.1	-0.33	694012.0	20805100.6	923
2019-04-14	28.85	31.1	28.85	30.2	1.5	5.23	2485389.0	74752187.55	3188
2019-04-11	28.4	28.9	28.15	28.7	0.35	1.23	632793.0	18084771.0	752
2019-04-10	28.65	28.65	28.2	28.35	-0.35	-1.22	240100.0	6818445.75	420
2019-04-09	28.4	28.75	28.1	28.7	0.5	1.77	492490.0	13999923.65	639
2019-04-08	28.1	28.55	27.95	28.2	0.35	1.26	378564.0	10692188.85	586
2019-04-07	27.7	28.1	27.55	27.85	0.25	0.91	169420.0	4719809.6	391
2019-04-04	27.85	27.85	27.5	27.6	-0.2	-0.72	147740.0	4085502.85	361
2019-04-03	28.05	28.1	27.8	27.8	-0.2	-0.71	163830.0	4580338.65	408
2019-04-02	28.0	28.4	27.95	28.0	0.0	0.0	309924.0	8733571.9	623
2019-04-01	27.45	28.1	27.45	28.0	0.45	1.63	331221.0	9267482.3	683
2019-03-31	27.2	27.75	27.0	27.55	0.35	1.29	301753.0	8281885.75	650
2019-03-28	27.25	27.35	27.0	27.2	-0.05	-0.18	148819.0	4053847.25	325
2019-03-27	27.55	27.55	27.05	27.25	0.0	0.0	195998.0	5345049.5	384
2019-03-26	27.6	27.7	27.25	27.25	-0.35	-1.27	165496.0	4554096.75	479
2019-03-25	28.05	28.05	27.6	27.6	-0.5	-1.78	276660.0	7712864.85	465
2019-03-24	28.05	28.25	28.0	28.1	-0.1	-0.35	103153.0	2898633.7	244
2019-03-21	28.2	28.5	28.0	28.2	-0.2	-0.7	320203.0	9062744.5	722
2019-03-20	28.1	28.4	27.85	28.4	0.3	1.07	322987.0	9113878.35	772
2019-03-19	27.8	28.6	27.35	28.1	-6.4	-18.55	785738.0	22114381.95	1240
2019-03-18	28.79	29.17	28.71	28.75	-0.04	-0.14	842605.0	24382169.8	946
2019-03-17	28.88	29.13	28.42	28.79	0.0	0.0	352454.0	10164197.6	595
2019-03-14	28.04	28.79	28.0	28.79	0.83	2.97	999182.0	28458077.75	996
2019-03-13	27.83	28.08	27.71	27.96	0.21	0.76	523832.0	14595765.65	491
2019-03-12	27.79	27.83	27.63	27.75	0.0	0.0	234025.0	6489519.45	257
2019-03-11	27.83	27.96	27.67	27.75	-0.04	-0.14	270253.0	7519820.65	400
2019-03-10	27.58	28.0	27.58	27.79	0.29	1.05	481170.0	13387723.15	563
2019-03-07	27.71	27.71	27.42	27.5	-0.13	-0.47	315646.0	8685426.45	514
2019-03-06	27.92	27.96	27.58	27.63	-0.2	-0.72	181063.0	5024920.35	342
2019-03-05	27.54	28.13	27.5	27.83	0.29	1.05	608893.0	16955304.15	913
2019-03-04	27.54	27.54	27.33	27.54	0.0	0.0	257982.0	7082833.9	413
2019-03-03	27.58	27.75	27.46	27.54	0.04	0.15	389862.0	10739087.95	375
2019-02-28	27.75	27.79	27.46	27.5	-0.17	-0.61	140509.0	3871786.4	321
2019-02-27	27.75	27.75	27.33	27.67	-0.12	-0.43	85390.0	2351459.0	232
2019-02-26	27.5	27.79	27.29	27.79	0.21	0.76	253891.0	6974499.75	519
2019-02-25	27.92	27.92	27.46	27.58	-0.3	-1.08	234767.0	6474400.85	439
2019-02-24	28.17	28.17	27.83	27.88	-0.25	-0.89	198845.0	5551824.2	263
2019-02-21	28.17	28.25	28.0	28.13	-0.04	-0.14	116587.0	3275655.95	220
2019-02-20	28.25	28.33	28.13	28.17	0.0	0.0	209500.0	5909967.25	284
2019-02-19	28.17	28.42	28.13	28.17	-0.12	-0.42	171954.0	4859421.75	287
2019-02-18	28.17	28.54	28.17	28.29	0.21	0.75	508848.0	14431915.75	667
2019-02-17	28.08	28.21	27.88	28.08	0.08	0.29	499069.0	14021060.5	618
2019-02-14	28.0	28.13	27.75	28.0	0.0	0.0	209554.0	5843617.85	404
2019-02-13	27.96	28.29	27.92	28.0	0.17	0.61	229781.0	6458936.2	479
2019-02-12	28.17	28.21	27.75	27.83	-0.38	-1.35	291469.0	8142801.4	546
2019-02-11	28.25	28.25	28.13	28.21	-0.08	-0.28	175258.0	4938091.25	332
2019-02-10	28.42	28.5	28.17	28.29	-0.09	-0.32	147346.0	4166239.6	325
2019-02-07	28.46	28.63	28.25	28.38	-0.2	-0.7	283225.0	8028571.05	475
2019-02-06	28.83	28.83	28.33	28.58	0.16	0.56	408359.0	11665557.0	642
2019-02-05	28.83	28.83	28.29	28.42	-0.41	-1.42	685936.0	19519972.2	840
2019-02-04	29.08	29.13	28.67	28.83	-0.3	-1.03	148452.0	4288125.8	366
2019-02-03	29.13	29.17	28.96	29.13	-0.08	-0.27	100592.0	2926001.95	217
2019-01-31	29.17	29.21	29.04	29.21	0.04	0.14	202144.0	5883066.0	290
2019-01-30	29.17	29.25	29.08	29.17	0.04	0.14	292290.0	8521994.85	318
2019-01-29	29.42	29.46	28.96	29.13	-0.33	-1.12	494630.0	14414137.55	758
2019-01-28	29.46	29.67	29.38	29.46	-0.08	-0.27	368881.0	10883822.65	545
2019-01-27	29.71	29.71	29.33	29.54	-0.17	-0.57	403739.0	11900033.45	547
2019-01-24	29.58	29.83	29.5	29.71	0.13	0.44	350764.0	10385173.6	575
2019-01-23	29.13	29.83	29.04	29.58	0.37	1.27	882888.0	26060144.6	1085
2019-01-22	29.08	29.33	29.0	29.21	0.08	0.27	250800.0	7323556.3	535
2019-01-21	29.08	29.25	28.75	29.13	-0.04	-0.14	280729.0	8151616.2	641
2019-01-20	30.0	30.0	28.92	29.17	-0.25	-0.85	590356.0	17314472.7	1065
2019-01-17	30.08	31.17	29.08	29.42	1.09	3.85	3254993.0	97604753.45	4020
2019-01-16	28.42	28.67	28.17	28.33	0.0	0.0	662134.0	18780058.4	530
2019-01-15	28.25	28.38	28.17	28.33	0.08	0.28	280204.0	7921037.85	417
2019-01-14	28.21	28.63	28.13	28.25	0.12	0.43	536315.0	15208325.2	768
2019-01-13	28.29	28.42	28.0	28.13	0.05	0.18	392972.0	11079475.55	516
2019-01-10	28.33	28.5	28.0	28.08	-0.25	-0.88	292222.0	8249910.4	615
2019-01-09	28.63	28.63	28.21	28.33	-0.09	-0.32	377840.0	10759228.4	588
2019-01-08	29.5	29.67	28.33	28.42	-1.37	-4.6	670646.0	19299747.35	1048
2019-01-07	30.46	30.46	29.79	29.79	-0.79	-2.58	364781.0	10992339.1	509
2019-01-06	30.54	30.92	30.5	30.58	-0.13	-0.42	134866.0	4150756.7	213
2019-01-03	30.83	30.83	30.54	30.71	-0.29	-0.94	102616.0	3149269.65	295
2019-01-02	30.96	31.25	30.88	31.0	-0.17	-0.55	26461.0	823221.05	95
2019-01-01	30.67	31.42	30.42	31.17	0.34	1.1	109844.0	3392263.4	248
2018-12-31	31.5	31.5	30.83	30.83	-0.42	-1.34	58750.0	1836687.05	158
2018-12-30	30.83	31.79	30.83	31.25	0.42	1.36	170850.0	5367546.75	271
2018-12-27	30.33	31.29	30.33	30.83	0.66	2.19	268862.0	8312286.6	495
2018-12-26	29.83	30.29	29.83	30.17	0.13	0.43	51539.0	1554228.15	106
2018-12-25	29.54	30.33	29.54	30.04	0.12	0.4	157230.0	4702223.6	232
2018-12-24	30.5	30.5	29.79	29.92	-0.54	-1.77	190669.0	5726672.7	370
2018-12-23	31.25	31.46	30.46	30.46	-1.12	-3.55	219859.0	6752620.55	273
2018-12-20	31.71	31.79	31.42	31.58	-0.25	-0.79	221936.0	7026448.85	272
2018-12-19	31.38	32.08	31.38	31.83	0.2	0.63	219114.0	6945408.85	315
2018-12-18	31.58	31.75	31.29	31.63	0.13	0.41	657348.0	20812085.45	344
2018-12-17	31.17	31.75	31.13	31.5	0.12	0.38	427208.0	13463116.0	376
2018-12-16	30.58	31.46	30.58	31.38	0.38	1.23	282668.0	8820182.9	370
2018-12-13	29.5	31.29	29.5	31.0	1.29	4.34	802213.0	24713570.65	902
2018-12-12	29.58	29.75	29.58	29.71	-0.08	-0.27	70877.0	2103177.8	114
2018-12-11	29.67	29.79	29.54	29.79	0.21	0.71	52246.0	1547048.05	138
2018-12-10	29.88	29.88	29.17	29.58	-0.25	-0.84	113675.0	3338358.3	291
2018-12-09	30.17	30.38	29.58	29.83	-0.46	-1.52	158779.0	4738184.55	222
2018-12-06	30.42	30.58	29.83	30.29	-0.21	-0.69	102198.0	3089309.0	217
2018-12-05	30.42	30.5	29.96	30.5	0.12	0.39	136415.0	4121438.4	242
2018-12-04	30.5	30.58	30.25	30.38	-0.37	-1.2	161747.0	4920825.9	220
2018-12-03	30.88	30.92	30.38	30.75	-0.04	-0.13	259206.0	7956730.55	330
2018-12-02	30.83	31.0	30.67	30.79	0.08	0.26	297800.0	9173103.0	250
2018-11-29	30.21	31.08	30.17	30.71	0.54	1.79	637702.0	19612383.35	676
2018-11-28	29.92	30.33	29.83	30.17	0.13	0.43	205376.0	6170423.9	338
2018-11-27	29.54	30.46	29.5	30.04	0.29	0.97	271622.0	8162773.0	450
2018-11-26	29.63	29.96	29.5	29.75	-0.13	-0.44	316856.0	9405488.7	283
2018-11-25	29.92	29.92	29.71	29.88	-0.12	-0.4	115290.0	3437066.55	144
2018-11-22	30.33	30.5	30.0	30.0	-0.33	-1.09	220940.0	6690445.95	248
2018-11-21	29.67	30.42	29.67	30.33	0.0	0.0	340297.0	10262714.15	405
2018-11-20	29.5	30.67	29.46	30.33	0.75	2.54	467256.0	14075801.2	600
2018-11-19	29.0	29.92	28.83	29.58	0.66	2.28	290722.0	8537970.6	373
2018-11-18	30.0	30.17	28.92	28.92	-1.08	-3.6	556112.0	16349889.1	409
2018-11-15	29.83	30.38	29.38	30.0	0.17	0.57	511054.0	15283033.25	693
2018-11-14	30.0	30.0	29.17	29.83	-0.17	-0.57	783214.0	23140247.85	1944
2018-11-13	28.17	30.75	28.17	30.0	1.83	6.5	1230152.0	36332854.15	1616
2018-11-12	28.04	28.54	27.92	28.17	0.25	0.9	519558.0	14673695.2	560
2018-11-11	26.58	28.92	26.58	27.92	1.09	4.06	1732556.0	48405338.4	1609
2018-11-08	26.0	27.17	26.0	26.83	0.54	2.05	682147.0	18205443.45	764
2018-11-07	26.0	26.54	25.42	26.29	0.16	0.61	215275.0	5581166.4	453
2018-11-06	26.67	26.71	26.13	26.13	-0.45	-1.69	167588.0	4431618.6	257
2018-11-05	26.58	26.79	26.38	26.58	0.0	0.0	164374.0	4372434.1	247
2018-11-04	26.04	26.67	26.04	26.58	0.45	1.72	186626.0	4956439.5	235
2018-11-01	26.92	26.96	26.13	26.13	-0.54	-2.02	245371.0	6511981.55	304
2018-10-31	26.67	27.42	26.63	26.67	0.0	0.0	612546.0	16520542.7	535
2018-10-30	26.13	26.75	25.96	26.67	0.34	1.29	729588.0	19316892.6	624
2018-10-29	26.5	27.21	25.88	26.33	-0.25	-0.94	1393459.0	36968167.2	1314
2018-10-28	24.17	26.58	24.0	26.58	2.41	9.97	1385034.0	35271606.75	851
2018-10-25	24.29	24.42	24.08	24.17	0.04	0.17	424621.0	10295670.75	382
2018-10-24	23.75	24.25	23.04	24.13	0.55	2.33	568718.0	13495033.3	910
2018-10-23	22.63	24.0	22.63	23.58	0.75	3.29	490291.0	11462090.3	436
2018-10-22	23.08	23.42	22.63	22.83	-0.38	-1.64	377578.0	8689537.0	321
2018-10-21	23.33	23.92	22.92	23.21	-0.92	-3.81	393281.0	9194322.25	493
2018-10-18	24.75	24.83	23.96	24.13	0.17	0.71	528776.0	12882505.45	512
2018-10-17	23.88	24.71	23.79	23.96	0.21	0.88	458858.0	11175226.05	434
2018-10-16	24.46	25.83	23.17	23.75	-1.13	-4.54	914312.0	22348189.2	735
2018-10-15	23.33	25.0	23.33	24.88	1.59	6.83	532086.0	12916563.55	461
2018-10-14	24.96	25.0	22.5	23.29	-1.71	-6.84	757427.0	17949338.4	637
2018-10-11	25.33	25.38	24.33	25.0	-0.46	-1.81	731551.0	18230037.05	1251
2018-10-10	24.5	25.46	24.5	25.46	1.0	4.09	1024834.0	25726821.25	1332
2018-10-09	23.96	24.83	23.92	24.46	0.54	2.26	761632.0	18667715.4	617
2018-10-08	23.92	24.13	23.58	23.92	-0.16	-0.66	211807.0	5036004.9	277
2018-10-07	24.83	24.92	23.96	24.08	-0.75	-3.02	287166.0	6985311.2	325
2018-10-04	24.29	24.88	24.29	24.83	0.58	2.39	359784.0	8844733.3	337
2018-10-03	24.08	24.38	23.88	24.25	0.25	1.04	176524.0	4266470.2	211
2018-10-02	24.08	24.13	23.88	24.0	-0.08	-0.33	113575.0	2725470.0	242
2018-10-01	23.75	24.54	23.75	24.08	0.41	1.73	699874.0	16887905.3	678
2018-09-30	23.0	24.04	22.96	23.67	0.42	1.81	536203.0	12692339.3	640
2018-09-27	22.54	23.67	22.54	23.25	0.5	2.2	349498.0	8102438.35	522
2018-09-26	22.75	22.79	22.67	22.75	-0.08	-0.35	229225.0	5211842.05	201
2018-09-25	22.75	22.92	22.71	22.83	0.08	0.35	139915.0	3190238.05	212
2018-09-20	22.67	22.75	22.5	22.75	0.08	0.35	125947.0	2850871.1	153
2018-09-19	22.83	22.88	22.58	22.67	-0.12	-0.53	192742.0	4374838.1	213
2018-09-18	22.42	22.92	22.33	22.79	0.41	1.83	329783.0	7466806.1	415
2018-09-17	22.17	22.38	21.83	22.38	0.21	0.95	219566.0	4846410.45	265
2018-09-16	22.79	22.83	22.08	22.17	-0.58	-2.55	239848.0	5383569.6	358
2018-09-13	23.17	23.25	22.5	22.75	-0.38	-1.64	239915.0	5476138.15	344
2018-09-12	23.33	23.83	22.88	23.13	-0.16	-0.69	1094730.0	25758062.85	1088
2018-09-11	23.0	23.29	22.63	23.29	0.41	1.79	360498.0	8311779.1	393
2018-09-10	22.54	22.92	22.46	22.88	0.38	1.69	287856.0	6524548.95	325
2018-09-09	22.25	22.71	22.17	22.5	0.33	1.49	357334.0	8022692.6	381
2018-09-06	22.04	22.42	21.42	22.17	0.21	0.96	233531.0	5135830.05	436
2018-09-05	23.0	23.0	21.5	21.96	-1.04	-4.52	317893.0	7110774.95	339
2018-09-04	22.75	23.33	22.71	23.0	0.12	0.52	435955.0	10088316.75	483
2018-09-03	23.0	23.0	22.63	22.88	-0.12	-0.52	393653.0	8991603.85	357
2018-09-02	22.08	23.08	21.83	23.0	0.92	4.17	291991.0	6586088.8	390
2018-08-30	22.38	22.38	22.08	22.08	-0.3	-1.34	76784.0	1707976.7	170
2018-08-29	22.08	22.67	22.08	22.38	0.42	1.91	724589.0	16276281.9	752
2018-08-28	21.67	22.0	21.67	21.96	0.29	1.34	198095.0	4327232.7	201
2018-08-27	21.75	21.83	21.5	21.67	0.0	0.0	100986.0	2186848.25	203
2018-08-26	21.5	21.79	21.5	21.67	0.21	0.98	119339.0	2587582.55	191
2018-08-16	21.25	21.5	21.25	21.46	0.08	0.37	121267.0	2585751.65	161
2018-08-15	21.42	21.42	21.25	21.38	-0.04	-0.19	119786.0	2552454.2	162
2018-08-14	21.5	21.5	21.29	21.42	-0.04	-0.19	137410.0	2940786.2	210
2018-08-13	21.29	21.46	20.92	21.46	0.13	0.61	279028.0	5869505.1	380
2018-08-12	21.71	21.71	21.29	21.33	-0.42	-1.93	302717.0	6496116.7	356
2018-08-09	21.92	21.96	21.67	21.75	-0.13	-0.59	149108.0	3245040.6	196
2018-08-08	21.88	22.08	21.75	21.88	0.05	0.23	338182.0	7403719.7	361
2018-08-07	21.92	22.0	21.75	21.83	0.04	0.18	192766.0	4205628.95	257
2018-08-06	21.96	21.96	21.75	21.79	-0.13	-0.59	252078.0	5502758.2	288
2018-08-05	22.08	22.42	21.75	21.92	0.17	0.78	545831.0	12110404.2	668
2018-08-02	21.75	21.83	21.67	21.75	-0.08	-0.37	83881.0	1823123.0	189
2018-08-01	22.08	22.08	21.83	21.83	-0.25	-1.13	269459.0	5936227.9	251
2018-07-31	21.88	22.21	21.83	22.08	0.25	1.15	460874.0	10165294.35	519
2018-07-30	21.71	21.92	21.42	21.83	0.04	0.18	307900.0	6675936.2	445
2018-07-29	22.25	22.25	21.63	21.79	-0.46	-2.07	293323.0	6402968.15	508
2018-07-26	22.67	22.71	22.21	22.25	-0.42	-1.85	382691.0	8562317.65	544
2018-07-25	22.71	22.83	22.58	22.67	0.04	0.18	204926.0	4652766.65	307
2018-07-24	22.67	23.0	22.54	22.63	-0.08	-0.35	313969.0	7147200.75	541
2018-07-23	22.88	23.25	22.58	22.71	-0.17	-0.74	518582.0	11905957.5	706
2018-07-22	23.08	23.29	22.75	22.88	-0.2	-0.87	712612.0	16396100.4	889
2018-07-19	23.75	23.75	22.92	23.08	-0.75	-3.15	985363.0	22913198.7	1722
2018-07-18	24.58	24.58	23.5	23.83	-1.34	-5.32	1173930.0	28265390.85	1572
2018-07-17	25.42	25.42	24.92	25.17	-0.41	-1.6	603328.0	15117078.5	614
2018-07-16	25.83	26.04	25.33	25.58	-0.25	-0.97	268973.0	6913992.0	403
2018-07-15	25.0	25.83	25.0	25.83	0.91	3.65	578083.0	14734088.6	716
2018-07-12	24.25	25.38	24.25	24.92	0.5	2.05	727505.0	18161021.0	566
2018-07-11	24.58	24.58	24.25	24.42	-0.16	-0.65	100462.0	2456611.1	172
2018-07-10	24.75	24.75	24.25	24.58	0.0	0.0	292412.0	7170201.25	303
2018-07-09	24.13	24.88	23.96	24.58	0.7	2.93	876390.0	21518870.75	855
2018-07-08	23.33	24.17	23.33	23.88	0.59	2.53	1015448.0	24177283.25	864
2018-07-05	23.04	23.5	23.04	23.29	0.25	1.09	415277.0	9690444.15	272
2018-07-04	22.92	23.08	22.92	23.04	0.04	0.17	70066.0	1611451.8	101
2018-07-03	23.13	23.13	22.96	23.0	-0.04	-0.17	104344.0	2402006.05	133
2018-07-02	23.25	23.25	22.92	23.04	-0.21	-0.9	175879.0	4045891.2	132
2018-07-01	23.38	23.5	23.0	23.25	-0.08	-0.34	259039.0	5991240.7	197
2018-06-28	23.5	23.5	23.17	23.33	-0.13	-0.55	253076.0	5904720.95	143
2018-06-27	23.5	23.58	23.33	23.46	0.13	0.56	151380.0	3554609.75	171
2018-06-26	23.25	23.33	23.21	23.33	0.04	0.17	56716.0	1319605.65	89
2018-06-25	23.21	23.33	23.21	23.29	0.0	0.0	99007.0	2306851.75	95
2018-06-24	23.17	23.33	23.13	23.29	0.08	0.34	67540.0	1570652.1	113
2018-06-21	23.0	23.25	23.0	23.21	0.25	1.09	23796.0	550494.7	58
2018-06-20	23.33	23.33	22.96	22.96	-0.29	-1.25	55895.0	1297305.9	105
2018-06-12	23.08	23.25	22.58	23.25	0.04	0.17	109674.0	2527856.6	137
2018-06-11	23.08	23.25	23.04	23.21	0.08	0.35	37970.0	878043.45	60
2018-06-10	23.25	23.33	23.08	23.13	-0.2	-0.86	116300.0	2693159.65	140
2018-06-07	23.38	23.5	23.25	23.33	-0.21	-0.89	173878.0	4063084.9	121
2018-06-06	23.33	23.58	23.33	23.54	0.21	0.9	153497.0	3596858.45	148
2018-06-05	23.46	23.83	23.33	23.33	0.0	0.0	314590.0	7413419.2	335
2018-06-04	23.29	23.33	23.08	23.33	0.2	0.86	115482.0	2683599.7	126
2018-06-03	23.33	23.42	23.0	23.13	-0.12	-0.52	180234.0	4188934.9	120
2018-05-31	23.17	23.29	23.13	23.25	0.0	0.0	27895.0	646736.25	49
2018-05-30	23.46	23.46	23.0	23.25	-0.17	-0.73	134918.0	3123293.1	149
2018-05-29	23.33	23.5	23.29	23.42	0.13	0.56	195110.0	4559766.65	144
2018-05-28	23.13	23.33	23.08	23.29	-0.04	-0.17	86695.0	2016583.4	56
2018-05-27	23.33	23.33	23.08	23.33	0.02	0.09	144170.0	3350916.75	102
2018-05-24	23.29	23.5	23.29	23.31	-0.15	-0.64	294473.0	6882349.1	186
2018-05-23	23.25	23.67	23.17	23.46	0.07	0.3	486656.0	11406302.35	360
2018-05-22	23.5	23.5	23.21	23.39	-0.04	-0.17	103440.0	2413281.4	95
2018-05-21	23.33	23.5	23.17	23.43	0.01	0.04	161539.0	3771894.2	169
2018-05-20	23.58	23.63	23.29	23.42	-0.16	-0.68	148908.0	3488276.45	135
2018-05-17	22.88	23.63	22.88	23.58	0.45	1.95	151750.0	3550535.75	187
2018-05-16	23.33	23.33	22.83	23.13	-0.38	-1.62	297547.0	6843109.45	251
2018-05-15	23.42	23.71	23.42	23.51	0.13	0.56	213823.0	5027079.0	301
2018-05-14	23.46	23.46	23.33	23.38	-0.01	-0.04	157417.0	3685191.1	224
2018-05-13	22.88	23.46	22.83	23.39	0.68	2.99	317375.0	7368949.25	387
2018-05-10	22.71	22.96	22.46	22.71	0.02	0.09	153421.0	3482727.45	192
2018-05-09	22.83	22.92	22.5	22.69	0.11	0.49	241396.0	5463641.7	229
2018-05-08	22.67	23.33	22.29	22.58	-0.38	-1.66	586992.0	13330384.6	513
2018-05-07	23.33	23.33	22.83	22.96	-0.3	-1.29	373760.0	8608678.1	242
2018-05-06	23.46	23.5	23.21	23.26	0.03	0.13	613182.0	14321930.4	205
2018-05-03	23.17	23.5	23.17	23.23	-0.16	-0.68	170867.0	3980687.35	208
2018-05-02	23.75	23.92	23.33	23.39	-0.47	-1.97	241471.0	5686827.2	332
2018-05-01	23.71	23.92	23.46	23.86	0.13	0.55	149378.0	3527454.5	235
2018-04-30	23.92	24.17	23.67	23.73	-0.26	-1.08	458111.0	10920700.8	343
2018-04-29	23.75	24.17	23.75	23.99	0.14	0.59	352822.0	8476669.8	233
2018-04-26	24.5	24.5	23.5	23.85	-0.57	-2.33	719654.0	17213641.8	605
2018-04-25	23.58	24.83	23.58	24.42	0.66	2.78	913175.0	22245068.9	1306
2018-04-24	24.17	24.33	23.5	23.76	-0.49	-2.02	331265.0	7939814.5	410
2018-04-23	24.17	24.42	24.0	24.25	-0.01	-0.04	904046.0	21907127.85	662
2018-04-22	24.08	24.75	23.75	24.26	0.14	0.58	715182.0	17306597.0	748
2018-04-19	22.92	24.75	22.92	24.12	1.56	6.91	3401743.0	81636687.7	2276
2018-04-18	21.67	22.63	21.54	22.56	0.9	4.16	1129446.0	25060977.15	780
2018-04-17	21.63	21.75	21.5	21.66	0.04	0.19	321190.0	6941067.25	272
2018-04-16	21.75	21.79	21.5	21.62	-0.09	-0.41	238447.0	5158759.05	284
2018-04-15	21.33	21.75	21.29	21.71	0.6	2.84	335808.0	7241902.6	362
2018-04-12	20.75	21.29	20.75	21.11	-0.03	-0.14	155652.0	3271470.74	277
2018-04-11	21.79	21.79	20.42	21.14	-0.59	-2.72	404926.0	8671636.0	532
2018-04-10	21.58	21.79	21.38	21.73	0.18	0.84	279494.0	6038380.85	361
2018-04-09	21.58	21.67	21.54	21.55	-0.15	-0.69	280284.0	6055045.65	255
2018-04-08	21.75	21.79	21.58	21.7	0.02	0.09	328429.0	7119966.1	287
2018-04-05	21.92	22.08	21.5	21.68	-0.05	-0.23	607375.0	13195114.0	503
2018-04-04	21.96	22.0	21.67	21.73	-0.26	-1.18	766570.0	16703518.75	732
2018-04-03	22.42	22.42	21.92	21.99	-0.46	-2.05	260948.0	5792264.25	308
2018-04-02	22.54	22.58	22.33	22.45	-0.06	-0.27	218550.0	4906600.8	262
2018-04-01	22.08	22.58	22.08	22.51	0.2	0.9	229590.0	5123959.4	310
2018-03-29	22.5	22.5	21.92	22.31	0.11	0.5	216474.0	4796451.0	273
2018-03-28	22.46	22.46	22.08	22.2	-0.23	-1.03	331517.0	7373855.5	258
2018-03-27	22.25	22.83	22.25	22.43	0.36	1.63	1153172.0	25936595.1	746
2018-03-26	21.67	22.33	21.67	22.07	0.3	1.38	595229.0	13146014.95	466
2018-03-25	22.0	22.08	21.71	21.77	-0.36	-1.63	345544.0	7555661.0	348
2018-03-22	22.17	22.38	22.04	22.13	0.01	0.05	363190.0	8081580.8	462
2018-03-21	21.88	22.17	21.83	22.12	0.14	0.64	464382.0	10214958.7	368
2018-03-20	21.75	22.04	21.67	21.98	0.14	0.64	308843.0	6769356.85	288
2018-03-19	22.0	22.08	21.79	21.84	-0.05	-0.23	262384.0	5764637.3	289
2018-03-18	21.63	22.13	21.58	21.89	0.41	1.91	586675.0	12837735.65	562
2018-03-15	21.63	21.88	21.42	21.48	-0.17	-0.79	365230.0	7904524.25	392
2018-03-14	21.96	22.17	21.5	21.65	-0.27	-1.23	337762.0	7378029.7	406
2018-03-13	21.63	22.08	21.63	21.92	0.24	1.11	605536.0	13253403.2	554
2018-03-12	21.33	21.79	21.33	21.68	0.32	1.5	763334.0	16501002.55	553
2018-03-11	20.73	21.46	20.73	21.36	0.67	3.24	931135.0	19718598.38	656
2018-03-08	20.7	20.82	20.62	20.69	-0.03	-0.14	233764.0	4838625.68	249
2018-03-07	20.75	20.82	20.68	20.72	-0.03	-0.14	110928.0	2304128.6	170
2018-03-06	20.83	20.92	20.5	20.75	-0.58	-2.72	308150.0	6395872.36	410
2018-03-05	21.29	21.46	21.17	21.33	-0.08	-0.37	295187.0	6282603.55	337
2018-03-04	21.29	21.58	21.25	21.41	0.17	0.8	447978.0	9600340.4	422
2018-03-01	21.25	21.29	21.21	21.24	0.01	0.05	100470.0	2134349.1	120
2018-02-28	21.29	21.29	21.17	21.23	-0.15	-0.7	81890.0	1737572.0	132
2018-02-27	21.21	21.42	21.21	21.38	0.1	0.47	96840.0	2061444.8	128
2018-02-26	21.46	21.58	21.25	21.28	-0.15	-0.7	120887.0	2588560.6	194
2018-02-25	21.25	21.67	21.25	21.43	0.31	1.47	418367.0	8967483.4	468
2018-02-22	21.08	21.17	20.75	21.12	0.04	0.19	266824.0	5590076.9	295
2018-02-21	21.42	21.46	21.04	21.08	-0.21	-0.99	320833.0	6829140.25	452
2018-02-20	20.73	21.38	20.73	21.29	0.66	3.2	582472.0	12250127.52	607
2018-02-19	20.5	20.67	20.42	20.63	0.15	0.73	104287.0	2142492.0	168
2018-02-18	20.53	20.57	20.43	20.48	-0.04	-0.19	86237.0	1769340.54	166
2018-02-15	20.63	20.7	20.48	20.52	0.03	0.15	170806.0	3513724.1	227
2018-02-14	20.35	20.5	20.33	20.49	0.13	0.64	69011.0	1407848.66	110
2018-02-13	20.4	20.48	20.35	20.36	0.07	0.34	83340.0	1700387.86	161
2018-02-12	20.08	20.37	20.08	20.29	0.19	0.95	102096.0	2071122.16	160
2018-02-11	20.4	20.45	20.0	20.1	-0.39	-1.9	198506.0	3997977.66	277
2018-02-08	20.37	20.67	20.27	20.49	0.01	0.05	127546.0	2607418.58	189
2018-02-07	20.62	20.72	20.42	20.48	-0.02	-0.1	165238.0	3399511.68	316
2018-02-06	20.83	20.83	20.45	20.5	-0.6	-2.84	358892.0	7426648.51	582
2018-02-05	21.17	21.17	20.96	21.1	-0.11	-0.52	242159.0	5094444.1	359
2018-02-04	21.25	21.38	21.13	21.21	-0.09	-0.42	211832.0	4495168.65	313
2018-02-01	21.54	21.58	21.25	21.3	-0.23	-1.07	660690.0	14126409.0	390
2018-01-31	21.79	21.79	21.5	21.53	-0.11	-0.51	611159.0	13221259.4	552
2018-01-30	21.38	21.79	21.33	21.64	0.25	1.17	600814.0	12978423.2	605
2018-01-29	21.25	21.58	21.25	21.39	0.17	0.8	295969.0	6339626.65	382
2018-01-28	21.08	21.29	21.08	21.22	0.19	0.9	99797.0	2113286.6	167
2018-01-25	21.25	21.29	21.0	21.03	-0.15	-0.71	184198.0	3903570.8	270
2018-01-24	21.04	21.21	21.04	21.18	0.13	0.62	92557.0	1956618.75	142
2018-01-23	21.04	21.13	21.0	21.05	0.06	0.29	94777.0	1996334.55	164
2018-01-22	21.08	21.13	21.0	20.99	-0.18	-0.85	203522.0	4283212.4	281
2018-01-21	21.25	21.25	21.08	21.17	-0.07	-0.33	122428.0	2592323.0	225
2018-01-18	21.33	21.63	21.17	21.24	0.02	0.09	606913.0	13001431.9	756
2018-01-17	21.21	21.25	21.0	21.22	0.13	0.62	214080.0	4529696.45	315
2018-01-16	21.25	21.46	21.04	21.09	0.01	0.05	484429.0	10278038.9	452
2018-01-15	21.17	21.25	20.88	21.08	-0.15	-0.71	385541.0	8135657.75	420
2018-01-14	21.63	21.63	21.21	21.23	-0.3	-1.39	472690.0	10097683.9	517
2018-01-11	21.54	21.63	21.5	21.53	-0.15	-0.69	260498.0	5610349.75	224
2018-01-10	21.88	21.88	21.58	21.68	-0.14	-0.64	186260.0	4039721.35	206
2018-01-09	22.0	22.0	21.83	21.82	-0.19	-0.86	57536.0	1260250.85	123
2018-01-08	22.25	22.25	21.96	22.01	-0.2	-0.9	186632.0	4125013.4	254
2018-01-07	21.92	22.29	21.79	22.21	0.38	1.74	434707.0	9582232.1	372
2018-01-04	21.67	22.13	21.5	21.83	0.25	1.16	461824.0	10093808.15	494
2018-01-03	21.54	21.83	21.5	21.58	-0.03	-0.14	401093.0	8671756.75	472
2018-01-02	22.33	22.33	21.33	21.61	-0.77	-3.44	914147.0	19794946.4	1398
2018-01-01	23.17	23.25	22.29	22.38	-0.6	-2.61	959461.0	21646288.5	1467
2017-12-31	23.08	23.17	22.92	22.98	-0.1	-0.43	121441.0	2798119.15	202
2017-12-28	22.92	23.33	22.92	23.08	-0.2	-0.86	191080.0	4409769.6	260
2017-12-27	23.17	23.58	23.17	23.28	0.15	0.65	416228.0	9739449.35	450
2017-12-26	22.67	23.17	22.67	23.13	0.42	1.85	471140.0	10847502.25	400
2017-12-25	22.75	22.92	22.67	22.71	-0.12	-0.53	78083.0	1772752.3	145
2017-12-24	23.0	23.04	22.83	22.83	-0.05	-0.22	113390.0	2601405.1	132
2017-12-21	22.79	22.88	22.67	22.88	0.06	0.26	59147.0	1347468.65	82
2017-12-20	22.92	23.0	22.63	22.82	-0.12	-0.52	246247.0	5614628.55	238
2017-12-19	22.96	23.04	22.83	22.94	-0.03	-0.13	160518.0	3683114.3	191
2017-12-18	22.96	23.0	22.83	22.97	0.04	0.17	117937.0	2706486.7	141
2017-12-17	22.75	23.0	22.75	22.93	0.21	0.92	155608.0	3566465.45	206
2017-12-14	22.75	22.96	22.63	22.72	-0.2	-0.87	139212.0	3172713.0	209
2017-12-13	23.0	23.0	22.71	22.92	-0.29	-1.25	128480.0	2938556.0	184
2017-12-12	23.13	23.67	22.92	23.21	0.37	1.62	458501.0	10700123.45	530
2017-12-11	22.54	23.04	22.25	22.84	0.27	1.2	485756.0	11019005.1	431
2017-12-10	22.38	22.63	22.17	22.57	0.21	0.94	405826.0	9089271.55	385
2017-12-07	22.25	22.38	21.92	22.36	0.25	1.13	189161.0	4209664.8	156
2017-12-06	22.33	22.33	22.08	22.11	-0.13	-0.58	131603.0	2918744.05	135
2017-12-05	22.25	22.46	22.0	22.24	0.0	0.0	173532.0	3851764.6	213
2017-12-04	22.5	22.5	22.08	22.24	-0.24	-1.07	94169.0	2097184.7	166
2017-12-03	22.08	22.54	22.08	22.48	0.52	2.37	261277.0	5856183.45	300
2017-11-30	21.67	21.96	21.5	21.96	0.14	0.64	272843.0	5934346.45	323
2017-11-29	21.58	22.08	21.58	21.82	0.35	1.63	323192.0	7056824.0	412
2017-11-28	21.0	21.5	21.0	21.47	0.52	2.48	390973.0	8309758.55	402
2017-11-27	21.0	21.13	20.92	20.95	0.12	0.58	443399.0	9318456.45	348
2017-11-26	20.42	21.08	20.42	20.83	0.53	2.61	471589.0	9851331.92	524
2017-11-23	19.98	20.37	19.98	20.3	0.33	1.65	423668.0	8589792.78	296
2017-11-22	19.7	20.17	19.67	19.97	0.06	0.3	242869.0	4845641.44	268
2017-11-21	20.42	20.43	19.83	19.91	-0.57	-2.78	467452.0	9377251.22	568
2017-11-20	20.68	21.0	20.42	20.48	-0.32	-1.54	322373.0	6663393.83	339
2017-11-19	20.96	21.17	20.67	20.8	-0.14	-0.67	252252.0	5281348.17	334
2017-11-16	21.0	21.42	20.78	20.94	0.02	0.1	742530.0	15674668.55	814
2017-11-15	20.92	21.21	20.75	20.92	0.09	0.43	336029.0	7029729.22	466
2017-11-14	20.83	21.08	20.72	20.83	0.09	0.43	378184.0	7917241.1	431
2017-11-13	20.92	20.92	20.7	20.74	0.01	0.05	160021.0	3325573.44	176
2017-11-12	20.83	21.13	20.67	20.73	-0.03	-0.14	336710.0	7036493.63	400
2017-11-09	20.75	20.83	20.42	20.76	-0.07	-0.34	223388.0	4631317.7	307
2017-11-08	21.21	21.33	20.75	20.83	-0.46	-2.16	248195.0	5201812.02	418
2017-11-07	22.46	22.46	20.43	21.29	-1.23	-5.46	398234.0	8632157.35	526
2017-11-06	24.0	24.0	21.79	22.52	-1.28	-5.38	1000910.0	22736312.45	911
2017-11-05	23.75	24.17	23.54	23.8	-0.46	-1.9	261170.0	6185608.05	257
2017-11-02	24.21	24.29	24.17	24.26	-0.1	-0.41	46987.0	1138819.9	79
2017-11-01	24.5	24.67	23.92	24.36	-0.06	-0.25	261386.0	6376685.75	242
2017-10-31	24.17	24.67	24.04	24.42	0.41	1.71	317947.0	7744033.5	364
2017-10-30	23.83	24.25	23.83	24.01	0.1	0.42	583150.0	14023151.9	319
2017-10-29	23.58	24.25	23.33	23.91	0.57	2.44	569024.0	13528528.2	481
2017-10-26	23.5	23.5	22.83	23.34	-0.09	-0.38	382960.0	8848481.7	328
2017-10-25	23.58	23.67	23.38	23.43	0.04	0.17	100247.0	2352144.05	111
2017-10-24	23.58	23.75	23.29	23.39	-0.2	-0.85	170956.0	4005823.85	168
2017-10-23	23.92	23.92	23.17	23.59	-0.12	-0.51	225794.0	5299520.7	238
2017-10-22	23.92	23.96	23.54	23.71	-0.02	-0.08	270918.0	6460020.6	270
2017-10-19	24.29	24.29	23.38	23.73	-0.6	-2.47	535704.0	12642199.4	696
2017-10-18	23.54	25.0	23.38	24.33	0.82	3.49	1320740.0	32300800.6	1652
2017-10-17	23.42	23.54	23.29	23.51	0.14	0.6	196364.0	4587767.4	465
2017-10-16	23.25	23.46	22.88	23.37	0.42	1.83	535895.0	12464347.4	617
2017-10-15	23.92	24.08	22.5	22.95	-0.92	-3.85	394996.0	9202505.2	514
2017-10-12	24.5	24.63	23.75	23.87	-0.7	-2.85	393565.0	9553528.45	377
2017-10-11	24.67	24.67	24.29	24.57	-0.24	-0.97	340000.0	8354242.75	289
2017-10-10	24.96	25.25	24.42	24.81	0.02	0.08	462191.0	11486199.85	445
2017-10-09	25.17	25.17	24.71	24.79	-0.25	-1.0	97207.0	2415473.3	182
2017-10-08	25.79	25.79	24.83	25.04	-0.38	-1.49	251034.0	6319358.8	362
2017-10-05	25.88	26.46	25.0	25.42	-0.35	-1.36	714929.0	18390917.8	903
2017-10-04	24.5	26.08	24.5	25.77	1.34	5.49	1528123.0	38905530.3	1476
2017-10-03	23.04	25.13	23.04	24.43	1.2	5.17	2286116.0	56023842.1	1943
2017-10-02	22.92	23.63	22.88	23.23	0.3	1.31	342654.0	8017780.35	384
2017-10-01	23.0	23.08	22.71	22.93	-0.24	-1.04	93149.0	2137686.4	142
2017-09-28	23.5	23.5	23.04	23.17	-0.1	-0.43	124705.0	2894363.45	198
2017-09-27	23.13	24.33	23.13	23.27	0.15	0.65	675895.0	16091723.3	768
2017-09-26	23.17	23.17	22.92	23.12	-0.01	-0.04	71155.0	1639429.7	113
2017-09-25	23.75	23.75	23.0	23.13	-0.64	-2.69	185256.0	4313653.95	173
2017-09-21	23.46	23.92	23.46	23.77	0.14	0.59	74323.0	1762915.7	111
2017-09-20	23.38	23.67	23.38	23.63	0.04	0.17	62122.0	1462891.2	73
2017-09-19	23.88	23.88	23.58	23.59	-0.25	-1.05	218339.0	5182167.7	131
2017-09-18	24.0	24.0	23.75	23.84	0.09	0.38	127189.0	3041013.8	138
2017-09-17	23.83	24.13	23.75	23.75	-0.09	-0.38	148297.0	3542276.9	167
2017-09-14	23.75	23.92	23.67	23.84	0.05	0.21	90556.0	2157457.1	133
2017-09-13	23.96	23.96	23.5	23.79	-0.03	-0.13	356776.0	8433039.1	442
2017-09-12	23.75	24.17	23.5	23.82	0.28	1.19	627396.0	14996782.3	579
2017-09-11	22.63	24.67	22.63	23.54	0.91	4.02	1770797.0	42423794.9	1530
2017-09-10	22.5	22.75	22.5	22.63	0.31	1.39	185327.0	4200516.35	179
2017-09-07	22.33	22.5	22.25	22.32	0.14	0.63	142579.0	3198346.15	140
2017-09-06	22.5	22.58	22.17	22.18	0.02	0.09	130506.0	2921505.1	143
2017-08-29	22.04	22.25	21.92	22.16	0.2	0.91	267311.0	5914286.8	216
2017-08-28	21.79	22.0	21.67	21.96	0.17	0.78	183422.0	4017536.95	186
2017-08-27	21.67	21.83	21.5	21.79	0.3	1.4	479204.0	10373481.8	230
2017-08-24	21.46	21.58	21.46	21.49	0.0	0.0	202238.0	4355633.65	116
2017-08-23	21.75	21.83	21.46	21.49	-0.35	-1.6	143215.0	3099460.25	210
2017-08-22	21.71	21.88	21.71	21.84	0.08	0.37	47716.0	1041732.95	93
2017-08-21	21.75	21.88	21.75	21.76	0.03	0.14	189840.0	4137863.75	126
2017-08-20	22.0	22.04	21.58	21.73	0.04	0.18	106764.0	2318807.1	141
2017-08-17	21.88	21.88	21.67	21.69	-0.05	-0.23	64800.0	1409254.15	97
2017-08-16	21.83	22.33	21.42	21.74	0.02	0.09	228254.0	4971161.8	302
2017-08-15	22.5	22.67	21.67	21.72	-0.79	-3.51	246287.0	5509374.9	258
2017-08-14	23.0	23.13	22.38	22.51	-0.35	-1.53	326123.0	7419764.05	189
2017-08-13	22.42	22.92	22.38	22.86	0.33	1.46	334259.0	7573232.6	305
2017-08-10	22.5	22.75	22.17	22.53	0.13	0.58	230777.0	5212647.75	272
2017-08-09	22.08	22.46	21.96	22.4	0.31	1.4	318149.0	7062010.2	302
2017-08-08	21.92	22.13	21.92	22.09	0.12	0.55	159190.0	3509276.2	176
2017-08-07	21.92	22.08	21.88	21.97	-0.03	-0.14	227094.0	5003290.95	144
2017-08-06	21.79	22.17	21.79	22.0	0.23	1.06	426839.0	9396526.75	216
2017-08-03	21.67	21.88	21.67	21.77	0.23	1.07	135779.0	2953872.15	187
2017-08-02	21.75	22.0	21.5	21.54	-0.3	-1.37	152156.0	3305890.25	236
2017-08-01	21.58	21.92	21.54	21.84	0.17	0.78	235970.0	5134778.85	262
2017-07-31	21.54	21.83	21.5	21.67	-0.01	-0.05	156186.0	3380000.95	170
2017-07-30	21.67	21.83	21.63	21.68	-0.16	-0.73	187632.0	4072399.2	243
2017-07-27	21.25	21.92	21.08	21.84	0.67	3.16	550090.0	11835403.7	594
2017-07-26	20.92	21.21	20.83	21.17	0.28	1.34	288077.0	6065984.95	261
2017-07-25	20.8	21.04	20.75	20.89	0.18	0.87	376447.0	7865429.27	324
2017-07-24	20.62	20.73	20.58	20.71	0.1	0.49	185270.0	3825184.24	158
2017-07-23	20.5	20.63	20.5	20.61	0.19	0.93	113635.0	2339569.62	151
2017-07-20	20.5	20.5	20.25	20.42	-0.13	-0.63	172338.0	3509341.76	272
2017-07-19	20.52	20.58	20.42	20.55	0.04	0.2	131752.0	2702575.82	197
2017-07-18	20.67	20.67	20.5	20.51	0.0	0.0	116515.0	2396236.56	137
2017-07-17	20.63	20.63	20.37	20.51	-0.14	-0.68	66529.0	1363411.78	95
2017-07-16	20.67	20.75	20.58	20.65	0.06	0.29	73250.0	1514382.64	116
2017-07-13	20.53	20.63	20.53	20.59	0.04	0.19	77947.0	1602170.82	87
2017-07-12	20.58	20.62	20.53	20.55	0.01	0.05	116330.0	2392379.3	165
2017-07-11	20.48	20.63	20.48	20.54	0.08	0.39	180815.0	3714994.32	199
2017-07-10	20.45	20.5	20.33	20.46	0.14	0.69	200386.0	4089758.94	239
2017-07-09	20.33	20.55	20.18	20.32	-0.01	-0.05	155864.0	3169067.48	241
2017-07-06	20.03	20.72	19.98	20.33	0.32	1.6	283826.0	5758110.16	393
2017-07-05	20.0	20.03	19.93	20.01	0.01	0.05	96350.0	1925252.42	121
2017-07-04	20.05	20.05	19.95	20.0	-0.03	-0.15	333487.0	6670419.76	298
2017-07-03	20.0	20.05	20.0	20.03	0.04	0.2	127382.0	2549188.48	182
2017-07-02	20.08	20.18	19.92	19.99	-0.14	-0.7	320759.0	6421687.52	308
2017-06-22	20.02	20.2	20.0	20.13	0.14	0.7	363748.0	7297248.72	407
2017-06-21	19.63	20.0	19.6	19.99	0.35	1.78	535476.0	10630610.88	529
2017-06-20	19.67	19.68	19.33	19.64	-0.02	-0.1	480181.0	9378900.24	519
2017-06-19	19.37	19.75	19.37	19.66	0.38	1.97	273821.0	5371397.02	398
2017-06-18	19.0	19.33	18.97	19.28	0.38	2.01	331043.0	6346799.9	494
2017-06-15	18.53	19.03	18.32	18.9	0.41	2.22	420468.0	7876859.52	521
2017-06-14	18.18	18.53	18.18	18.49	0.32	1.76	396745.0	7317081.94	500
2017-06-13	17.85	18.33	17.83	18.17	0.34	1.91	250196.0	4533680.64	343
2017-06-12	17.78	17.87	17.48	17.83	0.05	0.28	358046.0	6329524.44	341
2017-06-11	18.28	18.33	17.77	17.78	-0.5	-2.74	251774.0	4525728.4	290
2017-06-08	18.63	18.63	18.25	18.28	-0.4	-2.14	224713.0	4134326.06	278
2017-06-07	18.62	18.68	18.57	18.68	0.06	0.32	52100.0	970737.04	70
2017-06-06	18.83	18.9	18.58	18.62	-0.21	-1.12	167616.0	3135281.08	204
2017-06-05	18.82	18.83	18.67	18.83	-0.02	-0.11	139348.0	2616571.94	195
2017-06-04	18.67	18.92	18.67	18.85	0.19	1.02	109139.0	2047635.1	166
2017-06-01	18.71	18.71	18.63	18.66	-0.06	-0.32	85171.0	1591081.5	123
2017-05-31	18.63	18.75	18.58	18.72	0.1	0.54	145685.0	2720147.25	209
2017-05-30	18.58	18.75	18.58	18.62	0.13	0.7	191867.0	3582681.55	313
2017-05-29	18.42	18.54	18.25	18.49	0.11	0.6	268080.0	4928253.2	345
2017-05-28	19.17	19.17	18.33	18.38	-0.8	-4.17	166316.0	3092982.25	279
2017-05-25	19.46	19.46	19.17	19.18	-0.29	-1.49	243241.0	4698942.45	252
2017-05-24	19.67	19.75	19.42	19.47	-0.24	-1.22	259740.0	5089576.1	256
2017-05-23	19.92	19.92	19.63	19.71	-0.17	-0.86	249548.0	4918297.6	273
2017-05-22	19.83	19.92	19.71	19.88	0.08	0.4	252991.0	5005333.8	270
2017-05-21	19.96	20.04	19.79	19.8	0.04	0.2	290842.0	5787134.6	335
2017-05-18	19.92	19.96	19.71	19.76	-0.14	-0.7	346080.0	6870768.1	331
2017-05-17	19.75	19.96	19.71	19.9	0.15	0.76	387851.0	7688140.1	371
2017-05-16	19.83	19.83	19.67	19.75	-0.02	-0.1	523662.0	10337167.75	566
2017-05-15	19.58	19.83	19.54	19.77	0.27	1.38	673970.0	13249582.65	813
2017-05-14	20.42	20.46	19.42	19.5	-0.94	-4.6	659472.0	13046168.85	1339
2017-05-11	20.92	20.92	20.42	20.44	-0.36	-1.73	244634.0	5068091.4	393
2017-05-10	20.71	20.92	20.67	20.8	0.03	0.14	211764.0	4410051.15	331
2017-05-09	21.08	21.08	20.75	20.77	-0.21	-1.0	361589.0	7527669.55	466
2017-05-08	21.42	21.42	20.92	20.98	-0.18	-0.85	365372.0	7693493.1	503
2017-05-07	21.5	21.67	21.08	21.16	-0.46	-2.13	208871.0	4458971.7	273
2017-05-04	21.67	21.67	21.5	21.62	0.01	0.05	211531.0	4571672.9	276
2017-05-03	21.83	21.83	21.58	21.61	-0.22	-1.01	244675.0	5313654.2	271
2017-05-02	22.0	22.08	21.75	21.83	-0.07	-0.32	443650.0	9694589.4	364
2017-05-01	21.92	22.25	21.83	21.9	0.02	0.09	921036.0	20297554.8	920
2017-04-30	21.92	22.0	21.75	21.88	-0.14	-0.64	834629.0	18251306.4	568
2017-04-27	21.75	22.08	21.58	22.02	0.3	1.38	409505.0	8964128.9	321
2017-04-26	21.92	21.92	21.67	21.72	-0.14	-0.64	485605.0	10570588.9	267
2017-04-25	22.25	22.25	21.67	21.86	-0.64	-2.84	584914.0	12797072.0	616
2017-04-24	22.08	22.67	21.83	22.5	0.53	2.41	778014.0	17321916.3	625
2017-04-23	21.92	22.25	21.58	21.97	0.4	1.85	607951.0	13321643.2	467
2017-04-20	21.92	21.92	21.5	21.57	-0.32	-1.46	236286.0	5111494.0	213
2017-04-19	21.83	21.92	21.67	21.89	0.14	0.64	194838.0	4235802.6	219
2017-04-18	21.92	22.0	21.67	21.75	-0.28	-1.27	220032.0	4803286.7	259
2017-04-17	22.33	22.33	21.92	22.03	-0.3	-1.34	269804.0	5972570.0	315
2017-04-16	22.58	22.58	22.25	22.33	-0.28	-1.24	188840.0	4231155.0	255
2017-04-13	22.75	22.83	22.58	22.61	-0.13	-0.57	136327.0	3097007.6	195
2017-04-12	22.67	22.83	22.58	22.74	0.09	0.4	149377.0	3393123.3	198
2017-04-11	22.75	22.75	22.58	22.65	-0.1	-0.44	79784.0	1810939.3	128
2017-04-10	22.83	22.83	22.75	22.75	-0.06	-0.26	87260.0	1988575.1	129
2017-04-09	22.83	23.17	22.67	22.81	-0.01	-0.04	218454.0	4992883.2	230
2017-04-06	22.92	23.0	22.75	22.82	-0.05	-0.22	137544.0	3151588.1	167
2017-04-05	23.0	23.0	22.75	22.87	0.2	0.88	126932.0	2902670.9	183
2017-04-04	22.75	22.92	22.58	22.67	-0.06	-0.26	152314.0	3466147.9	184
2017-04-03	23.08	23.08	22.67	22.73	-0.32	-1.39	130044.0	2983816.4	174
2017-04-02	23.17	23.25	22.83	23.05	0.02	0.09	219205.0	5053755.3	261
2017-03-30	23.0	23.08	22.75	23.03	0.07	0.3	114605.0	2629340.1	153
2017-03-29	22.92	23.08	22.83	22.96	0.05	0.22	85508.0	1964922.3	129
2017-03-28	22.75	23.08	22.75	22.91	0.08	0.35	150606.0	3457541.0	194
2017-03-27	22.67	23.0	22.5	22.83	0.08	0.35	103114.0	2342382.9	176
2017-03-26	22.75	22.92	22.75	22.75	-0.08	-0.35	134593.0	3074023.6	186
2017-03-23	22.92	22.92	22.67	22.83	0.17	0.75	154124.0	3513763.9	230
2017-03-22	22.67	22.75	22.25	22.66	-0.21	-0.92	116608.0	2621862.1	204
2017-03-21	22.75	23.08	22.67	22.87	0.12	0.53	243146.0	5571182.6	295
2017-03-20	22.83	22.83	22.67	22.75	0.0	0.0	108336.0	2465651.0	175
2017-03-19	22.33	22.83	22.25	22.75	0.34	1.52	308735.0	6985417.8	352
2017-03-16	22.67	22.67	22.33	22.41	0.13	0.58	256544.0	5779706.3	309
2017-03-15	22.17	22.5	22.0	22.28	0.15	0.68	272416.0	6067023.1	347
2017-03-14	22.92	22.92	20.83	22.13	-0.65	-2.85	452454.0	9918504.5	652
2017-03-13	23.42	24.58	22.58	22.78	-1.97	-7.96	790607.0	18574658.4	843
2017-03-12	25.25	25.25	24.58	24.75	-0.41	-1.63	268216.0	6664957.2	317
2017-03-09	25.08	25.25	24.83	25.16	0.04	0.16	217109.0	5423058.8	256
2017-03-08	25.33	25.33	25.08	25.12	-0.2	-0.79	196624.0	4951885.3	215
2017-03-07	25.17	25.5	25.17	25.32	0.19	0.76	282761.0	7160605.7	289
2017-03-06	25.17	25.17	25.0	25.13	0.1	0.4	93396.0	2343969.9	146
2017-03-05	25.17	25.17	25.0	25.03	-0.06	-0.24	123838.0	3103003.0	143
2017-03-02	24.83	25.25	24.83	25.09	0.31	1.25	200837.0	5032262.7	207
2017-03-01	24.83	24.83	24.5	24.78	0.0	0.0	213629.0	5275100.2	190
2017-02-28	24.67	25.0	24.42	24.78	-0.1	-0.4	311183.0	7658694.3	281
2017-02-27	25.33	25.33	24.67	24.88	-0.3	-1.19	166883.0	4188290.9	213
2017-02-26	25.33	25.5	25.08	25.18	-0.26	-1.02	194824.0	4920010.9	175
2017-02-23	25.67	25.75	25.33	25.44	-0.3	-1.17	243958.0	6217700.3	247
2017-02-22	25.92	26.17	25.67	25.74	-0.05	-0.19	247002.0	6420076.7	242
2017-02-21	25.83	25.83	25.5	25.79	0.04	0.16	154804.0	3985703.1	180
2017-02-20	25.67	26.25	25.5	25.75	0.11	0.43	604036.0	15690799.9	506
2017-02-19	25.67	25.92	25.42	25.64	0.04	0.16	378935.0	9758681.5	379
2017-02-16	25.58	25.83	25.5	25.6	0.15	0.59	285916.0	7342384.8	301
2017-02-15	25.08	25.5	25.08	25.45	0.3	1.19	322674.0	8201257.6	293
2017-02-14	25.33	25.58	25.0	25.15	-0.1	-0.4	668887.0	16897020.2	647
2017-02-13	24.58	25.25	24.5	25.25	0.71	2.89	753443.0	18748281.0	637
2017-02-12	24.42	24.58	24.42	24.54	0.22	0.9	210403.0	5156526.2	180
2017-02-09	24.17	24.33	24.08	24.32	0.23	0.95	195324.0	4729607.6	195
2017-02-08	24.5	24.5	24.0	24.09	-0.4	-1.63	238327.0	5762993.3	301
2017-02-07	24.5	24.58	24.5	24.49	0.0	0.0	262771.0	6447666.3	235
2017-02-06	24.33	24.5	24.25	24.49	0.1	0.41	203713.0	4976044.0	160
2017-02-05	24.5	24.5	24.33	24.39	-0.11	-0.45	203305.0	4968524.0	219
2017-02-02	24.58	24.67	24.42	24.5	0.02	0.08	289612.0	7099302.0	235
2017-02-01	24.5	24.83	24.42	24.48	0.05	0.2	663725.0	16329675.9	447
2017-01-31	24.25	24.5	24.17	24.43	0.21	0.87	780150.0	19022155.1	583
2017-01-30	24.42	24.58	24.17	24.22	-0.26	-1.06	578362.0	14082969.8	563
2017-01-29	24.17	24.83	24.08	24.48	0.48	2.0	1728859.0	42155026.9	1387
2017-01-26	24.33	24.5	23.67	24.0	-0.28	-1.15	1561480.0	37522777.7	1518
2017-01-25	24.17	24.5	24.17	24.28	0.15	0.62	938676.0	22856908.0	754
2017-01-24	24.17	24.33	24.17	24.13	0.05	0.21	678629.0	16445373.8	581
2017-01-23	24.08	24.42	24.0	24.08	0.1	0.42	620111.0	15005688.2	626
2017-01-22	24.5	24.5	23.92	23.98	-0.27	-1.11	696391.0	16742268.3	558
2017-01-19	24.42	24.75	24.0	24.25	-0.27	-1.1	234670.0	5728858.5	365
2017-01-18	25.08	25.33	24.42	24.52	-0.33	-1.33	368485.0	9175783.0	445
2017-01-17	24.67	25.0	24.17	24.85	0.29	1.18	155699.0	3828571.3	256
2017-01-16	24.75	24.92	24.25	24.56	-0.64	-2.54	338815.0	8313828.6	406
2017-01-15	25.08	25.33	24.83	25.2	0.22	0.88	122914.0	3083381.9	230
2017-01-12	25.33	25.5	24.92	24.98	-0.24	-0.95	135205.0	3409451.6	217
2017-01-11	25.33	25.42	24.83	25.22	-0.08	-0.32	351331.0	8820995.3	420
2017-01-10	26.17	26.5	25.25	25.3	-0.75	-2.88	709858.0	18286896.6	798
2017-01-09	25.33	26.17	24.83	26.05	0.77	3.05	401305.0	10255275.9	464
2017-01-08	25.5	25.83	25.25	25.28	-0.21	-0.82	184163.0	4707143.8	266
2017-01-05	25.67	25.92	25.33	25.49	-0.34	-1.32	141390.0	3617682.7	216
2017-01-04	26.17	26.25	25.67	25.83	-0.44	-1.67	222552.0	5783922.9	293
2017-01-03	26.33	26.42	26.0	26.27	-0.08	-0.3	232902.0	6098497.8	280
2017-01-02	26.5	26.58	26.33	26.35	-0.13	-0.49	287898.0	7623846.7	305
2017-01-01	26.0	26.75	25.92	26.48	0.53	2.04	483694.0	12796771.9	438
2016-12-29	26.0	26.08	25.58	25.95	-0.08	-0.31	128316.0	3323834.8	161
2016-12-28	26.08	26.5	26.0	26.03	0.05	0.19	317507.0	8313805.1	321
2016-12-27	25.5	26.17	25.5	25.98	0.48	1.88	358270.0	9279023.5	370
2016-12-26	25.5	25.58	25.42	25.5	-0.16	-0.62	126340.0	3222521.0	188
2016-12-25	25.42	25.75	25.25	25.66	0.59	2.35	307549.0	7849923.1	362
2016-12-22	25.08	25.17	24.58	25.07	0.09	0.36	400963.0	9974526.4	425
2016-12-21	25.08	25.25	24.83	24.98	-0.02	-0.08	243790.0	6103673.2	267
2016-12-20	26.0	26.0	25.0	25.0	-1.09	-4.18	514099.0	12953360.4	455
2016-12-19	26.58	27.08	26.0	26.09	-0.42	-1.58	432030.0	11435131.2	459
2016-12-18	25.92	26.58	25.83	26.51	0.8	3.11	231046.0	6067518.9	245
2016-12-15	25.67	25.83	25.33	25.71	-0.17	-0.66	348337.0	8919035.8	298
2016-12-14	26.67	27.17	25.67	25.88	-1.25	-4.61	612202.0	16020522.7	566
2016-12-13	27.17	28.25	27.08	27.13	0.02	0.07	643762.0	17674769.1	588
2016-12-12	27.58	27.58	27.08	27.11	-0.22	-0.8	229439.0	6239451.7	252
2016-12-11	26.92	27.92	26.67	27.33	0.4	1.49	296682.0	8103626.8	315
2016-12-08	26.83	27.08	26.83	26.93	0.13	0.49	245887.0	6628171.2	211
2016-12-07	26.67	26.92	26.5	26.8	0.08	0.3	600883.0	16078448.7	267
2016-12-06	26.58	26.83	26.5	26.72	0.04	0.15	1019617.0	27237892.3	393
2016-12-05	27.25	27.58	26.5	26.68	-1.0	-3.61	1101961.0	29604882.7	558
2016-12-04	27.08	29.0	27.0	27.68	0.71	2.63	699349.0	19580943.8	667
2016-12-01	26.5	27.0	26.17	26.97	0.88	3.37	213360.0	5694314.6	228
2016-11-30	25.58	26.42	25.58	26.09	0.55	2.15	418026.0	10893953.2	302
2016-11-29	25.08	25.67	24.83	25.54	0.54	2.16	433621.0	10960649.2	264
2016-11-28	24.5	25.08	24.5	25.0	0.45	1.83	375000.0	9327227.3	199
2016-11-27	23.83	24.83	23.67	24.55	0.35	1.45	553264.0	13457387.5	291
2016-11-24	24.08	24.5	23.83	24.2	0.17	0.71	645448.0	15577031.3	438
2016-11-23	23.75	24.25	23.5	24.03	0.1	0.42	849846.0	20427771.5	514
2016-11-22	22.17	24.0	21.92	23.93	1.85	8.38	1185510.0	27344782.7	967
2016-11-21	21.83	22.25	21.83	22.08	0.25	1.15	316390.0	6960513.5	217
2016-11-20	22.08	22.33	21.83	21.83	-0.35	-1.58	178289.0	3924417.1	178
2016-11-17	22.17	22.5	22.0	22.18	-0.07	-0.31	140777.0	3134298.6	143
2016-11-16	22.42	22.67	22.08	22.25	0.29	1.32	252540.0	5641597.1	260
2016-11-15	22.17	22.25	21.5	21.96	-0.24	-1.08	124002.0	2739847.3	130
2016-11-14	22.42	22.58	22.0	22.2	-0.22	-0.98	439357.0	9808082.4	179
2016-11-13	21.83	22.58	21.83	22.42	0.65	2.99	358978.0	8016845.9	221
2016-11-10	21.17	22.0	21.17	21.77	0.64	3.03	480757.0	10425194.8	303
2016-11-09	19.92	21.67	19.92	21.13	-0.26	-1.22	816892.0	17189130.1	416
2016-11-08	20.83	21.5	20.83	21.39	0.51	2.44	565421.0	11996438.9	336
2016-11-07	20.54	20.92	20.46	20.88	0.17	0.82	380513.0	7909194.1	257
2016-11-06	20.54	21.0	20.46	20.71	0.36	1.77	313156.0	6476491.7	333
2016-11-03	20.0	20.46	20.0	20.35	0.37	1.85	246468.0	4973411.1	176
2016-11-02	20.33	20.46	19.88	19.98	-0.43	-2.11	144688.0	2921158.4	135
2016-11-01	20.21	20.46	20.21	20.41	0.13	0.64	110965.0	2253579.5	120
2016-10-31	20.46	20.46	20.08	20.28	-0.24	-1.17	253104.0	5122944.4	254
2016-10-30	20.46	20.58	20.25	20.52	0.09	0.44	165970.0	3379943.2	188
2016-10-27	20.46	20.54	20.33	20.43	-0.1	-0.49	158489.0	3242137.4	123
2016-10-26	20.67	20.67	20.33	20.53	-0.05	-0.24	92761.0	1906980.9	129
2016-10-25	20.21	20.67	20.0	20.58	0.44	2.18	290400.0	5880240.0	214
2016-10-24	20.0	20.21	19.88	20.14	0.32	1.61	204451.0	4099459.1	186
2016-10-23	19.67	19.92	19.25	19.82	0.09	0.46	528161.0	10353286.3	315
2016-10-20	18.75	20.54	18.67	19.73	1.06	5.68	1158241.0	22928954.3	788
2016-10-19	17.42	18.67	17.42	18.67	1.69	9.95	1330816.0	24211670.4	1178
2016-10-18	17.33	17.33	16.33	16.98	-1.02	-5.67	2921687.0	48788496.8	2258
2016-10-17	18.54	18.54	17.88	18.0	-0.67	-3.59	474361.0	8590578.8	541
2016-10-16	18.75	18.79	18.58	18.67	-0.06	-0.32	101767.0	1902441.5	158
2016-10-13	18.75	18.92	18.67	18.73	0.0	0.0	231280.0	4346159.6	250
2016-10-12	18.67	18.79	18.54	18.73	0.02	0.11	187122.0	3492212.6	238
2016-10-11	18.54	18.88	18.54	18.71	0.13	0.7	247896.0	4641689.9	236
2016-10-10	18.33	18.67	18.33	18.58	-0.09	-0.48	82200.0	1521417.3	153
2016-10-09	19.0	19.0	18.58	18.67	-0.26	-1.37	164599.0	3077199.6	168
2016-10-06	18.92	19.0	18.79	18.93	0.11	0.58	205168.0	3882443.3	208
2016-10-05	18.88	19.0	18.67	18.82	-0.01	-0.05	186811.0	3514304.5	177
2016-10-04	19.13	19.21	18.58	18.83	-0.02	-0.11	220087.0	4144813.6	201
2016-10-03	19.33	19.33	18.67	18.85	-0.48	-2.48	142679.0	2721672.8	178
2016-10-02	19.46	20.08	19.33	19.33	-0.65	-3.25	129850.0	2560340.9	179
2016-09-29	20.0	20.0	19.75	19.98	0.02	0.1	333214.0	6649746.1	215
2016-09-28	20.25	20.25	18.75	19.96	-0.16	-0.8	422665.0	8285601.0	223
2016-09-27	20.0	20.42	20.0	20.12	-0.43	-2.09	740872.0	14960724.6	635
2016-09-26	20.25	20.58	20.25	20.55	0.16	0.78	195049.0	3985565.6	285
2016-09-25	20.42	20.46	20.08	20.39	-0.23	-1.12	130314.0	2646482.0	150
2016-09-21	19.67	20.67	19.67	20.62	0.34	1.68	261610.0	5333055.6	345
2016-09-20	19.79	20.33	18.75	20.28	0.49	2.48	372498.0	7401281.9	490
2016-09-19	20.33	20.46	19.33	19.79	-0.52	-2.56	282331.0	5542574.8	344
2016-09-18	20.83	20.83	20.13	20.31	-0.65	-3.1	389046.0	7997853.5	352
2016-09-08	21.0	21.0	20.75	20.96	0.03	0.14	527202.0	11000989.1	367
2016-09-07	21.08	21.17	20.83	20.93	-0.15	-0.71	286956.0	6014435.3	251
2016-09-06	21.08	21.17	20.92	21.08	-0.05	-0.24	288712.0	6080392.8	314
2016-09-05	21.08	21.42	21.0	21.13	0.01	0.05	860902.0	18247400.9	781
2016-09-04	21.08	21.25	21.08	21.12	-0.06	-0.28	385789.0	8172231.5	370
2016-09-01	22.0	22.0	21.08	21.18	-0.75	-3.42	236473.0	5077306.7	316
2016-08-31	22.25	22.25	21.83	21.93	-0.31	-1.39	369463.0	8113475.3	313
2016-08-30	22.5	22.5	22.17	22.24	-0.37	-1.64	175435.0	3916133.3	260
2016-08-29	21.17	22.83	21.17	22.61	1.53	7.26	917933.0	20524768.1	406
2016-08-28	20.79	21.17	20.79	21.08	0.28	1.35	115487.0	2421379.7	135
2016-08-25	21.08	21.08	20.58	20.8	-0.4	-1.89	195521.0	4060525.7	222
2016-08-24	21.25	21.33	21.17	21.2	-0.06	-0.28	88684.0	1885345.9	92
2016-08-23	21.5	21.5	20.92	21.26	-0.2	-0.93	136423.0	2900373.3	143
2016-08-22	21.5	21.58	21.33	21.46	-0.21	-0.97	83052.0	1779851.2	120
2016-08-21	21.67	21.75	21.67	21.67	-0.24	-1.1	123893.0	2687383.8	87
2016-08-18	22.17	22.25	21.5	21.91	-0.42	-1.88	120527.0	2644144.4	159
2016-08-17	22.75	22.75	22.17	22.33	-0.45	-1.98	79255.0	1782867.9	95
2016-08-16	22.92	22.92	22.75	22.78	-0.15	-0.65	181128.0	4135742.0	113
2016-08-15	23.08	23.08	22.83	22.93	-0.05	-0.22	92976.0	2131395.8	96
2016-08-14	22.92	23.0	22.75	22.98	0.27	1.19	147397.0	3373811.9	133
2016-08-11	22.83	22.92	22.58	22.71	-0.09	-0.39	105547.0	2407770.9	135
2016-08-10	22.92	22.92	22.5	22.8	0.04	0.18	168889.0	3841450.2	209
2016-08-09	22.42	22.92	22.25	22.76	0.44	1.97	379913.0	8615154.8	257
2016-08-08	22.08	22.33	22.0	22.32	0.19	0.86	45588.0	1010202.7	80
2016-08-07	22.08	22.25	22.08	22.13	-0.11	-0.49	61945.0	1372150.4	93
2016-08-04	22.67	22.83	22.08	22.24	-0.37	-1.64	195750.0	4409741.5	223
2016-08-03	21.83	22.67	21.83	22.61	0.68	3.1	419088.0	9348953.7	345
2016-08-02	21.67	22.17	21.5	21.93	0.17	0.78	170125.0	3704062.7	195
2016-08-01	21.33	21.92	21.33	21.76	0.4	1.87	132480.0	2869018.9	127
2016-07-31	21.67	21.67	21.0	21.36	-0.27	-1.25	174421.0	3724701.4	251
2016-07-28	21.92	21.92	21.5	21.63	-0.29	-1.32	288184.0	6241647.6	206
2016-07-27	22.17	22.17	21.83	21.92	-0.26	-1.17	276352.0	6063947.1	208
2016-07-26	22.5	22.5	22.17	22.18	-0.19	-0.85	76513.0	1701197.2	104
2016-07-25	22.33	22.42	22.08	22.37	0.09	0.4	116130.0	2582719.4	138
2016-07-24	22.67	22.67	22.25	22.28	-0.31	-1.37	107951.0	2423167.7	139
2016-07-21	23.17	23.17	22.5	22.59	-0.71	-3.05	469906.0	10681972.8	413
2016-07-20	23.42	23.5	23.17	23.3	-0.1	-0.43	259726.0	6084338.5	197
2016-07-19	23.33	23.58	23.33	23.4	0.01	0.04	177862.0	4164193.1	203
2016-07-18	23.5	23.58	23.33	23.39	-0.19	-0.81	112771.0	2646351.3	129
2016-07-17	23.67	23.83	23.5	23.58	0.05	0.21	265475.0	6300474.5	221
2016-07-14	23.25	23.75	23.17	23.53	0.24	1.03	1129823.0	26597605.4	694
2016-07-13	23.0	23.33	23.0	23.29	0.3	1.3	812291.0	18846218.0	407
2016-07-12	22.83	23.0	22.83	22.99	0.17	0.74	201811.0	4624747.4	150
2016-07-11	22.75	22.83	22.75	22.82	0.02	0.09	132676.0	3023407.6	125
2016-07-10	22.83	23.0	22.75	22.8	0.02	0.09	113123.0	2587764.8	100
2016-06-30	23.0	23.0	22.67	22.78	-0.04	-0.18	126695.0	2899366.4	120
2016-06-29	22.58	22.83	22.5	22.82	0.3	1.33	252211.0	5747529.8	207
2016-06-28	22.5	22.5	22.25	22.52	0.1	0.45	197262.0	4416087.3	178
2016-06-27	22.58	22.83	22.33	22.42	-0.16	-0.71	263970.0	5969643.6	243
2016-06-26	22.17	22.58	22.0	22.58	-0.45	-1.95	305524.0	6839296.1	230
2016-06-23	22.75	23.08	22.75	23.03	0.1	0.44	113905.0	2600631.0	133
2016-06-22	23.0	23.25	22.92	22.93	-0.02	-0.09	323765.0	7463003.0	182
2016-06-21	23.08	23.17	22.83	22.95	0.02	0.09	228073.0	5246352.5	160
2016-06-20	23.17	23.17	22.83	22.93	-0.2	-0.86	327421.0	7535301.9	254
2016-06-19	23.17	23.33	23.08	23.13	0.13	0.57	199362.0	4617778.4	123
2016-06-16	23.25	23.25	23.0	23.0	-0.32	-1.37	164338.0	3799148.2	187
2016-06-15	23.75	23.83	23.25	23.32	-0.44	-1.85	426910.0	10069712.7	290
2016-06-14	23.42	23.83	23.33	23.76	0.31	1.32	253915.0	5985156.7	228
2016-06-13	23.17	23.58	23.08	23.45	0.18	0.77	349606.0	8184322.6	272
2016-06-12	23.33	23.5	23.0	23.27	-0.15	-0.64	144859.0	3374659.9	156
2016-06-09	23.83	23.92	23.33	23.42	-0.43	-1.8	534354.0	12569537.8	437
2016-06-08	23.33	24.17	23.17	23.85	0.65	2.8	950568.0	22638225.7	593
2016-06-07	23.0	23.33	22.83	23.2	0.34	1.49	330167.0	7599716.5	192
2016-06-06	22.75	23.0	22.58	22.86	0.08	0.35	161590.0	3680121.8	149
2016-06-05	23.17	23.17	22.75	22.78	-0.2	-0.87	342070.0	7853830.3	326
2016-06-02	22.75	23.17	22.75	22.98	0.2	0.88	525179.0	12048323.1	456
2016-06-01	22.83	22.83	22.58	22.78	0.0	0.0	392147.0	8937066.8	264
2016-05-31	22.42	22.83	22.17	22.78	0.53	2.38	290597.0	6554230.1	255
2016-05-30	22.83	22.83	22.08	22.25	-0.53	-2.33	381748.0	8584033.3	312
2016-05-29	23.17	23.42	22.67	22.78	-0.44	-1.89	444238.0	10175496.0	403
2016-05-26	23.75	23.83	23.17	23.22	-0.41	-1.74	663894.0	15585991.1	515
2016-05-25	23.5	23.83	23.5	23.63	0.25	1.07	857263.0	20289923.9	602
2016-05-24	23.42	23.83	23.17	23.38	-0.09	-0.38	1013746.0	23689226.6	601
2016-05-23	24.58	25.0	23.25	23.47	-1.11	-4.52	1903984.0	46276390.2	1348
2016-05-22	24.17	24.83	24.0	24.58	0.49	2.03	2009905.0	49249684.3	1304
2016-05-19	24.17	24.17	23.92	24.09	-0.2	-0.82	607426.0	14627892.2	468
2016-05-18	24.17	24.5	24.17	24.29	0.09	0.37	593693.0	14435156.3	434
2016-05-17	24.08	24.42	24.0	24.2	0.33	1.38	1106939.0	26813109.7	574
2016-05-16	24.0	24.0	23.83	23.87	-0.06	-0.25	196981.0	4705772.6	226
2016-05-15	24.08	24.17	23.92	23.93	-0.07	-0.29	446772.0	10745024.7	278
2016-05-12	24.0	24.17	23.92	24.0	0.02	0.08	467891.0	11232674.1	265
2016-05-11	24.0	24.08	23.83	23.98	0.06	0.25	353263.0	8467558.1	259
2016-05-10	24.17	24.17	23.83	23.92	-0.29	-1.2	571368.0	13751718.7	369
2016-05-09	24.17	24.42	24.08	24.21	-0.01	-0.04	840370.0	20359614.2	580
2016-05-08	24.0	24.5	24.0	24.22	0.26	1.09	1269942.0	30787845.3	908
2016-05-05	24.0	24.17	23.92	23.96	0.0	0.0	790691.0	19023290.4	555
2016-05-04	24.0	24.17	23.67	23.96	-0.11	-0.46	1133176.0	27021300.7	581
2016-05-03	24.5	24.75	24.0	24.07	-0.22	-0.91	1520593.0	37080981.3	988
2016-05-02	23.92	24.5	23.75	24.29	0.41	1.72	1756885.0	42475317.8	1247
2016-05-01	24.17	24.17	23.83	23.88	-0.14	-0.58	656946.0	15746341.2	488
2016-04-28	24.0	24.17	23.83	24.02	0.1	0.42	885622.0	21285408.2	581
2016-04-27	23.83	24.0	23.83	23.92	0.04	0.17	665677.0	15915649.2	500
2016-04-26	24.33	24.33	23.75	23.88	-0.4	-1.65	1634704.0	39152220.6	1044
2016-04-25	24.33	24.42	24.0	24.28	0.13	0.54	842861.0	20432585.3	613
2016-04-24	24.17	24.25	24.08	24.15	0.08	0.33	1299150.0	31371921.6	693
2016-04-21	24.42	24.5	24.08	24.07	-0.26	-1.07	446461.0	10814656.3	364
2016-04-20	24.5	24.5	24.33	24.33	-0.15	-0.61	653482.0	15943340.7	393
2016-04-19	24.67	24.83	24.42	24.48	0.05	0.2	1008102.0	24718197.3	776
2016-04-18	24.67	24.67	24.0	24.43	-1.22	-4.76	1337027.0	32400742.4	896
2016-04-17	26.25	26.25	25.58	25.65	-0.57	-2.17	218653.0	5640178.8	239
2016-04-14	25.58	26.42	25.5	26.22	0.5	1.94	707423.0	18441843.9	544
2016-04-13	25.67	25.75	25.25	25.72	0.16	0.63	418111.0	10685062.4	359
2016-04-12	25.67	25.83	25.5	25.56	-0.12	-0.47	415499.0	10654600.2	298
2016-04-11	25.58	25.83	25.5	25.68	0.02	0.08	233783.0	6007786.6	263
2016-04-10	25.5	26.0	25.5	25.66	0.33	1.3	349157.0	9001637.2	345
2016-04-07	24.92	25.58	24.92	25.33	0.65	2.63	421114.0	10620266.1	353
2016-04-06	24.17	24.83	24.17	24.68	0.58	2.41	313327.0	7679505.4	272
2016-04-05	24.0	24.25	24.0	24.1	0.05	0.21	126436.0	3050810.1	148
2016-04-04	23.75	24.17	23.75	24.05	0.18	0.75	416315.0	10017555.3	295
2016-04-03	24.25	24.33	23.83	23.87	-0.58	-2.37	490135.0	11781723.3	258
2016-03-31	24.0	24.5	23.83	24.45	0.58	2.43	696462.0	16913590.1	556
2016-03-30	23.58	23.92	23.33	23.87	0.37	1.57	302116.0	7162955.0	405
2016-03-29	24.08	24.08	23.33	23.5	-0.47	-1.96	213187.0	5054204.7	275
2016-03-28	24.5	24.5	23.83	23.97	-0.42	-1.72	242320.0	5846973.5	314
2016-03-27	24.83	24.83	24.33	24.39	-0.37	-1.49	169229.0	4150021.8	239
2016-03-24	25.75	25.75	24.75	24.76	-0.81	-3.17	270598.0	6778340.0	232
2016-03-23	25.83	26.17	25.5	25.57	-0.32	-1.24	287418.0	7509030.9	242
2016-03-22	26.25	26.5	25.83	25.89	-0.33	-1.26	269950.0	7055413.9	277
2016-03-21	26.58	26.75	26.17	26.22	-0.44	-1.65	335759.0	8900285.2	263
2016-03-20	26.83	26.92	26.58	26.66	0.14	0.53	271162.0	7264031.9	199
2016-03-17	26.83	27.17	26.42	26.52	-0.35	-1.3	850015.0	22839914.4	408
2016-03-16	26.92	27.17	26.83	26.87	-0.05	-0.19	213292.0	5746684.9	170
2016-03-15	27.17	27.17	26.58	26.92	-0.36	-1.32	257591.0	6908904.6	219
2016-03-14	27.25	27.67	27.25	27.28	-0.07	-0.26	415475.0	11393263.6	283
2016-03-13	27.33	27.5	27.0	27.35	0.17	0.63	445692.0	12142216.4	339
2016-03-10	26.83	27.33	26.67	27.18	0.33	1.23	574738.0	15495999.5	386
2016-03-09	25.75	26.92	25.67	26.85	0.8	3.07	599255.0	15799397.6	497
2016-03-08	26.17	26.33	25.75	26.05	0.0	0.0	356413.0	9266620.4	243
2016-03-07	26.25	26.42	26.0	26.05	0.06	0.23	289752.0	7583445.3	205
2016-03-06	25.83	26.17	25.83	25.99	0.33	1.29	852647.0	22175213.6	494
2016-03-03	25.92	25.92	25.5	25.66	-1.29	-4.79	682806.0	17584229.9	762
2016-03-02	26.92	27.17	26.5	26.95	0.18	0.67	827032.0	22214558.8	537
2016-03-01	26.5	26.83	26.5	26.77	0.29	1.1	373372.0	9965362.1	325
2016-02-29	27.17	27.17	26.33	26.48	-0.49	-1.82	347885.0	9326106.8	344
2016-02-28	26.5	27.17	26.5	26.97	0.51	1.93	491542.0	13228292.6	398
2016-02-25	26.17	26.5	26.0	26.46	0.38	1.46	315514.0	8286631.8	236
2016-02-24	25.83	26.5	25.67	26.08	0.07	0.27	258079.0	6724149.8	253
2016-02-23	26.17	26.33	25.83	26.01	-0.13	-0.5	346465.0	8993603.7	333
2016-02-22	25.58	26.17	25.58	26.14	0.84	3.32	696780.0	18150323.4	454
2016-02-21	24.5	25.83	24.5	25.3	0.74	3.01	632476.0	16045862.7	402
2016-02-18	24.0	24.67	24.0	24.56	0.83	3.5	614520.0	14986335.4	434
2016-02-17	23.42	23.83	23.17	23.73	0.41	1.76	476950.0	11268144.6	350
2016-02-16	23.08	24.17	23.08	23.32	0.4	1.75	716728.0	16890599.4	553
2016-02-15	22.42	23.17	22.33	22.92	0.53	2.37	326123.0	7384424.6	237
2016-02-14	22.92	22.92	22.33	22.39	-0.18	-0.8	475999.0	10816283.0	293
2016-02-11	22.83	23.08	22.5	22.57	-0.31	-1.35	576607.0	13141180.3	375
2016-02-10	22.67	23.0	22.5	22.88	0.0	0.0	420635.0	9609934.2	458
2016-02-09	22.33	23.0	22.33	22.88	0.42	1.87	303730.0	6905467.7	308
2016-02-08	22.5	22.58	22.17	22.46	0.06	0.27	232186.0	5207025.6	176
2016-02-07	22.83	22.83	22.42	22.4	-0.6	-2.61	340780.0	7681077.0	525
2016-02-04	23.0	23.25	22.83	23.0	0.15	0.66	836968.0	19284455.4	534
2016-02-03	23.0	23.17	22.67	22.85	-0.36	-1.55	632742.0	14480716.3	754
2016-02-02	23.33	23.58	23.08	23.21	-0.37	-1.57	352246.0	8212476.9	238
2016-02-01	23.17	23.75	23.17	23.58	0.24	1.03	328906.0	7733390.8	343
2016-01-31	23.17	23.5	23.17	23.34	0.58	2.55	630499.0	14736119.2	380
2016-01-28	22.5	23.0	22.5	22.76	0.36	1.61	562890.0	12839167.2	448
2016-01-27	22.33	22.5	22.17	22.4	0.48	2.19	587597.0	13111168.9	319
2016-01-26	21.25	22.08	21.0	21.92	0.18	0.83	564077.0	12227399.6	487
2016-01-25	21.67	21.92	21.33	21.74	0.07	0.32	538050.0	11660316.3	486
2016-01-24	21.17	22.17	21.17	21.67	1.09	5.3	1026721.0	22179581.8	736
2016-01-21	20.0	21.17	20.0	20.58	0.66	3.31	856270.0	17625445.6	583
2016-01-20	20.67	20.67	19.79	19.92	-1.06	-5.05	1282956.0	25688670.4	742
2016-01-19	20.33	21.25	20.33	20.98	1.0	5.01	1486800.0	30636835.9	907
2016-01-18	20.08	20.33	19.21	19.98	0.37	1.89	2811966.0	55424198.5	1936
2016-01-17	18.54	19.92	18.33	19.61	-0.44	-2.19	1168897.0	22079044.4	580
2016-01-14	20.54	20.67	19.54	20.05	-0.69	-3.33	860590.0	17212134.1	530
2016-01-13	21.25	21.42	20.54	20.74	-0.09	-0.43	1149184.0	24051600.3	658
2016-01-12	21.33	21.67	20.33	20.83	-1.69	-7.5	4186951.0	87172801.3	2467
2016-01-11	22.83	22.83	21.83	22.52	-0.31	-1.36	954186.0	21438400.4	504
2016-01-10	24.08	24.5	22.5	22.83	-1.19	-4.95	630025.0	14863714.1	407
2016-01-07	25.33	25.58	23.83	24.02	-2.43	-9.19	486798.0	12115779.3	353
2016-01-06	27.17	27.17	26.17	26.45	-0.48	-1.78	258029.0	6866804.3	332
2016-01-05	27.0	27.5	26.67	26.93	-0.07	-0.26	724234.0	19616952.4	411
2016-01-04	28.5	28.58	26.67	27.0	-1.75	-6.09	851885.0	23939443.8	561
2016-01-03	28.67	28.92	28.67	28.75	-0.03	-0.1	159946.0	4616216.9	170
2015-12-31	28.83	29.08	28.67	28.78	-0.22	-0.76	268954.0	7753441.7	247
2015-12-30	28.83	29.25	28.67	29.0	0.2	0.69	811092.0	23508091.8	623
2015-12-29	29.0	29.17	28.33	28.8	0.09	0.31	1300188.0	37428764.1	1004
2015-12-28	29.17	29.5	28.5	28.71	-0.48	-1.64	887365.0	25611472.8	765
2015-12-27	29.83	29.92	29.17	29.19	-0.73	-2.44	268063.0	7876565.4	239
2015-12-24	30.08	30.33	29.83	29.92	-0.06	-0.2	390925.0	11776544.2	297
2015-12-23	29.33	30.25	29.33	29.98	0.7	2.39	1181410.0	35191901.8	695
2015-12-22	28.58	29.67	28.58	29.28	0.75	2.63	680711.0	19850460.4	562
2015-12-21	28.33	28.75	28.33	28.53	0.31	1.1	434557.0	12388599.9	314
2015-12-20	28.33	28.33	28.17	28.22	-0.36	-1.26	277979.0	7855334.1	239
2015-12-17	28.25	28.58	28.25	28.58	0.5	1.78	407171.0	11572258.5	274
2015-12-16	28.5	28.5	28.08	28.08	-0.24	-0.85	286270.0	8085229.8	254
2015-12-15	28.25	28.42	28.08	28.32	0.37	1.32	349255.0	9865780.3	238
2015-12-14	28.67	29.08	27.83	27.95	-0.53	-1.86	429202.0	12309639.9	327
2015-12-13	29.17	29.17	27.83	28.48	-1.17	-3.95	533998.0	15109888.3	451
2015-12-10	29.5	30.0	29.5	29.65	0.14	0.47	427763.0	12763590.6	259
2015-12-09	29.83	30.08	29.42	29.51	-0.4	-1.34	219583.0	6526335.5	213
2015-12-08	31.08	31.08	29.83	29.91	-1.17	-3.76	434501.0	13161788.1	347
2015-12-07	31.33	31.5	30.92	31.08	0.0	0.0	964457.0	30117018.0	711
2015-12-06	30.67	31.17	30.58	31.08	0.82	2.71	1096501.0	33798313.0	710
2015-12-03	29.83	30.83	29.58	30.26	0.54	1.82	1649544.0	50372437.4	1122
2015-12-02	29.17	30.0	29.0	29.72	0.49	1.68	857802.0	25349298.5	744
2015-12-01	29.58	29.58	29.08	29.23	-0.37	-1.25	531874.0	15567399.8	383
2015-11-30	29.83	29.83	29.5	29.6	-0.11	-0.37	272952.0	8098607.6	239
2015-11-29	29.58	29.83	29.5	29.71	0.15	0.51	297088.0	8829630.1	227
2015-11-26	29.5	29.67	29.42	29.56	0.09	0.31	223361.0	6596281.3	201
2015-11-25	29.58	29.58	29.33	29.47	-0.01	-0.03	195550.0	5754488.2	244
2015-11-24	29.5	29.83	29.33	29.48	0.14	0.48	483034.0	14291164.9	459
2015-11-23	29.75	29.75	29.25	29.34	-0.47	-1.58	567310.0	16756365.2	508
2015-11-22	28.83	30.25	28.83	29.81	1.25	4.38	900235.0	26606909.0	952
2015-11-19	28.42	28.67	28.42	28.56	0.25	0.88	399222.0	11395800.8	408
2015-11-18	28.67	28.75	28.17	28.31	-0.36	-1.26	640645.0	18185232.2	580
2015-11-17	29.0	29.17	28.58	28.67	-0.16	-0.55	530128.0	15327525.4	483
2015-11-16	29.17	29.5	28.5	28.83	-0.42	-1.44	948646.0	27478517.9	855
2015-11-15	30.17	30.42	28.92	29.25	-1.63	-5.28	698764.0	20866295.3	702
2015-11-12	30.92	31.5	30.75	30.88	0.11	0.36	460528.0	14340687.3	471
2015-11-11	30.42	31.25	30.42	30.77	0.37	1.22	509350.0	15720366.6	482
2015-11-10	31.08	31.08	30.33	30.4	-0.55	-1.78	295199.0	9056546.4	361
2015-11-09	30.33	31.08	30.08	30.95	0.62	2.04	641884.0	19597698.6	758
2015-11-08	31.25	31.25	30.17	30.33	-0.95	-3.04	836170.0	25496966.9	799
2015-11-05	31.83	31.83	31.17	31.28	-0.54	-1.7	731832.0	23014425.9	751
2015-11-04	32.33	32.33	31.25	31.82	-0.39	-1.21	1625440.0	51575414.7	1334
2015-11-03	32.92	33.17	32.08	32.21	-0.59	-1.8	393408.0	12774539.0	412
2015-11-02	33.08	33.5	32.83	32.8	0.39	1.2	410178.0	13537545.3	412
2015-11-01	32.25	32.5	31.83	32.41	0.18	0.56	301930.0	9712075.4	264
2015-10-29	32.83	32.83	32.17	32.23	-0.09	-0.28	330625.0	10754999.4	361
2015-10-28	32.17	32.67	31.83	32.32	0.32	1.0	681587.0	21946729.3	512
2015-10-27	33.67	33.83	31.58	32.0	-1.42	-4.25	576964.0	19032025.15	642
2015-10-26	32.67	33.67	31.83	33.42	0.73	2.23	986639.0	31989693.95	1130
2015-10-25	34.17	34.33	32.5	32.69	-0.99	-2.94	697823.0	23332230.2	784
2015-10-22	35.17	35.5	33.25	33.68	-1.47	-4.18	638575.0	21625254.7	622
2015-10-21	37.5	37.5	34.83	35.15	-2.09	-5.61	369124.0	13318428.5	387
2015-10-20	39.67	39.67	37.0	37.24	-2.38	-6.01	636250.0	24226239.5	578
2015-10-19	38.67	39.83	38.67	39.62	0.51	1.3	527023.0	19663644.75	136
2015-10-18	39.83	39.83	39.0	39.11	-0.52	-1.31	313912.0	12344999.25	192
2015-10-15	40.0	40.17	39.17	39.63	-0.05	-0.13	299538.0	11887039.0	329
2015-10-14	38.33	40.0	38.17	39.68	1.37	3.58	504718.0	19715724.5	472
2015-10-13	37.67	38.5	37.33	38.31	0.38	1.0	338707.0	12857948.25	316
2015-10-12	38.17	38.17	37.33	37.93	-0.04	-0.11	476897.0	17963729.0	415
2015-10-11	37.0	38.17	37.0	37.97	1.26	3.43	551296.0	20711261.5	456
2015-10-08	36.17	37.17	36.17	36.71	0.58	1.61	335290.0	12319978.25	344
2015-10-07	35.33	37.0	35.33	36.13	1.1	3.14	614544.0	22103604.75	511
2015-10-06	35.5	35.5	35.0	35.03	-0.38	-1.07	245923.0	8684783.75	193
2015-10-05	35.17	35.83	35.17	35.41	0.24	0.68	257436.0	9132072.25	175
2015-10-04	35.33	35.5	35.0	35.17	-0.07	-0.2	266057.0	9389359.25	213
2015-10-01	35.5	36.33	35.0	35.24	-0.07	-0.2	482002.0	17224203.75	384
2015-09-30	34.83	35.5	34.83	35.31	0.81	2.35	474743.0	16697140.5	441
2015-09-29	33.67	35.5	33.17	34.5	0.52	1.53	1155091.0	39780731.7	909
2015-09-21	33.0	34.17	32.92	33.98	1.03	3.13	394414.0	13252504.35	355
2015-09-20	33.25	33.5	32.83	32.95	-0.28	-0.84	152731.0	5055505.85	256
2015-09-17	32.83	34.17	32.83	33.23	0.49	1.5	507127.0	16968018.45	418
2015-09-16	32.92	33.17	32.75	32.74	-0.06	-0.18	142753.0	4698371.7	198
2015-09-15	33.17	33.25	32.75	32.8	-0.4	-1.2	302712.0	9985287.7	330
2015-09-14	33.67	33.83	33.17	33.2	-0.75	-2.21	282187.0	9429549.9	317
2015-09-13	34.83	34.83	33.83	33.95	-0.63	-1.82	556187.0	19137259.0	576
2015-09-10	33.33	34.67	33.17	34.58	0.75	2.22	494680.0	16731870.9	357
2015-09-09	33.5	34.0	33.25	33.83	0.88	2.67	407581.0	13715654.25	315
2015-09-08	32.92	33.0	32.33	32.95	0.02	0.06	203599.0	6669075.9	246
2015-09-07	33.17	33.67	32.83	32.93	-0.05	-0.15	416388.0	13858172.9	358
2015-09-06	32.75	33.08	32.58	32.98	0.1	0.3	84192.0	2770296.8	112
2015-09-03	33.33	33.5	32.75	32.88	-0.11	-0.33	287693.0	9514995.1	311
2015-09-02	33.67	33.67	32.75	32.99	-1.02	-3.0	625423.0	20615475.4	452
2015-09-01	34.5	34.67	34.0	34.01	-0.3	-0.87	374717.0	12810890.5	251
2015-08-31	35.17	35.17	33.5	34.31	-1.24	-3.49	555403.0	18980506.75	486
2015-08-30	36.17	36.83	35.33	35.55	0.4	1.14	302692.0	10962149.5	287
2015-08-27	36.83	37.33	34.83	35.15	-1.0	-2.77	921516.0	33794566.75	723
2015-08-26	35.67	36.67	34.67	36.15	0.2	0.56	497899.0	17856501.75	434
2015-08-25	33.33	36.0	33.0	35.95	3.17	9.67	477109.0	16521340.25	408
2015-08-24	35.33	36.0	32.17	32.78	-2.9	-8.13	682762.0	22520151.75	549
2015-08-23	36.0	36.83	35.33	35.68	-2.09	-5.53	190972.0	6923426.25	202
2015-08-20	37.5	38.33	36.0	37.77	-0.51	-1.33	439828.0	16419261.5	395
2015-08-19	37.83	38.67	37.67	38.28	0.29	0.76	512886.0	19604282.25	284
2015-08-18	39.83	39.83	37.33	37.99	-1.61	-4.07	176519.0	6799857.25	201
2015-08-17	38.33	39.67	38.0	39.6	1.13	2.94	538848.0	21154546.5	253
2015-08-16	39.67	39.83	38.33	38.47	-1.36	-3.41	62329.0	2434513.5	104
2015-08-13	39.67	39.83	39.5	39.83	0.31	0.78	164197.0	6512065.75	122
2015-08-12	39.0	39.67	38.67	39.52	-0.05	-0.13	199176.0	7778907.25	220
2015-08-11	40.5	41.5	39.33	39.57	-1.04	-2.56	297886.0	12111753.25	241
2015-08-10	40.5	40.83	40.5	40.61	0.28	0.69	221896.0	9047433.5	127
2015-08-09	39.17	40.33	38.83	40.33	0.85	2.15	170382.0	6798087.0	174
2015-08-06	40.83	40.83	39.33	39.48	-1.38	-3.38	189923.0	7599404.25	238
2015-08-05	41.0	42.08	40.83	40.86	-0.27	-0.66	160554.0	6603670.0	169
2015-08-04	41.67	42.08	41.0	41.13	-0.67	-1.6	370170.0	15329413.25	204
2015-08-03	41.33	42.08	41.33	41.8	0.43	1.04	153775.0	6410741.5	164
2015-08-02	41.33	42.08	40.0	41.37	-0.26	-0.62	382399.0	15563103.5	262
2015-07-30	42.71	42.92	41.5	41.63	-1.02	-2.39	237259.0	9945179.25	248
2015-07-29	42.92	43.13	42.5	42.65	-0.2	-0.47	297880.0	12730832.5	189
2015-07-28	43.54	43.75	42.71	42.85	-0.66	-1.52	132025.0	5713429.75	115
2015-07-27	43.96	43.96	43.33	43.51	-0.42	-0.96	196555.0	8567841.0	115
2015-07-26	43.75	43.96	43.75	43.93	0.26	0.6	99034.0	4330731.5	118
2015-07-23	43.75	43.75	43.13	43.67	0.02	0.05	162761.0	7095290.0	169
2015-07-22	43.96	44.17	43.54	43.65	0.07	0.16	89850.0	3944889.25	95
2015-07-15	43.96	44.17	43.33	43.58	-0.57	-1.29	208525.0	9107372.75	235
2015-07-14	44.38	44.58	43.96	44.15	-0.21	-0.47	316675.0	13982670.0	162
2015-07-13	45.0	45.0	44.17	44.36	-0.69	-1.53	190372.0	8482441.5	174
2015-07-12	45.42	45.42	45.0	45.05	-0.04	-0.09	73235.0	3308178.25	112
2015-07-09	44.58	45.42	44.58	45.09	0.17	0.38	202512.0	9148593.75	190
2015-07-08	45.0	45.42	44.58	44.92	-0.38	-0.84	82003.0	3682199.0	80
2015-07-07	45.42	46.04	44.38	45.3	0.06	0.13	421644.0	19056207.0	272
2015-07-06	44.79	45.42	44.79	45.24	0.06	0.13	244432.0	11043903.5	162
2015-07-05	46.04	46.04	45.0	45.18	-1.04	-2.25	430237.0	19632489.75	317
2015-07-02	46.46	47.92	46.04	46.22	-0.41	-0.88	629778.0	29885280.0	463
2015-07-01	45.83	48.75	45.42	46.63	1.29	2.85	773597.0	36458979.0	667
2015-06-30	43.96	45.63	43.54	45.34	1.31	2.98	532972.0	23514607.5	239
2015-06-29	43.75	44.38	43.54	44.03	0.03	0.07	249180.0	10930938.0	200
2015-06-28	43.75	44.58	43.33	44.0	0.12	0.27	300985.0	13248134.75	252
2015-06-25	44.38	44.58	43.75	43.88	-0.33	-0.75	263351.0	11601123.75	376
2015-06-24	47.08	47.08	43.96	44.21	-2.0	-4.33	945112.0	43645026.5	873
2015-06-23	45.63	46.88	45.42	46.21	0.27	0.59	576269.0	26378742.0	208
2015-06-22	45.63	46.04	45.42	45.94	0.01	0.02	195283.0	8913055.5	156
2015-06-21	46.25	47.08	45.42	45.93	0.01	0.02	284278.0	13126551.5	271
2015-06-18	46.25	46.67	45.42	45.92	-0.3	-0.65	408624.0	18686630.25	347
2015-06-17	45.0	47.92	45.0	46.22	1.45	3.24	1100171.0	51113653.5	1090
2015-06-16	44.58	45.0	44.58	44.77	0.22	0.49	161074.0	7199614.5	141
2015-06-15	43.96	45.0	43.96	44.55	0.42	0.95	238841.0	10622003.25	199
2015-06-14	42.92	44.58	42.71	44.13	1.33	3.11	289824.0	12580267.75	228
2015-06-11	43.33	43.75	42.71	42.8	-0.46	-1.06	188059.0	8125224.75	135
2015-06-10	42.71	43.33	42.71	43.26	0.59	1.38	140467.0	6069277.5	106
2015-06-09	42.92	43.13	42.5	42.67	-0.32	-0.74	92794.0	3952702.5	103
2015-06-08	42.71	42.92	42.71	42.99	0.31	0.73	187440.0	8015377.75	113
2015-06-07	42.92	42.92	42.5	42.68	-0.6	-1.39	141328.0	6045753.5	122
2015-06-04	42.92	43.33	42.92	43.28	0.28	0.65	106290.0	4589850.0	88
2015-06-03	43.33	43.33	42.92	43.0	-0.2	-0.46	121753.0	5230413.25	137
2015-06-02	43.75	43.96	42.92	43.2	-0.28	-0.64	179053.0	7789833.75	148
2015-06-01	43.13	43.75	42.92	43.48	0.33	0.76	120595.0	5227216.0	123
2015-05-31	43.33	43.75	42.92	43.15	0.02	0.05	200722.0	8734504.0	161
2015-05-28	43.54	43.75	42.92	43.13	-0.67	-1.53	213396.0	9249010.75	287
2015-05-27	44.17	44.17	43.75	43.8	-0.42	-0.95	142463.0	6273828.25	99
2015-05-26	44.38	45.0	44.17	44.22	-0.01	-0.02	150205.0	6699242.75	144
2015-05-25	44.17	44.58	43.75	44.23	-0.1	-0.23	68801.0	3043931.25	93
2015-05-24	44.58	44.58	44.17	44.33	-0.3	-0.67	208606.0	9270315.5	130
2015-05-21	43.54	44.58	43.54	44.63	0.77	1.76	169668.0	7488818.5	138
2015-05-20	44.38	44.38	43.75	43.86	-0.52	-1.17	121003.0	5340138.5	114
2015-05-19	44.58	44.58	44.38	44.38	0.05	0.11	51449.0	2285633.0	82
2015-05-18	44.58	45.0	44.38	44.33	-0.19	-0.43	280462.0	12499534.5	207
2015-05-17	43.33	44.58	43.33	44.52	1.25	2.89	489223.0	21615933.5	517
2015-05-14	43.54	43.75	43.13	43.27	0.0	0.0	169679.0	7392921.25	207
2015-05-13	42.5	43.75	42.5	43.27	0.85	2.0	396113.0	17145809.25	508
2015-05-12	42.08	42.5	41.83	42.42	0.18	0.43	224869.0	9467457.75	148
2015-05-11	42.92	42.92	42.08	42.24	-0.75	-1.74	283123.0	12010567.5	240
2015-05-10	42.92	43.13	42.71	42.99	0.09	0.21	151516.0	6490959.75	139
2015-05-07	43.33	43.33	42.92	42.9	-0.6	-1.38	52013.0	2238347.75	84
2015-05-06	43.75	43.75	43.13	43.5	-0.12	-0.28	139686.0	6068048.0	102
2015-05-05	43.13	44.58	43.13	43.62	0.21	0.48	414367.0	18228805.0	316
2015-05-04	43.75	43.75	42.92	43.41	0.08	0.18	186990.0	8108212.25	165
2015-05-03	43.54	43.75	43.13	43.33	-0.19	-0.44	263051.0	11448420.0	193
2015-04-30	43.96	44.38	43.54	43.52	-0.63	-1.43	136199.0	5961437.0	202
2015-04-29	43.54	44.38	42.92	44.15	0.84	1.94	341651.0	14909330.5	316
2015-04-28	42.92	43.54	42.5	43.31	0.34	0.79	780079.0	33531956.75	471
2015-04-27	44.79	44.79	42.71	42.97	-1.8	-4.02	824088.0	35903836.25	695
2015-04-26	44.58	45.0	44.58	44.77	0.51	1.15	206797.0	9255703.0	146
2015-04-23	44.58	45.42	44.17	44.26	-0.46	-1.03	166147.0	7433500.75	188
2015-04-22	45.0	45.0	44.58	44.72	0.47	1.06	106180.0	4743372.25	116
2015-04-21	44.58	45.21	44.17	44.25	-0.08	-0.18	181217.0	8113043.5	211
2015-04-20	44.58	44.79	44.17	44.33	-0.5	-1.12	264210.0	11779798.5	197
2015-04-19	44.79	45.83	44.58	44.83	0.5	1.13	405271.0	18222572.0	302
2015-04-16	45.42	45.83	43.96	44.33	-0.36	-0.81	481954.0	21700285.75	462
2015-04-15	43.75	45.42	43.33	44.69	0.99	2.27	714553.0	31772944.5	685
2015-04-14	42.08	44.17	42.08	43.7	1.75	4.17	1115938.0	48458200.0	773
2015-04-13	40.0	42.08	40.0	41.95	2.27	5.72	1173858.0	48396533.5	832
2015-04-12	40.17	40.33	39.67	39.68	-0.32	-0.8	156340.0	6265606.25	154
2015-04-09	40.0	40.67	39.67	40.0	0.25	0.63	308194.0	12416575.75	266
2015-04-08	39.0	40.67	39.0	39.75	0.57	1.45	912335.0	36723473.5	643
2015-04-07	38.67	39.33	38.67	39.18	0.85	2.22	186853.0	7265856.25	169
2015-04-06	38.5	38.67	38.17	38.33	0.15	0.39	257885.0	9927233.75	195
2015-04-05	38.33	38.33	37.5	38.18	-0.08	-0.21	300226.0	11405918.75	286
2015-04-02	39.33	39.67	37.67	38.26	-0.67	-1.72	564289.0	21887244.25	467
2015-04-01	40.17	40.33	38.83	38.93	-1.07	-2.68	737134.0	28949653.5	640
2015-03-31	41.67	42.29	39.17	40.0	-2.03	-4.83	1192087.0	48166759.0	925
2015-03-30	41.83	43.96	41.33	42.03	0.22	0.53	1099259.0	47109907.5	916
2015-03-29	40.67	42.08	40.5	41.81	1.43	3.54	938350.0	38903105.0	760
2015-03-26	36.67	40.83	36.67	40.38	1.18	3.01	1009270.0	39154991.0	658
2015-03-25	41.0	41.0	39.0	39.2	-1.88	-4.58	833807.0	33065836.75	562
2015-03-24	41.0	41.67	40.83	41.08	0.07	0.17	526271.0	21707689.0	415
2015-03-23	40.0	41.17	39.83	41.01	0.66	1.64	687067.0	27814207.75	524
2015-03-22	40.67	40.67	39.5	40.35	0.02	0.05	462690.0	18486107.5	299
2015-03-19	40.83	40.83	38.83	40.33	-0.1	-0.25	1059792.0	42429447.0	479
2015-03-18	38.67	40.67	36.67	40.43	1.6	4.12	1069037.0	41226015.25	461
2015-03-17	39.5	39.83	38.67	38.83	-0.83	-2.09	506368.0	19956134.25	197
2015-03-16	41.0	41.0	39.5	39.66	-1.48	-3.6	468949.0	18955863.75	211
2015-03-15	40.5	41.33	40.5	41.14	0.42	1.03	180352.0	7404539.75	249
2015-03-12	41.17	41.17	40.67	40.72	-0.29	-0.71	180372.0	7374297.75	140
2015-03-11	40.83	41.0	40.5	41.01	0.1	0.24	279936.0	11404660.5	167
2015-03-10	41.0	41.0	40.83	40.91	-0.09	-0.22	115662.0	4733391.5	156
2015-03-09	41.67	41.67	41.0	41.0	-1.35	-3.19	576629.0	23761907.75	446
2015-03-08	42.08	42.5	41.33	42.35	0.59	1.41	816727.0	34195341.25	470
2015-03-05	42.08	42.08	41.33	41.76	0.13	0.31	424715.0	17718885.5	318
2015-03-04	42.08	42.29	41.5	41.63	-0.44	-1.05	385830.0	16198333.5	246
2015-03-03	42.08	42.29	42.08	42.07	0.05	0.12	541481.0	22786517.5	310
2015-03-02	41.0	42.08	40.67	42.02	1.02	2.49	812190.0	33942705.0	496
2015-03-01	40.5	41.0	40.0	41.0	0.73	1.81	446813.0	18088318.5	233
2015-02-26	41.5	41.5	40.17	40.27	-0.83	-2.02	463025.0	18788035.75	342
2015-02-25	41.67	41.83	40.67	41.1	-0.52	-1.25	281911.0	11661475.75	236
2015-02-24	41.33	42.08	41.0	41.62	0.35	0.85	1064178.0	44315530.5	946
2015-02-23	41.17	42.92	41.0	41.27	-0.06	-0.15	1675500.0	70440377.0	896
2015-02-22	40.67	42.08	40.67	41.33	0.65	1.6	1031573.0	42887072.5	507
2015-02-19	41.0	41.17	40.5	40.68	-0.47	-1.14	394344.0	16089595.25	150
2015-02-18	41.0	41.33	41.0	41.15	0.14	0.34	403901.0	16631506.0	201
2015-02-17	41.0	42.08	41.0	41.01	0.2	0.49	1561067.0	64583691.0	787
2015-02-16	40.33	41.0	40.17	40.81	0.45	1.11	468967.0	19013084.0	289
2015-02-15	40.33	40.5	40.17	40.36	0.24	0.6	446224.0	17989536.75	267
2015-02-12	38.67	40.17	38.67	40.12	1.27	3.27	1043657.0	41545962.0	564
2015-02-11	38.83	39.17	38.5	38.85	0.02	0.05	461653.0	17950350.0	213
2015-02-10	39.0	39.17	38.17	38.83	0.0	0.0	472668.0	18277879.25	231
2015-02-09	39.17	39.5	38.67	38.83	-0.4	-1.02	478013.0	18705199.5	267
2015-02-08	38.17	39.33	38.17	39.23	1.28	3.37	480240.0	18586212.75	273
2015-02-05	37.17	38.17	37.17	37.95	0.31	0.82	440184.0	16620679.75	352
2015-02-04	39.0	39.0	37.5	37.64	-1.24	-3.19	1034772.0	39654157.5	472
2015-02-03	39.0	39.5	38.67	38.88	0.03	0.08	1342240.0	52753738.75	513
2015-02-02	38.67	39.0	38.33	38.85	0.42	1.09	937399.0	36243937.25	356
2015-02-01	37.67	38.67	37.0	38.43	1.9	5.2	1735362.0	65869504.75	668
2015-01-29	36.5	36.83	36.17	36.53	-0.1	-0.27	496441.0	18157219.25	298
2015-01-28	36.0	37.17	36.0	36.63	0.74	2.06	1483306.0	54420149.0	538
2015-01-27	35.67	36.0	35.33	35.89	0.19	0.53	692869.0	24754125.5	465
2015-01-26	35.0	35.83	35.0	35.7	1.17	3.39	894673.0	31650393.5	466
2015-01-22	34.0	34.83	34.0	34.53	0.41	1.2	518833.0	17973730.25	239
2015-01-21	35.33	35.33	34.0	34.12	-1.19	-3.37	773723.0	26894762.75	552
2015-01-20	34.67	35.67	34.67	35.31	0.73	2.11	1814783.0	64025768.0	892
2015-01-19	34.17	34.67	34.17	34.58	0.6	1.77	955800.0	32818684.75	562
2015-01-18	33.33	34.0	33.25	33.98	1.23	3.76	2358425.0	79247322.05	1037
2015-01-15	33.25	33.5	32.67	32.75	-0.46	-1.39	1748189.0	58109846.1	862
2015-01-14	33.33	33.83	33.17	33.21	-0.01	-0.03	1765906.0	58889860.0	985
2015-01-13	33.17	33.83	32.92	33.22	-0.46	-1.37	2488696.0	82944909.0	1086
2015-01-12	34.0	34.17	33.67	33.68	-0.3	-0.88	655134.0	22221746.0	498
2015-01-11	34.33	34.67	33.67	33.98	-0.46	-1.34	1155851.0	39169166.75	954
2015-01-08	35.17	35.5	34.33	34.44	-0.56	-1.6	801329.0	27955864.25	580
2015-01-07	33.5	35.33	33.33	35.0	1.28	3.8	435616.0	15109662.75	331
2015-01-06	33.25	34.17	32.0	33.72	0.12	0.36	666781.0	21869312.2	382
2015-01-05	34.33	34.67	33.5	33.6	-1.42	-4.05	335665.0	11446519.5	192
2015-01-04	34.83	35.33	34.5	35.02	0.02	0.06	205840.0	7183279.25	159
2015-01-01	34.5	35.17	34.0	35.0	0.84	2.46	444055.0	15412872.0	243
2014-12-31	35.5	35.83	32.67	34.16	-1.26	-3.56	898776.0	31008006.85	500
2014-12-30	36.83	36.83	35.0	35.42	-1.79	-4.81	900678.0	32350098.0	514
2014-12-29	37.5	38.5	36.83	37.21	-0.12	-0.32	1439797.0	54362591.25	790
2014-12-28	36.5	38.17	36.33	37.33	1.13	3.12	1050547.0	39225419.5	778
2014-12-25	35.5	36.67	35.17	36.2	0.49	1.37	569322.0	20371707.5	308
2014-12-24	35.0	35.83	34.83	35.71	1.03	2.97	994278.0	35227754.75	514
2014-12-23	34.5	35.17	34.33	34.68	0.21	0.61	694476.0	24136036.5	417
2014-12-22	34.5	34.83	34.17	34.47	-0.21	-0.61	804409.0	27762454.75	405
2014-12-21	36.0	36.67	34.33	34.68	-0.4	-1.14	728484.0	25674284.75	508
2014-12-18	33.67	36.0	33.67	35.08	2.3	7.02	1117075.0	39481558.0	503
2014-12-17	32.17	33.0	30.17	32.78	0.77	2.41	321049.0	10331120.8	187
2014-12-16	32.0	32.67	30.17	32.01	-1.44	-4.3	720262.0	22307930.7	336
2014-12-15	35.33	35.5	33.33	33.45	-1.26	-3.63	390571.0	13552470.0	309
2014-12-14	35.33	36.17	34.5	34.71	-2.04	-5.55	406128.0	14346955.75	287
2014-12-11	35.33	37.0	35.17	36.75	0.64	1.77	315239.0	11322544.25	245
2014-12-10	36.5	36.67	35.33	36.11	-0.57	-1.55	668796.0	24166444.75	268
2014-12-09	34.83	37.17	34.33	36.68	0.68	1.89	488776.0	17558502.75	391
2014-12-08	36.67	36.83	35.83	36.0	-0.58	-1.59	392056.0	14229231.5	383
2014-12-07	35.83	36.67	35.5	36.58	0.87	2.44	565050.0	20330111.25	344
2014-12-04	35.83	36.0	35.5	35.71	-0.01	-0.03	337493.0	12090747.25	274
2014-12-03	34.67	36.0	34.67	35.72	0.92	2.64	322897.0	11433444.25	247
2014-12-02	35.33	35.67	34.67	34.8	-0.19	-0.54	738745.0	26101212.0	325
2014-12-01	33.83	35.17	33.83	34.99	0.78	2.28	376204.0	13027217.0	291
2014-11-30	35.17	35.83	33.33	34.21	-2.07	-5.71	615427.0	21243703.5	453
2014-11-27	36.33	37.33	36.0	36.28	-0.12	-0.33	395362.0	14471979.25	289
2014-11-26	36.67	36.67	35.83	36.4	-0.46	-1.25	237299.0	8593375.5	192
2014-11-25	37.5	37.83	36.83	36.86	-0.96	-2.54	183060.0	6825782.75	208
2014-11-24	38.83	38.83	37.67	37.82	-1.18	-3.03	450359.0	17306556.5	229
2014-11-23	39.67	39.67	38.83	39.0	-0.25	-0.64	837550.0	32714906.75	462
2014-11-20	38.5	39.5	38.5	39.25	0.55	1.42	396402.0	15455233.75	239
2014-11-19	38.0	38.83	37.83	38.7	0.7	1.84	422148.0	16246559.5	253
2014-11-18	37.5	38.17	37.33	38.0	0.61	1.63	208781.0	7899188.5	148
2014-11-17	38.5	38.5	36.33	37.39	-1.28	-3.31	423544.0	15733077.0	380
2014-11-16	38.17	38.83	38.0	38.67	0.14	0.36	308784.0	11913014.5	216
2014-11-13	38.33	38.67	38.17	38.53	-0.3	-0.77	337858.0	13012186.0	215
2014-11-12	38.5	39.0	38.5	38.83	0.24	0.62	384750.0	14915078.5	188
2014-11-11	39.17	39.17	37.67	38.59	-0.43	-1.1	447823.0	17206806.25	308
2014-11-10	38.5	39.17	38.17	39.02	0.57	1.48	567468.0	22002042.0	419
2014-11-09	36.67	38.67	36.33	38.45	1.95	5.34	837742.0	31576932.0	687
2014-11-06	35.33	36.5	34.67	36.5	1.2	3.4	699136.0	25056416.75	524
2014-11-05	35.33	35.83	34.33	35.3	-0.18	-0.51	421180.0	14764245.5	376
2014-11-04	37.17	37.33	34.83	35.48	-1.9	-5.08	703162.0	25303492.75	552
2014-11-03	36.5	37.5	36.33	37.38	0.86	2.35	858661.0	31945209.5	498
2014-11-02	36.5	36.67	36.33	36.52	0.49	1.36	384421.0	14028936.25	214
2014-10-30	36.17	36.17	35.67	36.03	-0.29	-0.8	331229.0	11896179.25	325
2014-10-29	37.0	37.17	36.17	36.32	-0.57	-1.55	510286.0	18757861.75	349
2014-10-28	36.5	37.5	36.17	36.89	0.45	1.23	736282.0	27241355.25	550
2014-10-27	36.83	37.0	36.33	36.44	-0.29	-0.79	322009.0	11781591.75	265
2014-10-26	36.17	37.0	36.17	36.73	0.68	1.89	653638.0	23993890.0	477
2014-10-23	36.67	36.67	35.83	36.05	-0.92	-2.49	1024253.0	37038493.0	654
2014-10-22	37.67	37.83	36.67	36.97	-0.38	-1.02	710508.0	26331252.5	514
2014-10-21	37.17	37.83	37.0	37.35	0.43	1.16	871747.0	32462972.5	509
2014-10-20	37.67	37.83	36.83	36.92	-1.16	-3.05	797292.0	29686913.5	661
2014-10-19	38.67	39.0	37.17	38.08	0.55	1.47	2410351.0	91370270.75	1011
2014-10-16	38.0	38.17	35.0	37.53	-1.23	-3.17	1815756.0	66789606.75	986
2014-10-15	38.83	39.17	38.33	38.76	-0.02	-0.05	639047.0	24779946.0	507
2014-10-14	38.67	39.67	38.0	38.78	-0.5	-1.27	1661005.0	64299840.5	928
2014-10-13	35.83	39.33	34.33	39.28	3.4	9.48	1811154.0	68707560.75	827
2014-10-12	38.33	38.67	35.5	35.88	-3.52	-8.93	862050.0	32160889.25	616
2014-10-02	38.83	39.67	38.67	39.4	0.52	1.34	611557.0	23890110.25	390
2014-10-01	39.0	39.17	38.83	38.88	-0.43	-1.09	350287.0	13645069.5	229
2014-09-30	38.83	39.33	38.67	39.31	0.65	1.68	552366.0	21566398.25	341
2014-09-29	38.67	38.83	38.5	38.66	0.0	0.0	362644.0	14023524.25	269
2014-09-28	38.83	39.17	38.33	38.66	-0.24	-0.62	688975.0	26590664.25	403
2014-09-25	39.33	39.5	38.33	38.9	-0.28	-0.71	723856.0	28172825.0	498
2014-09-24	40.0	40.0	38.67	39.18	-1.0	-2.49	670633.0	26403201.25	488
2014-09-22	39.67	40.33	39.17	40.18	0.12	0.3	708257.0	28105443.75	566
2014-09-21	40.5	40.83	39.83	40.06	-0.5	-1.23	953820.0	38577798.5	461
2014-09-18	40.5	40.83	40.17	40.56	0.18	0.45	1871261.0	75894367.25	508
2014-09-17	40.0	40.67	40.0	40.38	0.36	0.9	478079.0	19321105.0	367
2014-09-16	41.0	41.0	40.0	40.02	-0.77	-1.89	720570.0	29202356.25	660
2014-09-15	39.67	41.83	39.5	40.79	1.06	2.67	4968821.0	204012480.25	2566
2014-09-14	39.83	40.17	39.67	39.73	-0.18	-0.45	603966.0	24082351.25	431
2014-09-11	40.33	40.33	39.67	39.91	-0.47	-1.16	570424.0	22900926.75	503
2014-09-10	40.33	40.83	40.33	40.38	-0.14	-0.35	420157.0	17018903.0	381
2014-09-09	40.33	41.17	40.33	40.52	0.28	0.7	1802770.0	73437236.25	1072
2014-09-08	40.83	40.83	40.0	40.24	-0.43	-1.06	1138093.0	46028904.75	665
2014-09-07	41.33	41.5	40.5	40.67	-0.44	-1.07	914068.0	37404380.25	770
2014-09-04	39.83	41.33	39.33	41.11	1.23	3.08	2839183.0	115239936.75	1576
2014-09-03	39.67	40.17	39.33	39.88	0.27	0.68	1281853.0	50980339.75	660
2014-09-02	39.5	39.83	38.83	39.61	0.18	0.46	765004.0	30120914.25	524
2014-09-01	39.67	39.67	39.33	39.43	-0.14	-0.35	450526.0	17804489.25	323
2014-08-31	39.5	39.67	39.33	39.57	0.19	0.48	323255.0	12769111.25	293
2014-08-28	39.67	39.67	39.33	39.38	-0.29	-0.73	645805.0	25473733.75	418
2014-08-27	39.67	40.5	39.33	39.67	0.15	0.38	1643437.0	65484860.75	922
2014-08-26	39.83	40.0	39.33	39.52	-0.39	-0.98	688860.0	27228061.5	454
2014-08-25	40.33	40.33	39.17	39.91	-0.38	-0.94	709092.0	28243271.0	530
2014-08-24	40.5	40.5	39.83	40.29	-0.04	-0.1	637566.0	25669263.75	441
2014-08-21	39.67	41.0	39.67	40.33	0.51	1.28	1019268.0	41180940.0	751
2014-08-20	40.0	40.33	39.67	39.82	-0.35	-0.87	554723.0	22163258.25	432
2014-08-19	40.5	40.5	39.83	40.17	-0.18	-0.45	805806.0	32296198.75	390
2014-08-18	40.17	40.5	40.0	40.35	-0.04	-0.1	427756.0	17225231.25	317
2014-08-17	40.67	40.83	40.0	40.39	-0.19	-0.47	576875.0	23272583.25	451
2014-08-14	40.83	40.83	40.17	40.58	-0.12	-0.29	511144.0	20754756.0	410
2014-08-13	40.33	41.0	40.33	40.7	0.52	1.29	881851.0	35881638.75	647
2014-08-12	39.67	41.67	39.33	40.18	0.51	1.29	2321374.0	94405357.25	2038
2014-08-11	39.5	39.83	39.0	39.67	0.25	0.63	429546.0	16974046.0	358
2014-08-10	39.67	39.67	39.0	39.42	-0.03	-0.08	600570.0	23599646.25	515
2014-08-07	39.67	40.33	39.33	39.45	-0.14	-0.35	1077738.0	42960990.75	794
2014-08-06	40.0	40.17	39.5	39.59	-0.19	-0.48	505325.0	20107848.25	348
2014-08-05	41.0	41.17	39.0	39.78	-0.99	-2.43	876942.0	35221479.5	815
2014-08-04	39.33	41.67	39.33	40.77	1.17	2.95	1285266.0	52572205.75	1203
2014-08-03	37.5	40.0	37.5	39.6	2.02	5.38	874559.0	33813976.5	580
2014-07-24	38.0	38.17	37.0	37.58	-0.35	-0.92	497388.0	18701194.75	447
2014-07-23	38.33	38.5	37.67	37.93	-0.5	-1.3	407868.0	15565396.75	345
2014-07-22	38.67	39.0	38.0	38.43	-0.1	-0.26	659802.0	25407376.25	520
2014-07-21	37.5	39.0	37.33	38.53	1.37	3.69	1259039.0	48380435.25	867
2014-07-20	37.33	37.33	36.5	37.16	-0.28	-0.75	560626.0	20741545.0	627
2014-07-17	38.33	38.67	37.33	37.44	-1.11	-2.88	2070811.0	78828990.75	1620
2014-07-16	36.33	39.67	36.33	38.55	2.37	6.55	3823975.0	147775869.5	2651
2014-07-15	36.17	37.0	35.83	36.18	0.2	0.56	2176091.0	79252917.75	1271
2014-07-14	34.0	36.0	34.0	35.98	1.83	5.36	1801488.0	63785476.0	1106
2014-07-13	34.5	35.0	34.0	34.15	-0.72	-2.06	692238.0	23882722.0	442
2014-07-10	35.17	35.83	34.67	34.87	-0.22	-0.63	854431.0	30233990.75	540
2014-07-09	35.0	35.17	34.83	35.09	0.09	0.26	407298.0	14262412.25	305
2014-07-08	34.5	35.5	34.17	35.0	0.62	1.8	1491342.0	52278800.0	849
2014-07-07	33.67	35.0	33.67	34.38	0.71	2.11	1543084.0	53205494.25	923
2014-07-06	34.0	34.17	33.5	33.67	-0.34	-1.0	456016.0	15391523.25	335
2014-07-03	33.83	34.33	33.5	34.01	0.14	0.41	1011973.0	34435542.5	546
2014-07-02	34.0	34.17	33.5	33.87	-0.04	-0.12	746443.0	25297908.5	518
2014-07-01	33.08	34.0	33.08	33.91	0.69	2.08	1451818.0	48992236.85	774
2014-06-30	33.17	34.33	33.0	33.22	0.12	0.36	2469137.0	82833061.35	1523
2014-06-29	31.67	33.25	31.17	33.1	1.23	3.86	2193402.0	71747183.5	1119
2014-06-26	30.83	32.0	30.67	31.87	1.19	3.88	1417003.0	44660303.3	901
2014-06-25	30.83	30.92	30.58	30.68	0.0	0.0	338080.0	10381093.2	336
2014-06-24	30.75	30.75	30.33	30.68	-0.12	-0.39	704113.0	21545989.3	457
2014-06-23	31.33	31.33	30.75	30.8	-0.64	-2.04	596099.0	18424930.6	386
2014-06-22	31.42	31.83	31.17	31.44	0.08	0.26	603355.0	18992792.6	386
2014-06-19	31.67	31.75	31.17	31.36	-0.3	-0.95	901306.0	28353082.0	492
2014-06-18	31.17	31.67	30.92	31.66	0.61	1.96	698623.0	21897841.9	475
2014-06-17	30.83	31.33	30.58	31.05	-0.2	-0.64	1143781.0	35405683.7	762
2014-06-16	32.5	32.58	31.17	31.25	-1.26	-3.88	1440563.0	45961739.3	800
2014-06-15	32.67	32.67	32.17	32.51	-0.37	-1.13	1324684.0	42995157.7	807
2014-06-12	33.17	33.25	32.75	32.88	-0.2	-0.6	1028764.0	33977039.0	727
2014-06-11	32.83	33.83	32.83	33.08	0.4	1.22	5499180.0	183649310.8	2713
2014-06-10	32.5	32.92	32.42	32.68	0.22	0.68	1348579.0	43947292.3	769
2014-06-09	32.5	32.5	32.0	32.46	0.11	0.34	433404.0	14023993.3	362
2014-06-08	32.67	32.92	31.5	32.35	-0.28	-0.86	862373.0	27847317.9	736
2014-06-05	32.67	32.92	32.5	32.63	0.04	0.12	605494.0	19801673.7	571
2014-06-04	32.83	32.83	32.33	32.59	-0.09	-0.28	507355.0	16534242.8	442
2014-06-03	32.83	33.0	32.58	32.68	-0.17	-0.52	829481.0	27196404.0	484
2014-06-02	33.17	33.17	32.75	32.85	-0.24	-0.73	618748.0	20357395.7	502
2014-06-01	33.08	33.33	33.08	33.09	0.04	0.12	654316.0	21736704.0	459
2014-05-29	33.08	33.5	32.92	33.05	-0.17	-0.51	1132336.0	37588373.95	755
2014-05-28	33.25	33.5	33.0	33.22	-0.16	-0.48	1476688.0	49166833.5	969
2014-05-27	32.75	33.5	32.67	33.38	0.68	2.08	2466322.0	81668398.65	1641
2014-05-26	32.67	32.75	32.58	32.7	0.13	0.4	511620.0	16722849.9	371
2014-05-25	32.5	32.83	32.42	32.57	-0.14	-0.43	779125.0	25405036.8	546
2014-05-22	32.75	32.92	32.67	32.71	0.02	0.06	634765.0	20797830.1	482
2014-05-21	32.75	32.75	32.58	32.69	0.02	0.06	458020.0	14957876.8	368
2014-05-20	32.58	32.92	32.58	32.67	0.12	0.37	704255.0	23053965.1	527
2014-05-19	32.92	33.08	32.33	32.55	-0.29	-0.88	1465158.0	47979474.0	1021
2014-05-18	32.75	32.83	32.75	32.84	0.04	0.12	473435.0	15530338.1	389
2014-05-15	33.0	33.0	32.67	32.8	-0.28	-0.85	1008535.0	33078318.0	701
2014-05-14	33.25	33.25	33.0	33.08	-0.15	-0.45	587100.0	19444524.3	460
2014-05-13	33.33	33.5	33.08	33.23	-0.08	-0.24	1074004.0	35669562.0	696
2014-05-12	33.33	33.5	33.17	33.31	-0.02	-0.06	601769.0	20035140.7	384
2014-05-11	33.5	33.67	33.17	33.33	-0.01	-0.03	788892.0	26315663.0	601
2014-05-08	34.0	34.5	33.33	33.34	-0.03	-0.09	2848134.0	96698765.75	1798
2014-05-07	33.33	33.5	33.17	33.37	0.16	0.48	956388.0	31866458.0	608
2014-05-06	33.17	33.5	33.08	33.21	0.03	0.09	675748.0	22515357.35	456
2014-05-05	33.25	33.33	32.67	33.18	-0.05	-0.15	915025.0	30168889.3	582
2014-05-04	33.83	33.83	33.17	33.23	-0.5	-1.48	759205.0	25356019.5	568
2014-05-01	34.17	34.17	33.33	33.73	-0.2	-0.59	730667.0	24625026.25	568
2014-04-30	32.83	34.33	32.83	33.93	1.15	3.51	1551103.0	52237201.1	1142
2014-04-29	33.33	33.33	32.5	32.78	-0.53	-1.59	813480.0	26806257.7	800
2014-04-28	34.17	34.17	33.17	33.31	-0.54	-1.6	888738.0	29694654.85	697
2014-04-27	33.08	34.67	33.08	33.85	0.75	2.27	2807466.0	94866968.8	1597
2014-04-24	33.5	34.0	32.83	33.1	-0.24	-0.72	1605840.0	53559106.65	1111
2014-04-23	33.25	35.0	33.17	33.34	0.58	1.77	4015625.0	136495142.0	2682
2014-04-22	31.92	33.17	31.58	32.76	0.81	2.54	1438475.0	46404112.0	909
2014-04-21	31.83	32.17	31.58	31.95	0.17	0.53	1077900.0	34383309.4	673
2014-04-20	31.67	32.42	31.0	31.78	0.29	0.92	2450033.0	77627214.6	1801
2014-04-17	31.17	32.67	30.17	31.49	0.96	3.14	7923371.0	248262109.7	5459
2014-04-16	28.67	30.5	28.67	30.53	2.73	9.82	8320051.0	248738013.1	2873
2014-04-15	27.17	27.83	27.17	27.8	0.73	2.7	2104483.0	57969718.7	965
2014-04-14	26.58	27.17	26.5	27.07	0.57	2.15	2304918.0	62100019.6	893
2014-04-13	26.5	26.83	26.42	26.5	-0.1	-0.38	736219.0	19583880.3	518
2014-04-10	26.5	26.92	26.5	26.6	0.2	0.76	1412545.0	37742211.8	913
2014-04-09	26.17	27.08	26.08	26.4	0.33	1.27	3788286.0	100940045.9	1851
2014-04-08	25.92	26.17	25.83	26.07	0.14	0.54	1654468.0	43069816.9	646
2014-04-07	26.17	26.17	25.83	25.93	-0.2	-0.77	1005868.0	26150617.6	505
2014-04-06	26.33	26.42	26.08	26.13	-0.34	-1.28	583714.0	15298035.6	407
2014-04-03	26.58	26.58	26.33	26.47	-0.06	-0.23	912658.0	24153791.8	385
2014-04-02	26.42	26.58	26.25	26.53	0.13	0.49	891013.0	23572304.8	381
2014-04-01	26.5	26.5	26.17	26.4	0.0	0.0	1035653.0	27270767.7	429
2014-03-31	26.5	26.67	26.17	26.4	-0.33	-1.23	576088.0	15235727.8	333
2014-03-30	26.5	26.83	26.5	26.73	0.2	0.75	499722.0	13307520.0	371
2014-03-27	26.83	26.83	26.5	26.53	-0.27	-1.01	571807.0	15263437.6	413
2014-03-26	26.83	26.92	26.67	26.8	-0.07	-0.26	621808.0	16659236.2	462
2014-03-25	26.25	27.17	26.25	26.87	0.67	2.56	1931434.0	51724752.9	1298
2014-03-24	25.83	26.25	25.83	26.2	0.4	1.55	1373400.0	35730740.7	699
2014-03-23	25.5	25.83	25.5	25.8	0.27	1.06	1039588.0	26720150.0	446
2014-03-20	25.5	25.58	25.42	25.53	0.0	0.0	383502.0	9781247.7	272
2014-03-19	25.5	25.58	25.5	25.53	0.0	0.0	368807.0	9418678.8	207
2014-03-18	25.5	25.58	25.42	25.53	0.06	0.24	940045.0	23994494.3	397
2014-03-17	25.42	25.58	25.33	25.47	0.07	0.28	487513.0	12426872.5	258
2014-03-16	25.58	25.58	25.42	25.4	-0.27	-1.05	1080250.0	27499014.9	551
2014-03-13	25.83	25.92	25.67	25.67	-0.13	-0.5	665701.0	17131111.9	437
2014-03-12	25.33	25.83	25.25	25.8	0.47	1.86	1943107.0	49830599.8	1109
2014-03-11	25.42	25.5	25.17	25.33	-0.2	-0.78	910045.0	23060833.0	633
2014-03-10	25.58	25.58	25.42	25.53	-0.07	-0.27	996179.0	25396726.2	641
2014-03-09	25.92	25.92	25.5	25.6	-0.33	-1.27	1465650.0	37553933.4	1086
2014-03-06	26.0	26.5	25.83	25.93	-1.07	-3.96	3188728.0	83092371.1	1919
2014-03-05	27.25	27.42	26.42	27.0	-0.13	-0.48	2368759.0	63648630.0	1233
2014-03-04	26.83	27.42	26.83	27.13	0.53	1.99	1591217.0	43233607.5	877
2014-03-03	27.17	27.17	26.42	26.6	-0.53	-1.95	2175108.0	58138030.0	1214
2014-03-02	28.17	28.5	26.75	27.13	-0.87	-3.11	3730728.0	102324756.25	1796
2014-02-27	27.25	28.17	27.17	28.0	0.73	2.68	2291105.0	63643616.25	1223
2014-02-26	27.0	27.25	27.0	27.27	0.27	1.0	1105301.0	29974467.25	407
2014-02-25	26.83	27.17	26.75	27.0	0.13	0.48	1088386.0	29368581.25	572
2014-02-24	27.0	27.17	26.75	26.87	0.0	0.0	1009759.0	27156134.5	436
2014-02-23	26.83	27.17	26.75	26.87	-0.13	-0.48	858414.0	23094702.75	436
2014-02-20	26.83	27.0	26.5	27.0	0.0	0.0	978186.0	26118180.25	420
2014-02-19	27.0	27.17	26.75	27.0	0.0	0.0	1174236.0	31553808.0	356
2014-02-18	26.83	27.17	26.75	27.0	0.13	0.48	1021470.0	27555941.25	306
2014-02-17	27.25	27.25	26.75	26.87	-0.4	-1.47	725233.0	19599968.5	362
2014-02-16	26.75	27.5	26.75	27.27	0.54	2.02	1452846.0	39505879.0	712
2014-02-13	26.42	26.75	26.42	26.73	0.33	1.25	800299.0	21204441.25	420
2014-02-12	26.83	27.0	26.17	26.4	-0.47	-1.75	1047427.0	27854746.0	586
2014-02-11	26.83	27.0	26.58	26.87	0.0	0.0	1088065.0	29163301.5	540
2014-02-10	26.58	27.17	26.42	26.87	0.34	1.28	2333623.0	62593059.25	1123
2014-02-09	25.75	26.58	25.75	26.53	0.93	3.63	3336378.0	87662057.25	1513
2014-02-06	24.83	25.75	24.67	25.6	0.8	3.23	2020758.0	51012772.55	971
2014-02-05	24.75	24.83	24.58	24.8	0.13	0.53	1012901.0	25081625.9	483
2014-02-04	24.33	24.83	24.25	24.67	0.14	0.57	1488475.0	36580920.4	796
2014-02-03	24.58	24.83	24.42	24.53	-0.2	-0.81	1555879.0	38212607.5	873
2014-02-02	25.17	25.25	24.58	24.73	-0.54	-2.14	1854198.0	46267933.4	1009
2014-01-30	25.42	25.5	25.17	25.27	-0.26	-1.02	885139.0	22358639.25	482
2014-01-29	25.42	25.5	25.17	25.53	0.26	1.03	1688538.0	42768318.5	661
2014-01-28	25.0	25.58	24.92	25.27	0.34	1.36	1499296.0	37821425.6	776
2014-01-27	25.0	25.58	24.92	24.93	-0.07	-0.28	1657564.0	41929425.75	740
2014-01-26	24.75	25.17	24.5	25.0	-0.27	-1.07	1175141.0	29257822.4	666
2014-01-23	25.5	25.5	24.92	25.27	0.0	0.0	1622989.0	40786931.3	901
2014-01-22	25.83	26.0	25.0	25.27	-0.46	-1.79	1967644.0	50110002.25	1163
2014-01-21	25.5	26.0	25.17	25.73	0.46	1.82	4772970.0	122107697.5	2108
2014-01-20	24.33	25.42	24.25	25.27	1.14	4.72	4513666.0	111841232.75	2405
2014-01-19	23.83	24.67	23.67	24.13	0.26	1.09	5285154.0	127771893.8	2532
2014-01-16	23.5	24.33	23.5	23.87	1.27	5.62	6582790.0	156935317.0	3270
2014-01-15	22.5	22.75	22.5	22.6	0.07	0.31	788987.0	17827073.7	290
2014-01-14	22.5	22.67	22.5	22.53	-0.07	-0.31	391943.0	8848343.7	242
2014-01-13	22.92	22.92	22.5	22.6	-0.27	-1.18	1180259.0	26740873.5	527
2014-01-12	22.83	23.17	22.75	22.87	0.0	0.0	972148.0	22294512.3	480
2014-01-09	22.67	22.83	22.5	22.87	0.2	0.88	642942.0	14621484.7	316
2014-01-08	22.67	22.83	22.5	22.67	0.07	0.31	892885.0	20255035.4	345
2014-01-07	22.75	22.92	22.58	22.6	-0.13	-0.57	527050.0	11961149.9	342
2014-01-06	22.75	23.17	22.5	22.73	-0.07	-0.31	2559977.0	58755938.0	1108
2014-01-05	22.17	22.83	22.17	22.8	0.53	2.38	1652562.0	37040761.4	528
2014-01-02	22.33	22.33	22.17	22.27	-0.06	-0.27	562157.0	12499381.3	287
2014-01-01	22.5	22.5	22.25	22.33	-0.2	-0.89	591184.0	13233903.2	357
2013-12-31	22.42	22.58	22.25	22.53	0.2	0.9	2113732.0	47512083.8	786
2013-12-30	22.17	22.5	22.17	22.33	0.2	0.9	1307884.0	29241485.5	524
2013-12-29	21.83	22.33	21.83	22.13	0.4	1.84	2220257.0	49150574.7	924
2013-12-26	21.75	21.83	21.75	21.73	0.0	0.0	571306.0	12421040.2	236
2013-12-25	21.75	21.92	21.75	21.73	0.0	0.0	696094.0	15156811.1	290
2013-12-24	21.5	21.92	21.5	21.73	0.13	0.6	1197821.0	26062903.9	437
2013-12-23	21.67	21.67	21.5	21.6	0.0	0.0	549256.0	11870028.7	231
2013-12-22	21.5	21.75	21.5	21.6	0.07	0.33	959267.0	20709787.5	395
2013-12-19	21.58	21.67	21.5	21.53	0.0	0.0	563587.0	12137385.6	228
2013-12-18	21.58	21.58	21.5	21.53	-0.14	-0.65	672553.0	14479810.3	240
2013-12-17	21.58	21.67	21.5	21.67	0.07	0.32	448049.0	9658551.2	190
2013-12-16	21.58	21.67	21.5	21.6	-0.07	-0.32	397927.0	8598100.8	218
2013-12-15	21.83	21.92	21.5	21.67	-0.2	-0.91	674045.0	14678021.9	276
2013-12-12	21.83	21.83	21.75	21.87	0.14	0.64	717156.0	15636748.8	352
2013-12-11	21.5	21.83	21.5	21.73	0.2	0.93	1768787.0	38393389.8	639
2013-12-10	21.5	21.67	21.5	21.53	0.06	0.28	865504.0	18633611.8	337
2013-12-09	21.5	21.58	21.5	21.47	-0.06	-0.28	399389.0	8588353.9	220
2013-12-08	21.58	21.75	21.5	21.53	0.0	0.0	564912.0	12196308.5	237
2013-12-05	21.5	21.58	21.33	21.53	0.06	0.28	495240.0	10639933.9	213
2013-12-04	21.5	21.58	21.33	21.47	-0.06	-0.28	482857.0	10350524.8	248
2013-12-03	21.83	22.08	21.5	21.53	-0.34	-1.55	781584.0	17031665.1	347
2013-12-02	21.92	21.92	21.75	21.87	-0.06	-0.27	441797.0	9636388.1	277
2013-12-01	22.0	22.0	21.83	21.93	-0.07	-0.32	300030.0	6578893.2	194
2013-11-28	22.08	22.17	22.0	22.0	-0.07	-0.32	458963.0	10137000.3	173
2013-11-27	22.08	22.17	21.92	22.07	0.0	0.0	206399.0	4547297.7	151
2013-11-26	22.17	22.17	22.08	22.07	-0.06	-0.27	281587.0	6225164.9	152
2013-11-25	22.17	22.33	22.17	22.13	0.0	0.0	438550.0	9744031.1	209
2013-11-24	22.17	22.33	22.17	22.13	0.06	0.27	574963.0	12759161.5	281
2013-11-21	22.0	22.25	22.0	22.07	0.14	0.64	1616347.0	35795941.6	624
2013-11-20	21.92	22.0	21.83	21.93	0.0	0.0	211307.0	4626758.3	168
2013-11-19	21.92	21.92	21.75	21.93	-0.07	-0.32	481081.0	10517429.5	284
2013-11-18	22.17	22.17	21.92	22.0	-0.13	-0.59	344806.0	7582516.3	229
2013-11-17	22.25	22.33	22.0	22.13	-0.2	-0.9	608645.0	13481496.3	358
2013-11-14	22.33	22.42	22.17	22.33	0.13	0.59	403819.0	9005185.5	258
2013-11-13	22.33	22.33	22.17	22.2	-0.13	-0.58	329215.0	7321768.5	225
2013-11-12	22.33	22.42	22.17	22.33	-0.07	-0.31	616818.0	13771082.6	365
2013-11-11	22.5	22.5	22.33	22.4	-0.13	-0.58	774587.0	17378069.4	454
2013-11-10	22.33	22.5	22.17	22.53	0.2	0.9	580003.0	12955385.3	298
2013-11-07	22.58	22.67	22.17	22.33	-0.27	-1.19	1103784.0	24690428.5	527
2013-11-06	22.17	22.83	22.17	22.6	0.47	2.12	1710923.0	38528426.6	752
2013-11-05	22.33	22.33	22.17	22.13	-0.2	-0.9	482413.0	10726589.2	312
2013-11-04	22.17	22.33	22.17	22.33	0.2	0.9	789928.0	17560465.4	472
2013-11-03	22.17	22.33	22.0	22.13	0.06	0.27	551773.0	12221214.0	264
2013-10-31	21.83	22.17	21.75	22.07	0.34	1.56	734461.0	16118422.0	490
2013-10-30	22.0	22.17	21.75	21.73	-0.14	-0.64	368699.0	8079736.2	268
2013-10-29	22.17	22.17	21.83	21.87	-0.33	-1.49	617639.0	13581956.7	378
2013-10-28	22.42	22.42	22.17	22.2	-0.2	-0.89	304643.0	6780576.9	245
2013-10-27	22.42	22.67	22.33	22.4	0.0	0.0	787762.0	17723732.9	464
2013-10-24	22.17	22.5	22.17	22.4	0.27	1.22	936486.0	20920151.7	424
2013-10-23	22.08	22.17	21.92	22.13	0.0	0.0	726936.0	16023767.9	364
2013-10-22	22.5	22.5	22.0	22.13	-0.4	-1.78	924940.0	20590686.3	464
2013-10-21	22.5	22.5	22.33	22.53	0.0	0.0	323255.0	7263366.6	204
2013-10-20	22.5	22.67	22.5	22.53	0.2	0.9	608281.0	13704785.2	281
2013-10-10	22.25	22.33	22.25	22.33	0.06	0.27	477047.0	10654791.0	193
2013-10-09	22.25	22.33	22.17	22.27	0.0	0.0	294077.0	6551531.8	192
2013-10-08	22.33	22.33	22.17	22.27	-0.2	-0.89	421800.0	9373730.6	243
2013-10-07	22.58	22.58	22.33	22.47	-0.2	-0.88	317514.0	7133851.5	256
2013-10-06	23.17	23.17	22.5	22.67	-0.46	-1.99	672067.0	15291684.5	457
2013-10-03	23.0	23.17	22.92	23.13	0.13	0.57	589021.0	13559422.6	356
2013-10-02	23.17	23.33	23.0	23.0	0.0	0.0	704549.0	16292153.7	424
2013-10-01	22.67	23.17	22.58	23.0	0.27	1.19	787366.0	18053488.9	513
2013-09-30	22.75	22.83	22.58	22.73	0.0	0.0	290789.0	6603010.8	214
2013-09-29	23.25	23.25	22.75	22.73	-0.6	-2.57	437530.0	10036547.8	317
2013-09-26	23.33	23.33	23.17	23.33	-0.14	-0.6	437299.0	10168840.8	241
2013-09-25	23.67	23.67	23.33	23.47	-0.06	-0.25	475597.0	11156316.1	298
2013-09-24	23.58	23.92	23.5	23.53	0.0	0.0	708600.0	16831003.8	398
2013-09-19	23.42	23.58	23.42	23.53	0.33	1.42	574668.0	13501073.1	370
2013-09-18	23.17	23.58	23.08	23.2	0.13	0.56	705600.0	16458990.9	445
2013-09-17	23.5	23.58	23.08	23.07	-0.33	-1.41	631992.0	14767828.8	432
2013-09-16	22.75	23.5	22.67	23.4	0.73	3.22	1031773.0	23777542.1	706
2013-09-15	22.17	23.0	22.17	22.67	0.74	3.37	1039506.0	23563451.2	596
2013-09-12	21.83	22.17	21.83	21.93	0.0	0.0	273461.0	6016638.3	226
2013-09-11	21.83	22.17	21.75	21.93	0.06	0.27	519527.0	11396372.1	270
2013-09-10	21.75	22.08	21.67	21.87	0.87	4.14	1087810.0	23811101.5	432
2013-09-09	21.17	21.17	20.67	21.0	-0.13	-0.62	918449.0	19175714.7	532
2013-09-08	21.33	21.67	21.17	21.13	0.0	0.0	569131.0	12179333.9	283
2013-09-05	21.5	21.75	21.17	21.13	-0.4	-1.86	293844.0	6277706.8	271
2013-09-04	21.5	21.75	21.5	21.53	-0.47	-2.14	694074.0	15009989.7	414
2013-09-03	22.33	22.33	21.58	22.0	-0.33	-1.48	1154771.0	25442506.4	608
2013-09-02	22.17	22.42	21.92	22.33	0.2	0.9	1187670.0	26353342.7	528
2013-09-01	21.5	22.33	21.42	22.13	1.0	4.73	2430466.0	53356971.3	757
2013-08-29	21.5	21.83	21.0	21.13	-0.14	-0.66	1275941.0	27272207.6	708
2013-08-28	20.46	21.83	20.33	21.27	0.4	1.92	1573696.0	33251921.2	923
2013-08-27	22.08	22.42	20.54	20.87	-1.66	-7.37	1767365.0	37499315.5	920
2013-08-26	23.0	23.0	22.25	22.53	-0.54	-2.34	1004809.0	22702468.5	620
2013-08-25	23.0	23.5	22.83	23.07	-0.2	-0.86	777197.0	18020472.5	670
2013-08-22	23.92	23.92	23.17	23.27	-0.66	-2.76	1168637.0	27482800.1	934
2013-08-21	23.17	24.25	23.17	23.93	0.86	3.73	2858332.0	68195809.4	1695
2013-08-20	22.17	23.58	22.0	23.07	0.94	4.25	3038262.0	69407730.8	1638
2013-08-19	21.75	22.17	21.58	22.13	0.33	1.51	862523.0	18920632.9	446
2013-08-18	22.0	22.08	21.75	21.8	-0.2	-0.91	753389.0	16462115.8	303
2013-08-15	21.83	22.17	21.75	22.0	0.2	0.92	586002.0	12854840.5	341
2013-08-14	21.92	21.92	21.75	21.8	-0.13	-0.59	730879.0	15968884.5	372
2013-08-13	22.08	22.33	21.83	21.93	0.0	0.0	1409368.0	31034155.5	752
2013-08-05	22.0	22.5	21.92	21.93	-0.2	-0.9	1203348.0	26577374.1	642
2013-08-04	21.08	22.17	21.08	22.13	0.8	3.75	1473481.0	32170858.2	779
2013-08-01	21.42	21.5	21.17	21.33	-0.2	-0.93	548544.0	11666443.3	406
2013-07-31	21.58	21.75	21.33	21.53	-0.07	-0.32	847066.0	18250451.2	454
2013-07-30	22.0	22.0	21.33	21.6	-0.2	-0.92	780059.0	16916599.3	539
2013-07-29	21.83	22.25	21.58	21.8	0.07	0.32	861654.0	18923782.8	736
2013-07-28	21.17	22.17	21.17	21.73	0.53	2.5	1896408.0	41139614.3	1085
2013-07-25	21.92	21.92	21.17	21.2	-0.73	-3.33	1492097.0	32124227.9	812
2013-07-24	22.5	22.5	21.83	21.93	-0.4	-1.79	1407544.0	31002639.9	911
2013-07-23	22.0	23.92	21.75	22.33	0.33	1.5	3893626.0	88994455.5	2332
2013-07-22	20.75	22.25	20.67	22.0	1.47	7.16	2751041.0	59002060.6	1358
2013-07-21	19.92	20.83	19.88	20.53	0.6	3.01	1825666.0	37437115.6	838
2013-07-18	20.13	20.13	19.88	19.93	-0.2	-0.99	552834.0	11038934.4	351
2013-07-17	20.42	20.46	20.0	20.13	-0.4	-1.95	1353822.0	27308622.4	788
2013-07-16	19.46	20.92	19.33	20.53	1.0	5.12	1590079.0	31679559.6	696
2013-07-15	19.58	19.67	19.54	19.53	-0.14	-0.71	504715.0	9871442.8	235
2013-07-14	19.58	19.75	19.54	19.67	0.07	0.36	530224.0	10422838.2	272
2013-07-11	19.75	19.79	19.54	19.6	-0.2	-1.01	863447.0	16959189.2	403
2013-07-10	19.88	20.21	19.79	19.8	0.0	0.0	1672355.0	33493689.9	773
2013-07-09	19.46	19.92	19.42	19.8	0.4	2.06	1959904.0	38477034.4	769
2013-07-08	19.25	19.46	19.13	19.4	0.07	0.36	1213099.0	23406028.2	403
2013-07-07	19.13	19.46	19.13	19.33	0.26	1.36	1737521.0	33535133.8	608
2013-07-04	18.92	19.33	18.92	19.07	0.27	1.44	1760610.0	33700073.4	609
2013-07-03	18.92	19.08	18.79	18.8	-0.2	-1.05	404754.0	7651096.4	212
2013-07-02	18.92	19.13	18.92	19.0	0.0	0.0	911545.0	17329422.2	345
2013-07-01	18.58	19.0	18.58	19.0	0.47	2.54	971062.0	18258283.0	344
2013-06-30	18.54	18.58	18.54	18.53	-0.07	-0.38	334021.0	6192801.3	188
2013-06-26	18.54	18.79	18.54	18.6	0.07	0.38	561535.0	10483517.6	226
2013-06-25	18.58	18.58	18.54	18.53	-0.07	-0.38	188653.0	3506993.8	95
2013-06-24	18.58	18.88	18.54	18.6	0.0	0.0	828997.0	15465524.9	279
2013-06-23	18.54	18.75	18.54	18.6	0.2	1.09	413950.0	7699938.5	165
2013-06-22	18.13	18.58	18.13	18.4	0.07	0.38	573592.0	10558879.3	228
2013-06-19	18.33	18.33	18.0	18.33	0.0	0.0	933071.0	16986210.1	314
2013-06-18	18.33	18.42	18.21	18.33	0.13	0.71	640626.0	11731162.1	261
2013-06-17	17.92	18.21	17.92	18.2	0.33	1.85	1186445.0	21487032.7	390
2013-06-16	17.92	18.13	17.75	17.87	-0.06	-0.33	1033818.0	18535174.8	443
2013-06-15	18.75	18.75	17.75	17.93	-1.0	-5.28	1343632.0	24629330.2	626
2013-06-12	18.92	18.92	18.79	18.93	-0.07	-0.37	439069.0	8297417.8	216
2013-06-11	19.0	19.0	18.88	19.0	0.0	0.0	633853.0	11984845.2	293
2013-06-10	19.13	19.13	18.92	19.0	0.0	0.0	669931.0	12736465.6	251
2013-06-09	19.0	19.25	19.0	19.0	0.0	0.0	1078153.0	20618028.6	395
2013-06-08	19.08	19.13	18.92	19.0	0.0	0.0	809177.0	15388728.8	340
2013-06-05	18.79	19.0	18.75	19.0	0.27	1.44	527773.0	9965854.6	293
2013-06-04	19.08	19.08	18.75	18.73	-0.27	-1.42	818428.0	15479115.4	511
2013-06-03	19.33	19.33	19.0	19.0	-0.33	-1.71	1233473.0	23607645.4	631
2013-06-02	19.33	19.58	19.13	19.33	0.0	0.0	2670275.0	51784073.4	1108
2013-06-01	18.88	19.54	18.75	19.33	0.4	2.11	2381302.0	45919812.9	1171
2013-05-29	18.75	19.42	18.75	18.93	0.2	1.07	3587909.0	68437826.8	1345
2013-05-28	18.75	18.92	18.67	18.73	0.0	0.0	1318972.0	24819210.5	438
2013-05-27	18.46	19.0	18.46	18.73	0.33	1.79	3124087.0	58457793.3	993
2013-05-26	18.42	18.46	18.33	18.4	0.0	0.0	508843.0	9353153.3	230
2013-05-25	18.46	18.54	18.33	18.4	-0.13	-0.7	445990.0	8212310.0	203
2013-05-22	18.42	18.75	18.33	18.53	0.13	0.71	1310686.0	24362192.7	646
2013-05-21	18.58	18.58	18.42	18.4	-0.07	-0.38	827074.0	15298205.4	361
2013-05-20	18.21	18.75	18.13	18.47	0.27	1.48	1981997.0	36555308.8	775
2013-05-19	18.13	18.21	18.08	18.2	0.07	0.39	1334813.0	24191093.2	372
2013-05-18	18.0	18.25	18.0	18.13	0.2	1.12	1263790.0	22929101.2	353
2013-05-15	18.08	18.13	17.88	17.93	-0.14	-0.77	607589.0	10922319.4	266
2013-05-14	18.13	18.21	18.0	18.07	-0.13	-0.71	891150.0	16159040.9	256
2013-05-13	18.25	18.33	18.08	18.2	-0.13	-0.71	620273.0	11280291.2	283
2013-05-12	18.42	18.54	18.25	18.33	0.0	0.0	1049992.0	19282133.0	381
2013-05-11	18.21	18.54	18.21	18.33	0.13	0.71	1505670.0	27665557.8	413
2013-05-08	18.13	18.33	18.08	18.2	0.07	0.39	863416.0	15742461.6	284
2013-05-07	18.13	18.21	18.08	18.13	-0.07	-0.38	398209.0	7220774.1	168
2013-05-06	18.21	18.33	18.13	18.2	0.0	0.0	761071.0	13852681.0	256
2013-05-05	18.21	18.33	18.13	18.2	-0.13	-0.71	467674.0	8523855.9	166
2013-05-04	18.33	18.54	18.08	18.33	0.06	0.33	911281.0	16706786.6	337
2013-05-01	18.25	18.25	18.0	18.27	0.0	0.0	773232.0	13995673.2	379
2013-04-30	18.33	18.46	18.13	18.27	-0.06	-0.33	653659.0	11978995.6	359
2013-04-29	18.75	18.75	18.33	18.33	-0.4	-2.14	1141573.0	21147621.7	456
2013-04-28	18.92	19.08	18.75	18.73	-0.2	-1.06	670279.0	12637956.1	318
2013-04-27	18.75	19.13	18.75	18.93	0.2	1.07	637429.0	12093582.7	296
2013-04-24	18.88	18.92	18.54	18.73	-0.2	-1.06	1026952.0	19329786.1	425
2013-04-23	18.42	19.13	18.42	18.93	0.53	2.88	3427516.0	64447463.8	1126
2013-04-22	18.25	18.54	18.13	18.4	0.2	1.1	1057618.0	19400800.4	497
2013-04-21	17.88	18.33	17.75	18.2	0.27	1.51	1735253.0	31344932.8	597
2013-04-20	17.75	18.08	17.58	17.93	0.2	1.13	735532.0	13164327.4	356
2013-04-17	18.13	18.21	17.58	17.73	-0.4	-2.21	782969.0	13966946.4	438
2013-04-16	18.08	18.13	17.88	18.13	0.0	0.0	632466.0	11370902.6	334
2013-04-15	18.13	18.21	18.0	18.13	-0.07	-0.38	487181.0	8807029.5	243
2013-04-14	18.33	18.33	18.08	18.2	-0.13	-0.71	756856.0	13754767.9	370
2013-04-13	18.46	18.54	18.25	18.33	-0.14	-0.76	887945.0	16307550.4	446
2013-04-10	18.42	18.54	18.08	18.47	0.07	0.38	1410088.0	25768435.8	665
2013-04-09	18.33	19.08	18.33	18.4	0.4	2.22	4143017.0	77810405.0	1618
2013-04-08	17.75	18.13	17.75	18.0	0.27	1.52	1476028.0	26452479.9	501
2013-04-07	17.75	17.75	17.54	17.73	0.0	0.0	492913.0	8707955.7	263
2013-04-06	17.54	17.75	17.46	17.73	0.13	0.74	1049586.0	18488677.3	439
2013-04-03	17.54	17.88	17.54	17.6	0.07	0.4	1414673.0	24966486.2	576
2013-04-02	17.08	17.54	17.08	17.53	0.4	2.34	1502334.0	26050218.1	587
2013-04-01	17.08	17.13	16.92	17.13	0.13	0.76	553907.0	9423614.2	249
2013-03-31	17.08	17.13	17.0	17.0	-0.07	-0.41	392214.0	6690857.7	193
2013-03-30	17.08	17.25	17.0	17.07	0.07	0.41	1284336.0	21993962.7	554
2013-03-27	17.0	17.0	16.92	17.0	0.07	0.41	594286.0	10078730.3	240
2013-03-26	16.92	17.0	16.92	16.93	0.0	0.0	1084960.0	18433754.7	263
2013-03-25	16.92	16.92	16.92	16.93	0.0	0.0	645383.0	10932225.7	176
2013-03-24	16.92	17.0	16.92	16.93	0.0	0.0	332872.0	5642695.3	161
2013-03-23	16.92	17.0	16.92	16.93	0.0	0.0	189805.0	3211739.0	148
2013-03-20	17.0	17.0	16.92	16.93	-0.07	-0.41	294959.0	5002730.2	164
2013-03-19	16.92	17.0	16.92	17.0	0.07	0.41	366305.0	6209194.5	174
2013-03-18	16.92	16.92	16.79	16.93	-0.07	-0.41	495304.0	8365403.1	200
2013-03-17	16.92	17.0	16.88	17.0	0.0	0.0	439348.0	7427325.2	218
2013-03-16	16.92	17.08	16.92	17.0	0.07	0.41	721524.0	12247997.6	316
2013-03-13	16.88	16.92	16.79	16.93	0.0	0.0	321408.0	5424451.3	167
2013-03-12	17.0	17.0	16.88	16.93	-0.07	-0.41	304697.0	5153494.4	204
2013-03-11	16.79	17.08	16.79	17.0	0.2	1.19	528265.0	8933107.8	283
2013-03-10	16.88	16.88	16.75	16.8	-0.07	-0.41	333042.0	5598426.3	179
2013-03-09	16.79	16.92	16.79	16.87	0.0	0.0	587170.0	9914264.3	306
2013-03-06	16.58	16.88	16.58	16.87	0.27	1.63	620158.0	10371053.1	327
2013-03-05	16.58	16.67	16.5	16.6	-0.07	-0.42	479250.0	7937923.1	347
2013-03-04	16.79	16.79	16.58	16.67	-0.2	-1.19	524513.0	8754772.3	406
2013-03-03	17.0	17.13	16.79	16.87	-1.26	-6.95	2196445.0	37273860.2	1050
2013-03-02	18.33	18.33	18.0	18.13	-0.2	-1.09	1256435.0	22779347.0	711
2013-02-27	18.42	18.46	18.21	18.33	-0.14	-0.76	534538.0	9801379.1	286
2013-02-26	18.42	18.46	18.25	18.47	-0.06	-0.32	638983.0	11731516.4	345
2013-02-25	18.42	18.54	18.33	18.53	0.13	0.71	1020317.0	18845006.6	408
2013-02-24	18.42	18.54	18.33	18.4	0.0	0.0	499408.0	9182567.1	268
2013-02-23	18.33	18.46	18.25	18.4	0.13	0.71	613223.0	11258513.2	398
2013-02-20	18.13	18.33	18.0	18.27	0.14	0.77	794977.0	14453231.9	440
2013-02-19	17.92	18.13	17.92	18.13	0.2	1.12	829746.0	14925798.8	443
2013-02-18	17.92	17.92	17.79	17.93	0.0	0.0	595855.0	10642953.8	363
2013-02-17	18.0	18.08	17.92	17.93	-0.07	-0.39	520342.0	9332359.4	274
2013-02-16	18.08	18.08	17.92	18.0	-0.07	-0.39	378910.0	6811242.7	200
2013-02-13	18.0	18.08	17.88	18.07	0.07	0.39	423163.0	7589472.7	184
2013-02-12	17.92	18.0	17.88	18.0	0.0	0.0	471935.0	8458991.7	285
2013-02-11	17.92	18.08	17.79	18.0	0.07	0.39	690706.0	12359501.7	371
2013-02-10	17.88	18.13	17.79	17.93	0.06	0.34	501384.0	8975672.8	340
2013-02-09	17.75	18.0	17.58	17.87	0.2	1.13	930935.0	16593300.0	503
2013-02-06	18.67	18.79	17.42	17.67	-0.8	-4.33	2475469.0	44628988.5	1045
2013-02-05	18.54	18.75	18.33	18.47	-0.06	-0.32	501715.0	9309841.4	346
2013-02-04	18.33	18.92	18.33	18.53	0.2	1.09	1227642.0	22889395.2	565
2013-02-03	18.33	18.46	18.25	18.33	0.0	0.0	512297.0	9382921.3	299
2013-02-02	18.25	18.75	18.25	18.33	0.2	1.1	1174596.0	21666289.2	642
2013-01-30	18.08	18.13	18.0	18.13	0.06	0.33	457685.0	8270041.1	248
2013-01-29	18.0	18.08	17.92	18.07	0.14	0.78	270215.0	4854492.4	200
2013-01-28	18.08	18.13	17.92	17.93	-0.2	-1.1	679402.0	12252284.4	278
2013-01-27	18.21	18.33	18.0	18.13	0.0	0.0	1065864.0	19296014.1	334
2013-01-26	18.13	18.21	18.08	18.13	0.06	0.33	261655.0	4741693.8	189
2013-01-23	18.13	18.25	18.0	18.07	-0.06	-0.33	525820.0	9245458.0	211
2013-01-22	18.33	18.33	18.0	18.13	-0.2	-1.09	763918.0	13838982.3	323
2013-01-21	18.54	18.54	18.21	18.33	-0.2	-1.08	759461.0	13948292.3	373
2013-01-20	18.54	18.75	18.54	18.53	0.0	0.0	279256.0	5197680.2	166
2013-01-19	18.75	18.75	18.54	18.53	-0.2	-1.07	368590.0	6859033.7	228
2013-01-16	18.75	18.75	18.46	18.73	0.06	0.32	889266.0	16516418.4	451
2013-01-15	18.88	18.88	18.54	18.67	-0.2	-1.06	249210.0	4657479.8	186
2013-01-14	18.88	18.92	18.79	18.87	0.0	0.0	363442.0	6862349.5	191
2013-01-13	19.13	19.13	18.79	18.87	-0.26	-1.36	469055.0	8856633.8	319
2013-01-12	18.92	19.13	18.58	19.13	0.33	1.76	643020.0	12110126.7	386
2013-01-09	18.75	19.0	18.54	18.8	0.07	0.37	1214802.0	22843932.1	565
2013-01-08	18.0	19.0	18.0	18.73	0.66	3.65	1684801.0	31010083.8	689
2013-01-07	18.13	18.13	17.92	18.07	-0.06	-0.33	387666.0	6983904.4	234
2013-01-06	18.21	18.25	18.13	18.13	-0.14	-0.77	467159.0	8476522.4	245
2013-01-05	18.25	18.33	18.13	18.27	0.27	1.5	973230.0	17708489.5	481
2013-01-02	17.67	18.21	17.67	18.0	0.2	1.12	2124881.0	38168722.5	1083
2013-01-01	17.46	17.79	17.33	17.8	0.47	2.71	1160161.0	20325840.9	444
2012-12-31	17.42	17.54	17.25	17.33	-0.14	-0.8	547163.0	9485887.1	286
2012-12-30	17.67	17.75	17.46	17.47	-0.06	-0.34	508858.0	8917193.0	297
2012-12-29	17.46	17.75	17.46	17.53	0.13	0.75	639295.0	11246885.7	316
2012-12-26	17.33	17.54	17.33	17.4	0.07	0.4	829842.0	14494213.8	387
2012-12-25	17.33	17.46	17.21	17.33	0.0	0.0	1050874.0	18218549.4	468
2012-12-24	17.25	17.42	17.21	17.33	0.06	0.35	700152.0	12104226.7	300
2012-12-23	17.42	17.42	17.21	17.27	-0.06	-0.35	773183.0	13367638.7	216
2012-12-22	17.42	17.46	17.25	17.33	-0.07	-0.4	572554.0	9914924.9	201
2012-12-19	17.42	17.54	17.42	17.4	0.07	0.4	433661.0	7560493.5	152
2012-12-18	17.33	17.46	17.33	17.33	0.0	0.0	226486.0	3935396.6	120
2012-12-17	17.21	17.42	17.21	17.33	0.0	0.0	313386.0	5415189.8	205
2012-12-16	17.58	17.58	17.33	17.33	-0.27	-1.53	734766.0	12806367.2	404
2012-12-15	17.75	17.79	17.54	17.6	-0.13	-0.73	454511.0	7991781.5	268
2012-12-12	17.92	18.0	17.67	17.73	-0.27	-1.5	666505.0	11824252.7	235
2012-12-11	17.75	18.0	17.67	18.0	0.27	1.52	158850.0	2843885.3	111
2012-12-10	17.75	17.75	17.58	17.73	0.0	0.0	95184.0	1684914.0	67
2012-12-09	17.88	18.0	17.75	17.73	-0.2	-1.12	237017.0	4241424.9	111
2012-12-08	17.88	17.92	17.88	17.93	0.2	1.13	187968.0	3366348.3	138
2012-12-05	17.54	17.88	17.54	17.73	0.06	0.34	286621.0	5075118.5	141
2012-12-04	17.54	17.75	17.54	17.67	0.0	0.0	124591.0	2188766.1	83
2012-12-03	17.54	17.75	17.54	17.67	0.07	0.4	148204.0	2602958.3	121
2012-12-02	17.42	17.58	17.21	17.6	0.2	1.15	188284.0	3283201.3	125
2012-12-01	17.08	17.42	17.0	17.4	0.6	3.57	255433.0	4380342.0	156
2012-11-28	16.5	16.79	16.5	16.8	0.3	1.82	233777.0	3887838.6	132
2012-11-27	16.58	16.67	16.46	16.5	-0.23	-1.37	209875.0	3474128.1	143
2012-11-26	16.75	16.75	16.42	16.73	0.06	0.36	208216.0	3451246.9	136
2012-11-25	16.92	16.92	16.5	16.67	-0.33	-1.94	374418.0	6250694.9	248
2012-11-24	16.88	17.13	16.88	17.0	0.27	1.61	334837.0	5683571.3	175
2012-11-21	17.13	17.21	16.75	16.73	-0.4	-2.34	725189.0	12262654.8	365
2012-11-20	17.21	17.33	17.08	17.13	0.0	0.0	270527.0	4647719.4	138
2012-11-19	17.33	17.33	16.75	17.13	-0.14	-0.81	453436.0	7739369.9	241
2012-11-18	17.42	17.46	17.13	17.27	-0.13	-0.75	466847.0	8080412.6	248
2012-11-17	17.54	17.54	17.33	17.4	-0.2	-1.14	322266.0	5605277.0	184
2012-11-14	17.88	17.88	17.54	17.6	-0.27	-1.51	403465.0	7146898.9	199
2012-11-13	17.88	17.92	17.79	17.87	0.0	0.0	156449.0	2788399.0	116
2012-11-12	17.92	17.92	17.88	17.87	-0.06	-0.33	235164.0	4206479.9	109
2012-11-11	18.0	18.0	17.88	17.93	-0.07	-0.39	263101.0	4714500.8	174
2012-11-10	18.08	18.08	17.92	18.0	-0.13	-0.72	214997.0	3869485.2	130
2012-11-07	18.33	18.33	18.13	18.13	-0.2	-1.09	429682.0	7835838.9	214
2012-11-06	18.25	18.33	18.25	18.33	0.06	0.33	190985.0	3492409.6	146
2012-11-05	18.08	18.42	18.0	18.27	0.2	1.11	544283.0	9898420.9	292
2012-11-04	18.0	18.08	18.0	18.07	0.14	0.78	252712.0	4556442.8	152
2012-11-03	18.08	18.13	17.92	17.93	-0.2	-1.1	434851.0	7816313.1	174
2012-10-24	18.0	18.13	17.92	18.13	0.13	0.72	507838.0	9133884.9	151
2012-10-23	18.13	18.21	18.0	18.0	-0.2	-1.1	225910.0	4090640.8	109
2012-10-22	18.42	18.42	18.08	18.2	-0.13	-0.71	171850.0	3129326.2	159
2012-10-21	18.79	18.79	18.33	18.33	-0.47	-2.5	259398.0	4809925.0	193
2012-10-20	19.0	19.0	18.79	18.8	-0.33	-1.73	174352.0	3302646.9	101
2012-10-17	19.33	19.33	19.0	19.13	-0.2	-1.03	184477.0	3546004.0	149
2012-10-16	19.42	19.58	19.33	19.33	-0.34	-1.73	131938.0	2569936.6	91
2012-10-15	19.33	19.67	19.33	19.67	0.07	0.36	218136.0	4257534.0	90
2012-10-14	19.33	19.58	19.33	19.6	0.07	0.36	250054.0	4868353.8	123
2012-10-13	19.54	19.75	19.54	19.53	-0.27	-1.36	344514.0	6768017.3	132
2012-10-10	19.75	19.92	19.54	19.8	0.13	0.66	236521.0	4667707.0	167
2012-10-09	19.33	19.75	19.25	19.67	0.27	1.39	323448.0	6330134.5	186
2012-10-08	19.54	19.54	19.33	19.4	-0.13	-0.67	235613.0	4571312.2	97
2012-10-07	19.54	19.58	19.13	19.53	0.13	0.67	541230.0	10505000.6	241
2012-10-06	18.75	19.42	18.75	19.4	0.6	3.19	908800.0	17410469.8	326
2012-10-03	18.79	19.0	18.79	18.8	0.0	0.0	165582.0	3126275.0	134
2012-10-02	18.54	18.92	18.54	18.8	0.27	1.46	297827.0	5586426.9	192
2012-10-01	18.33	18.54	18.33	18.53	0.2	1.09	183456.0	3381592.9	118
2012-09-30	18.33	18.54	18.21	18.33	0.0	0.0	190349.0	3485012.3	107
2012-09-29	18.21	18.54	18.21	18.33	-0.14	-0.76	263904.0	4841678.9	204
2012-09-26	18.54	18.67	18.25	18.47	-0.13	-0.7	923735.0	17054867.0	326
2012-09-25	18.58	18.92	18.54	18.6	-0.07	-0.37	486539.0	9095835.4	288
2012-09-24	18.92	18.92	18.54	18.67	-0.46	-2.4	753244.0	14012468.0	240
2012-09-22	19.08	19.13	18.75	19.13	0.0	0.0	263442.0	5016400.8	132
2012-09-19	19.46	19.54	19.13	19.13	-0.27	-1.39	248225.0	4801493.6	126
2012-09-18	19.42	19.46	19.33	19.4	-0.07	-0.36	266002.0	5156314.9	118
2012-09-17	19.75	19.79	19.46	19.47	-0.13	-0.66	287129.0	5623481.6	216
2012-09-16	19.42	19.88	19.25	19.6	0.2	1.03	733843.0	14360935.2	357
2012-09-15	18.88	19.46	18.75	19.4	0.67	3.58	1224984.0	23333297.0	432
2012-09-12	18.75	18.75	18.67	18.73	0.0	0.0	323495.0	6052098.7	175
2012-09-11	18.46	18.75	18.42	18.73	0.33	1.79	1351248.0	25198548.4	442
2012-09-10	18.25	18.54	18.21	18.4	0.13	0.71	508392.0	9310207.1	212
2012-09-09	18.33	18.33	18.21	18.27	-0.06	-0.33	501786.0	9175697.8	175
2012-09-08	18.13	18.33	18.13	18.33	0.33	1.83	645870.0	11774136.3	235
2012-09-05	18.08	18.13	17.88	18.0	0.0	0.0	410809.0	7380489.0	223
2012-09-04	18.25	18.25	17.92	18.0	-0.2	-1.1	530592.0	9566354.8	256
2012-09-03	18.54	18.54	18.21	18.2	-0.33	-1.78	701442.0	12859451.2	304
2012-09-02	18.54	18.67	18.46	18.53	0.0	0.0	1116811.0	20706279.0	290
2012-09-01	18.54	18.79	18.54	18.53	-0.07	-0.38	842395.0	15719858.3	367
2012-08-29	18.67	18.67	18.33	18.6	0.07	0.38	1018613.0	18833972.8	547
2012-08-28	17.92	19.08	17.92	18.53	0.73	4.1	3824428.0	70760834.2	1670
2012-08-27	17.75	17.79	17.67	17.8	0.2	1.14	347470.0	6159544.0	155
2012-08-26	17.46	17.75	17.33	17.6	0.13	0.74	576769.0	10147759.9	261
2012-08-25	17.46	17.54	17.33	17.47	0.14	0.81	406469.0	7090784.2	253
2012-08-15	17.33	17.46	17.33	17.33	-0.07	-0.4	149290.0	2592653.3	130
2012-08-14	17.42	17.54	17.25	17.4	-0.07	-0.4	462635.0	8017158.1	175
2012-08-13	17.54	17.54	17.42	17.47	-0.06	-0.34	181896.0	3176883.3	93
2012-08-12	17.75	17.75	17.46	17.53	-0.14	-0.79	497326.0	8723447.1	148
2012-08-11	17.54	17.75	17.54	17.67	0.14	0.8	220476.0	3882501.1	130
2012-08-08	17.67	17.67	17.42	17.53	-0.2	-1.13	312419.0	5469249.6	151
2012-08-07	17.75	17.79	17.67	17.73	0.0	0.0	108138.0	1915069.3	95
2012-08-06	17.54	17.75	17.54	17.73	0.26	1.49	307510.0	5424643.6	171
2012-08-05	17.58	17.58	17.42	17.47	-0.2	-1.13	194363.0	3406580.5	125
2012-08-04	17.42	17.67	17.42	17.67	0.34	1.96	562015.0	9845537.9	240
2012-08-01	17.33	17.33	17.21	17.33	0.0	0.0	165205.0	2855957.7	121
2012-07-31	17.21	17.46	17.13	17.33	0.06	0.35	329171.0	5703877.4	228
2012-07-30	17.08	17.25	17.08	17.27	0.14	0.82	307506.0	5278242.8	165
2012-07-29	16.92	17.13	16.92	17.13	0.2	1.18	107592.0	1831897.1	108
2012-07-28	16.88	17.0	16.88	16.93	0.13	0.77	175744.0	2980657.6	105
2012-07-25	16.75	16.88	16.67	16.8	0.0	0.0	103234.0	1730483.9	94
2012-07-24	16.75	16.79	16.75	16.8	0.07	0.42	30653.0	513185.8	39
2012-07-23	16.75	16.79	16.67	16.73	0.0	0.0	167364.0	2797560.3	127
2012-07-22	16.75	16.79	16.67	16.73	0.0	0.0	228815.0	3834294.3	119
2012-07-21	16.75	16.88	16.75	16.73	-0.07	-0.42	378323.0	6337777.8	171
2012-07-18	17.13	17.13	16.79	16.8	-0.33	-1.93	242034.0	4119343.3	135
2012-07-17	17.08	17.21	16.92	17.13	0.0	0.0	212668.0	3641757.3	146
2012-07-16	17.08	17.13	17.0	17.13	0.0	0.0	143076.0	2438771.1	75
2012-07-15	17.13	17.13	16.92	17.13	0.0	0.0	260514.0	4444008.9	111
2012-07-14	17.13	17.13	17.0	17.13	0.06	0.35	125398.0	2138448.0	118
2012-07-11	17.21	17.33	17.0	17.07	-0.2	-1.16	215026.0	3682568.2	124
2012-07-10	17.08	17.25	16.92	17.27	0.27	1.59	189568.0	3241639.9	155
2012-07-09	17.13	17.33	17.0	17.0	-0.13	-0.76	493006.0	8459759.0	304
2012-07-08	16.92	17.13	16.92	17.13	0.2	1.18	151170.0	2568966.7	105
2012-07-07	16.88	17.0	16.79	16.93	0.0	0.0	122467.0	2068800.5	89
2012-07-04	16.92	16.92	16.88	16.93	0.0	0.0	313997.0	5311026.9	130
2012-07-03	16.75	16.92	16.75	16.93	0.2	1.2	189151.0	3193146.4	136
2012-07-02	16.75	16.79	16.67	16.73	0.13	0.78	189780.0	3173020.0	130
2012-07-01	16.58	16.75	16.5	16.6	0.03	0.18	255060.0	4235685.4	122
2012-06-30	16.58	16.75	16.5	16.57	0.27	1.66	232943.0	3857691.1	142
2012-06-27	16.79	16.79	16.0	16.3	-0.43	-2.57	359687.0	5926646.3	234
2012-06-26	16.75	16.79	16.75	16.73	0.06	0.36	69533.0	1163687.5	76
2012-06-25	16.92	16.92	16.58	16.67	-0.26	-1.54	179947.0	3023476.1	154
2012-06-24	17.08	17.13	16.92	16.93	-0.14	-0.82	93100.0	1581964.2	78
2012-06-23	17.08	17.13	16.92	17.07	-0.13	-0.76	356701.0	6073167.6	168
2012-06-20	17.21	17.25	17.08	17.2	0.0	0.0	410491.0	7032986.9	223
2012-06-19	16.92	17.21	16.92	17.2	0.27	1.59	346962.0	5910709.5	244
2012-06-18	16.92	16.92	16.75	16.93	0.06	0.36	562429.0	9470529.4	325
2012-06-17	16.79	16.92	16.75	16.87	-0.06	-0.35	488310.0	8202086.3	192
2012-06-16	17.13	17.13	16.5	16.93	-0.07	-0.41	356746.0	6030834.0	274
2012-06-13	17.21	17.25	17.0	17.0	-0.13	-0.76	211318.0	3615166.6	149
2012-06-12	17.33	17.33	17.13	17.13	-0.2	-1.15	124063.0	2129841.7	136
2012-06-11	17.25	17.46	17.25	17.33	0.06	0.35	188215.0	3266722.7	170
2012-06-10	17.25	17.33	17.0	17.27	-0.06	-0.35	258463.0	4434913.0	247
2012-06-09	17.75	17.75	17.08	17.33	-0.2	-1.14	271738.0	4716434.2	198
2012-06-06	17.92	17.92	17.46	17.53	-0.34	-1.9	282157.0	5006687.9	208
2012-06-05	17.67	17.92	17.67	17.87	0.14	0.79	273874.0	4864920.6	134
2012-06-04	17.13	17.92	17.13	17.73	0.2	1.14	624106.0	11066813.2	296
2012-06-03	17.0	17.54	17.0	17.53	0.26	1.51	356239.0	6183433.2	183
2012-06-02	17.25	17.58	16.92	17.27	-0.66	-3.68	560694.0	9698209.7	260
2012-05-30	17.92	18.08	17.75	17.93	-0.07	-0.39	677542.0	12137345.7	317
2012-05-29	17.88	18.0	17.75	18.0	0.07	0.39	750173.0	13404473.9	335
2012-05-28	17.33	17.92	17.25	17.93	0.6	3.46	932796.0	16530108.0	456
2012-05-27	17.46	17.46	17.08	17.33	0.0	0.0	475039.0	8209269.8	271
2012-05-26	17.13	17.75	17.13	17.33	0.2	1.17	1089037.0	18997847.4	591
2012-05-23	17.0	17.25	16.92	17.13	0.0	0.0	631428.0	10807849.7	290
2012-05-22	17.13	17.21	17.0	17.13	0.13	0.76	424926.0	7276369.1	237
2012-05-21	17.0	17.0	16.79	17.0	0.13	0.77	547751.0	9287275.4	254
2012-05-20	16.75	17.0	16.58	16.87	0.3	1.81	447701.0	7521826.0	258
2012-05-19	16.58	16.79	16.58	16.57	-0.23	-1.37	239509.0	3981564.0	190
2012-05-16	16.58	16.92	16.25	16.8	0.0	0.0	875016.0	14467231.2	399
2012-05-15	16.75	16.88	16.67	16.8	0.13	0.78	827574.0	13828275.7	341
2012-05-14	16.75	16.88	16.58	16.67	-0.2	-1.19	967907.0	16216170.1	356
2012-05-13	17.42	17.42	16.88	16.87	-0.6	-3.43	604849.0	10382032.5	369
2012-05-12	17.54	17.54	16.75	17.47	-0.06	-0.34	545074.0	9383128.3	335
2012-05-09	17.79	17.92	17.42	17.53	-0.4	-2.23	737058.0	13009588.6	442
2012-05-08	17.92	17.92	17.88	17.93	0.0	0.0	522043.0	9346443.0	257
2012-05-07	17.92	17.92	17.75	17.93	0.0	0.0	1336990.0	22875460.2	366
2012-05-06	18.21	18.21	17.92	17.93	-0.2	-1.1	866518.0	15654216.6	389
2012-05-05	18.13	18.25	17.92	18.13	-0.27	-1.47	1427704.0	25855257.8	617
2012-05-02	17.92	18.54	17.92	18.4	0.47	2.62	4078056.0	74462304.1	1492
2012-05-01	18.0	18.0	17.92	17.93	-0.07	-0.39	678583.0	12199249.6	330
2012-04-30	18.0	18.08	17.79	18.0	0.0	0.0	918121.0	16470549.3	411
2012-04-29	18.13	18.21	17.92	18.0	-0.13	-0.72	1727461.0	31141889.6	652
2012-04-28	18.13	18.25	17.92	18.13	0.13	0.72	2863576.0	51779168.0	873
2012-04-25	18.25	18.25	17.92	18.0	-0.27	-1.48	2683769.0	48525717.0	885
2012-04-24	18.54	18.75	18.0	18.27	-0.33	-1.77	2514677.0	46046184.4	871
2012-04-23	18.79	18.79	18.46	18.6	-0.2	-1.06	1258787.0	23424439.6	566
2012-04-22	18.58	18.92	18.58	18.8	0.27	1.46	992399.0	18605859.6	517
2012-04-21	18.54	18.75	18.42	18.53	0.0	0.0	1530520.0	28416715.3	600
2012-04-18	19.0	19.0	18.46	18.53	-0.47	-2.47	1269905.0	23684679.7	572
2012-04-17	18.79	19.08	18.75	19.0	0.47	2.54	551099.0	10405076.5	309
2012-04-16	18.92	18.92	18.54	18.53	-0.34	-1.8	622278.0	11621497.5	337
2012-04-15	19.13	19.92	18.75	18.87	-0.4	-2.08	1388202.0	26442126.4	657
2012-04-14	19.13	19.33	19.08	19.27	0.2	1.05	349999.0	6713675.3	248
2012-04-11	19.08	19.33	18.75	19.07	-0.2	-1.04	1391467.0	26470353.6	643
2012-04-10	19.54	19.67	19.25	19.27	-0.33	-1.68	591371.0	11513583.8	342
2012-04-09	19.54	19.58	19.08	19.6	0.07	0.36	851046.0	16525899.2	463
2012-04-08	20.08	20.42	19.0	19.53	-0.67	-3.32	1151351.0	22756272.7	636
2012-04-07	20.42	20.42	19.92	20.2	-0.13	-0.64	1096306.0	22075473.5	548
2012-04-04	20.33	20.54	20.33	20.33	-0.2	-0.97	389760.0	7966451.5	291
2012-04-03	20.58	20.58	20.21	20.53	0.0	0.0	1121363.0	22849378.3	646
2012-04-02	20.92	20.92	20.54	20.53	-0.27	-1.3	650143.0	13426050.5	316
2012-04-01	20.54	20.79	20.54	20.8	0.13	0.63	495895.0	10257710.1	303
2012-03-31	20.75	20.92	20.54	20.67	0.0	0.0	552173.0	11452111.7	394
2012-03-28	21.17	21.25	20.58	20.67	-0.46	-2.18	1241603.0	25946669.0	654
2012-03-27	20.54	21.25	20.42	21.13	0.6	2.92	1880698.0	39319072.8	1141
2012-03-26	19.92	20.54	19.88	20.53	0.6	3.01	1975907.0	39953778.9	944
2012-03-25	19.92	20.0	19.75	19.93	0.13	0.66	888319.0	17638653.4	533
2012-03-24	19.75	19.92	19.58	19.8	0.07	0.35	822984.0	16292883.4	460
2012-03-21	19.75	19.75	19.58	19.73	0.13	0.66	770314.0	15155222.1	394
2012-03-20	19.54	19.75	19.54	19.6	0.07	0.36	1813427.0	35607952.3	533
2012-03-19	19.54	19.58	19.46	19.53	0.06	0.31	1274202.0	24849179.9	505
[truncated: 1,512 more rows]
