# Supplementary material for: Effective short-term forecasts of Saudi stock price trends using technical indicators and large-scale multivariate time series
Source: PeerJ Comput Sci. 2023 Jan 6;9:e1205. doi: 10.7717/peerj-cs.1205 (PMC10280263; doi:10.7717/peerj-cs.1205)
Supplement: Supplemental Information 3 [file peerj-cs-09-1205-s003.zip › TASI Dataset 2021/NORTHERN CEMENT_3004.csv]

date	open	high	low	close	change	change_percent	volume_traded	value_traded_SAR	number_trades
2020-03-19	8.8	8.98	8.7	8.98	0.17	1.93	1799616.0	15933497.63	1156
2020-03-18	8.73	8.95	8.73	8.81	-0.04	-0.45	1936202.0	17103805.47	1234
2020-03-17	8.74	8.93	8.66	8.85	0.16	1.84	1428098.0	12601468.51	947
2020-03-16	9.3	9.3	8.69	8.69	-0.61	-6.56	884701.0	7914802.88	1072
2020-03-15	9.92	10.12	9.2	9.3	-0.32	-3.33	1531735.0	14701584.92	1171
2020-03-12	9.0	9.76	9.0	9.62	-0.34	-3.41	1568191.0	14865274.79	1129
2020-03-11	10.14	10.5	9.58	9.96	-0.1	-0.99	1935311.0	19508191.73	1403
2020-03-10	9.98	10.06	9.7	10.06	0.9	9.83	1707211.0	16823209.51	1236
2020-03-09	9.13	9.5	9.13	9.16	-0.98	-9.66	1427969.0	13149844.82	1180
2020-03-08	10.7	10.76	10.14	10.14	-1.12	-9.95	1966465.0	20229574.1	1236
2020-03-05	11.6	11.68	11.26	11.26	-0.28	-2.43	1619041.0	18589994.42	1183
2020-03-04	11.26	11.54	11.12	11.54	0.14	1.23	1675770.0	19028013.04	1032
2020-03-03	11.3	11.54	11.14	11.4	0.4	3.64	1269428.0	14396838.34	1026
2020-03-02	11.26	11.56	10.92	11.0	-0.16	-1.43	2372208.0	26681138.3	1168
2020-03-01	11.2	11.5	11.0	11.16	-0.74	-6.22	1473701.0	16522159.22	1122
2020-02-27	11.98	12.0	11.76	11.9	-0.2	-1.65	917500.0	10879172.02	756
2020-02-26	12.18	12.2	12.0	12.1	-0.2	-1.63	1135586.0	13715170.92	906
2020-02-25	11.88	12.3	11.74	12.3	0.4	3.36	1282407.0	15347817.36	1064
2020-02-24	12.5	12.58	11.9	11.9	-0.7	-5.56	2347047.0	28497280.44	1514
2020-02-23	12.86	12.86	12.54	12.6	-0.3	-2.33	1219791.0	15445963.06	963
2020-02-20	12.82	13.0	12.78	12.9	0.06	0.47	811642.0	10471705.16	734
2020-02-19	12.68	12.88	12.68	12.84	0.14	1.1	500819.0	6409439.42	448
2020-02-18	12.74	12.74	12.56	12.7	-0.04	-0.31	511992.0	6470954.6	494
2020-02-17	12.7	12.86	12.66	12.74	0.0	0.0	786383.0	10023392.44	514
2020-02-16	12.9	12.9	12.66	12.74	-0.18	-1.39	884466.0	11283699.96	721
2020-02-13	13.02	13.14	12.7	12.92	-0.1	-0.77	1268382.0	16405756.42	924
2020-02-12	12.92	13.12	12.86	13.02	0.06	0.46	1080306.0	14066627.26	927
2020-02-11	12.86	12.96	12.52	12.96	0.26	2.05	1535392.0	19608900.88	1238
2020-02-10	12.4	12.82	12.22	12.7	0.36	2.92	1005732.0	12633950.5	845
2020-02-09	12.84	12.84	12.12	12.34	-0.56	-4.34	1113682.0	13840075.28	1000
2020-02-06	13.1	13.1	12.76	12.9	-0.2	-1.53	1087258.0	14038755.12	864
2020-02-05	13.34	13.34	13.0	13.1	-0.2	-1.5	1140189.0	14993201.8	867
2020-02-04	13.4	13.48	13.26	13.3	-0.1	-0.75	1078215.0	14399263.08	714
2020-02-03	13.5	13.54	13.24	13.4	0.0	0.0	1550125.0	20742273.64	988
2020-02-02	13.18	13.42	13.04	13.4	0.04	0.3	2596143.0	34458593.48	1577
2020-01-30	13.36	13.4	13.24	13.36	0.04	0.3	737412.0	9831212.86	590
2020-01-29	13.26	13.44	13.24	13.32	0.06	0.45	1653861.0	22057040.46	1034
2020-01-28	13.04	13.38	13.04	13.26	0.2	1.53	1897565.0	24994649.5	1461
2020-01-27	13.62	13.66	13.06	13.06	-0.54	-3.97	2383288.0	31768746.28	1732
2020-01-26	13.26	13.66	13.2	13.6	0.4	3.03	3865222.0	52231382.98	2430
2020-01-23	12.7	13.22	12.62	13.2	0.44	3.45	4616789.0	60130325.22	2312
2020-01-22	12.5	12.84	12.5	12.76	0.24	1.92	2179391.0	27661268.3	1184
2020-01-21	12.52	12.6	12.4	12.52	-0.06	-0.48	1217610.0	15229537.08	716
2020-01-20	12.48	12.62	12.46	12.58	0.08	0.64	1215433.0	15253779.1	730
2020-01-19	12.66	12.7	12.44	12.5	-0.1	-0.79	1518139.0	19098567.16	961
2020-01-16	12.42	12.72	12.42	12.6	0.22	1.78	2908776.0	36624547.8	1746
2020-01-15	12.22	12.46	12.22	12.38	0.06	0.49	3297112.0	40712099.12	1421
2020-01-14	12.16	12.32	12.06	12.32	0.14	1.15	1935051.0	23599261.7	1055
2020-01-13	12.18	12.24	12.14	12.18	0.04	0.33	1839137.0	22440186.62	1049
2020-01-12	11.98	12.26	11.92	12.14	0.22	1.85	3019318.0	36650016.86	1673
2020-01-09	11.32	11.96	11.32	11.92	0.86	7.78	3351539.0	39315125.4	1944
2020-01-08	11.0	11.2	10.98	11.06	-0.22	-1.95	1480610.0	16415372.84	962
2020-01-07	11.26	11.44	11.24	11.28	0.08	0.71	837595.0	9513897.6	584
2020-01-06	11.38	11.4	11.06	11.2	-0.18	-1.58	1261395.0	14120428.6	898
2020-01-05	11.8	11.8	11.38	11.38	-0.58	-4.85	1447494.0	16762191.78	1057
2020-01-02	11.96	12.04	11.96	11.96	0.0	0.0	398778.0	4781243.74	356
2020-01-01	11.84	12.0	11.84	11.96	0.12	1.01	562147.0	6712937.64	427
2019-12-31	11.8	11.9	11.78	11.84	0.0	0.0	470653.0	5571294.44	379
2019-12-30	11.96	12.04	11.78	11.84	-0.12	-1.0	659247.0	7848552.48	621
2019-12-29	11.78	12.02	11.76	11.96	0.2	1.7	1073264.0	12811650.2	722
2019-12-26	11.8	11.86	11.72	11.76	-0.08	-0.68	532764.0	6273347.28	420
2019-12-25	11.92	11.94	11.82	11.84	-0.14	-1.17	677868.0	8056933.58	390
2019-12-24	11.84	11.98	11.84	11.98	0.14	1.18	1460269.0	17355490.7	851
2019-12-23	11.74	11.9	11.7	11.84	0.08	0.68	1111034.0	13146848.26	725
2019-12-22	11.6	11.76	11.54	11.76	0.26	2.26	1363843.0	15943306.44	661
2019-12-19	11.68	11.68	11.48	11.5	-0.1	-0.86	1760838.0	20349625.3	718
2019-12-18	11.6	11.8	11.6	11.6	-0.02	-0.17	1054654.0	12339470.24	630
2019-12-17	11.46	11.8	11.4	11.62	0.16	1.4	1237724.0	14372785.2	872
2019-12-16	11.3	11.48	11.24	11.46	0.16	1.42	2004341.0	22721742.8	702
2019-12-15	11.36	11.36	11.22	11.3	0.04	0.36	529262.0	5975591.18	434
2019-12-12	11.4	11.44	11.24	11.26	-0.14	-1.23	954933.0	10826245.86	690
2019-12-11	11.1	11.46	11.1	11.4	0.3	2.7	1238928.0	14048249.32	866
2019-12-10	11.1	11.28	11.04	11.1	-0.04	-0.36	949588.0	10597903.82	739
2019-12-09	11.4	11.5	11.1	11.14	-0.24	-2.11	1903262.0	21567519.06	1068
2019-12-08	11.22	11.46	11.2	11.38	0.24	2.15	1260905.0	14311077.0	796
2019-12-05	10.92	11.22	10.92	11.14	0.2	1.83	1889993.0	20953333.0	947
2019-12-04	10.74	10.94	10.74	10.94	0.16	1.48	560365.0	6067704.6	404
2019-12-03	10.6	10.84	10.6	10.78	0.14	1.32	632642.0	6804686.58	389
2019-12-02	10.66	10.7	10.54	10.64	-0.06	-0.56	234718.0	2496953.58	244
2019-12-01	10.6	10.82	10.6	10.7	0.04	0.38	271510.0	2915325.74	262
2019-11-28	10.64	10.66	10.56	10.66	0.06	0.57	303790.0	3223457.44	247
2019-11-27	10.7	10.72	10.58	10.6	-0.04	-0.38	343950.0	3660081.2	283
2019-11-26	10.7	10.76	10.54	10.64	-0.06	-0.56	334359.0	3558661.9	308
2019-11-25	10.68	10.7	10.56	10.7	0.02	0.19	324809.0	3452830.98	275
2019-11-24	10.76	10.8	10.66	10.68	-0.1	-0.93	360185.0	3860886.08	318
2019-11-21	10.82	10.9	10.78	10.78	-0.06	-0.55	365977.0	3957097.28	306
2019-11-20	10.92	10.92	10.78	10.84	0.0	0.0	771905.0	8387118.18	537
2019-11-19	10.56	10.94	10.56	10.84	0.3	2.85	2180784.0	23538493.18	1146
2019-11-18	10.42	10.54	10.34	10.54	0.12	1.15	532410.0	5573238.46	449
2019-11-17	10.5	10.5	10.36	10.42	-0.02	-0.19	361169.0	3755406.04	323
2019-11-14	10.5	10.5	10.42	10.44	-0.06	-0.57	341383.0	3574343.9	297
2019-11-13	10.6	10.66	10.36	10.5	-0.06	-0.57	1505688.0	15847512.68	713
2019-11-12	10.46	10.66	10.46	10.56	0.16	1.54	1487207.0	15728761.0	797
2019-11-11	10.38	10.46	10.34	10.4	0.0	0.0	502424.0	5224560.68	309
2019-11-10	10.38	10.44	10.32	10.4	0.1	0.97	355304.0	3695637.38	346
2019-11-07	10.42	10.42	10.22	10.3	-0.06	-0.58	305989.0	3163050.02	301
2019-11-06	10.48	10.52	10.3	10.36	-0.08	-0.77	556849.0	5782015.94	433
2019-11-05	10.4	10.6	10.4	10.44	0.08	0.77	1009997.0	10612715.84	660
2019-11-04	10.24	10.36	10.22	10.36	0.12	1.17	525060.0	5411967.58	366
2019-11-03	10.28	10.32	10.12	10.24	-0.1	-0.97	622697.0	6360167.8	539
2019-10-31	10.52	10.52	10.34	10.34	-0.16	-1.52	492582.0	5134391.88	409
2019-10-30	10.52	10.6	10.42	10.5	0.0	0.0	429276.0	4504439.58	383
2019-10-29	10.52	10.58	10.4	10.5	-0.14	-1.32	1095723.0	11465574.7	932
2019-10-28	10.86	10.9	10.62	10.64	-0.22	-2.03	872742.0	9398544.42	698
2019-10-27	10.78	10.88	10.66	10.86	0.08	0.74	1041505.0	11237191.08	728
2019-10-24	10.92	10.92	10.76	10.78	-0.08	-0.74	1291579.0	13995842.24	825
2019-10-23	11.1	11.18	10.84	10.86	-0.2	-1.81	3250881.0	35709463.06	1734
2019-10-22	11.06	11.1	10.96	11.06	0.02	0.18	860109.0	9498290.08	591
2019-10-21	10.94	11.2	10.82	11.04	0.12	1.1	2105225.0	23226937.72	1152
2019-10-20	10.7	11.0	10.7	10.92	0.38	3.61	1882947.0	20526370.54	972
2019-10-17	10.52	10.58	10.4	10.54	0.0	0.0	508816.0	5357038.4	350
2019-10-16	10.32	10.54	10.3	10.54	0.24	2.33	668069.0	6971758.86	537
2019-10-15	10.5	10.52	10.2	10.3	-0.22	-2.09	684489.0	7121049.52	474
2019-10-14	10.5	10.58	10.46	10.52	-0.04	-0.38	522885.0	5493550.74	393
2019-10-13	10.6	10.74	10.48	10.56	-0.02	-0.19	805548.0	8529289.68	544
2019-10-10	10.6	10.76	10.5	10.58	-0.06	-0.56	1117228.0	11881539.7	702
2019-10-09	10.7	10.76	10.54	10.64	0.2	1.92	2308269.0	24635490.38	1132
2019-10-08	10.52	10.54	10.3	10.44	-0.14	-1.32	829447.0	8623048.14	469
2019-10-07	10.64	10.66	10.52	10.58	0.0	0.0	1201711.0	12730388.96	418
2019-10-06	10.44	10.64	10.42	10.58	0.18	1.73	849460.0	8985952.16	521
2019-10-03	10.4	10.46	10.34	10.4	-0.04	-0.38	685924.0	7120691.54	349
2019-10-02	10.48	10.54	10.32	10.44	-0.06	-0.57	878931.0	9151618.58	541
2019-10-01	10.54	10.68	10.46	10.5	-0.02	-0.19	1524372.0	16122098.24	645
2019-09-30	10.44	10.62	10.44	10.52	0.1	0.96	1905728.0	20066927.48	843
2019-09-29	10.3	10.48	10.22	10.42	0.18	1.76	1148470.0	11915282.12	553
2019-09-26	10.38	10.4	10.24	10.24	-0.14	-1.35	1701289.0	17532726.72	587
2019-09-25	10.4	10.48	10.32	10.38	0.02	0.19	2222289.0	23134909.96	887
2019-09-24	10.2	10.36	10.2	10.36	0.24	2.37	2347993.0	24145813.52	950
2019-09-22	9.94	10.2	9.94	10.12	0.1	1.0	1518232.0	15367331.09	691
2019-09-19	9.82	10.02	9.75	10.02	0.19	1.93	1590419.0	15768551.76	948
2019-09-18	9.89	9.94	9.83	9.83	0.02	0.2	629054.0	6215912.22	412
2019-09-17	9.92	9.93	9.8	9.81	-0.13	-1.31	810304.0	8006473.28	494
2019-09-16	9.93	10.04	9.8	9.94	0.0	0.0	1213160.0	12031067.84	771
2019-09-15	9.92	10.06	9.9	9.94	-0.14	-1.39	1263896.0	12584473.39	774
2019-09-12	10.04	10.2	10.02	10.08	0.04	0.4	1147452.0	11596967.5	666
2019-09-11	10.08	10.12	9.95	10.04	-0.04	-0.4	1614790.0	16187530.33	986
2019-09-10	10.12	10.38	10.08	10.08	0.06	0.6	3902110.0	39831402.74	1981
2019-09-09	10.0	10.1	10.0	10.02	-0.04	-0.4	643589.0	6457078.35	494
2019-09-08	9.95	10.06	9.92	10.06	0.12	1.21	1321977.0	13203870.26	546
2019-09-05	10.0	10.0	9.86	9.94	-0.06	-0.6	865946.0	8607158.18	448
2019-09-04	9.97	10.02	9.93	10.0	0.02	0.2	586806.0	5847351.58	399
2019-09-03	10.0	10.06	9.86	9.98	-0.02	-0.2	665503.0	6640584.1	558
2019-09-02	9.86	10.0	9.85	10.0	0.15	1.52	1603181.0	15986451.11	636
2019-09-01	9.8	9.96	9.75	9.85	0.05	0.51	918366.0	9042714.33	631
2019-08-29	9.9	9.93	9.7	9.8	0.05	0.51	859550.0	8473970.98	750
2019-08-28	9.65	9.99	9.65	9.75	0.19	1.99	1018656.0	10037932.32	983
2019-08-27	9.88	9.9	9.56	9.56	-0.3	-3.04	1135501.0	10984914.75	751
2019-08-26	9.6	9.88	9.58	9.86	0.24	2.49	526322.0	5128688.24	461
2019-08-25	9.75	9.8	9.6	9.62	-0.26	-2.63	619160.0	6000455.02	543
2019-08-22	9.9	9.93	9.76	9.88	-0.09	-0.9	528005.0	5194131.05	514
2019-08-21	9.92	9.97	9.87	9.97	0.1	1.01	648884.0	6443962.61	673
2019-08-20	9.77	9.87	9.72	9.87	0.17	1.75	444978.0	4363229.86	461
2019-08-19	9.65	9.75	9.62	9.7	0.05	0.52	598486.0	5807636.59	458
2019-08-18	9.48	9.65	9.48	9.65	0.2	2.12	336291.0	3218910.91	428
2019-08-08	9.42	9.49	9.36	9.45	0.01	0.11	578306.0	5442910.2	415
2019-08-07	9.42	9.5	9.38	9.44	0.04	0.43	549788.0	5194502.46	459
2019-08-06	9.5	9.5	9.36	9.4	-0.12	-1.26	1251110.0	11771279.85	560
2019-08-05	9.78	9.78	9.52	9.52	-0.23	-2.36	611593.0	5877103.35	513
2019-08-04	9.8	9.81	9.7	9.75	-0.08	-0.81	663943.0	6475980.22	490
2019-08-01	10.0	10.0	9.82	9.83	-0.15	-1.5	851477.0	8406287.22	602
2019-07-31	10.18	10.2	9.96	9.98	-0.12	-1.19	1444980.0	14493391.5	851
2019-07-30	9.85	10.18	9.85	10.1	0.25	2.54	2559671.0	25772554.54	1227
2019-07-29	9.97	9.98	9.85	9.85	-0.13	-1.3	547675.0	5427966.23	423
2019-07-28	9.9	10.0	9.9	9.98	0.08	0.81	662079.0	6598225.42	536
2019-07-25	9.91	10.0	9.88	9.9	0.02	0.2	1287479.0	12794968.92	828
2019-07-24	9.6	9.89	9.51	9.88	0.31	3.24	1496665.0	14573791.51	1046
2019-07-23	9.55	9.57	9.49	9.57	-0.01	-0.1	458717.0	4372056.44	327
2019-07-22	9.58	9.68	9.5	9.58	0.04	0.42	390361.0	3751232.89	371
2019-07-21	9.55	9.6	9.48	9.54	-0.11	-1.14	556864.0	5306303.86	405
2019-07-18	9.75	9.75	9.65	9.65	-0.1	-1.03	474995.0	4611554.55	375
2019-07-17	9.69	9.75	9.63	9.75	0.09	0.93	730767.0	7087509.56	453
2019-07-16	9.63	9.72	9.5	9.66	0.04	0.42	613545.0	5917664.64	452
2019-07-15	9.61	9.68	9.58	9.62	-0.04	-0.41	354918.0	3417026.88	320
2019-07-14	9.7	9.74	9.6	9.66	-0.04	-0.41	567927.0	5478001.01	433
2019-07-11	9.61	9.8	9.61	9.7	0.22	2.32	1262944.0	12297785.06	1043
2019-07-10	9.58	9.58	9.48	9.48	-0.04	-0.42	519991.0	4954117.94	349
2019-07-09	9.56	9.64	9.5	9.52	-0.04	-0.42	695324.0	6648334.32	735
2019-07-08	9.31	9.6	9.3	9.56	0.22	2.36	1327340.0	12608118.67	973
2019-07-07	9.21	9.36	9.21	9.34	0.09	0.97	752962.0	7000370.58	708
2019-07-04	9.18	9.28	9.18	9.25	0.03	0.33	439984.0	4058604.28	427
2019-07-03	9.17	9.25	9.14	9.22	0.04	0.44	690620.0	6357687.34	536
2019-07-02	9.04	9.23	9.04	9.18	0.11	1.21	675166.0	6181914.51	632
2019-07-01	8.95	9.07	8.95	9.07	0.06	0.67	256389.0	2317497.8	308
2019-06-30	8.87	9.06	8.87	9.01	0.14	1.58	805058.0	7245748.44	403
2019-06-27	8.83	8.88	8.83	8.87	0.04	0.45	231586.0	2052717.71	195
2019-06-26	8.84	8.86	8.82	8.83	0.01	0.11	325020.0	2875359.88	199
2019-06-25	8.79	8.82	8.75	8.82	0.01	0.11	195870.0	1720721.09	205
2019-06-24	8.81	8.83	8.75	8.81	-0.02	-0.23	318531.0	2796868.96	260
2019-06-23	8.86	8.9	8.79	8.83	-0.02	-0.23	405701.0	3582412.6	244
2019-06-20	8.85	8.93	8.8	8.85	0.0	0.0	993861.0	8791583.63	452
2019-06-19	8.85	9.02	8.85	8.85	0.0	0.0	1045161.0	9357424.55	677
2019-06-18	8.86	8.88	8.8	8.85	0.0	0.0	434697.0	3843598.71	345
2019-06-17	8.76	8.85	8.74	8.85	0.11	1.26	380228.0	3343557.7	366
2019-06-16	8.74	8.75	8.71	8.74	0.0	0.0	198427.0	1732668.97	202
2019-06-13	8.8	8.84	8.7	8.74	-0.11	-1.24	363921.0	3185329.37	347
2019-06-12	8.85	8.89	8.81	8.85	-0.04	-0.45	272259.0	2407512.42	349
2019-06-11	8.79	8.89	8.76	8.89	0.09	1.02	461175.0	4075723.52	460
2019-06-10	8.8	8.86	8.78	8.8	0.0	0.0	240625.0	2122826.2	340
2019-06-09	8.7	8.8	8.69	8.8	0.16	1.85	292150.0	2553337.2	375
2019-05-30	8.55	8.72	8.55	8.64	0.08	0.93	381254.0	3289848.16	382
2019-05-29	8.5	8.67	8.5	8.56	-0.21	-2.39	215429.0	1843637.07	360
2019-05-28	8.32	8.77	8.32	8.77	0.45	5.41	835599.0	7169559.33	644
2019-05-27	8.34	8.4	8.3	8.32	-0.02	-0.24	220467.0	1836295.9	295
2019-05-26	8.4	8.4	8.33	8.34	0.0	0.0	125923.0	1053387.66	310
2019-05-23	8.5	8.5	8.3	8.34	-0.19	-2.23	442274.0	3724387.76	375
2019-05-22	8.58	8.6	8.48	8.53	0.01	0.12	259974.0	2223653.57	334
2019-05-21	8.41	8.52	8.4	8.52	0.11	1.31	288708.0	2442373.11	213
2019-05-20	8.5	8.54	8.36	8.41	-0.14	-1.64	162104.0	1363021.27	249
2019-05-19	8.57	8.63	8.47	8.55	-0.05	-0.58	309029.0	2643864.81	303
2019-05-16	8.46	8.6	8.46	8.6	0.14	1.65	320672.0	2736837.37	424
2019-05-15	8.32	8.52	8.32	8.46	0.18	2.17	452675.0	3814059.87	545
2019-05-14	8.28	8.64	8.06	8.28	-0.04	-0.48	938114.0	7841136.26	830
2019-05-13	8.62	8.7	8.25	8.32	-0.38	-4.37	702441.0	5963521.02	692
2019-05-12	8.87	8.9	8.7	8.7	-0.18	-2.03	957839.0	8419213.49	555
2019-05-09	9.01	9.08	8.82	8.88	-0.13	-1.44	850202.0	7623786.98	636
2019-05-08	9.0	9.1	8.99	9.01	-0.14	-1.53	878644.0	7938877.11	798
2019-05-07	9.45	9.45	9.03	9.15	-0.4	-4.19	3413685.0	31305166.95	2599
2019-05-06	9.34	9.55	9.0	9.55	0.27	2.91	1245157.0	11460874.73	1072
2019-05-05	9.65	9.65	9.25	9.28	-0.42	-4.33	1627257.0	15394962.78	1087
2019-05-02	9.9	10.0	9.6	9.7	-0.2	-2.02	4557615.0	44783716.58	2086
2019-05-01	9.25	9.96	9.16	9.9	0.74	8.08	4550799.0	43291705.84	2383
2019-04-30	9.1	9.23	9.1	9.16	0.09	0.99	2351281.0	21594992.79	960
2019-04-29	9.05	9.1	9.0	9.07	0.03	0.33	612581.0	5554032.11	437
2019-04-28	9.07	9.12	9.0	9.04	0.09	1.01	937471.0	8494727.62	595
2019-04-25	8.9	9.01	8.84	8.95	0.06	0.67	1306079.0	11694244.25	692
2019-04-24	8.82	8.97	8.8	8.89	0.06	0.68	971676.0	8638677.72	502
2019-04-23	8.84	8.84	8.8	8.83	-0.01	-0.11	97762.0	862335.75	127
2019-04-22	8.79	8.84	8.79	8.84	0.01	0.11	163794.0	1443803.82	152
2019-04-21	8.83	8.84	8.81	8.83	0.0	0.0	106835.0	943201.95	113
2019-04-18	8.83	8.83	8.8	8.83	0.0	0.0	119373.0	1052838.35	138
2019-04-17	8.83	8.85	8.79	8.83	0.01	0.11	208382.0	1838897.61	224
2019-04-16	8.8	8.84	8.78	8.82	-0.02	-0.23	194841.0	1715137.22	172
2019-04-15	8.8	8.84	8.78	8.84	0.04	0.45	186204.0	1641923.44	196
2019-04-14	8.85	8.85	8.78	8.8	-0.05	-0.56	118007.0	1038815.1	156
2019-04-11	8.83	8.85	8.8	8.85	0.03	0.34	82468.0	727192.68	130
2019-04-10	8.8	8.85	8.8	8.82	-0.01	-0.11	168497.0	1485935.94	218
2019-04-09	8.86	8.88	8.83	8.83	-0.07	-0.79	89730.0	795767.29	139
2019-04-08	8.87	8.9	8.85	8.9	-0.01	-0.11	143758.0	1278211.97	147
2019-04-07	8.81	8.91	8.8	8.91	0.08	0.91	651306.0	5773922.14	340
2019-04-04	8.86	8.87	8.8	8.83	-0.03	-0.34	193230.0	1705176.55	210
2019-04-03	8.8	8.86	8.77	8.86	0.06	0.68	124858.0	1101205.23	186
2019-04-02	8.81	8.81	8.75	8.8	-0.03	-0.34	189682.0	1667199.18	205
2019-04-01	8.84	8.84	8.81	8.83	0.01	0.11	58258.0	514067.88	173
2019-03-31	8.85	8.85	8.81	8.82	-0.05	-0.56	141659.0	1249027.62	118
2019-03-28	8.89	8.89	8.83	8.87	-0.01	-0.11	372833.0	3305113.04	251
2019-03-27	8.78	8.88	8.78	8.88	0.06	0.68	2147631.0	18963580.77	189
2019-03-26	8.81	8.89	8.81	8.82	-0.02	-0.23	91069.0	805725.83	168
2019-03-25	8.81	8.87	8.77	8.84	0.04	0.45	255038.0	2249345.09	185
2019-03-24	8.86	8.87	8.8	8.8	-0.06	-0.68	321831.0	2847457.55	160
2019-03-21	8.84	8.89	8.81	8.86	0.02	0.23	224073.0	1983161.98	199
2019-03-20	8.9	8.9	8.79	8.84	-0.05	-0.56	506830.0	4483245.96	309
2019-03-19	8.9	8.93	8.88	8.89	-0.01	-0.11	198037.0	1762415.2	232
2019-03-18	8.94	8.95	8.88	8.9	-0.03	-0.34	179873.0	1602638.9	184
2019-03-17	9.0	9.0	8.89	8.93	-0.07	-0.78	167646.0	1498102.16	177
2019-03-14	8.84	9.0	8.8	9.0	0.2	2.27	908714.0	8111736.83	409
2019-03-13	8.78	8.8	8.75	8.8	0.02	0.23	95013.0	833200.31	144
2019-03-12	8.81	8.83	8.78	8.78	0.0	0.0	161903.0	1426504.4	188
2019-03-11	8.73	8.78	8.71	8.78	0.0	0.0	147677.0	1290455.55	150
2019-03-10	8.75	8.82	8.75	8.78	0.03	0.34	200757.0	1763260.11	172
2019-03-07	8.72	8.78	8.72	8.75	-0.05	-0.57	154287.0	1349685.94	189
2019-03-06	8.85	8.88	8.8	8.8	-0.08	-0.9	183230.0	1616481.26	247
2019-03-05	8.9	8.9	8.81	8.88	-0.02	-0.22	161521.0	1432553.12	204
2019-03-04	9.0	9.0	8.85	8.9	0.02	0.23	197014.0	1755498.12	245
2019-03-03	8.78	8.88	8.75	8.88	0.08	0.91	193142.0	1702746.13	210
2019-02-28	8.77	8.8	8.77	8.8	-0.02	-0.23	78205.0	686661.59	138
2019-02-27	8.72	8.82	8.7	8.82	0.06	0.68	91834.0	804528.55	168
2019-02-26	8.74	8.76	8.7	8.76	0.0	0.0	114672.0	1001043.85	223
2019-02-25	8.8	8.8	8.7	8.76	-0.04	-0.45	100672.0	878680.89	213
2019-02-24	8.8	8.8	8.7	8.8	-0.05	-0.56	312782.0	2747819.36	192
2019-02-21	8.9	8.9	8.8	8.85	-0.02	-0.23	128615.0	1134154.09	155
2019-02-20	8.89	8.89	8.82	8.87	0.01	0.11	86314.0	763846.06	154
2019-02-19	8.84	8.89	8.82	8.86	0.04	0.45	128036.0	1132439.56	139
2019-02-18	8.93	8.93	8.82	8.82	-0.08	-0.9	125393.0	1111024.63	154
2019-02-17	8.78	8.93	8.78	8.9	0.08	0.91	353155.0	3119790.94	243
2019-02-14	8.8	8.88	8.79	8.82	-0.01	-0.11	213485.0	1884094.48	227
2019-02-13	8.88	8.94	8.82	8.83	-0.11	-1.23	397268.0	3518218.61	256
2019-02-12	8.89	9.0	8.89	8.94	0.02	0.22	368893.0	3298590.68	279
2019-02-11	9.0	9.03	8.92	8.92	-0.08	-0.89	173631.0	1556067.8	188
2019-02-10	9.03	9.04	8.94	9.0	0.05	0.56	322019.0	2902113.09	227
2019-02-07	8.96	9.01	8.93	8.95	0.0	0.0	228724.0	2053404.96	187
2019-02-06	9.06	9.06	8.92	8.95	-0.16	-1.76	574189.0	5172374.09	408
2019-02-05	8.94	9.15	8.9	9.11	0.17	1.9	2002873.0	18156672.23	885
2019-02-04	8.88	9.0	8.88	8.94	0.0	0.0	262741.0	2346182.18	234
2019-02-03	9.0	9.0	8.86	8.94	-0.08	-0.89	399831.0	3568202.93	247
2019-01-31	9.1	9.1	8.95	9.02	-0.03	-0.33	522830.0	4713991.53	378
2019-01-30	8.84	9.06	8.84	9.05	0.17	1.91	920130.0	8267820.11	629
2019-01-29	8.7	8.97	8.7	8.88	0.18	2.07	2071272.0	18361647.39	896
2019-01-28	8.57	8.7	8.57	8.7	0.16	1.87	664368.0	5747508.56	539
2019-01-27	8.45	8.55	8.43	8.54	0.13	1.55	667419.0	5669259.19	344
2019-01-24	8.43	8.46	8.41	8.41	-0.04	-0.47	261182.0	2203509.88	221
2019-01-23	8.41	8.45	8.39	8.45	0.09	1.08	281377.0	2371415.59	228
2019-01-22	8.41	8.44	8.36	8.36	-0.07	-0.83	152579.0	1281911.05	176
2019-01-21	8.48	8.48	8.41	8.43	-0.05	-0.59	343053.0	2898419.32	236
2019-01-20	8.39	8.48	8.35	8.48	0.11	1.31	303130.0	2557710.48	298
2019-01-17	8.32	8.39	8.31	8.37	0.09	1.09	363335.0	3034078.29	375
2019-01-16	8.24	8.48	8.24	8.28	0.07	0.85	1068589.0	8950347.98	583
2019-01-15	8.2	8.21	8.19	8.21	0.01	0.12	102014.0	837185.89	148
2019-01-14	8.2	8.23	8.17	8.2	-0.03	-0.36	184716.0	1515416.89	167
2019-01-13	8.23	8.25	8.21	8.23	0.02	0.24	199297.0	1640859.02	133
2019-01-10	8.28	8.28	8.21	8.21	-0.05	-0.61	99064.0	818247.43	139
2019-01-09	8.26	8.26	8.25	8.26	0.01	0.12	54220.0	447512.06	94
2019-01-08	8.25	8.28	8.2	8.25	0.0	0.0	204546.0	1682751.64	136
2019-01-07	8.21	8.25	8.2	8.25	0.02	0.24	85304.0	702297.55	126
2019-01-06	8.22	8.23	8.2	8.23	0.02	0.24	260851.0	2140997.69	150
2019-01-03	8.25	8.25	8.16	8.21	-0.04	-0.48	161320.0	1321817.07	200
2019-01-02	8.3	8.3	8.25	8.25	-0.05	-0.6	60222.0	498392.83	101
2019-01-01	8.34	8.35	8.3	8.3	-0.04	-0.48	71156.0	592376.03	85
2018-12-31	8.28	8.34	8.28	8.34	0.05	0.6	138348.0	1149766.14	138
2018-12-30	8.22	8.32	8.22	8.29	0.08	0.97	87356.0	722957.44	141
2018-12-27	8.29	8.32	8.21	8.21	-0.04	-0.48	141559.0	1171305.8	191
2018-12-26	8.23	8.27	8.23	8.25	-0.04	-0.48	70490.0	581188.59	109
2018-12-25	8.26	8.32	8.21	8.29	0.0	0.0	198898.0	1642420.53	213
2018-12-24	8.32	8.32	8.28	8.29	-0.01	-0.12	106999.0	887527.16	170
2018-12-23	8.35	8.35	8.21	8.3	-0.09	-1.07	242847.0	2006189.47	239
2018-12-20	8.39	8.45	8.31	8.39	-0.06	-0.71	323594.0	2716062.28	254
2018-12-19	8.4	8.46	8.4	8.45	-0.03	-0.35	152305.0	1285083.16	197
2018-12-18	8.5	8.51	8.47	8.48	-0.02	-0.24	139260.0	1181863.34	245
2018-12-17	8.56	8.56	8.48	8.5	-0.03	-0.35	239915.0	2042842.38	310
2018-12-16	8.64	8.64	8.53	8.53	-0.08	-0.93	398892.0	3418179.24	367
2018-12-13	8.7	8.7	8.53	8.61	-0.11	-1.26	800090.0	6903859.17	474
2018-12-12	8.7	8.77	8.68	8.72	0.04	0.46	482936.0	4202359.8	336
2018-12-11	8.68	8.7	8.57	8.68	0.07	0.81	531168.0	4588675.29	377
2018-12-10	8.55	8.65	8.55	8.61	0.08	0.94	752258.0	6486016.78	413
2018-12-09	8.57	8.64	8.51	8.53	-0.04	-0.47	548339.0	4717736.88	344
2018-12-06	8.46	8.6	8.42	8.57	0.17	2.02	664024.0	5670937.16	520
2018-12-05	8.4	8.44	8.38	8.4	-0.02	-0.24	231094.0	1943337.22	217
2018-12-04	8.38	8.43	8.36	8.42	0.03	0.36	405513.0	3405929.79	341
2018-12-03	8.4	8.42	8.36	8.39	0.0	0.0	390856.0	3279849.12	317
2018-12-02	8.4	8.46	8.35	8.39	-0.01	-0.12	814457.0	6828465.42	351
2018-11-29	8.38	8.4	8.31	8.4	0.02	0.24	179696.0	1504084.23	214
2018-11-28	8.4	8.45	8.3	8.38	-0.03	-0.36	298233.0	2498666.71	266
2018-11-27	8.49	8.49	8.36	8.41	-0.02	-0.24	237101.0	1988518.36	253
2018-11-26	8.46	8.52	8.3	8.43	-0.05	-0.59	164947.0	1386957.37	205
2018-11-25	8.65	8.65	8.44	8.48	-0.17	-1.97	453098.0	3855122.98	314
2018-11-22	8.52	8.74	8.5	8.65	0.25	2.98	823434.0	7091463.16	667
2018-11-21	8.22	8.4	8.22	8.4	0.11	1.33	235660.0	1963980.18	184
2018-11-20	8.45	8.48	8.26	8.29	-0.11	-1.31	295528.0	2484686.35	279
2018-11-19	8.48	8.5	8.3	8.4	0.0	0.0	323108.0	2717124.42	254
2018-11-18	8.6	8.6	8.34	8.4	-0.22	-2.55	374259.0	3150325.92	278
2018-11-15	8.6	8.72	8.54	8.62	-0.02	-0.23	325761.0	2810382.41	267
2018-11-14	8.73	8.73	8.5	8.64	-0.09	-1.03	314755.0	2708847.75	327
2018-11-13	8.8	8.9	8.6	8.73	-0.07	-0.8	580231.0	5088727.63	505
2018-11-12	8.4	8.8	8.4	8.8	0.35	4.14	1040401.0	8924394.34	606
2018-11-11	8.3	8.51	8.16	8.45	0.1	1.2	986845.0	8244451.87	751
2018-11-08	8.77	8.77	8.35	8.35	0.08	0.97	1748396.0	14962939.06	1051
2018-11-07	8.12	8.32	8.12	8.27	0.15	1.85	723320.0	5960601.77	513
2018-11-06	8.04	8.17	8.04	8.12	0.06	0.74	343205.0	2786951.4	325
2018-11-05	8.06	8.08	7.99	8.06	0.02	0.25	347230.0	2782929.37	344
2018-11-04	8.06	8.18	8.04	8.04	-0.02	-0.25	290761.0	2354776.39	246
2018-11-01	8.15	8.17	8.05	8.06	-0.1	-1.23	309549.0	2508115.29	345
2018-10-31	8.07	8.42	8.07	8.16	0.12	1.49	951995.0	7827919.03	682
2018-10-30	8.05	8.14	8.0	8.04	0.09	1.13	219144.0	1765958.01	212
2018-10-29	7.97	8.0	7.95	7.95	0.0	0.0	193804.0	1548278.72	183
2018-10-28	7.83	7.96	7.82	7.95	0.15	1.92	133280.0	1054860.99	162
2018-10-25	7.6	7.8	7.6	7.8	0.15	1.96	339675.0	2623000.61	213
2018-10-24	7.62	7.7	7.59	7.65	0.01	0.13	183820.0	1406695.36	140
2018-10-23	7.66	7.7	7.6	7.64	0.08	1.06	211580.0	1620854.94	152
2018-10-22	7.82	7.82	7.5	7.56	-0.27	-3.45	204270.0	1559926.34	212
2018-10-21	7.85	7.85	7.72	7.83	-0.1	-1.26	173393.0	1351741.59	130
2018-10-18	7.91	7.93	7.87	7.93	0.0	0.0	114486.0	904935.12	129
2018-10-17	7.9	8.01	7.88	7.93	0.05	0.63	362882.0	2893093.83	200
2018-10-16	7.9	7.9	7.61	7.88	-0.06	-0.76	330690.0	2597058.0	196
2018-10-15	7.84	7.98	7.8	7.94	0.28	3.66	581409.0	4585962.84	278
2018-10-14	8.09	8.09	7.49	7.66	-0.42	-5.2	381565.0	2961993.51	353
2018-10-11	8.2	8.2	8.04	8.08	-0.18	-2.18	190040.0	1537860.64	250
2018-10-10	8.28	8.29	8.26	8.26	-0.04	-0.48	67683.0	559895.96	122
2018-10-09	8.3	8.35	8.3	8.3	-0.02	-0.24	135429.0	1126608.35	151
2018-10-08	8.31	8.35	8.3	8.32	-0.05	-0.6	223029.0	1853839.32	224
2018-10-07	8.4	8.4	8.35	8.37	-0.02	-0.24	156902.0	1315474.37	148
2018-10-04	8.51	8.51	8.38	8.39	-0.11	-1.29	307617.0	2588778.33	312
2018-10-03	8.48	8.55	8.45	8.5	0.02	0.24	255262.0	2168797.09	155
2018-10-02	8.6	8.6	8.48	8.48	-0.03	-0.35	214659.0	1827570.62	196
2018-10-01	8.7	8.7	8.51	8.51	-0.11	-1.28	168141.0	1449031.93	186
2018-09-30	8.7	8.7	8.62	8.62	0.0	0.0	177035.0	1534457.07	137
2018-09-27	8.62	8.72	8.59	8.62	0.06	0.7	253559.0	2191901.61	273
2018-09-26	8.61	8.62	8.56	8.56	-0.09	-1.04	58861.0	505805.75	132
2018-09-25	8.8	8.8	8.5	8.65	-0.07	-0.8	113859.0	985158.07	187
2018-09-20	8.44	8.8	8.44	8.72	0.28	3.32	180865.0	1557643.52	220
2018-09-19	8.42	8.47	8.42	8.44	-0.02	-0.24	156208.0	1319489.26	111
2018-09-18	8.43	8.48	8.37	8.46	0.02	0.24	103955.0	875873.29	142
2018-09-17	8.49	8.49	8.39	8.44	0.04	0.48	102864.0	865015.95	138
2018-09-16	8.48	8.6	8.4	8.4	-0.08	-0.94	139335.0	1181308.9	159
2018-09-13	8.5	8.5	8.48	8.48	-0.02	-0.24	82955.0	703924.3	106
2018-09-12	8.6	8.6	8.5	8.5	-0.1	-1.16	95265.0	815218.59	146
2018-09-11	8.59	8.65	8.56	8.6	0.0	0.0	50255.0	432240.68	92
2018-09-10	8.57	8.65	8.56	8.6	-0.02	-0.23	53025.0	456101.09	132
2018-09-09	8.7	8.7	8.55	8.62	0.02	0.23	62566.0	539323.57	107
2018-09-06	8.62	8.62	8.5	8.6	-0.07	-0.81	159527.0	1364465.76	187
2018-09-05	8.83	8.83	8.67	8.67	-0.23	-2.58	92760.0	811181.27	136
2018-09-04	8.92	8.93	8.9	8.9	0.0	0.0	61772.0	550845.12	105
2018-09-03	8.9	8.99	8.9	8.9	-0.01	-0.11	50025.0	446146.42	114
2018-09-02	8.86	8.91	8.84	8.91	-0.09	-1.0	27276.0	242280.27	77
2018-08-30	8.92	9.0	8.9	9.0	0.08	0.9	65981.0	589346.91	99
2018-08-29	8.95	8.95	8.92	8.92	-0.08	-0.89	62260.0	556394.43	107
2018-08-28	8.94	9.0	8.94	9.0	0.08	0.9	126431.0	1133916.4	148
2018-08-27	8.9	8.95	8.9	8.92	0.06	0.68	214706.0	1916090.54	127
2018-08-26	8.85	8.9	8.85	8.86	0.01	0.11	118721.0	1051410.33	119
2018-08-16	8.8	8.86	8.78	8.85	0.09	1.03	235638.0	2075912.16	164
2018-08-15	8.8	8.82	8.76	8.76	0.0	0.0	72800.0	639227.98	111
2018-08-14	8.79	8.8	8.76	8.76	0.01	0.11	51083.0	448471.22	138
2018-08-13	8.8	8.82	8.75	8.75	-0.09	-1.02	230940.0	2029724.11	205
2018-08-12	8.82	8.85	8.78	8.84	-0.04	-0.45	141596.0	1248730.44	175
2018-08-09	8.95	8.98	8.84	8.88	-0.08	-0.89	176901.0	1574702.53	214
2018-08-08	8.98	9.0	8.96	8.96	-0.02	-0.22	67387.0	605454.51	117
2018-08-07	9.01	9.01	8.98	8.98	-0.06	-0.66	123623.0	1112433.87	127
2018-08-06	9.05	9.06	9.04	9.04	0.01	0.11	57578.0	520955.78	89
2018-08-05	9.14	9.14	8.98	9.03	-0.04	-0.44	162542.0	1468639.0	113
2018-08-02	9.11	9.11	9.07	9.07	-0.05	-0.55	48243.0	438547.65	59
2018-08-01	9.05	9.15	9.05	9.12	-0.01	-0.11	164832.0	1500541.82	123
2018-07-31	9.06	9.14	9.06	9.13	0.08	0.88	258248.0	2349978.58	222
2018-07-30	8.96	9.1	8.95	9.05	0.06	0.67	138361.0	1247198.26	152
2018-07-29	9.01	9.01	8.98	8.99	-0.05	-0.55	219840.0	1977234.11	154
2018-07-26	9.1	9.11	8.98	9.04	-0.07	-0.77	158644.0	1437414.64	197
2018-07-25	9.08	9.11	8.98	9.11	0.0	0.0	346908.0	3133727.89	273
2018-07-24	9.03	9.11	9.03	9.11	0.01	0.11	123977.0	1125440.9	167
2018-07-23	9.12	9.14	9.1	9.1	-0.05	-0.55	156720.0	1429430.32	155
2018-07-22	9.1	9.2	9.1	9.15	0.0	0.0	120298.0	1100234.22	154
2018-07-19	9.21	9.24	9.15	9.15	-0.05	-0.54	175915.0	1615041.75	185
2018-07-18	9.25	9.25	9.2	9.2	-0.08	-0.86	162942.0	1502962.3	224
2018-07-17	9.29	9.3	9.25	9.28	-0.02	-0.22	112829.0	1046922.1	150
2018-07-16	9.3	9.3	9.28	9.3	0.0	0.0	141845.0	1317480.71	122
2018-07-15	9.32	9.36	9.25	9.3	-0.06	-0.64	184843.0	1722551.8	222
2018-07-12	9.37	9.39	9.34	9.36	-0.01	-0.11	88093.0	824934.07	150
2018-07-11	9.37	9.43	9.37	9.37	0.01	0.11	196824.0	1847637.4	187
2018-07-10	9.4	9.4	9.35	9.36	-0.02	-0.21	124911.0	1171719.63	190
2018-07-09	9.4	9.41	9.38	9.38	-0.02	-0.21	51372.0	482947.1	118
2018-07-08	9.41	9.42	9.39	9.4	0.02	0.21	44965.0	422876.11	102
2018-07-05	9.46	9.46	9.38	9.38	-0.08	-0.85	164543.0	1551285.88	216
2018-07-04	9.56	9.56	9.45	9.46	-0.04	-0.42	116681.0	1106233.73	142
2018-07-03	9.54	9.62	9.4	9.5	0.0	0.0	439635.0	4196657.7	326
2018-07-02	9.54	9.54	9.43	9.5	-0.04	-0.42	124040.0	1173594.26	166
2018-07-01	9.55	9.57	9.36	9.54	-0.01	-0.1	272041.0	2576641.54	223
2018-06-28	9.48	9.55	9.4	9.55	0.05	0.53	204698.0	1940335.19	200
2018-06-27	9.51	9.52	9.5	9.5	-0.04	-0.42	133061.0	1264653.53	142
2018-06-26	9.55	9.55	9.5	9.54	-0.02	-0.21	192487.0	1832746.81	185
2018-06-25	9.55	9.59	9.54	9.56	0.02	0.21	170387.0	1627013.69	140
2018-06-24	9.6	9.6	9.5	9.54	-0.04	-0.42	127493.0	1216231.15	149
2018-06-21	9.55	9.58	9.53	9.58	0.0	0.0	37841.0	361419.87	71
2018-06-20	9.54	9.6	9.54	9.58	-0.07	-0.73	99486.0	952876.07	79
2018-06-12	9.59	9.65	9.53	9.65	0.11	1.15	148192.0	1421926.5	114
2018-06-11	9.57	9.57	9.52	9.54	-0.04	-0.42	124726.0	1190707.97	108
2018-06-10	9.58	9.59	9.54	9.58	-0.02	-0.21	132640.0	1268704.46	126
2018-06-07	9.57	9.6	9.51	9.6	0.03	0.31	203666.0	1945448.11	154
2018-06-06	9.56	9.6	9.54	9.57	-0.02	-0.21	251571.0	2409616.52	245
2018-06-05	9.55	9.59	9.53	9.59	0.03	0.31	108664.0	1037899.55	100
2018-06-04	9.56	9.59	9.53	9.56	0.0	0.0	365059.0	3496275.16	123
2018-06-03	9.56	9.64	9.5	9.56	0.01	0.1	341983.0	3267435.55	231
2018-05-31	9.6	9.6	9.54	9.55	-0.05	-0.52	350412.0	3350186.28	126
2018-05-30	9.6	9.6	9.51	9.6	0.02	0.21	242345.0	2320074.82	129
2018-05-29	9.63	9.63	9.52	9.58	-0.06	-0.62	362294.0	3470772.13	173
2018-05-28	9.62	9.64	9.6	9.64	0.02	0.21	92486.0	888862.91	99
2018-05-27	9.65	9.68	9.62	9.62	-0.03	-0.31	143983.0	1389541.76	105
2018-05-24	9.67	9.67	9.62	9.63	-0.05	-0.52	134306.0	1295599.92	111
2018-05-23	9.7	9.7	9.67	9.68	-0.01	-0.1	66372.0	642745.18	77
2018-05-22	9.62	9.74	9.62	9.69	0.08	0.83	116615.0	1128727.83	139
2018-05-21	9.62	9.64	9.61	9.61	0.0	0.0	84672.0	814151.06	107
2018-05-20	9.66	9.7	9.6	9.61	-0.04	-0.41	192524.0	1856173.7	155
2018-05-17	9.64	9.7	9.64	9.65	-0.02	-0.21	98389.0	950035.09	94
2018-05-16	9.78	9.78	9.64	9.67	-0.12	-1.23	328975.0	3185072.1	282
2018-05-15	9.9	9.9	9.77	9.79	-0.06	-0.61	149179.0	1463645.57	157
2018-05-14	9.8	9.9	9.8	9.85	0.03	0.31	300625.0	2963026.1	204
2018-05-13	9.7	9.83	9.7	9.82	0.08	0.82	304900.0	2982908.05	202
2018-05-10	9.72	9.76	9.58	9.74	-0.01	-0.1	325787.0	3140616.67	282
2018-05-09	9.8	9.8	9.73	9.75	-0.01	-0.1	102410.0	999842.08	150
2018-05-08	9.9	9.9	9.5	9.76	-0.16	-1.61	308841.0	3018695.47	301
2018-05-07	9.94	10.04	9.86	9.92	-0.05	-0.5	405315.0	4012665.85	287
2018-05-06	10.0	10.08	9.97	9.97	-0.02	-0.2	267621.0	2675363.7	183
2018-05-03	9.99	10.04	9.94	9.99	-0.01	-0.1	189889.0	1894420.26	215
2018-05-02	10.12	10.12	9.98	10.0	-0.12	-1.19	707827.0	7090502.56	326
2018-05-01	10.14	10.16	10.06	10.12	0.0	0.0	329462.0	3328827.32	222
2018-04-30	10.16	10.18	10.1	10.12	-0.04	-0.39	322489.0	3266763.2	278
2018-04-29	10.24	10.24	10.16	10.16	-0.02	-0.2	459672.0	4684884.12	182
2018-04-26	10.18	10.2	10.0	10.18	0.01	0.1	417811.0	4239365.42	303
2018-04-25	10.16	10.18	10.14	10.17	-0.02	-0.2	229952.0	2337243.22	221
2018-04-24	10.2	10.24	10.14	10.19	-0.07	-0.68	803724.0	8188979.96	382
2018-04-23	10.32	10.36	10.2	10.26	-0.09	-0.87	1355571.0	13910328.3	581
2018-04-22	10.3	10.38	10.3	10.35	0.01	0.1	307293.0	3176320.74	209
2018-04-19	10.38	10.44	10.3	10.34	-0.04	-0.39	919500.0	9543654.6	478
2018-04-18	10.3	10.42	10.28	10.38	0.11	1.07	918273.0	9501333.32	475
2018-04-17	10.24	10.34	10.2	10.27	0.02	0.2	535489.0	5490142.7	348
2018-04-16	10.2	10.32	10.2	10.25	0.04	0.39	1097876.0	11271770.8	492
2018-04-15	10.1	10.22	10.1	10.21	0.12	1.19	239083.0	2436201.36	184
2018-04-12	10.06	10.14	10.0	10.09	-0.01	-0.1	353592.0	3561445.08	323
2018-04-11	10.28	10.34	10.0	10.1	-0.21	-2.04	855798.0	8720369.24	412
2018-04-10	10.34	10.36	10.24	10.31	-0.02	-0.19	227598.0	2340602.26	211
2018-04-09	10.4	10.42	10.28	10.33	-0.04	-0.39	361028.0	3733168.68	231
2018-04-08	10.34	10.46	10.3	10.37	-0.01	-0.1	667474.0	6923427.02	344
2018-04-05	10.52	10.52	10.32	10.38	-0.06	-0.57	461191.0	4821624.04	285
2018-04-04	10.38	10.46	10.38	10.44	0.06	0.58	271532.0	2830816.8	202
2018-04-03	10.3	10.42	10.3	10.38	0.01	0.1	340613.0	3533171.78	230
2018-04-02	10.36	10.4	10.32	10.37	-0.04	-0.38	180590.0	1870941.68	180
2018-04-01	10.4	10.44	10.26	10.41	-0.11	-1.05	267516.0	2779830.48	185
2018-03-29	10.68	10.8	10.5	10.52	-0.14	-1.31	798866.0	8488608.84	381
2018-03-28	10.66	10.66	10.5	10.66	-0.04	-0.37	372937.0	3948829.26	236
2018-03-27	10.72	10.78	10.68	10.7	-0.01	-0.09	460570.0	4935647.82	241
2018-03-26	10.82	10.82	10.64	10.71	-0.14	-1.29	533049.0	5716625.5	289
2018-03-25	10.94	10.96	10.8	10.85	0.01	0.09	238678.0	2590916.3	180
2018-03-22	10.92	10.96	10.84	10.84	-0.09	-0.82	439102.0	4780409.42	236
2018-03-21	10.9	11.0	10.88	10.93	0.03	0.28	343314.0	3757376.26	219
2018-03-20	10.7	11.04	10.7	10.9	0.11	1.02	736913.0	8062674.56	374
2018-03-19	10.8	10.86	10.72	10.79	-0.02	-0.19	257981.0	2783244.82	168
2018-03-18	10.82	10.94	10.8	10.81	0.02	0.19	365129.0	3957021.62	210
2018-03-15	10.84	10.84	10.74	10.79	-0.09	-0.83	367111.0	3962168.68	285
2018-03-14	10.9	10.9	10.76	10.88	0.07	0.65	362632.0	3936119.82	256
2018-03-13	10.7	11.08	10.64	10.81	0.18	1.69	2280353.0	24823883.12	1176
2018-03-12	10.48	10.7	10.48	10.63	0.17	1.63	1280945.0	13518660.16	436
2018-03-11	10.5	10.5	10.46	10.46	-0.01	-0.1	368393.0	3862015.62	210
2018-03-08	10.44	10.5	10.44	10.47	0.03	0.29	172635.0	1806392.84	109
2018-03-07	10.44	10.48	10.42	10.44	0.0	0.0	123954.0	1295347.72	103
2018-03-06	10.48	10.54	10.42	10.44	0.07	0.68	473383.0	4964757.12	274
2018-03-05	10.44	10.48	10.4	10.37	-0.05	-0.48	89494.0	932244.9	113
2018-03-04	10.4	10.44	10.4	10.42	-0.04	-0.38	141000.0	1469544.26	135
2018-03-01	10.48	10.54	10.42	10.46	-0.03	-0.29	144867.0	1518001.82	158
2018-02-28	10.48	10.52	10.46	10.49	-0.04	-0.38	167253.0	1754097.68	150
2018-02-27	10.54	10.6	10.5	10.53	0.01	0.1	388410.0	4097369.7	234
2018-02-26	10.4	10.62	10.4	10.52	0.13	1.25	516681.0	5444564.98	380
2018-02-25	10.4	10.46	10.32	10.39	-0.01	-0.1	249587.0	2593642.52	248
2018-02-22	10.42	10.42	10.28	10.4	-0.01	-0.1	324848.0	3360711.22	275
2018-02-21	10.38	10.78	10.38	10.41	0.0	0.0	328520.0	3454963.86	291
2018-02-20	10.5	10.56	10.36	10.41	-0.12	-1.14	457198.0	4774428.68	392
2018-02-19	10.6	10.7	10.52	10.53	-0.09	-0.85	468689.0	4966609.12	343
2018-02-18	10.78	10.9	10.6	10.62	-0.09	-0.84	607325.0	6496355.66	476
2018-02-15	10.8	11.1	10.62	10.71	0.05	0.47	2229666.0	24379590.7	1389
2018-02-14	10.2	10.82	10.2	10.66	0.44	4.31	2469663.0	26241974.26	1282
2018-02-13	10.24	10.24	10.2	10.22	-0.01	-0.1	251514.0	2571122.16	212
2018-02-12	10.22	10.3	10.2	10.23	0.04	0.39	230027.0	2354410.64	213
2018-02-11	10.38	10.48	10.16	10.19	-0.13	-1.26	608004.0	6264179.4	377
2018-02-08	10.24	10.46	10.24	10.32	0.04	0.39	551332.0	5713144.64	309
2018-02-07	10.5	10.56	10.28	10.28	-0.16	-1.53	862378.0	8993307.54	391
2018-02-06	10.2	10.54	10.2	10.44	-0.39	-3.6	1404213.0	14644819.52	600
2018-02-05	10.88	10.9	10.7	10.83	-0.11	-1.01	651158.0	7034041.3	461
2018-02-04	10.92	11.06	10.82	10.94	0.02	0.18	1902049.0	20856581.12	1010
2018-02-01	10.46	11.04	10.2	10.92	0.43	4.1	2901074.0	31019872.8	1262
2018-01-31	10.1	10.66	10.1	10.49	0.45	4.48	2578183.0	26961153.58	1342
2018-01-30	10.08	10.08	10.0	10.04	0.0	0.0	213309.0	2138575.37	219
2018-01-29	10.04	10.12	10.0	10.04	-0.03	-0.3	334253.0	3357522.66	215
2018-01-28	10.12	10.12	10.04	10.07	-0.03	-0.3	71747.0	724300.7	128
2018-01-25	9.93	10.12	9.93	10.1	0.27	2.75	333708.0	3357575.8	273
2018-01-24	9.8	9.9	9.8	9.83	-0.06	-0.61	167840.0	1652919.44	190
2018-01-23	10.0	10.0	9.9	9.89	-0.1	-1.0	292282.0	2906038.42	300
2018-01-22	10.1	10.12	9.98	9.99	-0.12	-1.19	432733.0	4345526.46	278
2018-01-21	10.22	10.22	10.1	10.11	-0.11	-1.08	275121.0	2790456.8	219
2018-01-18	10.22	10.24	10.22	10.22	0.0	0.0	218860.0	2237742.84	148
2018-01-17	10.2	10.24	10.2	10.22	0.0	0.0	201780.0	2060395.78	133
2018-01-16	10.26	10.26	10.22	10.22	-0.03	-0.29	124805.0	1277418.38	155
2018-01-15	10.3	10.3	10.22	10.25	0.04	0.39	201242.0	2062548.24	189
2018-01-14	10.16	10.28	10.16	10.21	0.07	0.69	174487.0	1785090.78	216
2018-01-11	10.14	10.18	10.12	10.14	0.02	0.2	200959.0	2039751.24	206
2018-01-10	10.44	10.44	10.04	10.12	-0.33	-3.16	563792.0	5727880.72	350
2018-01-09	10.46	10.5	10.4	10.45	-0.01	-0.1	135674.0	1415890.28	158
2018-01-08	10.44	10.52	10.4	10.46	-0.03	-0.29	130689.0	1366799.1	156
2018-01-07	10.56	10.56	10.44	10.49	-0.01	-0.1	191291.0	2008460.58	188
2018-01-04	10.5	10.6	10.5	10.5	0.02	0.19	267091.0	2812963.8	193
2018-01-03	10.62	10.62	10.4	10.48	-0.06	-0.57	416800.0	4357729.78	317
2018-01-02	10.5	10.62	10.5	10.54	0.08	0.76	528373.0	5580625.34	202
2018-01-01	10.66	10.66	9.9	10.46	-0.22	-2.06	308630.0	3248021.86	278
2017-12-31	10.68	10.8	10.68	10.68	-0.01	-0.09	350629.0	3758605.82	250
2017-12-28	10.7	10.82	10.62	10.69	0.05	0.47	596107.0	6408526.14	403
2017-12-27	10.7	10.7	10.62	10.64	-0.01	-0.09	374751.0	3993348.0	224
2017-12-26	10.62	10.68	10.58	10.65	0.03	0.28	249962.0	2657966.1	224
2017-12-25	10.7	10.72	10.6	10.62	-0.12	-1.12	413166.0	4399663.16	281
2017-12-24	10.82	10.84	10.62	10.74	-0.06	-0.56	652931.0	7025495.84	440
2017-12-21	10.6	10.94	10.54	10.8	0.23	2.18	1476474.0	15919061.54	921
2017-12-20	10.72	10.74	10.46	10.57	-0.08	-0.75	790089.0	8348676.32	507
2017-12-19	10.9	10.92	10.5	10.65	-0.24	-2.2	1355777.0	14529695.68	872
2017-12-18	10.62	11.14	10.62	10.89	0.29	2.74	4040136.0	44195188.2	1630
2017-12-17	10.32	10.66	10.24	10.6	0.31	3.01	1163004.0	12173992.74	652
2017-12-14	10.22	10.3	10.14	10.29	0.12	1.18	305830.0	3124611.56	272
2017-12-13	10.46	10.46	10.16	10.17	-0.16	-1.55	454606.0	4665811.18	302
2017-12-12	10.44	10.48	10.3	10.33	-0.1	-0.96	767941.0	7967056.7	488
2017-12-11	10.22	10.58	10.12	10.43	0.25	2.46	2339926.0	24321106.5	980
2017-12-10	9.94	10.32	9.94	10.18	0.33	3.35	1403903.0	14297051.23	707
2017-12-07	9.72	9.89	9.7	9.85	0.11	1.13	338544.0	3306854.72	252
2017-12-06	9.73	9.78	9.73	9.74	-0.08	-0.81	199569.0	1946975.28	208
2017-12-05	9.83	9.94	9.79	9.82	-0.07	-0.71	426080.0	4184565.74	326
2017-12-04	9.9	10.0	9.78	9.89	-0.03	-0.3	662144.0	6564956.19	373
2017-12-03	9.62	9.96	9.62	9.92	0.43	4.53	1102936.0	10894972.21	616
2017-11-30	9.43	9.5	9.43	9.49	0.05	0.53	157221.0	1488962.3	140
2017-11-29	9.49	9.5	9.44	9.44	-0.05	-0.53	402949.0	3818301.2	162
2017-11-28	9.4	9.54	9.4	9.49	0.07	0.74	277336.0	2624484.44	242
2017-11-27	9.44	9.55	9.39	9.42	0.03	0.32	258561.0	2445690.13	237
2017-11-26	9.36	9.45	9.36	9.39	0.04	0.43	232111.0	2186587.18	182
2017-11-23	9.29	9.36	9.26	9.35	0.08	0.86	155912.0	1450862.67	125
2017-11-22	9.3	9.3	9.25	9.27	0.02	0.22	57021.0	528548.03	96
2017-11-21	9.32	9.32	9.2	9.25	-0.11	-1.18	140074.0	1299433.63	145
2017-11-20	9.36	9.4	9.35	9.36	0.02	0.21	103165.0	965508.47	98
2017-11-19	9.38	9.38	9.3	9.34	0.09	0.97	141353.0	1320957.1	130
2017-11-16	9.55	9.55	9.22	9.25	-0.25	-2.63	288823.0	2710070.84	205
2017-11-15	9.4	9.57	9.4	9.5	0.09	0.96	588926.0	5597214.46	287
2017-11-14	9.35	9.44	9.32	9.41	0.06	0.64	310975.0	2915346.21	247
2017-11-13	9.35	9.38	9.24	9.35	0.01	0.11	295119.0	2749507.21	260
2017-11-12	9.51	9.51	9.3	9.34	-0.05	-0.53	405143.0	3816336.38	364
2017-11-09	9.45	9.5	9.38	9.39	-0.15	-1.57	489160.0	4610687.38	410
2017-11-08	9.37	9.62	9.22	9.54	0.2	2.14	766126.0	7290724.24	502
2017-11-07	9.98	9.99	9.0	9.34	-0.61	-6.13	1419799.0	13448578.87	841
2017-11-06	10.14	10.22	9.91	9.95	-0.23	-2.26	814370.0	8160713.89	584
2017-11-05	9.7	10.32	9.6	10.18	0.16	1.6	2205005.0	22388568.01	1117
2017-11-02	9.63	10.3	9.62	10.02	0.4	4.16	2537932.0	25484787.84	1245
2017-11-01	9.74	9.74	9.6	9.62	-0.14	-1.43	483174.0	4675869.74	303
2017-10-31	9.6	9.84	9.54	9.76	0.1	1.04	528185.0	5118395.42	468
2017-10-30	9.95	9.99	9.51	9.66	-0.28	-2.82	639989.0	6214639.25	510
2017-10-29	10.26	10.44	9.9	9.94	-0.25	-2.45	1859506.0	18756840.63	1260
2017-10-26	10.06	10.8	9.96	10.19	0.18	1.8	6489190.0	67816125.66	3021
2017-10-25	9.45	10.22	9.24	10.01	0.71	7.63	5304202.0	52374859.75	1966
2017-10-24	9.05	9.5	9.04	9.3	0.22	2.42	697008.0	6526488.45	505
2017-10-23	9.06	9.1	9.04	9.08	0.04	0.44	190965.0	1731886.27	111
2017-10-22	9.16	9.16	9.04	9.04	-0.06	-0.66	175021.0	1589854.83	137
2017-10-19	9.2	9.2	9.1	9.1	-0.01	-0.11	115954.0	1055659.93	99
2017-10-18	9.1	9.12	9.1	9.11	-0.01	-0.11	48230.0	439119.59	47
2017-10-17	9.03	9.1	9.03	9.12	0.08	0.88	28848.0	261787.91	71
2017-10-16	9.02	9.05	9.02	9.04	0.01	0.11	53357.0	482031.34	77
2017-10-15	9.1	9.19	9.05	9.03	-0.05	-0.55	169221.0	1539410.74	128
2017-10-12	9.15	9.15	9.02	9.08	-0.13	-1.41	148194.0	1349862.12	130
2017-10-11	9.32	9.32	9.22	9.21	-0.13	-1.39	90301.0	838450.01	94
2017-10-10	9.35	9.35	9.27	9.34	-0.01	-0.11	76713.0	713653.33	72
2017-10-09	9.34	9.52	9.34	9.35	0.02	0.21	1198173.0	11274789.12	142
2017-10-08	9.46	9.49	9.2	9.33	-0.15	-1.58	245127.0	2292331.79	154
2017-10-05	9.48	9.5	9.47	9.48	-0.02	-0.21	98601.0	934842.42	57
2017-10-04	9.48	9.51	9.47	9.5	-0.01	-0.11	541549.0	5144417.5	62
2017-10-03	9.5	9.54	9.5	9.51	0.01	0.11	42323.0	402722.34	58
2017-10-02	9.52	9.52	9.48	9.5	0.0	0.0	30026.0	285355.11	56
2017-10-01	9.48	9.49	9.47	9.5	0.0	0.0	150841.0	1428982.1	64
2017-09-28	9.46	9.55	9.46	9.5	-0.04	-0.42	121219.0	1155880.58	69
2017-09-27	9.48	9.54	9.48	9.54	0.07	0.74	111750.0	1063482.37	66
2017-09-26	9.53	9.53	9.47	9.47	-0.02	-0.21	83717.0	794889.83	84
2017-09-25	9.45	9.5	9.45	9.49	-0.01	-0.11	72716.0	688297.15	98
2017-09-21	9.45	9.51	9.42	9.5	0.03	0.32	106098.0	1003878.61	125
2017-09-20	9.49	9.5	9.46	9.47	-0.04	-0.42	47204.0	447303.28	94
2017-09-19	9.51	9.52	9.49	9.51	-0.01	-0.11	123099.0	1170430.4	115
2017-09-18	9.52	9.52	9.52	9.52	-0.01	-0.1	34352.0	327085.44	79
2017-09-17	9.5	9.54	9.5	9.53	0.03	0.32	49984.0	476409.71	74
2017-09-14	9.55	9.56	9.5	9.5	-0.05	-0.52	109967.0	1048720.2	87
2017-09-13	9.54	9.56	9.5	9.55	0.0	0.0	55259.0	526270.55	87
2017-09-12	9.56	9.56	9.54	9.55	-0.01	-0.1	77277.0	738093.72	94
2017-09-11	9.56	9.58	9.54	9.56	0.01	0.1	77704.0	742474.98	110
2017-09-10	9.65	9.65	9.53	9.55	-0.02	-0.21	120882.0	1158941.15	94
2017-09-07	9.52	9.55	9.5	9.57	0.04	0.42	58625.0	558839.66	79
2017-09-06	9.6	9.67	9.6	9.53	0.03	0.32	298085.0	2864396.39	112
2017-08-29	9.5	9.51	9.46	9.5	0.02	0.21	45554.0	432397.03	48
2017-08-28	9.46	9.5	9.46	9.48	0.02	0.21	61856.0	586723.99	76
2017-08-27	9.5	9.5	9.45	9.46	-0.04	-0.42	59489.0	563414.17	88
2017-08-24	9.56	9.56	9.48	9.5	-0.11	-1.14	102603.0	977286.43	111
2017-08-23	9.68	9.68	9.56	9.61	-0.07	-0.72	213934.0	2054928.35	121
2017-08-22	9.75	9.75	9.65	9.68	-0.08	-0.82	105149.0	1019735.18	109
2017-08-21	9.8	9.81	9.75	9.76	-0.03	-0.31	123834.0	1210509.4	97
2017-08-20	9.74	9.81	9.73	9.79	0.09	0.93	306181.0	2999789.02	144
2017-08-17	9.65	9.74	9.65	9.7	0.13	1.36	252915.0	2457320.38	185
2017-08-16	9.6	9.65	9.56	9.57	0.04	0.42	98791.0	947898.45	150
2017-08-15	9.48	9.55	9.48	9.53	0.06	0.63	105674.0	1007037.3	124
2017-08-14	9.44	9.56	9.44	9.47	0.03	0.32	144942.0	1378005.46	151
2017-08-13	9.4	9.5	9.36	9.44	0.08	0.85	144486.0	1362995.2	180
2017-08-10	9.28	9.38	9.28	9.36	0.04	0.43	74634.0	697759.78	107
2017-08-09	9.2	9.33	9.2	9.32	0.1	1.08	126830.0	1177897.01	144
2017-08-08	9.25	9.27	9.22	9.22	-0.03	-0.32	107226.0	990531.4	148
2017-08-07	9.25	9.25	9.21	9.25	-0.01	-0.11	83610.0	772071.44	152
2017-08-06	9.29	9.29	9.25	9.26	-0.05	-0.54	101845.0	944056.97	142
2017-08-03	9.34	9.34	9.32	9.31	0.02	0.22	28234.0	263225.3	87
2017-08-02	9.22	9.3	9.22	9.29	-0.07	-0.75	105617.0	976607.42	127
2017-08-01	9.37	9.37	9.36	9.36	0.04	0.43	61610.0	577193.79	129
2017-07-31	9.52	9.52	9.25	9.32	-0.2	-2.1	161683.0	1518278.47	167
2017-07-30	9.6	9.6	9.51	9.52	-0.12	-1.24	69075.0	659382.22	105
2017-07-27	9.69	9.69	9.6	9.64	-0.02	-0.21	123521.0	1188290.68	106
2017-07-26	9.7	9.7	9.66	9.66	-0.03	-0.31	41761.0	403853.75	69
2017-07-25	9.7	9.72	9.67	9.69	-0.02	-0.21	82810.0	803449.51	87
2017-07-24	9.75	9.75	9.7	9.71	-0.12	-1.22	82274.0	801557.07	120
2017-07-23	9.87	9.9	9.82	9.83	-0.01	-0.1	146510.0	1445420.98	110
2017-07-20	9.85	9.86	9.81	9.84	0.04	0.41	62170.0	611761.83	75
2017-07-19	9.84	9.84	9.78	9.8	-0.03	-0.31	75974.0	745221.14	97
2017-07-18	9.85	9.89	9.82	9.83	0.01	0.1	71188.0	700355.81	103
2017-07-17	9.85	9.86	9.84	9.82	-0.06	-0.61	29437.0	289780.83	96
2017-07-16	9.85	9.86	9.84	9.88	0.03	0.3	49506.0	487631.44	90
2017-07-13	9.87	9.88	9.86	9.85	0.0	0.0	62433.0	616035.72	96
2017-07-12	9.87	9.89	9.84	9.85	-0.02	-0.2	153953.0	1517597.13	120
2017-07-11	9.89	9.89	9.85	9.87	-0.03	-0.3	61080.0	602741.96	75
2017-07-10	9.92	9.92	9.86	9.9	-0.04	-0.4	183446.0	1814259.1	145
2017-07-09	10.0	10.02	9.9	9.94	-0.12	-1.19	171011.0	1706556.81	131
2017-07-06	9.98	10.34	9.98	10.06	0.18	1.82	974351.0	9916201.99	650
2017-07-05	9.85	9.89	9.85	9.88	0.02	0.2	85978.0	848983.37	59
2017-07-04	9.84	9.9	9.84	9.86	-0.03	-0.3	115892.0	1143212.44	111
2017-07-03	9.9	9.9	9.86	9.89	0.04	0.41	47292.0	467108.53	85
2017-07-02	9.9	9.95	9.85	9.85	-0.05	-0.51	267249.0	2644945.52	170
2017-06-22	9.9	9.92	9.84	9.9	0.01	0.1	210394.0	2081559.9	146
2017-06-21	9.9	9.96	9.87	9.89	0.0	0.0	339440.0	3363596.91	190
2017-06-20	9.95	9.96	9.86	9.89	0.0	0.0	65390.0	648809.72	74
2017-06-19	9.77	9.9	9.77	9.89	0.12	1.23	62946.0	619260.54	86
2017-06-18	9.84	9.84	9.8	9.77	-0.02	-0.2	35831.0	351875.74	72
2017-06-15	9.75	9.82	9.75	9.79	0.01	0.1	54222.0	529678.86	92
2017-06-14	9.82	9.82	9.76	9.78	-0.04	-0.41	42881.0	420266.02	76
2017-06-13	9.8	9.83	9.8	9.82	0.01	0.1	70279.0	689772.48	78
2017-06-12	9.8	9.81	9.77	9.81	0.01	0.1	58317.0	571200.62	60
2017-06-11	9.85	9.87	9.8	9.8	-0.07	-0.71	134698.0	1322570.6	110
2017-06-08	9.9	9.9	9.87	9.87	-0.03	-0.3	28938.0	286206.57	57
2017-06-07	9.85	10.0	9.85	9.9	-0.01	-0.1	79992.0	795483.72	63
2017-06-06	9.93	9.93	9.9	9.91	0.0	0.0	45992.0	455738.47	62
2017-06-05	9.96	9.96	9.9	9.91	-0.05	-0.5	59322.0	588935.52	87
2017-06-04	9.98	10.0	9.96	9.96	0.06	0.61	83793.0	835685.33	107
2017-06-01	10.0	10.0	9.9	9.9	-0.05	-0.5	82538.0	820070.45	73
2017-05-31	9.95	10.0	9.85	9.95	0.09	0.91	103897.0	1028625.4	75
2017-05-30	9.95	10.0	9.85	9.86	-0.03	-0.3	255525.0	2531190.45	132
2017-05-29	9.9	9.9	9.85	9.89	0.06	0.61	72616.0	716387.0	95
2017-05-28	9.9	9.9	9.8	9.83	-0.12	-1.21	113346.0	1116162.5	132
2017-05-25	9.95	9.95	9.95	9.95	-0.04	-0.4	65920.0	655685.45	108
2017-05-24	10.05	10.05	10.0	9.99	-0.05	-0.5	130038.0	1301424.5	107
2017-05-23	10.05	10.05	10.0	10.04	-0.06	-0.59	111050.0	1115759.4	108
2017-05-22	10.1	10.15	10.1	10.1	0.05	0.5	43645.0	441190.7	86
2017-05-21	10.15	10.2	10.05	10.05	-0.05	-0.5	206314.0	2086523.05	107
2017-05-18	10.15	10.2	10.1	10.1	-0.05	-0.49	204358.0	2073395.9	99
2017-05-17	10.15	10.15	10.15	10.15	0.0	0.0	97010.0	984633.5	94
2017-05-16	10.15	10.15	10.1	10.15	0.05	0.5	193411.0	1961955.35	108
2017-05-15	10.05	10.1	10.05	10.1	0.05	0.5	221014.0	2230916.35	108
2017-05-14	10.05	10.1	10.05	10.05	0.02	0.2	376051.0	3788153.0	121
2017-05-11	10.0	10.05	10.0	10.03	0.03	0.3	228412.0	2293272.3	147
2017-05-10	10.0	10.1	10.0	10.0	-0.02	-0.2	169980.0	1704518.05	100
2017-05-09	9.95	10.05	9.95	10.02	0.02	0.2	169399.0	1692983.65	117
2017-05-08	10.0	10.0	9.95	10.0	0.02	0.2	191094.0	1906432.9	127
2017-05-07	10.0	10.0	9.9	9.98	-0.02	-0.2	158051.0	1572710.75	200
2017-05-04	10.05	10.1	10.0	10.0	-0.1	-0.99	419054.0	4207229.75	288
2017-05-03	10.1	10.15	10.05	10.1	0.0	0.0	274063.0	2772348.65	190
2017-05-02	10.2	10.2	10.1	10.1	-0.05	-0.49	181058.0	1831443.7	153
2017-05-01	10.1	10.25	10.1	10.15	0.03	0.3	298824.0	3038332.3	182
2017-04-30	10.15	10.15	10.05	10.12	-0.02	-0.2	156799.0	1586444.45	130
2017-04-27	10.1	10.15	10.05	10.14	0.09	0.9	156918.0	1584352.9	122
2017-04-26	10.05	10.1	10.0	10.05	0.02	0.2	254166.0	2556229.9	119
2017-04-25	10.1	10.1	10.0	10.03	-0.06	-0.59	158688.0	1594112.15	127
2017-04-24	10.15	10.15	10.05	10.09	-0.01	-0.1	356055.0	3593433.85	154
2017-04-23	10.1	10.2	10.1	10.1	0.1	1.0	232483.0	2353400.45	174
2017-04-20	10.05	10.05	10.0	10.0	-0.06	-0.6	176917.0	1773185.7	198
2017-04-19	10.1	10.1	10.0	10.06	-0.04	-0.4	126989.0	1278074.3	195
2017-04-18	10.3	10.3	10.1	10.1	-0.17	-1.66	189984.0	1931489.15	201
2017-04-17	10.2	10.3	10.2	10.27	-0.02	-0.19	126982.0	1300482.4	134
2017-04-16	10.25	10.25	10.2	10.29	0.03	0.29	124335.0	1271309.65	185
2017-04-13	10.3	10.3	10.25	10.26	-0.03	-0.29	155396.0	1598373.3	158
2017-04-12	10.2	10.35	10.2	10.29	0.06	0.59	233459.0	2401468.95	208
2017-04-11	10.35	10.35	10.2	10.23	-0.14	-1.35	302939.0	3117047.95	227
2017-04-10	10.4	10.4	10.3	10.37	-0.03	-0.29	152686.0	1581272.15	175
2017-04-09	10.45	10.5	10.4	10.4	-0.08	-0.76	248085.0	2593946.05	241
2017-04-06	10.5	10.55	10.45	10.48	-0.02	-0.19	306184.0	3214905.15	201
2017-04-05	10.55	10.6	10.5	10.5	-0.05	-0.47	355541.0	3741734.55	255
2017-04-04	10.6	10.6	10.45	10.55	-0.04	-0.38	362954.0	3818655.6	256
2017-04-03	10.65	10.65	10.6	10.59	-0.06	-0.56	117201.0	1245075.25	156
2017-04-02	10.65	10.7	10.6	10.65	0.03	0.28	252438.0	2687628.55	174
2017-03-30	10.6	10.65	10.6	10.62	0.03	0.28	357239.0	3800958.6	210
2017-03-29	10.65	10.7	10.6	10.59	-0.01	-0.09	325086.0	3454943.95	209
2017-03-28	10.65	10.65	10.6	10.6	-0.09	-0.84	333193.0	3535337.5	216
2017-03-27	10.75	10.75	10.6	10.69	-0.1	-0.93	268454.0	2863311.9	232
2017-03-26	10.85	10.85	10.8	10.79	-0.05	-0.46	150533.0	1631507.05	121
2017-03-23	10.85	10.85	10.8	10.84	0.04	0.37	229512.0	2485292.0	138
2017-03-22	10.85	10.9	10.75	10.8	-0.15	-1.37	165934.0	1789542.2	182
2017-03-21	10.95	11.0	10.9	10.95	-0.01	-0.09	184212.0	2017678.1	138
2017-03-20	11.0	11.0	10.95	10.96	-0.03	-0.27	161408.0	1773637.75	145
2017-03-19	11.0	11.0	10.9	10.99	0.0	0.0	182015.0	1991907.0	170
2017-03-16	11.05	11.1	10.95	10.99	-0.01	-0.09	369036.0	4063407.4	220
2017-03-15	11.1	11.1	11.0	11.0	-0.04	-0.36	209253.0	2308356.25	154
2017-03-14	11.1	11.1	10.75	11.04	-0.01	-0.09	431345.0	4690710.4	317
2017-03-13	11.15	11.2	11.05	11.05	-0.18	-1.6	204889.0	2277444.4	213
2017-03-12	11.2	11.25	11.15	11.23	-0.02	-0.18	65406.0	732109.55	99
2017-03-09	11.35	11.35	11.2	11.25	-0.1	-0.88	178091.0	2008276.6	156
2017-03-08	11.4	11.4	11.35	11.35	-0.04	-0.35	166979.0	1895862.35	86
2017-03-07	11.3	11.45	11.3	11.39	0.08	0.71	51424.0	584959.75	117
2017-03-06	11.35	11.35	11.3	11.31	-0.09	-0.79	162143.0	1837854.7	142
2017-03-05	11.45	11.5	11.4	11.4	-0.11	-0.96	125169.0	1429518.15	98
2017-03-02	11.5	11.6	11.5	11.51	0.01	0.09	113018.0	1304174.85	105
2017-03-01	11.6	11.6	11.45	11.5	-0.04	-0.35	427269.0	4921511.75	142
2017-02-28	11.3	11.6	11.2	11.54	0.28	2.49	1092547.0	12545671.85	332
2017-02-27	11.45	11.5	11.25	11.26	-0.28	-2.43	499654.0	5679229.45	258
2017-02-26	11.45	11.6	11.45	11.54	0.21	1.85	634129.0	7312042.2	316
2017-02-23	11.3	11.5	11.25	11.33	-0.01	-0.09	808124.0	9190503.7	339
2017-02-22	11.4	11.4	11.3	11.34	-0.03	-0.26	436039.0	4944331.3	218
2017-02-21	11.45	11.45	11.3	11.37	-0.08	-0.7	482622.0	5480848.0	214
2017-02-20	11.55	11.6	11.45	11.45	-0.11	-0.95	412516.0	4756312.8	130
2017-02-19	11.7	11.7	11.55	11.56	-0.08	-0.69	230938.0	2686347.9	137
2017-02-16	11.7	11.75	11.5	11.64	-0.05	-0.43	1303963.0	15155853.0	300
2017-02-15	11.6	11.7	11.6	11.69	0.03	0.26	97214.0	1133973.75	90
2017-02-14	11.7	11.7	11.65	11.66	-0.04	-0.34	38736.0	452650.8	78
2017-02-13	11.75	11.8	11.65	11.7	-0.04	-0.34	136194.0	1597667.05	125
2017-02-12	11.75	11.75	11.7	11.74	0.09	0.77	254652.0	2986586.55	197
2017-02-09	11.65	11.7	11.6	11.65	0.0	0.0	119112.0	1389556.85	106
2017-02-08	11.6	11.7	11.5	11.65	-0.09	-0.77	219251.0	2539619.15	196
2017-02-07	11.8	11.85	11.7	11.74	-0.06	-0.51	163537.0	1921191.75	138
2017-02-06	11.75	11.8	11.75	11.8	0.01	0.08	93347.0	1098123.2	104
2017-02-05	11.95	11.95	11.75	11.79	-0.16	-1.34	132761.0	1571431.35	164
2017-02-02	11.95	12.0	11.85	11.95	0.05	0.42	72082.0	859669.3	118
2017-02-01	11.9	12.0	11.9	11.9	-0.09	-0.75	393402.0	4706711.0	155
2017-01-31	11.9	12.0	11.8	11.99	0.09	0.76	218834.0	2603324.6	173
2017-01-30	12.0	12.05	11.9	11.9	-0.1	-0.83	155119.0	1859618.05	151
2017-01-29	11.95	12.25	11.85	12.0	0.13	1.1	652663.0	7839966.1	415
2017-01-26	11.9	11.95	11.7	11.87	0.08	0.68	340044.0	4020423.15	243
2017-01-25	11.9	12.0	11.75	11.79	-0.16	-1.34	500009.0	5964077.65	368
2017-01-24	11.3	12.0	11.3	11.95	0.67	5.94	988315.0	11590862.7	683
2017-01-23	11.15	11.3	11.15	11.28	0.1	0.89	265747.0	2984839.5	209
2017-01-22	11.1	11.2	11.05	11.18	0.11	0.99	119435.0	1327654.45	172
2017-01-19	11.05	11.1	11.0	11.07	-0.02	-0.18	133023.0	1468256.85	131
2017-01-18	11.0	11.25	11.0	11.09	0.05	0.45	428008.0	4757075.8	219
2017-01-17	11.2	11.2	11.0	11.04	-0.24	-2.13	389868.0	4327992.75	265
2017-01-16	11.5	11.5	11.1	11.28	-0.22	-1.91	310868.0	3497040.85	271
2017-01-15	11.6	11.65	11.5	11.5	0.0	0.0	334547.0	3867165.15	184
2017-01-12	11.6	11.65	11.5	11.5	-0.15	-1.29	256453.0	2966205.0	248
2017-01-11	11.85	11.9	11.65	11.65	-0.25	-2.1	349567.0	4127745.2	196
2017-01-10	12.2	12.3	11.85	11.9	-0.46	-3.72	578589.0	6947182.95	540
2017-01-09	12.6	12.6	12.35	12.36	-0.23	-1.83	123257.0	1534017.7	171
2017-01-08	12.75	12.8	12.55	12.59	-0.14	-1.1	183828.0	2325378.75	133
2017-01-05	12.8	12.8	12.7	12.73	-0.02	-0.16	71434.0	911059.0	90
2017-01-04	12.7	12.85	12.7	12.75	0.0	0.0	177809.0	2273474.45	130
2017-01-03	12.85	12.85	12.7	12.75	-0.02	-0.16	231026.0	2948137.85	180
2017-01-02	12.75	12.85	12.75	12.77	-0.02	-0.16	142256.0	1820320.85	158
2017-01-01	12.85	12.85	12.8	12.79	-0.04	-0.31	125036.0	1603018.75	115
2016-12-29	12.8	12.85	12.75	12.83	0.03	0.23	63212.0	808575.9	112
2016-12-28	12.8	12.9	12.75	12.8	-0.03	-0.23	659760.0	8454519.65	337
2016-12-27	12.75	12.85	12.75	12.83	0.11	0.86	195909.0	2509247.9	160
2016-12-26	12.8	12.8	12.7	12.72	-0.13	-1.01	94649.0	1207910.15	126
2016-12-25	12.95	12.95	12.75	12.85	0.15	1.18	94586.0	1213844.6	133
2016-12-22	12.45	12.7	12.45	12.7	0.14	1.11	198405.0	2502777.0	148
2016-12-21	12.6	12.65	12.55	12.56	0.07	0.56	157923.0	1990481.95	111
2016-12-20	12.7	12.7	12.45	12.49	-0.26	-2.04	108343.0	1356651.5	168
2016-12-19	12.95	13.0	12.75	12.75	-0.18	-1.39	604802.0	7786365.5	214
2016-12-18	12.9	12.95	12.8	12.93	0.0	0.0	637628.0	8213978.2	206
2016-12-15	12.75	12.95	12.7	12.93	0.18	1.41	943638.0	12096567.25	253
2016-12-14	12.7	12.85	12.7	12.75	0.01	0.08	674071.0	8626797.4	209
2016-12-13	12.8	12.8	12.6	12.74	-0.06	-0.47	845382.0	10764260.9	266
2016-12-12	13.0	13.0	12.75	12.8	-0.15	-1.16	805777.0	10378036.55	362
2016-12-11	13.0	13.0	12.9	12.95	0.05	0.39	591899.0	7666093.75	282
2016-12-08	12.9	12.95	12.9	12.9	-0.03	-0.23	518962.0	6708206.65	182
2016-12-07	12.95	12.95	12.9	12.93	0.07	0.54	348619.0	4501239.15	190
2016-12-06	12.9	12.95	12.8	12.86	0.01	0.08	906814.0	11690642.6	234
2016-12-05	12.75	12.85	12.5	12.85	0.0	0.0	552974.0	7044173.7	257
2016-12-04	12.9	12.95	12.75	12.85	0.24	1.9	1820573.0	23460558.45	330
2016-12-01	12.45	12.75	12.45	12.61	0.31	2.52	884653.0	11125046.05	403
2016-11-30	12.15	12.45	12.15	12.3	0.25	2.07	868541.0	10655640.25	341
2016-11-29	12.05	12.15	12.0	12.05	0.05	0.42	912028.0	11024124.9	250
2016-11-28	11.95	12.1	11.9	12.0	0.08	0.67	731528.0	8785996.05	211
2016-11-27	12.0	12.1	11.9	11.92	-0.08	-0.67	593464.0	7127434.2	240
2016-11-24	12.0	12.05	11.9	12.0	0.05	0.42	715452.0	8576154.85	340
2016-11-23	11.65	12.0	11.65	11.95	0.35	3.02	821887.0	9719502.75	357
2016-11-22	11.45	11.65	11.45	11.6	0.12	1.05	265853.0	3075769.4	167
2016-11-21	11.65	11.65	11.45	11.48	-0.17	-1.46	340034.0	3923867.6	183
2016-11-20	11.7	11.7	11.55	11.65	-0.11	-0.94	239493.0	2785130.1	169
2016-11-17	11.65	11.8	11.6	11.76	0.03	0.26	213204.0	2505269.45	159
2016-11-16	11.6	11.75	11.55	11.73	0.26	2.27	298891.0	3486657.95	186
2016-11-15	11.65	11.75	11.2	11.47	-0.13	-1.12	453838.0	5256778.25	299
2016-11-14	11.7	11.85	11.5	11.6	-0.03	-0.26	485065.0	5686861.1	336
2016-11-13	11.4	11.65	11.35	11.63	0.29	2.56	619668.0	7132467.2	274
2016-11-10	11.0	11.4	11.0	11.34	0.34	3.09	616536.0	6959221.35	336
2016-11-09	10.5	11.05	10.5	11.0	0.06	0.55	943066.0	10270264.4	418
2016-11-08	10.45	11.15	10.45	10.94	0.53	5.09	991454.0	10771854.0	466
2016-11-07	10.35	10.45	10.3	10.41	0.15	1.46	392563.0	4074676.25	221
2016-11-06	10.1	10.3	10.1	10.26	0.25	2.5	526576.0	5357948.3	284
2016-11-03	9.75	10.05	9.75	10.01	0.28	2.88	464640.0	4610628.2	225
2016-11-02	9.7	9.8	9.7	9.73	-0.02	-0.21	298209.0	2909140.75	121
2016-11-01	9.75	9.8	9.7	9.75	-0.05	-0.51	272906.0	2661986.4	161
2016-10-31	9.75	9.8	9.7	9.8	0.07	0.72	264878.0	2582579.35	151
2016-10-30	9.65	9.75	9.6	9.73	0.04	0.41	412782.0	3994180.3	167
2016-10-27	9.6	9.75	9.6	9.69	0.06	0.62	367913.0	3566801.0	175
2016-10-26	9.55	9.7	9.5	9.63	0.05	0.52	411748.0	3945589.75	225
2016-10-25	9.45	9.6	9.4	9.58	0.12	1.27	590524.0	5609378.55	270
2016-10-24	9.4	9.5	9.3	9.46	0.09	0.96	454229.0	4288145.6	211
2016-10-23	9.25	9.4	9.2	9.37	0.08	0.86	287194.0	2679889.6	181
2016-10-20	9.15	9.3	9.1	9.29	0.17	1.86	471455.0	4335662.85	251
2016-10-19	9.25	9.25	9.0	9.12	-0.07	-0.76	380835.0	3469545.4	220
2016-10-18	9.2	9.4	9.1	9.19	-0.36	-3.77	230699.0	2143192.6	214
2016-10-17	9.7	9.7	9.55	9.55	-0.21	-2.15	255346.0	2452599.25	168
2016-10-16	9.8	9.8	9.7	9.76	-0.07	-0.71	162073.0	1586068.45	151
2016-10-13	9.85	10.1	9.75	9.83	-0.08	-0.81	469303.0	4648422.2	277
2016-10-12	9.9	9.95	9.9	9.91	-0.03	-0.3	180799.0	1791471.2	126
2016-10-11	9.9	9.95	9.9	9.94	0.05	0.51	184663.0	1833755.85	139
2016-10-10	9.8	9.9	9.75	9.89	-0.01	-0.1	138567.0	1367470.6	126
2016-10-09	10.05	10.05	9.9	9.9	-0.15	-1.49	300438.0	2987219.8	189
2016-10-06	10.05	10.1	10.0	10.05	0.1	1.01	340171.0	3416734.75	191
2016-10-05	9.9	10.0	9.8	9.95	0.09	0.91	369624.0	3649092.25	297
2016-10-04	9.85	9.9	9.7	9.86	0.01	0.1	364200.0	3579222.45	254
2016-10-03	9.9	10.0	9.5	9.85	-0.03	-0.3	552520.0	5421494.4	385
2016-10-02	10.55	10.6	9.85	9.88	-0.66	-6.26	781008.0	7899475.95	522
2016-09-29	10.45	10.6	10.25	10.54	0.05	0.48	318129.0	3326415.35	255
2016-09-28	10.5	10.8	10.4	10.49	-0.38	-3.5	470984.0	4959180.0	413
2016-09-27	11.3	11.3	10.9	10.87	-0.44	-3.89	291609.0	3213728.75	313
2016-09-26	11.35	11.4	11.35	11.31	-0.04	-0.35	90900.0	1033765.9	98
2016-09-25	11.4	11.4	11.3	11.35	-0.14	-1.22	89270.0	1013511.7	113
2016-09-21	11.4	11.45	11.4	11.49	0.05	0.44	94394.0	1078723.5	115
2016-09-20	11.45	11.45	11.3	11.44	-0.01	-0.09	92353.0	1052293.3	125
2016-09-19	11.55	11.55	11.4	11.45	-0.1	-0.87	294745.0	3382402.25	182
2016-09-18	11.7	11.7	11.55	11.55	-0.11	-0.94	185340.0	2151761.3	130
2016-09-08	11.65	11.8	11.6	11.66	-0.02	-0.17	275042.0	3209967.15	196
2016-09-07	11.65	11.7	11.6	11.68	-0.01	-0.09	94695.0	1102745.8	132
2016-09-06	11.75	11.8	11.65	11.69	-0.01	-0.09	139001.0	1631422.15	150
2016-09-05	11.65	11.75	11.65	11.7	0.05	0.43	199997.0	2344719.45	176
2016-09-04	11.7	11.75	11.6	11.65	0.01	0.09	291939.0	3405908.6	188
2016-09-01	11.7	11.7	11.55	11.64	-0.1	-0.85	201796.0	2338612.85	186
2016-08-31	11.8	11.9	11.75	11.74	-0.19	-1.59	144010.0	1700770.6	168
2016-08-30	11.75	11.95	11.75	11.93	0.09	0.76	156694.0	1857780.6	175
2016-08-29	11.75	11.85	11.75	11.84	0.09	0.77	147635.0	1744592.85	164
2016-08-28	11.55	11.85	11.55	11.75	0.28	2.44	159570.0	1870107.0	240
2016-08-25	11.7	11.7	11.4	11.47	-0.14	-1.21	276192.0	3190200.6	248
2016-08-24	11.8	11.8	11.5	11.61	-0.21	-1.78	177188.0	2079884.25	181
2016-08-23	11.85	11.85	11.75	11.82	-0.03	-0.25	92928.0	1097391.4	136
2016-08-22	12.0	12.0	11.85	11.85	-0.15	-1.25	160945.0	1912044.85	166
2016-08-21	12.05	12.1	12.0	12.0	-0.05	-0.41	221138.0	2661773.0	151
2016-08-18	12.05	12.1	11.95	12.05	-0.07	-0.58	359661.0	4325094.75	306
2016-08-17	12.15	12.2	12.05	12.12	-0.08	-0.66	466614.0	5658115.3	255
2016-08-16	12.25	12.25	12.15	12.2	0.0	0.0	225924.0	2755315.9	159
2016-08-15	12.25	12.25	12.1	12.2	-0.39	-3.1	805791.0	9816128.95	460
2016-08-14	12.5	12.65	12.5	12.59	0.13	1.04	1023370.0	12877991.5	417
2016-08-11	12.35	12.6	12.35	12.46	0.24	1.96	1768912.0	22052205.25	674
2016-08-10	12.25	12.25	12.2	12.22	-0.01	-0.08	134077.0	1639414.15	105
2016-08-09	12.3	12.3	12.2	12.23	-0.02	-0.16	290974.0	3567157.65	163
2016-08-08	12.25	12.3	12.25	12.25	0.0	0.0	143568.0	1760195.9	127
2016-08-07	12.25	12.25	12.2	12.25	0.04	0.33	88706.0	1086108.65	88
2016-08-04	12.2	12.25	12.2	12.21	-0.02	-0.16	161789.0	1976756.2	147
2016-08-03	12.2	12.3	12.2	12.23	-0.03	-0.24	216909.0	2656365.55	104
2016-08-02	12.25	12.3	12.2	12.26	-0.08	-0.65	132603.0	1624765.7	126
2016-08-01	12.25	12.3	12.25	12.34	0.05	0.41	156833.0	1924880.05	130
2016-07-31	12.4	12.4	12.15	12.29	-0.16	-1.29	499347.0	6118976.5	226
2016-07-28	12.4	12.5	12.35	12.45	0.06	0.48	250467.0	3103601.85	168
2016-07-27	12.4	12.45	12.3	12.39	-0.05	-0.4	268288.0	3317359.15	171
2016-07-26	12.4	12.5	12.4	12.44	0.01	0.08	338849.0	4223854.15	173
2016-07-25	12.55	12.55	12.4	12.43	-0.04	-0.32	270179.0	3362444.9	172
2016-07-24	12.5	12.55	12.45	12.47	-0.08	-0.64	292050.0	3650746.2	181
2016-07-21	12.5	12.55	12.5	12.55	0.01	0.08	330960.0	4144796.9	199
2016-07-20	12.6	12.6	12.5	12.54	-0.03	-0.24	213534.0	2679968.1	121
2016-07-19	12.6	12.6	12.55	12.57	-0.03	-0.24	148450.0	1866816.25	104
2016-07-18	12.65	12.65	12.6	12.6	-0.08	-0.63	215387.0	2718692.8	168
2016-07-17	12.65	12.7	12.55	12.68	0.09	0.71	468486.0	5921239.15	225
2016-07-14	12.75	12.75	12.6	12.59	-0.15	-1.18	590780.0	7466891.0	274
2016-07-13	12.6	12.8	12.55	12.74	0.14	1.11	505300.0	6393609.35	244
2016-07-12	12.55	12.6	12.55	12.6	0.1	0.8	315163.0	3966835.0	182
2016-07-11	12.5	12.55	12.45	12.5	-0.03	-0.24	291728.0	3644733.95	156
2016-07-10	12.55	12.55	12.5	12.53	0.04	0.32	400362.0	5005927.85	104
2016-06-30	12.5	12.55	12.45	12.49	-0.01	-0.08	496062.0	6194700.65	211
2016-06-29	12.55	12.55	12.5	12.5	0.0	0.0	288608.0	3610804.2	152
2016-06-28	12.5	12.55	12.45	12.5	-0.05	-0.4	196475.0	2456574.6	125
2016-06-27	12.5	12.55	12.45	12.55	0.06	0.48	264474.0	3309070.8	153
2016-06-26	12.2	12.5	12.2	12.49	-0.06	-0.48	720454.0	8881158.1	340
2016-06-23	12.5	12.6	12.5	12.55	0.04	0.32	319956.0	4020913.55	142
2016-06-22	12.65	12.65	12.5	12.51	-0.13	-1.03	368498.0	4634081.8	167
2016-06-21	12.65	12.65	12.6	12.64	0.02	0.16	238396.0	3009145.6	129
2016-06-20	12.65	12.65	12.55	12.62	-0.03	-0.24	303877.0	3832674.1	143
2016-06-19	12.5	12.85	12.5	12.65	0.17	1.36	1418602.0	18027134.65	469
2016-06-16	12.45	12.55	12.4	12.48	-0.02	-0.16	393993.0	4918717.4	173
2016-06-15	12.6	12.6	12.45	12.5	-0.1	-0.79	688315.0	8626747.4	251
2016-06-14	12.6	12.65	12.55	12.6	0.05	0.4	436825.0	5500856.9	149
2016-06-13	12.55	12.6	12.55	12.55	-0.04	-0.32	240376.0	3018887.05	117
2016-06-12	12.55	12.6	12.5	12.59	-0.01	-0.08	575903.0	7235928.95	210
2016-06-09	12.65	12.65	12.5	12.6	0.01	0.08	808504.0	10177100.05	278
2016-06-08	12.55	12.65	12.5	12.59	0.05	0.4	2021770.0	25461094.25	856
2016-06-07	12.5	12.6	12.5	12.54	0.02	0.16	459813.0	5761227.55	159
2016-06-06	12.5	12.55	12.4	12.52	0.03	0.24	371547.0	4639254.25	118
2016-06-05	12.6	12.6	12.45	12.49	-0.05	-0.4	506666.0	6344854.1	168
2016-06-02	12.65	12.65	12.55	12.54	-0.06	-0.48	325437.0	4097804.7	164
2016-06-01	12.5	12.65	12.5	12.6	-0.01	-0.08	197531.0	2483437.85	139
2016-05-31	12.5	12.65	12.4	12.61	0.12	0.96	795014.0	9957700.0	208
2016-05-30	12.75	12.75	12.45	12.49	-0.15	-1.19	831918.0	10438973.9	278
2016-05-29	12.0	12.8	12.0	12.64	0.11	0.88	972183.0	12195034.4	374
2016-05-26	12.6	12.65	12.5	12.53	-0.05	-0.4	480318.0	6038726.6	263
2016-05-25	12.65	12.8	12.55	12.58	0.0	0.0	907578.0	11448223.0	327
2016-05-24	12.35	12.6	12.35	12.58	0.2	1.62	646516.0	8064362.8	324
2016-05-23	12.85	12.85	12.35	12.38	-0.44	-3.43	1001468.0	12647243.3	559
2016-05-22	12.85	12.95	12.8	12.82	0.0	0.0	840146.0	10810339.4	359
2016-05-19	12.95	13.05	12.8	12.82	-0.13	-1.0	1596021.0	20606826.1	555
2016-05-18	13.05	13.15	12.9	12.95	0.06	0.47	1835071.0	23895079.2	704
2016-05-17	12.95	13.0	12.85	12.89	-0.04	-0.31	1241031.0	16050497.7	398
2016-05-16	13.1	13.1	12.85	12.93	-0.11	-0.84	973097.0	12555034.55	402
2016-05-15	13.0	13.3	12.95	13.04	0.07	0.54	2049561.0	26882909.25	730
2016-05-12	12.8	13.0	12.8	12.97	0.18	1.41	1049714.0	13543203.55	424
2016-05-11	12.75	12.8	12.75	12.79	0.09	0.71	359072.0	4590608.95	257
2016-05-10	12.7	12.8	12.65	12.7	-0.06	-0.47	427662.0	5451344.25	169
2016-05-09	12.75	12.85	12.7	12.76	0.02	0.16	426057.0	5436566.0	199
2016-05-08	12.7	12.85	12.7	12.74	0.03	0.24	976488.0	12468009.3	362
2016-05-05	12.65	12.75	12.65	12.71	0.05	0.39	195019.0	2476956.7	135
2016-05-04	12.65	12.7	12.55	12.66	-0.04	-0.31	381695.0	4819265.3	264
2016-05-03	12.85	12.9	12.65	12.7	-0.15	-1.17	944971.0	12084902.4	348
2016-05-02	12.9	13.0	12.8	12.85	-0.1	-0.77	732352.0	9430495.8	297
2016-05-01	13.1	13.15	12.9	12.95	-0.1	-0.77	1283119.0	16701368.35	455
2016-04-28	12.95	13.15	12.9	13.05	0.13	1.01	2505432.0	32648312.25	743
2016-04-27	12.8	12.95	12.75	12.92	0.13	1.02	1900275.0	24484415.8	480
2016-04-26	12.65	12.8	12.65	12.79	0.06	0.47	637256.0	8120934.1	287
2016-04-25	12.75	12.8	12.6	12.73	-0.05	-0.39	1090621.0	13849604.85	413
2016-04-24	12.75	12.85	12.7	12.78	0.08	0.63	1444157.0	18489505.05	508
2016-04-21	12.7	12.75	12.6	12.7	0.05	0.4	824143.0	10470713.25	355
2016-04-20	12.5	12.7	12.5	12.65	0.0	0.0	818628.0	10344327.55	369
2016-04-19	12.55	12.7	12.5	12.65	0.24	1.93	932153.0	11749105.65	424
2016-04-18	12.5	12.5	12.25	12.41	-0.14	-1.12	1244804.0	15362280.1	477
2016-04-17	12.65	12.7	12.5	12.55	-0.11	-0.87	854240.0	10750905.25	414
2016-04-14	12.8	12.8	12.65	12.66	-0.15	-1.17	1114397.0	14154264.65	471
2016-04-13	13.15	13.2	12.8	12.81	-0.27	-2.06	1885057.0	24338971.6	748
2016-04-12	12.1	13.25	12.1	13.08	1.03	8.55	6014559.0	78108111.0	1868
2016-04-11	12.15	12.15	12.05	12.05	-0.1	-0.82	621383.0	7510723.05	235
2016-04-10	12.1	12.2	12.05	12.15	0.11	0.91	1038658.0	12592034.5	410
2016-04-07	12.2	12.2	12.0	12.04	-0.05	-0.41	1166978.0	14099854.65	344
2016-04-06	12.15	12.3	12.05	12.09	-0.03	-0.25	1314140.0	15999025.7	344
2016-04-05	12.1	12.15	12.0	12.12	-0.03	-0.25	591085.0	7131975.05	251
2016-04-04	12.15	12.3	12.1	12.15	0.02	0.16	980927.0	11951113.25	345
2016-04-03	12.25	12.25	11.95	12.13	-0.21	-1.7	808501.0	9765072.2	333
2016-03-31	12.35	12.4	12.2	12.34	-0.05	-0.4	536349.0	6595848.75	318
2016-03-30	12.45	12.5	12.35	12.39	-0.01	-0.08	466921.0	5796933.95	236
2016-03-29	12.6	12.6	12.35	12.4	-0.19	-1.51	625228.0	7775758.65	326
2016-03-28	12.85	12.85	12.5	12.59	0.02	0.16	1868867.0	23803495.5	661
2016-03-27	12.9	13.0	12.5	12.57	-0.32	-2.48	1391142.0	17728917.9	478
2016-03-24	13.0	13.05	12.75	12.89	-0.2	-1.53	1683718.0	21695521.75	478
2016-03-23	13.2	13.2	13.0	13.09	-0.08	-0.61	1960484.0	25627362.25	585
2016-03-22	12.95	13.4	12.9	13.17	0.22	1.7	3411880.0	44835966.3	1117
2016-03-21	12.9	13.0	12.8	12.95	0.09	0.7	1620856.0	20900435.1	523
2016-03-20	12.9	12.95	12.8	12.86	0.02	0.16	1670489.0	21509556.75	503
2016-03-17	12.8	12.9	12.75	12.84	-0.3	-2.28	2079376.0	26701476.65	785
2016-03-16	13.0	13.2	12.95	13.14	0.21	1.62	1078078.0	14089869.7	414
2016-03-15	12.8	12.95	12.75	12.93	-0.02	-0.15	1044598.0	13403764.7	445
2016-03-14	13.1	13.15	12.95	12.95	-0.13	-0.99	862634.0	11254205.3	322
2016-03-13	13.1	13.15	13.05	13.08	0.14	1.08	765147.0	10014527.0	267
2016-03-10	12.95	13.05	12.9	12.94	-0.15	-1.15	1316111.0	17102396.2	449
2016-03-09	13.1	13.2	12.95	13.09	-0.07	-0.53	2971554.0	38860760.5	729
2016-03-08	13.05	13.2	12.95	13.16	0.12	0.92	3197410.0	41770312.8	607
2016-03-07	13.15	13.2	12.95	13.04	-0.01	-0.08	1766896.0	23077833.65	571
2016-03-06	12.75	13.15	12.75	13.05	0.46	3.65	2755717.0	35779715.8	880
2016-03-03	12.35	12.9	12.35	12.59	0.38	3.11	3731922.0	47064276.65	1119
2016-03-02	12.25	12.3	12.15	12.21	0.02	0.16	1923629.0	23498254.5	589
2016-03-01	12.05	12.25	12.05	12.19	0.19	1.58	2082029.0	25343846.7	558
2016-02-29	12.0	12.15	11.95	12.0	0.06	0.5	2258928.0	27192040.9	664
2016-02-28	11.8	12.0	11.7	11.94	0.3	2.58	3188131.0	37609176.05	787
2016-02-25	11.75	11.75	11.55	11.64	-0.05	-0.43	3871897.0	45109683.45	617
2016-02-24	11.85	11.9	11.7	11.69	-0.22	-1.85	851049.0	10037872.65	360
2016-02-23	12.0	12.1	11.9	11.91	-0.08	-0.67	2372498.0	28388042.7	520
2016-02-22	12.05	12.05	11.95	11.99	-0.01	-0.08	1272417.0	15262024.15	413
2016-02-21	12.0	12.05	11.9	12.0	0.01	0.08	603894.0	7245206.35	327
2016-02-18	12.0	12.0	11.8	11.99	0.14	1.18	748606.0	8959217.5	370
2016-02-17	11.55	11.9	11.55	11.85	0.14	1.2	715603.0	8427371.75	335
2016-02-16	11.5	12.05	11.25	11.71	0.41	3.63	2307772.0	27075964.05	775
2016-02-15	11.2	11.35	11.05	11.3	0.12	1.07	365336.0	4109463.75	230
2016-02-14	11.95	12.1	11.1	11.18	-0.49	-4.2	666324.0	7743059.2	352
2016-02-11	11.9	11.95	11.65	11.67	-0.26	-2.18	260629.0	3070957.3	228
2016-02-10	11.85	11.95	11.8	11.93	0.03	0.25	295663.0	3514515.1	145
2016-02-09	11.9	12.0	11.85	11.9	-0.09	-0.75	329676.0	3931763.3	192
2016-02-08	12.1	12.1	11.9	11.99	0.0	0.0	331051.0	3980083.25	253
2016-02-07	12.15	12.3	11.9	11.99	-0.2	-1.64	699498.0	8431500.9	297
2016-02-04	12.3	12.45	12.15	12.19	0.08	0.66	1088252.0	13380843.15	494
2016-02-03	11.9	12.2	11.75	12.11	0.23	1.94	902398.0	10769178.25	459
2016-02-02	12.15	12.2	11.85	11.88	-0.29	-2.38	578302.0	6971386.05	350
2016-02-01	12.05	12.3	11.95	12.17	0.04	0.33	727863.0	8836949.95	375
2016-01-31	12.1	12.35	12.1	12.13	0.28	2.36	835036.0	10209426.25	465
2016-01-28	11.5	11.95	11.5	11.85	0.43	3.77	895731.0	10538122.95	432
2016-01-27	11.5	11.6	11.4	11.42	0.01	0.09	942725.0	10838241.15	373
2016-01-26	11.3	11.5	11.1	11.41	0.18	1.6	946679.0	10676033.5	531
2016-01-25	11.35	11.35	11.1	11.23	-0.03	-0.27	543028.0	6083639.65	266
2016-01-24	11.4	11.6	11.2	11.26	0.44	4.07	661442.0	7461216.75	379
2016-01-21	11.1	11.1	10.65	10.82	-0.42	-3.74	731744.0	7931195.35	503
2016-01-20	12.0	12.0	11.2	11.24	-1.04	-8.47	874344.0	10207509.7	571
2016-01-19	12.0	12.3	12.0	12.28	0.41	3.45	1024630.0	12439062.15	482
2016-01-18	11.9	12.15	11.75	11.87	0.0	0.0	731739.0	8711631.65	476
2016-01-17	12.1	12.15	11.85	11.87	-1.27	-9.67	579491.0	6961764.8	468
2016-01-14	13.45	13.45	13.1	13.14	-0.5	-3.67	343357.0	4550374.35	321
2016-01-13	13.75	13.75	13.5	13.64	-0.01	-0.07	246208.0	3355275.2	220
2016-01-12	13.4	13.7	13.25	13.65	0.21	1.56	333621.0	4479706.7	268
2016-01-11	13.2	13.5	13.0	13.44	0.28	2.13	428280.0	5666243.45	334
2016-01-10	13.65	13.7	13.05	13.16	-0.44	-3.24	319567.0	4323005.95	276
2016-01-07	13.9	14.0	13.5	13.6	-0.51	-3.61	677908.0	9307498.1	522
2016-01-06	14.6	14.6	14.0	14.11	-0.46	-3.16	427775.0	6073158.85	333
2016-01-05	14.7	14.8	14.5	14.57	-0.05	-0.34	221844.0	3230663.85	209
2016-01-04	15.0	15.0	14.65	14.62	-0.38	-2.53	290668.0	4317819.1	237
2016-01-03	14.95	15.05	14.95	15.0	0.06	0.4	95204.0	1426516.55	127
2015-12-31	15.05	15.1	14.9	14.94	-0.06	-0.4	348639.0	5218117.95	237
2015-12-30	15.1	15.1	15.0	15.0	-0.05	-0.33	282505.0	4253382.4	175
2015-12-29	15.0	15.15	14.7	15.05	-0.2	-1.31	675709.0	10062983.1	467
2015-12-28	15.2	15.3	15.1	15.25	0.06	0.39	445155.0	6752477.75	262
2015-12-27	15.15	15.2	15.05	15.19	0.07	0.46	404112.0	6106256.85	241
2015-12-24	15.1	15.15	15.05	15.12	0.07	0.47	181503.0	2741781.85	182
2015-12-23	15.1	15.3	15.05	15.05	-0.05	-0.33	577521.0	8759675.45	357
2015-12-22	15.05	15.15	15.05	15.1	0.05	0.33	181309.0	2741642.55	162
2015-12-21	15.0	15.1	14.95	15.05	0.09	0.6	122502.0	1842445.75	115
2015-12-20	15.0	15.1	14.95	14.96	-0.13	-0.86	424883.0	6373283.45	200
2015-12-17	14.95	15.1	14.9	15.09	0.15	1.0	664368.0	9981281.15	288
2015-12-16	15.0	15.0	14.9	14.94	0.04	0.27	209039.0	3128439.1	184
2015-12-15	14.8	15.0	14.8	14.9	-0.03	-0.2	250021.0	3732111.3	204
2015-12-14	14.95	15.0	14.9	14.93	0.02	0.13	292591.0	4379165.35	178
2015-12-13	15.0	15.0	14.85	14.91	-0.17	-1.13	374959.0	5598640.55	305
2015-12-10	15.2	15.2	15.05	15.08	-0.03	-0.2	265086.0	4002103.75	191
2015-12-09	15.15	15.25	15.1	15.11	-0.06	-0.4	442131.0	6699875.4	265
2015-12-08	15.3	15.3	15.15	15.17	-0.19	-1.24	458832.0	6970062.95	269
2015-12-07	15.6	15.6	15.35	15.36	-0.29	-1.85	383421.0	5933369.15	270
2015-12-06	15.9	15.9	15.65	15.65	-0.21	-1.32	254248.0	4003619.05	189
2015-12-03	15.95	15.95	15.8	15.86	-0.09	-0.56	148753.0	2359654.7	144
2015-12-02	15.95	16.0	15.9	15.95	-0.06	-0.37	316371.0	5041230.1	183
2015-12-01	16.0	16.05	15.95	16.01	0.07	0.44	735676.0	11772472.1	300
2015-11-30	16.0	16.05	15.85	15.94	-0.01	-0.06	489383.0	7799874.1	321
2015-11-29	15.6	16.0	15.6	15.95	0.36	2.31	559178.0	8815511.5	325
2015-11-26	15.5	15.8	15.5	15.59	0.06	0.39	666914.0	10449100.25	365
2015-11-25	15.5	15.55	15.45	15.53	0.06	0.39	363085.0	5630806.1	234
2015-11-24	15.4	15.55	15.4	15.47	0.12	0.78	582510.0	9024154.95	288
2015-11-23	15.35	15.4	15.3	15.35	-0.02	-0.13	456538.0	6999070.9	202
2015-11-22	15.3	15.4	15.3	15.37	0.06	0.39	596497.0	9168326.5	293
2015-11-19	15.25	15.4	15.25	15.31	0.07	0.46	349655.0	5356003.8	209
2015-11-18	15.4	15.4	15.2	15.24	-0.18	-1.17	625968.0	9563938.5	285
2015-11-17	15.5	15.5	15.3	15.42	-0.02	-0.13	425883.0	6581169.15	249
2015-11-16	15.5	15.6	15.4	15.44	0.03	0.19	819922.0	12702085.4	418
2015-11-15	15.7	15.7	15.05	15.41	-0.49	-3.08	1231647.0	18921210.8	707
2015-11-12	15.95	15.95	15.85	15.9	-0.08	-0.5	303057.0	4821119.15	193
2015-11-11	15.9	16.0	15.9	15.98	0.12	0.76	532938.0	8516395.8	229
2015-11-10	15.85	15.95	15.8	15.86	-0.03	-0.19	347647.0	5515237.0	209
2015-11-09	15.85	15.9	15.8	15.89	0.14	0.89	330695.0	5247460.85	222
2015-11-08	15.9	15.9	15.7	15.75	-0.19	-1.19	414346.0	6527079.35	244
2015-11-05	16.0	16.0	15.9	15.94	-0.1	-0.62	341334.0	5443473.2	230
2015-11-04	16.05	16.1	15.85	16.04	0.04	0.25	548680.0	8762215.8	232
2015-11-03	16.15	16.2	16.0	16.0	-0.12	-0.74	326141.0	5250325.75	230
2015-11-02	16.1	16.25	16.05	16.12	0.02	0.12	216658.0	3493173.05	168
2015-11-01	16.35	16.35	15.9	16.1	-0.25	-1.53	769875.0	12359670.3	421
2015-10-29	16.8	16.9	16.3	16.35	-0.2	-1.21	716396.0	11944031.55	412
2015-10-28	16.25	16.6	16.2	16.55	0.2	1.22	421890.0	6924290.6	277
2015-10-27	16.85	16.85	16.2	16.35	-0.57	-3.37	260408.0	4338934.05	246
2015-10-26	16.85	16.95	16.7	16.92	-0.03	-0.18	296283.0	4980447.55	285
2015-10-25	16.9	17.05	16.8	16.95	0.17	1.01	402638.0	6817317.5	228
2015-10-22	16.95	16.95	16.7	16.78	-0.25	-1.47	278369.0	4683841.05	220
2015-10-21	17.15	17.15	16.9	17.03	-0.1	-0.58	474442.0	8062175.5	295
2015-10-20	17.2	17.3	17.1	17.13	-0.07	-0.41	251591.0	4325270.2	175
2015-10-19	17.3	17.5	17.15	17.2	-0.06	-0.35	320676.0	5544042.3	223
2015-10-18	17.25	17.3	17.15	17.26	0.06	0.35	407043.0	7025190.0	189
2015-10-15	17.4	17.45	17.15	17.2	-0.21	-1.21	342967.0	5916373.6	206
2015-10-14	17.35	17.45	17.3	17.41	-0.02	-0.11	298126.0	5168590.25	217
2015-10-13	17.55	17.55	17.4	17.43	-0.02	-0.11	239626.0	4183008.85	197
2015-10-12	17.45	17.6	17.4	17.45	0.05	0.29	756027.0	13237891.25	409
2015-10-11	17.3	17.45	17.3	17.4	0.15	0.87	653463.0	11373151.75	283
2015-10-08	17.15	17.3	17.05	17.25	0.14	0.82	441134.0	7570725.85	312
2015-10-07	16.9	17.15	16.9	17.11	0.16	0.94	302701.0	5175843.8	239
2015-10-06	17.0	17.0	16.95	16.95	0.01	0.06	449617.0	7632254.0	225
2015-10-05	16.9	16.95	16.9	16.94	0.0	0.0	260470.0	4410898.55	217
2015-10-04	16.95	16.95	16.9	16.94	0.03	0.18	148045.0	2504556.35	156
2015-10-01	16.95	16.95	16.9	16.91	-0.02	-0.12	203586.0	3446395.75	140
2015-09-30	17.0	17.0	16.85	16.93	-0.01	-0.06	287272.0	4859696.0	183
2015-09-29	17.05	17.05	16.8	16.94	-0.16	-0.94	209629.0	3545898.0	204
2015-09-21	17.15	17.2	17.05	17.1	-0.05	-0.29	410021.0	7011534.3	421
2015-09-20	17.25	17.25	17.1	17.15	-0.14	-0.81	169677.0	2910827.4	222
2015-09-17	17.2	17.35	17.05	17.29	0.09	0.52	453043.0	7800065.5	322
2015-09-16	17.3	17.35	17.15	17.2	-0.04	-0.23	350109.0	6036483.35	264
2015-09-15	17.3	17.3	17.1	17.24	-0.04	-0.23	228324.0	3928185.1	253
2015-09-14	17.4	17.4	17.25	17.28	-0.11	-0.63	236824.0	4100232.9	224
2015-09-13	17.4	17.5	17.35	17.39	0.06	0.35	475483.0	8280948.8	326
2015-09-10	17.35	17.4	17.25	17.33	-0.14	-0.8	610530.0	10576902.85	367
2015-09-09	17.35	17.5	17.3	17.47	0.28	1.63	1420286.0	24697777.2	608
2015-09-08	17.05	17.35	17.05	17.19	0.13	0.76	524460.0	9022655.25	389
2015-09-07	17.1	17.2	17.0	17.06	0.06	0.35	254552.0	4359063.15	264
2015-09-06	16.8	17.1	16.8	17.0	-0.05	-0.29	248904.0	4236088.65	254
2015-09-03	17.15	17.25	17.0	17.05	0.02	0.12	334804.0	5731035.85	349
2015-09-02	17.2	17.2	16.9	17.03	-0.27	-1.56	643701.0	10949760.35	482
2015-09-01	17.4	17.45	17.2	17.3	-0.09	-0.52	306668.0	5309156.7	320
2015-08-31	17.75	17.75	17.35	17.39	-0.36	-2.03	524437.0	9155705.0	529
2015-08-30	18.05	18.3	17.7	17.75	-0.16	-0.89	2758075.0	49577955.45	1190
2015-08-27	17.85	18.55	17.85	17.91	0.56	3.23	1121442.0	20206486.7	605
2015-08-26	18.0	18.05	17.2	17.35	-0.26	-1.48	933042.0	16421640.85	663
2015-08-25	16.3	17.75	16.1	17.61	1.39	8.57	1557415.0	26178007.2	944
2015-08-24	16.9	17.0	16.05	16.22	-0.81	-4.76	1146552.0	18928830.45	851
2015-08-23	17.6	17.6	17.0	17.03	-1.1	-6.07	715849.0	12447388.9	625
2015-08-20	18.0	18.3	17.5	18.13	0.14	0.78	1052380.0	18889202.05	720
2015-08-19	18.1	19.0	17.75	17.99	-0.02	-0.11	1221181.0	22245746.85	793
2015-08-18	19.05	19.2	17.95	18.01	-1.16	-6.05	844207.0	15488196.8	647
2015-08-17	19.65	19.75	19.0	19.17	-0.53	-2.69	413403.0	8028015.8	411
2015-08-16	20.0	20.05	19.7	19.7	-0.33	-1.65	373282.0	7386537.4	365
2015-08-13	20.0	20.05	19.95	20.03	0.01	0.05	191747.0	3835835.6	208
2015-08-12	19.95	20.1	19.75	20.02	-0.02	-0.1	269595.0	5375310.95	252
2015-08-11	20.3	20.3	20.0	20.04	-0.09	-0.45	546085.0	10984106.2	344
2015-08-10	20.1	20.3	20.1	20.13	0.11	0.55	894768.0	18091743.0	384
2015-08-09	19.95	20.1	19.7	20.02	0.04	0.2	676661.0	13492955.35	351
2015-08-06	20.2	20.2	19.95	19.98	-0.27	-1.33	574296.0	11518822.85	317
2015-08-05	20.3	20.35	20.2	20.25	-0.01	-0.05	804231.0	16295148.0	257
2015-08-04	20.4	20.45	20.0	20.26	-0.15	-0.73	605309.0	12220017.6	446
2015-08-03	20.5	20.55	20.1	20.41	-0.12	-0.58	641713.0	13058533.3	497
2015-08-02	21.75	21.75	20.15	20.53	-1.47	-6.68	1169298.0	24504679.6	807
2015-07-30	22.25	22.25	21.9	22.0	-0.18	-0.81	1447708.0	31920705.6	517
2015-07-29	22.1	22.2	22.05	22.18	0.1	0.45	859545.0	19021014.4	305
2015-07-28	22.1	22.15	22.0	22.08	-0.02	-0.09	582736.0	12857098.9	295
2015-07-27	22.3	22.3	22.05	22.1	-0.21	-0.94	353903.0	7841812.3	300
2015-07-26	22.25	22.35	22.2	22.31	0.15	0.68	411571.0	9163546.45	382
2015-07-23	22.0	22.2	21.95	22.16	0.17	0.77	779665.0	17202197.15	396
2015-07-22	21.8	22.0	21.8	21.99	0.34	1.57	518131.0	11355682.15	382
2015-07-15	21.6	21.7	21.6	21.65	0.07	0.32	336839.0	7282911.2	265
2015-07-14	21.6	21.65	21.55	21.58	-0.02	-0.09	132031.0	2848476.9	162
2015-07-13	21.7	21.7	21.55	21.6	-0.05	-0.23	382812.0	8262507.25	291
2015-07-12	21.65	21.75	21.6	21.65	0.06	0.28	205290.0	4446892.4	272
2015-07-09	21.6	21.75	21.45	21.59	-0.01	-0.05	718106.0	15510012.2	571
2015-07-08	21.8	21.9	21.55	21.6	-0.28	-1.28	516537.0	11212595.35	351
2015-07-07	21.95	21.95	21.8	21.88	-0.03	-0.14	102440.0	2242014.9	140
2015-07-06	22.0	22.0	21.9	21.91	-0.04	-0.18	78872.0	1729191.85	157
2015-07-05	21.95	22.05	21.9	21.95	-0.08	-0.36	219752.0	4824490.35	194
2015-07-02	22.05	22.15	21.9	22.03	0.06	0.27	318509.0	7018465.7	238
2015-07-01	22.1	22.1	21.7	21.97	-0.11	-0.5	341091.0	7487711.45	355
2015-06-30	21.85	22.2	21.8	22.08	0.14	0.64	529368.0	11594549.2	414
2015-06-29	22.2	22.2	21.85	21.94	-0.3	-1.35	506303.0	11138059.35	405
2015-06-28	22.4	22.4	22.15	22.24	-0.11	-0.49	344799.0	7671520.65	242
2015-06-25	22.4	22.45	22.3	22.35	-0.07	-0.31	114079.0	2553533.1	138
2015-06-24	22.5	22.5	22.35	22.42	-0.01	-0.04	134207.0	3006342.75	165
2015-06-23	22.35	22.5	22.35	22.43	0.08	0.36	169580.0	3802898.05	206
2015-06-22	22.2	22.35	22.2	22.35	0.11	0.49	319597.0	7117909.55	245
2015-06-21	22.55	22.6	22.2	22.24	-0.38	-1.68	450986.0	10093961.7	286
2015-06-18	22.5	22.7	22.45	22.62	0.06	0.27	368581.0	8308927.4	220
2015-06-17	22.6	22.6	22.5	22.56	-0.04	-0.18	101330.0	2283120.25	158
2015-06-16	22.5	22.6	22.4	22.6	0.06	0.27	198992.0	4483233.5	203
2015-06-15	22.65	22.75	22.5	22.54	-0.06	-0.27	326990.0	7403252.1	266
2015-06-14	22.45	22.6	22.45	22.6	0.19	0.85	351499.0	7924788.6	283
2015-06-11	22.4	22.45	22.35	22.41	0.03	0.13	155494.0	3481303.95	187
2015-06-10	22.4	22.5	22.35	22.38	0.05	0.22	286712.0	6424520.8	211
2015-06-09	22.25	22.4	22.15	22.33	0.08	0.36	277253.0	6167911.2	232
2015-06-08	22.3	22.3	22.15	22.25	-0.05	-0.22	740916.0	16476877.75	310
2015-06-07	22.3	22.35	22.25	22.3	-0.07	-0.31	313556.0	6985135.75	247
2015-06-04	22.35	22.4	22.25	22.37	0.01	0.04	533387.0	11895301.6	284
2015-06-03	22.45	22.45	22.35	22.36	-0.12	-0.53	577108.0	12920950.9	303
2015-06-02	22.35	22.5	22.35	22.48	0.13	0.58	307829.0	6912194.65	256
2015-06-01	22.45	22.45	22.25	22.35	-0.12	-0.53	551807.0	12327731.6	384
2015-05-31	22.6	22.65	22.45	22.47	-0.18	-0.79	973037.0	21915242.5	510
2015-05-28	22.6	22.8	22.55	22.65	0.05	0.22	491412.0	11143405.5	279
2015-05-27	22.65	22.65	22.55	22.6	0.0	0.0	340285.0	7688633.5	258
2015-05-26	22.6	22.65	22.55	22.6	0.01	0.04	327813.0	7408662.05	241
2015-05-25	22.55	22.65	22.45	22.59	0.04	0.18	537076.0	12121812.7	346
2015-05-24	22.55	22.6	22.5	22.55	-0.03	-0.13	444008.0	10012374.15	325
2015-05-21	22.6	22.65	22.5	22.58	-0.02	-0.09	434175.0	9798032.3	332
2015-05-20	22.8	22.8	22.6	22.6	-0.2	-0.88	651177.0	14756095.65	373
2015-05-19	22.8	22.85	22.75	22.8	0.02	0.09	550462.0	12541938.65	237
2015-05-18	22.75	22.8	22.75	22.78	0.07	0.31	558715.0	12718669.05	285
2015-05-17	22.6	22.75	22.6	22.71	0.12	0.53	706286.0	16006945.7	348
2015-05-14	22.55	22.65	22.55	22.59	0.09	0.4	506531.0	11442225.5	371
2015-05-13	22.7	22.7	22.45	22.5	-0.16	-0.71	679910.0	15337144.25	393
2015-05-12	22.6	22.7	22.5	22.66	0.05	0.22	326791.0	7384703.45	235
2015-05-11	22.8	22.8	22.6	22.61	-0.16	-0.7	616106.0	13981017.9	356
2015-05-10	22.75	22.8	22.75	22.77	0.02	0.09	251569.0	5727381.35	218
2015-05-07	22.7	22.8	22.55	22.75	0.05	0.22	934811.0	21217069.7	467
2015-05-06	22.7	22.8	22.65	22.7	-0.02	-0.09	491740.0	11176088.3	361
2015-05-05	22.8	22.85	22.7	22.72	-0.02	-0.09	549528.0	12514112.25	367
2015-05-04	22.8	22.85	22.7	22.74	0.03	0.13	700401.0	15933720.7	381
2015-05-03	22.85	22.9	22.7	22.71	-0.09	-0.39	732051.0	16683793.15	514
2015-04-30	22.85	22.85	22.75	22.8	0.0	0.0	682409.0	15565325.85	397
2015-04-29	22.85	22.9	22.65	22.8	-0.02	-0.09	553657.0	12595641.2	416
2015-04-28	22.85	22.85	22.7	22.82	0.08	0.35	743015.0	16946285.4	429
2015-04-27	22.9	22.9	22.7	22.74	-0.05	-0.22	1002848.0	22877408.95	618
2015-04-26	22.6	22.85	22.55	22.79	0.19	0.84	977576.0	22244935.3	540
2015-04-23	22.5	22.6	22.4	22.6	0.09	0.4	554180.0	12475957.75	388
2015-04-22	22.75	22.85	22.45	22.51	0.09	0.4	1135056.0	25688737.9	553
2015-04-21	22.35	22.6	22.3	22.42	0.07	0.31	735391.0	16518222.35	484
2015-04-20	22.65	22.65	22.3	22.35	-0.27	-1.19	902675.0	20225078.95	471
2015-04-19	22.2	22.8	22.1	22.62	0.72	3.29	1462789.0	32887742.5	866
2015-04-16	21.8	22.05	21.8	21.9	0.1	0.46	892085.0	19568032.8	468
2015-04-15	21.65	21.85	21.65	21.8	0.24	1.11	569880.0	12388749.1	419
2015-04-14	21.6	21.7	21.55	21.56	-0.09	-0.42	417692.0	9025106.3	295
2015-04-13	21.65	21.75	21.55	21.65	-0.02	-0.09	650537.0	14095797.95	442
2015-04-12	21.65	21.75	21.6	21.67	0.13	0.6	887975.0	19256385.85	483
2015-04-09	21.5	21.55	21.4	21.54	0.1	0.47	422186.0	9073388.7	312
2015-04-08	21.5	21.95	21.4	21.44	-0.02	-0.09	675285.0	14565785.5	506
2015-04-07	21.3	21.5	21.3	21.46	0.16	0.75	898997.0	19214209.65	498
2015-04-06	21.5	21.5	21.0	21.3	-1.01	-4.53	1386596.0	29470566.75	919
2015-04-05	22.5	22.5	21.95	22.31	-0.01	-0.04	1019758.0	22610513.35	628
2015-04-02	22.5	22.65	22.15	22.32	-0.04	-0.18	1079832.0	24262454.1	618
2015-04-01	22.3	22.45	22.25	22.36	0.04	0.18	616061.0	13761365.7	411
2015-03-31	22.5	22.6	22.2	22.32	-0.23	-1.02	962602.0	21611514.1	595
2015-03-30	22.7	22.75	22.5	22.55	-0.36	-1.57	989488.0	22396054.55	593
2015-03-29	22.7	23.0	22.7	22.91	0.41	1.82	1461036.0	33387724.5	718
2015-03-26	20.9	22.8	20.9	22.5	-0.31	-1.36	1239581.0	27591692.45	781
2015-03-25	23.4	23.45	22.5	22.81	-0.57	-2.44	1503089.0	34679050.05	837
2015-03-24	23.05	23.45	23.05	23.38	0.31	1.34	1249427.0	29117600.0	683
2015-03-23	23.2	23.2	23.05	23.07	-0.08	-0.35	796423.0	18427370.35	395
2015-03-22	23.05	23.2	23.05	23.15	0.17	0.74	503465.0	11651023.8	304
2015-03-19	23.0	23.05	22.85	22.98	0.15	0.66	743660.0	17066337.8	383
2015-03-18	22.95	23.05	22.45	22.83	-0.23	-1.0	992477.0	22523234.45	583
2015-03-17	23.05	23.1	22.9	23.06	0.01	0.04	825114.0	18956649.35	353
2015-03-16	23.4	23.45	22.9	23.05	-0.34	-1.45	1294725.0	29969997.6	705
2015-03-15	23.5	23.6	23.35	23.39	-0.22	-0.93	878375.0	20615983.4	421
2015-03-12	23.65	23.7	23.55	23.61	0.0	0.0	794619.0	18785273.85	335
2015-03-11	23.7	23.7	23.6	23.61	-0.09	-0.38	401206.0	9483819.9	294
2015-03-10	23.7	23.8	23.6	23.7	0.02	0.08	621486.0	14727371.15	343
2015-03-09	23.55	23.7	23.5	23.68	0.16	0.68	690642.0	16291452.05	344
2015-03-08	23.55	23.6	23.45	23.52	0.02	0.09	885342.0	20820105.05	454
2015-03-05	23.55	23.6	23.45	23.5	-0.06	-0.25	534881.0	12578799.5	302
2015-03-04	23.45	23.65	23.45	23.56	0.12	0.51	596614.0	14044057.5	364
2015-03-03	23.3	23.45	23.3	23.44	0.1	0.43	474030.0	11097464.85	328
2015-03-02	23.25	23.35	23.15	23.34	0.09	0.39	755186.0	17576592.3	346
2015-03-01	23.3	23.35	23.15	23.25	0.12	0.52	872545.0	20274926.3	371
2015-02-26	23.1	23.2	23.0	23.13	0.33	1.45	1166570.0	26946553.15	584
2015-02-25	22.85	22.95	22.7	22.8	-0.19	-0.83	616232.0	14065675.9	385
2015-02-24	22.95	23.0	22.9	22.99	0.04	0.17	283767.0	6507556.15	213
2015-02-23	23.0	23.05	22.95	22.95	-0.03	-0.13	216283.0	4972505.85	212
2015-02-22	22.95	23.05	22.9	22.98	0.03	0.13	480722.0	11050151.7	320
2015-02-19	23.05	23.15	22.9	22.95	-0.02	-0.09	378791.0	8698599.35	312
2015-02-18	23.0	23.0	22.9	22.97	-0.03	-0.13	374045.0	8591169.95	250
2015-02-17	23.4	23.4	22.95	23.0	-0.39	-1.67	997780.0	23125901.7	534
2015-02-16	23.35	23.45	23.2	23.39	0.09	0.39	833996.0	19459954.55	514
2015-02-15	23.0	23.45	23.0	23.3	0.38	1.66	774678.0	17947515.55	509
2015-02-12	22.6	23.1	22.6	22.92	0.34	1.51	369521.0	8461614.15	333
2015-02-11	23.1	23.1	22.35	22.58	-0.48	-2.08	552561.0	12625477.7	505
2015-02-10	23.2	23.3	22.9	23.06	-0.15	-0.65	881928.0	20380447.15	516
2015-02-09	23.35	23.4	23.15	23.21	-0.08	-0.34	739629.0	17210531.9	420
2015-02-08	23.15	23.4	23.15	23.29	0.21	0.91	593112.0	13817271.85	470
2015-02-05	23.1	23.15	22.85	23.08	-0.04	-0.17	455810.0	10489522.45	421
2015-02-04	23.3	23.4	23.1	23.12	-0.13	-0.56	467590.0	10836527.15	328
2015-02-03	23.45	23.5	23.1	23.25	-0.11	-0.47	1228652.0	28701574.35	618
2015-02-02	23.1	23.4	23.0	23.36	0.35	1.52	881395.0	20413593.65	567
2015-02-01	23.4	23.55	22.85	23.01	0.36	1.59	2070690.0	48298376.9	921
2015-01-29	22.65	22.75	22.4	22.65	-0.06	-0.26	669738.0	15165089.65	470
2015-01-28	22.4	22.75	22.3	22.71	0.45	2.02	1070657.0	24164927.95	615
2015-01-27	21.85	22.3	21.85	22.26	0.42	1.92	931237.0	20623559.9	529
2015-01-26	21.65	21.85	21.65	21.84	0.14	0.65	527953.0	11490141.75	306
2015-01-22	21.4	21.8	21.4	21.7	0.2	0.93	450843.0	9756777.8	253
2015-01-21	21.65	21.7	21.5	21.5	-0.19	-0.88	310970.0	6713082.25	300
2015-01-20	21.75	21.8	21.65	21.69	-0.06	-0.28	274367.0	5959701.65	227
2015-01-19	21.8	21.8	21.75	21.75	-0.12	-0.55	144960.0	3156099.0	189
2015-01-18	21.65	21.9	21.6	21.87	0.26	1.2	716856.0	15590651.35	341
2015-01-15	21.75	21.85	21.55	21.61	-0.08	-0.37	643457.0	13983662.2	341
2015-01-14	21.8	21.8	21.65	21.69	0.07	0.32	545815.0	11844160.35	327
2015-01-13	21.7	21.7	21.25	21.62	-0.23	-1.05	854888.0	18426516.4	461
2015-01-12	21.65	22.0	21.55	21.85	0.21	0.97	604375.0	13222676.9	399
2015-01-11	21.6	21.8	21.4	21.64	0.23	1.07	452586.0	9759413.25	378
2015-01-08	21.35	21.55	21.3	21.41	0.4	1.9	487772.0	10455780.25	404
2015-01-07	20.55	21.2	20.5	21.01	0.44	2.14	740894.0	15491708.25	462
2015-01-06	20.0	20.75	20.0	20.57	-0.37	-1.77	785026.0	15851467.8	620
2015-01-05	21.25	21.25	20.75	20.94	-0.52	-2.42	411039.0	8623584.4	375
2015-01-04	21.5	21.5	21.3	21.46	-0.12	-0.56	720194.0	15449145.05	351
2015-01-01	21.35	21.8	21.35	21.58	0.47	2.23	768404.0	16557540.55	477
2014-12-31	21.85	21.95	20.5	21.11	-0.56	-2.58	1305103.0	27669278.4	868
2014-12-30	22.3	22.3	21.6	21.67	-0.93	-4.12	1203803.0	26447566.65	763
2014-12-29	22.5	22.8	22.4	22.6	0.18	0.8	926071.0	20911906.55	614
2014-12-28	22.15	22.5	22.0	22.42	0.34	1.54	1194883.0	26624025.0	638
2014-12-25	22.05	22.1	21.8	22.08	0.03	0.14	1675521.0	36807809.75	841
2014-12-24	21.85	22.3	21.8	22.05	0.27	1.24	1881738.0	41518293.05	855
2014-12-23	21.8	21.9	21.65	21.78	-0.08	-0.37	1296426.0	28209503.6	558
2014-12-22	21.8	21.95	21.5	21.86	0.24	1.11	987324.0	21513475.55	536
2014-12-21	22.1	22.4	21.05	21.62	0.57	2.71	2637890.0	57439374.6	1190
2014-12-18	20.1	21.05	20.0	21.05	1.88	9.81	2451953.0	50910454.3	973
2014-12-17	18.25	19.35	17.25	19.17	0.92	5.04	1765086.0	32338073.45	1112
2014-12-16	20.15	20.15	18.25	18.25	-2.01	-9.92	1671241.0	31023838.8	1115
2014-12-15	21.05	21.25	20.0	20.26	-0.53	-2.55	1316071.0	27184101.25	761
2014-12-14	21.05	21.3	20.7	20.79	-1.04	-4.76	1299068.0	27368769.35	819
2014-12-11	22.05	22.1	21.5	21.83	-0.43	-1.93	1284340.0	28030578.3	762
2014-12-10	22.35	22.4	22.2	22.26	-0.07	-0.31	457878.0	10193454.55	374
2014-12-09	22.3	22.5	22.2	22.33	-0.28	-1.24	814063.0	18145079.8	507
2014-12-08	22.8	22.8	22.5	22.61	-0.16	-0.7	737226.0	16682189.9	454
2014-12-07	22.9	22.9	22.75	22.77	-0.07	-0.31	659825.0	15064259.9	445
2014-12-04	22.65	22.85	22.65	22.84	0.3	1.33	845425.0	19215268.4	501
2014-12-03	22.4	22.55	22.35	22.54	0.09	0.4	499712.0	11224505.6	408
2014-12-02	22.6	22.65	22.4	22.45	0.21	0.94	1128388.0	25440189.45	624
2014-12-01	21.9	22.5	21.8	22.24	0.2	0.91	1973539.0	43534061.25	1146
2014-11-30	23.2	23.2	21.9	22.04	-1.56	-6.61	1415778.0	31912695.2	1081
2014-11-27	23.5	23.7	23.45	23.6	0.05	0.21	345001.0	8130106.3	336
2014-11-26	23.7	23.7	23.25	23.55	-0.2	-0.84	699092.0	16416960.1	543
2014-11-25	23.9	23.9	23.7	23.75	-0.15	-0.63	413995.0	9840720.45	316
2014-11-24	24.05	24.1	23.85	23.9	-0.07	-0.29	543584.0	13029245.3	357
2014-11-23	23.95	24.1	23.95	23.97	0.09	0.38	585766.0	14056497.5	418
2014-11-20	23.75	23.95	23.75	23.88	0.08	0.34	563456.0	13449661.6	368
2014-11-19	23.8	23.8	23.65	23.8	0.08	0.34	597781.0	14181262.15	367
2014-11-18	23.8	23.95	23.65	23.72	0.01	0.04	972675.0	23082181.85	537
2014-11-17	24.0	24.0	23.6	23.71	-0.27	-1.13	857575.0	20390761.3	551
2014-11-16	24.0	24.05	23.9	23.98	-0.02	-0.08	586870.0	14078468.9	399
2014-11-13	24.15	24.2	23.95	24.0	-0.2	-0.83	827424.0	19907474.9	473
2014-11-12	24.25	24.25	24.1	24.2	0.0	0.0	654654.0	15829680.1	395
2014-11-11	24.1	24.25	24.05	24.2	0.01	0.04	529223.0	12779690.7	393
2014-11-10	24.1	24.3	24.05	24.19	0.14	0.58	440662.0	10645077.1	361
2014-11-09	24.1	24.1	23.95	24.05	0.04	0.17	356865.0	8582745.1	319
2014-11-06	23.9	24.15	23.9	24.01	0.09	0.38	792350.0	19047028.55	509
2014-11-05	24.15	24.15	23.6	23.92	-0.24	-0.99	1253640.0	29933453.5	674
2014-11-04	24.65	24.8	24.1	24.16	-0.64	-2.58	1280124.0	31336529.6	781
2014-11-03	24.75	24.9	24.65	24.8	0.04	0.16	434069.0	10758277.1	383
2014-11-02	24.8	24.95	24.65	24.76	0.11	0.45	1219669.0	30209155.85	686
2014-10-30	24.8	25.0	24.5	24.65	-0.28	-1.12	1102115.0	27186726.55	725
2014-10-29	25.0	25.1	24.9	24.93	-0.13	-0.52	653296.0	16345975.6	450
2014-10-28	25.2	25.2	24.9	25.06	-0.18	-0.71	632277.0	15814748.1	476
2014-10-27	25.3	25.5	25.1	25.24	-0.16	-0.63	806669.0	20374967.1	558
2014-10-26	25.0	25.4	25.0	25.4	0.44	1.76	825398.0	20843325.8	622
2014-10-23	24.75	25.0	24.6	24.96	-0.02	-0.08	1018635.0	25280596.8	655
2014-10-22	25.1	25.3	24.55	24.98	0.03	0.12	1498972.0	37421358.1	918
2014-10-21	24.0	25.0	24.0	24.95	0.94	3.92	2179660.0	53627306.1	1098
2014-10-20	23.7	24.15	23.5	24.01	0.45	1.91	3216976.0	76609018.25	1468
2014-10-19	24.5	24.9	23.5	23.56	-0.22	-0.93	6105360.0	146174012.45	2367
2014-10-16	24.7	24.8	23.25	23.78	-1.13	-4.54	2399710.0	57498678.4	1397
2014-10-15	25.6	25.6	24.9	24.91	-0.67	-2.62	2125766.0	53341159.35	1011
2014-10-14	25.6	25.7	25.3	25.58	-0.19	-0.74	1089820.0	27782148.3	658
2014-10-13	25.0	25.8	25.0	25.77	0.77	3.08	1206727.0	30726495.5	888
2014-10-12	26.7	26.8	24.9	25.0	-1.99	-7.37	3453411.0	88306410.75	1465
2014-10-02	26.9	27.0	26.7	26.99	0.03	0.11	739814.0	19902612.5	525
2014-10-01	27.0	27.1	26.9	26.96	-0.06	-0.22	421395.0	11360856.6	367
2014-09-30	27.0	27.1	26.9	27.02	0.02	0.07	1157931.0	31269482.5	657
2014-09-29	26.9	27.1	26.7	27.0	0.14	0.52	1260053.0	33865918.8	780
2014-09-28	26.9	27.1	26.7	26.86	-0.03	-0.11	967973.0	25992773.1	590
2014-09-25	27.0	27.2	26.7	26.89	-0.2	-0.74	1328721.0	35850122.6	881
2014-09-24	27.5	27.5	26.8	27.09	-1.59	-5.54	3862045.0	104756573.9	2077
2014-09-22	28.5	28.8	28.2	28.68	0.08	0.28	3155656.0	89932847.0	1533
2014-09-21	28.9	29.1	28.3	28.6	-0.11	-0.38	5401598.0	155449842.6	1898
2014-09-18	28.6	29.0	28.6	28.71	0.56	1.99	10300965.0	296641824.6	2980
2014-09-17	28.0	28.4	27.9	28.15	0.15	0.54	4560020.0	128637800.9	1188
2014-09-16	27.0	28.2	27.0	28.0	0.99	3.67	6097480.0	169200274.6	1605
2014-09-15	27.3	27.3	26.8	27.01	-0.35	-1.28	1565330.0	42295396.1	890
2014-09-14	27.7	27.7	27.3	27.36	-0.29	-1.05	2225794.0	61197195.5	1015
2014-09-11	27.7	27.9	27.6	27.65	-0.1	-0.36	2166400.0	60063115.1	896
2014-09-10	28.1	28.2	27.6	27.75	-0.36	-1.28	3165404.0	88235871.1	1094
2014-09-09	28.0	28.3	27.9	28.11	0.16	0.57	2413854.0	67799634.1	971
2014-09-08	28.0	28.0	27.9	27.95	-0.05	-0.18	582189.0	16277419.9	464
2014-09-07	27.9	28.1	27.8	28.0	0.1	0.36	2023062.0	56591525.8	907
2014-09-04	28.0	28.0	27.7	27.9	-0.03	-0.11	1299703.0	36196718.0	691
2014-09-03	27.8	28.1	27.7	27.93	0.1	0.36	1806242.0	50379047.9	814
2014-09-02	28.2	28.3	27.8	27.83	-0.28	-1.0	2362588.0	65976549.4	1193
2014-09-01	27.9	28.4	27.7	28.11	0.42	1.52	4306481.0	121045214.2	1731
2014-08-31	27.4	27.8	27.4	27.69	0.41	1.5	3230703.0	89127886.7	1422
2014-08-28	27.2	27.4	27.1	27.28	-0.02	-0.07	2045695.0	55603077.6	762
2014-08-27	27.1	27.4	27.0	27.3	0.24	0.89	2336825.0	63555310.3	855
2014-08-26	27.0	27.2	26.9	27.06	0.06	0.22	1676883.0	45322564.8	839
2014-08-25	27.4	27.4	26.7	27.0	-0.31	-1.14	3527297.0	95386361.6	1647
2014-08-24	27.4	27.7	27.2	27.31	0.22	0.81	5359613.0	146958427.0	2009
2014-08-21	26.5	27.3	26.5	27.09	0.55	2.07	6218414.0	167290095.3	1799
2014-08-20	26.5	26.7	26.4	26.54	0.09	0.34	2334412.0	62002703.6	866
2014-08-19	26.4	26.5	26.3	26.45	0.04	0.15	3003292.0	79313149.4	877
2014-08-18	26.4	26.6	26.4	26.41	-0.05	-0.19	1124016.0	29766043.5	548
2014-08-17	26.4	26.5	26.3	26.46	0.09	0.34	1657545.0	43756159.8	623
2014-08-14	26.4	26.4	26.3	26.37	-0.13	-0.49	1155566.0	30482285.9	584
2014-08-13	26.4	26.5	26.3	26.5	0.02	0.08	1655733.0	43768575.9	704
2014-08-12	26.5	26.6	26.3	26.48	0.06	0.23	2540734.0	67187040.2	790
2014-08-11	26.3	26.5	26.2	26.42	0.15	0.57	2391412.0	63154119.5	872
2014-08-10	26.3	26.4	26.2	26.27	-0.03	-0.11	937655.0	24652798.2	492
2014-08-07	26.1	26.4	26.1	26.3	0.1	0.38	1610991.0	42243565.8	637
2014-08-06	26.3	26.3	26.1	26.2	-0.11	-0.42	1903910.0	49845348.6	788
2014-08-05	26.4	26.6	26.3	26.31	-0.11	-0.42	1412147.0	37292898.7	692
2014-08-04	26.4	26.5	26.2	26.42	0.02	0.08	1450882.0	38293628.3	646
2014-08-03	26.3	26.5	26.3	26.4	0.1	0.38	645456.0	17031732.0	517
2014-07-24	26.0	26.4	26.0	26.3	0.2	0.77	2000770.0	52530612.7	682
2014-07-23	26.2	26.3	26.0	26.1	-0.03	-0.11	1578847.0	41293496.6	577
2014-07-22	25.9	26.2	25.9	26.13	0.3	1.16	1339022.0	34876033.1	669
2014-07-21	25.6	25.9	25.6	25.83	0.31	1.21	745870.0	19209600.6	361
2014-07-20	25.8	25.8	25.4	25.52	-0.54	-2.07	1216594.0	31147532.0	649
2014-07-17	26.2	26.2	26.0	26.06	-0.08	-0.31	692639.0	18076286.9	349
2014-07-16	26.1	26.2	26.0	26.14	0.14	0.54	884200.0	23081723.6	437
2014-07-15	26.1	26.1	26.0	26.0	-0.11	-0.42	957455.0	24917311.3	460
2014-07-14	26.0	26.2	26.0	26.11	0.08	0.31	613634.0	16025859.3	354
2014-07-13	26.1	26.2	25.9	26.03	-0.02	-0.08	948903.0	24743568.5	524
2014-07-10	26.0	26.2	26.0	26.05	0.04	0.15	380460.0	9915009.4	344
2014-07-09	26.1	26.2	25.9	26.01	-0.15	-0.57	650801.0	16947193.1	373
2014-07-08	26.2	26.2	26.0	26.16	0.05	0.19	856806.0	22386220.3	483
2014-07-07	26.2	26.2	26.0	26.11	-0.09	-0.34	751013.0	19617122.3	407
2014-07-06	26.0	26.4	26.0	26.2	0.21	0.81	857281.0	22481031.9	584
2014-07-03	26.1	26.2	25.9	25.99	-0.11	-0.42	881407.0	22951917.9	562
2014-07-02	25.7	26.2	25.6	26.1	0.5	1.95	1621293.0	42158532.0	801
2014-07-01	25.3	25.7	25.3	25.6	0.29	1.15	913312.0	23284466.9	453
2014-06-30	25.4	25.8	25.2	25.31	-0.02	-0.08	1449441.0	36909490.1	495
2014-06-29	25.2	25.4	25.1	25.33	-0.17	-0.67	417258.0	10539567.0	305
2014-06-26	25.6	25.7	25.4	25.5	-0.03	-0.12	915571.0	23384217.7	410
2014-06-25	25.3	25.6	25.2	25.53	0.35	1.39	1012934.0	25755989.3	423
2014-06-24	25.3	25.3	24.85	25.18	-0.12	-0.47	1879285.0	46994587.75	820
2014-06-23	25.4	25.4	24.95	25.3	-0.1	-0.39	1522503.0	38293051.7	720
2014-06-22	25.6	25.7	25.3	25.4	-0.17	-0.66	1970492.0	50262893.5	688
2014-06-19	25.7	25.7	25.5	25.57	-0.02	-0.08	1054046.0	26972099.0	551
2014-06-18	25.6	25.8	25.4	25.59	0.2	0.79	1416362.0	36280211.8	696
2014-06-17	25.0	25.6	24.85	25.39	0.29	1.16	2110914.0	53343372.1	922
2014-06-16	26.0	26.0	25.0	25.1	-0.92	-3.54	2601494.0	66585175.7	1131
2014-06-15	26.0	26.3	25.7	26.02	-0.5	-1.89	1868503.0	48669994.3	973
2014-06-12	26.7	26.9	26.4	26.52	-0.08	-0.3	1712334.0	45636978.3	877
2014-06-11	26.8	26.8	26.5	26.6	-0.28	-1.04	2015046.0	53582491.9	860
2014-06-10	27.2	27.3	26.6	26.88	-0.23	-0.85	2741311.0	73771410.1	1225
2014-06-09	27.0	27.2	26.8	27.11	0.22	0.82	3179302.0	85851774.7	1194
2014-06-08	26.8	27.0	26.4	26.89	0.41	1.55	3734410.0	99975109.2	1484
2014-06-05	26.4	26.7	26.3	26.48	0.08	0.3	1788218.0	47334383.4	798
2014-06-04	26.5	26.5	26.3	26.4	-0.05	-0.19	1467692.0	38779012.7	770
2014-06-03	26.2	26.6	26.1	26.45	0.26	0.99	1225147.0	32196927.8	695
2014-06-02	26.1	26.2	26.1	26.19	0.08	0.31	643848.0	16840562.4	516
2014-06-01	26.1	26.2	26.0	26.11	0.02	0.08	897582.0	23437761.8	553
2014-05-29	26.5	26.6	25.9	26.09	-0.4	-1.51	2273405.0	59642756.7	1158
2014-05-28	26.7	27.0	26.3	26.49	-0.01	-0.04	4901173.0	130443587.5	1613
2014-05-27	25.8	26.7	25.7	26.5	0.8	3.11	6921289.0	181689386.4	2333
2014-05-26	25.6	25.9	25.6	25.7	0.22	0.86	2381752.0	61374775.1	1063
2014-05-25	25.0	25.6	25.0	25.48	0.37	1.47	3548645.0	90086479.5	1266
2014-05-22	25.0	25.3	24.95	25.11	0.12	0.48	4114009.0	103458282.3	1175
2014-05-21	25.0	25.1	24.9	24.99	-0.01	-0.04	1044503.0	26077035.95	525
2014-05-20	25.0	25.1	24.95	25.0	0.05	0.2	949710.0	23732835.15	554
2014-05-19	25.2	25.3	24.9	24.95	-0.17	-0.68	2558537.0	63969356.7	1018
2014-05-18	25.0	25.3	24.95	25.12	0.06	0.24	2623925.0	65831179.5	850
2014-05-15	25.0	25.1	24.95	25.06	-0.01	-0.04	1264382.0	31619046.65	589
2014-05-14	25.0	25.1	25.0	25.07	0.06	0.24	1479758.0	37054302.4	506
2014-05-13	25.0	25.1	24.9	25.01	0.0	0.0	1561297.0	39026885.85	666
2014-05-12	25.0	25.1	24.9	25.01	0.02	0.08	1104676.0	27617078.05	597
2014-05-11	25.3	25.4	24.95	24.99	-0.29	-1.15	1840038.0	46127776.8	915
2014-05-08	25.2	25.5	25.2	25.28	0.12	0.48	2221812.0	56402062.5	911
2014-05-07	25.3	25.6	25.1	25.16	-0.14	-0.55	3931709.0	99592526.2	1502
2014-05-06	24.75	25.6	24.7	25.3	0.6	2.43	7110847.0	178640450.4	2364
2014-05-05	24.7	24.75	24.65	24.7	0.03	0.12	1471919.0	36354881.7	845
2014-05-04	24.8	24.85	24.6	24.67	-0.04	-0.16	2631591.0	65090996.4	1349
2014-05-01	24.45	24.8	24.35	24.71	0.33	1.35	4336510.0	106834598.65	2027
2014-04-30	24.2	24.4	24.15	24.38	0.22	0.91	2335535.0	56761646.8	1151
2014-04-29	24.3	24.4	24.15	24.16	-0.04	-0.17	1276298.0	30957805.45	749
2014-04-28	24.0	24.45	24.0	24.2	0.2	0.83	3550331.0	86023522.5	1376
2014-04-27	24.0	24.05	23.9	24.0	0.0	0.0	1497195.0	35873382.8	785
2014-04-24	24.0	24.0	23.8	24.0	0.04	0.17	2168733.0	51842944.05	849
2014-04-23	24.1	24.1	23.9	23.96	-0.1	-0.42	1325296.0	31807328.55	691
2014-04-22	24.05	24.1	23.95	24.06	0.06	0.25	1366314.0	32835477.65	686
2014-04-21	24.2	24.25	24.0	24.0	-0.1	-0.41	2181501.0	52467206.5	951
2014-04-20	24.1	24.2	24.0	24.1	0.06	0.25	1440797.0	34723126.95	678
2014-04-17	24.15	24.25	24.0	24.04	-0.06	-0.25	2069796.0	49844236.25	900
2014-04-16	23.55	24.15	23.5	24.1	0.6	2.55	4502115.0	107839259.1	1703
2014-04-15	23.5	23.55	23.45	23.5	0.0	0.0	1042075.0	24478032.3	491
2014-04-14	23.45	23.55	23.45	23.5	0.02	0.09	908250.0	21342089.1	481
2014-04-13	23.65	23.65	23.4	23.48	-0.12	-0.51	1238835.0	29111552.65	764
2014-04-10	23.7	23.75	23.55	23.6	-0.1	-0.42	893890.0	21127639.65	591
2014-04-09	23.75	23.85	23.65	23.7	-0.05	-0.21	1424434.0	33811985.4	927
2014-04-08	23.8	23.85	23.7	23.75	-0.05	-0.21	1010335.0	23993628.25	673
2014-04-07	23.9	23.9	23.6	23.8	-0.1	-0.42	1090612.0	25931180.55	711
2014-04-06	23.9	24.0	23.85	23.9	0.0	0.0	817680.0	19551767.4	522
2014-04-03	23.95	24.1	23.85	23.9	-0.1	-0.42	2492090.0	59727613.05	875
2014-04-02	23.95	24.0	23.9	24.0	0.0	0.0	742092.0	17771261.35	451
2014-04-01	23.95	24.0	23.9	24.0	0.05	0.21	438834.0	10502786.95	386
2014-03-31	23.85	24.0	23.8	23.95	0.1	0.42	853508.0	20391954.5	545
2014-03-30	24.0	24.05	23.8	23.85	-0.15	-0.62	1610523.0	38475706.0	1008
2014-03-27	24.05	24.05	23.85	24.0	-0.05	-0.21	1165639.0	27942866.5	560
2014-03-26	24.05	24.05	24.0	24.05	0.0	0.0	351659.0	8452236.9	298
2014-03-25	24.0	24.05	23.9	24.05	0.05	0.21	464380.0	11143543.05	354
2014-03-24	24.0	24.05	23.95	24.0	0.0	0.0	403038.0	9672065.25	358
2014-03-23	23.9	24.05	23.85	24.0	0.1	0.42	1075338.0	25763292.25	532
2014-03-20	23.85	24.0	23.75	23.9	0.05	0.21	999581.0	23911439.2	611
2014-03-19	23.95	24.0	23.7	23.85	-0.15	-0.62	1012611.0	24144096.15	724
2014-03-18	24.05	24.1	23.95	24.0	-0.05	-0.21	1127004.0	27080324.6	745
2014-03-17	24.2	24.2	24.0	24.05	-0.15	-0.62	1189218.0	28637380.45	827
2014-03-16	24.2	24.25	24.1	24.2	-0.9	-3.59	2828235.0	68427071.2	1427
2014-03-13	25.2	25.3	25.0	25.1	-0.1	-0.4	2659613.0	66769572.7	946
2014-03-12	25.2	25.3	25.1	25.2	0.0	0.0	1977042.0	49854778.3	738
2014-03-11	25.2	25.3	25.1	25.2	0.0	0.0	1367765.0	34429686.3	713
2014-03-10	25.2	25.4	25.1	25.2	0.0	0.0	2864159.0	72255291.5	1288
2014-03-09	24.85	25.3	24.85	25.2	0.1	0.4	4872699.0	122101458.05	1760
2014-03-06	25.0	25.1	24.95	25.1	0.1	0.4	2184690.0	54618286.05	1077
2014-03-05	25.1	25.2	24.85	25.0	0.0	0.0	1905840.0	47621368.7	1100
2014-03-04	24.8	25.0	24.8	25.0	0.2	0.81	1823564.0	45509934.35	793
2014-03-03	24.95	24.95	24.75	24.8	-0.2	-0.8	1701810.0	42290920.95	916
2014-03-02	25.1	25.2	24.85	25.0	0.0	0.0	2150018.0	53826483.8	1120
2014-02-27	24.95	25.0	24.95	25.0	0.0	0.0	2227253.0	55647783.4	783
2014-02-26	24.9	25.0	24.85	25.0	0.1	0.4	1272926.0	31753055.5	612
2014-02-25	24.95	25.0	24.85	24.9	0.0	0.0	1104219.0	27508410.1	546
2014-02-24	24.9	24.9	24.8	24.9	0.0	0.0	648803.0	16126246.25	448
2014-02-23	24.8	24.9	24.75	24.9	0.1	0.4	1096621.0	27240765.25	557
2014-02-20	24.8	24.85	24.75	24.8	0.0	0.0	887194.0	22011470.35	512
2014-02-19	24.65	24.85	24.65	24.8	0.15	0.61	1183211.0	29319742.35	521
2014-02-18	24.75	24.85	24.6	24.65	-0.1	-0.4	1387400.0	34271788.7	664
2014-02-17	24.65	24.75	24.6	24.75	0.1	0.41	1087490.0	26850229.5	590
2014-02-16	24.6	24.75	24.6	24.65	0.1	0.41	1254114.0	30927874.45	669
2014-02-13	24.65	24.65	24.45	24.55	-0.15	-0.61	2455911.0	60253152.9	1086
2014-02-12	24.95	24.95	24.65	24.7	-0.2	-0.8	2615543.0	64904940.65	1073
2014-02-11	25.0	25.0	24.85	24.9	-0.05	-0.2	2492620.0	62123927.7	939
2014-02-10	25.0	25.2	24.8	24.95	0.05	0.2	5756151.0	143733628.75	2191
2014-02-09	24.5	24.95	24.35	24.9	0.6	2.47	3258562.0	79933770.35	1333
2014-02-06	24.35	24.5	24.25	24.3	0.0	0.0	3504340.0	85487474.25	1247
2014-02-05	24.2	24.4	24.15	24.3	0.25	1.04	3256977.0	79015249.05	1326
2014-02-04	23.8	24.35	23.75	24.05	0.1	0.42	4870065.0	117159778.75	1937
2014-02-03	23.75	24.1	23.65	23.95	0.2	0.84	4381849.0	104707491.7	1701
2014-02-02	23.45	23.8	23.35	23.75	0.25	1.06	1616613.0	38031244.4	738
2014-01-30	23.55	23.55	23.4	23.5	-0.05	-0.21	948751.0	22270510.1	521
2014-01-29	23.55	23.6	23.5	23.55	0.05	0.21	1024013.0	24116351.0	541
2014-01-28	23.45	23.55	23.4	23.5	0.05	0.21	708654.0	16640522.8	513
2014-01-27	23.55	23.55	23.4	23.45	-0.05	-0.21	584933.0	13720880.35	541
2014-01-26	23.4	23.5	23.3	23.5	-0.05	-0.21	1592949.0	37315106.65	815
2014-01-23	23.55	23.65	23.5	23.55	0.05	0.21	915381.0	21601648.4	614
2014-01-22	23.55	23.7	23.5	23.5	-0.05	-0.21	1002389.0	23635577.6	600
2014-01-21	23.55	23.65	23.45	23.55	0.0	0.0	1305522.0	30736958.55	718
2014-01-20	23.7	23.85	23.5	23.55	0.05	0.21	2002437.0	47421660.75	1088
2014-01-19	23.35	23.55	23.25	23.5	0.05	0.21	904292.0	21143474.25	726
2014-01-16	23.3	23.5	23.3	23.45	0.1	0.43	849556.0	19904775.55	632
2014-01-15	23.3	23.35	23.25	23.35	0.1	0.43	411501.0	9587348.6	475
2014-01-14	23.3	23.35	23.2	23.25	-0.1	-0.43	620910.0	14454463.65	557
2014-01-13	23.35	23.45	23.25	23.35	-0.1	-0.43	698984.0	16309194.0	520
2014-01-12	23.45	23.5	23.35	23.45	-0.05	-0.21	735483.0	17233578.7	569
2014-01-09	23.55	23.6	23.45	23.5	-0.1	-0.42	935194.0	22021072.95	579
2014-01-08	23.5	23.65	23.5	23.6	0.05	0.21	1078538.0	25420919.85	607
2014-01-07	23.5	23.6	23.45	23.55	0.0	0.0	1098862.0	25826387.3	578
2014-01-06	23.5	23.6	23.35	23.55	0.1	0.43	1450154.0	34050466.9	755
2014-01-05	23.2	23.5	23.15	23.45	0.25	1.08	2031892.0	47455921.75	1074
2014-01-02	23.25	23.25	23.1	23.2	-0.05	-0.22	1123431.0	26024595.85	571
2014-01-01	23.15	23.25	23.1	23.25	0.1	0.43	1195577.0	27727146.4	571
2013-12-31	23.2	23.25	23.1	23.15	0.0	0.0	683812.0	15837847.55	433
2013-12-30	23.15	23.25	23.1	23.15	0.0	0.0	1373280.0	31821755.55	641
2013-12-29	23.15	23.2	23.05	23.15	0.05	0.22	883805.0	20439078.65	461
2013-12-26	23.05	23.15	23.0	23.1	0.0	0.0	957921.0	22105776.6	495
2013-12-25	23.1	23.1	23.0	23.1	0.05	0.22	516332.0	11905912.85	370
2013-12-24	23.1	23.2	23.05	23.05	-0.1	-0.43	1010306.0	23357161.8	553
2013-12-23	23.1	23.15	23.05	23.15	0.0	0.0	1061532.0	24543485.1	538
2013-12-22	23.1	23.2	23.0	23.15	0.1	0.43	1159244.0	26770881.3	671
2013-12-19	23.1	23.1	23.0	23.05	0.05	0.22	849839.0	19589183.3	584
2013-12-18	22.95	23.15	22.95	23.0	0.05	0.22	944513.0	21767172.1	593
2013-12-17	22.95	23.0	22.9	22.95	0.0	0.0	563530.0	12933470.5	455
2013-12-16	23.0	23.05	22.9	22.95	-0.05	-0.22	831970.0	19108259.85	565
2013-12-15	23.1	23.1	23.0	23.0	-0.1	-0.43	655932.0	15101290.75	591
2013-12-12	23.05	23.1	23.0	23.1	0.0	0.0	493646.0	11375836.7	393
2013-12-11	23.2	23.2	23.05	23.1	-0.1	-0.43	650495.0	15028361.4	458
2013-12-10	23.2	23.3	23.15	23.2	0.0	0.0	821657.0	19063178.1	527
2013-12-09	23.05	23.2	23.0	23.2	0.15	0.65	565273.0	13054843.7	445
2013-12-08	22.95	23.05	22.95	23.05	0.15	0.66	529789.0	12186653.95	516
2013-12-05	23.0	23.0	22.9	22.9	-0.05	-0.22	494555.0	11327885.05	412
2013-12-04	22.9	23.0	22.8	22.95	-0.05	-0.22	1186159.0	27128495.15	670
2013-12-03	23.1	23.15	22.9	23.0	-0.1	-0.43	1517284.0	34936072.6	796
2013-12-02	23.15	23.15	23.0	23.1	-0.05	-0.22	1258737.0	29060571.5	729
2013-12-01	23.3	23.35	23.1	23.15	-0.15	-0.64	1267951.0	29414064.85	753
2013-11-28	23.25	23.4	23.25	23.3	0.0	0.0	1375097.0	32050907.25	636
2013-11-27	23.3	23.35	23.2	23.3	-0.05	-0.21	1010706.0	23513803.75	597
2013-11-26	23.3	23.45	23.25	23.35	0.0	0.0	1174887.0	27416944.4	618
2013-11-25	23.45	23.5	23.3	23.35	-0.1	-0.43	1472995.0	34405829.65	774
2013-11-24	23.5	23.55	23.4	23.45	0.15	0.64	2894339.0	67952862.3	1223
2013-11-21	23.45	23.45	23.2	23.3	-0.2	-0.85	2929039.0	68285088.3	1067
2013-11-20	23.45	23.5	23.35	23.5	0.0	0.0	1160088.0	27148561.5	625
2013-11-19	23.65	23.65	23.35	23.5	-0.1	-0.42	2861709.0	67207522.0	1049
2013-11-18	23.55	23.7	23.5	23.6	0.1	0.43	2807190.0	66225005.65	1229
2013-11-17	23.5	23.65	23.4	23.5	0.05	0.21	3290359.0	77397252.55	1272
2013-11-14	23.35	23.6	23.35	23.45	0.1	0.43	2776531.0	65207309.75	1364
2013-11-13	23.25	23.5	23.2	23.35	0.1	0.43	3786925.0	88451553.45	1359
2013-11-12	23.15	23.35	23.1	23.25	0.05	0.22	3047368.0	70747212.35	1185
2013-11-11	23.2	23.25	23.15	23.2	0.0	0.0	986491.0	22885434.6	670
2013-11-10	23.15	23.4	23.05	23.2	0.05	0.22	2921383.0	67804215.4	1238
2013-11-07	23.0	23.25	22.95	23.15	0.1	0.43	2501379.0	57733993.25	1030
2013-11-06	22.95	23.1	22.95	23.05	0.1	0.44	1112067.0	25602577.2	696
2013-11-05	22.95	23.05	22.9	22.95	-0.05	-0.22	1312804.0	30165720.25	712
2013-11-04	22.95	23.0	22.9	23.0	0.0	0.0	802707.0	18417292.95	483
2013-11-03	23.0	23.05	22.9	23.0	0.0	0.0	841513.0	19328840.2	677
2013-10-31	23.0	23.05	22.9	23.0	0.05	0.22	1800805.0	41368759.05	894
2013-10-30	23.0	23.05	22.85	22.95	0.0	0.0	846368.0	19422800.9	660
2013-10-29	23.05	23.1	22.85	22.95	0.0	0.0	3679871.0	84536900.4	1517
2013-10-28	23.05	23.05	22.85	22.95	-0.1	-0.43	928324.0	21290963.85	645
2013-10-27	22.95	23.15	22.85	23.05	0.15	0.66	1451221.0	33377109.55	851
2013-10-24	22.9	22.95	22.85	22.9	-0.05	-0.22	564106.0	12920650.85	501
2013-10-23	22.9	22.95	22.8	22.95	0.05	0.22	984470.0	22544080.2	481
2013-10-22	22.95	23.1	22.85	22.9	-0.1	-0.43	1990665.0	45739273.75	863
2013-10-21	22.9	23.0	22.75	23.0	0.15	0.66	2283659.0	52196274.05	922
2013-10-20	22.75	22.9	22.75	22.85	0.4	1.78	1548707.0	35366760.4	734
2013-10-10	22.3	22.65	22.3	22.45	0.1	0.45	1145398.0	25794388.05	809
2013-10-09	22.35	22.45	22.25	22.35	0.0	0.0	835819.0	18665310.6	704
2013-10-08	22.4	22.4	22.15	22.35	-0.05	-0.22	949998.0	21171315.75	624
2013-10-07	22.55	22.6	22.35	22.4	-0.25	-1.1	1010964.0	22704225.85	806
2013-10-06	22.75	22.75	22.45	22.65	-0.1	-0.44	1295114.0	29255149.8	929
2013-10-03	22.85	22.9	22.75	22.75	-0.1	-0.44	864907.0	19715083.9	568
2013-10-02	22.9	22.95	22.8	22.85	0.0	0.0	592139.0	13534289.9	503
2013-10-01	22.8	22.95	22.75	22.85	0.05	0.22	981612.0	22459367.85	680
2013-09-30	22.85	22.85	22.6	22.8	-0.05	-0.22	1511632.0	34360690.4	800
2013-09-29	22.95	22.95	22.8	22.85	-0.15	-0.65	1203414.0	27531284.3	768
2013-09-26	23.15	23.2	22.9	23.0	-0.15	-0.65	1319995.0	30383027.95	984
2013-09-25	23.1	23.25	23.1	23.15	0.0	0.0	1189001.0	27529612.55	780
2013-09-24	23.2	23.25	23.1	23.15	-0.05	-0.22	1005655.0	23323068.9	828
2013-09-19	23.3	23.3	23.1	23.2	0.05	0.22	1334215.0	30956257.7	986
2013-09-18	23.1	23.15	22.9	23.15	0.05	0.22	1405488.0	32386630.65	868
2013-09-17	23.3	23.3	23.1	23.1	-0.2	-0.86	2307574.0	53512868.05	1221
2013-09-16	23.2	23.35	23.15	23.3	0.05	0.22	2022090.0	47048177.2	1024
2013-09-15	23.1	23.3	23.05	23.25	0.4	1.75	2772468.0	64281157.0	1409
2013-09-12	22.8	22.9	22.75	22.85	0.1	0.44	1520895.0	34711438.05	1035
2013-09-11	22.65	22.95	22.5	22.75	0.2	0.89	3856550.0	87790880.25	1811
2013-09-10	22.5	22.65	22.35	22.55	0.8	3.68	3124035.0	70345185.3	1713
2013-09-09	21.4	21.75	21.3	21.75	0.3	1.4	1284394.0	27594388.6	890
2013-09-08	21.7	21.7	21.4	21.45	0.1	0.47	1433511.0	30938212.05	962
2013-09-05	21.5	21.7	21.1	21.35	-0.2	-0.93	2619890.0	56083540.65	1500
2013-09-04	22.0	22.05	21.5	21.55	-0.5	-2.27	3091170.0	67330913.75	1595
2013-09-03	22.45	22.55	22.0	22.05	-0.4	-1.78	1996712.0	44377324.7	1444
2013-09-02	22.6	22.65	22.3	22.45	-0.1	-0.44	2089828.0	46938480.0	1242
2013-09-01	22.5	22.65	22.45	22.55	0.5	2.27	2382555.0	53677587.15	1492
2013-08-29	22.2	22.7	22.05	22.05	0.0	0.0	3840218.0	85711267.95	2061
2013-08-28	21.5	22.4	21.4	22.05	-0.05	-0.23	3890189.0	85801287.3	2549
2013-08-27	23.5	23.5	21.9	22.1	-1.6	-6.75	5079577.0	114703115.45	3426
2013-08-26	23.85	24.05	23.65	23.7	-0.15	-0.63	3470918.0	82728052.55	1968
2013-08-25	23.9	24.05	23.7	23.85	-0.1	-0.42	2590007.0	61841280.6	1653
2013-08-22	24.1	24.15	23.9	23.95	-0.1	-0.42	2891298.0	69382431.85	1457
2013-08-21	24.0	24.2	23.9	24.05	0.1	0.42	3596188.0	86587840.9	2012
2013-08-20	23.95	24.1	23.85	23.95	0.05	0.21	2790977.0	66889001.35	1890
2013-08-19	23.4	24.0	23.3	23.9	0.55	2.36	4692050.0	111348071.15	2541
2013-08-18	23.35	23.45	23.3	23.35	-0.05	-0.21	1027847.0	24035153.2	1070
2013-08-15	23.45	23.5	23.35	23.4	-0.05	-0.21	1375459.0	32241406.65	1024
2013-08-14	23.6	23.65	23.4	23.45	-0.2	-0.85	1547149.0	36386445.2	1122
2013-08-13	23.65	23.7	23.55	23.65	0.15	0.64	1826937.0	43158696.15	1141
2013-08-05	23.55	23.6	23.45	23.5	0.0	0.0	2518749.0	59235578.1	1584
2013-08-04	23.6	23.7	23.5	23.5	-0.05	-0.21	2114584.0	49884962.15	1543
2013-08-01	23.85	23.85	23.5	23.55	-1.3	-5.23	3948210.0	93435707.75	2874
2013-07-31	24.95	24.95	24.5	24.85	-0.05	-0.2	7583647.0	187592670.75	3605
2013-07-30	25.8	26.0	24.8	24.9	-0.7	-2.73	10560833.0	266039247.35	5292
2013-07-29	24.45	25.7	24.3	25.6	1.45	6.0	12765872.0	319012247.85	5919
2013-07-28	23.55	24.25	23.5	24.15	1.0	4.32	11829440.0	280984795.8	4293
2013-07-25	22.95	23.45	22.9	23.15	0.2	0.87	2901275.0	67271125.6	1343
2013-07-24	22.95	23.1	22.95	22.95	-0.05	-0.22	1967160.0	45222864.85	840
2013-07-23	23.05	23.1	22.85	23.0	0.0	0.0	1853734.0	42592820.45	1116
2013-07-22	22.85	23.15	22.85	23.0	0.2	0.88	3629065.0	83570573.15	1583
2013-07-21	23.1	23.1	22.7	22.8	0.1	0.44	3790792.0	86943049.45	1860
2013-07-18	22.65	23.0	22.55	22.7	0.05	0.22	2996364.0	68553723.25	1727
2013-07-17	22.3	22.7	22.2	22.65	0.3	1.34	2560486.0	57421839.2	1192
2013-07-16	22.3	22.5	22.25	22.35	0.0	0.0	1859937.0	41610112.75	875
2013-07-15	22.5	22.5	22.25	22.35	-0.1	-0.45	1939566.0	43418317.3	1158
2013-07-14	22.35	22.6	22.35	22.45	0.15	0.67	1661004.0	37360870.7	1089
2013-07-11	22.3	22.5	22.15	22.3	0.05	0.22	3516818.0	78616004.75	1605
2013-07-10	22.1	22.25	22.05	22.25	0.15	0.68	1810795.0	40176346.25	860
2013-07-09	22.1	22.25	22.05	22.1	0.1	0.45	4026628.0	89056137.5	1797
2013-07-08	21.5	22.0	21.5	22.0	0.5	2.33	6302319.0	137726722.3	2924
2013-07-07	21.3	21.6	21.3	21.5	0.25	1.18	3094392.0	66504726.15	1522
2013-07-04	21.2	21.35	21.2	21.25	0.1	0.47	2197242.0	46784438.3	996
2013-07-03	21.2	21.3	21.1	21.15	-0.1	-0.47	1461668.0	31005564.7	977
2013-07-02	21.1	21.4	21.1	21.25	0.25	1.19	3939826.0	83772757.0	1908
2013-07-01	20.8	21.05	20.8	21.0	0.25	1.2	1519553.0	31827082.0	1087
2013-06-30	20.8	20.85	20.75	20.75	-0.1	-0.48	1008685.0	20982077.7	880
2013-06-26	21.0	21.05	20.8	20.85	-0.15	-0.71	1213274.0	25410513.65	1102
2013-06-25	20.9	21.15	20.9	21.0	0.1	0.48	2151328.0	45274110.85	1210
2013-06-24	21.0	21.05	20.75	20.9	-0.1	-0.48	2210890.0	46270314.9	1280
2013-06-23	20.85	21.2	20.85	21.0	0.2	0.96	2984206.0	62714493.3	1617
2013-06-22	20.25	20.85	20.25	20.8	0.2	0.97	2405380.0	49375033.45	1375
2013-06-19	20.65	20.75	20.5	20.6	-0.05	-0.24	1667646.0	34353196.95	1172
2013-06-18	20.2	20.7	20.2	20.65	0.5	2.48	3740508.0	76952303.95	1668
2013-06-17	19.85	20.25	19.8	20.15	0.45	2.28	3265480.0	65598102.15	1718
2013-06-16	19.5	19.85	19.25	19.7	0.2	1.03	3743873.0	73426014.55	2209
2013-06-15	20.5	20.5	19.3	19.5	-1.65	-7.8	7643635.0	153824357.65	3973
2013-06-12	21.1	21.25	21.05	21.15	0.0	0.0	1517513.0	32085860.15	1191
2013-06-11	21.3	21.3	21.05	21.15	-0.1	-0.47	2799725.0	59217531.1	1548
2013-06-10	21.45	21.45	21.25	21.25	-0.2	-0.93	2655373.0	56631721.05	1605
2013-06-09	20.95	21.6	20.9	21.45	0.5	2.39	9946703.0	212143606.5	4122
2013-06-08	20.9	21.0	20.85	20.95	0.1	0.48	3545466.0	74301257.15	1556
2013-06-05	20.8	20.95	20.75	20.85	0.05	0.24	2564149.0	53489914.25	1234
2013-06-04	21.0	21.0	20.75	20.8	-0.15	-0.72	4022840.0	84002439.05	1675
2013-06-03	21.0	21.05	20.85	20.95	-0.05	-0.24	3725596.0	78117613.55	1769
2013-06-02	21.0	21.1	20.9	21.0	0.0	0.0	4342395.0	91265242.95	2083
2013-06-01	20.7	21.05	20.65	21.0	0.2	0.96	6540751.0	136600849.1	2804
2013-05-29	20.85	20.95	20.75	20.8	-0.05	-0.24	5599198.0	116732070.0	2224
2013-05-28	20.7	20.95	20.7	20.85	0.2	0.97	5542282.0	115454724.65	2140
2013-05-27	20.65	20.75	20.5	20.65	0.0	0.0	3469141.0	71518709.85	1578
2013-05-26	20.6	20.85	20.55	20.65	0.0	0.0	5688985.0	117965999.6	2122
2013-05-25	20.65	20.65	20.5	20.65	-0.1	-0.48	2712314.0	55853186.7	1705
2013-05-22	20.7	20.9	20.65	20.75	0.0	0.0	4625444.0	96101380.5	2085
2013-05-21	20.65	20.9	20.6	20.75	0.0	0.0	4168085.0	86476057.45	1990
2013-05-20	20.95	21.05	20.65	20.75	-0.2	-0.95	5149000.0	107236388.55	2793
2013-05-19	20.75	21.05	20.6	20.95	0.25	1.21	8806765.0	183893661.25	4233
2013-05-18	20.5	20.8	20.25	20.7	0.45	2.22	11616520.0	239291383.8	4671
2013-05-15	19.9	20.3	19.6	20.25	0.3	1.5	8101680.0	161501133.45	3428
2013-05-14	20.1	20.25	19.85	19.95	-0.25	-1.24	6173740.0	123929868.85	2567
2013-05-13	20.1	20.25	19.8	20.2	-0.1	-0.49	8912484.0	178971729.35	4233
2013-05-12	20.4	20.7	20.25	20.3	-0.05	-0.25	13380626.0	274188915.6	5621
2013-05-11	19.7	20.55	19.7	20.35	0.75	3.83	23682394.0	479363616.95	8688
2013-05-08	19.4	19.65	19.4	19.6	0.15	0.77	3712475.0	72512278.8	1531
2013-05-07	19.55	19.55	19.35	19.45	-0.15	-0.77	2487485.0	48342743.2	1631
2013-05-06	19.8	19.8	19.5	19.6	-0.2	-1.01	3373606.0	66261008.8	2089
2013-05-05	20.0	20.0	19.75	19.8	-0.15	-0.75	4781735.0	94991149.25	2167
2013-05-04	20.0	20.1	19.9	19.95	0.0	0.0	5593198.0	111890367.5	2925
2013-05-01	20.1	20.2	19.8	19.95	-0.15	-0.75	10127061.0	202226894.4	4088
2013-04-30	19.8	20.1	19.65	20.1	0.4	2.03	13624575.0	270773567.65	5388
2013-04-29	19.55	19.75	19.35	19.7	0.15	0.77	5957044.0	116455216.6	3066
2013-04-28	19.55	19.6	19.3	19.55	-0.05	-0.26	5135967.0	99937528.6	2898
2013-04-27	19.55	19.9	19.45	19.6	0.3	1.55	12538859.0	247040132.45	5405
2013-04-24	18.9	19.55	18.9	19.3	0.45	2.39	16037585.0	308886973.15	7529
2013-04-23	18.7	18.9	18.55	18.85	0.15	0.8	6526343.0	122314452.95	2688
2013-04-22	18.4	18.8	18.3	18.7	0.3	1.63	8067026.0	150394594.6	3522
2013-04-21	18.35	18.5	18.3	18.4	0.05	0.27	3268948.0	60131761.9	1832
2013-04-20	18.25	18.5	18.2	18.35	0.1	0.55	3330996.0	61115182.0	2097
2013-04-17	18.35	18.45	18.1	18.25	-0.1	-0.54	3910918.0	71465923.7	2517
2013-04-16	18.25	18.65	18.1	18.35	0.05	0.27	6300500.0	115818970.6	3192
2013-04-15	18.5	18.5	18.3	18.3	-0.15	-0.81	2315711.0	42537064.55	1904
2013-04-14	18.5	18.5	18.35	18.45	-0.4	-2.12	4781905.0	88122450.1	3133
2013-04-13	18.95	19.05	18.85	18.85	-0.05	-0.26	3411396.0	64595989.25	2325
2013-04-10	19.2	19.25	18.8	18.9	-0.2	-1.05	7159392.0	136062280.0	3520
2013-04-09	18.7	19.45	18.65	19.1	0.4	2.14	14313718.0	273172902.6	5764
2013-04-08	18.65	18.75	18.6	18.7	0.1	0.54	2482316.0	46333062.35	1850
2013-04-07	18.75	18.75	18.6	18.6	-0.25	-1.33	3020136.0	56302616.8	2121
2013-04-06	18.95	18.95	18.6	18.85	-0.05	-0.26	3308610.0	62255252.55	2404
2013-04-03	18.95	18.95	18.85	18.9	-0.05	-0.26	2066535.0	39079078.75	1839
2013-04-02	18.8	19.05	18.8	18.95	0.1	0.53	3400237.0	64435399.35	2269
2013-04-01	18.9	18.9	18.75	18.85	0.0	0.0	2563211.0	48233593.85	1987
2013-03-31	18.8	19.05	18.7	18.85	0.05	0.27	4781977.0	90235806.2	3078
2013-03-30	19.0	19.0	18.7	18.8	-0.1	-0.53	2909531.0	54828662.7	2846
2013-03-27	19.0	19.05	18.9	18.9	-0.15	-0.79	2236609.0	42381475.85	2517
2013-03-26	19.2	19.2	18.95	19.05	-0.15	-0.78	3935807.0	75014853.95	2990
2013-03-25	19.1	19.4	19.05	19.2	0.25	1.32	8136510.0	156101806.45	4539
2013-03-24	19.15	19.15	18.85	18.95	-0.25	-1.3	5816120.0	110362247.15	4744
2013-03-23	19.35	19.35	19.1	19.2	-0.25	-1.29	5579787.0	107100178.15	4547
2013-03-20	19.75	19.75	19.45	19.45	-0.35	-1.77	5469898.0	107045883.35	4771
2013-03-19	19.65	19.9	19.65	19.8	0.1	0.51	5783160.0	114334644.3	3914
2013-03-18	19.9	19.9	19.65	19.7	-0.25	-1.25	6910381.0	136356346.45	5041
2013-03-17	20.0	20.1	19.85	19.95	-0.05	-0.25	8000593.0	159648004.9	5977
2013-03-16	20.0	20.3	19.9	20.0	0.15	0.76	18636305.0	374043629.0	11250
2013-03-13	20.8	21.1	19.2	19.85	-1.05	-5.02	35065145.0	707487331.8	17924
2013-03-12	21.75	21.8	20.8	20.9	-0.85	-3.91	9646534.0	206741889.3	6661
2013-03-11	21.8	22.0	21.65	21.75	0.0	0.0	10199776.0	222412277.45	5650
2013-03-10	21.9	21.95	21.7	21.75	-0.1	-0.46	6603439.0	144080996.05	4175
2013-03-09	21.85	22.15	21.8	21.85	0.1	0.46	11713888.0	257487289.4	6471
2013-03-06	21.9	22.05	21.7	21.75	0.0	0.0	7366133.0	161084093.65	5000
2013-03-05	21.75	22.2	21.65	21.75	0.05	0.23	20869649.0	458517566.2	8643
2013-03-04	21.55	22.45	21.4	21.7	0.15	0.7	21669287.0	473289433.7	10774
2013-03-03	22.1	22.2	21.55	21.55	-0.65	-2.93	10317498.0	225322987.05	7778
2013-03-02	22.45	22.65	22.15	22.2	-0.2	-0.89	12988817.0	291728992.0	7370
2013-02-27	22.6	22.9	22.35	22.4	-0.1	-0.44	21497564.0	487303562.6	11775
2013-02-26	22.5	23.1	22.3	22.5	-0.2	-0.88	31346186.0	713274369.6	15668
2013-02-25	22.05	23.8	21.85	22.7	0.3	1.34	42984935.0	975317171.2	22909
2013-02-24	23.35	23.85	22.35	22.4	-1.3	-5.49	44742346.0	1041477178.6	23277
2013-02-23	21.5	23.75	21.35	23.7	2.1	9.72	36813141.0	833784727.4	17573
2013-02-20	23.1	23.2	20.9	21.6	-1.2	-5.26	73188709.0	1616736172.9	38823
2013-02-19	20.65	22.8	20.1	22.8	2.05	9.88	28355297.0	607134466.95	14018
2013-02-18	21.35	21.4	20.6	20.75	-0.5	-2.35	14104981.0	295750695.85	10848
2013-02-17	21.75	21.8	21.2	21.25	-0.4	-1.85	12918865.0	277810185.35	9720
2013-02-16	21.3	22.0	21.15	21.65	0.45	2.12	34087905.0	735344921.55	16516
2013-02-13	21.8	22.3	20.9	21.2	-0.55	-2.53	37705211.0	812231664.8	21850
2013-02-12	22.4	22.95	21.65	21.75	-0.6	-2.68	38468880.0	856334384.15	23655
2013-02-11	23.6	24.0	22.3	22.35	-1.4	-5.89	48461259.0	1124368366.95	36090
2013-02-10	23.6	24.25	22.4	23.75	-0.55	-2.26	83768811.0	1977286272.8	58417
2013-02-09	26.0	27.3	24.3	24.3	-2.7	-10.0	60410678.0	1500284691.7	40300
2013-02-06	32.0	32.1	27.0	27.0	-3.0	-10.0	57919949.0	1688867556.7	73603
2013-02-05	18.0	68.0	17.75	30.0	20.0	200.0	234316831.0	5985548431.45	540248
