# Supplementary material for: Effective short-term forecasts of Saudi stock price trends using technical indicators and large-scale multivariate time series
Source: PeerJ Comput Sci. 2023 Jan 6;9:e1205. doi: 10.7717/peerj-cs.1205 (PMC10280263; doi:10.7717/peerj-cs.1205)
Supplement: Supplemental Information 3 [file peerj-cs-09-1205-s003.zip › TASI Dataset 2021/AMIANTIT_2160.csv]

date	open	high	low	close	change	change_percent	volume_traded	value_traded_SAR	number_trades
2020-03-19	9.66	9.85	9.54	9.54	-0.21	-2.15	1024154.0	9946162.53	1507
2020-03-18	9.76	9.9	9.54	9.75	-0.03	-0.31	412949.0	4033499.8	735
2020-03-17	9.8	9.9	9.61	9.78	0.17	1.77	331300.0	3232361.22	605
2020-03-16	10.0	10.1	9.55	9.61	-0.79	-7.6	548059.0	5427427.46	669
2020-03-15	10.9	11.04	10.4	10.4	-0.5	-4.59	284331.0	3052040.28	532
2020-03-12	11.24	11.24	10.4	10.9	-0.34	-3.02	193612.0	2076111.94	478
2020-03-11	11.84	11.9	11.2	11.24	-0.54	-4.58	438533.0	5064283.54	514
2020-03-10	11.28	11.9	11.28	11.78	0.66	5.94	654680.0	7607741.3	659
2020-03-09	11.12	11.38	11.12	11.12	-1.22	-9.89	333501.0	3715223.0	536
2020-03-08	12.56	13.06	12.34	12.34	-1.34	-9.8	396325.0	4978106.24	724
2020-03-05	13.36	14.18	13.36	13.68	0.32	2.4	522478.0	7187067.56	998
2020-03-04	13.2	13.36	13.2	13.36	0.04	0.3	202309.0	2679677.5	358
2020-03-03	13.24	13.34	13.2	13.32	0.28	2.15	227275.0	3019281.44	342
2020-03-02	13.28	13.48	13.0	13.04	-0.12	-0.91	426602.0	5677025.42	620
2020-03-01	13.5	13.6	13.1	13.16	-0.68	-4.91	363417.0	4824951.84	632
2020-02-27	13.88	13.88	13.64	13.84	-0.12	-0.86	236696.0	3257343.04	508
2020-02-26	13.9	13.98	13.78	13.96	-0.14	-0.99	350706.0	4873707.72	549
2020-02-25	14.2	14.24	13.98	14.1	-0.22	-1.54	390131.0	5482185.08	619
2020-02-24	14.94	14.94	14.3	14.32	-0.62	-4.15	457543.0	6634970.52	743
2020-02-23	14.94	15.14	14.88	14.94	-0.02	-0.13	245692.0	3673867.92	384
2020-02-20	14.86	15.14	14.86	14.96	0.16	1.08	481578.0	7227958.7	633
2020-02-19	14.72	14.9	14.72	14.8	0.1	0.68	238633.0	3534116.52	468
2020-02-18	14.8	14.9	14.66	14.7	-0.14	-0.94	208284.0	3076390.42	399
2020-02-17	14.72	14.84	14.7	14.84	0.12	0.82	203058.0	2995726.5	375
2020-02-16	15.0	15.0	14.7	14.72	-0.3	-2.0	407915.0	6058099.72	720
2020-02-13	15.6	15.62	15.02	15.02	-0.5	-3.22	298246.0	4558724.02	463
2020-02-12	15.68	15.82	15.48	15.52	-0.22	-1.4	302637.0	4714622.1	523
2020-02-11	15.88	16.0	15.7	15.74	-0.06	-0.38	453678.0	7208246.1	620
2020-02-10	15.64	16.02	15.58	15.8	0.14	0.89	597608.0	9458764.42	845
2020-02-09	15.98	16.06	15.48	15.66	-0.32	-2.0	297845.0	4654893.84	634
2020-02-06	16.14	16.22	15.96	15.98	-0.16	-0.99	327015.0	5243405.36	542
2020-02-05	16.26	16.32	16.1	16.14	-0.1	-0.62	302454.0	4904423.36	548
2020-02-04	16.16	16.36	16.16	16.24	0.12	0.74	310167.0	5036418.0	571
2020-02-03	16.12	16.38	15.92	16.12	0.18	1.13	602436.0	9725455.28	944
2020-02-02	16.3	16.3	15.94	15.94	-0.4	-2.45	562954.0	9060310.92	1001
2020-01-30	16.4	16.56	16.3	16.34	-0.04	-0.24	407160.0	6685423.3	666
2020-01-29	16.4	16.6	16.36	16.38	-0.02	-0.12	457899.0	7525263.8	711
2020-01-28	16.48	16.64	16.3	16.4	-0.14	-0.85	599037.0	9860864.06	812
2020-01-27	17.0	17.02	16.46	16.54	-0.44	-2.59	773338.0	12941107.4	1242
2020-01-26	17.04	17.24	16.96	16.98	0.02	0.12	1401031.0	23899137.26	1872
2020-01-23	16.32	17.2	16.26	16.96	0.68	4.18	4426255.0	74589864.88	4829
2020-01-22	16.28	16.42	16.18	16.28	0.06	0.37	702223.0	11427951.78	819
2020-01-21	16.28	16.4	16.16	16.22	-0.02	-0.12	816657.0	13261477.66	939
2020-01-20	16.3	16.48	16.2	16.24	-0.04	-0.25	1117584.0	18282995.88	1419
2020-01-19	15.78	16.28	15.68	16.28	0.74	4.76	2417215.0	38792641.18	2700
2020-01-16	15.64	15.68	15.5	15.54	-0.08	-0.51	416553.0	6491462.4	549
2020-01-15	15.72	15.8	15.58	15.62	-0.08	-0.51	525046.0	8243364.38	583
2020-01-14	15.78	15.92	15.52	15.7	0.02	0.13	1096092.0	17302816.32	1308
2020-01-13	15.34	15.82	15.32	15.68	0.36	2.35	1489942.0	23267638.66	1459
2020-01-12	15.2	15.46	15.2	15.32	0.16	1.06	779244.0	11951131.58	940
2020-01-09	15.1	15.4	15.1	15.16	0.3	2.02	916222.0	13922391.12	944
2020-01-08	14.5	15.16	14.5	14.86	-0.32	-2.11	1135454.0	16958584.1	1371
2020-01-07	15.06	15.58	15.06	15.18	0.24	1.61	836597.0	12812419.46	1087
2020-01-06	14.9	15.1	14.8	14.94	-0.06	-0.4	545827.0	8159566.3	704
2020-01-05	15.16	15.38	14.98	15.0	-0.56	-3.6	701882.0	10656298.9	1010
2020-01-02	15.66	15.76	15.5	15.56	0.0	0.0	718387.0	11231697.24	920
2020-01-01	15.36	15.68	15.34	15.56	0.24	1.57	1147520.0	17854434.28	1494
2019-12-31	15.22	15.46	15.22	15.32	0.02	0.13	427707.0	6549551.1	743
2019-12-30	15.58	15.58	15.26	15.3	-0.2	-1.29	516181.0	7965231.92	792
2019-12-29	15.8	15.8	15.4	15.5	-0.06	-0.39	1057260.0	16434612.62	1472
2019-12-26	15.22	15.9	15.22	15.56	0.54	3.6	2502260.0	39072555.48	2778
2019-12-25	15.18	15.44	15.0	15.02	0.02	0.13	1692515.0	25735893.08	1837
2019-12-24	14.56	15.14	14.48	15.0	0.54	3.73	2393188.0	35410972.72	2126
2019-12-23	14.48	14.52	14.42	14.46	0.02	0.14	716072.0	10363061.38	701
2019-12-22	14.6	14.6	14.32	14.44	0.12	0.84	606712.0	8754316.02	825
2019-12-19	14.0	14.46	14.0	14.32	0.38	2.73	1090931.0	15600374.28	1385
2019-12-18	13.76	13.96	13.74	13.94	0.12	0.87	509346.0	7065897.14	585
2019-12-17	13.76	13.82	13.68	13.82	0.06	0.44	322730.0	4439961.82	461
2019-12-16	13.66	13.88	13.66	13.76	0.06	0.44	440341.0	6060788.48	634
2019-12-15	13.8	13.86	13.62	13.7	-0.02	-0.15	383956.0	5254622.2	620
2019-12-12	14.06	14.06	13.7	13.72	-0.36	-2.56	595618.0	8287172.44	763
2019-12-11	13.98	14.14	13.98	14.08	0.1	0.72	340546.0	4780780.14	483
2019-12-10	13.98	14.22	13.96	13.98	-0.02	-0.14	393831.0	5543504.8	647
2019-12-09	14.14	14.22	14.0	14.0	-0.1	-0.71	312227.0	4409650.38	497
2019-12-08	14.0	14.2	14.0	14.1	0.04	0.28	364977.0	5147779.68	535
2019-12-05	14.04	14.18	13.98	14.06	0.02	0.14	266269.0	3742139.9	493
2019-12-04	14.06	14.1	13.98	14.04	0.0	0.0	335712.0	4709041.04	484
2019-12-03	14.12	14.2	14.02	14.04	-0.06	-0.43	266413.0	3754851.7	508
2019-12-02	14.26	14.26	14.08	14.1	-0.14	-0.98	195459.0	2766326.96	445
2019-12-01	14.26	14.3	14.2	14.24	0.02	0.14	249955.0	3559880.82	367
2019-11-28	14.2	14.28	14.16	14.22	0.02	0.14	251177.0	3571187.38	464
2019-11-27	14.3	14.32	14.2	14.2	-0.06	-0.42	251860.0	3584369.52	563
2019-11-26	14.54	14.84	14.26	14.26	0.08	0.56	780248.0	11322396.08	1180
2019-11-25	14.16	14.5	14.16	14.18	0.04	0.28	443420.0	6364953.94	739
2019-11-24	14.76	14.8	14.14	14.14	-0.36	-2.48	499484.0	7296908.82	934
2019-11-21	14.8	14.82	14.5	14.5	-0.38	-2.55	674887.0	9867039.1	1228
2019-11-20	14.7	15.16	14.62	14.88	0.24	1.64	1114296.0	16593173.86	1823
2019-11-19	14.82	14.94	14.6	14.64	-0.16	-1.08	299818.0	4426057.08	762
2019-11-18	14.52	14.98	14.52	14.8	0.14	0.95	660341.0	9721821.28	1133
2019-11-17	14.9	14.92	14.4	14.66	-0.24	-1.61	498481.0	7261724.64	895
2019-11-14	14.84	15.22	14.82	14.9	0.08	0.54	1055954.0	15868717.22	1912
2019-11-13	15.48	15.54	14.82	14.82	-0.58	-3.77	1427267.0	21709186.78	2360
2019-11-12	15.68	16.4	15.3	15.4	-0.1	-0.65	4524633.0	72238617.02	5555
2019-11-11	14.32	15.5	14.32	15.5	1.4	9.93	4164089.0	62793199.46	4297
2019-11-10	13.82	14.22	13.82	14.1	0.22	1.59	793733.0	11136587.74	1118
2019-11-07	13.94	14.04	13.88	13.88	-0.06	-0.43	505666.0	7050213.84	689
2019-11-06	14.0	14.0	13.88	13.94	0.04	0.29	570284.0	7946670.48	730
2019-11-05	13.9	14.06	13.9	13.9	0.0	0.0	502242.0	7022082.74	807
2019-11-04	14.0	14.12	13.88	13.9	-0.16	-1.14	593762.0	8296736.5	1091
2019-11-03	14.44	14.44	14.0	14.06	-0.6	-4.09	721994.0	10249842.62	1366
2019-10-31	14.8	14.98	14.6	14.66	-0.1	-0.68	559278.0	8297130.9	868
2019-10-30	14.8	15.06	14.76	14.76	0.2	1.37	727624.0	10828569.02	1046
2019-10-29	15.3	15.42	14.56	14.56	-0.72	-4.71	1034845.0	15534307.56	1832
2019-10-28	15.06	16.0	15.06	15.28	0.22	1.46	3212925.0	50025142.76	3419
2019-10-27	15.1	15.16	15.04	15.06	-0.1	-0.66	201210.0	3037197.16	425
2019-10-24	15.22	15.28	15.14	15.16	-0.06	-0.39	338258.0	5144786.78	567
2019-10-23	15.32	15.4	15.2	15.22	-0.1	-0.65	473302.0	7238667.76	667
2019-10-22	15.22	15.46	15.2	15.32	0.1	0.66	1033737.0	15838943.2	1216
2019-10-21	15.02	15.22	14.94	15.22	0.2	1.33	674243.0	10141734.32	923
2019-10-20	14.88	15.08	14.64	15.02	0.46	3.16	1101960.0	16418648.58	1445
2019-10-17	14.62	15.04	14.56	14.56	0.06	0.41	1163858.0	17169547.3	1593
2019-10-16	14.78	14.94	14.36	14.5	-0.3	-2.03	934999.0	13639797.18	1456
2019-10-15	15.22	15.26	14.8	14.8	-0.36	-2.37	859413.0	12897257.94	1061
2019-10-14	15.34	15.54	15.1	15.16	-0.12	-0.79	1239763.0	19024117.02	1604
2019-10-13	15.92	16.16	15.26	15.28	-0.82	-5.09	1456618.0	22805949.18	1876
2019-10-10	16.78	16.78	16.0	16.1	-0.56	-3.36	1345516.0	21883561.42	1953
2019-10-09	16.94	17.08	16.62	16.66	-0.34	-2.0	627982.0	10607062.58	994
2019-10-08	17.28	17.3	16.8	17.0	-0.36	-2.07	1450205.0	24643608.4	2345
2019-10-07	17.76	17.76	17.3	17.36	-0.4	-2.25	1038545.0	18166785.42	1713
2019-10-06	18.2	18.3	17.52	17.76	-0.14	-0.78	1862879.0	33303059.54	2730
2019-10-03	18.02	18.06	17.86	17.9	-0.12	-0.67	734357.0	13191095.52	859
2019-10-02	17.96	18.14	17.78	18.02	0.06	0.33	1020405.0	18320843.76	1480
2019-10-01	18.06	18.22	17.96	17.96	-0.12	-0.66	855204.0	15445280.14	1285
2019-09-30	18.24	18.32	18.04	18.08	-0.16	-0.88	732504.0	13308509.68	1226
2019-09-29	17.92	18.42	17.9	18.24	0.24	1.33	1815113.0	32998741.18	2370
2019-09-26	18.14	18.2	17.88	18.0	-0.1	-0.55	1003400.0	18077128.6	1811
2019-09-25	18.5	18.56	18.06	18.1	-0.26	-1.42	1950528.0	35661552.0	2368
2019-09-24	18.3	18.42	18.22	18.36	0.12	0.66	988036.0	18075916.46	1356
2019-09-22	18.22	18.48	18.14	18.24	0.24	1.33	1900310.0	34709921.2	2209
2019-09-19	19.12	19.3	18.0	18.0	-1.12	-5.86	2575835.0	48044427.26	3860
2019-09-18	19.22	19.88	19.06	19.12	0.1	0.53	5235731.0	102003884.94	5657
2019-09-17	19.3	19.52	18.84	19.02	-0.12	-0.63	2512540.0	48263212.04	3744
2019-09-16	20.46	20.54	19.06	19.14	-1.12	-5.53	3505572.0	69779340.44	4670
2019-09-15	19.56	20.66	19.56	20.26	-0.52	-2.5	4465123.0	89480482.16	4757
2019-09-12	23.04	23.28	20.66	20.78	-2.16	-9.42	4972826.0	109233812.1	7050
2019-09-11	23.1	24.0	22.0	22.94	0.24	1.06	6130248.0	142146429.92	8699
2019-09-10				22.7	0.0	0.0	0.0	0.0	0
2019-09-09				22.7	0.0	0.0	0.0	0.0	0
2019-09-08	25.65	26.05	22.7	22.7	-2.51	-9.96	5452336.0	134991187.15	7271
2019-09-05	24.97	25.58	24.74	25.21	0.13	0.52	4159858.0	104902130.17	5248
2019-09-04	25.48	26.28	24.81	25.08	-0.43	-1.69	4823302.0	123996326.07	6525
2019-09-03	25.41	26.52	24.74	25.51	0.2	0.79	7847764.0	201446805.71	9945
2019-09-02	23.57	25.71	23.43	25.31	1.88	8.02	7721549.0	189446213.49	8791
2019-09-01	22.76	23.43	22.43	23.43	0.84	3.72	3081229.0	70651813.51	3972
2019-08-29	22.36	22.63	22.06	22.59	0.83	3.81	3273852.0	73196784.2	4041
2019-08-28	20.99	22.09	20.99	21.76	0.81	3.87	2862812.0	61717769.86	3647
2019-08-27	22.09	22.23	20.85	20.95	-1.01	-4.6	1366013.0	29391594.29	2410
2019-08-26	22.13	22.43	21.79	21.96	-0.13	-0.59	1020286.0	22517480.92	1821
2019-08-25	22.8	23.03	22.06	22.09	-0.94	-4.08	1604776.0	36190550.83	2512
2019-08-22	23.4	23.8	22.66	23.03	0.54	2.4	5267070.0	122168144.17	6717
2019-08-21	22.36	22.49	21.96	22.49	0.06	0.27	1542863.0	34268516.2	2226
2019-08-20	22.63	22.76	22.09	22.43	-0.13	-0.58	2071131.0	46366301.15	3042
2019-08-19	22.13	23.27	22.13	22.56	1.34	6.31	3210616.0	72838316.51	4444
2019-08-18	20.28	21.45	20.25	21.22	1.04	5.15	2977935.0	62602711.6	3705
2019-08-08	20.45	20.45	20.05	20.18	-0.2	-0.98	905576.0	18308283.82	1516
2019-08-07	20.45	20.72	20.18	20.38	0.03	0.15	1733268.0	35377565.16	2544
2019-08-06	19.58	20.42	19.11	20.35	0.91	4.68	2781864.0	55994901.04	4135
2019-08-05	18.81	19.88	18.67	19.44	0.67	3.57	1659726.0	32058189.34	3058
2019-08-04	18.44	19.54	18.44	18.77	-1.08	-5.44	1685832.0	31827945.66	3281
2019-08-01	19.81	19.91	19.61	19.85	-0.03	-0.15	286313.0	5654361.04	617
2019-07-31	19.81	20.01	19.81	19.88	0.1	0.51	211171.0	4207614.7	475
2019-07-30	20.28	20.45	19.78	19.78	-0.5	-2.47	433130.0	8733033.62	1076
2019-07-29	20.15	20.75	20.11	20.28	0.17	0.85	1428527.0	29195325.46	2382
2019-07-28	19.14	20.25	19.14	20.11	0.83	4.3	1022714.0	20477284.2	1971
2019-07-25	19.14	19.28	18.97	19.28	0.07	0.36	355739.0	6802164.29	758
2019-07-24	19.41	19.51	19.14	19.21	-0.27	-1.39	220140.0	4246489.89	725
2019-07-23	19.78	19.81	19.34	19.48	-0.3	-1.52	352383.0	6870047.08	740
2019-07-22	19.95	20.05	19.78	19.78	-0.23	-1.15	303152.0	6040344.1	583
2019-07-21	20.21	20.21	19.95	20.01	-0.27	-1.33	399149.0	8011178.42	669
2019-07-18	20.32	20.38	20.25	20.28	-0.07	-0.34	207131.0	4202640.66	418
2019-07-17	20.35	20.38	20.28	20.35	0.0	0.0	160209.0	3255032.17	389
2019-07-16	20.38	20.38	20.35	20.35	-0.03	-0.15	154389.0	3143542.79	339
2019-07-15	20.42	20.42	20.35	20.38	0.0	0.0	226111.0	4609044.11	360
2019-07-14	20.38	20.45	20.32	20.38	0.0	0.0	238201.0	4855663.45	447
2019-07-11	20.48	20.55	20.35	20.38	0.0	0.0	244722.0	4999194.61	450
2019-07-10	20.38	20.52	20.35	20.38	0.0	0.0	294918.0	6023903.62	479
2019-07-09	20.38	20.55	20.38	20.38	0.0	0.0	375919.0	7692612.01	441
2019-07-08	20.52	20.52	20.35	20.38	-0.1	-0.49	249055.0	5088359.01	530
2019-07-07	20.38	20.58	20.38	20.48	0.03	0.15	301049.0	6165400.81	621
2019-07-04	20.35	20.72	20.32	20.45	0.07	0.34	636763.0	13069098.86	1103
2019-07-03	20.45	20.45	20.25	20.38	0.1	0.49	293952.0	5973358.44	631
2019-07-02	20.28	20.52	20.18	20.28	-0.04	-0.2	622758.0	12667117.09	1127
2019-07-01	20.52	20.65	20.28	20.32	-0.13	-0.64	615336.0	12576711.3	1148
2019-06-30	20.15	21.09	20.15	20.45	0.6	3.02	2373491.0	48984541.62	3367
2019-06-27	20.01	20.05	19.81	19.85	-0.06	-0.3	289718.0	5762878.09	559
2019-06-26	20.05	20.15	19.78	19.91	-0.07	-0.35	411531.0	8214950.85	727
2019-06-25	19.75	20.45	19.71	19.98	0.37	1.89	2230783.0	44986993.51	2821
2019-06-24	19.78	19.85	19.51	19.61	-0.1	-0.51	240506.0	4724655.65	542
2019-06-23	20.01	20.01	19.68	19.71	-0.24	-1.2	219039.0	4336206.82	549
2019-06-20	19.78	19.95	19.58	19.95	0.17	0.86	563191.0	11155300.2	819
2019-06-19	20.28	20.32	19.71	19.78	-0.37	-1.84	504259.0	10120768.6	966
2019-06-18	19.81	20.58	19.81	20.15	0.24	1.21	1267737.0	25667422.18	2159
2019-06-17	19.78	19.95	19.78	19.91	0.16	0.81	399532.0	7951139.32	783
2019-06-16	19.81	19.81	19.61	19.75	0.07	0.36	444996.0	8788655.69	640
2019-06-13	20.11	20.11	19.58	19.68	-0.57	-2.81	850210.0	16826315.49	1425
2019-06-12	19.61	20.55	19.61	20.25	0.81	4.17	1568629.0	31681853.41	2715
2019-06-11	19.28	19.58	19.24	19.44	0.16	0.83	521833.0	10139244.57	872
2019-06-10	19.28	19.44	19.21	19.28	-0.03	-0.16	289120.0	5593156.36	720
2019-06-09	19.04	19.78	18.97	19.31	0.5	2.66	728516.0	14109783.02	1302
2019-05-30	18.81	18.97	18.77	18.81	-0.06	-0.32	194966.0	3675875.02	596
2019-05-29	18.97	19.24	18.87	18.87	-0.04	-0.21	185427.0	3522304.37	575
2019-05-28	18.94	19.75	18.91	18.91	0.14	0.75	350765.0	6724005.15	1216
2019-05-27	19.28	19.41	18.77	18.77	-0.34	-1.78	291190.0	5549284.72	848
2019-05-26	19.21	19.75	18.94	19.11	0.0	0.0	383637.0	7365186.9	1136
2019-05-23	18.77	20.32	18.77	19.11	0.3	1.59	1334745.0	26228232.53	2703
2019-05-22	18.97	18.97	18.74	18.81	-0.16	-0.84	326795.0	6141046.36	803
2019-05-21	19.28	19.44	18.94	18.97	-0.21	-1.09	408756.0	7841834.07	965
2019-05-20	20.25	20.45	18.77	19.18	-0.46	-2.34	1176359.0	23156182.54	2268
2019-05-19	17.93	19.64	17.93	19.64	1.77	9.9	940482.0	18190554.49	1182
2019-05-16	17.9	17.93	17.77	17.87	0.04	0.22	180196.0	3215321.3	394
2019-05-15	17.77	18.24	17.77	17.83	0.2	1.13	422775.0	7574204.22	711
2019-05-14	17.77	18.1	17.5	17.63	-0.14	-0.79	508930.0	9071883.14	845
2019-05-13	18.77	18.84	17.77	17.77	-0.87	-4.67	344971.0	6287584.05	851
2019-05-12	19.44	19.44	18.61	18.64	-0.9	-4.61	241009.0	4562673.95	679
2019-05-09	19.61	19.64	19.51	19.54	0.03	0.15	96543.0	1889286.02	284
2019-05-08	19.58	19.68	19.51	19.51	-0.2	-1.01	115501.0	2262685.66	344
2019-05-07	19.68	19.71	19.51	19.71	0.17	0.87	144761.0	2837788.73	487
2019-05-06	19.78	19.78	19.48	19.54	-0.31	-1.56	225219.0	4413605.76	543
2019-05-05	20.11	20.28	19.78	19.85	-0.26	-1.29	342224.0	6820681.49	1032
2019-05-02	20.35	20.35	20.11	20.11	-0.27	-1.32	220931.0	4482023.92	542
2019-05-01	20.58	20.58	20.32	20.38	-0.2	-0.97	219035.0	4464395.27	576
2019-04-30	20.32	20.58	20.15	20.58	0.3	1.48	354959.0	7224328.91	767
2019-04-29	20.28	20.45	20.15	20.28	0.0	0.0	303537.0	6157106.51	735
2019-04-28	20.28	20.45	20.25	20.28	0.07	0.35	164940.0	3354676.69	411
2019-04-25	20.25	20.45	20.18	20.21	-0.11	-0.54	181836.0	3691085.11	502
2019-04-24	20.42	20.45	20.28	20.32	0.04	0.2	78291.0	1593283.1	322
2019-04-23	20.28	20.52	20.21	20.28	0.03	0.15	182930.0	3726553.47	517
2019-04-22	20.42	20.62	20.25	20.25	-0.17	-0.83	235158.0	4798302.06	687
2019-04-21	20.21	20.75	20.18	20.42	0.21	1.04	427588.0	8785222.03	1016
2019-04-18	20.55	20.58	20.21	20.21	-0.34	-1.65	281786.0	5737365.0	775
2019-04-17	20.82	20.82	20.45	20.55	-0.13	-0.63	379597.0	7792268.8	749
2019-04-16	20.78	20.95	20.68	20.68	0.0	0.0	310183.0	6442874.33	732
2019-04-15	20.65	20.92	20.65	20.68	-0.1	-0.48	289743.0	6004218.34	692
2019-04-14	20.95	21.12	20.75	20.78	-0.14	-0.67	352183.0	7364861.37	734
2019-04-11	21.05	21.09	20.85	20.92	-0.2	-0.95	208160.0	4369304.45	590
2019-04-10	21.05	21.29	21.02	21.12	0.07	0.33	244153.0	5155845.79	622
2019-04-09	20.99	21.22	20.99	21.05	-0.1	-0.47	262397.0	5524558.06	711
2019-04-08	21.15	21.19	21.02	21.15	-0.1	-0.47	261959.0	5527857.83	748
2019-04-07	21.15	21.59	21.15	21.25	0.16	0.76	563689.0	12036773.74	1155
2019-04-04	21.29	21.42	21.05	21.09	-0.16	-0.75	365056.0	7744564.19	873
2019-04-03	21.89	21.89	21.15	21.25	-0.51	-2.34	845808.0	18139117.13	1701
2019-04-02	20.92	22.19	20.92	21.76	0.91	4.36	2590857.0	56401252.91	4190
2019-04-01	21.29	21.52	20.78	20.85	-0.44	-2.07	518373.0	10936385.89	1404
2019-03-31	21.86	21.96	20.92	21.29	-0.94	-4.23	866316.0	18567597.85	1812
2019-03-28	22.46	22.76	22.19	22.23	-0.4	-1.77	510224.0	11442507.64	1212
2019-03-27	21.92	22.73	21.62	22.63	0.77	3.52	1993226.0	44472393.42	2844
2019-03-26	22.53	22.53	21.79	21.86	-0.63	-2.8	1412399.0	31150525.7	2112
2019-03-25	21.12	23.13	21.12	22.49	1.3	6.13	3578515.0	80551991.44	5540
2019-03-24	21.45	21.79	21.15	21.19	-0.5	-2.31	580897.0	12464895.14	1302
2019-03-21	22.13	22.43	21.66	21.69	-0.54	-2.43	924757.0	20371312.26	1729
2019-03-20	23.0	23.53	22.23	22.23	-0.43	-1.9	3232489.0	73867627.71	4431
2019-03-19	20.65	22.66	20.65	22.66	2.04	9.89	4600658.0	102238620.03	4628
2019-03-18	20.45	20.75	20.45	20.62	0.17	0.83	658454.0	13553251.55	940
2019-03-17	20.38	20.62	20.32	20.45	0.03	0.15	388246.0	7934436.97	733
2019-03-14	20.58	20.78	20.38	20.42	0.24	1.19	871035.0	17862326.97	1484
2019-03-13	20.05	20.42	19.98	20.18	0.2	1.0	256381.0	5179210.83	668
2019-03-12	20.18	20.21	19.95	19.98	-0.13	-0.65	242204.0	4848875.84	873
2019-03-11	20.25	20.28	20.01	20.11	-0.04	-0.2	372703.0	7510995.7	1298
2019-03-10	20.21	20.28	20.11	20.15	-0.03	-0.15	243637.0	4913086.02	757
2019-03-07	20.25	20.32	20.15	20.18	-0.07	-0.35	297840.0	6021194.15	779
2019-03-06	20.25	20.68	20.18	20.25	0.04	0.2	549401.0	11221623.9	2139
2019-03-05	20.35	20.35	20.11	20.21	-0.11	-0.54	307798.0	6223490.24	1076
2019-03-04	20.42	20.45	20.28	20.32	0.11	0.54	142627.0	2904621.19	526
2019-03-03	20.45	20.45	20.21	20.21	-0.24	-1.17	254520.0	5167936.1	613
2019-02-28	20.52	20.78	20.38	20.45	-0.2	-0.97	292965.0	6007794.05	800
2019-02-27	20.82	20.89	20.55	20.65	-0.3	-1.43	550071.0	11377983.98	1001
2019-02-26	20.85	21.09	20.62	20.95	0.17	0.82	1029606.0	21544738.68	1854
2019-02-25	20.11	20.95	19.95	20.78	0.6	2.97	1434084.0	29385587.74	2504
2019-02-24	20.48	20.75	20.05	20.18	-0.3	-1.46	1363416.0	27704365.21	2958
2019-02-21	21.32	21.89	20.45	20.48	-2.22	-9.78	3216764.0	68021474.37	5165
2019-02-20	22.73	22.96	22.59	22.7	0.07	0.31	181749.0	4140446.23	584
2019-02-19	22.86	22.93	22.56	22.63	-0.2	-0.88	229964.0	5220178.03	667
2019-02-18	22.39	23.57	22.33	22.83	0.37	1.65	1245119.0	28681840.48	2421
2019-02-17	22.8	22.96	22.46	22.46	-0.34	-1.49	262533.0	5963782.25	662
2019-02-14	22.96	23.23	22.66	22.8	-0.26	-1.13	431408.0	9884581.63	1074
2019-02-13	23.8	23.8	22.8	23.06	-0.91	-3.8	888985.0	20762151.99	1873
2019-02-12	24.37	24.4	23.97	23.97	-0.4	-1.64	365775.0	8833230.0	863
2019-02-11	24.67	24.67	24.34	24.37	-0.17	-0.69	387346.0	9499323.18	755
2019-02-10	24.51	24.97	24.44	24.54	0.17	0.7	619111.0	15258416.01	1230
2019-02-07	24.57	24.57	24.2	24.37	-0.14	-0.57	427680.0	10413019.31	1009
2019-02-06	24.64	24.81	24.44	24.51	-0.4	-1.61	812507.0	19953803.85	1527
2019-02-05	25.31	25.41	24.71	24.91	-0.6	-2.35	1321335.0	33056098.2	2465
2019-02-04	24.54	25.65	24.54	25.51	1.24	5.11	2362694.0	59600245.51	4189
2019-02-03	24.14	24.81	23.8	24.27	0.33	1.38	1316867.0	32104416.0	2619
2019-01-31	24.81	24.81	23.94	23.94	-0.7	-2.84	848855.0	20631578.02	2278
2019-01-30	23.4	25.31	23.4	24.64	1.17	4.99	2606136.0	64629141.58	4451
2019-01-29	23.7	23.84	23.03	23.47	-0.2	-0.84	969621.0	22616238.59	1968
2019-01-28	23.1	24.51	22.66	23.67	1.38	6.19	2959362.0	70745664.85	4591
2019-01-27	20.28	22.29	20.28	22.29	2.01	9.91	2429758.0	51883361.1	3104
2019-01-24	20.35	20.35	20.18	20.28	-0.14	-0.69	225058.0	4564532.46	380
2019-01-23	20.45	20.58	20.32	20.42	-0.03	-0.15	414545.0	8480351.42	683
2019-01-22	20.11	20.45	20.05	20.45	0.3	1.49	341584.0	6916606.34	500
2019-01-21	20.21	20.28	20.08	20.15	-0.13	-0.64	279024.0	5623422.06	543
2019-01-20	19.85	20.62	19.85	20.28	0.5	2.53	713576.0	14527103.45	1163
2019-01-17	19.98	19.98	19.78	19.78	-0.13	-0.65	179933.0	3575606.06	424
2019-01-16	20.11	20.25	19.81	19.91	-0.2	-0.99	374259.0	7478709.62	621
2019-01-15	20.11	20.25	20.05	20.11	-0.07	-0.35	211042.0	4245754.39	411
2019-01-14	20.72	20.72	20.15	20.18	-0.4	-1.94	339428.0	6928537.88	559
2019-01-13	20.32	20.78	20.28	20.58	0.37	1.83	787672.0	16214148.42	1214
2019-01-10	20.11	20.35	20.05	20.21	0.13	0.65	456219.0	9217843.73	759
2019-01-09	19.64	20.08	19.64	20.08	0.47	2.4	337982.0	6713373.77	458
2019-01-08	19.61	19.78	19.54	19.61	0.0	0.0	284217.0	5596127.36	459
2019-01-07	19.51	19.61	19.48	19.61	0.17	0.87	171680.0	3355291.89	328
2019-01-06	19.51	19.58	19.38	19.44	-0.04	-0.21	108541.0	2114829.47	232
2019-01-03	19.44	19.54	19.41	19.48	0.04	0.21	104771.0	2038706.6	259
2019-01-02	19.51	19.58	19.44	19.44	-0.14	-0.72	93407.0	1822437.37	211
2019-01-01	19.51	19.61	19.51	19.58	0.0	0.0	29098.0	569444.61	176
2018-12-31	19.64	19.68	19.51	19.58	-0.06	-0.31	102236.0	2000927.58	273
2018-12-30	19.54	19.64	19.48	19.64	0.16	0.82	67013.0	1310374.33	220
2018-12-27	19.54	19.58	19.48	19.48	0.1	0.52	155684.0	3040340.5	349
2018-12-26	19.41	19.44	19.34	19.38	0.1	0.52	98389.0	1908020.53	200
2018-12-25	19.38	19.44	19.28	19.28	-0.16	-0.82	142420.0	2754795.94	323
2018-12-24	19.44	19.54	19.38	19.44	0.13	0.67	139924.0	2725746.54	369
2018-12-23	19.11	19.38	18.97	19.31	-0.07	-0.36	194435.0	3741220.26	447
2018-12-20	19.75	19.81	19.38	19.38	-0.47	-2.37	264867.0	5189305.41	540
2018-12-19	19.95	19.98	19.78	19.85	-0.16	-0.8	184126.0	3658475.83	408
2018-12-18	20.15	20.15	19.98	20.01	-0.14	-0.69	139296.0	2791945.06	352
2018-12-17	20.05	20.42	20.05	20.15	0.1	0.5	252065.0	5104221.99	535
2018-12-16	20.01	20.18	19.98	20.05	0.0	0.0	296467.0	5953386.89	488
2018-12-13	19.98	20.48	19.98	20.05	0.1	0.5	700469.0	14171939.97	1185
2018-12-12	19.64	19.98	19.58	19.95	0.37	1.89	293579.0	5822166.54	570
2018-12-11	19.58	19.71	19.44	19.58	0.1	0.51	187391.0	3666626.76	365
2018-12-10	19.58	19.58	19.44	19.48	-0.1	-0.51	243898.0	4751050.34	425
2018-12-09	19.58	19.71	19.54	19.58	0.0	0.0	152815.0	2995404.32	274
2018-12-06	19.64	19.71	19.44	19.58	-0.1	-0.51	225696.0	4416251.01	430
2018-12-05	19.75	19.75	19.44	19.68	-0.13	-0.66	314322.0	6151471.75	488
2018-12-04	19.91	19.98	19.78	19.81	-0.2	-1.0	130578.0	2597241.65	304
2018-12-03	20.11	20.18	19.98	20.01	-0.07	-0.35	184930.0	3714059.12	325
2018-12-02	20.05	20.08	19.98	20.08	0.17	0.85	135846.0	2721530.91	257
2018-11-29	20.01	20.11	19.75	19.91	-0.04	-0.2	199602.0	3977878.14	414
2018-11-28	19.78	20.05	19.71	19.95	0.2	1.01	247964.0	4923491.66	473
2018-11-27	19.71	19.78	19.64	19.75	0.17	0.87	184158.0	3632283.78	393
2018-11-26	19.64	19.64	19.58	19.58	-0.13	-0.66	99351.0	1948017.31	238
2018-11-25	19.81	19.85	19.61	19.71	-0.17	-0.86	212761.0	4190966.13	412
2018-11-22	19.68	20.18	19.68	19.88	0.3	1.53	383218.0	7608631.96	558
2018-11-21	19.44	19.78	19.44	19.58	0.14	0.72	251192.0	4909452.18	572
2018-11-20	19.71	19.78	19.44	19.44	-0.27	-1.37	170007.0	3334422.52	494
2018-11-19	19.91	19.95	19.64	19.71	0.0	0.0	129963.0	2572375.54	390
2018-11-18	20.28	20.28	19.64	19.71	-0.54	-2.67	363938.0	7228861.19	752
2018-11-15	20.58	20.58	20.11	20.25	-0.27	-1.32	329579.0	6704419.66	725
2018-11-14	20.45	20.89	20.32	20.52	-0.2	-0.97	642896.0	13250232.15	914
2018-11-13	20.05	20.95	19.91	20.72	0.64	3.19	944148.0	19445864.72	1654
2018-11-12	19.78	20.08	19.64	20.08	0.3	1.52	145261.0	2889486.6	321
2018-11-11	19.75	19.78	19.44	19.78	0.0	0.0	141272.0	2779923.53	352
2018-11-08	19.91	20.11	19.78	19.78	-0.1	-0.5	179021.0	3569645.59	430
2018-11-07	20.11	20.38	19.78	19.88	-0.3	-1.49	416661.0	8335623.51	1022
2018-11-06	20.21	20.28	20.05	20.18	-0.03	-0.15	201968.0	4068133.33	482
2018-11-05	20.65	20.68	20.01	20.21	0.77	3.96	1083631.0	21946698.86	1687
2018-11-04	19.75	19.75	19.41	19.44	-0.17	-0.87	195164.0	3816075.77	369
2018-11-01	19.85	19.95	19.28	19.61	-0.2	-1.01	254325.0	4994161.15	476
2018-10-31	19.31	19.95	19.31	19.81	0.5	2.59	477691.0	9413811.66	862
2018-10-30	19.07	19.51	19.04	19.31	0.24	1.26	378729.0	7285841.03	746
2018-10-29	18.81	19.11	18.77	19.07	0.5	2.69	258952.0	4913665.32	545
2018-10-28	18.44	18.94	18.44	18.57	0.1	0.54	201828.0	3770154.43	442
2018-10-25	18.37	18.57	18.37	18.47	0.07	0.38	204839.0	3789149.04	386
2018-10-24	18.37	18.47	18.1	18.4	0.1	0.55	219594.0	4024199.31	459
2018-10-23	18.07	18.5	17.9	18.3	0.33	1.84	252127.0	4596337.04	746
2018-10-22	17.87	19.11	17.87	17.97	0.07	0.39	807330.0	14934883.84	1767
2018-10-21	17.26	18.0	17.26	17.9	-0.1	-0.56	315714.0	5610815.77	753
2018-10-18	18.04	18.07	17.87	18.0	0.0	0.0	55415.0	996583.8	195
2018-10-17	17.9	18.17	17.77	18.0	0.23	1.29	175826.0	3154801.82	374
2018-10-16	17.63	17.83	17.43	17.77	-0.03	-0.17	197619.0	3480969.89	423
2018-10-15	17.2	17.87	17.2	17.8	0.47	2.71	163993.0	2899989.32	437
2018-10-14	18.61	18.61	16.93	17.33	-1.28	-6.88	273099.0	4852990.7	749
2018-10-11	18.87	18.87	18.4	18.61	-0.43	-2.26	195449.0	3633762.52	547
2018-10-10	19.14	19.14	18.94	19.04	-0.14	-0.73	85244.0	1625444.29	239
2018-10-09	19.04	19.28	19.04	19.18	0.11	0.58	136027.0	2608406.49	228
2018-10-08	19.14	19.18	18.97	19.07	-0.07	-0.37	109052.0	2082479.41	246
2018-10-07	19.38	19.38	19.04	19.14	-0.27	-1.39	349270.0	6699685.03	444
2018-10-04	19.44	19.51	19.38	19.41	0.0	0.0	144488.0	2808042.25	223
2018-10-03	19.38	19.61	19.24	19.41	0.1	0.52	215207.0	4186467.75	320
2018-10-02	19.44	19.48	19.28	19.31	-0.1	-0.52	121207.0	2349503.56	293
2018-10-01	19.24	19.61	19.24	19.41	0.27	1.41	284046.0	5506923.66	552
2018-09-30	19.24	19.31	19.14	19.14	-0.14	-0.73	164235.0	3159335.39	331
2018-09-27	19.14	19.28	19.14	19.28	0.07	0.36	58968.0	1133867.01	243
2018-09-26	19.34	19.34	19.18	19.21	-0.17	-0.88	105317.0	2030679.33	244
2018-09-25	19.34	19.48	19.28	19.38	0.0	0.0	139377.0	2697738.98	337
2018-09-20	19.28	19.44	19.24	19.38	0.1	0.52	79383.0	1534883.95	190
2018-09-19	19.34	19.48	19.28	19.28	-0.03	-0.16	166548.0	3222639.11	245
2018-09-18	19.34	19.58	19.28	19.31	-0.2	-1.03	83530.0	1619275.28	239
2018-09-17	19.24	19.51	19.18	19.51	0.3	1.56	154709.0	2996798.6	282
2018-09-16	19.28	19.44	19.11	19.21	-0.13	-0.67	103265.0	1991514.53	211
2018-09-13	19.18	19.41	19.18	19.34	0.0	0.0	77061.0	1485389.35	236
2018-09-12	19.54	19.64	19.11	19.34	-0.14	-0.72	111363.0	2166448.31	345
2018-09-11	19.58	19.58	19.44	19.48	-0.16	-0.81	161766.0	3155120.07	286
2018-09-10	19.68	19.78	19.54	19.64	-0.14	-0.71	53897.0	1059620.12	241
2018-09-09	19.81	19.88	19.61	19.78	-0.17	-0.85	60318.0	1191229.94	193
2018-09-06	19.51	19.98	19.44	19.95	0.24	1.22	229596.0	4530418.37	645
2018-09-05	20.28	20.52	19.58	19.71	-0.57	-2.81	467126.0	9415310.41	728
2018-09-04	20.28	20.32	20.18	20.28	0.0	0.0	98098.0	1987408.54	189
2018-09-03	20.32	20.35	20.18	20.28	-0.1	-0.49	106217.0	2154049.32	214
2018-09-02	20.21	20.55	20.11	20.38	0.2	0.99	231036.0	4688386.11	369
2018-08-30	20.32	20.38	20.11	20.18	-0.27	-1.32	165797.0	3348800.49	276
2018-08-29	20.75	20.75	20.15	20.45	-0.27	-1.3	194172.0	3981820.56	411
2018-08-28	20.48	20.85	20.42	20.72	0.3	1.47	417916.0	8639637.54	757
2018-08-27	20.42	20.58	20.28	20.42	0.04	0.2	144264.0	2949102.27	396
2018-08-26	20.21	20.38	20.11	20.38	0.2	0.99	83016.0	1681787.16	255
2018-08-16	20.11	20.18	19.95	20.18	0.17	0.85	222260.0	4458253.09	330
2018-08-15	20.05	20.11	20.01	20.01	0.03	0.15	71830.0	1440506.79	243
2018-08-14	20.11	20.18	19.98	19.98	-0.07	-0.35	165176.0	3321963.98	304
2018-08-13	20.21	20.25	19.95	20.05	-0.06	-0.3	229796.0	4612340.2	507
2018-08-12	20.21	20.35	20.11	20.11	-0.07	-0.35	270210.0	5464475.67	552
2018-08-09	20.11	20.21	20.05	20.18	0.07	0.35	233169.0	4692033.39	509
2018-08-08	20.18	20.42	20.11	20.11	-0.04	-0.2	210756.0	4267298.52	546
2018-08-07	20.32	20.52	20.15	20.15	-0.2	-0.98	263705.0	5368775.44	692
2018-08-06	20.11	20.92	20.11	20.35	-0.43	-2.07	311856.0	6369855.18	993
2018-08-05	21.42	21.45	20.58	20.78	-0.91	-4.2	372606.0	7778322.82	1215
2018-08-02	22.19	22.19	21.69	21.69	-0.33	-1.5	224784.0	4920600.17	454
2018-08-01	21.92	22.56	21.89	22.02	0.43	1.99	507806.0	11327367.31	1344
2018-07-31	21.89	21.89	21.59	21.59	-0.03	-0.14	124828.0	2714479.61	389
2018-07-30	21.66	22.09	21.56	21.62	-0.07	-0.32	224218.0	4882288.6	504
2018-07-29	22.13	22.13	21.59	21.69	-0.37	-1.68	134699.0	2934122.13	475
2018-07-26	22.13	22.29	22.02	22.06	-0.03	-0.14	83050.0	1834600.8	213
2018-07-25	22.29	22.29	22.09	22.09	-0.14	-0.63	89162.0	1975671.9	193
2018-07-24	22.26	22.49	22.19	22.23	-0.1	-0.45	142330.0	3173950.38	321
2018-07-23	22.29	22.33	21.99	22.33	0.07	0.31	137979.0	3060878.05	436
2018-07-22	22.09	22.39	22.09	22.26	-0.13	-0.58	32393.0	721698.53	252
2018-07-19	22.29	22.39	22.23	22.39	0.1	0.45	74499.0	1661571.2	254
2018-07-18	22.56	22.56	22.13	22.29	-0.3	-1.33	224222.0	5022285.2	529
2018-07-17	22.59	22.66	22.46	22.59	0.03	0.13	135976.0	3060920.48	304
2018-07-16	22.66	22.9	22.53	22.56	-0.03	-0.13	118643.0	2691224.74	360
2018-07-15	22.73	22.73	22.43	22.59	-0.11	-0.48	173010.0	3906063.65	397
2018-07-12	22.19	23.1	22.16	22.7	0.44	1.98	814498.0	18523090.94	1372
2018-07-11	22.23	22.26	21.86	22.26	0.07	0.32	196895.0	4336238.25	557
2018-07-10	21.92	22.23	21.86	22.19	0.33	1.51	176638.0	3891717.82	342
2018-07-09	22.06	22.06	21.82	21.86	-0.27	-1.22	106510.0	2340631.41	334
2018-07-08	22.26	22.26	22.06	22.13	-0.16	-0.72	115521.0	2559285.62	333
2018-07-05	22.46	22.46	22.26	22.29	-0.17	-0.76	123295.0	2757128.96	376
2018-07-04	22.59	22.59	22.43	22.46	-0.13	-0.58	144797.0	3259160.39	282
2018-07-03	22.66	22.73	22.49	22.59	-0.04	-0.18	98035.0	2219616.72	221
2018-07-02	22.86	22.96	22.59	22.63	-0.17	-0.75	95945.0	2184772.94	249
2018-07-01	23.1	23.1	22.8	22.8	-0.16	-0.7	140209.0	3217964.36	467
2018-06-28	22.73	23.03	22.73	22.96	0.33	1.46	229587.0	5252384.63	673
2018-06-27	22.59	22.66	22.46	22.63	0.07	0.31	72912.0	1646407.77	237
2018-06-26	22.63	22.86	22.56	22.56	-0.24	-1.05	97112.0	2200324.24	303
2018-06-25	22.53	22.8	22.53	22.8	0.27	1.2	190590.0	4325838.71	309
2018-06-24	22.53	22.63	22.43	22.53	0.1	0.45	79149.0	1782405.16	237
2018-06-21	22.46	22.53	22.43	22.43	0.0	0.0	66417.0	1492222.88	169
2018-06-20	22.56	22.7	22.39	22.43	-0.13	-0.58	123844.0	2791010.11	315
2018-06-12	22.46	23.1	22.46	22.56	0.03	0.13	170498.0	3874311.0	412
2018-06-11	22.86	22.86	22.46	22.53	-0.37	-1.62	162279.0	3657751.72	409
2018-06-10	22.93	22.96	22.66	22.9	0.0	0.0	139507.0	3180532.45	361
2018-06-07	22.96	22.96	22.86	22.9	0.0	0.0	122218.0	2799706.28	202
2018-06-06	23.0	23.03	22.83	22.9	-0.1	-0.43	116926.0	2677284.81	250
2018-06-05	22.96	23.03	22.9	23.0	0.07	0.31	85294.0	1958726.51	177
2018-06-04	22.96	23.03	22.86	22.93	-0.07	-0.3	109560.0	2513460.65	248
2018-06-03	23.03	23.16	22.93	23.0	0.0	0.0	80179.0	1847128.04	238
2018-05-31	23.03	23.03	22.9	23.0	0.14	0.61	139538.0	3202367.21	271
2018-05-30	22.96	23.0	22.8	22.86	-0.2	-0.87	155922.0	3572640.44	366
2018-05-29	23.37	23.43	22.83	23.06	-0.24	-1.03	227744.0	5284795.76	370
2018-05-28	23.06	23.3	23.06	23.3	0.3	1.3	135211.0	3137536.22	347
2018-05-27	23.27	23.47	23.0	23.0	-0.47	-2.0	172958.0	4009281.37	453
2018-05-24	23.7	23.73	23.37	23.47	-0.2	-0.84	161864.0	3813560.85	374
2018-05-23	23.77	24.04	23.63	23.67	-0.2	-0.84	216770.0	5167630.02	474
2018-05-22	23.2	24.04	23.2	23.87	0.71	3.07	694797.0	16511655.17	1251
2018-05-21	23.0	23.3	23.0	23.16	0.2	0.87	178470.0	4129584.7	456
2018-05-20	22.86	23.03	22.83	22.96	0.06	0.26	126877.0	2909183.47	287
2018-05-17	23.0	23.0	22.8	22.9	-0.03	-0.13	71230.0	1631839.01	256
2018-05-16	23.2	23.27	22.86	22.93	-0.27	-1.16	196847.0	4546881.96	450
2018-05-15	23.6	23.6	23.16	23.2	-0.33	-1.4	214657.0	5020395.44	440
2018-05-14	23.63	23.63	23.37	23.53	0.06	0.26	142106.0	3340511.08	356
2018-05-13	23.16	23.67	23.16	23.47	0.27	1.16	167951.0	3926058.94	487
2018-05-10	23.33	23.4	23.06	23.2	-0.03	-0.13	393843.0	9114057.27	731
2018-05-09	23.53	23.97	23.13	23.23	-0.14	-0.6	289814.0	6761342.74	629
2018-05-08	24.14	24.14	22.76	23.37	-0.87	-3.59	516408.0	12089971.7	1304
2018-05-07	24.87	25.04	24.1	24.24	-0.77	-3.08	328486.0	8056518.11	808
2018-05-06	24.87	25.34	24.87	25.01	-0.07	-0.28	356898.0	8973018.05	700
2018-05-03	25.58	25.75	24.81	25.08	-0.46	-1.8	343800.0	8691711.61	870
2018-05-02	26.05	26.15	25.54	25.54	-0.51	-1.96	475316.0	12271121.95	956
2018-05-01	26.28	26.35	25.95	26.05	-0.2	-0.76	296957.0	7762523.12	570
2018-04-30	26.15	26.38	25.91	26.25	0.14	0.54	727216.0	19062131.21	881
2018-04-29	26.08	26.25	26.05	26.11	0.03	0.12	371034.0	9702447.07	633
2018-04-26	26.22	26.28	26.08	26.08	-0.07	-0.27	222412.0	5815563.92	612
2018-04-25	26.15	26.32	25.98	26.15	0.04	0.15	347888.0	9113435.31	581
2018-04-24	26.22	26.35	25.95	26.11	-0.11	-0.42	801358.0	20985229.63	1104
2018-04-23	26.45	26.48	26.15	26.22	-0.23	-0.87	682569.0	17947913.83	1100
2018-04-22	26.48	26.82	25.98	26.45	-1.14	-4.13	1464728.0	38839456.29	2092
2018-04-19	27.86	28.03	27.49	27.59	-0.17	-0.61	811855.0	22519529.84	1400
2018-04-18	28.13	28.49	27.69	27.76	-0.23	-0.82	1399659.0	39288627.08	1990
2018-04-17	27.15	28.23	27.15	27.99	0.9	3.32	3503122.0	97636653.91	4248
2018-04-16	26.85	27.15	26.75	27.09	0.34	1.27	487234.0	13155850.95	742
2018-04-15	26.22	26.82	26.22	26.75	0.57	2.18	363375.0	9667469.93	713
2018-04-12	26.01	26.32	25.81	26.18	0.1	0.38	392060.0	10220624.38	750
2018-04-11	26.92	27.05	25.71	26.08	-0.77	-2.87	456051.0	12114308.08	878
2018-04-10	27.12	27.12	26.82	26.85	-0.3	-1.1	396920.0	10695765.23	763
2018-04-09	27.29	27.46	27.12	27.15	-0.04	-0.15	399754.0	10902398.75	625
2018-04-08	27.22	27.32	26.95	27.19	0.07	0.26	540418.0	14683345.85	868
2018-04-05	27.32	27.42	27.12	27.12	-0.1	-0.37	474405.0	12920420.48	745
2018-04-04	27.05	27.46	26.82	27.22	0.27	1.0	958551.0	26021697.39	1318
2018-04-03	27.19	27.36	26.92	26.95	-0.2	-0.74	618186.0	16732663.76	980
2018-04-02	26.25	27.39	26.25	27.15	0.93	3.55	1802878.0	48832011.51	2637
2018-04-01	26.08	26.28	26.08	26.22	0.21	0.81	227149.0	5949267.97	350
2018-03-29	26.15	26.22	25.88	26.01	0.13	0.5	211655.0	5512353.24	436
2018-03-28	25.85	26.08	25.81	25.88	-0.17	-0.65	235556.0	6098694.71	448
2018-03-27	26.22	26.28	26.01	26.05	-0.13	-0.5	284576.0	7436065.81	408
2018-03-26	26.22	26.35	26.05	26.18	-0.1	-0.38	250457.0	6552429.25	446
2018-03-25	26.48	26.52	26.28	26.28	-0.17	-0.64	407358.0	10745170.31	660
2018-03-22	26.55	26.68	26.45	26.45	-0.03	-0.11	426403.0	11334527.25	571
2018-03-21	26.45	26.58	26.38	26.48	0.03	0.11	397168.0	10509076.75	558
2018-03-20	26.22	26.79	26.22	26.45	0.2	0.76	700681.0	18633172.62	1086
2018-03-19	26.35	26.42	26.15	26.25	-0.03	-0.11	292091.0	7671539.1	429
2018-03-18	26.48	26.65	26.25	26.28	-0.24	-0.9	245382.0	6498675.76	519
2018-03-15	26.68	26.68	26.38	26.52	-0.2	-0.75	277141.0	7347695.51	501
2018-03-14	26.48	26.95	26.45	26.72	0.2	0.75	351918.0	9402495.14	567
2018-03-13	26.68	26.68	26.45	26.52	-0.13	-0.49	178600.0	4736857.75	340
2018-03-12	26.55	26.72	26.52	26.65	0.1	0.38	285727.0	7611906.81	474
2018-03-11	26.62	26.82	26.45	26.55	0.13	0.49	441949.0	11754008.76	753
2018-03-08	26.75	26.82	26.38	26.42	-0.26	-0.97	307573.0	8177607.86	752
2018-03-07	26.18	26.92	26.08	26.68	0.5	1.91	518044.0	13775381.72	904
2018-03-06	25.85	26.58	25.85	26.18	0.4	1.55	449753.0	11842052.17	960
2018-03-05	25.68	25.95	25.58	25.78	0.0	0.0	105978.0	2732453.86	310
2018-03-04	25.58	25.95	25.31	25.78	0.3	1.18	292486.0	7518013.57	716
2018-03-01	25.61	25.68	25.41	25.48	-0.3	-1.16	170000.0	4339089.12	439
2018-02-28	25.95	25.95	25.75	25.78	-0.17	-0.66	162582.0	4197837.74	358
2018-02-27	25.95	25.98	25.85	25.95	0.04	0.15	133498.0	3461209.12	265
2018-02-26	26.05	26.08	25.91	25.91	-0.1	-0.38	117096.0	3043489.87	337
2018-02-25	25.98	26.22	25.95	26.01	0.1	0.39	157062.0	4094026.58	415
2018-02-22	26.15	26.25	25.81	25.91	-0.31	-1.18	356802.0	9269712.18	722
2018-02-21	26.65	26.65	26.15	26.22	-0.4	-1.5	392633.0	10337839.65	804
2018-02-20	26.62	26.72	26.58	26.62	-0.06	-0.22	181471.0	4835306.41	247
2018-02-19	26.65	26.89	26.62	26.68	0.06	0.23	181171.0	4841431.79	308
2018-02-18	26.82	26.92	26.48	26.62	-0.17	-0.63	195344.0	5219382.98	401
2018-02-15	26.85	26.92	26.75	26.79	0.04	0.15	255088.0	6841947.78	518
2018-02-14	26.85	26.95	26.75	26.75	-0.07	-0.26	200176.0	5373889.89	371
2018-02-13	27.02	27.09	26.79	26.82	-0.07	-0.26	436207.0	11727530.13	627
2018-02-12	26.79	27.09	26.68	26.89	0.24	0.9	276045.0	7430590.52	490
2018-02-11	26.82	26.85	26.48	26.65	-0.07	-0.26	258874.0	6894074.83	507
2018-02-08	26.85	26.89	26.55	26.72	-0.1	-0.37	181177.0	4843199.52	415
2018-02-07	27.02	27.09	26.82	26.82	0.03	0.11	340714.0	9184437.03	571
2018-02-06	26.82	27.05	26.48	26.79	-0.36	-1.33	676363.0	18141146.23	1011
2018-02-05	27.36	27.36	27.02	27.15	-0.17	-0.62	667653.0	18145703.4	882
2018-02-04	27.49	27.56	27.22	27.32	-0.3	-1.09	628901.0	17214697.53	938
2018-02-01	27.29	28.23	27.29	27.62	0.37	1.36	1895820.0	52835244.63	2581
2018-01-31	27.09	27.49	26.99	27.25	0.2	0.74	1037524.0	28330169.76	1282
2018-01-30	27.05	27.12	26.89	27.05	0.03	0.11	393421.0	10625830.63	600
2018-01-29	27.05	27.32	26.89	27.02	-0.03	-0.11	554788.0	15047158.52	793
2018-01-28	26.82	27.12	26.75	27.05	0.26	0.97	234578.0	6331246.27	397
2018-01-25	26.75	26.92	26.65	26.79	0.11	0.41	245004.0	6562058.34	375
2018-01-24	26.95	26.95	26.45	26.68	-0.14	-0.52	357624.0	9525819.34	604
2018-01-23	27.09	27.22	26.75	26.82	-0.2	-0.74	459227.0	12405149.11	502
2018-01-22	27.25	27.36	26.99	27.02	-0.27	-0.99	297721.0	8104836.42	415
2018-01-21	27.49	27.52	27.25	27.29	-0.13	-0.47	221090.0	6053792.25	473
2018-01-18	27.66	27.69	27.25	27.42	-0.17	-0.62	548079.0	15036402.35	792
2018-01-17	27.25	27.72	27.22	27.59	0.27	0.99	574621.0	15823220.89	893
2018-01-16	27.25	27.39	27.15	27.32	0.07	0.26	373203.0	10166348.56	514
2018-01-15	27.32	27.52	27.25	27.25	0.0	0.0	253643.0	6939381.64	507
2018-01-14	27.15	27.52	27.09	27.25	0.13	0.48	322619.0	8816424.15	579
2018-01-11	27.12	27.25	26.85	27.12	0.03	0.11	251826.0	6837124.73	393
2018-01-10	27.32	27.32	26.92	27.09	-0.16	-0.59	216112.0	5860128.7	428
2018-01-09	27.29	27.56	26.99	27.25	-0.04	-0.15	336600.0	9178069.68	620
2018-01-08	27.66	27.66	27.25	27.29	-0.33	-1.19	332348.0	9119891.78	625
2018-01-07	27.82	27.82	27.62	27.62	0.03	0.11	365701.0	10127842.31	509
2018-01-04	27.66	27.96	27.59	27.59	-0.03	-0.11	563674.0	15629390.93	787
2018-01-03	27.99	28.23	27.59	27.62	-0.37	-1.32	747809.0	20786025.47	1098
2018-01-02	27.62	28.56	27.62	27.99	0.47	1.71	1738772.0	48811640.3	2501
2018-01-01	27.99	27.99	27.42	27.52	-0.57	-2.03	1104116.0	30573763.24	1362
2017-12-31	27.22	28.33	27.22	28.09	0.9	3.31	2305028.0	64302326.48	2753
2017-12-28	27.19	27.46	27.02	27.19	0.07	0.26	749343.0	20436688.0	976
2017-12-27	27.42	27.42	26.99	27.12	0.03	0.11	728102.0	19847206.88	987
2017-12-26	26.48	27.29	26.48	27.09	0.67	2.54	793923.0	21399905.93	1375
2017-12-25	26.82	26.85	26.28	26.42	-0.4	-1.49	608125.0	16095507.89	1125
2017-12-24	27.39	27.39	26.82	26.82	-0.43	-1.58	533545.0	14399896.79	993
2017-12-21	27.52	27.59	27.22	27.25	-0.14	-0.51	392697.0	10749723.28	808
2017-12-20	27.15	28.29	27.15	27.39	0.4	1.48	1760022.0	48836929.6	2640
2017-12-19	27.32	27.32	26.82	26.99	-0.2	-0.74	845114.0	22838141.36	1220
2017-12-18	27.49	27.66	26.99	27.19	-0.27	-0.98	814228.0	22250051.32	1302
2017-12-17	27.69	27.89	27.39	27.46	-0.16	-0.58	748834.0	20651435.61	1220
2017-12-14	28.16	28.16	27.56	27.62	-0.41	-1.46	864319.0	23992123.24	1324
2017-12-13	28.03	28.29	27.56	28.03	0.31	1.12	1418726.0	39624878.36	2021
2017-12-12	27.66	28.46	26.82	27.72	0.5	1.84	2454948.0	68407900.32	3142
2017-12-11	27.82	29.97	26.48	27.22	-0.27	-0.98	4974243.0	141076622.85	6697
2017-12-10	25.51	27.72	25.51	27.49	2.25	8.91	2987247.0	80120429.54	3435
2017-12-07	23.43	25.31	23.43	25.24	2.18	9.45	3944790.0	96057161.28	4471
2017-12-06	22.63	23.23	22.63	23.06	0.5	2.22	1038035.0	23895895.69	1240
2017-12-05	22.36	22.76	22.29	22.56	0.1	0.45	761846.0	17170909.58	844
2017-12-04	22.56	22.59	22.33	22.46	0.0	0.0	563103.0	12648987.72	482
2017-12-03	22.43	22.66	22.36	22.46	0.54	2.46	575926.0	12943918.82	655
2017-11-30	21.56	22.13	21.52	21.92	0.43	2.0	798298.0	17433582.81	887
2017-11-29	21.59	21.69	21.42	21.49	-0.03	-0.14	438134.0	9446334.2	481
2017-11-28	21.49	21.66	21.45	21.52	0.1	0.47	600248.0	12963987.32	593
2017-11-27	21.49	21.62	21.39	21.42	0.0	0.0	577432.0	12423339.14	552
2017-11-26	21.59	21.66	21.39	21.42	0.0	0.0	433837.0	9331359.57	497
2017-11-23	21.22	21.69	21.12	21.42	0.13	0.61	446459.0	9567518.43	526
2017-11-22	21.25	21.39	21.12	21.29	0.0	0.0	238674.0	5066783.62	350
2017-11-21	20.78	21.56	20.62	21.29	0.44	2.11	481396.0	10190661.01	763
2017-11-20	21.76	21.76	20.78	20.85	-0.94	-4.31	507885.0	10784434.5	721
2017-11-19	21.96	22.19	21.62	21.79	-0.07	-0.32	273185.0	5964096.72	431
2017-11-16	21.79	22.59	21.45	21.86	0.0	0.0	897607.0	19783311.25	1141
2017-11-15	23.27	23.27	21.79	21.86	-1.27	-5.49	905310.0	20423288.07	1363
2017-11-14	21.69	23.3	21.69	23.13	1.51	6.98	2554310.0	58390643.12	2895
2017-11-13	20.72	21.86	20.52	21.62	0.94	4.55	1705638.0	36534701.62	2156
2017-11-12	20.78	21.05	20.62	20.68	-0.1	-0.48	472180.0	9859076.78	604
2017-11-09	20.21	21.12	20.21	20.78	0.26	1.27	503449.0	10466544.34	711
2017-11-08	20.52	20.72	19.71	20.52	0.0	0.0	443279.0	9042656.75	728
2017-11-07	22.29	22.29	20.52	20.52	-2.28	-10.0	1633367.0	33915661.09	1641
2017-11-06	23.06	23.13	22.73	22.8	-0.47	-2.02	284388.0	6510234.24	433
2017-11-05	23.06	23.3	22.63	23.27	0.04	0.17	330658.0	7610447.84	480
2017-11-02	23.23	23.6	23.0	23.23	0.07	0.3	607175.0	14141432.22	651
2017-11-01	23.1	23.27	23.1	23.16	0.03	0.13	296978.0	6879976.24	305
2017-10-31	23.06	23.33	22.76	23.13	0.07	0.3	308352.0	7117122.09	525
2017-10-30	23.47	23.47	23.0	23.06	-0.41	-1.75	447756.0	10401515.67	515
2017-10-29	23.7	23.7	23.33	23.47	0.04	0.17	415214.0	9739380.24	439
2017-10-26	23.06	23.77	22.93	23.43	0.4	1.74	1184447.0	27780015.05	1274
2017-10-25	23.27	23.33	22.96	23.03	-0.03	-0.13	246437.0	5699989.93	315
2017-10-24	23.23	23.3	22.96	23.06	-0.14	-0.6	356602.0	8245403.56	534
2017-10-23	23.23	23.37	22.66	23.2	0.07	0.3	655113.0	15109072.58	895
2017-10-22	22.29	23.43	22.29	23.13	0.9	4.05	1069983.0	24713078.76	1502
2017-10-19	22.13	22.26	22.06	22.23	0.21	0.95	150014.0	3328689.19	204
2017-10-18	22.02	22.23	21.86	22.02	-0.04	-0.18	142508.0	3153161.64	199
2017-10-17	22.13	22.26	21.96	22.06	-0.07	-0.32	200675.0	4425697.9	297
2017-10-16	22.13	22.36	21.56	22.13	0.07	0.32	283889.0	6236536.07	458
2017-10-15	22.43	22.59	22.06	22.06	-0.3	-1.34	255336.0	5700398.62	339
2017-10-12	21.15	23.3	21.12	22.36	1.17	5.52	802093.0	18114973.45	1030
2017-10-11	21.62	21.66	21.15	21.19	-0.53	-2.44	111110.0	2383884.69	274
2017-10-10	21.96	22.02	21.66	21.72	-0.3	-1.36	292792.0	6408244.99	311
2017-10-09	21.86	22.33	21.86	22.02	-0.44	-1.96	107389.0	2373698.59	235
2017-10-08	22.76	22.76	22.39	22.46	-0.34	-1.49	114221.0	2585867.77	195
2017-10-05	22.83	22.93	22.8	22.8	-0.1	-0.44	70091.0	1601442.76	161
2017-10-04	22.96	23.0	22.8	22.9	-0.06	-0.26	83226.0	1906307.94	166
2017-10-03	22.96	23.06	22.9	22.96	0.03	0.13	168224.0	3862005.81	203
2017-10-02	22.96	23.03	22.9	22.93	0.0	0.0	67937.0	1561206.16	124
2017-10-01	22.93	23.03	22.93	22.93	-0.17	-0.74	118805.0	2729134.95	181
2017-09-28	23.0	23.13	22.96	23.1	0.1	0.43	61047.0	1408179.11	114
2017-09-27	22.93	23.1	22.93	23.0	0.04	0.17	83264.0	1917184.47	154
2017-09-26	23.13	23.2	22.9	22.96	-0.14	-0.61	122621.0	2834075.83	204
2017-09-25	23.16	23.16	22.83	23.1	0.0	0.0	184779.0	4257466.5	226
2017-09-21	23.03	23.2	22.96	23.1	0.07	0.3	170513.0	3933014.6	255
2017-09-20	23.03	23.16	23.03	23.03	-0.1	-0.43	93840.0	2165754.75	228
2017-09-19	23.3	23.4	23.03	23.13	-0.17	-0.73	242478.0	5634300.65	314
2017-09-18	23.33	23.4	23.23	23.3	-0.07	-0.3	178713.0	4169784.42	261
2017-09-17	23.27	23.4	23.27	23.37	0.14	0.6	237417.0	5538691.67	263
2017-09-14	23.4	23.43	23.2	23.23	-0.1	-0.43	173644.0	4038582.37	316
2017-09-13	23.16	23.53	23.03	23.33	0.13	0.56	303734.0	7078463.19	490
2017-09-12	23.53	23.63	23.13	23.2	-0.37	-1.57	282694.0	6616024.04	535
2017-09-11	23.6	23.73	23.57	23.57	0.04	0.17	229559.0	5425581.01	368
2017-09-10	23.77	23.84	23.5	23.53	-0.24	-1.01	418233.0	9898660.17	557
2017-09-07	23.87	23.9	23.7	23.77	-0.1	-0.42	383135.0	9108478.12	568
2017-09-06	23.8	24.14	23.73	23.87	0.07	0.29	841299.0	20140194.49	1297
2017-08-29	22.53	24.07	22.53	23.8	1.67	7.55	2214103.0	51855513.15	2961
2017-08-28	21.96	22.19	21.96	22.13	0.07	0.32	108482.0	2393555.35	264
2017-08-27	22.19	22.23	22.06	22.06	-0.1	-0.45	207160.0	4586042.49	277
2017-08-24	22.46	22.46	22.16	22.16	-0.27	-1.2	174344.0	3886467.83	295
2017-08-23	22.43	22.7	22.43	22.43	-0.06	-0.27	300336.0	6781307.81	441
2017-08-22	22.46	22.56	22.33	22.49	0.06	0.27	215338.0	4831724.25	341
2017-08-21	22.39	22.7	22.39	22.43	-0.06	-0.27	338115.0	7612654.47	488
2017-08-20	22.63	22.73	22.46	22.49	0.13	0.58	376180.0	8494983.47	658
2017-08-17	21.92	23.16	21.92	22.36	0.4	1.82	1124757.0	25290731.52	1693
2017-08-16	22.16	22.56	21.79	21.96	-0.27	-1.21	573537.0	12676286.75	1035
2017-08-15	23.33	23.33	22.13	22.23	-1.14	-4.88	1334172.0	30437344.65	1851
2017-08-14	24.4	24.4	23.3	23.37	-0.77	-3.19	1012524.0	23933578.68	1654
2017-08-13	22.93	24.77	22.8	24.14	1.58	7.0	2378781.0	56891286.88	3132
2017-08-10	21.92	23.6	21.69	22.56	1.04	4.83	3142410.0	71887036.91	3533
2017-08-09	19.78	21.56	19.71	21.52	1.91	9.74	1700560.0	35492564.48	1982
2017-08-08	19.58	19.71	19.41	19.61	0.23	1.19	477105.0	9325193.23	608
2017-08-07	19.44	19.98	19.14	19.38	0.2	1.04	1205614.0	23613488.81	1403
2017-08-06	18.07	19.64	18.07	19.18	1.31	7.33	2303784.0	44250067.18	2284
2017-08-03	17.67	18.04	17.6	17.87	0.17	0.96	372649.0	6658997.52	399
2017-08-02	17.73	17.77	17.67	17.7	-0.03	-0.17	313826.0	5563197.47	334
2017-08-01	17.13	17.93	17.1	17.73	0.67	3.93	836592.0	14771709.63	1065
2017-07-31	17.3	17.3	17.0	17.06	-0.24	-1.39	193877.0	3332072.82	386
2017-07-30	17.53	17.6	17.3	17.3	-0.23	-1.31	296164.0	5167384.47	420
2017-07-27	17.67	17.67	17.5	17.53	0.0	0.0	186627.0	3280445.74	243
2017-07-26	17.63	17.63	17.53	17.53	-0.07	-0.4	73951.0	1301248.56	160
2017-07-25	17.67	17.67	17.6	17.6	-0.03	-0.17	105305.0	1856132.71	163
2017-07-24	17.63	17.67	17.57	17.63	-0.04	-0.23	87998.0	1549537.72	186
2017-07-23	17.63	17.73	17.63	17.67	0.07	0.4	149671.0	2647165.16	200
2017-07-20	17.6	17.67	17.57	17.6	0.03	0.17	108130.0	1905087.39	194
2017-07-19	17.67	17.73	17.53	17.57	-0.06	-0.34	206014.0	3626915.18	308
2017-07-18	17.83	17.83	17.63	17.63	-0.1	-0.56	95305.0	1688572.55	178
2017-07-17	17.5	17.93	17.5	17.73	0.23	1.31	680189.0	12085026.59	719
2017-07-16	17.6	17.6	17.5	17.5	-0.07	-0.4	270382.0	4742510.26	381
2017-07-13	17.67	17.7	17.57	17.57	-0.13	-0.73	264325.0	4660286.94	369
2017-07-12	17.77	17.8	17.67	17.7	-0.03	-0.17	305770.0	5423801.26	442
2017-07-11	17.97	18.07	17.77	17.73	-0.2	-1.12	188448.0	3369411.4	337
2017-07-10	18.1	18.2	17.93	17.93	-0.17	-0.94	251200.0	4539135.78	356
2017-07-09	18.34	18.37	18.07	18.1	-0.24	-1.31	248098.0	4518129.51	375
2017-07-06	18.44	18.47	18.34	18.34	-0.1	-0.54	223538.0	4111349.91	321
2017-07-05	18.5	18.54	18.44	18.44	-0.06	-0.32	311328.0	5748068.53	328
2017-07-04	18.61	18.61	18.5	18.5	-0.04	-0.22	260408.0	4832968.31	263
2017-07-03	18.71	18.71	18.54	18.54	-0.07	-0.38	290408.0	5397398.69	256
2017-07-02	18.67	18.74	18.54	18.61	0.04	0.22	290976.0	5425140.18	265
2017-06-22	18.77	18.77	18.57	18.57	-0.07	-0.38	232709.0	4338251.89	276
2017-06-21	18.61	18.77	18.61	18.64	0.17	0.92	353235.0	6595020.65	366
2017-06-20	18.64	18.64	18.5	18.47	-0.14	-0.75	60057.0	1115153.94	171
2017-06-19	18.57	18.71	18.5	18.61	0.04	0.22	117702.0	2190194.49	214
2017-06-18	18.67	18.67	18.44	18.57	-0.14	-0.75	102457.0	1897513.51	209
2017-06-15	18.94	18.94	18.71	18.71	-0.16	-0.85	58626.0	1102172.61	139
2017-06-14	18.94	19.01	18.87	18.87	-0.07	-0.37	30017.0	568341.47	89
2017-06-13	18.94	19.07	18.94	18.94	-0.13	-0.68	79918.0	1514566.73	113
2017-06-12	19.14	19.14	18.84	19.07	-0.07	-0.37	69137.0	1314750.87	122
2017-06-11	19.31	19.51	19.14	19.14	-0.27	-1.39	80945.0	1558462.01	133
2017-06-08	19.48	19.58	19.38	19.41	-0.1	-0.51	45336.0	882040.4	135
2017-06-07	19.51	19.61	19.44	19.51	-0.03	-0.15	91320.0	1781620.38	140
2017-06-06	19.64	19.64	19.51	19.54	-0.14	-0.71	48538.0	950052.74	108
2017-06-05	19.64	19.71	19.44	19.68	-0.07	-0.35	68347.0	1340819.0	152
2017-06-04	19.61	19.78	19.61	19.75	0.14	0.71	53861.0	1060563.97	108
2017-06-01	19.61	19.78	19.61	19.61	-0.14	-0.71	102869.0	2021244.35	99
2017-05-31	19.61	19.78	19.61	19.75	0.0	0.0	42722.0	839644.1	82
2017-05-30	19.61	19.78	19.61	19.75	0.14	0.71	78599.0	1544547.6	115
2017-05-29	19.11	19.61	19.11	19.61	0.47	2.46	54451.0	1055231.15	133
2017-05-28	19.61	19.61	19.11	19.14	-0.67	-3.38	95787.0	1844421.6	221
2017-05-25	19.95	19.95	19.78	19.81	-0.07	-0.35	65967.0	1313409.0	114
2017-05-24	19.95	20.11	19.78	19.88	-0.1	-0.5	144352.0	2882615.15	220
2017-05-23	20.11	20.28	19.95	19.98	-0.47	-2.3	299556.0	6007030.95	346
2017-05-22	20.45	20.45	20.28	20.45	0.17	0.84	97721.0	1992245.15	144
2017-05-21	20.62	20.62	20.28	20.28	-0.1	-0.49	268298.0	5503454.25	256
2017-05-18	20.62	20.62	20.28	20.38	-0.34	-1.64	239303.0	4900730.7	249
2017-05-17	20.28	20.78	20.11	20.72	0.51	2.52	309271.0	6335267.75	365
2017-05-16	19.95	20.28	19.95	20.21	0.13	0.65	214451.0	4315158.45	271
2017-05-15	20.28	20.28	20.11	20.08	0.0	0.0	242268.0	4886586.9	255
2017-05-14	20.45	20.45	20.11	20.08	-0.27	-1.33	170890.0	3445426.85	278
2017-05-11	21.29	21.45	20.28	20.35	-0.94	-4.42	401272.0	8348383.9	424
2017-05-10	21.12	21.45	21.12	21.29	0.17	0.8	86270.0	1841581.0	111
2017-05-09	21.62	21.62	20.95	21.12	-0.7	-3.21	277066.0	5871377.9	348
2017-05-08	21.96	21.96	21.62	21.82	0.06	0.28	81220.0	1771882.2	111
2017-05-07	21.96	21.96	21.62	21.76	-0.2	-0.91	51253.0	1115131.1	102
2017-05-04	22.29	22.29	21.96	21.96	-0.47	-2.1	69993.0	1544700.4	121
2017-05-03	22.63	22.63	22.29	22.43	-0.23	-1.02	145342.0	3276645.25	142
2017-05-02	22.8	23.13	22.63	22.66	-0.14	-0.61	252970.0	5771607.45	179
2017-05-01	22.8	22.8	22.63	22.8	0.04	0.18	186944.0	4258326.35	193
2017-04-30	22.46	22.8	22.46	22.76	0.3	1.34	170317.0	3851590.7	197
2017-04-27	22.13	22.63	22.13	22.46	0.3	1.35	254461.0	5704287.65	225
2017-04-26	22.13	22.29	21.79	22.16	0.14	0.64	163866.0	3617896.4	190
2017-04-25	22.29	22.46	21.96	22.02	-0.24	-1.08	82930.0	1841377.5	115
2017-04-24	22.13	22.29	21.96	22.26	0.27	1.23	147455.0	3268049.8	135
2017-04-23	22.13	22.29	21.96	21.99	0.2	0.92	128398.0	2832841.55	187
2017-04-20	22.13	22.13	21.79	21.79	-0.34	-1.54	22350.0	489057.6	88
2017-04-19	22.13	22.13	21.96	22.13	-0.06	-0.27	42257.0	928666.8	83
2017-04-18	22.29	22.29	22.13	22.19	-0.1	-0.45	84572.0	1873436.1	108
2017-04-17	22.13	22.29	22.13	22.29	0.1	0.45	63103.0	1403284.2	102
2017-04-16	22.29	22.29	22.13	22.19	-0.27	-1.2	94449.0	2093554.15	204
2017-04-13	22.63	22.63	22.46	22.46	-0.17	-0.75	127337.0	2861411.75	162
2017-04-12	22.63	22.8	22.63	22.63	0.0	0.0	73685.0	1668610.0	102
2017-04-11	22.8	22.8	22.63	22.63	0.0	0.0	48274.0	1093970.1	88
2017-04-10	22.63	22.8	22.63	22.63	-0.17	-0.75	21109.0	479375.25	65
2017-04-09	22.8	22.96	22.8	22.8	0.0	0.0	52216.0	1190295.45	81
2017-04-06	22.96	22.96	22.8	22.8	-0.13	-0.57	109895.0	2506756.5	107
2017-04-05	22.96	22.96	22.8	22.93	-0.03	-0.13	22534.0	516912.55	62
2017-04-04	22.63	22.96	22.63	22.96	0.16	0.7	94095.0	2151430.75	110
2017-04-03	22.8	22.96	22.8	22.8	-0.16	-0.7	57703.0	1319273.95	84
2017-04-02	22.96	23.13	22.8	22.96	0.16	0.7	103472.0	2369290.85	117
2017-03-30	22.8	22.96	22.8	22.8	0.04	0.18	114240.0	2617322.25	106
2017-03-29	22.63	22.8	22.63	22.76	0.13	0.57	49185.0	1115268.5	58
2017-03-28	22.63	22.63	22.63	22.63	0.17	0.76	40451.0	915082.85	67
2017-03-27	22.63	22.63	22.46	22.46	-0.17	-0.75	53047.0	1196805.4	94
2017-03-26	22.8	22.8	22.63	22.63	0.0	0.0	57269.0	1297899.6	94
2017-03-23	22.63	22.8	22.63	22.63	0.17	0.76	52422.0	1190930.55	86
2017-03-22	22.8	22.8	22.46	22.46	-0.5	-2.18	99050.0	2240702.6	135
2017-03-21	22.96	23.13	22.96	22.96	0.0	0.0	64044.0	1479579.0	86
2017-03-20	22.96	23.13	22.96	22.96	-0.07	-0.3	69628.0	1606935.4	100
2017-03-19	22.96	23.13	22.8	23.03	0.2	0.88	55387.0	1272380.8	84
2017-03-16	22.8	23.13	22.8	22.83	0.07	0.31	111891.0	2564183.25	134
2017-03-15	22.63	22.8	22.46	22.76	0.13	0.57	121076.0	2744077.85	142
2017-03-14	22.8	22.8	22.13	22.63	-0.17	-0.75	82132.0	1840861.65	150
2017-03-13	22.96	23.13	22.63	22.8	-0.13	-0.57	93875.0	2148933.55	152
2017-03-12	23.47	23.47	22.8	22.93	-0.54	-2.3	189069.0	4336065.05	222
2017-03-09	23.8	23.8	23.13	23.47	-0.5	-2.09	220962.0	5197617.75	261
2017-03-08	23.97	23.97	23.8	23.97	0.0	0.0	61346.0	1468440.05	98
2017-03-07	23.97	24.14	23.97	23.97	0.0	0.0	34089.0	820340.1	62
2017-03-06	23.97	24.14	23.8	23.97	0.0	0.0	123820.0	2962550.6	111
2017-03-05	24.14	24.3	23.97	23.97	-0.2	-0.83	78526.0	1889317.25	110
2017-03-02	24.14	24.3	24.14	24.17	0.03	0.12	235740.0	5708333.05	225
2017-03-01	24.3	24.3	23.97	24.14	-0.23	-0.94	144307.0	3481478.2	175
2017-02-28	23.63	24.47	23.47	24.37	0.67	2.83	211386.0	5081340.05	299
2017-02-27	24.97	24.97	23.63	23.7	-1.44	-5.73	456166.0	11069519.45	536
2017-02-26	25.31	25.31	25.14	25.14	0.0	0.0	171292.0	4323567.1	158
2017-02-23	25.14	25.48	24.97	25.14	0.03	0.12	191615.0	4834137.9	170
2017-02-22	25.14	25.31	25.14	25.11	0.0	0.0	242920.0	6117213.4	238
2017-02-21	24.97	25.14	24.81	25.11	0.14	0.56	143061.0	3569309.85	175
2017-02-20	25.14	25.31	24.97	24.97	-0.11	-0.44	305757.0	7672906.35	266
2017-02-19	25.14	25.31	24.97	25.08	-0.03	-0.12	143138.0	3597282.65	158
2017-02-16	25.31	25.31	24.97	25.11	-0.1	-0.4	217486.0	5483847.45	237
2017-02-15	24.97	25.31	24.97	25.21	0.24	0.96	187578.0	4715621.4	187
2017-02-14	25.31	25.31	24.97	24.97	-0.17	-0.68	176068.0	4405750.5	244
2017-02-13	25.14	25.48	24.97	25.14	0.27	1.09	209345.0	5280534.05	274
2017-02-12	24.81	25.31	24.81	24.87	0.06	0.24	184354.0	4621670.2	176
2017-02-09	24.97	24.97	24.64	24.81	0.0	0.0	94789.0	2350296.0	128
2017-02-08	25.31	25.31	24.64	24.81	-0.53	-2.09	245379.0	6113973.95	295
2017-02-07	24.81	25.81	24.81	25.34	0.7	2.84	662423.0	16872563.95	795
2017-02-06	24.64	24.64	24.47	24.64	0.03	0.12	166531.0	4092451.4	176
2016-12-25	26.48	27.49	26.15	27.22	1.21	4.65	407355.0	11021260.45	473
2016-12-22	25.48	26.15	25.48	26.01	0.23	0.89	144414.0	3736338.8	184
2016-12-21	26.15	26.32	25.81	25.78	-0.2	-0.77	95889.0	2493455.45	154
2016-12-20	25.98	26.48	25.65	25.98	-0.54	-2.04	205730.0	5322710.05	229
2016-12-19	27.15	27.32	26.48	26.52	-0.53	-1.96	224777.0	6045299.9	235
2016-12-18	26.65	27.15	26.65	27.05	0.7	2.66	253465.0	6823385.6	340
2016-12-15	25.81	26.48	25.31	26.35	0.7	2.73	193871.0	4999153.65	272
2016-12-14	26.32	26.82	25.65	25.65	-0.9	-3.39	315902.0	8235072.7	346
2016-12-13	27.32	27.32	26.48	26.55	-0.67	-2.46	216999.0	5820724.05	237
2016-12-12	27.82	27.99	27.15	27.22	-0.37	-1.34	398833.0	10982104.15	407
2016-12-11	27.49	27.82	27.49	27.59	0.27	0.99	454001.0	12550524.5	382
2016-12-08	26.82	27.82	26.82	27.32	0.4	1.49	576734.0	15815937.5	497
2016-12-07	26.48	27.15	26.15	26.92	0.67	2.55	501747.0	13463155.8	576
2016-12-06	25.65	26.32	25.65	26.25	1.11	4.42	532582.0	13905530.05	463
2016-12-05	24.81	25.31	24.64	25.14	0.2	0.8	299985.0	7492898.55	254
2016-12-04	24.97	25.31	24.81	24.94	0.23	0.93	412096.0	10313712.45	333
2016-12-01	24.64	25.14	24.47	24.71	0.34	1.4	404514.0	10031744.25	323
2016-11-30	24.3	24.81	24.3	24.37	0.4	1.67	220742.0	5410082.55	273
2016-11-29	23.97	24.3	23.8	23.97	0.17	0.71	316682.0	7643833.45	318
2016-11-28	23.47	23.97	23.47	23.8	0.23	0.98	120072.0	2838127.5	155
2016-11-27	23.3	23.63	23.13	23.57	0.24	1.03	169132.0	3981451.75	164
2016-11-24	23.8	23.97	23.3	23.33	-0.3	-1.27	223590.0	5283221.95	298
2016-11-23	22.63	23.8	22.46	23.63	0.97	4.28	500407.0	11681848.0	488
2016-11-22	21.79	22.8	21.79	22.66	0.87	3.99	405606.0	9025874.3	414
2016-11-21	21.79	21.96	21.62	21.79	-0.13	-0.59	235005.0	5144288.35	184
2016-11-20	21.96	22.13	21.62	21.92	0.03	0.14	168523.0	3693914.1	226
2016-11-17	21.96	21.96	21.62	21.89	0.03	0.14	155962.0	3393962.1	206
2016-11-16	21.45	21.96	21.29	21.86	0.67	3.16	306493.0	6654552.55	293
2016-11-15	21.29	21.62	20.78	21.19	-0.23	-1.07	296513.0	6281144.6	291
2016-11-14	21.45	22.29	20.78	21.42	0.47	2.24	817737.0	17655383.7	727
2016-11-13	20.45	21.12	20.45	20.95	0.5	2.44	313933.0	6571152.8	325
2016-11-10	19.78	20.95	19.78	20.45	0.7	3.54	909719.0	18607324.85	719
2016-11-09	19.44	19.78	19.11	19.75	0.14	0.71	415060.0	8100107.9	302
2016-11-08	19.61	19.78	19.44	19.61	0.17	0.87	335278.0	6603575.75	214
2016-11-07	19.28	19.44	19.11	19.44	0.33	1.73	345740.0	6675924.1	215
2016-11-06	18.77	19.11	18.77	19.11	0.2	1.06	188161.0	3579562.25	169
2016-11-03	18.44	19.11	18.44	18.91	0.3	1.61	169393.0	3194066.8	146
2016-11-02	18.61	18.77	18.44	18.61	-0.16	-0.85	116500.0	2163026.8	115
2016-11-01	18.77	18.94	18.61	18.77	0.0	0.0	164356.0	3096910.8	134
2016-10-31	18.77	18.94	18.61	18.77	-0.17	-0.9	78530.0	1471627.85	76
2016-10-30	18.77	18.77	18.77	18.94	0.2	1.07	84396.0	1584736.1	66
2016-10-27	18.77	18.77	18.61	18.74	-0.03	-0.16	199885.0	3735106.85	112
2016-10-26	18.61	18.77	18.44	18.77	0.0	0.0	343814.0	6424546.1	152
2016-10-25	18.77	18.77	18.44	18.77	0.2	1.08	121427.0	2258795.25	103
2016-10-24	18.44	18.77	18.44	18.57	0.23	1.25	317970.0	5920147.85	235
2016-10-23	17.77	18.44	17.77	18.34	0.67	3.79	527644.0	9563364.05	354
2016-10-20	17.77	17.93	17.26	17.67	-0.16	-0.9	225030.0	3958059.0	346
2016-10-19	18.1	18.1	16.76	17.83	0.0	0.0	226869.0	3998387.95	253
2016-10-18	18.61	18.61	17.77	17.83	-1.45	-7.52	349612.0	6380084.55	340
2016-10-17	19.61	19.61	19.28	19.28	-0.2	-1.03	57136.0	1105774.9	94
2016-10-16	19.61	19.78	19.44	19.48	-0.13	-0.66	84616.0	1655533.1	118
2016-10-13	19.61	20.28	19.61	19.61	0.0	0.0	208416.0	4143820.8	227
2016-10-12	19.44	19.78	19.44	19.61	0.17	0.87	103276.0	2022215.3	127
2016-10-11	19.11	19.61	19.11	19.44	0.37	1.94	162633.0	3153323.85	169
2016-10-10	18.77	19.11	18.77	19.07	0.2	1.06	97766.0	1852165.75	107
2016-10-09	18.94	19.11	18.94	18.87	-0.31	-1.62	84717.0	1610541.45	170
2016-10-06	19.28	19.28	19.11	19.18	0.07	0.37	233825.0	4498198.9	209
2016-10-05	19.28	19.44	19.11	19.11	0.0	0.0	230658.0	4431180.15	206
2016-10-04	19.11	19.11	18.61	19.11	0.14	0.74	170971.0	3230718.35	160
2016-10-03	18.94	19.11	18.44	18.97	0.36	1.93	99077.0	1867873.5	171
2016-10-02	19.61	19.61	18.61	18.61	-0.97	-4.95	211348.0	4037606.55	271
2016-09-29	19.11	19.78	18.77	19.58	0.3	1.56	215908.0	4186391.0	292
2016-09-28	21.12	21.12	19.11	19.28	-1.77	-8.41	324264.0	6404479.0	369
2016-09-27	22.46	22.46	20.95	21.05	-1.75	-7.68	194112.0	4211908.45	276
2016-09-26	22.8	22.96	22.63	22.8	-0.16	-0.7	93818.0	2137646.25	134
2016-09-25	23.13	23.13	22.63	22.96	0.0	0.0	81585.0	1856610.5	98
2016-09-21	23.13	23.13	22.8	22.96	-0.17	-0.73	69576.0	1597126.2	101
2016-09-20	22.8	23.13	22.8	23.13	0.17	0.74	44003.0	1011503.05	91
2016-09-19	23.8	23.8	22.96	22.96	-0.64	-2.71	85534.0	1974696.7	158
2016-09-18	23.97	23.97	23.63	23.6	-0.37	-1.54	40010.0	948133.75	86
2016-09-08	23.8	24.14	23.63	23.97	0.17	0.71	69131.0	1651537.45	105
2016-09-07	23.97	23.97	23.8	23.8	-0.1	-0.42	42577.0	1016883.5	74
2016-09-06	24.3	24.3	23.8	23.9	-0.24	-0.99	88742.0	2141684.0	111
2016-09-05	23.8	24.3	23.8	24.14	0.37	1.56	98082.0	2358281.35	131
2016-09-04	23.47	23.8	23.47	23.77	0.3	1.28	76165.0	1800909.1	99
2016-09-01	23.97	23.97	23.3	23.47	-0.67	-2.78	163970.0	3846751.1	227
2016-08-31	24.3	24.3	23.97	24.14	-0.03	-0.12	66059.0	1593124.9	94
2016-08-30	24.14	24.3	23.97	24.17	0.03	0.12	38763.0	935330.95	74
2016-08-29	23.97	24.14	23.97	24.14	0.14	0.58	19485.0	468468.25	53
2016-08-28	23.47	24.14	23.47	24.0	0.53	2.26	67052.0	1597562.95	111
2016-08-25	23.47	23.97	23.3	23.47	-0.47	-1.96	79001.0	1857690.3	170
2016-08-24	23.97	24.14	23.8	23.94	0.14	0.59	60657.0	1452572.65	95
2016-08-23	23.8	24.14	23.8	23.8	-0.17	-0.71	100843.0	2411871.15	98
2016-08-22	24.47	24.47	23.97	23.97	-0.64	-2.6	65928.0	1600708.75	95
2016-08-21	24.81	24.81	24.47	24.61	-0.13	-0.53	91359.0	2250796.95	85
2016-08-18	25.14	25.14	24.47	24.74	-0.23	-0.92	140106.0	3467237.55	145
2016-08-17	25.65	25.65	24.81	24.97	-0.68	-2.65	94112.0	2363522.7	153
2016-08-16	25.81	25.98	25.65	25.65	-0.16	-0.62	57001.0	1469411.85	59
2016-08-15	25.65	25.98	25.65	25.81	0.16	0.62	34103.0	880637.15	56
2016-08-14	25.81	25.98	25.65	25.65	0.0	0.0	70532.0	1822859.85	95
2016-08-11	25.48	25.81	25.48	25.65	0.0	0.0	118155.0	3032866.2	95
2016-08-10	25.48	25.81	25.48	25.65	0.0	0.0	52318.0	1341609.35	66
2016-08-09	25.65	25.81	25.48	25.65	0.07	0.27	90987.0	2333965.35	77
2016-08-08	25.31	25.65	25.14	25.58	0.1	0.39	57113.0	1451659.35	76
2016-08-07	25.31	25.48	25.31	25.48	0.34	1.35	37190.0	941442.5	65
2016-08-04	25.65	25.65	25.14	25.14	-0.34	-1.33	143816.0	3639210.45	142
2016-08-03	25.65	25.81	25.31	25.48	-0.27	-1.05	71143.0	1818171.6	95
2016-08-02	25.48	25.81	25.14	25.75	0.21	0.82	161870.0	4134225.0	184
2016-08-01	25.14	25.65	25.14	25.54	0.4	1.59	99067.0	2518646.45	148
2016-07-31	25.81	25.98	24.64	25.14	-0.94	-3.6	128826.0	3235902.25	218
2016-07-28	26.15	26.32	25.98	26.08	-0.3	-1.14	144532.0	3771237.65	151
2016-07-27	26.82	26.82	26.15	26.38	-0.77	-2.84	226298.0	5963831.65	322
2016-07-26	27.15	27.15	26.99	27.15	-0.1	-0.37	86342.0	2339752.75	101
2016-07-25	27.32	27.32	27.15	27.25	-0.21	-0.76	112448.0	3060693.2	122
2016-07-24	27.82	27.82	27.49	27.46	-0.2	-0.72	82053.0	2266183.55	110
2016-07-21	27.82	27.99	27.66	27.66	-0.16	-0.58	59990.0	1669027.35	88
2016-07-20	27.82	28.16	27.82	27.82	-0.17	-0.61	58804.0	1646479.3	99
2016-07-19	28.16	28.16	27.82	27.99	-0.07	-0.25	110225.0	3089358.6	126
2016-07-18	28.33	28.49	28.16	28.06	-0.27	-0.95	105055.0	2962938.95	138
2016-07-17	28.16	28.49	28.16	28.33	0.3	1.07	165797.0	4699942.55	173
2016-07-14	28.66	28.66	27.99	28.03	-0.46	-1.61	321255.0	9087632.4	269
2016-07-13	27.99	29.0	27.99	28.49	0.5	1.79	976765.0	27823857.85	689
2016-07-12	27.82	27.99	27.49	27.99	0.33	1.19	592758.0	16429255.45	318
2016-07-11	27.82	27.99	27.66	27.66	0.0	0.0	166905.0	4633970.4	171
2016-07-10	27.49	27.82	27.49	27.66	0.2	0.73	73329.0	2022733.7	93
2016-06-30	27.49	27.66	27.32	27.46	-0.03	-0.11	104354.0	2871442.6	121
2016-06-29	27.99	28.16	27.49	27.49	-0.43	-1.54	423124.0	11760996.9	220
2016-06-28	27.66	27.99	27.32	27.92	0.56	2.05	470353.0	13034721.25	269
2016-06-27	27.15	27.99	27.15	27.36	0.24	0.88	406169.0	11203866.5	381
2016-06-26	26.65	27.15	25.98	27.12	-0.44	-1.6	575158.0	15420055.1	590
2016-06-23	27.32	28.33	27.32	27.56	0.2	0.73	996190.0	27814386.8	682
2016-06-22	27.32	27.99	27.15	27.36	0.04	0.15	498162.0	13743265.35	353
2016-06-21	27.32	27.49	27.15	27.32	0.13	0.48	159755.0	4358008.5	164
2016-06-20	27.15	27.32	26.82	27.19	0.1	0.37	220481.0	5975670.7	211
2016-06-19	27.32	27.49	27.15	27.09	-0.06	-0.22	237322.0	6472348.4	244
2016-06-16	26.99	27.99	26.82	27.15	0.36	1.34	1336179.0	36770680.35	1098
2016-06-15	26.82	27.15	26.82	26.79	-0.03	-0.11	176716.0	4766931.0	135
2016-06-14	26.82	26.99	26.82	26.82	0.03	0.11	82619.0	2220804.4	105
2016-06-13	26.82	26.99	26.65	26.79	-0.03	-0.11	108913.0	2920923.75	86
2016-06-12	26.82	26.82	26.65	26.82	-0.17	-0.63	44503.0	1191297.0	74
2016-06-09	27.49	27.49	26.82	26.99	-0.26	-0.95	157893.0	4274690.85	142
2016-06-08	26.99	27.49	26.99	27.25	0.43	1.6	343105.0	9344185.25	219
2016-06-07	26.48	26.99	26.48	26.82	0.17	0.64	257062.0	6882755.3	149
2016-06-06	26.48	26.65	26.48	26.65	0.17	0.64	38611.0	1023379.4	50
2016-06-05	26.65	26.82	26.48	26.48	-0.1	-0.38	105956.0	2834590.45	125
2016-06-02	26.65	26.65	26.48	26.58	-0.04	-0.15	114457.0	3050314.6	89
2016-06-01	26.82	26.82	26.48	26.62	-0.06	-0.22	142316.0	3786330.95	142
2016-05-31	26.82	26.82	26.48	26.68	0.13	0.49	167246.0	4470736.45	165
2016-05-30	26.99	27.15	26.48	26.55	-0.6	-2.21	116404.0	3124060.4	155
2016-05-29	27.49	27.49	26.99	27.15	-0.31	-1.13	157460.0	4278900.15	170
2016-05-26	27.99	27.99	27.32	27.46	-0.26	-0.94	190858.0	5284656.8	224
2016-05-25	28.16	28.33	27.66	27.72	-0.2	-0.72	501035.0	14014561.05	331
2016-05-24	27.32	27.99	27.15	27.92	0.67	2.46	800910.0	22166168.9	401
2016-05-23	29.67	30.34	26.99	27.25	-2.12	-7.22	1921072.0	55309265.1	1006
2016-05-22	29.0	30.17	28.66	29.37	0.41	1.42	1259410.0	36885488.4	565
2016-05-19	28.66	29.17	28.33	28.96	0.13	0.45	297497.0	8528318.85	225
2016-05-18	29.0	29.0	28.66	28.83	-0.03	-0.1	190317.0	5492490.05	144
2016-05-17	29.0	29.17	28.83	28.86	0.03	0.1	204624.0	5944547.95	211
2016-05-16	29.17	29.17	28.66	28.83	-0.13	-0.45	187602.0	5400195.25	175
2016-05-15	29.17	29.33	28.83	28.96	-0.21	-0.72	289783.0	8431298.2	238
2016-05-12	28.83	29.5	28.83	29.17	0.24	0.83	543216.0	15862178.55	483
2016-05-11	28.66	29.5	28.66	28.93	0.44	1.54	1505006.0	43787321.3	1166
2016-05-10	28.49	28.66	28.33	28.49	-0.14	-0.49	261951.0	7465560.35	176
2016-05-09	28.49	29.0	28.33	28.63	0.2	0.7	414492.0	11872893.75	349
2016-05-08	28.49	28.66	28.33	28.43	-0.03	-0.11	291816.0	8335194.95	225
2016-05-05	28.16	28.49	28.16	28.46	0.43	1.53	145197.0	4115674.35	159
2016-05-04	28.33	28.49	27.99	28.03	-0.3	-1.06	262066.0	7383030.7	226
2016-05-03	28.83	28.83	28.16	28.33	-0.43	-1.5	208997.0	5984715.7	226
2016-05-02	28.83	28.83	28.49	28.76	-0.04	-0.14	152756.0	4384398.85	181
2016-05-01	29.17	29.17	28.66	28.8	-0.13	-0.45	279656.0	8064887.45	233
2016-04-28	29.17	29.33	28.83	28.93	-0.24	-0.82	392232.0	11419387.95	292
2016-04-27	29.0	29.5	28.83	29.17	0.27	0.93	837328.0	24407816.4	485
2016-04-26	29.33	29.33	28.83	28.9	-0.27	-0.93	552822.0	16038066.0	345
2016-04-25	29.17	29.33	28.83	29.17	0.04	0.14	528068.0	15377099.85	328
2016-04-24	28.83	29.5	28.83	29.13	0.53	1.85	792136.0	23094144.1	572
2016-04-21	28.33	28.83	28.33	28.6	0.44	1.56	639033.0	18266109.7	499
2016-04-20	28.49	28.49	27.82	28.16	-0.9	-3.1	713856.0	20124738.0	758
2016-04-19	29.0	29.5	28.83	29.06	0.26	0.9	746977.0	21744255.6	658
2016-04-18	28.83	29.0	28.16	28.8	-0.37	-1.27	668349.0	19179521.8	419
2016-04-17	29.33	29.33	29.0	29.17	-0.2	-0.68	223101.0	6500416.1	193
2016-04-14	29.5	29.67	29.17	29.37	-0.03	-0.1	426963.0	12573516.85	410
2016-04-13	29.67	29.67	29.33	29.4	0.03	0.1	243968.0	7193218.8	235
2016-04-12	29.17	29.5	29.17	29.37	0.2	0.69	148918.0	4378599.3	187
2016-04-11	29.5	29.67	29.0	29.17	-0.2	-0.68	245642.0	7220090.45	201
2016-04-10	29.0	29.67	28.83	29.37	0.64	2.23	547544.0	16046011.75	435
2016-04-07	28.66	29.0	28.66	28.73	0.1	0.35	262305.0	7551372.95	293
2016-04-06	29.0	29.0	28.49	28.63	-0.2	-0.69	352953.0	10143445.25	384
2016-04-05	29.0	29.17	28.66	28.83	-2.31	-7.42	548651.0	15830200.8	782
2016-04-04	30.84	31.34	30.84	31.14	0.27	0.87	846122.0	26313013.35	524
2016-04-03	31.01	31.01	30.51	30.87	-0.27	-0.87	324260.0	9996457.95	287
2016-03-31	31.01	31.18	30.84	31.14	-0.07	-0.22	221399.0	6872098.2	221
2016-03-30	31.68	31.68	31.01	31.21	0.17	0.55	278508.0	8703420.65	323
2016-03-29	30.51	31.18	30.34	31.04	0.87	2.88	473693.0	14578170.4	581
2016-03-28	31.01	31.18	29.84	30.17	-1.24	-3.95	558489.0	17013049.15	616
2016-03-27	31.51	31.85	31.18	31.41	0.0	0.0	602214.0	18952901.5	609
2016-03-24	31.68	31.85	31.18	31.41	-0.44	-1.38	448497.0	14105039.2	397
2016-03-23	31.85	32.01	31.51	31.85	0.2	0.63	290931.0	9250931.6	199
2016-03-22	32.01	32.18	31.34	31.65	-0.26	-0.81	314670.0	9982670.3	296
2016-03-21	31.51	32.35	31.34	31.91	0.53	1.69	477534.0	15221125.45	460
2016-03-20	30.51	31.51	30.51	31.38	0.87	2.85	399116.0	12385242.5	377
2016-03-17	30.34	30.67	30.34	30.51	0.37	1.23	310645.0	9469907.15	209
2016-03-16	29.67	30.17	29.67	30.14	0.44	1.48	201357.0	6042902.25	178
2016-03-15	29.5	29.84	28.83	29.7	0.03	0.1	216864.0	6353703.65	261
2016-03-14	30.34	30.51	29.67	29.67	-0.97	-3.17	635958.0	19117647.75	477
2016-03-13	30.51	30.84	30.34	30.64	0.33	1.09	272845.0	8353137.6	220
2016-03-10	30.51	30.51	30.34	30.31	-0.03	-0.1	128828.0	3911795.55	150
2016-03-09	30.51	30.51	30.17	30.34	-0.27	-0.88	392784.0	11921427.2	290
2016-03-08	30.34	30.84	30.17	30.61	0.37	1.22	535319.0	16293741.8	343
2016-03-07	30.51	30.51	30.17	30.24	-0.1	-0.33	272816.0	8252690.6	244
2016-03-06	30.67	30.84	30.17	30.34	0.17	0.56	457232.0	13910966.75	365
2016-03-03	30.0	30.51	30.0	30.17	0.33	1.11	255268.0	7713592.2	221
2016-03-02	29.84	30.34	29.67	29.84	0.0	0.0	470036.0	14107636.5	382
2016-03-01	29.84	30.17	29.67	29.84	0.21	0.71	421693.0	12602048.95	254
2016-02-29	29.84	30.0	29.5	29.63	-0.07	-0.24	397977.0	11807243.6	352
2016-02-28	29.17	29.84	29.0	29.7	0.94	3.27	382597.0	11252968.65	290
2016-02-25	29.17	29.17	28.49	28.76	-0.2	-0.69	436977.0	12617921.5	330
2016-02-24	29.17	29.33	28.83	28.96	-0.44	-1.5	339188.0	9878023.0	259
2016-02-23	29.5	29.5	29.17	29.4	-0.07	-0.24	423520.0	12447386.95	317
2016-02-22	28.83	29.67	28.83	29.47	0.74	2.58	684146.0	20091303.15	463
2016-02-21	28.66	29.0	28.49	28.73	-0.07	-0.24	240867.0	6929740.6	291
2016-02-18	28.16	28.83	28.16	28.8	0.57	2.02	377757.0	10776155.1	338
2016-02-17	28.16	28.33	27.82	28.23	0.24	0.86	387118.0	10876931.15	374
2016-02-16	29.0	29.17	27.49	27.99	1.34	5.03	804994.0	22660495.95	822
2016-02-15	26.48	26.65	26.48	26.65	2.35	9.67	156930.0	4177959.95	117
2016-02-14	25.65	25.81	24.14	24.3	-0.71	-2.84	254437.0	6362190.65	308
2016-02-11	26.82	26.99	24.81	25.01	-1.84	-6.85	502179.0	12913162.1	516
2016-02-10	27.15	27.15	26.65	26.85	-0.34	-1.25	252088.0	6783813.25	211
2016-02-09	27.15	27.32	26.99	27.19	-0.1	-0.37	255101.0	6941722.3	179
2016-02-08	27.49	27.82	26.99	27.29	-0.07	-0.26	305728.0	8370628.15	538
2016-02-07	27.66	27.66	26.99	27.36	-0.26	-0.94	316993.0	8663346.5	262
2016-02-04	27.15	27.99	26.99	27.62	0.97	3.64	781871.0	21457866.8	504
2016-02-03	26.15	26.65	26.15	26.65	0.37	1.41	201107.0	5284800.75	191
2016-02-02	26.65	27.49	26.15	26.28	-0.54	-2.01	437384.0	11727147.5	366
2016-02-01	25.81	27.49	25.48	26.82	0.87	3.35	685920.0	18333588.55	465
2016-01-31	26.15	26.48	25.81	25.95	0.41	1.61	479647.0	12572813.9	375
2016-01-28	25.81	25.98	25.31	25.54	0.26	1.03	455053.0	11687221.95	391
2016-01-27	24.47	26.15	24.47	25.28	1.11	4.59	771355.0	19593761.2	670
2016-01-26	23.97	24.3	23.47	24.17	-0.13	-0.53	351274.0	8389422.45	327
2016-01-25	24.47	24.64	23.97	24.3	-0.07	-0.29	243420.0	5911593.1	206
2016-01-24	24.81	25.31	24.3	24.37	1.0	4.28	421767.0	10347308.95	352
2016-01-21	22.96	23.8	22.63	23.37	0.37	1.61	549760.0	12798301.75	522
2016-01-20	23.13	24.47	22.63	23.0	-0.6	-2.54	585109.0	13773101.2	719
2016-01-19	23.13	23.97	22.8	23.6	0.97	4.29	430736.0	10100822.2	453
2016-01-18	21.79	23.47	21.79	22.63	-0.67	-2.88	283628.0	6507170.5	444
2016-01-17	23.3	23.63	23.3	23.3	-2.41	-9.37	199466.0	4660377.45	367
2016-01-14	27.32	27.32	25.48	25.71	-1.61	-5.89	137765.0	3637277.4	295
2016-01-13	27.49	27.82	27.32	27.32	-0.14	-0.51	63708.0	1752217.05	129
2016-01-12	27.66	27.66	26.99	27.46	-0.4	-1.44	152110.0	4174191.1	249
2016-01-11	27.49	27.99	27.32	27.86	0.24	0.87	149444.0	4129692.75	203
2016-01-10	28.16	28.83	27.32	27.62	-0.37	-1.32	182745.0	5117189.4	277
2016-01-07	28.49	28.49	27.82	27.99	-0.84	-2.91	64446.0	1810068.15	177
2016-01-06	29.33	29.33	28.83	28.83	-0.67	-2.27	83358.0	2430433.9	155
2016-01-05	29.67	29.84	29.17	29.5	0.0	0.0	76556.0	2261466.6	148
2016-01-04	30.0	30.17	29.5	29.5	-0.64	-2.12	90190.0	2689424.3	136
2016-01-03	29.84	30.34	29.84	30.14	0.24	0.8	94113.0	2837966.7	117
2015-12-31	29.84	30.0	29.5	29.9	0.06	0.2	162902.0	4861174.55	134
2015-12-30	30.17	30.17	29.84	29.84	-0.1	-0.33	139534.0	4180982.2	152
2015-12-29	30.0	30.0	29.17	29.94	-0.2	-0.66	184788.0	5481301.8	219
2015-12-28	30.0	30.34	29.84	30.14	0.14	0.47	216361.0	6513106.55	178
2015-12-27	30.17	30.17	29.84	30.0	-0.04	-0.13	106359.0	3185284.2	118
2015-12-24	30.17	30.17	29.84	30.04	-0.13	-0.43	135812.0	4078433.85	129
2015-12-23	30.67	30.67	30.0	30.17	-0.4	-1.31	194785.0	5917705.65	184
2015-12-22	30.17	30.67	30.17	30.57	0.57	1.9	222827.0	6782370.5	176
2015-12-21	30.0	30.17	29.84	30.0	0.0	0.0	135119.0	4052680.55	138
2015-12-20	30.17	30.17	30.0	30.0	-0.31	-1.02	157060.0	4722249.55	178
2015-12-17	29.84	30.34	29.84	30.31	0.27	0.9	291922.0	8809296.95	257
2015-12-16	30.0	30.34	29.84	30.04	0.2	0.67	94965.0	2853793.05	133
2015-12-15	29.5	30.67	29.5	29.84	-0.03	-0.1	271245.0	8181680.7	225
2015-12-14	30.51	30.51	29.84	29.87	-0.44	-1.45	116616.0	3528427.5	174
2015-12-13	31.34	31.34	29.84	30.31	-1.34	-4.23	173774.0	5265123.95	236
2015-12-10	32.18	32.18	31.51	31.65	-0.5	-1.56	107590.0	3424075.45	152
2015-12-09	32.18	32.35	32.01	32.15	0.07	0.22	92252.0	2964267.6	138
2015-12-08	32.52	32.52	32.01	32.08	-0.77	-2.34	145681.0	4700679.3	259
2015-12-07	33.02	33.02	32.69	32.85	-0.14	-0.42	176814.0	5813832.25	188
2015-12-06	33.36	33.36	32.69	32.99	-0.33	-0.99	331980.0	10945106.0	336
2015-12-03	33.52	33.52	33.19	33.32	-0.2	-0.6	261069.0	8716823.35	227
2015-12-02	33.69	33.69	33.36	33.52	-0.14	-0.42	423419.0	14212833.5	285
2015-12-01	33.69	33.69	33.36	33.66	0.14	0.42	279632.0	9388917.9	221
2015-11-30	33.52	33.69	33.36	33.52	0.0	0.0	224246.0	7517699.0	250
2015-11-29	34.03	34.03	33.19	33.52	-0.51	-1.5	689335.0	23113429.8	729
2015-11-26	34.86	34.86	33.02	34.03	-1.81	-5.05	1579036.0	53630612.4	1443
2015-11-25	36.21	36.21	35.7	35.84	-0.33	-0.91	136808.0	4923405.25	155
2015-11-24	36.37	36.88	36.04	36.17	0.03	0.08	592167.0	21606672.65	356
2015-11-23	35.03	37.55	35.03	36.14	0.94	2.67	1323397.0	48242233.95	1041
2015-11-22	35.03	35.37	35.03	35.2	0.24	0.69	163096.0	5746696.5	158
2015-11-19	34.7	35.2	34.7	34.96	0.4	1.16	255544.0	8935663.85	138
2015-11-18	34.7	34.7	34.53	34.56	0.03	0.09	145827.0	5039826.35	109
2015-11-17	35.03	35.03	34.53	34.53	-0.47	-1.34	214457.0	7446272.1	146
2015-11-16	35.03	35.03	34.7	35.0	0.37	1.07	237923.0	8291446.55	140
2015-11-15	35.2	35.2	34.53	34.63	-1.01	-2.83	355184.0	12339093.05	293
2015-11-12	35.87	36.04	35.53	35.64	-0.2	-0.56	183810.0	6570709.4	166
2015-11-11	35.53	35.87	35.37	35.84	0.24	0.67	138709.0	4957239.7	175
2015-11-10	35.7	36.21	35.53	35.6	-0.24	-0.67	429441.0	15408898.2	259
2015-11-09	35.2	36.04	35.2	35.84	0.67	1.91	382444.0	13658117.45	308
2015-11-08	35.2	35.2	34.7	35.17	0.07	0.2	150373.0	5248916.0	138
2015-11-05	35.37	35.37	34.86	35.1	-0.27	-0.76	174813.0	6138390.1	179
2015-11-04	35.03	35.53	34.86	35.37	0.61	1.75	308670.0	10829989.2	203
2015-11-03	35.7	35.87	34.7	34.76	-0.74	-2.08	373387.0	13144919.6	285
2015-11-02	34.7	35.7	34.53	35.5	0.84	2.42	387055.0	13610745.9	271
2015-11-01	34.86	35.03	34.36	34.66	-0.24	-0.69	173817.0	6024928.45	167
2015-10-29	35.53	35.53	35.03	34.9	-0.17	-0.48	198230.0	7005285.45	202
2015-10-28	35.03	35.2	34.36	35.07	-0.03	-0.09	365295.0	12709931.55	375
2015-10-27	36.21	36.21	34.86	35.1	-1.27	-3.49	309805.0	11099313.2	323
2015-10-26	36.54	36.54	35.87	36.37	0.33	0.92	197617.0	7135065.75	220
2015-10-25	36.88	36.88	35.87	36.04	-0.43	-1.18	204511.0	7470461.85	282
2015-10-22	36.21	36.71	36.04	36.47	0.23	0.63	216583.0	7875432.1	221
2015-10-21	36.88	37.21	36.04	36.24	-0.74	-2.0	368717.0	13579915.7	373
2015-10-20	37.55	37.71	36.88	36.98	-0.73	-1.94	354898.0	13275259.85	338
2015-10-19	38.22	38.89	37.71	37.71	1.0	2.72	772510.0	29502818.65	798
2015-10-18	36.21	37.04	36.21	36.71	0.67	1.86	430290.0	15791129.3	269
2015-10-15	36.21	36.37	35.87	36.04	-0.3	-0.83	216743.0	7830343.05	180
2015-10-14	36.71	36.88	36.04	36.34	-0.4	-1.09	244263.0	8880945.95	223
2015-10-13	36.21	37.04	36.21	36.74	0.3	0.82	411344.0	15028140.05	286
2015-10-12	36.88	37.04	36.37	36.44	-0.44	-1.19	516872.0	18975096.4	308
2015-10-11	36.21	37.55	36.21	36.88	1.01	2.82	603901.0	22202120.75	471
2015-10-08	35.53	36.04	35.53	35.87	0.27	0.76	256443.0	9166835.9	209
2015-10-07	35.2	35.87	35.2	35.6	0.57	1.63	335464.0	11944264.6	284
2015-10-06	34.86	35.37	34.86	35.03	0.2	0.57	212025.0	7430562.85	189
2015-10-05	34.36	35.2	34.19	34.83	0.64	1.87	472466.0	16423190.7	254
2015-10-04	34.36	34.36	34.03	34.19	0.0	0.0	146414.0	5013356.35	124
2015-10-01	34.53	34.7	34.19	34.19	-0.34	-0.98	129768.0	4468759.3	118
2015-09-30	34.53	34.7	34.36	34.53	0.17	0.49	114800.0	3964454.4	91
2015-09-29	34.19	34.7	34.03	34.36	-0.17	-0.49	72448.0	2487580.9	83
2015-09-21	34.53	34.7	34.36	34.53	0.1	0.29	197106.0	6792488.85	171
2015-09-20	34.7	34.7	34.36	34.43	-0.4	-1.15	265700.0	9193279.35	202
2015-09-17	35.37	35.37	34.7	34.83	-0.54	-1.53	277614.0	9735572.9	251
2015-09-16	35.7	35.7	35.37	35.37	0.0	0.0	169857.0	6020435.1	148
2015-09-15	35.2	35.7	35.03	35.37	-0.06	-0.17	195884.0	6934663.05	173
2015-09-14	35.53	35.87	35.2	35.43	-0.37	-1.03	231942.0	8259254.4	180
2015-09-13	35.87	36.37	35.7	35.8	-0.04	-0.11	300320.0	10814970.1	261
2015-09-10	35.7	36.21	35.53	35.84	-0.16	-0.44	426011.0	15253488.25	362
2015-09-09	36.04	36.37	35.87	36.0	0.36	1.01	540671.0	19486775.0	395
2015-09-08	34.86	35.7	34.7	35.64	0.78	2.24	342504.0	12028882.0	222
2015-09-07	34.86	35.37	34.7	34.86	0.16	0.46	369593.0	12944613.9	232
2015-09-06	34.36	35.03	34.36	34.7	0.17	0.49	493544.0	17132324.8	375
2015-09-03	35.03	35.03	34.53	34.53	-0.17	-0.49	305336.0	10603567.9	255
2015-09-02	34.53	34.86	34.19	34.7	-0.5	-1.42	329786.0	11401217.35	276
2015-09-01	35.7	35.7	35.03	35.2	-0.33	-0.93	271383.0	9619003.8	178
2015-08-31	35.53	35.7	35.2	35.53	-0.37	-1.03	303659.0	10753551.1	223
2015-08-30	37.21	37.55	35.87	35.9	0.13	0.36	426903.0	15654230.25	351
2015-08-27	35.87	36.71	35.7	35.77	0.81	2.32	524205.0	18940849.05	440
2015-08-26	36.04	36.54	34.86	34.96	-1.51	-4.14	503650.0	18022666.55	369
2015-08-25	35.87	36.88	34.86	36.47	2.01	5.83	653387.0	23411622.8	547
2015-08-24	35.7	37.21	33.86	34.46	-1.95	-5.36	408885.0	14395134.85	465
2015-08-23	38.22	38.22	35.7	36.41	-3.01	-7.64	654642.0	24350303.6	579
2015-08-20	38.55	39.56	37.55	39.42	0.33	0.84	174897.0	6810370.5	268
2015-08-19	38.89	39.89	38.55	39.09	0.07	0.18	317667.0	12444931.95	391
2015-08-18	41.4	41.4	37.55	39.02	-2.65	-6.36	287976.0	11400733.35	409
2015-08-17	41.57	41.9	41.4	41.67	-0.03	-0.07	207849.0	8658391.65	188
2015-08-16	42.41	42.41	41.57	41.7	-0.84	-1.97	169269.0	7099332.4	179
2015-08-13	42.91	42.91	42.41	42.54	-0.24	-0.56	113367.0	4835832.35	94
2015-08-12	42.41	42.91	41.9	42.78	-0.06	-0.14	174794.0	7433442.4	169
2015-08-11	43.25	43.41	42.74	42.84	-0.41	-0.95	169122.0	7268404.7	165
2015-08-10	42.91	43.41	42.91	43.25	0.27	0.63	207321.0	8956370.1	200
2015-08-09	42.57	43.08	42.41	42.98	0.1	0.23	254873.0	10922605.2	200
2015-08-06	43.08	43.08	42.57	42.88	-0.37	-0.86	188029.0	8044883.2	203
2015-08-05	43.58	43.75	43.08	43.25	-0.16	-0.37	202096.0	8780933.7	157
2015-08-04	43.25	43.58	42.91	43.41	0.03	0.07	193768.0	8383045.95	175
2015-08-03	43.25	43.58	43.08	43.38	-0.03	-0.07	151423.0	6557247.7	166
2015-08-02	44.59	44.59	43.41	43.41	-1.41	-3.15	270171.0	11840455.1	234
2015-07-30	44.92	45.09	44.59	44.82	0.37	0.83	206041.0	9235590.7	268
2015-07-29	44.42	44.59	44.25	44.45	0.1	0.23	77662.0	3454308.15	92
2015-07-28	44.08	44.42	43.58	44.35	0.43	0.98	170890.0	7525633.7	164
2015-07-27	44.08	44.25	43.75	43.92	-0.5	-1.13	126350.0	5557171.25	153
2015-07-26	44.59	44.75	44.25	44.42	0.0	0.0	122189.0	5433077.35	127
2015-07-23	44.59	44.75	44.42	44.42	-0.17	-0.38	155543.0	6941858.8	162
2015-07-22	44.59	44.75	44.42	44.59	0.17	0.38	212630.0	9484169.65	155
2015-07-15	44.08	44.59	44.08	44.42	0.34	0.77	168801.0	7489230.45	169
2015-07-14	44.42	44.42	43.92	44.08	-0.14	-0.32	123348.0	5441737.95	107
2015-07-13	44.42	44.42	44.08	44.22	0.04	0.09	154203.0	6823725.85	98
2015-07-12	44.25	44.59	44.08	44.18	0.1	0.23	213943.0	9489197.25	161
2015-07-09	43.58	44.42	43.58	44.08	0.5	1.15	197291.0	8698630.6	178
2015-07-08	43.75	43.92	43.41	43.58	-0.23	-0.52	123216.0	5371919.85	169
2015-07-07	44.08	44.08	43.75	43.81	-0.44	-0.99	48140.0	2113861.6	96
2015-07-06	43.92	44.42	43.92	44.25	-0.27	-0.61	246727.0	10890798.75	171
2015-07-05	44.08	44.75	44.08	44.52	0.44	1.0	262210.0	11626277.7	194
2015-07-02	44.25	44.25	43.75	44.08	-0.24	-0.54	132237.0	5817957.15	171
2015-07-01	44.42	44.59	43.58	44.32	-0.2	-0.45	196586.0	8672583.35	202
2015-06-30	44.08	44.92	43.58	44.52	0.44	1.0	258733.0	11475213.5	221
2015-06-29	44.42	44.42	43.75	44.08	-0.84	-1.87	109328.0	4811814.3	172
2015-06-28	45.59	45.59	44.75	44.92	-0.71	-1.56	114334.0	5146463.05	192
2015-06-25	45.59	45.76	45.42	45.63	0.04	0.09	101238.0	4616369.25	117
2015-06-24	45.76	45.76	45.42	45.59	0.0	0.0	28260.0	1289360.8	58
2015-06-23	45.59	45.76	45.42	45.59	0.17	0.37	54763.0	2496205.85	78
2015-06-22	45.26	45.76	45.09	45.42	-0.07	-0.15	91679.0	4165029.4	136
2015-06-21	46.43	46.43	45.26	45.49	-0.91	-1.96	237202.0	10855806.25	236
2015-06-18	46.6	46.6	46.26	46.4	-0.2	-0.43	42424.0	1972684.2	52
2015-06-17	46.43	46.77	46.09	46.6	0.2	0.43	156449.0	7268946.45	118
2015-06-16	46.43	46.43	46.09	46.4	-0.03	-0.06	168006.0	7776434.7	141
2015-06-15	46.93	46.93	46.43	46.43	-0.34	-0.73	173085.0	8069109.55	159
2015-06-14	45.59	46.77	45.59	46.77	1.35	2.97	399045.0	18497406.2	295
2015-06-11	45.76	45.93	45.26	45.42	-0.34	-0.74	117260.0	5340087.7	146
2015-06-10	45.42	45.93	45.42	45.76	0.24	0.53	260039.0	11889667.35	207
2015-06-09	46.26	46.43	45.09	45.52	-0.91	-1.96	392261.0	17937932.0	328
2015-06-08	46.26	46.6	46.09	46.43	0.07	0.15	369849.0	17126021.5	222
2015-06-07	46.43	46.6	46.09	46.36	-0.07	-0.15	162131.0	7525102.35	161
2015-06-04	46.43	46.43	46.09	46.43	0.0	0.0	202487.0	9387449.05	172
2015-06-03	46.6	46.6	46.26	46.43	0.0	0.0	224251.0	10421100.9	136
2015-06-02	46.77	46.77	46.43	46.43	-0.17	-0.36	168437.0	7846773.25	138
2015-06-01	46.43	46.6	46.09	46.6	0.0	0.0	346404.0	16068457.25	282
2015-05-31	46.77	46.93	46.6	46.6	-0.17	-0.36	236247.0	11038714.3	197
2015-05-28	46.6	46.93	46.6	46.77	0.0	0.0	318603.0	14909699.75	189
2015-05-27	47.1	47.27	46.6	46.77	-0.36	-0.76	335946.0	15774182.75	300
2015-05-26	47.6	47.77	46.93	47.13	-0.47	-0.99	591766.0	27954526.6	438
2015-05-25	47.44	47.94	47.1	47.6	0.16	0.34	676365.0	32087419.45	554
2015-05-24	46.77	47.6	46.6	47.44	0.67	1.43	954899.0	44908073.6	585
2015-05-21	46.43	46.93	46.43	46.77	0.14	0.3	181674.0	8483700.15	165
2015-05-20	46.93	47.1	46.43	46.63	-0.3	-0.64	364248.0	17019156.0	315
2015-05-19	46.77	47.44	46.6	46.93	0.27	0.58	601657.0	28266589.9	355
2015-05-18	46.93	46.93	46.6	46.66	-0.34	-0.72	463551.0	21677421.05	299
2015-05-17	46.93	47.27	46.77	47.0	0.4	0.86	286766.0	13478838.4	217
2015-05-14	46.6	46.93	46.43	46.6	0.17	0.37	282853.0	13196883.05	213
2015-05-13	46.77	46.93	46.43	46.43	-0.37	-0.79	243808.0	11339582.1	219
2015-05-12	46.43	46.93	46.09	46.8	0.3	0.65	436282.0	20268805.75	405
2015-05-11	47.1	47.44	46.43	46.5	-0.57	-1.21	656226.0	30764709.9	508
2015-05-10	47.27	47.6	46.93	47.07	-0.16	-0.34	579150.0	27368387.35	520
2015-05-07	46.6	47.44	46.09	47.23	0.63	1.35	705843.0	32936992.85	610
2015-05-06	46.93	47.27	46.43	46.6	-0.27	-0.58	486348.0	22796737.65	442
2015-05-05	46.43	47.44	46.43	46.87	0.61	1.32	1526269.0	71495058.7	942
2015-05-04	46.09	46.43	45.93	46.26	0.17	0.37	416061.0	19214489.0	284
2015-05-03	46.09	46.6	45.93	46.09	0.16	0.35	707276.0	32709641.15	453
2015-04-30	46.09	46.43	45.76	45.93	-0.33	-0.71	574022.0	26463437.2	481
2015-04-29	46.26	46.43	45.76	46.26	0.17	0.37	503572.0	23268907.3	345
2015-04-28	46.09	46.6	45.93	46.09	-0.17	-0.37	874551.0	40414720.1	563
2015-04-27	46.77	46.77	46.09	46.26	-0.34	-0.73	913700.0	42387254.5	680
2015-04-26	46.6	46.93	46.43	46.6	0.4	0.87	741205.0	34558903.3	555
2015-04-23	46.09	46.43	45.93	46.2	-0.03	-0.06	334424.0	15445074.05	350
2015-04-22	46.6	46.93	45.93	46.23	0.24	0.52	1211635.0	56212584.95	1063
2015-04-21	45.76	46.26	45.42	45.99	0.4	0.88	843484.0	38648568.5	729
2015-04-20	44.75	46.26	44.59	45.59	1.94	4.44	2328035.0	106160227.15	1838
2015-04-19	42.57	44.08	42.57	43.65	2.18	5.26	1019222.0	44233734.75	741
2015-04-16	41.4	41.9	41.4	41.47	0.3	0.73	876510.0	36409280.7	465
2015-04-15	40.9	41.4	40.9	41.17	0.57	1.4	534472.0	21980586.3	348
2015-04-14	41.23	41.23	40.56	40.6	-0.47	-1.14	225665.0	9225994.55	240
2015-04-13	40.56	41.23	40.56	41.07	0.41	1.01	266505.0	10909746.95	359
2015-04-12	41.07	41.23	40.56	40.66	-0.2	-0.49	433289.0	17774411.0	321
2015-04-09	40.56	40.9	40.56	40.86	0.16	0.39	452229.0	18419062.15	356
2015-04-08	40.9	41.57	40.56	40.7	-0.2	-0.49	570607.0	23454183.1	363
2015-04-07	40.4	41.07	40.23	40.9	0.84	2.1	447931.0	18216680.25	394
2015-04-06	39.89	40.73	39.56	40.06	0.13	0.33	529764.0	21205567.95	497
2015-04-05	40.9	41.23	39.22	39.93	-0.87	-2.13	600833.0	24046606.05	623
2015-04-02	42.24	42.41	40.56	40.8	-1.24	-2.95	537032.0	22357291.0	492
2015-04-01	42.24	42.41	41.74	42.04	0.07	0.17	420739.0	17687876.05	313
2015-03-31	42.74	43.08	41.57	41.97	-0.84	-1.96	410210.0	17368459.8	370
2015-03-30	42.74	43.58	42.24	42.81	-0.27	-0.63	704790.0	30264975.4	506
2015-03-29	41.9	43.25	41.57	43.08	1.98	4.82	795795.0	33625002.35	596
2015-03-26	40.23	41.74	39.89	41.1	-0.33	-0.8	510231.0	20750677.8	652
2015-03-25	45.09	45.09	41.07	41.43	-3.66	-8.12	751397.0	32245676.55	877
2015-03-24	44.92	45.42	44.92	45.09	0.0	0.0	494899.0	22353790.95	370
2015-03-23	44.92	45.42	44.75	45.09	-0.03	-0.07	492179.0	22234760.65	355
2015-03-22	44.75	45.26	44.59	45.12	0.57	1.28	410847.0	18460718.7	392
2015-03-19	44.59	44.59	43.41	44.55	0.87	1.99	440308.0	19381567.3	403
2015-03-18	44.59	44.59	42.24	43.68	-1.04	-2.33	477747.0	20825194.3	591
2015-03-17	44.92	45.09	44.42	44.72	-0.34	-0.75	444640.0	19884543.95	457
2015-03-16	46.26	46.43	44.42	45.06	-1.4	-3.01	689225.0	31522581.95	576
2015-03-15	46.6	46.77	46.43	46.46	-0.34	-0.73	510804.0	23758743.35	394
2015-03-12	46.6	46.93	46.43	46.8	0.2	0.43	513215.0	23960696.35	403
2015-03-11	46.6	46.77	46.26	46.6	-0.17	-0.36	468618.0	21785643.1	291
2015-03-10	46.77	46.93	46.26	46.77	0.11	0.24	601231.0	28017190.5	453
2015-03-09	46.77	46.93	46.6	46.66	0.06	0.13	778682.0	36443789.35	559
2015-03-08	46.09	46.77	46.09	46.6	0.51	1.11	730458.0	33874159.8	486
2015-03-05	46.09	46.26	45.93	46.09	0.03	0.07	608574.0	28010071.4	396
2015-03-04	46.26	46.6	45.93	46.06	-0.2	-0.43	470498.0	21739287.8	397
2015-03-03	45.93	46.26	45.76	46.26	0.43	0.94	488396.0	22506282.0	347
2015-03-02	45.93	46.09	45.59	45.83	-0.1	-0.22	432151.0	19802956.25	342
2015-03-01	46.26	46.26	45.76	45.93	-0.16	-0.35	262176.0	12046991.85	274
2015-02-26	46.43	46.43	45.93	46.09	-0.17	-0.37	355171.0	16411118.35	321
2015-02-25	46.43	46.6	46.09	46.26	-0.17	-0.37	266902.0	12370479.25	204
2015-02-24	46.26	46.6	46.26	46.43	0.17	0.37	304432.0	14124127.5	272
2015-02-23	46.77	46.77	46.26	46.26	-0.54	-1.15	476382.0	22165807.9	317
2015-02-22	46.77	47.44	46.77	46.8	0.2	0.43	694341.0	32647344.05	401
2015-02-19	46.26	46.77	46.09	46.6	0.0	0.0	310086.0	14383604.8	277
2015-02-18	46.93	46.93	46.09	46.6	-0.1	-0.21	541343.0	25219366.6	297
2015-02-17	47.44	48.11	46.6	46.7	-0.7	-1.48	914920.0	43340210.2	609
2015-02-16	46.93	47.6	46.77	47.4	0.67	1.43	903240.0	42701937.6	723
2015-02-15	46.6	46.93	46.26	46.73	0.87	1.9	515658.0	24027394.25	479
2015-02-12	45.59	45.93	45.09	45.86	0.44	0.97	680057.0	30991501.7	549
2015-02-11	46.77	46.93	45.09	45.42	-1.24	-2.66	1022039.0	47327393.6	710
2015-02-10	46.93	47.27	46.43	46.66	-0.51	-1.08	1213288.0	56863480.85	968
2015-02-09	47.77	48.27	46.93	47.17	-2.44	-4.92	2020921.0	96382977.4	1874
2015-02-08	49.61	49.95	49.28	49.61	0.73	1.49	690087.0	34205523.8	525
2015-02-05	48.11	49.11	47.77	48.88	0.44	0.91	719100.0	34960172.2	597
2015-02-04	49.11	49.45	48.44	48.44	-0.27	-0.55	731239.0	35636152.35	678
2015-02-03	49.45	49.78	48.11	48.71	-0.2	-0.41	1506615.0	74088080.2	1095
2015-02-02	48.11	49.11	47.6	48.91	1.07	2.24	1258210.0	61057253.65	1000
2015-02-01	48.61	48.94	47.77	47.84	0.87	1.85	1185499.0	57214352.2	966
2015-01-29	46.6	47.6	46.09	46.97	0.24	0.51	841259.0	39520977.6	918
2015-01-28	45.76	47.1	45.76	46.73	1.27	2.79	755982.0	35243014.4	773
2015-01-27	44.75	45.59	44.59	45.46	0.91	2.04	554076.0	25050374.8	538
2015-01-26	44.59	44.75	44.08	44.55	0.5	1.14	423042.0	18796094.85	482
2015-01-22	43.75	44.08	43.41	44.05	0.44	1.01	469773.0	20609711.55	425
2015-01-21	44.42	44.59	43.41	43.61	-1.04	-2.33	525792.0	23202684.55	555
2015-01-20	44.75	44.75	44.08	44.65	-0.07	-0.16	514912.0	22900910.65	519
2015-01-19	45.76	45.76	44.59	44.72	-0.87	-1.91	602397.0	27170030.25	600
2015-01-18	44.25	45.76	44.08	45.59	1.47	3.33	607855.0	27458153.4	555
2015-01-15	45.42	45.59	44.08	44.12	-1.14	-2.52	705880.0	31711091.35	650
2015-01-14	44.92	45.59	44.75	45.26	0.64	1.43	555139.0	25035611.9	472
2015-01-13	43.92	44.75	43.58	44.62	0.1	0.22	595299.0	26323830.9	492
2015-01-12	44.08	44.75	43.92	44.52	0.27	0.61	410975.0	18254953.55	323
2015-01-11	43.75	44.42	43.41	44.25	0.37	0.84	456147.0	20046201.6	410
2015-01-08	43.41	44.25	43.41	43.88	1.07	2.5	434468.0	19072213.65	452
2015-01-07	41.74	43.41	41.4	42.81	0.87	2.07	701963.0	29858064.9	672
2015-01-06	41.74	42.24	39.39	41.94	-1.17	-2.71	1039221.0	42145659.0	1088
2015-01-05	43.58	43.75	42.91	43.11	-0.94	-2.13	420658.0	18249787.9	394
2015-01-04	44.25	44.42	43.58	44.05	-0.17	-0.38	334758.0	14758288.15	324
2015-01-01	44.59	44.59	43.75	44.22	0.54	1.24	442909.0	19621706.45	403
2014-12-31	45.42	45.76	41.57	43.68	-1.07	-2.39	901231.0	39694429.05	893
2014-12-30	44.92	45.76	44.59	44.75	-1.91	-4.09	743116.0	33452665.6	773
2014-12-29	47.44	47.77	46.6	46.66	-0.61	-1.29	1095733.0	51793961.85	1029
2014-12-28	46.77	47.94	46.77	47.27	0.61	1.31	1533224.0	72474330.35	1326
2014-12-25	44.92	46.93	44.75	46.66	1.67	3.71	1543711.0	70803959.35	1035
2014-12-24	45.09	45.93	44.75	44.99	0.44	0.99	970332.0	44065312.85	900
2014-12-23	43.92	44.59	43.58	44.55	0.27	0.61	450554.0	19926892.6	451
2014-12-22	44.08	44.59	43.58	44.28	0.06	0.14	968621.0	42746701.0	886
2014-12-21	45.93	45.93	42.91	44.22	-0.06	-0.14	1526694.0	67540232.15	1282
2014-12-18	42.57	44.59	42.57	44.28	3.65	8.98	1199286.0	52543187.7	950
2014-12-17	39.56	41.07	37.21	40.63	2.08	5.4	682888.0	26847045.65	827
2014-12-16	41.9	41.9	38.55	38.55	-4.26	-9.95	710787.0	28091458.25	907
2014-12-15	44.75	45.09	42.57	42.81	-1.51	-3.41	594563.0	26266240.4	653
2014-12-14	45.59	45.59	43.92	44.32	-2.51	-5.36	516604.0	23243156.05	564
2014-12-11	46.6	46.93	45.26	46.83	-0.3	-0.64	456971.0	21142205.1	591
2014-12-10	47.94	48.11	46.77	47.13	-0.77	-1.61	534764.0	25332756.4	589
2014-12-09	47.6	47.94	46.77	47.9	-0.98	-2.0	854330.0	40485745.5	864
2014-12-08	49.95	49.95	48.78	48.88	-1.17	-2.34	405046.0	20028241.0	523
2014-12-07	50.96	50.96	49.78	50.05	-0.77	-1.52	1160925.0	58219402.1	790
2014-12-04	50.28	51.29	50.28	50.82	0.64	1.28	287040.0	14575587.6	327
2014-12-03	49.78	50.79	49.45	50.18	0.33	0.66	409047.0	20536323.8	367
2014-12-02	50.45	50.62	49.78	49.85	-0.07	-0.14	398501.0	20017268.7	399
2014-12-01	49.28	50.28	49.11	49.92	0.54	1.09	224471.0	11188672.05	304
2014-11-30	48.94	49.95	48.44	49.38	-2.21	-4.28	318560.0	15688473.35	449
2014-11-27	51.29	51.96	50.62	51.59	0.37	0.72	160601.0	8225290.65	245
2014-11-26	52.13	52.13	50.45	51.22	-1.04	-1.99	282489.0	14473548.4	393
2014-11-25	52.8	52.8	52.13	52.26	-0.74	-1.4	255236.0	13367797.65	337
2014-11-24	53.47	53.64	52.8	53.0	-0.44	-0.82	179031.0	9523408.75	254
2014-11-23	52.97	53.97	52.97	53.44	0.77	1.46	323621.0	17329603.85	328
2014-11-20	52.46	52.97	52.13	52.67	0.34	0.65	186012.0	9807292.2	227
2014-11-19	52.63	52.63	51.79	52.33	0.37	0.71	172635.0	9021448.15	252
2014-11-18	51.12	51.96	50.96	51.96	0.94	1.84	222164.0	11451891.35	293
2014-11-17	52.8	52.8	50.28	51.02	-1.68	-3.19	254581.0	13055503.2	451
2014-11-16	53.64	53.64	52.46	52.7	-0.6	-1.13	188036.0	9968162.2	268
2014-11-13	53.8	53.8	53.13	53.3	-0.4	-0.74	137642.0	7357584.1	191
2014-11-12	53.64	54.14	53.47	53.7	0.2	0.37	466109.0	25051479.35	419
2014-11-11	53.8	54.31	53.3	53.5	-0.77	-1.42	337272.0	18169846.15	434
2014-11-10	53.64	54.48	53.64	54.27	0.8	1.5	433255.0	23445998.9	487
2014-11-09	52.63	53.47	52.46	53.47	0.84	1.6	523062.0	27743106.45	489
2014-11-06	52.8	53.3	52.3	52.63	0.03	0.06	517971.0	27332758.15	539
2014-11-05	51.63	52.8	51.46	52.6	0.74	1.43	619676.0	32254796.6	744
2014-11-04	54.64	55.15	51.46	51.86	-3.35	-6.07	785689.0	42029319.8	774
2014-11-03	54.98	55.48	54.81	55.21	0.23	0.42	275611.0	15193659.45	293
2014-11-02	55.31	55.82	54.98	54.98	0.44	0.81	235965.0	13021006.0	283
2014-10-30	54.81	54.98	54.14	54.54	-0.57	-1.03	295848.0	16119632.35	405
2014-10-29	56.15	56.15	54.98	55.11	-0.77	-1.38	438896.0	24396464.05	444
2014-10-28	56.32	56.32	55.48	55.88	-0.44	-0.78	317567.0	17713868.7	357
2014-10-27	56.65	57.16	56.15	56.32	-0.23	-0.41	295942.0	16724139.85	364
2014-10-26	55.98	56.82	55.82	56.55	0.06	0.11	300149.0	16917184.65	499
2014-10-23	56.65	56.65	55.98	56.49	-0.43	-0.76	251478.0	14163667.3	321
2014-10-22	56.99	58.0	56.32	56.92	-0.1	-0.18	240913.0	13716372.05	343
2014-10-21	54.64	57.32	54.64	57.02	2.28	4.17	478620.0	26890883.0	537
2014-10-20	55.15	55.15	53.97	54.74	0.03	0.05	303244.0	16602972.25	330
2014-10-19	55.65	56.15	54.48	54.71	1.17	2.19	408832.0	22541780.7	424
2014-10-16	55.98	56.49	52.63	53.54	-3.58	-6.27	444625.0	24203205.85	644
2014-10-15	58.83	58.83	56.99	57.12	-1.78	-3.02	378325.0	21888045.8	482
2014-10-14	59.17	59.67	58.5	58.9	-1.24	-2.06	354625.0	20838392.7	356
2014-10-13	58.33	60.17	58.33	60.14	0.87	1.47	290250.0	17279283.85	382
2014-10-12	60.51	61.35	59.17	59.27	-3.79	-6.01	436619.0	26387633.3	531
2014-10-02	63.02	63.69	62.86	63.06	-0.63	-0.99	204748.0	12936107.45	278
2014-10-01	63.19	63.86	63.19	63.69	0.5	0.79	151864.0	9660296.7	250
2014-09-30	63.19	63.53	63.02	63.19	0.23	0.37	185839.0	11748957.85	243
2014-09-29	62.52	63.19	62.02	62.96	0.47	0.75	236158.0	14837627.7	292
2014-09-28	62.86	63.02	62.02	62.49	-0.3	-0.48	154760.0	9662340.9	270
2014-09-25	63.36	63.69	62.52	62.79	-0.17	-0.27	339622.0	21422641.95	507
2014-09-24	64.03	64.2	62.02	62.96	-1.14	-1.78	578068.0	36524129.55	696
2014-09-22	64.36	64.36	63.36	64.1	-0.6	-0.93	579786.0	37122212.15	561
2014-09-21	66.71	66.88	64.36	64.7	-1.71	-2.57	651225.0	42573520.65	611
2014-09-18	66.38	66.71	66.04	66.41	0.13	0.2	374061.0	24849388.6	319
2014-09-17	66.21	66.71	66.04	66.28	0.21	0.32	316423.0	20996601.7	288
2014-09-16	65.87	66.88	65.71	66.07	0.2	0.3	730467.0	48391092.0	510
2014-09-15	66.04	66.54	65.37	65.87	-0.3	-0.45	673436.0	44344499.3	608
2014-09-14	66.88	67.55	66.04	66.17	-1.01	-1.5	668745.0	44661752.0	679
2014-09-11	67.55	68.72	67.05	67.18	-0.7	-1.03	1051491.0	71309974.05	884
2014-09-10	67.21	68.22	66.38	67.88	0.7	1.04	1241066.0	83555958.3	944
2014-09-09	66.21	67.72	66.21	67.18	1.17	1.77	1179427.0	79221462.45	1113
2014-09-08	66.21	66.38	65.71	66.01	-0.23	-0.35	456391.0	30115045.85	543
2014-09-07	65.04	66.71	64.87	66.24	1.41	2.17	1509067.0	99544522.7	1241
2014-09-04	63.36	65.2	63.19	64.83	1.37	2.16	1360619.0	87592184.85	1089
2014-09-03	63.36	64.03	63.02	63.46	0.0	0.0	695669.0	44150888.4	606
2014-09-02	63.86	64.03	63.19	63.46	-0.47	-0.74	592538.0	37647464.5	648
2014-09-01	64.53	64.53	63.69	63.93	-0.5	-0.78	818833.0	52550702.8	649
2014-08-31	64.2	64.53	64.2	64.43	0.3	0.47	591130.0	38036347.85	581
2014-08-28	64.53	64.87	64.03	64.13	-0.27	-0.42	1358475.0	87578189.85	1015
2014-08-27	63.53	64.53	63.36	64.4	1.01	1.59	1011994.0	64954573.25	1068
2014-08-26	62.69	63.53	62.19	63.39	1.07	1.72	702576.0	44150464.65	670
2014-08-25	64.36	64.36	61.68	62.32	-1.31	-2.06	1666132.0	105000566.75	1466
2014-08-24	63.02	64.36	62.86	63.63	0.91	1.45	1554741.0	98747812.4	1262
2014-08-21	62.69	62.86	62.35	62.72	0.1	0.16	500955.0	31344370.95	477
2014-08-20	62.02	62.86	62.02	62.62	0.6	0.97	1361977.0	84932249.1	823
2014-08-19	62.35	62.52	61.68	62.02	-0.23	-0.37	859044.0	53339660.05	702
2014-08-18	62.52	63.19	62.02	62.25	0.13	0.21	1725111.0	108119935.8	1302
2014-08-17	61.52	62.19	61.18	62.12	0.77	1.26	1211507.0	74757490.45	786
2014-08-14	62.19	62.52	61.18	61.35	-0.4	-0.65	1365002.0	84358985.2	1052
2014-08-13	61.01	62.86	61.01	61.75	0.77	1.26	3284593.0	203867483.5	2279
2014-08-12	60.34	61.35	59.84	60.98	0.81	1.35	1514810.0	92038201.55	1224
2014-08-11	60.68	60.68	60.01	60.17	-0.34	-0.56	810944.0	48830143.45	787
2014-08-10	61.01	61.35	60.17	60.51	-0.6	-0.98	1603008.0	97132940.6	1303
2014-08-07	61.01	61.18	60.68	61.11	0.03	0.05	735688.0	44823967.0	721
2014-08-06	61.35	61.52	60.51	61.08	0.0	0.0	1052535.0	64177262.55	1045
2014-08-05	61.35	62.19	60.68	61.08	-0.1	-0.16	917120.0	56396906.75	1066
2014-08-04	60.68	61.35	60.51	61.18	0.47	0.77	535630.0	32686735.85	618
2014-08-03	61.01	61.18	60.51	60.71	-0.1	-0.16	257676.0	15672269.55	312
2014-07-24	60.84	61.01	60.51	60.81	0.0	0.0	191487.0	11631747.3	303
2014-07-23	61.01	61.35	60.68	60.81	0.1	0.16	241854.0	14744402.45	289
2014-07-22	60.68	61.35	60.51	60.71	0.27	0.45	474753.0	28868714.5	424
2014-07-21	60.84	61.35	60.17	60.44	-0.34	-0.56	352137.0	21385753.2	319
2014-07-20	60.68	61.01	59.84	60.78	0.17	0.28	294006.0	17735514.7	330
2014-07-17	61.35	61.35	60.51	60.61	-0.84	-1.37	373485.0	22740865.15	491
2014-07-16	62.02	62.02	61.18	61.45	-0.17	-0.28	222807.0	13704285.55	215
2014-07-15	61.85	62.52	61.52	61.62	0.04	0.06	272037.0	16851082.85	297
2014-07-14	61.35	61.85	61.18	61.58	0.37	0.6	196705.0	12105173.65	221
2014-07-13	61.52	62.52	61.01	61.21	-0.24	-0.39	413455.0	25553108.0	377
2014-07-10	61.52	62.02	61.01	61.45	0.34	0.56	296575.0	18208734.8	464
2014-07-09	61.85	61.85	60.01	61.11	-0.74	-1.2	901266.0	54677597.25	939
2014-07-08	63.19	63.19	61.68	61.85	-1.24	-1.97	388229.0	24156166.7	492
2014-07-07	62.69	63.53	62.69	63.09	0.43	0.69	163200.0	10292697.0	215
2014-07-06	61.68	64.03	61.35	62.66	0.64	1.03	898555.0	56841698.65	836
2014-07-03	62.35	63.02	61.68	62.02	-0.4	-0.64	734078.0	45714892.75	784
2014-07-02	59.5	64.03	59.5	62.42	3.12	5.26	1641765.0	101779681.8	1494
2014-07-01	57.49	59.5	57.32	59.3	1.81	3.15	532546.0	31231224.05	432
2014-06-30	57.16	57.66	56.65	57.49	0.43	0.75	530641.0	30356637.0	410
2014-06-29	58.0	58.16	56.49	57.06	-0.97	-1.67	553207.0	31654473.65	537
2014-06-26	58.0	60.01	58.0	58.03	0.5	0.87	765354.0	44848658.7	755
2014-06-25	57.32	58.33	56.99	57.53	0.34	0.59	419669.0	24145162.35	458
2014-06-24	57.32	58.0	56.49	57.19	-0.3	-0.52	545119.0	31105821.35	441
2014-06-23	57.32	58.83	57.16	57.49	-1.48	-2.51	868848.0	50147176.2	500
2014-06-22	60.01	60.34	58.0	58.97	-1.1	-1.83	441961.0	26272775.0	419
2014-06-19	60.68	60.68	60.01	60.07	-0.47	-0.78	663486.0	39995050.0	329
2014-06-18	60.68	60.68	60.01	60.54	0.2	0.33	188593.0	11395499.25	275
2014-06-17	59.34	61.18	59.34	60.34	0.07	0.12	301962.0	18188791.75	402
2014-06-16	62.35	62.69	59.67	60.27	-2.45	-3.91	934492.0	57788545.5	624
2014-06-15	63.53	63.53	62.02	62.72	-1.04	-1.63	488639.0	30683941.4	507
2014-06-12	64.2	64.2	63.19	63.76	-0.6	-0.93	432210.0	27508498.85	512
2014-06-11	64.53	64.7	63.86	64.36	-0.31	-0.48	365908.0	23476186.15	389
2014-06-10	64.87	65.04	64.2	64.67	-0.06	-0.09	451082.0	29138621.5	412
2014-06-09	65.04	65.54	64.7	64.73	-0.14	-0.22	322888.0	21001515.55	350
2014-06-08	64.53	65.87	63.86	64.87	0.44	0.68	753334.0	48751619.35	710
2014-06-05	64.87	65.37	64.2	64.43	-0.27	-0.42	675112.0	43788880.4	514
2014-06-04	64.87	65.2	64.53	64.7	-0.1	-0.15	245301.0	15898071.55	327
2014-06-03	64.87	65.2	64.53	64.8	-0.34	-0.52	401081.0	26008369.3	343
2014-06-02	65.37	65.37	64.7	65.14	-0.1	-0.15	614284.0	39914094.5	485
2014-06-01	65.2	65.71	63.86	65.24	1.08	1.68	1131127.0	73590844.75	976
2014-05-29	64.53	66.04	63.53	64.16	-0.44	-0.68	2027856.0	131424015.95	1696
2014-05-28	62.52	65.54	61.85	64.6	2.11	3.38	3820401.0	245469450.2	2471
2014-05-27	60.84	62.86	60.84	62.49	1.65	2.71	1667341.0	103522846.15	1371
2014-05-26	61.18	61.52	60.68	60.84	0.03	0.05	786915.0	48084382.8	731
2014-05-25	58.83	61.35	58.5	60.81	1.78	3.02	2254176.0	136203721.9	1771
2014-05-22	58.83	59.34	58.5	59.03	0.2	0.34	805481.0	47542930.3	703
2014-05-21	58.0	59.0	57.83	58.83	0.83	1.43	559175.0	32646786.1	586
2014-05-20	58.5	58.67	57.83	58.0	-0.43	-0.74	529584.0	30759628.45	622
2014-05-19	58.83	59.0	57.83	58.43	-0.4	-0.68	476978.0	27818106.05	687
2014-05-18	58.67	59.0	58.16	58.83	0.1	0.17	484126.0	28356835.95	647
2014-05-15	59.84	59.84	58.5	58.73	-0.81	-1.36	667382.0	39417835.55	731
2014-05-14	59.0	60.34	59.0	59.54	0.84	1.43	1617852.0	96663672.05	1711
2014-05-13	57.66	59.17	57.66	58.7	1.04	1.8	974859.0	56789522.6	957
2014-05-12	57.32	57.83	57.16	57.66	0.3	0.52	381475.0	21958000.75	373
2014-05-11	57.49	58.0	56.82	57.36	0.04	0.07	486934.0	27932451.1	448
2014-05-08	57.16	57.83	56.99	57.32	0.33	0.58	365237.0	20962028.85	423
2014-05-07	56.82	56.99	56.65	56.99	0.2	0.35	367921.0	20930857.15	249
2014-05-06	56.65	57.32	56.49	56.79	0.17	0.3	473034.0	26952279.9	381
2014-05-05	56.99	56.99	56.49	56.62	-0.2	-0.35	288343.0	16337720.6	281
2014-05-04	56.99	57.16	56.65	56.82	0.17	0.3	322418.0	18326723.3	319
2014-05-01	56.49	56.99	56.49	56.65	0.06	0.11	286666.0	16259534.15	310
2014-04-30	56.82	56.99	56.32	56.59	-0.5	-0.88	542056.0	30700699.35	560
2014-04-29	57.83	58.33	56.82	57.09	-0.37	-0.64	772221.0	44594218.6	702
2014-04-28	56.82	57.83	56.65	57.46	0.81	1.43	382712.0	21824148.9	432
2014-04-27	56.82	56.99	56.49	56.65	-0.21	-0.37	224563.0	12734747.35	375
2014-04-24	56.99	56.99	56.49	56.86	-0.13	-0.23	451418.0	25592316.6	430
2014-04-23	57.66	57.66	56.82	56.99	-0.67	-1.16	751382.0	42998103.8	617
2014-04-22	57.49	57.83	57.49	57.66	-0.17	-0.29	268935.0	15487085.85	235
2014-04-21	58.16	58.16	57.66	57.83	-0.06	-0.1	230909.0	13353061.3	263
2014-04-20	57.49	58.16	57.32	57.89	0.4	0.7	377416.0	21788219.3	403
2014-04-17	58.33	58.5	57.32	57.49	-1.48	-2.51	848977.0	49037305.85	753
2014-04-16	59.34	59.67	58.83	58.97	-0.43	-0.72	488941.0	28950258.75	437
2014-04-15	59.34	59.84	59.0	59.4	0.26	0.44	917539.0	54607443.1	581
2014-04-14	59.0	59.34	58.67	59.14	0.21	0.36	602408.0	35504490.25	478
2014-04-13	60.01	60.01	58.83	58.93	-1.08	-1.8	761458.0	45160874.75	450
2014-04-10	59.84	60.01	58.83	60.01	0.17	0.28	692644.0	41147026.75	432
2014-04-09	60.17	61.18	59.17	59.84	-0.5	-0.83	1585768.0	95731669.6	1064
2014-04-08	58.67	60.68	58.67	60.34	1.67	2.85	1468416.0	87808349.15	998
2014-04-07	57.16	58.83	56.82	58.67	1.51	2.64	754674.0	43575007.6	620
2014-04-06	55.98	57.32	55.98	57.16	1.18	2.11	1444246.0	82108633.45	806
2014-04-03	55.98	56.15	55.82	55.98	0.0	0.0	253664.0	14196927.45	280
2014-04-02	55.98	56.15	55.82	55.98	0.0	0.0	287654.0	16088953.4	266
2014-04-01	55.48	56.32	55.48	55.98	0.33	0.59	499443.0	27942681.6	388
2014-03-31	55.48	55.65	54.81	55.65	0.0	0.0	432617.0	23898947.05	372
2014-03-30	55.82	56.15	55.48	55.65	-0.17	-0.3	220163.0	12278876.75	289
2014-03-27	56.32	56.49	55.65	55.82	-0.5	-0.89	315427.0	17686302.5	356
2014-03-26	56.65	56.65	56.15	56.32	-0.33	-0.58	278784.0	15561084.3	278
2014-03-25	56.65	56.82	56.32	56.65	0.0	0.0	223267.0	12618353.25	247
2014-03-24	56.32	56.65	56.32	56.65	0.33	0.59	328497.0	18562625.85	418
2014-03-23	56.15	56.49	55.98	56.32	-3.52	-5.88	736869.0	41468173.15	915
2014-03-20	59.84	60.01	59.67	59.84	-0.17	-0.28	398766.0	23833291.85	455
2014-03-19	60.01	60.01	59.67	60.01	0.0	0.0	152101.0	9098531.35	235
2014-03-18	60.01	60.17	59.84	60.01	0.17	0.28	306133.0	18391663.2	318
2014-03-17	59.84	60.01	59.67	59.84	0.34	0.57	382329.0	22851806.05	435
2014-03-16	58.67	59.84	58.67	59.5	-0.67	-1.11	855269.0	50758729.85	871
2014-03-13	60.01	60.34	59.67	60.17	0.16	0.27	584577.0	35107752.1	574
2014-03-12	60.34	60.51	59.67	60.01	-0.33	-0.55	285363.0	17121957.6	433
2014-03-11	60.51	60.68	60.01	60.34	-0.17	-0.28	489914.0	29603429.3	493
2014-03-10	60.68	60.84	60.34	60.51	0.0	0.0	325160.0	19722095.7	367
2014-03-09	60.34	60.68	60.34	60.51	0.34	0.57	312895.0	18917004.7	366
2014-03-06	60.68	60.84	59.67	60.17	0.0	0.0	412799.0	24865039.35	411
2014-03-05	60.34	60.84	59.0	60.17	0.0	0.0	518148.0	31101747.05	563
2014-03-04	58.33	60.84	58.33	60.17	2.17	3.74	982683.0	58749046.35	816
2014-03-03	59.0	59.0	57.83	58.0	-1.17	-1.98	649748.0	37900488.9	575
2014-03-02	59.17	59.5	59.0	59.17	0.0	0.0	549844.0	32533666.7	471
2014-02-27	58.67	59.5	58.5	59.17	0.34	0.58	366594.0	21625211.45	359
2014-02-26	58.67	59.0	58.0	58.83	0.16	0.27	254427.0	14909125.7	374
2014-02-25	58.67	58.83	58.33	58.67	0.17	0.29	523434.0	30584093.7	448
2014-02-24	56.99	58.67	56.99	58.5	1.51	2.65	686751.0	39714842.4	465
2014-02-23	56.49	57.32	56.32	56.99	0.34	0.6	546533.0	31008513.2	386
2014-02-20	56.32	56.99	56.15	56.65	0.16	0.28	551088.0	31203296.25	440
2014-02-19	56.15	56.49	55.82	56.49	0.34	0.61	357081.0	20019841.05	355
2014-02-18	56.15	56.32	55.98	56.15	0.17	0.3	319446.0	17905698.9	348
2014-02-17	54.81	56.32	54.64	55.98	1.17	2.13	832409.0	46363753.3	794
2014-02-16	54.81	55.15	54.31	54.81	0.17	0.31	1061332.0	57968543.75	549
2014-02-13	54.48	54.98	54.48	54.64	0.16	0.29	346494.0	18953461.0	391
2014-02-12	54.31	54.48	54.14	54.48	0.34	0.63	217160.0	11808110.6	244
2014-02-11	53.97	54.48	53.97	54.14	0.0	0.0	284446.0	15418984.65	346
2014-02-10	54.48	54.48	53.8	54.14	-0.17	-0.31	445799.0	24140959.1	487
2014-02-09	53.8	54.64	53.64	54.31	1.51	2.86	1479773.0	80004173.9	1287
2014-02-06	52.63	52.8	52.46	52.8	0.17	0.32	174227.0	9154526.95	270
2014-02-05	52.63	52.97	52.46	52.63	0.0	0.0	208769.0	10997287.5	213
2014-02-04	51.96	52.63	51.96	52.63	0.17	0.32	427296.0	22360204.85	349
2014-02-03	52.63	53.13	52.46	52.46	-0.17	-0.32	494255.0	26097624.5	517
2014-02-02	52.3	52.8	52.3	52.63	0.5	0.96	312146.0	16418533.3	338
2014-01-30	52.13	52.63	51.96	52.13	-0.33	-0.63	548153.0	28644493.9	414
2014-01-29	51.63	52.63	51.63	52.46	0.83	1.61	854362.0	44508411.3	649
2014-01-28	50.62	51.63	50.62	51.63	1.01	2.0	292129.0	14909038.55	286
2014-01-27	50.62	50.79	50.45	50.62	0.0	0.0	185298.0	9384319.6	207
2014-01-26	50.45	50.79	50.28	50.62	-0.5	-0.98	305235.0	15437734.1	340
2014-01-23	50.96	51.29	50.96	51.12	0.16	0.31	355336.0	18147645.55	253
2014-01-22	51.29	51.46	50.79	50.96	-0.33	-0.64	349709.0	17869259.4	324
2014-01-21	51.12	51.29	50.45	51.29	0.33	0.65	369481.0	18747501.0	355
2014-01-20	51.12	51.29	50.96	50.96	0.17	0.33	196718.0	10048559.7	209
2014-01-19	50.79	51.12	50.45	50.79	0.0	0.0	242070.0	12281174.0	310
2014-01-16	51.29	51.29	50.62	50.79	-0.5	-0.97	408492.0	20821996.4	401
2014-01-15	51.12	51.63	51.12	51.29	0.0	0.0	230345.0	11826119.75	234
2014-01-14	51.29	51.46	50.96	51.29	0.0	0.0	388571.0	19903780.05	341
2014-01-13	51.29	51.46	50.96	51.29	-0.17	-0.33	323806.0	16602959.75	351
2014-01-12	51.63	51.96	51.29	51.46	-0.33	-0.64	517670.0	26669744.2	467
2014-01-09	51.63	51.96	51.46	51.79	0.16	0.31	478328.0	24750288.2	527
2014-01-08	51.46	51.96	51.29	51.63	0.34	0.66	514780.0	26564638.75	502
2014-01-07	51.46	51.46	50.79	51.29	-0.17	-0.33	494029.0	25243206.85	601
2014-01-06	52.13	52.13	51.29	51.46	-0.67	-1.29	531842.0	27507716.0	648
2014-01-05	52.8	53.13	51.96	52.13	-0.5	-0.95	543666.0	28598494.0	622
2014-01-02	51.96	52.97	51.96	52.63	0.67	1.29	567509.0	29763717.6	611
2014-01-01	51.46	52.46	51.46	51.96	0.5	0.97	638261.0	33160963.1	603
2013-12-31	51.29	51.46	51.12	51.46	0.34	0.67	285573.0	14638800.1	271
2013-12-30	50.96	51.29	50.96	51.12	0.16	0.31	654848.0	33483083.3	460
2013-12-29	50.79	51.29	50.45	50.96	0.17	0.33	325245.0	16555147.2	325
2013-12-26	50.62	50.79	50.45	50.79	0.34	0.67	176619.0	8943906.8	171
2013-12-25	50.79	50.79	50.45	50.45	-0.34	-0.67	157099.0	7948688.05	153
2013-12-24	50.62	50.96	50.45	50.79	0.17	0.34	196733.0	9973257.35	200
2013-12-23	50.96	51.29	50.45	50.62	-0.17	-0.33	691955.0	35151611.65	487
2013-12-22	50.28	50.79	50.28	50.79	0.51	1.01	246722.0	12470348.4	266
2013-12-19	50.28	50.62	49.95	50.28	0.0	0.0	301920.0	15185951.55	252
2013-12-18	49.95	50.28	49.95	50.28	0.33	0.66	204649.0	10236368.9	171
2013-12-17	49.78	50.12	49.45	49.95	0.0	0.0	354232.0	17644828.4	259
2013-12-16	49.78	49.95	49.61	49.95	0.17	0.34	311164.0	15472734.6	252
2013-12-15	50.12	50.28	49.78	49.78	-0.17	-0.34	436514.0	21853256.95	302
2013-12-12	50.45	50.45	49.95	49.95	-0.5	-0.99	299613.0	15014459.4	343
2013-12-11	50.45	50.96	50.28	50.45	0.0	0.0	537796.0	27225110.9	411
2013-12-10	49.95	50.62	49.78	50.45	0.5	1.0	787244.0	39609820.0	530
2013-12-09	49.78	49.95	49.78	49.95	0.17	0.34	383192.0	19106925.75	286
2013-12-08	49.11	49.78	49.11	49.78	0.84	1.72	454987.0	22540688.15	363
2013-12-05	48.78	48.94	48.44	48.94	0.16	0.33	468000.0	22812702.35	342
2013-12-04	48.61	48.78	48.44	48.78	0.17	0.35	157102.0	7643230.65	186
2013-12-03	49.28	49.61	48.27	48.61	-0.67	-1.36	465064.0	22761267.3	460
2013-12-02	49.61	49.78	49.28	49.28	-0.17	-0.34	538984.0	26677424.45	309
2013-12-01	49.61	49.61	49.28	49.45	0.0	0.0	269821.0	13337285.55	225
2013-11-28	49.28	49.61	49.28	49.45	0.17	0.34	440263.0	21813896.3	256
2013-11-27	49.11	49.45	48.94	49.28	0.17	0.35	125236.0	6161196.25	137
2013-11-26	49.61	49.78	48.94	49.11	-0.5	-1.01	334628.0	16493998.65	340
2013-11-25	49.45	50.28	49.45	49.61	0.33	0.67	1126223.0	56125649.25	832
2013-11-24	48.94	49.61	48.94	49.28	0.5	1.03	504803.0	24880928.8	392
2013-11-21	48.78	48.78	48.78	48.78	0.0	0.0	103208.0	5034110.0	132
2013-11-20	48.78	49.11	48.61	48.78	0.0	0.0	203592.0	9939638.75	157
2013-11-19	48.61	48.78	48.44	48.78	0.0	0.0	167568.0	8148948.85	200
2013-11-18	48.78	48.94	48.61	48.78	0.0	0.0	321974.0	15658762.6	257
2013-11-17	48.78	49.11	48.61	48.78	0.34	0.7	504412.0	24637371.85	338
2013-11-14	48.11	49.45	48.11	48.44	0.33	0.69	1198815.0	58579907.1	720
2013-11-13	48.27	48.44	47.94	48.11	-0.16	-0.33	220463.0	10625684.15	188
2013-11-12	48.27	48.78	48.11	48.27	0.0	0.0	452831.0	21948221.9	407
2013-11-11	48.11	48.44	47.94	48.27	0.16	0.33	346877.0	16744067.95	287
2013-11-10	48.11	48.27	47.94	48.11	0.17	0.35	267575.0	12871346.65	181
2013-11-07	47.94	48.11	47.77	47.94	0.0	0.0	317961.0	15243009.55	226
2013-11-06	47.94	48.11	47.94	47.94	0.17	0.36	509318.0	24416811.25	280
2013-11-05	47.77	47.77	47.6	47.77	0.17	0.36	142352.0	6796381.95	131
2013-11-04	47.6	47.77	47.6	47.6	-0.17	-0.36	53096.0	2530179.4	67
2013-11-03	47.6	47.77	47.6	47.77	0.0	0.0	93218.0	4439156.95	126
2013-10-31	47.94	47.94	47.44	47.77	-0.17	-0.35	374952.0	17845409.2	280
2013-10-30	47.6	47.94	47.6	47.94	0.17	0.36	372133.0	17759313.2	182
2013-10-29	47.44	47.77	47.44	47.77	0.33	0.7	172309.0	8183688.45	155
2013-10-28	47.6	47.6	47.27	47.44	-0.16	-0.34	228462.0	10846303.05	180
2013-10-27	47.77	47.94	47.6	47.6	-0.34	-0.71	130900.0	6241169.0	131
2013-10-24	47.77	47.94	47.6	47.94	0.17	0.36	222394.0	10620037.7	126
2013-10-23	47.6	47.77	47.6	47.77	0.0	0.0	241227.0	11510213.85	151
2013-10-22	47.77	47.94	47.44	47.77	-0.5	-1.04	1088186.0	51849923.75	727
2013-10-21	47.94	48.78	47.77	48.27	1.0	2.12	2027689.0	97768870.35	1595
2013-10-20	46.77	47.44	46.77	47.27	0.84	1.81	1630891.0	76693676.0	720
2013-10-10	46.43	46.6	46.09	46.43	0.17	0.37	419719.0	19419003.85	305
2013-10-09	46.26	46.43	46.26	46.26	-0.17	-0.37	121638.0	5632591.9	173
2013-10-08	46.43	46.6	46.26	46.43	-0.17	-0.36	209081.0	9704699.75	196
2013-10-07	46.6	46.77	46.43	46.6	0.0	0.0	149543.0	6963514.85	161
2013-10-06	47.27	47.27	46.43	46.6	-0.67	-1.42	424244.0	19832057.75	377
2013-10-03	47.27	47.27	46.93	47.27	0.0	0.0	201311.0	9480065.5	199
2013-10-02	47.27	47.27	46.93	47.27	0.0	0.0	346299.0	16311390.45	260
2013-10-01	47.27	47.6	47.1	47.27	0.0	0.0	345817.0	16369318.3	206
2013-09-30	47.1	47.27	47.1	47.27	0.0	0.0	197978.0	9338946.25	151
2013-09-29	47.44	47.44	47.1	47.27	-0.17	-0.36	185823.0	8774069.05	166
2013-09-26	47.44	47.6	47.27	47.44	-0.16	-0.34	266329.0	12631033.45	232
2013-09-25	47.6	47.77	47.44	47.6	0.0	0.0	238606.0	11377006.85	208
2013-09-24	48.27	48.27	47.6	47.6	-0.84	-1.73	626051.0	29983238.2	420
2013-09-19	48.11	48.44	47.77	48.44	0.67	1.4	450428.0	21657644.8	340
2013-09-18	47.77	48.11	47.27	47.77	0.17	0.36	674240.0	32177091.85	432
2013-09-17	47.27	48.11	47.1	47.6	0.33	0.7	1002081.0	47736084.15	559
2013-09-16	47.1	47.6	47.1	47.27	0.17	0.36	755287.0	35718170.3	353
2013-09-15	46.77	47.27	46.6	47.1	0.67	1.44	1033019.0	48484919.65	586
2013-09-12	45.93	46.6	45.93	46.43	0.5	1.09	479390.0	22205304.0	276
2013-09-11	46.09	46.09	45.76	45.93	-0.16	-0.35	291647.0	13401427.95	191
2013-09-10	45.76	46.26	45.76	46.09	1.0	2.22	599119.0	27543136.05	424
2013-09-09	44.75	45.09	44.59	45.09	0.34	0.76	150294.0	6738456.35	197
2013-09-08	44.92	45.26	44.75	44.75	0.0	0.0	313992.0	14103776.15	271
2013-09-05	45.42	45.59	44.59	44.75	-0.67	-1.48	265642.0	11960266.4	349
2013-09-04	45.59	45.59	45.26	45.42	-0.34	-0.74	191546.0	8711741.35	273
2013-09-03	46.26	46.43	45.76	45.76	-0.67	-1.44	432954.0	19930287.2	350
2013-09-02	46.43	46.43	45.93	46.43	0.0	0.0	341128.0	15780655.2	272
2013-09-01	46.6	46.77	46.26	46.43	0.34	0.74	540827.0	25101424.15	411
2013-08-29	46.26	46.6	45.76	46.09	0.16	0.35	269151.0	12430127.9	253
2013-08-28	45.59	46.09	44.92	45.93	0.17	0.37	318404.0	14540220.4	418
2013-08-27	47.6	47.6	45.76	45.76	-2.18	-4.55	593530.0	27688560.6	672
2013-08-26	48.44	48.44	47.6	47.94	-0.5	-1.03	379431.0	18238799.45	318
2013-08-25	48.78	48.78	48.44	48.44	-0.34	-0.7	278510.0	13527629.55	203
2013-08-22	48.78	48.78	48.44	48.78	0.17	0.35	368646.0	17933188.05	278
2013-08-21	48.44	48.78	48.27	48.61	0.17	0.35	367233.0	17837352.85	293
2013-08-20	48.61	48.78	48.11	48.44	-0.17	-0.35	473867.0	22943323.0	372
2013-08-19	48.44	48.78	48.27	48.61	0.17	0.35	324420.0	15735609.4	279
2013-08-18	48.61	48.78	48.44	48.44	-0.17	-0.35	309981.0	15058612.25	313
2013-08-15	48.11	49.11	47.94	48.61	0.5	1.04	903087.0	43950433.3	708
2013-08-14	47.94	48.27	47.94	48.11	-0.16	-0.33	246953.0	11872946.4	260
2013-08-13	47.94	48.44	47.94	48.27	0.5	1.05	385830.0	18611397.35	301
2013-08-05	47.6	48.11	47.6	47.77	0.17	0.36	250227.0	11958558.95	274
2013-08-04	47.77	47.94	47.44	47.6	0.0	0.0	462722.0	22076163.0	305
2013-08-01	47.6	47.94	47.44	47.6	0.0	0.0	355261.0	16920766.45	228
2013-07-31	47.27	47.6	47.1	47.6	0.5	1.06	264565.0	12538303.5	194
2013-07-30	47.44	47.44	47.1	47.1	-0.34	-0.72	250452.0	11819910.7	216
2013-07-29	47.6	47.6	47.1	47.44	0.0	0.0	163299.0	7716915.7	167
2013-07-28	47.27	47.6	47.27	47.44	0.17	0.36	118833.0	5639425.4	187
2013-07-25	47.27	47.77	47.1	47.27	0.17	0.36	659128.0	31312094.75	541
2013-07-24	46.93	47.27	46.77	47.1	0.0	0.0	317407.0	14939081.4	239
2013-07-23	47.1	47.1	46.77	47.1	0.17	0.36	264038.0	12389110.15	210
2013-07-22	46.77	47.1	46.77	46.93	0.0	0.0	366698.0	17191915.1	281
2013-07-21	46.43	46.93	46.43	46.93	0.33	0.71	136015.0	6353852.45	134
2013-07-18	46.6	46.77	46.6	46.6	-0.17	-0.36	168107.0	7841343.35	163
2013-07-17	46.93	46.93	46.6	46.77	-0.16	-0.34	74005.0	3461046.55	97
2013-07-16	46.77	46.93	46.6	46.93	0.0	0.0	82062.0	3838734.9	80
2013-07-15	46.93	46.93	46.6	46.93	0.0	0.0	126009.0	5896985.1	120
2013-07-14	46.77	46.93	46.77	46.93	0.16	0.34	106394.0	4987608.9	110
2013-07-11	46.77	46.93	46.6	46.77	0.0	0.0	93156.0	4356908.4	78
2013-07-10	46.77	46.77	46.6	46.77	0.0	0.0	97197.0	4544645.5	64
2013-07-09	46.77	46.93	46.6	46.77	0.0	0.0	207696.0	9708960.45	153
2013-07-08	46.93	46.93	46.6	46.77	-0.16	-0.34	291758.0	13644941.0	241
2013-07-07	46.77	47.1	46.6	46.93	0.16	0.34	550482.0	25837564.9	400
2013-07-04	46.77	46.93	46.6	46.77	0.0	0.0	171057.0	8016820.7	169
2013-07-03	46.77	46.93	46.77	46.77	0.0	0.0	91586.0	4284668.7	94
2013-07-02	47.1	47.1	46.6	46.77	-0.33	-0.7	265052.0	12447327.5	198
2013-07-01	46.77	47.1	46.77	47.1	0.5	1.07	216635.0	10154656.75	163
2013-06-30	46.77	46.93	46.6	46.6	-0.33	-0.7	135454.0	6328789.3	126
2013-06-26	46.93	47.1	46.77	46.93	0.0	0.0	120997.0	5671573.4	149
2013-06-25	46.6	46.93	46.6	46.93	0.16	0.34	167571.0	7852458.25	151
2013-06-24	46.93	46.93	46.6	46.77	0.0	0.0	150959.0	7052110.55	180
2013-06-23	46.93	46.93	46.77	46.77	-0.16	-0.34	187073.0	8777566.5	165
2013-06-22	46.43	46.93	46.09	46.93	0.33	0.71	239124.0	11156544.3	244
2013-06-19	46.77	46.77	46.6	46.6	-0.17	-0.36	112566.0	5254178.8	153
2013-06-18	46.77	46.93	46.6	46.77	0.0	0.0	363159.0	16988041.0	277
2013-06-17	46.43	46.93	46.43	46.77	0.51	1.1	285655.0	13359002.85	273
2013-06-16	45.93	46.43	45.93	46.26	0.5	1.09	245377.0	11330793.2	309
2013-06-15	47.6	47.6	45.26	45.76	-2.01	-4.21	716202.0	33469580.75	801
2013-06-12	47.6	47.94	47.6	47.77	0.33	0.7	250063.0	11938656.6	271
2013-06-11	47.77	47.77	47.44	47.44	-0.33	-0.69	292883.0	13923605.05	274
2013-06-10	47.77	47.77	47.6	47.77	0.17	0.36	283103.0	13499109.7	244
2013-06-09	47.6	47.77	47.44	47.6	0.16	0.34	205329.0	9775844.3	222
2013-06-08	47.6	47.77	47.44	47.44	0.0	0.0	207783.0	9878504.65	210
2013-06-05	47.44	47.77	47.27	47.44	0.0	0.0	632785.0	29997060.05	402
2013-06-04	47.6	47.94	47.27	47.44	-0.16	-0.34	278787.0	13277687.5	272
2013-06-03	47.44	47.77	47.27	47.6	0.16	0.34	228441.0	10862427.5	225
2013-06-02	47.27	47.44	47.1	47.44	0.17	0.36	136748.0	6470890.45	215
2013-06-01	46.93	47.44	46.77	47.27	0.17	0.36	193599.0	9121602.3	257
2013-05-29	47.6	47.77	47.1	47.1	-0.5	-1.05	273791.0	12968150.5	336
2013-05-28	47.44	47.77	47.44	47.6	0.33	0.7	225089.0	10702039.95	185
2013-05-27	47.44	47.6	47.27	47.27	-0.33	-0.69	230538.0	10921532.55	209
2013-05-26	47.77	47.77	47.27	47.6	-0.17	-0.36	276938.0	13173563.8	261
2013-05-25	47.94	48.11	47.6	47.77	-0.5	-1.04	322175.0	15401479.2	315
2013-05-22	48.27	48.44	47.94	48.27	0.16	0.33	320116.0	15411398.85	221
2013-05-21	47.94	48.27	47.94	48.11	0.0	0.0	171146.0	8233935.6	234
2013-05-20	47.94	48.61	47.77	48.11	0.34	0.71	459506.0	22132610.85	512
2013-05-19	47.77	47.94	47.44	47.77	0.17	0.36	381250.0	18192579.2	428
2013-05-18	47.1	47.77	47.1	47.6	0.5	1.06	290497.0	13774209.25	403
2013-05-15	47.27	47.44	46.77	47.1	-0.17	-0.36	323172.0	15208664.25	428
2013-05-14	46.93	47.44	46.93	47.27	0.34	0.72	293902.0	13885501.0	329
2013-05-13	46.77	47.1	46.6	46.93	0.0	0.0	168380.0	7879024.55	275
2013-05-12	47.44	47.44	46.93	46.93	-0.51	-1.08	152868.0	7192917.5	182
2013-05-11	47.27	47.44	47.1	47.44	0.34	0.72	136226.0	6439890.15	149
2013-05-08	47.27	47.44	47.1	47.1	0.0	0.0	139906.0	6598191.25	147
2013-05-07	47.27	47.27	47.1	47.1	-0.17	-0.36	70138.0	3309935.8	104
2013-05-06	47.44	47.44	46.93	47.27	-0.17	-0.36	148370.0	6999271.75	177
2013-05-05	47.6	47.77	47.1	47.44	0.0	0.0	117649.0	5587656.0	216
2013-05-04	47.1	47.6	47.1	47.44	0.51	1.09	248728.0	11773393.0	343
2013-05-01	47.1	47.1	46.77	46.93	-0.17	-0.36	142614.0	6693760.65	198
2013-04-30	47.1	47.27	46.93	47.1	0.0	0.0	118020.0	5562797.15	175
2013-04-29	47.27	47.27	46.93	47.1	-0.17	-0.36	126310.0	5950956.15	209
2013-04-28	46.77	47.27	46.6	47.27	0.5	1.07	320866.0	15065010.95	327
2013-04-27	46.77	46.93	46.6	46.77	0.0	0.0	138650.0	6490254.35	224
2013-04-24	46.77	46.77	46.6	46.77	0.0	0.0	174016.0	8126379.85	235
2013-04-23	47.1	47.1	46.6	46.77	-0.16	-0.34	318895.0	14896902.6	304
2013-04-22	46.93	47.1	46.77	46.93	0.0	0.0	233326.0	10939261.1	245
2013-04-21	46.77	47.27	46.77	46.93	0.16	0.34	159296.0	7480013.55	227
2013-04-20	46.26	46.93	46.26	46.77	0.51	1.1	184587.0	8617737.5	285
2013-04-17	46.43	46.6	46.26	46.26	-0.34	-0.73	254417.0	11803924.3	368
2013-04-16	46.77	46.77	46.26	46.6	-0.33	-0.7	401018.0	18639472.85	582
2013-04-15	46.93	47.1	46.77	46.93	-0.17	-0.36	231311.0	10864542.9	279
2013-04-14	47.27	47.27	46.93	47.1	-0.34	-0.72	408618.0	19226674.6	538
2013-04-13	47.77	47.77	47.27	47.44	-0.33	-0.69	352936.0	16767261.65	444
2013-04-10	48.11	48.44	47.77	47.77	-0.17	-0.35	321943.0	15478270.3	416
2013-04-09	47.27	48.11	47.27	47.94	0.84	1.78	442137.0	21070088.7	495
2013-04-08	47.1	47.6	46.93	47.1	0.17	0.36	328368.0	15521654.8	422
2013-04-07	46.77	46.93	46.6	46.93	0.16	0.34	151162.0	7076836.55	221
2013-04-06	47.1	47.1	46.43	46.77	-0.33	-0.7	218780.0	10231992.75	358
2013-04-03	47.1	47.27	46.93	47.1	-0.17	-0.36	124066.0	5842102.15	157
2013-04-02	47.1	47.27	46.93	47.27	0.34	0.72	155968.0	7353317.65	196
2013-04-01	46.93	47.27	46.93	46.93	0.0	0.0	123629.0	5823351.3	191
2013-03-31	46.93	46.93	46.77	46.93	0.0	0.0	178070.0	8341602.1	247
2013-03-30	47.1	47.27	46.6	46.93	-0.17	-0.36	293408.0	13768757.7	373
2013-03-27	47.27	47.27	46.93	47.1	-0.17	-0.36	171949.0	8097492.8	253
2013-03-26	46.93	47.27	46.93	47.27	0.34	0.72	203885.0	9593697.85	283
2013-03-25	47.1	47.27	46.77	46.93	-0.17	-0.36	236301.0	11107729.25	286
2013-03-24	46.93	47.1	46.6	47.1	0.17	0.36	273663.0	12837971.8	360
2013-03-23	46.93	46.93	46.77	46.93	0.0	0.0	242286.0	11360354.6	351
2013-03-20	46.93	46.93	46.77	46.93	-0.17	-0.36	130479.0	6113580.2	279
2013-03-19	47.1	47.1	46.93	47.1	0.0	0.0	221525.0	10404244.8	244
2013-03-18	47.1	47.1	46.93	47.1	-0.17	-0.36	87171.0	4102357.15	154
2013-03-17	46.93	47.27	46.93	47.27	0.34	0.72	175365.0	8246681.9	251
2013-03-16	47.1	47.27	46.93	46.93	-0.17	-0.36	156383.0	7364508.25	273
2013-03-13	46.77	47.1	46.43	47.1	0.33	0.71	202743.0	9500465.2	345
2013-03-12	47.77	47.77	46.6	46.77	-1.0	-2.09	349179.0	16455818.2	543
2013-03-11	47.94	48.27	47.77	47.77	-0.5	-1.04	324591.0	15569564.8	474
2013-03-10	48.27	48.61	48.11	48.27	-3.52	-6.8	492178.0	23764086.35	911
2013-03-09	51.79	51.96	51.46	51.79	0.33	0.64	746575.0	38682095.8	944
2013-03-06	50.96	51.79	50.62	51.46	0.67	1.32	565729.0	29007782.15	686
2013-03-05	50.96	50.96	50.62	50.79	0.17	0.34	216003.0	10970744.15	277
2013-03-04	50.96	50.96	50.62	50.62	-0.5	-0.98	232260.0	11786094.7	370
2013-03-03	51.63	51.63	50.96	51.12	-0.51	-0.99	250385.0	12833448.7	375
2013-03-02	51.96	51.96	51.46	51.63	-0.16	-0.31	174386.0	9017786.35	228
2013-02-27	51.79	52.13	51.63	51.79	0.16	0.31	320351.0	16589072.5	375
2013-02-26	51.79	51.79	51.29	51.63	-0.16	-0.31	297635.0	15349109.05	405
2013-02-25	51.79	52.13	51.46	51.79	0.0	0.0	325578.0	16871738.65	474
2013-02-24	51.79	51.96	51.46	51.79	0.0	0.0	233442.0	12061840.45	350
2013-02-23	51.63	51.96	51.46	51.79	0.16	0.31	183344.0	9470789.3	323
2013-02-20	51.46	51.79	51.29	51.63	0.17	0.33	183393.0	9443129.1	304
2013-02-19	51.46	51.63	51.29	51.46	0.17	0.33	166885.0	8586269.55	356
2013-02-18	51.46	51.63	51.12	51.29	-0.34	-0.66	191483.0	9825858.5	326
2013-02-17	51.79	51.96	51.46	51.63	0.17	0.33	256954.0	13263210.2	323
2013-02-16	51.46	51.96	51.46	51.46	0.17	0.33	264078.0	13639125.2	390
2013-02-13	51.46	51.79	51.12	51.29	-0.17	-0.33	454531.0	23343302.05	574
2013-02-12	52.13	52.13	51.12	51.46	-0.67	-1.29	409241.0	21118937.3	647
2013-02-11	51.63	52.3	51.63	52.13	0.84	1.64	489647.0	25474149.7	709
2013-02-10	50.79	51.63	50.62	51.29	0.5	0.98	384939.0	19673059.85	519
2013-02-09	50.79	50.79	50.45	50.79	0.51	1.01	216129.0	10947825.1	417
2013-02-06	50.96	50.96	50.12	50.28	0.0	0.0	526255.0	26550691.05	582
2013-02-05	50.28	50.62	49.61	50.28	-0.17	-0.34	440020.0	22058315.4	775
2013-02-04	50.62	51.79	50.12	50.45	1.67	3.42	1449093.0	74133000.5	1703
2013-02-03	49.28	49.45	48.78	48.78	-0.67	-1.35	132162.0	6467528.65	198
2013-02-02	48.94	49.45	48.78	49.45	0.84	1.73	215163.0	10548449.15	308
2013-01-30	47.94	48.78	47.77	48.61	0.67	1.4	250977.0	12132324.55	349
2013-01-29	47.94	47.94	47.6	47.94	0.0	0.0	73509.0	3515100.95	150
2013-01-28	47.77	47.94	47.6	47.94	0.17	0.36	75748.0	3620819.9	148
2013-01-27	48.11	48.11	47.6	47.77	-0.17	-0.35	132046.0	6319771.75	194
2013-01-26	48.27	48.61	47.44	47.94	-0.33	-0.68	335343.0	16080241.7	406
2013-01-23	48.27	48.61	48.11	48.27	-0.17	-0.35	123052.0	5694977.65	148
2013-01-22	48.44	48.61	47.77	48.44	-0.17	-0.35	146913.0	7079265.25	271
2013-01-21	49.11	49.11	48.11	48.61	-0.5	-1.02	123209.0	5989185.15	251
2013-01-20	49.78	49.95	48.94	49.11	-0.67	-1.35	206262.0	10171860.75	288
2013-01-19	49.61	50.28	49.61	49.78	0.33	0.67	151069.0	7546010.9	224
2013-01-16	50.12	50.28	49.45	49.45	-0.83	-1.65	109872.0	5476685.55	221
2013-01-15	50.79	50.79	49.78	50.28	-0.51	-1.0	73081.0	3673951.3	165
2013-01-14	50.62	50.96	50.62	50.79	0.17	0.34	47208.0	2395439.45	89
2013-01-13	50.96	50.96	50.62	50.62	-0.34	-0.67	73354.0	3727361.05	111
2013-01-12	51.12	51.29	50.79	50.96	0.17	0.33	134220.0	6850995.4	169
2013-01-09	50.62	51.46	50.45	50.79	0.34	0.67	260189.0	13277132.7	331
2013-01-08	50.79	51.12	50.28	50.45	-0.67	-1.31	164493.0	8334491.85	227
2013-01-07	50.79	51.29	50.62	51.12	0.16	0.31	167964.0	8541399.65	315
2013-01-06	50.45	51.29	50.28	50.96	0.51	1.01	138750.0	7055291.3	249
2013-01-05	49.61	50.96	49.61	50.45	1.0	2.02	256650.0	12889545.15	343
2013-01-02	49.11	49.61	49.11	49.45	0.51	1.04	176688.0	8723645.6	235
2013-01-01	49.11	49.11	48.27	48.94	0.33	0.68	41939.0	2052397.25	113
2012-12-31	48.61	48.78	48.44	48.61	0.0	0.0	48054.0	2336008.4	135
2012-12-30	49.28	49.28	48.61	48.61	-0.67	-1.36	101190.0	4963148.5	139
2012-12-29	48.94	49.28	48.78	49.28	0.34	0.69	79087.0	3886669.2	157
2012-12-26	48.94	49.11	48.61	48.94	-0.34	-0.69	85907.0	4195125.6	225
2012-12-25	49.45	49.61	49.11	49.28	0.17	0.35	79261.0	3906745.8	161
2012-12-24	49.95	49.95	49.11	49.11	-0.84	-1.68	163608.0	8109594.55	263
2012-12-23	50.28	50.62	49.78	49.95	-0.17	-0.34	168829.0	8469490.6	258
2012-12-22	49.45	50.28	49.28	50.12	0.67	1.35	153196.0	7638858.65	213
2012-12-19	49.28	49.95	49.28	49.45	0.17	0.34	126454.0	6277532.4	174
2012-12-18	49.61	49.78	49.28	49.28	-0.33	-0.67	107045.0	5297779.05	184
2012-12-17	49.78	49.78	49.11	49.61	0.16	0.32	117349.0	5798025.35	234
2012-12-16	48.78	49.45	48.44	49.45	0.84	1.73	198100.0	9704141.7	240
2012-12-15	48.78	48.94	48.44	48.61	0.0	0.0	144456.0	7027612.45	218
2012-12-12	48.44	49.28	48.11	48.61	1.01	2.12	300533.0	14657844.2	437
2012-12-11	47.44	47.77	47.27	47.6	0.0	0.0	98921.0	4700635.05	157
2012-12-10	48.11	48.11	47.27	47.6	-0.51	-1.06	163155.0	7780644.35	251
2012-12-09	48.27	48.61	48.11	48.11	-0.16	-0.33	39987.0	1934445.8	95
2012-12-08	48.11	48.61	47.94	48.27	0.33	0.69	97411.0	4702801.4	159
2012-12-05	48.27	48.94	47.77	47.94	-0.5	-1.03	163192.0	7863811.3	222
2012-12-04	48.27	48.78	47.94	48.44	0.0	0.0	57037.0	2754770.65	105
2012-12-03	47.6	48.94	47.6	48.44	0.84	1.76	131936.0	6387930.4	213
2012-12-02	47.27	47.6	46.6	47.6	0.33	0.7	42484.0	1999590.95	111
2012-12-01	46.43	47.27	46.43	47.27	1.34	2.92	88097.0	4132359.05	139
2012-11-28	46.43	46.43	45.93	45.93	0.34	0.75	49717.0	2293644.15	110
2012-11-27	45.93	46.26	45.59	45.59	-0.67	-1.45	38274.0	1760773.6	107
2012-11-26	46.6	46.6	44.92	46.26	0.0	0.0	84635.0	3858759.15	209
2012-11-25	47.1	47.1	45.76	46.26	-1.18	-2.49	76364.0	3538373.2	197
2012-11-24	47.1	47.44	47.1	47.44	0.67	1.43	30946.0	1461691.45	87
2012-11-21	47.1	47.27	46.6	46.77	-0.5	-1.06	60503.0	2840471.8	151
2012-11-20	47.44	47.44	46.43	47.27	0.17	0.36	67434.0	3174823.9	154
2012-11-19	47.94	48.11	46.6	47.1	-1.01	-2.1	133699.0	6324944.6	284
2012-11-18	48.11	48.11	47.77	48.11	0.17	0.35	91165.0	4366228.8	147
2012-11-17	48.27	48.27	47.77	47.94	-0.17	-0.35	65368.0	3133181.2	162
2012-11-14	48.78	48.94	48.11	48.11	-0.5	-1.03	99657.0	4820443.55	220
2012-11-13	48.61	48.78	48.27	48.61	0.0	0.0	81727.0	3958521.6	158
2012-11-12	48.44	48.94	48.27	48.61	0.17	0.35	106474.0	5155515.05	216
2012-11-11	48.78	48.78	48.44	48.44	-0.34	-0.7	134789.0	6554038.8	191
2012-11-10	48.94	49.11	48.61	48.78	-0.5	-1.01	140676.0	6864458.7	206
2012-11-07	49.45	49.45	49.11	49.28	-0.17	-0.34	71414.0	3522345.45	191
2012-11-06	48.94	49.45	48.94	49.45	0.51	1.04	107124.0	5275187.3	180
2012-11-05	48.61	48.94	48.27	48.94	0.33	0.68	100708.0	4894687.85	178
2012-11-04	48.61	49.11	48.61	48.61	0.0	0.0	142997.0	6987320.45	207
2012-11-03	48.27	48.78	48.27	48.61	0.5	1.04	97228.0	4711379.9	182
2012-10-24	48.27	48.27	47.94	48.11	-0.33	-0.68	163989.0	7892250.35	279
2012-10-23	48.61	48.61	48.11	48.44	-0.17	-0.35	80214.0	3876863.65	149
2012-10-22	48.61	48.61	47.94	48.61	0.0	0.0	63359.0	3064322.6	174
2012-10-21	49.28	49.45	47.6	48.61	-0.5	-1.02	111671.0	5454147.4	232
2012-10-20	48.94	49.45	48.78	49.11	0.0	0.0	58479.0	2876683.8	169
2012-10-17	49.28	49.45	48.78	49.11	0.17	0.35	122943.0	6048437.55	211
2012-10-16	49.11	49.11	48.61	48.94	0.16	0.33	98869.0	4830359.85	143
2012-10-15	48.61	48.78	48.61	48.78	0.34	0.7	129750.0	6318171.85	187
2012-10-14	49.78	49.95	48.27	48.44	-1.34	-2.69	204909.0	10037132.25	400
2012-10-13	52.3	52.3	49.78	49.78	-3.19	-6.02	204939.0	10338668.0	403
2012-10-10	52.8	53.13	52.46	52.97	0.17	0.32	81489.0	4309984.55	109
2012-10-09	52.63	52.97	52.3	52.8	0.5	0.96	45933.0	2417204.95	108
2012-10-08	52.97	52.97	52.13	52.3	-0.5	-0.95	80556.0	4225364.25	132
2012-10-07	52.97	52.97	52.46	52.8	0.0	0.0	82303.0	4338865.5	161
2012-10-06	53.3	53.97	52.8	52.8	-0.5	-0.94	105783.0	5642655.2	149
2012-10-03	53.3	53.3	52.63	53.3	0.0	0.0	51962.0	2761351.95	118
2012-10-02	53.64	53.64	52.97	53.3	-0.17	-0.32	151093.0	8082791.35	145
2012-10-01	53.13	53.64	53.13	53.47	0.5	0.94	104476.0	5586308.7	142
2012-09-30	53.3	53.47	51.63	52.97	-0.16	-0.3	97789.0	5158694.9	205
2012-09-29	53.13	53.97	52.63	53.13	-0.17	-0.32	112388.0	6004033.8	205
2012-09-26	53.97	53.97	53.3	53.3	-1.18	-2.17	113010.0	6070439.75	214
2012-09-25	53.8	54.48	53.8	54.48	0.34	0.63	93748.0	5067675.6	158
2012-09-24	54.98	54.98	53.8	54.14	-0.84	-1.53	139362.0	7542158.5	224
2012-09-22	55.31	55.48	54.81	54.98	-0.5	-0.9	184283.0	10162753.8	206
2012-09-19	55.48	55.82	54.81	55.48	0.17	0.31	250736.0	13848601.95	301
2012-09-18	55.98	55.98	55.15	55.31	-0.67	-1.2	153583.0	8525651.45	254
2012-09-17	55.48	56.15	55.48	55.98	0.0	0.0	194773.0	10897220.95	248
2012-09-16	55.82	56.32	55.65	55.98	0.16	0.29	223424.0	12511322.85	283
2012-09-15	55.15	55.98	55.15	55.82	1.01	1.84	409803.0	22818215.95	412
2012-09-12	54.81	54.98	54.64	54.81	0.17	0.31	189769.0	10397888.95	209
2012-09-11	55.15	55.31	54.48	54.64	-0.34	-0.62	281612.0	15446431.4	361
2012-09-10	54.48	54.98	54.14	54.98	0.67	1.23	311488.0	17026458.1	437
2012-09-09	54.48	54.48	53.64	54.31	0.0	0.0	257640.0	13939959.75	345
2012-09-08	54.48	54.64	53.97	54.31	0.34	0.63	161070.0	8745092.3	243
2012-09-05	54.48	54.48	53.8	53.97	-0.67	-1.23	163632.0	8853596.1	247
2012-09-04	55.15	55.15	54.31	54.64	-0.51	-0.92	141185.0	7728479.1	233
2012-09-03	55.31	55.48	54.98	55.15	0.0	0.0	171152.0	9439143.4	222
2012-09-02	54.81	55.98	54.64	55.15	0.34	0.62	442676.0	24481141.6	514
2012-09-01	54.48	55.48	54.31	54.81	0.67	1.24	251365.0	13761214.0	319
2012-08-29	54.14	54.48	53.97	54.14	0.0	0.0	59519.0	3224716.0	127
2012-08-28	54.48	54.81	54.14	54.14	-0.34	-0.62	136935.0	7448641.2	240
2012-08-27	54.14	54.81	53.97	54.48	0.68	1.26	269431.0	14670179.6	305
2012-08-26	53.47	53.97	53.47	53.8	0.33	0.62	191041.0	10258007.0	243
2012-08-25	52.97	53.47	52.8	53.47	1.17	2.24	109698.0	5839010.4	198
2012-08-15	52.13	52.63	52.13	52.3	0.17	0.33	89558.0	4690194.2	140
2012-08-14	52.3	52.8	52.13	52.13	-0.33	-0.63	252476.0	12522977.05	155
2012-08-13	52.63	53.3	52.46	52.46	-0.17	-0.32	147864.0	7823825.95	191
2012-08-12	52.97	53.13	52.3	52.63	-0.17	-0.32	110168.0	5810157.25	178
2012-08-11	52.8	53.13	52.63	52.8	0.0	0.0	117056.0	6185884.25	166
2012-08-08	53.47	53.47	52.63	52.8	-0.67	-1.25	241968.0	12822927.5	302
2012-08-07	53.3	53.47	52.8	53.47	0.5	0.94	275369.0	14619853.05	341
2012-08-06	52.13	53.64	52.13	52.97	0.67	1.28	472222.0	25033858.25	557
2012-08-05	52.63	52.8	52.13	52.3	-0.16	-0.3	100351.0	5260138.0	177
2012-08-04	52.63	52.97	52.13	52.46	0.16	0.31	140354.0	7377001.65	245
2012-08-01	52.63	52.8	52.3	52.3	-0.16	-0.3	243278.0	12787734.95	402
2012-07-31	51.46	52.46	51.12	52.46	1.5	2.94	365633.0	18979618.85	456
2012-07-30	51.12	51.29	50.79	50.96	0.0	0.0	183472.0	9393152.55	222
2012-07-29	49.95	51.12	49.78	50.96	1.01	2.02	157612.0	7948746.05	268
2012-07-28	49.61	50.28	49.45	49.95	0.5	1.01	238852.0	11911960.75	329
2012-07-25	49.61	49.61	49.11	49.45	-0.16	-0.32	41564.0	2051153.65	103
2012-07-24	49.28	49.61	49.11	49.61	0.0	0.0	56894.0	2808094.05	85
2012-07-23	49.78	49.78	49.28	49.61	-0.17	-0.34	86354.0	4273455.2	127
2012-07-22	49.61	49.78	49.28	49.78	0.0	0.0	92709.0	4601253.15	154
2012-07-21	49.45	49.78	49.45	49.78	0.33	0.67	49778.0	2467912.35	119
2012-07-18	48.94	49.78	48.94	49.45	0.84	1.73	99287.0	4911500.75	194
2012-07-17	48.94	49.61	48.61	48.61	-0.5	-1.02	132376.0	6491609.7	232
2012-07-16	49.28	49.28	48.44	49.11	-0.34	-0.69	103819.0	5062755.55	198
2012-07-15	49.61	49.61	49.28	49.45	-0.5	-1.0	64128.0	3172066.05	151
2012-07-14	49.95	49.95	49.28	49.95	-0.5	-0.99	134497.0	6675572.7	249
2012-07-11	51.12	51.12	50.45	50.45	-0.67	-1.31	77741.0	3942077.75	174
2012-07-10	51.46	51.96	50.96	51.12	-0.34	-0.66	72206.0	3709089.25	150
2012-07-09	51.79	51.96	51.29	51.46	-0.5	-0.96	71521.0	3694545.85	160
2012-07-08	52.3	52.63	51.96	51.96	-0.34	-0.65	99252.0	5188735.3	196
2012-07-07	52.13	52.46	51.46	52.3	0.17	0.33	160271.0	8330600.2	224
2012-07-04	51.79	52.46	51.46	52.13	0.34	0.66	159533.0	8302133.9	217
2012-07-03	51.46	51.96	51.29	51.79	0.5	0.97	147982.0	7651189.8	219
2012-07-02	50.62	51.29	50.45	51.29	0.5	0.98	111918.0	5704763.05	200
2012-07-01	50.79	50.96	50.12	50.79	0.0	0.0	124344.0	6277577.85	243
2012-06-30	50.79	51.12	50.45	50.79	1.01	2.03	124134.0	6301882.6	265
2012-06-27	51.79	51.79	48.78	49.78	-1.51	-2.94	300276.0	15058737.15	554
2012-06-26	51.12	51.46	51.12	51.29	0.0	0.0	84410.0	4331808.05	182
2012-06-25	51.29	52.13	50.96	51.29	-0.5	-0.97	163655.0	8436913.6	283
2012-06-24	52.13	52.13	51.12	51.79	-0.51	-0.98	160315.0	8275409.15	370
2012-06-23	51.79	52.63	51.46	52.3	0.34	0.65	283700.0	14764687.2	465
2012-06-20	52.3	52.3	51.79	51.96	0.0	0.0	225402.0	11726574.1	380
2012-06-19	51.63	52.63	51.46	51.96	0.5	0.97	352378.0	18331544.25	541
2012-06-18	51.46	52.63	50.79	51.46	0.67	1.32	525484.0	27059699.4	745
2012-06-17	50.62	50.96	50.28	50.79	0.17	0.34	201229.0	10204870.9	314
2012-06-16	51.12	51.63	48.61	50.62	0.0	0.0	421082.0	21312937.9	662
2012-06-13	50.96	51.12	50.45	50.62	0.17	0.34	176027.0	8916906.45	254
2012-06-12	50.28	50.79	50.28	50.45	-0.51	-1.0	130578.0	6595315.85	253
2012-06-11	51.12	51.79	50.79	50.96	0.17	0.33	319030.0	16380363.45	462
2012-06-10	49.95	50.79	49.78	50.79	0.84	1.68	184235.0	9272431.45	303
2012-06-09	50.62	50.96	49.45	49.95	-0.17	-0.34	280096.0	14068503.6	403
2012-06-06	51.12	51.29	48.94	50.12	-0.67	-1.32	242103.0	12154582.65	555
2012-06-05	50.96	51.63	50.62	50.79	-0.17	-0.33	338225.0	17275366.25	496
2012-06-04	50.28	50.96	49.78	50.96	0.17	0.33	244208.0	12321155.8	365
2012-06-03	50.12	50.79	49.45	50.79	1.01	2.03	276624.0	13885501.35	470
2012-06-02	49.28	51.46	49.28	49.78	-4.19	-7.76	395012.0	19925001.5	697
2012-05-30	55.65	55.65	53.8	53.97	-1.68	-3.02	447461.0	24347200.4	768
2012-05-29	56.32	56.32	55.48	55.65	-0.5	-0.89	103082.0	5755337.85	250
2012-05-28	55.82	56.15	55.82	56.15	0.5	0.9	139165.0	7780522.05	303
2012-05-27	55.98	55.98	55.31	55.65	-0.33	-0.59	139775.0	7774839.0	362
2012-05-26	56.49	56.65	55.98	55.98	-0.67	-1.18	127392.0	7173416.95	318
2012-05-23	57.16	57.16	56.32	56.65	-0.84	-1.46	131719.0	7469898.7	347
2012-05-22	58.0	58.16	57.16	57.49	0.17	0.3	231077.0	13360060.7	384
2012-05-21	56.82	57.49	56.32	57.32	0.67	1.18	263522.0	15030718.65	489
2012-05-20	56.32	57.16	56.15	56.65	0.67	1.2	155563.0	8810535.9	336
2012-05-19	56.49	56.49	55.98	55.98	-1.01	-1.77	126785.0	7134388.25	361
2012-05-16	56.49	56.99	56.15	56.99	-0.17	-0.3	156258.0	8837146.6	369
2012-05-15	56.82	57.66	56.49	57.16	0.34	0.6	308661.0	17614173.2	602
2012-05-14	58.33	58.33	56.65	56.82	-2.35	-3.97	481625.0	27645604.85	961
2012-05-13	61.01	61.35	58.83	59.17	-2.01	-3.29	322907.0	19366565.2	638
2012-05-12	60.01	61.18	56.99	61.18	0.84	1.39	321272.0	18871497.15	798
2012-05-09	62.02	62.02	59.84	60.34	-1.85	-2.97	292492.0	17821254.1	732
2012-05-08	62.52	62.52	61.85	62.19	-0.33	-0.53	230597.0	14357607.15	431
2012-05-07	61.68	62.69	61.35	62.52	-0.17	-0.27	415971.0	25789593.45	766
2012-05-06	63.53	63.86	62.52	62.69	-1.0	-1.57	487026.0	30857602.45	932
2012-05-05	63.69	64.03	62.69	63.69	-1.35	-2.08	1021377.0	64840029.4	1511
2012-05-02	64.03	66.04	64.03	65.04	1.51	2.38	1161997.0	75678395.85	1841
2012-05-01	63.36	64.36	63.02	63.53	0.34	0.54	422580.0	26942932.25	682
2012-04-30	63.36	63.36	62.69	63.19	-0.17	-0.27	141725.0	8928466.25	401
2012-04-29	64.03	64.03	63.02	63.36	-0.67	-1.05	386711.0	24585952.65	766
2012-04-28	64.36	64.7	63.86	64.03	0.0	0.0	411633.0	26446851.3	652
2012-04-25	64.03	64.36	63.86	64.03	0.17	0.27	241558.0	15455557.4	496
2012-04-24	63.86	64.03	63.19	63.86	0.0	0.0	279246.0	17771698.4	554
2012-04-23	64.36	64.87	63.53	63.86	-1.34	-2.06	434900.0	27836132.65	827
2012-04-22	66.38	66.54	65.04	65.2	-1.34	-2.01	698333.0	45819311.25	1300
2012-04-21	65.04	66.88	64.7	66.54	2.51	3.92	1173446.0	76914267.9	1595
2012-04-18	65.37	65.37	63.53	64.03	-1.01	-1.55	473350.0	30453795.35	913
2012-04-17	63.36	65.37	63.36	65.04	2.52	4.03	1075444.0	69241665.9	1355
2012-04-16	64.53	65.2	60.34	62.52	-2.01	-3.11	995281.0	62685598.75	1635
2012-04-15	65.04	67.21	64.36	64.53	-1.18	-1.8	696876.0	45849878.9	1357
2012-04-14	67.55	68.56	65.71	65.71	-2.34	-3.44	788026.0	52877386.05	1515
2012-04-11	67.05	68.56	64.7	68.05	0.0	0.0	1030940.0	68803967.7	2052
2012-04-10	70.4	71.91	67.55	68.05	-1.85	-2.65	2949638.0	207109054.0	4297
2012-04-09	67.38	70.73	66.54	69.9	1.68	2.46	1482471.0	101682529.9	2546
2012-04-08	72.41	72.75	64.87	68.22	-3.86	-5.36	1494023.0	102713092.95	2819
2012-04-07	71.57	73.75	71.24	72.08	0.51	0.71	1334362.0	96696531.45	2357
2012-04-04	73.42	74.42	71.4	71.57	-1.68	-2.29	1789905.0	130360353.45	3328
2012-04-03	68.56	74.76	67.55	73.25	5.03	7.37	4094603.0	292946849.3	5879
2012-04-02	67.05	69.73	67.05	68.22	2.18	3.3	1837216.0	125946154.55	3369
2012-04-01	65.2	66.54	65.04	66.04	0.67	1.02	1308569.0	86447985.75	1613
2012-03-31	65.04	65.71	64.87	65.37	0.5	0.77	722628.0	47156718.7	881
2012-03-28	64.53	64.87	64.2	64.87	-0.17	-0.26	419384.0	27092613.8	708
2012-03-27	65.37	65.54	64.87	65.04	-0.33	-0.5	464012.0	30254606.15	759
2012-03-26	65.87	65.87	64.7	65.37	-0.5	-0.76	570294.0	37327278.8	866
2012-03-25	65.87	66.21	65.37	65.87	0.0	0.0	813392.0	53469200.8	1151
2012-03-24	65.04	66.04	64.53	65.87	0.83	1.28	776837.0	50746370.75	1112
2012-03-21	65.2	66.21	64.53	65.04	-0.33	-0.5	782972.0	51179923.95	1090
2012-03-20	66.04	66.21	64.87	65.37	-1.17	-1.76	865667.0	56764983.15	1294
2012-03-19	66.38	67.05	65.54	66.54	0.5	0.76	1815179.0	120685422.45	1863
2012-03-18	64.2	66.54	63.86	66.04	1.84	2.87	2144290.0	140859485.55	2613
2012-03-17	64.2	64.36	63.53	64.2	0.17	0.27	634333.0	40627883.85	1046
2012-03-14	64.36	64.7	63.69	64.03	0.34	0.53	579830.0	37198062.3	975
2012-03-13	64.7	65.04	63.36	63.69	-0.67	-1.04	1282223.0	82448264.85	1911
2012-03-12	64.53	64.87	63.69	64.36	0.67	1.05	1119530.0	71981050.6	1752
2012-03-11	62.69	64.03	62.19	63.69	1.17	1.87	1190844.0	75380916.7	1684
2012-03-10	62.52	62.86	62.19	62.52	0.67	1.08	547898.0	34277336.65	910
2012-03-07	61.68	62.19	60.84	61.85	-1.01	-1.61	772279.0	47572488.5	1248
2012-03-06	63.86	64.03	62.19	62.86	-0.83	-1.3	962634.0	60814003.95	1376
2012-03-05	63.02	63.69	62.52	63.69	0.5	0.79	1124305.0	70931662.55	1342
2012-03-04	64.03	64.2	62.69	63.19	-0.84	-1.31	891660.0	56306015.75	1495
2012-03-03	64.87	65.37	63.69	64.03	-4.19	-6.14	1468005.0	94345785.05	2298
2012-02-29	67.38	68.56	67.05	68.22	0.84	1.25	1392506.0	94425437.2	1578
2012-02-28	68.39	68.89	66.04	67.38	-0.67	-0.98	1370317.0	92620512.6	1777
2012-02-27	68.05	68.39	67.21	68.05	0.67	0.99	838197.0	56816579.55	1213
2012-02-26	65.87	67.88	65.37	67.38	2.01	3.07	1586334.0	105993435.55	2105
2012-02-25	64.53	65.87	64.53	65.37	1.34	2.09	1055502.0	68938888.7	1303
2012-02-22	63.69	64.2	63.69	64.03	0.34	0.53	538993.0	34421997.35	611
2012-02-21	63.86	64.87	63.36	63.69	0.0	0.0	899073.0	57548266.75	907
2012-02-20	63.86	64.53	63.19	63.69	0.0	0.0	848131.0	54181253.25	1020
2012-02-19	62.86	64.36	62.52	63.69	0.83	1.32	949887.0	60377130.9	1112
2012-02-18	62.52	63.19	62.52	62.86	0.51	0.82	402902.0	25299056.8	576
2012-02-15	62.35	62.69	62.02	62.35	0.0	0.0	282874.0	17643315.65	376
2012-02-14	62.52	62.86	62.02	62.35	-0.17	-0.27	456362.0	28498356.05	556
2012-02-13	62.35	62.86	62.19	62.52	0.33	0.53	235033.0	14676663.8	374
2012-02-12	62.69	63.02	61.85	62.19	-0.33	-0.53	619466.0	38591197.15	876
2012-02-11	62.02	63.53	61.85	62.52	0.33	0.53	675428.0	42258247.15	958
2012-02-08	62.35	62.69	61.85	62.19	0.17	0.27	461245.0	28732651.7	598
2012-02-07	62.69	62.69	62.02	62.02	-0.67	-1.07	512430.0	31915374.05	739
2012-02-06	61.52	63.02	61.52	62.69	1.01	1.64	751122.0	46782854.0	992
[truncated: 2,707 more rows]
