# Supplementary material for: Effective short-term forecasts of Saudi stock price trends using technical indicators and large-scale multivariate time series
Source: PeerJ Comput Sci. 2023 Jan 6;9:e1205. doi: 10.7717/peerj-cs.1205 (PMC10280263; doi:10.7717/peerj-cs.1205)
Supplement: Supplemental Information 3 [file peerj-cs-09-1205-s003.zip › TASI Dataset 2021/JADWA REIT ALHARAMAIN_4332.csv]

date	open	high	low	close	change	change_percent	volume_traded	value_traded_SAR	number_trades
2020-03-19	6.1	6.21	6.08	6.21	0.06	0.98	804192.0	4943014.51	552
2020-03-18	6.16	6.18	6.11	6.15	0.01	0.16	550750.0	3389047.99	412
2020-03-17	6.09	6.17	6.08	6.14	-0.04	-0.65	649435.0	3981662.59	643
2020-03-16	6.53	6.53	6.16	6.18	-0.37	-5.65	1298990.0	8182562.04	976
2020-03-15	6.69	6.71	6.47	6.55	-0.09	-1.36	1006127.0	6567048.86	704
2020-03-12	6.5	6.64	6.45	6.64	-0.02	-0.3	596595.0	3908269.78	590
2020-03-11	6.98	6.98	6.5	6.66	-0.07	-1.04	1546836.0	10431804.62	1328
2020-03-10	6.5	6.88	6.5	6.73	-0.02	-0.3	3244559.0	21625474.68	2015
2020-03-09	7.02	7.02	6.43	6.75	-0.39	-5.46	1652334.0	10733785.74	1109
2020-03-08	7.5	7.5	7.11	7.14	-0.4	-5.31	571706.0	4178448.32	577
2020-03-05	7.62	7.62	7.54	7.54	-0.06	-0.79	373841.0	2829443.81	489
2020-03-04	7.57	7.62	7.57	7.6	-0.01	-0.13	316389.0	2404562.6	258
2020-03-03	7.6	7.61	7.55	7.61	0.06	0.79	275591.0	2092924.76	306
2020-03-02	7.35	7.6	7.35	7.55	0.07	0.94	315859.0	2363149.65	387
2020-03-01	7.5	7.51	7.47	7.48	-0.18	-2.35	287978.0	2159282.82	602
2020-02-27	7.74	7.74	7.57	7.66	-0.09	-1.16	580796.0	4448375.06	543
2020-02-26	7.84	7.84	7.74	7.75	-0.09	-1.15	481905.0	3737117.83	299
2020-02-25	7.8	8.0	7.75	7.84	0.04	0.51	268369.0	2111724.05	255
2020-02-24	7.86	7.86	7.75	7.8	-0.07	-0.89	617689.0	4829850.12	524
2020-02-23	7.91	7.91	7.87	7.87	-0.07	-0.88	351785.0	2774237.71	401
2020-02-20	7.96	7.97	7.9	7.94	-0.01	-0.13	391938.0	3111372.49	315
2020-02-19	7.89	7.96	7.88	7.95	0.06	0.76	241975.0	1912592.68	200
2020-02-18	7.89	7.9	7.89	7.89	-0.01	-0.13	92595.0	730516.41	187
2020-02-17	7.96	8.0	7.89	7.9	0.0	0.0	291617.0	2315591.58	276
2020-02-16	7.97	7.99	7.8	7.9	-0.09	-1.13	183825.0	1455902.62	365
2020-02-13	8.09	8.09	7.99	7.99	-0.05	-0.62	3285819.0	24614826.26	345
2020-02-12	8.11	8.11	8.03	8.04	-0.08	-0.99	70124.0	566802.12	247
2020-02-11	8.17	8.19	8.12	8.12	-0.08	-0.98	84774.0	691072.32	214
2020-02-10	8.3	8.3	8.15	8.2	-0.1	-1.2	94996.0	778505.52	225
2020-02-09	8.1	8.3	8.1	8.3	0.15	1.84	228568.0	1871181.82	234
2020-02-06	8.32	8.32	8.0	8.15	-0.17	-2.04	519252.0	4248689.89	647
2020-02-05	8.55	8.55	8.31	8.32	-0.28	-3.26	1223079.0	10194842.64	973
2020-02-04	8.89	8.89	8.58	8.6	-0.3	-3.37	747536.0	6462741.42	806
2020-02-03	8.89	8.94	8.89	8.9	0.04	0.45	285507.0	2545395.83	174
2020-02-02	8.96	8.99	8.85	8.86	-0.14	-1.56	154264.0	1373257.9	206
2020-01-30	8.89	9.0	8.89	9.0	0.11	1.24	382719.0	3434061.6	319
2020-01-29	8.86	8.91	8.86	8.89	0.05	0.57	178125.0	1582485.07	95
2020-01-28	8.86	8.86	8.82	8.84	-0.06	-0.67	83464.0	737131.62	134
2020-01-27	8.85	8.92	8.83	8.9	0.05	0.56	462113.0	4111190.18	277
2020-01-26	8.71	8.88	8.7	8.85	0.13	1.49	550468.0	4844220.33	337
2020-01-23	8.72	8.73	8.7	8.72	0.02	0.23	553401.0	4823804.97	184
2020-01-22	8.69	8.71	8.62	8.7	0.0	0.0	321045.0	2791016.01	163
2020-01-21	8.5	8.7	8.5	8.7	0.16	1.87	471787.0	4077179.19	289
2020-01-20	8.5	8.55	8.45	8.54	0.07	0.83	224660.0	1911051.74	181
2020-01-19	8.45	8.47	8.45	8.47	0.01	0.12	78006.0	659447.5	101
2020-01-16	8.44	8.46	8.4	8.46	0.0	0.0	115521.0	975928.62	139
2020-01-15	8.39	8.46	8.35	8.46	0.15	1.81	391207.0	3285419.5	212
2020-01-14	8.3	8.39	8.3	8.31	0.05	0.61	395329.0	3293785.42	182
2020-01-13	8.24	8.32	8.24	8.26	0.05	0.61	337285.0	2792883.37	233
2020-01-12	8.2	8.22	8.2	8.21	0.04	0.49	64459.0	528816.22	143
2020-01-09	8.17	8.17	8.15	8.17	0.07	0.86	219996.0	1795660.17	127
2020-01-08	8.08	8.14	8.04	8.1	0.0	0.0	209753.0	1701030.58	180
2020-01-07	8.15	8.17	8.1	8.1	0.0	0.0	48509.0	394518.52	103
2020-01-06	8.13	8.13	8.1	8.1	-0.05	-0.61	123761.0	1003900.57	178
2020-01-05	8.12	8.15	8.12	8.15	-0.06	-0.73	124521.0	1013783.03	187
2020-01-02	8.14	8.21	8.11	8.21	0.08	0.98	287874.0	2354887.52	165
2020-01-01	8.13	8.18	8.13	8.13	-0.05	-0.61	156410.0	1274495.12	196
2019-12-31	8.2	8.21	8.18	8.18	-0.01	-0.12	102641.0	841409.68	157
2019-12-30	8.19	8.2	8.16	8.19	0.02	0.24	252577.0	2065688.67	281
2019-12-29	8.19	8.19	8.17	8.17	0.03	0.37	192499.0	1574948.83	259
2019-12-26	8.09	8.15	8.05	8.14	0.07	0.87	304349.0	2466840.63	850
2019-12-25	8.03	8.09	8.03	8.07	0.07	0.88	284981.0	2298418.17	265
2019-12-24	7.96	8.04	7.96	8.0	0.06	0.76	547606.0	4384826.27	382
2019-12-23	7.9	7.94	7.87	7.94	0.05	0.63	303658.0	2402354.83	249
2019-12-22	7.94	7.95	7.8	7.89	0.04	0.51	152796.0	1200851.17	218
2019-12-19	7.95	7.96	7.82	7.85	-0.05	-0.63	420055.0	3318519.22	310
2019-12-18	7.8	7.99	7.76	7.9	0.12	1.54	557289.0	4402296.22	462
2019-12-17	7.79	7.79	7.76	7.78	0.02	0.26	210639.0	1636568.28	131
2019-12-16	7.72	7.79	7.7	7.76	0.06	0.78	303885.0	2352720.53	251
2019-12-15	7.74	7.74	7.67	7.7	0.0	0.0	171982.0	1324486.99	146
2019-12-12	7.7	7.72	7.63	7.7	-0.04	-0.52	143574.0	1105430.49	174
2019-12-11	7.69	7.74	7.69	7.74	0.07	0.91	771804.0	5948787.83	215
2019-12-10	7.66	7.72	7.65	7.67	0.0	0.0	108410.0	831196.63	144
2019-12-09	7.66	7.69	7.66	7.67	0.01	0.13	92925.0	713402.78	124
2019-12-08	7.64	7.68	7.63	7.66	0.02	0.26	191346.0	1465973.52	155
2019-12-05	7.61	7.65	7.61	7.64	0.04	0.53	70551.0	538181.43	81
2019-12-04	7.64	7.64	7.6	7.6	-0.02	-0.26	166071.0	1266126.61	117
2019-12-03	7.61	7.62	7.59	7.62	0.04	0.53	75710.0	575666.77	77
2019-12-02	7.6	7.6	7.58	7.58	-0.03	-0.39	35246.0	267506.59	95
2019-12-01	7.62	7.62	7.57	7.61	0.01	0.13	69089.0	524802.24	116
2019-11-28	7.6	7.6	7.59	7.6	0.01	0.13	97445.0	740366.53	103
2019-11-27	7.55	7.59	7.54	7.59	0.04	0.53	97761.0	739283.85	161
2019-11-26	7.56	7.56	7.54	7.55	-0.02	-0.26	129423.0	977086.11	115
2019-11-25	7.53	7.57	7.53	7.57	0.02	0.26	35370.0	267484.3	96
2019-11-24	7.6	7.6	7.54	7.55	-0.02	-0.26	88645.0	670326.63	113
2019-11-21	7.59	7.59	7.56	7.57	0.02	0.26	75221.0	569597.95	107
2019-11-20	7.58	7.58	7.54	7.55	0.0	0.0	181581.0	1370569.06	243
2019-11-19	7.55	7.59	7.55	7.55	0.01	0.13	303623.0	2292550.48	243
2019-11-18	7.58	7.6	7.54	7.54	-0.04	-0.53	207902.0	1570629.94	276
2019-11-17	7.56	7.6	7.55	7.58	0.01	0.13	142627.0	1079458.11	209
2019-11-14	7.55	7.6	7.55	7.57	0.0	0.0	126001.0	953981.49	144
2019-11-13	7.58	7.6	7.57	7.57	-0.01	-0.13	146010.0	1107477.57	111
2019-11-12	7.61	7.62	7.58	7.58	-0.02	-0.26	250818.0	1906058.79	194
2019-11-11	7.63	7.63	7.59	7.6	-0.03	-0.39	212682.0	1617634.72	207
2019-11-10	7.65	7.65	7.61	7.63	-0.01	-0.13	113359.0	864764.41	119
2019-11-07	7.66	7.66	7.64	7.64	-0.01	-0.13	160075.0	1224772.03	103
2019-11-06	7.65	7.65	7.65	7.65	0.0	0.0	29961.0	229087.07	77
2019-11-05	7.65	7.65	7.65	7.65	-0.03	-0.39	86859.0	664494.09	55
2019-11-04	7.64	7.68	7.64	7.68	0.02	0.26	58819.0	450243.98	66
2019-11-03	7.67	7.67	7.66	7.66	-0.03	-0.39	62792.0	481321.77	92
2019-10-31	7.69	7.69	7.69	7.69	0.01	0.13	20995.0	161783.24	61
2019-10-30	7.69	7.7	7.67	7.68	0.02	0.26	56328.0	433192.83	64
2019-10-29	7.7	7.7	7.62	7.66	-0.03	-0.39	200170.0	1531513.14	118
2019-10-28	7.74	7.74	7.69	7.69	-0.05	-0.65	86513.0	667494.13	122
2019-10-27	7.74	7.75	7.74	7.74	0.01	0.13	90296.0	699234.9	91
2019-10-24	7.72	7.73	7.72	7.73	0.03	0.39	53434.0	412896.72	87
2019-10-23	7.69	7.7	7.68	7.7	-0.01	-0.13	40046.0	307915.66	71
2019-10-22	7.71	7.71	7.69	7.71	0.03	0.39	36730.0	282885.15	48
2019-10-21	7.72	7.72	7.67	7.68	-0.02	-0.26	67270.0	517148.83	74
2019-10-20	7.7	7.72	7.69	7.7	0.03	0.39	156760.0	1208329.96	143
2019-10-17	7.66	7.67	7.66	7.67	0.07	0.92	26588.0	203735.83	72
2019-10-16	7.65	7.65	7.6	7.6	-0.05	-0.65	61185.0	466255.38	133
2019-10-15	7.68	7.69	7.65	7.65	-0.03	-0.39	2140178.0	16455287.22	92
2019-10-14	7.7	7.72	7.68	7.68	0.0	0.0	189875.0	1460169.69	84
2019-10-13	7.69	7.69	7.68	7.68	-0.01	-0.13	28779.0	221206.44	63
2019-10-10	7.71	7.71	7.69	7.69	0.0	0.0	144291.0	1110290.18	99
2019-10-09	7.73	7.73	7.69	7.69	-0.02	-0.26	205070.0	1579991.33	144
2019-10-08	7.72	7.72	7.7	7.71	0.0	0.0	143499.0	1105382.57	151
2019-10-07	7.75	7.77	7.71	7.71	-0.04	-0.52	131733.0	1019531.06	144
2019-10-06	7.7	7.75	7.7	7.75	0.05	0.65	136541.0	1056408.26	93
2019-10-03	7.74	7.74	7.69	7.7	-0.04	-0.52	552188.0	4256485.14	238
2019-10-02	7.75	7.78	7.74	7.74	-0.02	-0.26	170499.0	1323228.57	132
2019-10-01	7.81	7.85	7.75	7.76	-0.02	-0.26	576876.0	4495310.81	301
2019-09-30	7.8	7.82	7.78	7.78	0.0	0.0	125177.0	975901.47	107
2019-09-29	7.8	7.82	7.78	7.78	0.01	0.13	265266.0	2070624.22	110
2019-09-26	7.81	7.81	7.77	7.77	-0.05	-0.64	236852.0	1844959.91	127
2019-09-25	7.8	7.82	7.78	7.82	0.03	0.39	165407.0	1289321.74	119
2019-09-24	7.76	7.8	7.76	7.79	0.02	0.26	190755.0	1485595.54	99
2019-09-22	7.79	7.8	7.77	7.77	-0.01	-0.13	92437.0	719370.87	43
2019-09-19	7.78	7.78	7.7	7.78	0.05	0.65	267175.0	2069090.77	116
2019-09-18	7.72	7.75	7.72	7.73	-0.02	-0.26	138924.0	1073288.7	56
2019-09-17	7.71	7.8	7.7	7.75	0.03	0.39	38906.0	301388.44	63
2019-09-16	7.75	7.76	7.7	7.72	-0.02	-0.26	146244.0	1128867.95	106
2019-09-15	7.7	7.78	7.7	7.74	-0.02	-0.26	64125.0	496149.99	87
2019-09-12	7.76	7.76	7.76	7.76	0.02	0.26	12019.0	93285.12	37
2019-09-11	7.75	7.79	7.72	7.74	-0.04	-0.51	274801.0	2130939.99	123
2019-09-10	7.79	7.79	7.78	7.78	-0.02	-0.26	26090.0	203070.61	66
2019-09-09	7.76	7.8	7.75	7.8	0.02	0.26	129724.0	1010576.93	81
2019-09-08	7.78	7.78	7.78	7.78	0.01	0.13	17944.0	139592.63	54
2019-09-05	7.77	7.77	7.76	7.77	0.0	0.0	133796.0	1038526.68	93
2019-09-04	7.78	7.78	7.77	7.77	0.01	0.13	39112.0	304164.44	62
2019-09-03	7.8	7.8	7.76	7.76	-0.02	-0.26	28772.0	223803.0	58
2019-09-02	7.74	7.8	7.74	7.78	0.04	0.52	78433.0	610264.6	84
2019-09-01	7.75	7.76	7.7	7.74	-0.02	-0.26	236623.0	1832533.17	147
2019-08-29	7.75	7.78	7.75	7.76	0.01	0.13	32574.0	253076.54	70
2019-08-28	7.75	7.75	7.75	7.75	0.0	0.0	49355.0	382733.99	55
2019-08-27	7.77	7.77	7.74	7.75	-0.05	-0.64	181573.0	1408059.89	125
2019-08-26	7.76	7.8	7.75	7.8	0.04	0.52	135441.0	1050368.99	91
2019-08-25	7.78	7.78	7.76	7.76	-0.04	-0.51	92189.0	716785.56	138
2019-08-22	7.8	7.81	7.79	7.8	-0.01	-0.13	85819.0	669202.98	112
2019-08-21	7.85	7.85	7.79	7.81	-0.02	-0.26	89000.0	695783.79	87
2019-08-20	7.85	7.87	7.8	7.83	-0.05	-0.63	110327.0	864283.69	139
2019-08-19	7.88	7.89	7.86	7.88	0.03	0.38	61327.0	483156.0	86
2019-08-18	7.81	7.86	7.8	7.85	-0.05	-0.63	77796.0	609027.77	133
2019-08-08	7.89	7.9	7.89	7.9	-0.01	-0.13	48723.0	384717.6	98
2019-08-07	7.87	7.91	7.87	7.91	0.02	0.25	77574.0	612603.23	91
2019-08-06	7.88	7.89	7.87	7.89	0.01	0.13	40777.0	321492.53	108
2019-08-05	7.87	7.9	7.83	7.88	0.0	0.0	77687.0	611420.77	87
2019-08-04	7.89	7.9	7.88	7.88	-0.02	-0.25	38415.0	303122.89	86
2019-08-01	7.9	7.9	7.87	7.9	-0.03	-0.38	89200.0	704103.44	138
2019-07-31	7.91	7.93	7.91	7.93	0.01	0.13	148954.0	1180762.86	101
2019-07-30	7.9	7.92	7.9	7.92	0.03	0.38	283498.0	2243946.58	130
2019-07-29	7.9	7.9	7.89	7.89	-0.02	-0.25	44205.0	348956.95	100
2019-07-28	7.91	7.92	7.9	7.91	0.0	0.0	92809.0	733832.78	121
2019-07-25	7.9	7.92	7.89	7.91	0.01	0.13	86161.0	680656.16	114
2019-07-24	7.92	7.93	7.89	7.9	0.0	0.0	79740.0	630355.85	88
2019-07-23	7.9	7.91	7.9	7.9	-0.02	-0.25	94504.0	746700.73	103
2019-07-22	7.93	7.93	7.91	7.92	-0.03	-0.38	98002.0	776108.35	120
2019-07-21	8.08	8.08	7.91	7.95	-0.12	-1.49	242908.0	1935234.33	336
2019-07-18	8.21	8.21	8.05	8.07	-0.28	-3.35	1066956.0	8632121.49	630
2019-07-17	8.29	8.35	8.29	8.35	0.02	0.24	463603.0	3636720.36	152
2019-07-16	8.4	8.4	8.33	8.33	-0.02	-0.24	116888.0	975554.4	144
2019-07-15	8.36	8.39	8.35	8.35	0.0	0.0	341541.0	2629201.02	79
2019-07-14	8.41	8.41	8.33	8.35	-0.05	-0.6	121259.0	1014473.71	121
2019-07-11	8.35	8.4	8.3	8.4	0.1	1.2	189774.0	1585828.21	168
2019-07-10	8.26	8.39	8.26	8.3	0.09	1.1	979945.0	7938178.16	289
2019-07-09	8.2	8.24	8.19	8.21	-0.03	-0.36	87957.0	722198.43	123
2019-07-08	8.3	8.3	8.21	8.24	-0.02	-0.24	57503.0	474483.23	84
2019-07-07	8.28	8.4	8.26	8.26	0.06	0.73	863844.0	7173901.9	223
2019-07-04	8.11	8.2	8.11	8.2	0.11	1.36	151085.0	1229248.49	128
2019-07-03	8.05	8.12	8.04	8.09	0.07	0.87	126636.0	1023385.26	111
2019-07-02	8.04	8.05	8.01	8.02	0.02	0.25	70898.0	569300.74	78
2019-07-01	8.01	8.05	8.0	8.0	-0.01	-0.12	119555.0	959597.01	135
2019-06-30	8.04	8.04	8.0	8.01	0.01	0.13	113021.0	905354.47	142
2019-06-27	8.0	8.0	7.96	8.0	0.05	0.63	208706.0	1667784.1	217
2019-06-26	8.0	8.0	7.95	7.95	-0.05	-0.63	69670.0	555145.82	116
2019-06-25	7.87	8.0	7.87	8.0	0.15	1.91	267757.0	2131765.43	287
2019-06-24	7.86	7.86	7.84	7.85	-0.01	-0.13	38176.0	299748.8	60
2019-06-23	7.83	7.86	7.83	7.86	0.02	0.26	78633.0	617395.45	82
2019-06-20	7.84	7.85	7.84	7.84	-0.03	-0.38	48548.0	380726.83	80
2019-06-19	7.82	7.9	7.82	7.87	0.03	0.38	120150.0	945029.96	143
2019-06-18	7.83	7.85	7.82	7.84	0.02	0.26	51926.0	406834.49	54
2019-06-17	7.85	7.85	7.82	7.82	0.01	0.13	103502.0	810959.53	67
2019-06-16	7.84	7.84	7.81	7.81	0.02	0.26	33892.0	264990.26	46
2019-06-13	7.75	7.96	7.75	7.79	-0.01	-0.13	487473.0	3812529.46	284
2019-06-12	7.8	7.8	7.78	7.8	0.0	0.0	129156.0	1006722.89	90
2019-06-11	7.8	7.8	7.79	7.8	0.0	0.0	110100.0	858305.8	100
2019-06-10	7.79	7.8	7.79	7.8	0.03	0.39	169731.0	1323364.75	105
2019-06-09	7.79	7.8	7.77	7.77	-0.02	-0.26	202971.0	1582275.28	104
2019-05-30	7.8	7.8	7.76	7.79	0.04	0.52	87667.0	681837.79	65
2019-05-29	7.75	7.75	7.75	7.75	-0.01	-0.13	10092.0	78295.82	27
2019-05-28	7.75	7.76	7.75	7.76	0.06	0.78	15577.0	120813.7	34
2019-05-27	7.7	7.7	7.7	7.7	-0.06	-0.77	22199.0	171066.47	83
2019-05-26	7.75	7.79	7.75	7.76	-0.02	-0.26	104416.0	811532.98	88
2019-05-23	7.85	7.85	7.78	7.78	-0.05	-0.64	19771.0	154150.23	48
2019-05-22	7.83	7.83	7.83	7.83	0.04	0.51	15664.0	122408.86	37
2019-05-21	7.76	7.79	7.76	7.79	-0.01	-0.13	12608.0	98049.18	24
2019-05-20	7.8	7.8	7.8	7.8	-0.05	-0.64	30504.0	237190.32	61
2019-05-19	7.76	7.85	7.76	7.85	0.09	1.16	198661.0	1549983.05	129
2019-05-16	7.7	7.76	7.7	7.76	0.1	1.31	71498.0	552775.57	87
2019-05-15	7.6	7.67	7.6	7.66	0.06	0.79	74348.0	568795.33	91
2019-05-14	7.6	7.7	7.5	7.6	-0.05	-0.65	164779.0	1249130.91	165
2019-05-13	7.76	7.76	7.65	7.65	-0.12	-1.54	116674.0	899906.98	135
2019-05-12	7.83	7.83	7.77	7.77	-0.03	-0.38	131351.0	1021733.68	100
2019-05-09	7.83	7.83	7.8	7.8	0.01	0.13	34656.0	270772.3	51
2019-05-08	7.79	7.79	7.79	7.79	0.01	0.13	14349.0	111834.09	32
2019-05-07	7.78	7.8	7.78	7.78	-0.01	-0.13	126171.0	982431.48	46
2019-05-06	7.78	7.79	7.76	7.79	-0.01	-0.13	76105.0	591804.56	70
2019-05-05	7.81	7.81	7.78	7.8	-0.05	-0.64	88744.0	691620.01	99
2019-05-02	7.95	7.95	7.8	7.85	-0.2	-2.48	325691.0	2559805.51	344
2019-05-01	7.86	8.13	7.84	8.05	0.18	2.29	487080.0	3911863.53	479
2019-04-30	7.88	7.88	7.85	7.87	0.04	0.51	59846.0	470579.73	90
2019-04-29	7.83	7.85	7.81	7.83	0.01	0.13	100653.0	788241.52	77
2019-04-28	7.84	7.89	7.82	7.82	0.0	0.0	54385.0	427252.94	149
2019-04-25	7.88	7.88	7.78	7.82	-0.06	-0.76	57140.0	446380.89	108
2019-04-24	7.78	7.88	7.76	7.88	0.1	1.29	189872.0	1480551.71	137
2019-04-23	7.84	7.84	7.78	7.78	-0.01	-0.13	126522.0	987440.29	100
2019-04-22	7.8	7.85	7.79	7.79	-0.11	-1.39	249940.0	1954173.52	242
2019-04-21	7.8	8.25	7.8	7.9	0.12	1.54	771611.0	6193921.32	871
2019-04-18	7.79	7.79	7.77	7.78	0.0	0.0	47795.0	371622.55	41
2019-04-17	7.8	7.8	7.75	7.78	-0.03	-0.38	43393.0	337131.72	51
2019-04-16	7.8	7.81	7.78	7.81	0.01	0.13	36085.0	281542.4	61
2019-04-15	7.8	7.8	7.74	7.8	0.01	0.13	30927.0	240626.3	39
2019-04-14	7.8	7.81	7.78	7.79	0.03	0.39	132135.0	1029261.29	73
2019-04-11	7.75	7.76	7.75	7.76	0.01	0.13	119272.0	924465.35	114
2019-04-10	7.77	7.77	7.75	7.75	-0.02	-0.26	115555.0	897730.07	76
2019-04-09	7.77	7.8	7.71	7.77	0.02	0.26	212076.0	1646507.27	162
2019-04-08	7.73	7.75	7.7	7.75	-0.03	-0.39	118419.0	914641.81	168
2019-04-07	7.87	7.87	7.7	7.78	0.0	0.0	363667.0	2817657.34	390
2019-04-04	7.78	8.3	7.78	7.78	0.13	1.7	1926519.0	15585043.98	1557
2019-04-03	7.65	7.68	7.65	7.65	0.01	0.13	199163.0	1524722.06	79
2019-04-02	7.63	7.65	7.63	7.64	0.01	0.13	68522.0	523693.05	72
2019-04-01	7.68	7.79	7.63	7.63	-0.05	-0.65	211110.0	1622546.76	322
2019-03-31	7.63	7.72	7.61	7.68	0.05	0.66	345776.0	2649837.14	306
2019-03-28	7.6	7.63	7.6	7.63	0.03	0.39	240127.0	1827440.83	135
2019-03-27	7.6	7.6	7.6	7.6	0.05	0.66	54483.0	414038.88	77
2019-03-26	7.58	7.58	7.55	7.55	0.0	0.0	34744.0	263076.36	59
2019-03-25	7.6	7.6	7.55	7.55	-0.05	-0.66	219461.0	1660253.82	130
2019-03-24	7.61	7.61	7.6	7.6	0.0	0.0	68671.0	522090.45	83
2019-03-21	7.67	7.67	7.6	7.6	-0.04	-0.52	110420.0	842457.56	119
2019-03-20	7.6	7.66	7.6	7.64	0.04	0.53	118371.0	902701.67	116
2019-03-19	7.57	7.6	7.57	7.6	0.03	0.4	134334.0	1020202.23	107
2019-03-18	7.57	7.58	7.56	7.57	-0.02	-0.26	87311.0	660789.09	95
2019-03-17	7.6	7.62	7.56	7.59	-0.01	-0.13	259557.0	1970311.04	215
2019-03-14	7.6	7.64	7.6	7.6	0.0	0.0	242288.0	1844775.72	179
2019-03-13	7.6	7.6	7.59	7.6	-0.02	-0.26	156765.0	1191430.66	110
2019-03-12	7.69	7.69	7.6	7.62	-0.06	-0.78	165682.0	1262149.69	180
2019-03-11	7.59	7.68	7.55	7.68	0.12	1.59	210932.0	1610213.93	190
2019-03-10	7.66	7.7	7.55	7.56	-0.09	-1.18	429766.0	3271049.06	280
2019-03-07	7.6	7.7	7.6	7.65	0.1	1.32	735350.0	5628345.28	398
2019-03-06	7.55	7.56	7.53	7.55	0.0	0.0	145427.0	1097954.85	103
2019-03-05	7.58	7.6	7.55	7.55	0.0	0.0	246788.0	1871225.97	126
2019-03-04	7.63	7.63	7.54	7.55	-0.05	-0.66	354184.0	2679080.5	141
2019-03-03	7.62	7.62	7.58	7.6	-0.03	-0.39	101893.0	775405.39	136
2019-02-28	7.68	7.68	7.63	7.63	-0.06	-0.78	47346.0	361826.53	71
2019-02-27	7.65	7.69	7.6	7.69	0.01	0.13	98057.0	750286.41	137
2019-02-26	7.63	7.69	7.63	7.68	0.05	0.66	151504.0	1162915.84	115
2019-02-25	7.69	7.69	7.6	7.63	-0.21	-2.68	311548.0	2382948.93	263
2019-02-24	7.85	7.9	7.84	7.84	0.01	0.13	358309.0	2815060.25	232
2019-02-21	7.79	7.86	7.77	7.83	0.04	0.51	227082.0	1778003.9	131
2019-02-20	7.82	7.88	7.79	7.79	-0.1	-1.27	212900.0	1663866.54	132
2019-02-19	7.87	7.89	7.77	7.89	0.05	0.64	393810.0	3087217.27	239
2019-02-18	7.81	7.91	7.8	7.84	0.15	1.95	916001.0	7196208.44	661
2019-02-17	7.7	7.7	7.64	7.69	0.01	0.13	130861.0	1005806.05	113
2019-02-14	7.63	7.68	7.61	7.68	0.11	1.45	123539.0	944256.83	95
2019-02-13	7.62	7.66	7.57	7.57	-0.13	-1.69	127491.0	970415.91	129
2019-02-12	7.6	7.7	7.59	7.7	0.15	1.99	85939.0	656084.76	114
2019-02-11	7.56	7.56	7.55	7.55	-0.01	-0.13	40384.0	305088.85	46
2019-02-10	7.53	7.56	7.53	7.56	0.0	0.0	40306.0	304002.81	71
2019-02-07	7.55	7.58	7.55	7.56	-0.02	-0.26	39580.0	299387.68	48
2019-02-06	7.6	7.6	7.54	7.58	-0.01	-0.13	77121.0	583772.59	103
2019-02-05	7.6	7.63	7.59	7.59	-0.01	-0.13	94855.0	721512.7	88
2019-02-04	7.6	7.64	7.6	7.6	-0.02	-0.26	154441.0	1174802.25	110
2019-02-03	7.65	7.66	7.6	7.62	-0.04	-0.52	138371.0	1055722.48	131
2019-01-31	7.7	7.7	7.66	7.66	-0.01	-0.13	80502.0	619113.53	85
2019-01-30	7.69	7.7	7.66	7.67	-0.03	-0.39	172782.0	1326723.0	178
2019-01-29	7.73	7.73	7.7	7.7	-0.03	-0.39	93214.0	718586.38	102
2019-01-28	7.78	7.78	7.71	7.73	-0.05	-0.64	89914.0	695198.37	151
2019-01-27	7.75	7.78	7.73	7.78	-0.08	-1.02	112764.0	874102.46	207
2019-01-24	7.65	7.86	7.64	7.86	0.17	2.21	271200.0	2103165.09	137
2019-01-23	7.57	7.7	7.57	7.69	0.09	1.18	110526.0	845434.1	100
2019-01-22	7.52	7.61	7.51	7.6	0.04	0.53	167836.0	1270571.72	88
2019-01-21	7.51	7.58	7.51	7.56	0.02	0.27	138629.0	1047042.77	96
2019-01-20	7.54	7.54	7.54	7.54	0.02	0.27	22316.0	168089.11	30
2019-01-17	7.55	7.58	7.5	7.52	-0.03	-0.4	196646.0	1480672.45	97
2019-01-16	7.56	7.56	7.55	7.55	0.0	0.0	22401.0	169363.03	53
2019-01-15	7.55	7.55	7.55	7.55	0.05	0.67	63707.0	480889.48	52
2019-01-14	7.54	7.54	7.5	7.5	-0.07	-0.92	36906.0	277449.12	56
2019-01-13	7.5	7.58	7.5	7.57	0.1	1.34	150689.0	1136568.74	122
2019-01-10	7.5	7.5	7.47	7.47	0.01	0.13	62976.0	471672.12	67
2019-01-09	7.51	7.51	7.4	7.46	-0.04	-0.53	108935.0	811901.02	117
2019-01-08	7.5	7.53	7.48	7.5	0.0	0.0	168997.0	1267224.82	107
2019-01-07	7.53	7.53	7.49	7.5	0.0	0.0	71911.0	539921.41	75
2019-01-06	7.56	7.56	7.5	7.5	-0.06	-0.79	107017.0	804358.79	125
2019-01-03	7.52	7.6	7.52	7.56	0.04	0.53	42646.0	322569.63	69
2019-01-02	7.56	7.56	7.52	7.52	-0.03	-0.4	54470.0	411072.13	82
2019-01-01	7.52	7.57	7.52	7.55	0.05	0.67	133102.0	1005923.26	125
2018-12-31	7.47	7.5	7.47	7.5	0.03	0.4	110421.0	827104.91	84
2018-12-30	7.47	7.47	7.47	7.47	0.03	0.4	69081.0	515965.14	51
2018-12-27	7.45	7.45	7.44	7.44	0.0	0.0	41973.0	312650.68	67
2018-12-26	7.43	7.44	7.39	7.44	0.0	0.0	32365.0	240202.02	47
2018-12-25	7.37	7.44	7.36	7.44	0.03	0.4	78131.0	577558.93	71
2018-12-24	7.36	7.41	7.36	7.41	0.08	1.09	92095.0	679375.21	97
2018-12-23	7.3	7.38	7.3	7.33	-0.07	-0.95	176811.0	1293797.71	146
2018-12-20	7.46	7.5	7.4	7.4	-0.08	-1.07	128532.0	956434.1	148
2018-12-19	7.5	7.5	7.46	7.48	-0.07	-0.93	55441.0	415008.89	75
2018-12-18	7.5	7.55	7.49	7.55	0.05	0.67	142351.0	1068003.98	104
2018-12-17	7.52	7.54	7.5	7.5	0.0	0.0	89759.0	675946.7	56
2018-12-16	7.55	7.55	7.5	7.5	-0.05	-0.66	101217.0	760010.17	96
2018-12-13	7.5	7.55	7.49	7.55	0.07	0.94	116555.0	876569.24	105
2018-12-12	7.49	7.5	7.48	7.48	-0.02	-0.27	50414.0	377767.65	69
2018-12-11	7.45	7.5	7.43	7.5	0.1	1.35	105456.0	786009.18	102
2018-12-10	7.38	7.45	7.38	7.4	0.03	0.41	107488.0	798740.03	77
2018-12-09	7.43	7.43	7.37	7.37	-0.06	-0.81	69381.0	513636.3	95
2018-12-06	7.43	7.45	7.4	7.43	-0.03	-0.4	194013.0	1438810.88	131
2018-12-05	7.45	7.46	7.42	7.46	0.02	0.27	138082.0	1026770.02	111
2018-12-04	7.45	7.6	7.44	7.44	-0.01	-0.13	283736.0	2126577.29	282
2018-12-03	7.45	7.6	7.43	7.45	0.0	0.0	402306.0	3017368.27	287
2018-12-02	7.42	7.45	7.37	7.45	0.03	0.4	192548.0	1425763.6	132
2018-11-29	7.42	7.42	7.42	7.42	0.07	0.95	43935.0	325320.79	68
2018-11-28	7.35	7.35	7.35	7.35	-0.03	-0.41	21715.0	159808.61	43
2018-11-27	7.35	7.38	7.35	7.38	-0.02	-0.27	50499.0	372125.79	77
2018-11-26	7.4	7.4	7.4	7.4	0.0	0.0	71029.0	525145.64	79
2018-11-25	7.3	7.4	7.3	7.4	0.09	1.23	67836.0	498433.22	106
2018-11-22	7.35	7.36	7.3	7.31	0.01	0.14	91057.0	667596.75	79
2018-11-21	7.3	7.35	7.3	7.3	-0.02	-0.27	97669.0	714717.53	80
2018-11-20	7.31	7.32	7.3	7.32	0.0	0.0	231562.0	1691542.85	113
2018-11-19	7.34	7.34	7.32	7.32	-0.04	-0.54	78967.0	578677.08	153
2018-11-18	7.38	7.38	7.35	7.36	-0.04	-0.54	110430.0	813959.41	140
2018-11-15	7.4	7.4	7.37	7.4	0.04	0.54	107321.0	793332.63	124
2018-11-14	7.46	7.5	7.35	7.36	-0.14	-1.87	428447.0	3177421.24	274
2018-11-13	7.55	7.55	7.48	7.5	0.0	0.0	239805.0	1801242.47	179
2018-11-12	7.51	7.56	7.5	7.5	0.01	0.13	179937.0	1354436.67	166
2018-11-11	7.49	7.5	7.45	7.49	-0.03	-0.4	87385.0	654108.28	115
2018-11-08	7.57	7.57	7.52	7.52	-0.03	-0.4	58311.0	440000.76	95
2018-11-07	7.56	7.56	7.5	7.55	-0.01	-0.13	61993.0	466988.46	92
2018-11-06	7.62	7.62	7.47	7.56	-0.1	-1.31	244445.0	1847015.8	211
2018-11-05	7.58	7.85	7.56	7.66	0.08	1.06	2234166.0	17299663.48	804
2018-11-04	7.59	7.6	7.55	7.58	0.0	0.0	286404.0	2172058.48	127
2018-11-01	7.58	7.58	7.55	7.58	0.0	0.0	157333.0	1191091.78	149
2018-10-31	7.59	7.59	7.56	7.58	-0.03	-0.39	282642.0	2141314.39	146
2018-10-30	7.52	7.62	7.52	7.61	0.08	1.06	135786.0	1027283.04	111
2018-10-29	7.54	7.67	7.53	7.53	0.01	0.13	299541.0	2270053.94	272
2018-10-28	7.5	7.56	7.49	7.52	0.01	0.13	244236.0	1833245.98	139
2018-10-25	7.47	7.57	7.46	7.51	0.01	0.13	665780.0	4997784.51	359
2018-10-24	7.47	7.5	7.42	7.5	0.08	1.08	130807.0	978531.12	117
2018-10-23	7.27	7.51	7.27	7.42	0.08	1.09	122172.0	901182.72	97
2018-10-22	7.38	7.38	7.25	7.34	-0.11	-1.48	152169.0	1113958.69	179
2018-10-21	7.41	7.46	7.3	7.45	-0.1	-1.32	168627.0	1245144.35	133
2018-10-18	7.52	7.55	7.51	7.55	0.0	0.0	136557.0	1029757.08	108
2018-10-17	7.55	7.55	7.51	7.55	0.05	0.67	95709.0	720744.27	91
2018-10-16	7.6	7.6	7.45	7.5	-0.1	-1.32	169282.0	1272325.27	144
2018-10-15	7.57	7.63	7.48	7.6	0.1	1.33	108118.0	815298.4	149
2018-10-14	7.75	7.75	7.5	7.5	-0.22	-2.85	168391.0	1284173.33	197
2018-10-11	7.8	7.8	7.71	7.72	-0.12	-1.53	165927.0	1284655.93	118
2018-10-10	7.85	7.9	7.78	7.84	-0.06	-0.76	50982.0	399209.41	82
2018-10-09	7.94	7.96	7.61	7.9	-0.05	-0.63	186308.0	1453891.51	168
2018-10-08	7.95	7.99	7.95	7.95	0.0	0.0	160627.0	1281693.65	75
2018-10-07	7.99	7.99	7.93	7.95	0.05	0.63	40513.0	322530.45	76
2018-10-04	7.9	7.9	7.9	7.9	0.0	0.0	28465.0	225181.36	59
2018-10-03	7.97	7.97	7.6	7.9	-0.1	-1.25	153926.0	1212860.26	170
2018-10-02	8.0	8.0	8.0	8.0	0.02	0.25	103279.0	825647.44	58
2018-10-01	8.02	8.02	7.98	7.98	0.0	0.0	73011.0	584049.4	77
2018-09-30	8.0	8.0	7.98	7.98	0.0	0.0	32344.0	258467.46	66
2018-09-27	8.0	8.0	7.98	7.98	0.0	0.0	42272.0	337817.46	67
2018-09-26	7.98	7.98	7.98	7.98	0.0	0.0	22776.0	181888.55	43
2018-09-25	8.0	8.0	7.98	7.98	-0.01	-0.13	75792.0	606078.66	94
2018-09-20	8.0	8.04	7.98	7.99	-0.04	-0.5	123627.0	988273.51	90
2018-09-19	8.02	8.03	8.0	8.03	0.03	0.38	53318.0	427604.02	51
2018-09-18	8.0	8.05	8.0	8.0	-0.02	-0.25	47500.0	380876.07	62
2018-09-17	8.02	8.04	8.0	8.02	0.02	0.25	51953.0	416323.3	75
2018-09-16	8.0	8.0	8.0	8.0	0.01	0.13	13761.0	110021.59	38
2018-09-13	8.0	8.03	7.94	7.99	-0.01	-0.13	41911.0	334538.01	78
2018-09-12	8.05	8.05	7.91	8.0	0.0	0.0	97008.0	775334.82	88
2018-09-11	8.01	8.03	7.99	8.0	-0.02	-0.25	266353.0	2131366.44	110
2018-09-10	8.09	8.09	8.02	8.02	-0.08	-0.99	43180.0	347679.68	66
2018-09-09	8.1	8.1	8.0	8.1	0.0	0.0	221559.0	1777584.48	140
2018-09-06	8.14	8.22	8.0	8.1	-0.07	-0.86	214511.0	1733771.86	169
2018-09-05	8.38	8.38	8.0	8.17	-0.21	-2.51	327785.0	2677472.73	277
2018-09-04	8.41	8.41	8.38	8.38	-0.02	-0.24	118045.0	991166.1	136
2018-09-03	8.42	8.46	8.35	8.4	-0.04	-0.47	223752.0	1880304.39	143
2018-09-02	8.4	8.51	8.4	8.44	0.04	0.48	56031.0	472541.91	164
2018-08-30	8.49	8.49	8.4	8.4	-0.1	-1.18	152628.0	1287048.85	189
2018-08-29	8.56	8.72	8.5	8.5	-0.05	-0.58	774809.0	6675566.84	446
2018-08-28	8.58	8.58	8.53	8.55	0.0	0.0	49388.0	422658.31	100
2018-08-27	8.57	8.6	8.55	8.55	-0.04	-0.47	92644.0	796054.83	51
2018-08-26	8.59	8.6	8.55	8.59	0.04	0.47	32093.0	275286.93	49
2018-08-16	8.55	8.55	8.55	8.55	-0.01	-0.12	55127.0	471205.86	77
2018-08-15	8.61	8.61	8.56	8.56	-0.07	-0.81	19271.0	165370.02	48
2018-08-14	8.46	8.65	8.45	8.63	0.21	2.49	161317.0	1380167.65	105
2018-08-13	8.49	8.49	8.41	8.42	-0.08	-0.94	37633.0	317655.17	60
2018-08-12	8.45	8.5	8.4	8.5	0.0	0.0	102161.0	859700.23	97
2018-08-09	8.48	8.5	8.48	8.5	0.1	1.19	38873.0	329422.65	71
2018-08-08	8.52	8.53	8.36	8.4	-0.11	-1.29	168356.0	1426922.45	157
2018-08-07	8.54	8.55	8.51	8.51	-0.08	-0.93	64440.0	549978.24	80
2018-08-06	8.58	8.63	8.57	8.59	0.0	0.0	72331.0	621742.44	73
2018-08-05	8.57	8.59	8.57	8.59	0.02	0.23	25257.0	216665.42	52
2018-08-02	8.52	8.57	8.52	8.57	0.04	0.47	46080.0	394209.37	55
2018-08-01	8.55	8.64	8.53	8.53	-0.03	-0.35	126955.0	1087550.78	81
2018-07-31	8.54	8.56	8.51	8.56	-0.03	-0.35	140790.0	1201340.8	101
2018-07-30	8.65	8.65	8.59	8.59	-0.03	-0.35	55669.0	479641.79	61
2018-07-29	8.55	8.62	8.53	8.62	-0.06	-0.69	165558.0	1417311.51	142
2018-07-26	8.72	8.76	8.66	8.68	-0.02	-0.23	159892.0	1391745.74	162
2018-07-25	8.72	8.74	8.65	8.7	-0.02	-0.23	114964.0	1000582.6	103
2018-07-24	8.69	8.81	8.69	8.72	0.1	1.16	189737.0	1659771.49	212
2018-07-23	8.62	8.73	8.6	8.62	0.0	0.0	188751.0	1633540.83	164
2018-07-22	8.6	8.63	8.59	8.62	0.05	0.58	97604.0	840416.18	101
2018-07-19	8.6	8.6	8.57	8.57	-0.04	-0.46	44810.0	384761.74	70
2018-07-18	8.56	8.62	8.56	8.61	0.01	0.12	87920.0	755027.28	93
2018-07-17	8.6	8.66	8.56	8.6	0.03	0.35	317450.0	2733182.85	249
2018-07-16	8.56	8.61	8.56	8.57	0.01	0.12	119265.0	1022685.46	150
2018-07-15	8.55	8.56	8.53	8.56	0.0	0.0	87527.0	748335.1	69
2018-07-12	8.5	8.56	8.5	8.56	0.05	0.59	62041.0	528981.24	84
2018-07-11	8.56	8.59	8.5	8.51	-0.07	-0.82	330016.0	2822917.59	182
2018-07-10	8.65	8.65	8.56	8.58	-0.03	-0.35	181382.0	1559191.11	142
2018-07-09	8.63	8.63	8.6	8.61	-0.05	-0.58	173813.0	1498823.88	112
2018-07-08	8.65	8.69	8.64	8.66	0.01	0.12	133389.0	1154704.47	113
2018-07-05	8.76	8.76	8.65	8.65	0.0	0.0	93064.0	807864.3	101
2018-07-04	8.55	8.69	8.55	8.65	0.01	0.12	132056.0	1139466.6	135
2018-07-03	8.56	8.74	8.51	8.64	0.06	0.7	341319.0	2948594.47	300
2018-07-02	8.84	8.85	8.5	8.58	-0.19	-2.17	642829.0	5547082.15	493
2018-07-01	8.57	9.29	8.56	8.77	0.26	3.06	1804482.0	16147739.47	1172
2018-06-28	8.51	8.54	8.45	8.51	0.0	0.0	124274.0	1057004.0	89
2018-06-27	8.52	8.52	8.51	8.51	-0.02	-0.23	121333.0	1033378.59	62
2018-06-26	8.5	8.54	8.5	8.53	0.03	0.35	348661.0	2964826.8	113
2018-06-25	8.58	8.58	8.5	8.5	-0.08	-0.93	120165.0	1025462.88	113
2018-06-24	8.56	8.58	8.55	8.58	0.08	0.94	77433.0	663025.36	55
2018-06-21	8.54	8.54	8.5	8.5	-0.05	-0.58	64881.0	553445.64	70
2018-06-20	8.56	8.56	8.55	8.55	-0.03	-0.35	55159.0	471671.35	97
2018-06-12	8.6	8.64	8.56	8.58	0.04	0.47	229106.0	1969450.57	108
2018-06-11	8.53	8.55	8.5	8.54	0.01	0.12	127621.0	1087215.91	94
2018-06-10	8.59	8.61	8.5	8.53	-0.05	-0.58	131591.0	1123472.55	125
2018-06-07	8.66	8.66	8.57	8.58	-0.06	-0.69	63913.0	550071.28	123
2018-06-06	8.53	8.73	8.53	8.64	0.14	1.65	190131.0	1643194.06	223
2018-06-05	8.5	8.54	8.35	8.5	-0.02	-0.23	271500.0	2297996.11	207
2018-06-04	8.62	8.62	8.52	8.52	-0.14	-1.62	184678.0	1583894.21	239
2018-06-03	8.74	8.74	8.56	8.66	-0.04	-0.46	474521.0	4112856.17	260
2018-05-31	8.72	8.72	8.7	8.7	-0.01	-0.11	212500.0	1850655.52	117
2018-05-30	8.71	8.8	8.7	8.71	-0.04	-0.46	3990603.0	35489474.99	97
2018-05-29	8.71	8.86	8.7	8.75	-0.01	-0.11	796462.0	6946202.26	323
2018-05-28	8.8	8.8	8.7	8.76	-0.1	-1.13	506002.0	4412609.79	175
2018-05-27	8.95	9.01	8.85	8.86	-0.11	-1.23	133471.0	1190890.4	158
2018-05-24	8.92	9.17	8.92	8.97	0.06	0.67	508496.0	4595853.38	462
2018-05-23	8.87	8.98	8.85	8.91	0.04	0.45	883738.0	7885665.97	412
2018-05-22	8.79	9.12	8.79	8.87	0.11	1.26	859583.0	7716632.75	605
2018-05-21	8.73	8.77	8.73	8.76	0.01	0.11	162449.0	1421440.59	67
2018-05-20	8.72	8.75	8.71	8.75	0.0	0.0	112918.0	987126.11	60
2018-05-17	8.7	8.75	8.68	8.75	0.06	0.69	94548.0	823963.82	78
2018-05-16	8.7	8.71	8.7	8.69	-0.02	-0.23	469991.0	4089075.26	93
2018-05-15	8.73	8.82	8.69	8.71	0.01	0.11	131769.0	1151886.46	226
2018-05-14	8.71	8.73	8.68	8.7	-0.01	-0.11	196074.0	1705158.29	103
2018-05-13	8.75	8.8	8.71	8.71	0.02	0.23	187557.0	1642230.82	120
2018-05-10	8.72	8.76	8.68	8.69	-0.02	-0.23	616766.0	5372115.45	216
2018-05-09	8.74	8.78	8.7	8.71	-0.05	-0.57	439494.0	3830143.69	213
2018-05-08	8.85	8.85	8.75	8.76	-0.01	-0.11	165299.0	1451661.71	119
2018-05-07	8.75	8.82	8.75	8.77	0.03	0.34	163150.0	1433666.81	121
2018-05-06	8.82	8.82	8.74	8.74	-0.03	-0.34	114184.0	1003810.43	138
2018-05-03	8.78	9.23	8.76	8.77	0.02	0.23	677684.0	6076408.51	558
2018-05-02	8.72	8.75	8.72	8.75	0.03	0.34	46455.0	406159.82	58
2018-05-01	8.76	8.77	8.71	8.72	-0.04	-0.46	64739.0	565384.07	98
2018-04-30	8.77	8.79	8.75	8.76	-0.02	-0.23	104748.0	917786.51	99
2018-04-29	8.93	8.94	8.7	8.78	-0.05	-0.57	212874.0	1871213.4	184
2018-04-26	8.7	8.85	8.7	8.83	0.14	1.61	457990.0	4027512.8	317
2018-04-25	8.7	8.71	8.69	8.69	-0.01	-0.11	116350.0	1012237.52	126
2018-04-24	8.72	8.74	8.7	8.7	-0.03	-0.34	198458.0	1728779.84	123
2018-04-23	8.71	8.78	8.7	8.73	0.01	0.11	132250.0	1155550.53	100
2018-04-22	8.76	8.76	8.72	8.72	-0.08	-0.91	172358.0	1507431.55	158
2018-04-19	8.78	8.82	8.75	8.8	0.0	0.0	186639.0	1641061.93	147
2018-04-18	8.76	8.82	8.7	8.8	0.01	0.11	123176.0	1081941.73	100
2018-04-17	8.74	8.81	8.73	8.79	0.04	0.46	151004.0	1324371.75	121
2018-04-16	8.78	8.8	8.75	8.75	-0.05	-0.57	117709.0	1031828.73	175
2018-04-15	8.77	8.85	8.77	8.8	0.03	0.34	118451.0	1042125.6	106
2018-04-12	8.7	8.75	8.68	8.77	0.02	0.23	39766.0	346702.37	102
2018-04-11	8.84	8.84	8.74	8.75	-0.04	-0.46	3125208.0	28079386.46	188
2018-04-10	8.81	8.84	8.79	8.79	0.01	0.11	61879.0	545033.37	84
2018-04-09	8.8	8.81	8.8	8.78	-0.02	-0.23	111977.0	985651.63	163
2018-04-08	8.82	8.85	8.8	8.8	-0.02	-0.23	100418.0	885310.11	113
2018-04-05	8.82	8.82	8.79	8.82	0.0	0.0	73426.0	646902.43	99
2018-04-04	8.81	8.82	8.8	8.82	-0.03	-0.34	145715.0	1283343.51	162
2018-04-03	8.92	8.92	8.8	8.85	-0.07	-0.78	167337.0	1481424.11	140
2018-04-02	8.96	8.96	8.92	8.92	-0.09	-1.0	123586.0	1104645.59	144
2018-04-01	9.01	9.03	8.99	9.01	-0.01	-0.11	124992.0	1125447.81	103
2018-03-29	9.0	9.06	9.0	9.02	0.01	0.11	28790.0	259899.39	48
2018-03-28	9.01	9.08	9.0	9.01	-0.06	-0.66	289332.0	2614528.79	133
2018-03-27	9.04	9.07	9.04	9.07	0.04	0.44	135837.0	1228384.73	77
2018-03-26	9.19	9.19	9.01	9.03	-0.16	-1.74	214407.0	1945690.87	211
2018-03-25	9.07	9.24	9.0	9.19	0.15	1.66	806856.0	7346832.72	445
2018-03-22	9.0	9.17	9.0	9.04	-0.02	-0.22	105389.0	953077.1	91
2018-03-21	9.05	9.2	9.05	9.06	0.05	0.55	84564.0	767924.4	86
2018-03-20	9.03	9.04	9.0	9.01	-0.07	-0.77	129842.0	1170681.74	126
2018-03-19	9.14	9.14	9.08	9.08	-0.04	-0.44	198949.0	1811403.5	111
2018-03-18	9.12	9.2	9.12	9.12	0.0	0.0	96221.0	880311.76	63
2018-03-15	9.21	9.21	9.1	9.12	-0.08	-0.87	216222.0	1984661.67	96
2018-03-14	9.2	9.26	9.2	9.2	-0.01	-0.11	211681.0	1950925.94	101
2018-03-13	9.23	9.24	9.2	9.21	0.01	0.11	314232.0	2892727.37	69
2018-03-12	9.22	9.3	9.2	9.2	0.0	0.0	235094.0	2169850.53	140
2018-03-11	9.23	9.23	9.2	9.2	0.0	0.0	114664.0	1055850.49	79
2018-03-08	9.16	9.3	9.16	9.2	0.08	0.88	362231.0	3338410.18	187
2018-03-07	9.08	9.15	9.06	9.12	0.04	0.44	143541.0	1305545.24	81
2018-03-06	9.04	9.1	9.04	9.08	0.03	0.33	37363.0	339029.76	73
2018-03-05	9.01	9.09	9.01	9.05	0.05	0.56	72511.0	656526.9	90
2018-03-04	9.02	9.04	9.0	9.0	0.0	0.0	226617.0	2041289.58	133
2018-03-01	8.98	9.03	8.94	9.0	0.07	0.78	343061.0	3081726.45	169
2018-02-28	8.91	9.0	8.91	8.93	-0.05	-0.56	303426.0	2718002.19	240
2018-02-27	9.07	9.07	8.98	8.98	-0.11	-1.21	299254.0	2696363.92	454
2018-02-26	9.3	9.3	9.0	9.09	-0.15	-1.62	269784.0	2476749.45	360
2018-02-25	9.25	9.3	9.23	9.24	-0.01	-0.11	251816.0	2329608.5	227
2018-02-22	9.34	9.34	9.25	9.25	-0.1	-1.07	227079.0	2112234.85	209
2018-02-21	9.4	9.42	9.34	9.35	-0.05	-0.53	464568.0	4358682.82	152
2018-02-20	9.38	9.49	9.38	9.4	0.01	0.11	900651.0	8458329.0	252
2018-02-19	9.34	9.42	9.34	9.39	0.01	0.11	558394.0	5244770.63	134
2018-02-18	9.4	9.43	9.35	9.38	-0.04	-0.42	260311.0	2442879.0	240
2018-02-15	9.44	9.44	9.38	9.42	-0.02	-0.21	308388.0	2899220.59	209
2018-02-14	9.48	9.48	9.45	9.44	-0.03	-0.32	469239.0	4437183.42	137
2018-02-13	9.46	9.54	9.46	9.47	-0.02	-0.21	247754.0	2348122.48	160
2018-02-12	9.37	9.55	9.36	9.49	0.1	1.06	971986.0	9186110.54	300
2018-02-11	9.46	9.48	9.35	9.39	-0.09	-0.95	466081.0	4383614.8	229
2018-02-08	9.53	9.53	9.48	9.48	-0.05	-0.52	133237.0	1265961.15	152
2018-02-07	9.67	9.67	9.54	9.53	-0.07	-0.73	175980.0	1685568.8	197
2018-02-06	9.75	9.75	9.6	9.6	-0.19	-1.94	336893.0	3257242.19	358
2018-02-05	9.83	9.87	9.79	9.79	-0.02	-0.2	145930.0	1431075.49	166
2018-02-04	9.8	9.83	9.8	9.81	-0.06	-0.61	271633.0	2664426.91	186
2018-02-01	9.88	9.88	9.82	9.87	-0.04	-0.4	223013.0	2198049.96	180
2018-01-31	9.95	9.95	9.84	9.91	0.0	0.0	144232.0	1428402.97	133
2018-01-30	9.85	9.98	9.85	9.91	0.05	0.51	130453.0	1294986.13	128
2018-01-29	9.98	10.0	9.86	9.86	-0.11	-1.1	347660.0	3442885.97	199
2018-01-28	10.0	10.0	9.97	9.97	0.0	0.0	115330.0	1151861.03	83
2018-01-25	10.0	10.0	9.95	9.97	-0.01	-0.1	190670.0	1903739.22	108
2018-01-24	9.97	10.0	9.95	9.98	0.01	0.1	206935.0	2066767.58	117
2018-01-23	9.93	10.0	9.93	9.97	0.02	0.2	202196.0	2017044.68	125
2018-01-22	10.0	10.0	9.9	9.95	0.0	0.0	310125.0	3082191.44	150
2018-01-21	10.02	10.02	9.95	9.95	-0.16	-1.58	290815.0	2901079.69	208
2018-01-18	10.14	10.14	10.04	10.11	-0.02	-0.2	199107.0	2008139.06	106
2018-01-17	10.06	10.24	10.06	10.13	0.05	0.5	305222.0	3099522.66	214
2018-01-16	10.02	10.1	10.0	10.08	0.08	0.8	309981.0	3120246.0	202
2018-01-15	9.95	10.0	9.95	10.0	0.05	0.5	214948.0	2144794.58	168
2018-01-14	10.06	10.08	9.93	9.95	-0.09	-0.9	500313.0	5001581.03	345
2018-01-11	10.12	10.16	10.02	10.04	-0.08	-0.79	297216.0	2993449.42	186
2018-01-10	10.12	10.2	10.08	10.12	-0.2	-1.94	360677.0	3650703.86	202
2018-01-09	10.3	10.34	10.2	10.32	0.03	0.29	444892.0	4575392.26	200
2018-01-08	10.28	10.5	10.22	10.29	0.01	0.1	866669.0	8929961.76	290
2018-01-07	10.34	10.34	10.28	10.28	-0.03	-0.29	307552.0	3166902.94	182
2018-01-04	10.24	10.34	10.22	10.31	0.03	0.29	175057.0	1802105.26	130
2018-01-03	10.26	10.36	10.26	10.28	-0.02	-0.19	154009.0	1585221.88	124
2018-01-02	10.4	10.42	10.28	10.3	0.14	1.38	269382.0	2785885.76	259
2018-01-01	10.24	10.26	10.14	10.16	-0.12	-1.17	180275.0	1836310.64	136
2017-12-31	10.32	10.34	10.24	10.28	-0.07	-0.68	190332.0	1959842.24	154
2017-12-28	10.46	10.46	10.32	10.35	-0.1	-0.96	215959.0	2245430.38	178
2017-12-27	10.42	10.5	10.4	10.45	0.02	0.19	235419.0	2457892.9	172
2017-12-26	10.7	10.7	10.42	10.43	-0.22	-2.07	543053.0	5693254.28	453
2017-12-25	10.4	11.14	10.4	10.65	0.51	5.03	4917675.0	53548103.08	2024
2017-12-24	10.1	10.24	10.1	10.14	0.04	0.4	343211.0	3479087.24	156
2017-12-21	10.08	10.12	10.0	10.1	0.0	0.0	324809.0	3265909.42	168
2017-12-20	10.2	10.22	10.06	10.1	-0.13	-1.27	290186.0	2939942.66	189
2017-12-19	10.52	10.52	10.2	10.23	-0.01	-0.1	268251.0	2766172.96	167
2017-12-18	10.06	10.3	10.04	10.24	0.13	1.29	313022.0	3179601.32	313
2017-12-17	10.14	10.18	10.08	10.11	-0.07	-0.69	233351.0	2360224.1	147
2017-12-14	10.26	10.26	10.14	10.18	-0.07	-0.68	136372.0	1395230.82	85
2017-12-13	10.24	10.26	10.24	10.25	-0.01	-0.1	292952.0	3003246.92	119
2017-12-12	10.14	10.32	10.14	10.26	-0.08	-0.77	291881.0	2988375.06	143
2017-12-11	10.42	10.46	10.34	10.34	-0.11	-1.05	191856.0	1993463.94	110
2017-12-10	10.42	10.48	10.36	10.45	0.09	0.87	236931.0	2463944.2	127
2017-12-07	10.36	10.4	10.3	10.36	0.0	0.0	185528.0	1921233.52	105
2017-12-06	10.36	10.4	10.36	10.36	0.0	0.0	149444.0	1550262.04	83
2017-12-05	10.5	10.5	10.34	10.36	-0.04	-0.38	231841.0	2416389.34	127
2017-12-04	10.06	10.5	10.06	10.4	0.27	2.67	568155.0	5854583.24	365
2017-12-03	10.12	10.14	10.02	10.13	0.1	1.0	305302.0	3078300.44	186
2017-11-30	10.02	10.04	10.0	10.03	0.03	0.3	238345.0	2386754.62	122
2017-11-29	10.0	10.18	9.97	10.0	0.02	0.2	501763.0	5047254.88	334
2017-11-28	9.94	9.98	9.93	9.98	0.05	0.5	110756.0	1102334.57	80
2017-11-27	9.93	9.95	9.91	9.93	-0.01	-0.1	179834.0	1785485.0	132
2017-11-26	9.95	10.0	9.94	9.94	0.01	0.1	197367.0	1967218.49	115
2017-11-23	9.99	9.99	9.92	9.93	-0.04	-0.4	95520.0	949934.21	88
2017-11-22	9.91	10.0	9.91	9.97	0.08	0.81	143429.0	1428403.09	49
2017-11-21	9.91	9.96	9.9	9.89	-0.08	-0.8	99009.0	981642.05	89
2017-11-20	9.97	10.0	9.97	9.97	-0.02	-0.2	146182.0	1458197.84	62
2017-11-19	10.0	10.0	9.97	9.99	0.02	0.2	805154.0	8031819.52	110
2017-11-16	10.0	10.06	9.97	9.97	-0.04	-0.4	200016.0	2000335.97	106
2017-11-15	10.1	10.1	10.0	10.01	0.02	0.2	374111.0	3750190.98	141
2017-11-14	9.99	10.02	9.98	9.99	-0.01	-0.1	259345.0	2593724.09	136
2017-11-13	10.0	10.04	10.0	10.0	-0.02	-0.2	164356.0	1644417.9	100
2017-11-12	10.02	10.1	10.0	10.02	-0.05	-0.5	125408.0	1261744.64	101
2017-11-09	10.1	10.12	10.0	10.07	0.07	0.7	132485.0	1335748.24	99
2017-11-08	10.0	10.08	9.83	10.0	0.13	1.32	488389.0	4847754.29	160
2017-11-07	10.1	10.1	9.85	9.87	-0.33	-3.24	1375663.0	13621035.1	440
2017-11-06	10.5	10.5	10.18	10.2	-0.27	-2.58	392302.0	4044908.72	200
2017-11-05	10.54	10.54	10.2	10.47	-0.12	-1.13	425347.0	4419439.92	226
2017-11-02	10.58	10.62	10.54	10.59	0.03	0.28	182979.0	1935764.56	120
2017-11-01	10.56	10.64	10.52	10.56	0.03	0.28	203013.0	2144442.48	134
2017-10-31	10.48	10.56	10.32	10.53	0.08	0.77	192855.0	2014518.92	103
2017-10-30	10.52	10.66	10.44	10.45	0.01	0.1	590209.0	6225454.16	312
2017-10-29	10.36	10.46	10.34	10.44	0.02	0.19	316410.0	3283625.6	124
2017-10-26	10.24	10.46	10.2	10.42	0.07	0.68	215202.0	2211406.74	172
2017-10-25	10.6	10.6	10.22	10.35	-0.24	-2.27	282653.0	2951275.82	210
2017-10-24	10.64	10.74	10.58	10.59	-0.06	-0.56	445377.0	4732359.36	115
2017-10-23	10.72	10.72	10.64	10.65	-0.09	-0.84	289092.0	3086359.68	144
2017-10-22	10.9	10.9	10.72	10.74	-0.11	-1.01	143852.0	1548820.4	115
2017-10-19	10.8	10.9	10.76	10.85	0.05	0.46	212696.0	2300655.04	131
2017-10-18	10.86	10.88	10.8	10.8	-0.08	-0.74	112667.0	1218946.06	105
2017-10-17	10.84	10.94	10.8	10.88	0.03	0.28	234764.0	2554078.96	143
2017-10-16	10.9	10.92	10.76	10.85	-0.07	-0.64	302029.0	3273136.72	175
2017-10-15	11.08	11.1	10.9	10.92	-0.11	-1.0	294739.0	3245110.08	178
2017-10-12	11.0	11.06	10.8	11.03	0.04	0.36	249359.0	2737263.2	183
2017-10-11	11.08	11.08	10.74	10.99	-0.01	-0.09	707558.0	7726631.36	326
2017-10-10	11.2	11.22	11.0	11.0	-0.22	-1.96	336466.0	3735208.6	222
2017-10-09	11.06	11.26	10.96	11.22	0.14	1.26	684882.0	7594413.5	327
2017-10-08	11.18	11.2	10.94	11.08	-0.1	-0.89	624101.0	6891597.56	368
2017-10-05	11.26	11.26	11.18	11.18	-0.06	-0.53	251862.0	2825776.2	155
2017-10-04	11.12	11.32	11.0	11.24	0.02	0.18	434965.0	4887992.16	274
2017-10-03	11.4	11.4	11.18	11.22	-0.22	-1.92	349995.0	3965106.46	308
2017-10-02	11.86	11.86	11.44	11.44	-0.37	-3.13	975512.0	11241874.4	551
2017-10-01	11.82	11.84	11.68	11.81	-0.06	-0.51	337486.0	3964464.3	265
2017-09-28	11.78	11.88	11.72	11.87	0.09	0.76	279143.0	3298203.66	183
2017-09-27	11.78	11.86	11.68	11.78	-0.02	-0.17	328906.0	3870692.04	235
2017-09-26	11.84	11.88	11.8	11.8	-0.03	-0.25	219424.0	2593292.34	145
2017-09-25	11.9	11.96	11.8	11.83	-0.11	-0.92	430929.0	5116442.9	259
2017-09-21	11.96	11.98	11.92	11.94	-0.02	-0.17	194439.0	2324748.42	124
2017-09-20	12.04	12.1	11.9	11.96	-0.1	-0.83	656822.0	7867344.66	359
2017-09-19	12.18	12.2	12.04	12.06	-0.13	-1.07	460222.0	5576993.12	240
2017-09-18	12.18	12.2	12.08	12.19	-0.01	-0.08	665656.0	8083741.4	345
2017-09-17	12.2	12.22	12.12	12.2	0.04	0.33	491125.0	5983093.84	205
2017-09-14	12.2	12.2	12.16	12.16	-0.02	-0.16	399689.0	4870035.72	190
2017-09-13	12.22	12.26	12.18	12.18	-0.05	-0.41	484615.0	5912496.18	225
2017-09-12	12.22	12.24	12.2	12.23	-0.01	-0.08	459942.0	5619630.32	231
2017-09-11	12.22	12.26	12.18	12.24	0.03	0.25	545152.0	6666674.62	345
2017-09-10	12.24	12.34	12.2	12.21	-0.03	-0.25	569559.0	6971546.4	325
2017-09-07	12.24	12.28	12.2	12.24	0.02	0.16	322195.0	3945905.02	221
2017-09-06	12.32	12.32	12.2	12.22	-0.05	-0.41	470225.0	5762053.2	270
2017-08-29	12.34	12.36	12.26	12.27	-0.03	-0.24	594980.0	7323540.48	318
2017-08-28	12.26	12.38	12.26	12.3	-0.01	-0.08	417484.0	5143489.38	230
2017-08-27	12.42	12.5	12.3	12.31	-0.23	-1.83	1199134.0	14832690.8	613
2017-08-24	12.8	12.8	12.52	12.54	-0.2	-1.57	2580917.0	32588872.18	875
2017-08-23	12.78	12.94	12.72	12.74	0.0	0.0	3496865.0	44817287.66	1297
2017-08-22	12.82	12.86	12.68	12.74	-0.06	-0.47	2430412.0	30999134.46	1042
2017-08-21	12.7	13.06	12.6	12.8	0.11	0.87	5781656.0	74368522.3	2535
2017-08-20	12.62	13.0	12.62	12.69	0.11	0.87	4587684.0	58760033.74	1770
2017-08-17	12.8	12.8	12.48	12.58	-0.17	-1.33	4218383.0	53061430.04	1706
2017-08-16	12.32	13.06	12.3	12.75	0.43	3.49	8690132.0	110998043.26	2933
2017-08-15	12.46	12.46	12.3	12.32	-0.12	-0.96	902360.0	11135948.04	455
2017-08-14	12.6	12.72	12.4	12.44	-0.16	-1.27	2899811.0	36345037.26	1470
2017-08-13	12.3	13.0	12.26	12.6	0.31	2.52	6515722.0	82853294.92	2621
2017-08-10	12.32	12.44	12.28	12.29	-0.04	-0.32	1016443.0	12531202.12	481
2017-08-09	12.26	12.38	12.22	12.33	0.08	0.65	1190091.0	14635723.26	447
2017-08-08	12.26	12.3	12.2	12.25	-0.03	-0.24	721523.0	8830817.84	310
2017-08-07	12.28	12.34	12.26	12.28	0.01	0.08	730382.0	8981931.18	301
2017-08-06	12.38	12.4	12.2	12.27	-0.01	-0.08	842443.0	10362976.2	421
2017-08-03	12.36	12.5	12.26	12.28	-0.07	-0.57	1559896.0	19298092.2	597
2017-08-02	12.4	12.52	12.32	12.35	-0.05	-0.4	1002766.0	12458727.7	365
2017-08-01	12.44	12.44	12.26	12.4	-0.02	-0.16	1069723.0	13217927.96	500
2017-07-31	12.54	12.56	12.4	12.42	-0.11	-0.88	803681.0	10048724.48	334
2017-07-30	12.68	12.68	12.5	12.53	-0.13	-1.03	1004245.0	12664248.02	533
2017-07-27	12.58	12.7	12.54	12.66	0.15	1.2	1746739.0	22027280.46	735
2017-07-26	12.7	12.76	12.5	12.51	-0.2	-1.57	1107097.0	13903103.2	443
2017-07-25	13.0	13.1	12.64	12.71	-0.26	-2.0	1672457.0	21585236.62	676
2017-07-24	12.84	13.08	12.84	12.97	0.16	1.25	1533212.0	19866019.06	714
2017-07-23	12.54	12.86	12.54	12.81	0.32	2.56	2556604.0	32672511.62	916
2017-07-20	12.38	12.56	12.38	12.49	0.09	0.73	1429392.0	17842466.28	475
2017-07-19	12.22	12.56	12.22	12.4	0.22	1.81	3367011.0	41795042.28	1008
2017-07-18	12.2	12.32	12.16	12.18	-0.02	-0.16	1382185.0	16887612.72	592
2017-07-17	12.2	12.42	12.12	12.2	-0.01	-0.08	2162391.0	26506457.1	696
2017-07-16	12.2	12.24	12.2	12.21	0.03	0.25	891699.0	10885770.6	367
2017-07-13	12.28	12.3	12.14	12.18	-0.07	-0.57	1114462.0	13609377.92	465
2017-07-12	12.18	12.3	12.18	12.25	0.11	0.91	1533967.0	18777970.56	575
2017-07-11	12.28	12.4	12.12	12.14	-0.11	-0.9	1383244.0	16936635.64	552
2017-07-10	12.34	12.56	12.24	12.25	-0.03	-0.24	1774377.0	21999834.24	781
2017-07-09	12.22	12.4	12.1	12.28	0.15	1.24	2856532.0	35066832.16	1111
2017-07-06	12.34	12.34	12.12	12.13	-0.19	-1.54	2146996.0	26191770.8	704
2017-07-05	12.2	12.42	12.2	12.32	0.12	0.98	1675583.0	20630200.48	668
2017-07-04	12.26	12.36	12.16	12.2	0.01	0.08	2518522.0	30910603.82	918
2017-07-03	12.12	12.26	12.08	12.19	0.1	0.83	1981802.0	24091206.16	829
2017-07-02	11.98	12.46	11.98	12.09	0.16	1.34	4136759.0	50547270.52	1678
2017-06-22	12.06	12.06	11.8	11.93	-0.08	-0.67	1263160.0	15074290.44	581
2017-06-21	12.04	12.12	11.96	12.01	0.07	0.59	1749962.0	21022905.78	612
2017-06-20	12.06	12.2	11.94	11.94	-0.12	-1.0	1015462.0	12209141.12	513
2017-06-19	11.98	12.14	11.94	12.06	0.1	0.84	1328177.0	15982023.82	548
2017-06-18	12.0	12.02	11.9	11.96	-0.01	-0.08	662946.0	7923471.16	393
2017-06-15	12.12	12.12	11.94	11.97	-0.15	-1.24	1278526.0	15351242.76	599
2017-06-14	12.26	12.26	12.12	12.12	-0.12	-0.98	902751.0	11001001.86	428
2017-06-13	12.2	12.34	12.12	12.24	0.05	0.41	1377090.0	16848568.82	699
2017-06-12	12.04	12.26	12.0	12.19	0.14	1.16	1479563.0	17985548.46	838
2017-06-11	12.32	12.4	11.96	12.05	-0.34	-2.74	1203518.0	14575156.38	748
2017-06-08	12.6	12.68	12.36	12.39	-0.32	-2.52	1348986.0	16854109.34	855
2017-06-07	12.66	12.82	12.64	12.71	0.04	0.32	928802.0	11822050.6	625
2017-06-06	12.96	13.0	12.58	12.67	-0.3	-2.31	2297061.0	29358779.5	1166
2017-06-05	13.0	13.06	12.86	12.97	-0.18	-1.37	2260228.0	29296509.94	995
2017-06-04	13.02	13.2	13.0	13.15	0.09	0.69	1921702.0	25216125.42	684
2017-06-01	13.0	13.2	13.0	13.06	0.01	0.08	1529339.0	20029818.7	724
2017-05-31	13.15	13.25	13.0	13.05	-0.13	-0.99	1438745.0	18858544.9	735
2017-05-30	13.4	13.6	13.1	13.18	-0.11	-0.83	5645580.0	75276756.3	1750
2017-05-29	12.65	13.5	12.6	13.29	0.64	5.06	7024339.0	92622490.0	2523
2017-05-28	13.1	13.1	12.55	12.65	-0.51	-3.88	2872076.0	36503358.1	1219
2017-05-25	13.3	13.4	13.05	13.16	-0.11	-0.83	1850549.0	24501685.9	847
2017-05-24	13.65	13.7	13.25	13.27	-0.33	-2.43	2169812.0	29160610.95	1085
2017-05-23	13.85	13.85	13.5	13.6	-0.3	-2.16	2785923.0	37970654.6	1360
2017-05-22	14.25	14.3	13.9	13.9	-0.38	-2.66	4806612.0	67684183.0	1780
2017-05-21	13.85	14.4	13.75	14.28	0.52	3.78	7330549.0	103279984.85	2233
2017-05-18	13.9	13.95	13.7	13.76	-0.15	-1.08	3138414.0	43238371.15	1404
2017-05-17	13.85	14.15	13.75	13.91	0.03	0.22	6382782.0	89185928.75	1864
2017-05-16	13.95	14.0	13.8	13.88	-0.02	-0.14	3039391.0	42128425.8	1458
2017-05-15	13.95	14.05	13.85	13.9	0.0	0.0	2457449.0	34335323.35	1198
2017-05-14	14.15	14.2	13.85	13.9	-0.17	-1.21	4104867.0	57554562.95	1748
2017-05-11	13.85	14.7	13.8	14.07	0.27	1.96	12292767.0	175930158.7	4552
2017-05-10	14.05	14.05	13.75	13.8	-0.28	-1.99	3437749.0	47947909.05	1889
2017-05-09	14.55	14.55	14.05	14.08	-0.54	-3.69	7621089.0	108910375.65	3414
2017-05-08	15.0	15.05	14.55	14.62	-0.26	-1.75	7467625.0	111101999.05	2699
2017-05-07	15.2	15.45	14.75	14.88	-0.4	-2.62	13559778.0	203980045.05	4972
2017-05-04	15.15	15.9	14.75	15.28	0.68	4.66	44912734.0	690773703.65	13470
2017-05-03	14.6	14.6	14.45	14.6	1.3	9.77	16658738.0	243209597.65	2112
2017-05-02	13.3	13.3	13.3	13.3	1.2	9.92	323484.0	4302337.2	32
2017-05-01	12.1	12.1	12.1	12.1	1.1	10.0	1352.0	16359.2	8
2017-04-30	11.0	11.0	11.0	11.0	1.0	10.0	2421.0	26631.0	8
