# Supplementary material for: Effective short-term forecasts of Saudi stock price trends using technical indicators and large-scale multivariate time series
Source: PeerJ Comput Sci. 2023 Jan 6;9:e1205. doi: 10.7717/peerj-cs.1205 (PMC10280263; doi:10.7717/peerj-cs.1205)
Supplement: Supplemental Information 3 [file peerj-cs-09-1205-s003.zip › TASI Dataset 2021/ANB_1080.csv]

date	open	high	low	close	change	change_percent	volume_traded	value_traded_SAR	number_trades
2020-03-19	16.5	17.86	16.4	17.36	1.02	6.24	14574005.0	253303965.46	4656
2020-03-18	16.24	16.5	16.16	16.34	0.34	2.13	875457.0	14302411.5	862
2020-03-17	16.02	16.84	16.0	16.0	-0.02	-0.12	1375423.0	22588633.6	1543
2020-03-16	17.0	17.0	15.9	16.02	-1.22	-7.08	2780856.0	45815805.32	3040
2020-03-15	18.8	19.0	17.02	17.24	-1.26	-6.81	1611431.0	28508590.88	1358
2020-03-12	18.88	19.3	17.9	18.5	-1.38	-6.94	2057348.0	38109217.86	2132
2020-03-11	20.5	20.92	19.88	19.88	-0.42	-2.07	1640029.0	33056769.94	1849
2020-03-10	20.22	20.78	18.94	20.3	0.46	2.32	3765389.0	74501213.02	4276
2020-03-09	19.84	20.02	19.84	19.84	-2.2	-9.98	2240038.0	44476413.78	996
2020-03-08	22.1	22.88	22.04	22.04	-2.44	-9.97	653537.0	14480093.38	563
2020-03-05	24.92	25.05	24.48	24.48	-0.36	-1.45	1068905.0	26524902.46	1683
2020-03-04	25.2	25.65	24.8	24.84	-0.86	-3.35	1693257.0	42260488.42	2090
2020-03-03	25.2	25.8	25.05	25.7	0.94	3.8	1110870.0	28403822.75	1495
2020-03-02	24.6	25.4	24.6	24.76	-0.04	-0.16	1797570.0	45033537.68	2642
2020-03-01	24.64	25.0	24.44	24.8	-0.5	-1.98	559015.0	13816004.09	537
2020-02-27	25.0	25.3	24.48	25.3	0.3	1.2	1794925.0	45037264.06	1221
2020-02-26	24.3	25.05	24.14	25.0	0.02	0.08	1625129.0	40194639.13	2001
2020-02-25	24.18	25.1	24.18	24.98	0.58	2.38	918759.0	22891358.21	1639
2020-02-24	24.2	24.4	24.06	24.4	0.2	0.83	1258928.0	30511957.98	1582
2020-02-23	24.6	24.8	24.2	24.2	-0.18	-0.74	288612.0	7050431.82	295
2020-02-20	24.54	25.0	24.38	24.38	-0.22	-0.89	958372.0	23731405.44	1019
2020-02-19	24.26	24.66	24.26	24.6	0.34	1.4	869398.0	21275357.5	928
2020-02-18	24.28	24.3	24.02	24.26	0.14	0.58	200202.0	4835963.9	291
2020-02-17	24.24	24.5	24.12	24.12	-0.06	-0.25	1507669.0	36534424.74	1312
2020-02-16	24.38	24.38	24.12	24.18	-0.2	-0.82	517826.0	12558084.22	487
2020-02-13	24.6	24.66	24.34	24.38	-0.2	-0.81	952118.0	23330227.52	1180
2020-02-12	25.0	25.05	24.5	24.58	-0.32	-1.29	1786997.0	44160579.87	1419
2020-02-11	24.68	25.35	24.42	24.9	0.12	0.48	508407.0	12648524.37	549
2020-02-10	24.68	24.78	24.48	24.78	0.28	1.14	425530.0	10476355.66	456
2020-02-09	25.25	25.25	24.4	24.5	-0.48	-1.92	230999.0	5714505.01	277
2020-02-06	25.7	25.7	24.94	24.98	-0.82	-3.18	1229045.0	30766973.96	895
2020-02-05	25.85	26.0	25.5	25.8	0.0	0.0	356524.0	9159097.7	471
2020-02-04	26.25	26.25	25.6	25.8	-0.2	-0.77	1571521.0	39893157.55	1490
2020-02-03	26.2	26.5	25.9	26.0	0.0	0.0	1145168.0	29804830.2	1013
2020-02-02	26.2	26.35	26.0	26.0	-0.55	-2.07	140917.0	3673522.3	141
2020-01-30	26.25	26.75	26.0	26.55	0.15	0.57	676123.0	17868461.95	739
2020-01-29	26.5	26.55	25.8	26.4	0.15	0.57	545423.0	14334630.25	606
2020-01-28	26.6	27.0	26.25	26.25	-0.45	-1.69	222427.0	5903569.0	483
2020-01-27	27.4	27.45	26.7	26.7	-0.6	-2.2	273990.0	7402901.4	342
2020-01-26	27.75	27.75	27.3	27.3	-0.65	-2.33	33849.0	934090.8	92
2020-01-23	28.0	28.0	27.75	27.95	0.05	0.18	1206367.0	33681567.3	834
2020-01-22	28.0	28.0	27.8	27.9	-0.05	-0.18	1059050.0	29558309.95	569
2020-01-21	27.85	27.95	27.65	27.95	0.15	0.54	253110.0	7058172.15	246
2020-01-20	28.05	28.05	27.7	27.8	-0.1	-0.36	786810.0	21881792.6	659
2020-01-19	28.1	28.1	27.8	27.9	0.0	0.0	115372.0	3221515.25	152
2020-01-16	28.0	28.0	27.75	27.9	-0.05	-0.18	429320.0	11973749.2	325
2020-01-15	28.0	28.15	27.85	27.95	0.0	0.0	709149.0	19832019.15	595
2020-01-14	27.8	27.95	27.75	27.95	0.05	0.18	833024.0	23246397.95	966
2020-01-13	26.5	27.95	26.5	27.9	1.3	4.89	1629607.0	44692416.0	1298
2020-01-12	27.1	27.25	26.5	26.6	-0.4	-1.48	198680.0	5323467.1	230
2020-01-09	26.6	27.35	26.6	27.0	1.05	4.05	1197200.0	32230923.45	664
2020-01-08	26.2	26.4	25.95	25.95	-0.45	-1.7	724333.0	18888002.65	783
2020-01-07	26.8	26.85	26.2	26.4	-0.3	-1.12	355128.0	9450266.6	246
2020-01-06	25.8	27.0	25.8	26.7	0.3	1.14	2223956.0	59085361.05	2067
2020-01-05	25.05	26.7	25.05	26.4	-0.6	-2.22	609234.0	15753604.2	517
2020-01-02	27.1	27.15	26.8	27.0	-0.05	-0.18	209721.0	5657667.15	207
2020-01-01	27.4	27.4	26.9	27.05	-0.35	-1.28	196081.0	5318405.85	306
2019-12-31	27.0	27.5	26.9	27.4	0.4	1.48	1512420.0	40963293.1	1180
2019-12-30	27.65	27.7	26.8	27.0	-0.65	-2.35	848045.0	23083989.5	850
2019-12-29	28.0	28.05	27.6	27.65	-0.35	-1.25	396304.0	11057747.1	609
2019-12-26	28.1	28.3	28.0	28.0	-0.45	-1.58	211044.0	5935465.05	212
2019-12-25	28.45	28.7	28.4	28.45	-0.3	-1.04	63321.0	1807907.55	173
2019-12-24	27.9	28.75	27.75	28.75	0.7	2.5	691333.0	19647889.5	372
2019-12-23	27.6	28.05	27.6	28.05	0.5	1.81	1480483.0	40879737.05	840
2019-12-22	28.3	28.3	27.55	27.55	-0.7	-2.48	586650.0	16343772.8	683
2019-12-19	27.4	28.25	27.4	28.25	0.85	3.1	2726278.0	76388502.0	711
2019-12-18	26.85	27.6	26.85	27.4	0.3	1.11	1831044.0	49318580.7	1044
2019-12-17	27.0	27.1	26.75	27.1	0.15	0.56	1817703.0	49109634.45	1382
2019-12-16	26.3	27.2	26.2	26.95	0.85	3.26	964724.0	25959965.85	973
2019-12-15	27.4	27.5	26.1	26.1	-1.0	-3.69	423690.0	11345369.45	348
2019-12-12	27.6	27.65	27.05	27.1	-0.4	-1.45	1036113.0	28265361.7	730
2019-12-11	27.05	27.5	27.05	27.5	0.35	1.29	1406465.0	38475150.9	828
2019-12-10	27.75	27.75	27.15	27.15	-0.65	-2.34	553202.0	15112071.95	653
2019-12-09	27.0	27.9	27.0	27.8	0.8	2.96	1932953.0	52341958.25	1051
2019-12-08	27.0	27.0	26.7	27.0	0.05	0.19	681988.0	18324489.4	783
2019-12-05	26.75	27.0	26.65	26.95	0.0	0.0	693008.0	18633691.0	614
2019-12-04	26.35	26.95	26.0	26.95	0.55	2.08	911509.0	24162032.5	1082
2019-12-03	25.9	26.4	25.85	26.4	0.5	1.93	1749109.0	45680505.5	1287
2019-12-02	25.35	25.95	25.35	25.9	0.4	1.57	879747.0	22622893.3	703
2019-12-01	25.35	25.75	25.35	25.5	0.0	0.0	110985.0	2828410.15	245
2019-11-28	25.1	25.85	25.1	25.5	0.2	0.79	6260315.0	158201601.84	924
2019-11-27	25.4	25.45	24.96	25.3	-0.1	-0.39	2808634.0	70802413.43	1336
2019-11-26	25.5	25.5	24.56	25.4	0.05	0.2	38496434.0	974913939.08	6005
2019-11-25	25.0	25.5	24.82	25.35	0.37	1.48	5901831.0	149005742.71	3867
2019-11-24	24.9	25.55	24.9	24.98	-0.02	-0.08	1513299.0	38053265.64	418
2019-11-21	24.8	25.5	24.8	25.0	0.1	0.4	2387799.0	59746209.95	2013
2019-11-20	24.84	25.0	24.52	24.9	0.1	0.4	2404369.0	59277190.72	2077
2019-11-19	25.35	25.6	24.8	24.8	-0.55	-2.17	2440641.0	61497677.21	3221
2019-11-18	24.7	25.45	24.58	25.35	0.89	3.64	1574579.0	39551984.4	1390
2019-11-17	25.0	25.0	24.42	24.46	-0.24	-0.97	253466.0	6253171.84	173
2019-11-14	24.9	25.7	24.7	24.7	0.04	0.16	3041018.0	75948162.29	3305
2019-11-13	24.04	25.4	24.04	24.66	0.5	2.07	3576382.0	88987293.9	4561
2019-11-12	23.52	24.44	23.5	24.16	0.66	2.81	2920691.0	70568129.02	4802
2019-11-11	23.5	23.84	23.32	23.5	0.2	0.86	4609732.0	108212717.74	4495
2019-11-10	23.0	24.04	23.0	23.3	0.5	2.19	2719959.0	63719790.86	1031
2019-11-07	22.48	22.84	22.48	22.8	0.32	1.42	901124.0	20457913.58	1083
2019-11-06	22.32	22.56	22.32	22.48	0.02	0.09	240718.0	5398904.02	396
2019-11-05	22.42	22.48	22.12	22.46	0.04	0.18	947124.0	21174185.5	907
2019-11-04	22.04	22.56	21.8	22.42	0.42	1.91	1024809.0	22709511.1	1078
2019-11-03	22.52	22.6	22.0	22.0	-0.76	-3.34	574381.0	12816164.96	343
2019-10-31	22.72	22.92	22.68	22.76	-0.24	-1.04	257441.0	5859439.02	398
2019-10-30	22.82	23.1	22.5	23.0	0.2	0.88	373589.0	8488471.62	447
2019-10-29	22.8	22.86	22.62	22.8	-0.2	-0.87	255279.0	5813015.5	345
2019-10-28	23.0	23.02	22.8	23.0	0.04	0.17	211752.0	4857970.26	299
2019-10-27	23.12	23.12	22.96	22.96	-0.1	-0.43	264736.0	6097234.66	248
2019-10-24	22.92	23.1	22.92	23.06	0.08	0.35	268514.0	6183339.0	318
2019-10-23	23.0	23.06	22.96	22.98	-0.02	-0.09	565906.0	13022079.4	484
2019-10-22	22.96	23.12	22.86	23.0	0.1	0.44	1217460.0	27966086.32	1029
2019-10-21	22.76	22.9	22.46	22.9	0.26	1.15	603778.0	13696558.64	874
2019-10-20	22.66	22.94	22.62	22.64	0.02	0.09	613094.0	13985015.36	440
2019-10-17	22.5	22.7	22.1	22.62	0.16	0.71	407016.0	9108259.8	530
2019-10-16	22.44	22.46	21.96	22.46	0.02	0.09	1364963.0	30276212.9	1080
2019-10-15	23.02	23.02	22.4	22.44	-0.72	-3.11	1329579.0	30112205.52	1068
2019-10-14	22.52	23.3	22.5	23.16	0.38	1.67	1134019.0	26158942.94	1334
2019-10-13	23.12	23.16	22.72	22.78	-0.34	-1.47	79833.0	1836366.06	117
2019-10-10	22.56	23.4	22.54	23.12	0.42	1.85	598565.0	13794857.6	807
2019-10-09	22.62	22.74	22.52	22.7	-0.04	-0.18	590286.0	13349317.54	1097
2019-10-08	23.1	23.1	22.6	22.74	-0.26	-1.13	1075018.0	24665229.72	919
2019-10-07	23.26	23.26	22.94	23.0	-0.28	-1.2	305138.0	7020971.6	318
2019-10-06	23.36	23.36	23.24	23.28	-0.02	-0.09	87235.0	2032262.24	91
2019-10-03	23.2	23.3	22.8	23.3	0.0	0.0	367275.0	8507159.96	366
2019-10-02	23.7	23.7	22.28	23.3	-0.42	-1.77	420896.0	9807458.46	443
2019-10-01	24.06	24.06	23.64	23.72	-0.28	-1.17	814664.0	19452038.86	704
2019-09-30	23.26	24.16	23.26	24.0	0.74	3.18	1709695.0	41044456.78	1138
2019-09-29	22.82	23.32	22.82	23.26	0.58	2.56	485760.0	11248435.8	306
2019-09-26	22.78	23.0	22.6	22.68	-0.06	-0.26	766745.0	17526384.28	650
2019-09-25	22.8	22.8	22.5	22.74	-0.1	-0.44	98646.0	2240255.6	195
2019-09-24	22.72	22.96	22.72	22.84	0.14	0.62	199409.0	4554061.9	357
2019-09-22	22.52	22.7	22.36	22.7	0.22	0.98	48370.0	1093983.3	92
2019-09-19	22.3	22.54	22.26	22.48	0.08	0.36	135964.0	3048918.48	128
2019-09-18	22.24	22.4	22.16	22.4	0.2	0.9	387876.0	8635320.26	463
2019-09-17	22.08	22.42	21.96	22.2	0.08	0.36	576018.0	12781795.48	684
2019-09-16	22.06	22.18	21.94	22.12	0.12	0.55	1122031.0	24697171.2	740
2019-09-15	22.0	22.0	21.8	22.0	-0.18	-0.81	274855.0	6022946.08	199
2019-09-12	22.4	22.4	22.02	22.18	-0.22	-0.98	1549147.0	34275344.64	938
2019-09-11	22.4	22.4	22.02	22.4	0.04	0.18	704874.0	15666053.02	545
2019-09-10	22.54	22.54	22.3	22.36	-0.18	-0.8	581689.0	13009277.86	393
2019-09-09	22.76	22.76	22.46	22.54	-0.22	-0.97	1130018.0	25506476.74	816
2019-09-08	22.74	22.86	22.6	22.76	0.04	0.18	1142771.0	26040816.36	4858
2019-09-05	22.74	22.86	22.64	22.72	0.02	0.09	349346.0	7947757.68	355
2019-09-04	22.62	22.8	22.46	22.7	0.16	0.71	1175897.0	26592157.3	1025
2019-09-03	22.58	22.7	22.54	22.54	-0.24	-1.05	524568.0	11859692.22	471
2019-09-02	22.96	22.98	22.44	22.78	-0.08	-0.35	1345081.0	30542327.6	1397
2019-09-01	23.2	23.34	22.8	22.86	-0.74	-3.14	362689.0	8318898.4	356
2019-08-29	23.84	23.94	23.34	23.6	-0.32	-1.34	635433.0	14939884.68	506
2019-08-28	24.16	24.26	23.86	23.92	-0.08	-0.33	1162893.0	27908207.22	1051
2019-08-27	24.7	24.7	24.0	24.0	-0.64	-2.6	2344515.0	56520218.72	1554
2019-08-26	24.06	24.64	24.0	24.64	0.44	1.82	1046344.0	25312949.46	780
2019-08-25	24.58	24.58	24.0	24.2	-0.64	-2.58	389230.0	9473984.32	276
2019-08-22	25.15	25.2	24.8	24.84	-0.41	-1.62	647683.0	16173698.1	602
2019-08-21	25.4	25.4	25.1	25.25	-0.3	-1.17	561138.0	14172574.9	458
2019-08-20	25.45	25.55	25.35	25.55	0.1	0.39	1059979.0	26976114.4	681
2019-08-19	25.45	25.6	25.3	25.45	0.15	0.59	327266.0	8321091.8	294
2019-08-18	25.9	25.9	25.3	25.3	-0.6	-2.32	80625.0	2055068.8	83
2019-08-08	24.9	25.9	24.9	25.9	0.55	2.17	304553.0	7742689.82	410
2019-08-07	25.35	25.4	25.05	25.35	0.15	0.6	418557.0	10594130.45	175
2019-08-06	25.35	25.35	24.84	25.2	-0.2	-0.79	259087.0	6494581.83	247
2019-08-05	25.8	25.8	25.0	25.4	-0.3	-1.17	273512.0	6916732.55	223
2019-08-04	25.95	25.95	25.5	25.7	0.15	0.59	637694.0	16409621.7	353
2019-08-01	25.85	26.1	25.5	25.55	-0.75	-2.85	579117.0	14868795.05	421
2019-07-31	26.05	26.3	26.0	26.3	0.2	0.77	449739.0	11718172.65	282
2019-07-30	25.7	26.15	25.7	26.1	0.3	1.16	673492.0	17494558.7	356
2019-07-29	26.0	26.0	25.5	25.8	-0.2	-0.77	611447.0	15697603.7	2482
2019-07-28	25.9	26.4	25.9	26.0	-0.4	-1.52	447881.0	11695582.85	789
2019-07-25	25.75	26.4	25.5	26.4	0.75	2.92	509249.0	13218003.2	491
2019-07-24	25.7	25.9	25.5	25.65	0.15	0.59	684253.0	17596376.0	418
2019-07-23	25.9	25.95	25.35	25.5	-0.35	-1.35	381046.0	9794541.75	323
2019-07-22	25.9	25.95	25.8	25.85	0.05	0.19	370308.0	9582439.75	143
2019-07-21	26.0	26.0	25.7	25.8	-0.45	-1.71	373435.0	9643170.85	196
2019-07-18	26.6	26.6	26.05	26.25	-0.35	-1.32	454371.0	12031014.0	322
2019-07-17	26.2	26.6	26.1	26.6	0.45	1.72	755732.0	19903098.1	817
2019-07-16	25.8	26.35	25.8	26.15	0.45	1.75	908369.0	23731716.8	884
2019-07-15	25.8	25.8	25.25	25.7	-0.05	-0.19	1204798.0	30677563.25	1076
2019-07-14	26.0	26.15	25.75	25.75	-0.2	-0.77	1223464.0	31812238.0	500
2019-07-11	26.6	26.6	25.9	25.95	-0.8	-2.99	1614518.0	42187660.45	1110
2019-07-10	26.9	27.0	26.45	26.75	-0.15	-0.56	382055.0	10182536.75	323
2019-07-09	27.0	27.0	26.7	26.9	0.0	0.0	161805.0	4336720.3	195
2019-07-08	26.5	27.0	26.45	26.9	0.2	0.75	249759.0	6661389.5	266
2019-07-07	26.9	26.9	26.6	26.7	-0.2	-0.74	139087.0	3711620.35	142
2019-07-04	26.7	27.05	26.55	26.9	0.1	0.37	639769.0	17239718.4	604
2019-07-03	26.5	26.8	26.4	26.8	0.6	2.29	753729.0	20013660.35	597
2019-07-02	26.3	26.65	26.2	26.2	-0.45	-1.69	407368.0	10783560.55	422
2019-07-01	25.8	26.65	25.8	26.65	0.75	2.9	847620.0	22284877.15	756
2019-06-30	25.85	26.1	25.85	25.9	-0.15	-0.58	197026.0	5111341.45	191
2019-06-27	25.25	26.35	25.1	26.05	1.71	7.03	2460277.0	63627070.4	1112
2019-06-26	24.14	24.34	24.08	24.34	0.22	0.91	683140.0	16534127.48	913
2019-06-25	24.0	24.12	23.84	24.12	0.12	0.5	736851.0	17630820.02	2258
2019-06-24	24.46	24.46	23.7	24.0	-0.46	-1.88	840735.0	20169812.54	2471
2019-06-23	24.74	24.9	24.46	24.46	-0.3	-1.21	128805.0	3175210.46	159
2019-06-20	25.0	25.0	24.74	24.76	-0.34	-1.35	497907.0	12349428.16	325
2019-06-19	25.5	25.5	25.0	25.1	-0.1	-0.4	522124.0	13132445.05	240
2019-06-18	25.45	25.65	25.15	25.2	-0.2	-0.79	524458.0	13284623.6	307
2019-06-17	25.7	25.85	25.35	25.4	0.0	0.0	922403.0	23500539.15	510
2019-06-16	26.2	26.2	25.25	25.4	-0.5	-1.93	248599.0	6371997.9	162
2019-06-13	26.0	26.2	25.65	25.9	-0.6	-2.26	564238.0	14612818.65	301
2019-06-12	25.8	26.7	25.8	26.5	0.55	2.12	947339.0	24946470.3	404
2019-06-11	25.3	25.95	25.2	25.95	0.65	2.57	664841.0	17063465.85	429
2019-06-10	24.98	25.4	24.98	25.3	0.32	1.28	690641.0	17368571.69	459
2019-06-09	24.82	25.1	24.82	24.98	0.22	0.89	271152.0	6772958.37	125
2019-05-30	24.7	24.76	24.6	24.76	0.1	0.41	269492.0	6641029.02	239
2019-05-29	24.6	24.8	24.34	24.66	0.42	1.73	812949.0	19938721.94	362
2019-05-28	25.0	25.3	24.24	24.24	-0.76	-3.04	791968.0	19485086.55	403
2019-05-27	25.0	25.05	24.62	25.0	0.3	1.21	398273.0	9895102.26	198
2019-05-26	25.1	25.1	24.6	24.7	-0.4	-1.59	511448.0	12687165.66	270
2019-05-23	25.7	25.7	25.0	25.1	-0.4	-1.57	213185.0	5400219.1	148
2019-05-22	25.45	25.75	25.2	25.5	0.3	1.19	411277.0	10496109.15	240
2019-05-21	24.8	25.35	24.8	25.2	0.5	2.02	760688.0	19157461.88	333
2019-05-20	25.0	25.1	24.66	24.7	-0.3	-1.2	542179.0	13411354.0	286
2019-05-19	25.3	25.5	25.0	25.0	-0.3	-1.19	333205.0	8427618.25	175
2019-05-16	24.8	25.45	24.7	25.3	0.66	2.68	761718.0	19139993.27	447
2019-05-15	24.5	25.1	24.5	24.64	0.54	2.24	408682.0	10168936.35	248
2019-05-14	23.9	25.4	23.9	24.1	-0.5	-2.03	749469.0	18622162.45	508
2019-05-13	24.7	25.3	24.3	24.6	-0.55	-2.19	888265.0	21992941.99	371
2019-05-12	25.85	25.85	25.1	25.15	-0.7	-2.71	520684.0	13187624.05	231
2019-05-09	26.0	26.05	25.55	25.85	-0.05	-0.19	635907.0	16385582.55	336
2019-05-08	25.8	26.35	25.8	25.9	0.0	0.0	697178.0	18184153.35	457
2019-05-07	26.5	26.7	25.9	25.9	-0.55	-2.08	298459.0	7806112.9	189
2019-05-06	26.8	26.8	26.0	26.45	-0.15	-0.56	466013.0	12248657.95	308
2019-05-05	27.45	27.45	26.2	26.6	-0.9	-3.27	1115571.0	29673547.25	444
2019-05-02	28.05	28.1	27.5	27.5	-0.65	-2.31	673510.0	18706852.2	406
2019-05-01	28.35	28.35	27.9	28.15	-0.2	-0.71	838039.0	23600055.95	452
2019-04-30	27.95	28.5	27.95	28.35	0.35	1.25	1447695.0	40901858.85	532
2019-04-29	28.0	28.15	27.75	28.0	0.0	0.0	1413287.0	39537854.35	2048
2019-04-28	26.7	28.2	26.7	28.0	1.3	4.87	1923014.0	52987632.15	1673
2019-04-25	26.05	27.0	26.0	26.7	0.6	2.3	1829638.0	48899612.6	849
2019-04-24	25.35	26.2	25.15	26.1	0.75	2.96	1300860.0	33632423.9	511
2019-04-23	25.0	25.4	25.0	25.35	0.45	1.81	1200693.0	30209660.3	379
2019-04-22	25.1	25.3	24.9	24.9	-0.3	-1.19	982662.0	24553052.23	323
2019-04-21	24.9	25.2	24.9	25.2	0.2	0.8	194986.0	4888886.8	156
2019-04-18	25.45	25.5	25.0	25.0	-0.45	-1.77	307132.0	7739719.7	231
2019-04-17	24.84	25.55	24.84	25.45	0.53	2.13	1888052.0	47401461.95	659
2019-04-16	24.78	24.92	24.74	24.92	0.12	0.48	936352.0	23235496.26	409
2019-04-15	24.8	24.88	24.72	24.8	0.04	0.16	331029.0	8201090.58	176
2019-04-14	24.86	24.88	24.76	24.76	-0.16	-0.64	684146.0	16973697.92	329
2019-04-11	24.9	24.96	24.78	24.92	-0.06	-0.24	543625.0	13498294.18	262
2019-04-10	25.0	25.25	24.96	24.98	0.0	0.0	489766.0	12243194.9	351
2019-04-09	24.86	25.0	24.86	24.98	0.1	0.4	236220.0	5890187.22	208
2019-04-08	24.9	24.98	24.74	24.88	-0.02	-0.08	584229.0	14528963.84	306
2019-04-07	25.0	25.2	24.74	24.9	-0.1	-0.4	238939.0	5952361.78	242
2019-04-04	24.8	25.1	24.7	25.0	0.2	0.81	957216.0	23833637.17	543
2019-04-03	24.88	24.9	24.62	24.8	0.02	0.08	887024.0	21983972.1	407
2019-04-02	24.56	24.78	24.44	24.78	0.22	0.9	516581.0	12684003.56	410
2019-04-01	24.5	24.62	24.38	24.56	-0.18	-0.73	647657.0	15868311.02	520
2019-03-31	24.8	24.9	24.74	24.74	-0.06	-0.24	220973.0	5478248.32	179
2019-03-28	24.4	25.1	24.34	24.8	0.06	0.24	897592.0	22203045.72	529
2019-03-27	24.61	24.74	24.54	24.74	0.13	0.53	828232.0	20414725.45	398
2019-03-26	24.54	24.64	24.44	24.61	0.24	0.98	475163.0	11661846.95	291
2019-03-25	24.34	24.47	24.27	24.37	0.0	0.0	231031.0	5635293.5	198
2019-03-24	24.34	24.44	24.24	24.37	0.03	0.12	283999.0	6908883.3	182
2019-03-21	24.11	24.41	24.04	24.34	0.2	0.83	253668.0	6153453.55	220
2019-03-20	23.81	24.14	23.81	24.14	0.27	1.13	215503.0	5170125.55	215
2019-03-19	23.77	23.87	23.61	23.87	0.2	0.84	301193.0	7133928.1	267
2019-03-18	23.61	23.81	23.34	23.67	0.03	0.13	331550.0	7786289.3	264
2019-03-17	23.87	23.97	23.41	23.64	-0.2	-0.84	553517.0	13113516.05	130
2019-03-14	23.57	24.01	23.57	23.84	0.27	1.15	409463.0	9720770.5	361
2019-03-13	23.34	23.57	23.21	23.57	0.3	1.29	537538.0	12555737.25	285
2019-03-12	23.27	23.34	23.11	23.27	0.0	0.0	274745.0	6381061.65	166
2019-03-11	23.27	23.31	23.11	23.27	0.0	0.0	179067.0	4156850.05	161
2019-03-10	23.41	23.54	23.17	23.27	-0.14	-0.6	506316.0	11822033.35	240
2019-03-07	23.44	23.44	23.31	23.41	-0.03	-0.13	287806.0	6723582.95	177
2019-03-06	23.54	23.57	23.34	23.44	0.03	0.13	364446.0	8541750.45	222
2019-03-05	23.54	23.54	23.34	23.41	-0.06	-0.26	290993.0	6812605.45	181
2019-03-04	23.57	23.57	23.41	23.47	-0.1	-0.42	430477.0	10115123.75	228
2019-03-03	23.24	23.57	23.21	23.57	0.33	1.42	1022483.0	24000207.05	421
2019-02-28	23.14	23.27	23.11	23.24	0.1	0.43	169803.0	3938652.15	141
2019-02-27	23.14	23.14	22.97	23.14	0.0	0.0	388588.0	8967302.0	225
2019-02-26	23.07	23.21	23.01	23.14	0.0	0.0	585678.0	13513822.95	315
2019-02-25	23.51	23.51	22.97	23.14	-0.4	-1.7	552526.0	12813705.55	278
2019-02-24	23.54	23.64	23.47	23.54	0.03	0.13	840863.0	19817365.15	181
2019-02-21	23.57	23.67	23.51	23.51	-0.06	-0.25	306047.0	7213908.25	185
2019-02-20	23.51	23.61	23.37	23.57	0.2	0.86	197479.0	4641741.0	162
2019-02-19	23.84	23.87	23.37	23.37	-0.4	-1.68	927296.0	21816554.65	433
2019-02-18	23.77	24.07	23.67	23.77	0.0	0.0	907954.0	21665286.2	488
2019-02-17	23.77	23.87	23.67	23.77	0.0	0.0	855445.0	20327027.1	211
2019-02-14	24.01	24.01	23.74	23.77	-0.17	-0.71	492071.0	11735868.15	287
2019-02-13	23.91	24.21	23.91	23.94	0.07	0.29	1570597.0	37678283.25	714
2019-02-12	23.81	24.01	23.74	23.87	0.03	0.13	698863.0	16650922.7	342
2019-02-11	23.91	24.01	23.81	23.84	-0.03	-0.13	340261.0	8144071.0	186
2019-02-10	24.07	24.21	23.77	23.87	-0.14	-0.58	419258.0	10028003.45	197
2019-02-07	24.31	24.31	23.94	24.01	-0.2	-0.83	881766.0	21228773.45	331
2019-02-06	24.34	24.54	24.11	24.21	-0.03	-0.12	1132378.0	27513639.15	329
2019-02-05	24.57	24.61	24.21	24.24	-0.07	-0.29	1676238.0	40690708.3	514
2019-02-04	24.47	24.74	24.27	24.31	-0.43	-1.74	372642.0	9100781.5	216
2019-02-03	24.81	24.81	24.64	24.74	-0.33	-1.32	283547.0	7001621.7	136
2019-01-31	25.21	25.27	25.07	25.07	-0.1	-0.4	465657.0	11729185.3	184
2019-01-30	25.21	25.27	25.04	25.17	0.03	0.12	435827.0	10947012.5	194
2019-01-29	25.67	25.67	25.01	25.14	-0.57	-2.22	573236.0	14461198.95	325
2019-01-28	25.71	26.14	25.61	25.71	-0.03	-0.12	1004868.0	26008115.15	362
2019-01-27	24.81	26.01	24.81	25.74	0.8	3.21	1069735.0	27436873.4	359
2019-01-24	24.54	24.97	24.44	24.94	0.4	1.63	697594.0	17171223.95	290
2019-01-23	24.01	24.54	23.97	24.54	0.4	1.66	841833.0	20402980.85	300
2019-01-22	24.01	24.21	23.94	24.14	0.17	0.71	535827.0	12876373.85	217
2019-01-21	23.71	23.97	23.47	23.97	0.13	0.55	827157.0	19674508.75	349
2019-01-20	23.94	24.14	23.84	23.84	-0.03	-0.13	861768.0	20650748.2	213
2019-01-17	24.01	24.11	23.71	23.87	0.06	0.25	574270.0	13760933.3	242
2019-01-16	23.77	24.01	23.61	23.81	0.2	0.85	550806.0	13097159.85	225
2019-01-15	23.34	23.67	23.34	23.61	0.27	1.16	435614.0	10250636.2	175
2019-01-14	23.27	23.47	23.21	23.34	-0.17	-0.72	409211.0	9544475.95	234
2019-01-13	23.07	23.54	23.01	23.51	0.47	2.04	1140740.0	26423029.15	403
2019-01-10	22.67	23.27	22.67	23.04	0.37	1.63	599651.0	13810715.35	273
2019-01-09	22.54	22.81	22.54	22.67	0.2	0.89	620173.0	14034018.15	263
2019-01-08	21.97	22.51	21.97	22.47	0.46	2.09	561744.0	12470808.0	284
2019-01-07	21.54	22.01	21.54	22.01	0.47	2.18	526271.0	11486692.3	263
2019-01-06	21.47	21.67	21.47	21.54	0.23	1.08	1574764.0	33909960.45	296
2019-01-03	21.27	21.44	21.27	21.31	0.04	0.19	638363.0	13629293.0	308
2019-01-02	21.27	21.34	21.21	21.27	-0.04	-0.19	355615.0	7553576.3	177
2019-01-01	21.27	21.44	21.24	21.31	0.04	0.19	292590.0	6234274.0	82
2018-12-31	21.34	21.34	21.24	21.27	-0.04	-0.19	833844.0	17741852.05	189
2018-12-30	21.27	21.37	21.27	21.31	0.04	0.19	534328.0	11396941.25	160
2018-12-27	21.51	21.67	21.21	21.27	0.0	0.0	1375868.0	29341090.25	385
2018-12-26	21.57	21.81	21.27	21.27	-0.3	-1.39	909174.0	19539544.25	367
2018-12-25	21.67	22.17	21.51	21.57	0.63	3.01	1090313.0	23820186.25	610
2018-12-24	21.14	21.24	20.94	20.94	-0.07	-0.33	940458.0	19819314.55	1628
2018-12-23	20.34	21.01	20.34	21.01	0.47	2.29	288797.0	6024324.45	181
2018-12-20	20.57	20.74	20.27	20.54	-0.23	-1.11	502649.0	10300813.75	392
2018-12-19	20.97	21.04	20.67	20.77	-0.37	-1.75	694652.0	14547336.85	171
2018-12-18	20.94	21.14	20.81	21.14	0.2	0.96	337040.0	7069749.95	179
2018-12-17	20.97	21.01	20.87	20.94	0.07	0.34	149309.0	3119358.45	163
2018-12-16	20.91	20.91	20.77	20.87	-0.07	-0.33	69234.0	1444405.85	31
2018-12-13	20.77	20.94	20.71	20.94	0.23	1.11	188840.0	3915296.5	164
2018-12-12	20.71	20.81	20.67	20.71	0.04	0.19	171983.0	3565315.95	216
2018-12-11	20.77	20.84	20.64	20.67	-0.07	-0.34	341546.0	7064867.55	851
2018-12-10	20.71	20.94	20.67	20.74	-0.13	-0.62	167607.0	3477312.4	148
2018-12-09	20.81	20.87	20.71	20.87	0.13	0.63	54752.0	1138340.7	45
2018-12-06	20.87	20.87	20.64	20.74	-0.2	-0.96	1281941.0	26575241.0	583
2018-12-05	20.94	21.14	20.81	20.94	-0.07	-0.33	326869.0	6844688.7	184
2018-12-04	21.01	21.17	20.87	21.01	0.07	0.33	878613.0	18423841.9	609
2018-12-03	20.84	21.01	20.61	20.94	0.27	1.31	540832.0	11296580.5	235
2018-12-02	20.24	20.94	20.24	20.67	0.8	4.03	625324.0	12909488.9	177
2018-11-29	20.51	20.67	19.87	19.87	-0.6	-2.93	2727326.0	55033330.0	386
2018-11-28	20.67	21.14	20.44	20.47	-0.07	-0.34	672412.0	13882905.0	349
2018-11-27	20.41	20.54	20.21	20.54	0.3	1.48	237498.0	4833376.2	173
2018-11-26	20.54	20.54	20.21	20.24	-0.3	-1.46	324321.0	6616925.85	247
2018-11-25	20.54	20.54	20.34	20.54	-0.13	-0.63	93700.0	1920644.2	100
2018-11-22	20.54	20.87	20.54	20.67	0.3	1.47	208299.0	4313576.35	119
2018-11-21	20.67	20.67	20.37	20.37	-0.2	-0.97	728609.0	14968785.45	203
2018-11-20	20.81	20.84	20.51	20.57	-0.44	-2.09	580488.0	11983925.6	200
2018-11-19	21.34	21.34	20.94	21.01	-0.16	-0.76	357667.0	7528951.95	141
2018-11-18	21.47	21.47	21.17	21.17	-0.5	-2.31	65802.0	1400351.6	44
2018-11-15	21.27	21.67	21.24	21.67	0.4	1.88	46065.0	986125.2	80
2018-11-14	21.37	21.47	21.17	21.27	-0.2	-0.93	813725.0	17355406.4	313
2018-11-13	21.71	21.71	21.34	21.47	-0.27	-1.24	348846.0	7515439.8	155
2018-11-12	21.74	21.81	21.51	21.74	0.2	0.93	64025.0	1385271.0	85
2018-11-11	21.54	21.61	21.47	21.54	-0.03	-0.14	27936.0	602335.5	63
2018-11-08	21.74	21.97	21.47	21.57	-0.24	-1.1	125882.0	2724119.4	174
2018-11-07	21.94	22.17	21.74	21.81	-0.13	-0.59	128294.0	2813695.45	111
2018-11-06	21.67	21.97	21.67	21.94	0.23	1.06	23950.0	523393.4	30
2018-11-05	21.67	21.74	21.54	21.71	-0.16	-0.73	49800.0	1079428.3	63
2018-11-04	21.91	21.91	21.67	21.87	-0.1	-0.46	26438.0	576571.75	46
2018-11-01	21.74	21.97	21.61	21.97	0.03	0.14	236266.0	5149068.3	119
2018-10-31	21.64	21.94	21.34	21.94	0.3	1.39	556512.0	11994734.35	1389
2018-10-30	22.11	22.11	21.24	21.64	-0.53	-2.39	476655.0	10275616.8	228
2018-10-29	22.11	22.31	22.07	22.17	-0.04	-0.18	145487.0	3222421.2	169
2018-10-28	22.44	22.44	22.11	22.21	-0.53	-2.33	59434.0	1321857.35	74
2018-10-25	21.87	23.01	21.81	22.74	1.53	7.21	5340295.0	120398115.1	704
2018-10-24	21.01	21.61	21.01	21.21	0.47	2.27	512586.0	10931049.95	305
2018-10-23	22.01	22.51	20.74	20.74	-2.27	-9.87	1339387.0	29555385.05	510
2018-10-22	21.74	23.01	21.17	23.01	0.67	3.0	5964575.0	131267982.9	433
2018-10-21	20.21	22.41	20.21	22.34	0.5	2.29	1813262.0	39383502.4	348
2018-10-18	20.84	21.84	20.84	21.84	1.13	5.46	825536.0	17553713.15	254
2018-10-17	21.44	21.67	20.71	20.71	-1.1	-5.04	295828.0	6333539.0	150
2018-10-16	20.34	21.81	20.01	21.81	1.17	5.67	4200870.0	89078342.8	675
2018-10-15	20.01	20.67	20.01	20.64	1.63	8.57	1323181.0	26979858.65	650
2018-10-14	19.54	19.94	18.5	19.01	-1.0	-5.0	1098868.0	21355838.5	351
2018-10-11	21.17	21.17	20.01	20.01	-1.43	-6.67	302541.0	6188412.15	339
2018-10-10	21.51	21.64	21.41	21.44	0.0	0.0	451294.0	9717291.25	196
2018-10-09	21.47	21.64	21.41	21.44	-0.17	-0.79	151056.0	3256236.95	125
2018-10-08	21.47	21.67	21.44	21.61	0.07	0.32	77027.0	1660725.0	63
2018-10-07	21.51	21.61	21.34	21.54	0.03	0.14	169893.0	3653337.0	129
2018-10-04	21.47	21.54	21.34	21.51	-0.16	-0.74	167382.0	3591882.05	160
2018-10-03	21.44	21.67	21.41	21.67	0.06	0.28	190089.0	4091265.9	157
2018-10-02	21.81	21.91	21.34	21.61	-0.23	-1.05	364980.0	7910757.75	301
2018-10-01	22.01	22.24	21.84	21.84	-0.2	-0.91	388563.0	8555826.55	176
2018-09-30	22.04	22.21	21.74	22.04	0.0	0.0	305818.0	6717562.0	121
2018-09-27	22.01	22.14	21.87	22.04	0.03	0.14	72756.0	1603813.1	58
2018-09-26	21.64	22.14	21.61	22.01	0.44	2.04	229101.0	4984642.6	212
2018-09-25	21.67	21.67	21.54	21.57	0.16	0.75	229628.0	4958646.35	277
2018-09-20	21.47	21.47	20.97	21.41	0.14	0.66	309291.0	6583918.3	233
2018-09-19	21.37	21.71	21.24	21.27	-0.27	-1.25	186648.0	3992894.95	163
2018-09-18	20.94	21.54	20.91	21.54	0.57	2.72	173973.0	3691618.9	134
2018-09-17	20.47	21.04	20.47	20.97	0.3	1.45	245366.0	5117681.75	268
2018-09-16	21.01	21.04	20.67	20.67	-0.34	-1.62	81878.0	1701354.9	104
2018-09-13	21.07	21.21	20.77	21.01	-0.33	-1.55	170307.0	3572136.05	243
2018-09-12	21.34	21.37	21.21	21.34	0.0	0.0	180414.0	3841241.8	158
2018-09-11	21.61	21.64	21.34	21.34	-0.53	-2.42	111960.0	2410753.25	105
2018-09-10	21.94	22.07	21.61	21.87	-0.07	-0.32	160330.0	3483153.3	142
2018-09-09	22.01	22.01	21.84	21.94	0.03	0.14	132113.0	2904561.8	61
2018-09-06	21.34	22.01	21.04	21.91	0.97	4.63	986693.0	21030127.7	425
2018-09-05	22.14	22.14	20.94	20.94	-1.3	-5.85	267974.0	5739161.0	213
2018-09-04	22.34	22.61	22.24	22.24	-0.37	-1.64	327546.0	7381011.7	505
2018-09-03	22.04	22.61	22.04	22.61	0.6	2.73	75352.0	1680402.6	116
2018-09-02	22.11	22.11	21.44	22.01	-0.16	-0.72	263228.0	5708575.15	598
2018-08-30	22.71	22.77	21.77	22.17	-0.84	-3.65	322450.0	7158452.25	264
2018-08-29	22.77	23.04	22.61	23.01	-0.06	-0.26	333405.0	7581914.6	196
2018-08-28	23.01	23.34	22.84	23.07	0.36	1.59	401762.0	9312299.2	148
2018-08-27	22.37	23.01	22.37	22.71	0.3	1.34	60038.0	1360036.2	99
2018-08-26	22.01	22.41	21.97	22.41	0.57	2.61	91135.0	2023127.75	52
2018-08-16	21.64	21.84	21.34	21.84	-0.03	-0.14	203058.0	4395391.95	185
2018-08-15	21.91	21.91	21.67	21.87	-0.07	-0.32	35361.0	772709.0	28
2018-08-14	21.67	22.01	21.44	21.94	0.23	1.06	341327.0	7391251.05	224
2018-08-13	22.67	22.67	21.14	21.71	-0.96	-4.23	403166.0	8761788.15	341
2018-08-12	22.77	22.77	22.47	22.67	-0.14	-0.61	203977.0	4612622.2	74
2018-08-09	22.81	22.87	22.71	22.81	0.0	0.0	287227.0	6551248.85	106
2018-08-08	23.01	23.01	22.81	22.81	-0.2	-0.87	79534.0	1825132.1	42
2018-08-07	22.87	23.04	22.87	23.01	0.14	0.61	206622.0	4745817.35	49
2018-08-06	23.01	23.01	22.87	22.87	-0.24	-1.04	430258.0	9895609.8	113
2018-08-05	23.11	23.24	23.11	23.11	-0.1	-0.43	105629.0	2447744.65	55
2018-08-02	22.91	23.31	22.91	23.21	-0.1	-0.43	196721.0	4567121.3	85
2018-08-01	23.21	23.34	23.14	23.31	0.14	0.6	162296.0	3768286.85	81
2018-07-31	23.17	23.34	22.97	23.17	0.0	0.0	167111.0	3882438.8	113
2018-07-30	23.04	23.17	23.04	23.17	0.33	1.44	76144.0	1757816.2	80
2018-07-29	22.87	22.97	22.67	22.84	-0.03	-0.13	57211.0	1306577.05	48
2018-07-26	22.71	23.01	22.67	22.87	0.13	0.57	88997.0	2031120.65	60
2018-07-25	22.94	23.01	22.67	22.74	-0.13	-0.57	120697.0	2750207.05	104
2018-07-24	22.97	23.21	22.87	22.87	0.06	0.26	279383.0	6461637.15	133
2018-07-23	23.54	23.54	22.81	22.81	-0.86	-3.63	104018.0	2418119.35	82
2018-07-22	23.67	23.94	23.54	23.67	0.1	0.42	115463.0	2745266.95	59
2018-07-19	23.74	23.91	23.41	23.57	-0.1	-0.42	676285.0	15982205.45	242
2018-07-18	23.01	23.71	23.01	23.67	0.5	2.16	457507.0	10664050.7	253
2018-07-17	22.81	23.27	22.81	23.17	0.06	0.26	255106.0	5888575.0	191
2018-07-16	22.61	23.27	22.44	23.11	0.57	2.53	506242.0	11581449.5	233
2018-07-15	22.57	22.64	22.31	22.54	0.5	2.27	49448.0	1116250.15	45
2018-07-12	22.01	22.04	21.94	22.04	0.0	0.0	25342.0	557627.9	45
2018-07-11	22.54	22.54	22.01	22.04	-0.53	-2.35	80121.0	1788792.0	119
2018-07-10	22.01	22.67	21.87	22.57	0.63	2.87	380197.0	8491289.3	324
2018-07-09	21.77	21.97	21.74	21.94	0.17	0.78	249988.0	5461836.1	269
2018-07-08	21.14	21.77	21.14	21.77	0.16	0.74	378262.0	8156908.35	120
2018-07-05	21.47	21.67	21.27	21.61	-0.03	-0.14	496829.0	10631222.7	203
2018-07-04	21.11	21.64	21.04	21.64	0.43	2.03	306757.0	6470540.65	139
2018-07-03	21.27	21.27	21.01	21.21	0.04	0.19	356636.0	7542386.1	224
2018-07-02	21.54	21.77	21.17	21.17	-0.34	-1.58	270049.0	5780665.25	148
2018-07-01	21.57	21.67	21.41	21.51	0.17	0.8	93667.0	2015477.8	81
2018-06-28	21.54	21.54	21.21	21.34	0.07	0.33	363819.0	7755788.85	240
2018-06-27	22.24	22.24	21.01	21.27	-0.74	-3.36	747305.0	16278615.15	472
2018-06-26	22.07	22.34	22.01	22.01	-0.26	-1.17	82557.0	1828544.0	78
2018-06-25	22.34	22.41	21.97	22.27	-0.07	-0.31	133036.0	2950939.55	100
2018-06-24	21.84	22.34	21.84	22.34	0.9	4.2	73227.0	1622682.0	92
2018-06-21	21.97	22.01	21.41	21.44	0.1	0.47	124531.0	2722255.5	144
2018-06-20	22.24	22.67	21.34	21.34	-0.73	-3.31	114172.0	2505579.75	134
2018-06-12	21.54	22.07	21.37	22.07	0.06	0.27	557869.0	12101186.35	328
2018-06-11	22.01	22.01	21.41	22.01	-0.26	-1.17	230541.0	5012349.0	260
2018-06-10	22.37	22.64	21.84	22.27	-0.6	-2.62	287647.0	6439966.85	128
2018-06-07	22.14	22.87	22.14	22.87	0.2	0.88	148802.0	3367683.4	112
2018-06-06	22.81	22.81	22.27	22.67	0.13	0.58	335534.0	7622580.55	198
2018-06-05	22.77	22.87	22.44	22.54	-0.13	-0.57	204625.0	4642221.3	144
2018-06-04	22.01	22.77	22.01	22.67	0.33	1.48	387327.0	8781056.95	185
2018-06-03	21.94	22.34	21.67	22.34	0.37	1.68	340915.0	7527777.6	141
2018-05-31	21.01	21.97	21.01	21.97	1.3	6.29	245691.0	5303893.85	175
2018-05-30	21.07	21.07	20.67	20.67	0.0	0.0	20744.0	432261.55	41
2018-05-29	21.14	21.17	20.51	20.67	-0.47	-2.22	135013.0	2822559.8	101
2018-05-28	21.31	21.31	21.11	21.14	-0.17	-0.8	30199.0	638255.9	27
2018-05-27	21.07	21.31	21.07	21.31	0.19	0.9	78820.0	1670651.1	33
2018-05-24	21.34	21.37	20.94	21.12	-0.29	-1.35	207204.0	4408599.25	244
2018-05-23	21.47	21.61	21.37	21.41	0.07	0.33	65994.0	1417571.65	61
2018-05-22	21.34	21.37	21.14	21.34	-0.05	-0.23	129387.0	2748539.1	99
2018-05-21	21.34	21.41	21.34	21.39	0.05	0.23	65774.0	1407638.65	86
2018-05-20	21.54	21.57	21.34	21.34	-0.07	-0.33	67352.0	1439162.95	76
2018-05-17	21.27	21.61	21.21	21.41	-0.04	-0.19	140946.0	3007548.45	154
2018-05-16	21.94	21.94	21.27	21.45	-0.21	-0.97	257048.0	5532900.75	298
2018-05-15	21.54	21.74	21.34	21.66	-0.05	-0.23	1106895.0	23991438.45	386
2018-05-14	21.21	21.94	21.17	21.71	0.52	2.45	341691.0	7310664.95	279
2018-05-13	20.41	21.21	20.34	21.19	1.24	6.22	120191.0	2503691.7	63
2018-05-10	19.81	20.01	19.57	19.95	0.31	1.58	648150.0	12840641.55	307
2018-05-09	20.17	20.34	19.44	19.64	-0.63	-3.11	641311.0	12875631.65	362
2018-05-08	20.97	21.01	20.24	20.27	-0.59	-2.83	280526.0	5850026.7	189
2018-05-07	20.67	21.01	20.61	20.86	0.19	0.92	138723.0	2887825.05	102
2018-05-06	20.54	20.84	20.54	20.67	0.36	1.77	134992.0	2797902.25	102
2018-05-03	19.81	20.34	19.81	20.31	0.44	2.21	629270.0	12613564.45	181
2018-05-02	20.47	20.47	19.81	19.87	-0.69	-3.36	507550.0	10188214.45	175
2018-05-01	20.91	21.11	20.54	20.56	-0.35	-1.67	141420.0	2921470.3	87
2018-04-30	21.27	21.27	20.84	20.91	-0.18	-0.85	330854.0	6929598.0	155
2018-04-29	21.27	21.27	21.01	21.09	-0.26	-1.22	61763.0	1307825.95	45
2018-04-26	20.81	21.41	20.57	21.35	0.59	2.84	148360.0	3104199.65	124
2018-04-25	21.01	21.01	20.74	20.76	-0.44	-2.08	162444.0	3383900.9	89
2018-04-24	21.01	21.34	20.67	21.2	0.33	1.58	270814.0	5667913.9	176
2018-04-23	20.91	21.11	20.84	20.87	-0.04	-0.19	1161839.0	24266711.2	170
2018-04-22	21.07	21.21	20.74	20.91	-0.42	-1.97	437171.0	9209411.1	300
2018-04-19	20.47	22.44	20.47	21.33	0.92	4.51	808629.0	17224320.7	456
2018-04-18	19.67	20.67	19.67	20.41	0.6	3.03	511634.0	10395011.45	403
2018-04-17	19.74	19.94	19.67	19.81	0.06	0.3	197923.0	3916463.3	142
2018-04-16	19.51	19.81	19.51	19.75	0.22	1.13	150470.0	2947985.0	88
2018-04-15	19.47	19.54	19.47	19.53	0.2	1.03	166499.0	3247043.85	53
2018-04-12	19.34	19.47	19.31	19.33	-0.02	-0.1	51573.0	999698.5	65
2018-04-11	19.81	19.87	19.01	19.35	-0.36	-1.83	152076.0	2955878.9	142
2018-04-10	19.61	19.67	19.47	19.71	0.04	0.2	49740.0	975501.65	55
2018-04-09	19.01	19.67	19.01	19.67	0.33	1.71	228930.0	4471042.25	270
2018-04-08	19.67	19.67	19.14	19.34	-0.31	-1.58	35560.0	687932.0	45
2018-04-05	19.67	19.67	19.57	19.65	0.02	0.1	231883.0	4555835.35	154
2018-04-04	19.64	19.67	19.34	19.63	0.03	0.15	376160.0	7316370.55	207
2018-04-03	19.27	19.64	19.01	19.6	0.08	0.41	216721.0	4150986.4	156
2018-04-02	19.31	19.64	19.27	19.52	0.15	0.77	206898.0	4009717.75	120
2018-04-01	19.67	19.67	19.31	19.37	-0.15	-0.77	45748.0	887094.0	58
2018-03-29	19.84	19.84	19.27	19.52	-0.08	-0.41	321600.0	6252609.55	251
2018-03-28	19.74	19.84	19.47	19.6	-0.28	-1.41	106097.0	2080722.0	118
2018-03-27	19.41	19.94	19.41	19.88	0.66	3.43	566655.0	11197467.25	372
2018-03-26	19.34	19.41	19.07	19.22	0.02	0.1	642640.0	12402486.3	191
2018-03-25	19.37	19.54	19.17	19.2	-0.35	-1.79	753332.0	14585885.3	514
2018-03-22	19.34	19.61	19.34	19.55	0.26	1.35	1024858.0	19979842.4	463
2018-03-21	19.21	19.34	19.14	19.29	0.0	0.0	343503.0	6614931.6	215
2018-03-20	19.27	19.47	19.04	19.29	-0.14	-0.72	345904.0	6678521.85	274
2018-03-19	19.21	19.47	19.21	19.43	0.01	0.05	587927.0	11394606.05	268
2018-03-18	19.47	19.47	19.01	19.42	-0.09	-0.46	131191.0	2541023.65	126
2018-03-15	19.34	19.64	19.27	19.51	0.19	0.98	263556.0	5140492.1	226
2018-03-14	19.34	19.34	19.24	19.32	0.05	0.26	206125.0	3972112.55	137
2018-03-13	19.34	19.34	19.11	19.27	0.04	0.21	629624.0	12141103.7	315
2018-03-12	18.34	19.34	18.34	19.23	0.75	4.06	508498.0	9643156.2	325
2018-03-11	18.0	18.5	18.0	18.48	0.59	3.3	365895.0	6672510.75	145
2018-03-08	17.14	17.94	17.14	17.89	0.42	2.4	97467.0	1728097.9	71
2018-03-07	17.34	17.47	17.1	17.47	0.27	1.57	193340.0	3351338.0	139
2018-03-06	16.6	17.2	16.6	17.2	0.61	3.68	71081.0	1204240.2	70
2018-03-05	16.4	16.66	16.4	16.59	-0.01	-0.06	312088.0	5179526.86	107
2018-03-04	16.67	16.67	16.6	16.6	-0.17	-1.01	308256.0	5137767.36	96
2018-03-01	16.07	17.0	16.07	16.77	-0.26	-1.53	219918.0	3653290.49	144
2018-02-28	17.34	17.47	17.0	17.03	-0.46	-2.63	234133.0	4039848.05	122
2018-02-27	17.8	17.8	17.27	17.49	-0.3	-1.69	317131.0	5606673.0	246
2018-02-26	18.0	18.0	17.67	17.79	-0.35	-1.93	232105.0	4145593.15	141
2018-02-25	18.67	18.67	17.87	18.14	-0.48	-2.58	379057.0	6842810.95	124
2018-02-22	18.07	18.64	18.07	18.62	0.4	2.2	549209.0	10114976.8	325
2018-02-21	18.27	18.3	18.2	18.22	0.01	0.05	67160.0	1224528.25	48
2018-02-20	18.0	18.3	18.0	18.21	0.21	1.17	285060.0	5172114.4	277
2018-02-19	17.74	18.07	17.7	18.0	0.13	0.73	264697.0	4733058.0	120
2018-02-18	18.0	18.14	17.87	17.87	-0.05	-0.28	157483.0	2826104.5	52
2018-02-15	17.84	18.07	17.67	17.92	0.2	1.13	269655.0	4835179.0	219
2018-02-14	17.4	17.84	17.4	17.72	0.19	1.08	231825.0	4081271.9	115
2018-02-13	17.57	17.57	17.27	17.53	-0.09	-0.51	74394.0	1299332.15	74
2018-02-12	17.37	17.67	17.04	17.62	0.28	1.61	227587.0	3972358.95	195
2018-02-11	17.47	17.6	17.07	17.34	-0.32	-1.81	196665.0	3410252.6	97
2018-02-08	17.77	17.94	17.64	17.66	-0.3	-1.67	90012.0	1593506.05	74
2018-02-07	18.14	18.27	17.8	17.96	-0.04	-0.22	160295.0	2888790.3	105
2018-02-06	17.94	18.0	17.74	18.0	-0.32	-1.75	130039.0	2322468.5	115
2018-02-05	18.14	18.54	17.8	18.32	0.15	0.83	194111.0	3487462.05	145
2018-02-04	18.3	18.3	18.2	18.17	-0.15	-0.82	137347.0	2505313.5	45
2018-02-01	18.84	18.84	18.27	18.32	-0.3	-1.61	193612.0	3586339.8	132
2018-01-31	19.01	19.01	18.57	18.62	-0.33	-1.74	271925.0	5116979.6	154
2018-01-30	18.84	19.01	18.74	18.95	0.28	1.5	145448.0	2739651.65	86
2018-01-29	18.81	18.84	18.67	18.67	0.01	0.05	39387.0	738541.15	45
2018-01-28	18.47	18.67	18.47	18.66	0.19	1.03	124218.0	2315484.5	33
2018-01-25	18.34	18.5	18.34	18.47	0.2	1.09	111306.0	2055334.35	76
2018-01-24	18.3	18.3	18.17	18.27	0.05	0.27	8441.0	153841.8	18
2018-01-23	18.2	18.27	18.17	18.22	-0.02	-0.11	81436.0	1483749.0	51
2018-01-22	18.3	18.3	18.24	18.24	-0.06	-0.33	27261.0	497422.55	26
2018-01-21	18.34	18.54	18.27	18.3	-0.32	-1.72	85132.0	1562577.7	44
2018-01-18	18.4	18.67	18.24	18.62	-0.02	-0.11	55007.0	1014673.45	61
2018-01-17	18.6	18.67	18.54	18.64	0.0	0.0	53305.0	991201.4	73
2018-01-16	18.34	18.87	18.27	18.64	0.3	1.64	234230.0	4334355.05	156
2018-01-15	18.47	18.47	17.8	18.34	0.1	0.55	259434.0	4745230.0	115
2018-01-14	17.67	18.47	17.67	18.24	0.54	3.05	271144.0	4922635.45	109
2018-01-11	17.2	17.74	17.0	17.7	0.5	2.91	558863.0	9640003.75	331
2018-01-10	16.87	17.2	16.74	17.2	0.25	1.47	238259.0	4028938.25	212
2018-01-09	16.87	16.97	16.87	16.95	0.08	0.47	44237.0	749707.4	28
2018-01-08	16.9	17.07	16.8	16.87	-0.15	-0.88	143609.0	2442208.25	53
2018-01-07	16.9	17.07	16.9	17.02	0.28	1.67	172357.0	2927148.8	51
2018-01-04	16.7	16.74	16.7	16.74	-0.07	-0.42	56058.0	937444.75	16
2018-01-03	16.6	16.9	16.54	16.81	0.13	0.78	141187.0	2357860.7	39
2018-01-02	16.74	16.8	16.67	16.68	0.01	0.06	65275.0	1092528.45	23
2018-01-01	16.54	16.54	16.54	16.67	0.2	1.21	124995.0	2067161.42	13
2017-12-31	16.66	16.74	16.51	16.47	-0.2	-1.2	178602.0	2966106.76	57
2017-12-28	16.6	16.74	16.56	16.67	0.0	0.0	168834.0	2811225.68	85
2017-12-27	16.9	16.94	16.67	16.67	0.0	0.0	192903.0	3230198.35	93
2017-12-26	16.74	16.74	16.67	16.67	-0.01	-0.06	281109.0	4687555.65	45
2017-12-25	16.64	16.7	16.64	16.68	0.04	0.24	159136.0	2653119.66	54
2017-12-24	16.74	16.74	16.64	16.64	-0.02	-0.12	18744.0	312528.6	17
2017-12-21	16.84	16.94	16.62	16.66	-0.11	-0.66	330608.0	5520701.08	71
2017-12-20	16.52	16.84	16.51	16.77	0.21	1.27	391654.0	6524121.21	69
2017-12-19	16.54	16.67	16.54	16.56	0.04	0.24	40867.0	676530.9	47
2017-12-18	16.54	16.66	16.42	16.52	0.18	1.1	138933.0	2302751.2	62
2017-12-17	16.22	16.47	16.22	16.34	-0.07	-0.43	65147.0	1064895.7	23
2017-12-14	16.4	16.6	16.27	16.41	0.09	0.55	155970.0	2563858.7	96
2017-12-13	16.23	16.34	16.23	16.32	0.02	0.12	30392.0	495712.94	16
2017-12-12	16.31	16.34	16.22	16.3	0.04	0.25	53749.0	874302.82	24
2017-12-11	16.3	16.3	16.16	16.26	0.02	0.12	240605.0	3901709.32	64
2017-12-10	16.19	16.4	16.19	16.24	0.02	0.12	438849.0	7170863.04	120
2017-12-07	16.14	16.28	16.14	16.22	0.06	0.37	82271.0	1330701.34	42
2017-12-06	16.34	16.34	16.14	16.16	-0.38	-2.3	75863.0	1230624.92	53
2017-12-05	16.54	16.54	16.54	16.54	-0.02	-0.12	2893.0	47818.5	5
2017-12-04	16.67	16.7	16.27	16.56	-0.11	-0.66	169251.0	2796879.08	68
2017-12-03	16.74	16.74	16.67	16.67	0.13	0.79	134684.0	2247216.8	40
2017-11-30	16.34	16.58	16.34	16.54	-0.1	-0.6	112103.0	1840144.54	31
2017-11-29	16.27	16.64	16.27	16.64	0.46	2.84	31750.0	522819.04	44
2017-11-28	16.34	16.34	16.14	16.18	-0.16	-0.98	34797.0	564291.78	74
2017-11-27	16.35	16.35	16.34	16.34	-0.06	-0.37	26486.0	433001.76	38
2017-11-26				16.4	0.0	0.0	3418.0	55660.58	12
2017-11-23	16.3	16.4	16.3	16.4	0.1	0.61	20432.0	333475.0	8
2017-11-22	16.28	16.34	16.28	16.3	0.02	0.12	62422.0	1017464.96	26
2017-11-21	16.4	16.6	16.3	16.28	-0.15	-0.91	161679.0	2655429.14	47
2017-11-20	16.4	16.4	16.4	16.43	-0.04	-0.24	58508.0	959897.04	41
2017-11-19	16.54	16.54	16.47	16.47	-0.03	-0.18	96805.0	1599255.86	41
2017-11-16	16.47	16.64	16.32	16.5	0.03	0.18	747215.0	12299351.92	85
2017-11-15	16.54	16.54	16.47	16.47	-0.19	-1.14	99263.0	1640348.6	33
2017-11-14	16.6	16.67	16.6	16.66	-0.04	-0.24	38256.0	636661.0	25
2017-11-13	16.54	16.8	16.4	16.7	0.05	0.3	1137848.0	18923981.06	164
2017-11-12	16.55	16.7	16.31	16.65	0.0	0.0	199931.0	3326282.08	48
2017-11-09	16.5	16.67	16.5	16.65	0.03	0.18	370133.0	6164213.72	96
2017-11-08	16.54	16.67	16.31	16.62	-0.04	-0.24	1022447.0	16950957.22	163
2017-11-07	16.03	16.67	15.94	16.66	0.19	1.15	3142446.0	51883075.5	352
2017-11-06	16.2	16.4	15.6	16.47	0.27	1.67	3556691.0	58016173.38	318
2017-11-05	15.44	16.27	15.44	16.2	0.33	2.08	279989.0	4502443.6	47
2017-11-02	15.63	15.87	15.63	15.87	0.23	1.47	118101.0	1851855.8	67
2017-11-01	15.56	15.56	15.54	15.64	-0.03	-0.19	44483.0	692775.18	52
2017-10-31	15.54	15.67	15.34	15.67	0.07	0.45	225850.0	3510244.32	270
2017-10-30	15.39	15.6	15.35	15.6	0.29	1.89	417360.0	6476945.5	1091
2017-10-29	15.22	15.36	15.22	15.31	0.1	0.66	204133.0	3130464.72	356
2017-10-26	15.27	15.27	15.14	15.21	0.01	0.07	83807.0	1273939.56	198
2017-10-25	15.14	15.34	15.14	15.2	0.12	0.8	170584.0	2599996.04	562
2017-10-24	15.19	15.19	14.74	15.08	-0.24	-1.57	957895.0	14456739.26	326
2017-10-23	15.63	15.63	15.3	15.32	-0.54	-3.4	341943.0	5274783.28	119
2017-10-22	16.07	16.07	15.88	15.86	-0.25	-1.55	12282.0	195908.04	16
2017-10-19	16.0	16.34	16.0	16.11	0.24	1.51	21774.0	349153.28	136
2017-10-18	16.0	16.0	15.87	15.87	-0.13	-0.81	596739.0	9546894.46	380
2017-10-17	15.8	16.0	15.8	16.0	0.21	1.33	872815.0	13888544.54	1092
2017-10-16	15.62	15.76	15.54	15.79	0.21	1.35	1027752.0	16105743.1	240
2017-10-15	15.62	15.63	15.35	15.58	0.06	0.39	438572.0	6819957.72	69
2017-10-12	15.2	15.62	15.1	15.52	0.49	3.26	248251.0	3787630.1	79
2017-10-11	15.51	15.51	15.0	15.03	-0.5	-3.22	269270.0	4059240.9	108
2017-10-10	15.84	15.84	15.54	15.53	-0.33	-2.08	183792.0	2874300.78	51
2017-10-09	16.0	16.0	15.86	15.86	-0.14	-0.88	54525.0	870262.58	39
2017-10-08	16.04	16.04	16.0	16.0	-0.09	-0.56	30835.0	494180.34	31
2017-10-05	16.24	16.24	16.07	16.09	-0.27	-1.65	65735.0	1061380.38	38
2017-10-04	15.94	16.47	15.94	16.36	0.49	3.09	596913.0	9737959.48	98
2017-10-03	15.87	15.87	15.82	15.87	0.04	0.25	90916.0	1442250.12	27
2017-10-02	15.8	16.0	15.8	15.83	0.01	0.06	402017.0	6377366.02	78
2017-10-01	16.11	16.11	15.8	15.82	-0.21	-1.31	87283.0	1386696.4	38
2017-09-28	15.92	16.04	15.9	16.03	0.15	0.94	73023.0	1164336.96	34
2017-09-27	15.94	16.0	15.9	15.88	0.0	0.0	252419.0	4037430.28	79
2017-09-26	16.0	16.0	15.8	15.88	-0.12	-0.75	336920.0	5375424.68	96
2017-09-25	16.06	16.14	16.0	16.0	-0.04	-0.25	281350.0	4514734.02	86
2017-09-21	16.07	16.08	16.07	16.04	0.03	0.19	20434.0	328505.82	29
2017-09-20	16.14	16.14	16.0	16.01	-0.05	-0.31	107400.0	1721772.36	58
2017-09-19	16.16	16.18	16.03	16.06	-0.16	-0.99	200561.0	3239177.24	73
2017-09-18	16.2	16.26	16.15	16.22	-0.04	-0.25	253879.0	4111454.48	69
2017-09-17	16.22	16.34	16.19	16.26	0.0	0.0	223959.0	3634582.12	67
2017-09-14	16.27	16.35	16.1	16.26	0.0	0.0	68227.0	1109312.42	53
2017-09-13	16.22	16.27	16.08	16.26	-0.01	-0.06	71910.0	1164852.06	28
2017-09-12	16.27	16.34	16.27	16.27	-0.05	-0.31	155756.0	2542839.1	42
2017-09-11	16.3	16.34	16.27	16.32	0.0	0.0	449315.0	7335754.32	205
2017-09-10	16.4	16.4	16.24	16.32	0.02	0.12	632464.0	10305439.5	170
2017-09-07	16.27	16.44	16.27	16.3	-0.01	-0.06	1116761.0	18219369.32	218
2017-09-06	16.26	16.34	16.26	16.31	0.05	0.31	188080.0	3066460.2	52
2017-08-29	16.32	16.32	16.26	16.26	-0.04	-0.25	52300.0	851282.28	27
2017-08-28	16.34	16.35	16.22	16.3	-0.09	-0.55	343042.0	5579223.86	91
2017-08-27	16.51	16.51	16.39	16.39	-0.28	-1.68	247151.0	4072735.56	80
2017-08-24	16.67	16.67	16.56	16.67	0.03	0.18	318792.0	5307308.16	105
2017-08-23	16.51	16.7	16.51	16.64	-0.02	-0.12	306359.0	5106289.4	46
2017-08-22	16.67	17.0	16.54	16.66	-0.01	-0.06	307911.0	5153175.06	55
2017-08-21	16.7	16.7	16.67	16.67	0.19	1.15	153016.0	2551560.6	42
2017-08-20	16.0	16.94	16.0	16.48	-0.14	-0.84	541897.0	9110334.91	154
2017-08-17	16.38	17.0	16.38	16.62	0.28	1.71	336710.0	5631043.54	178
2017-08-16	16.04	16.34	16.04	16.34	0.27	1.68	112980.0	1837721.7	44
2017-08-15	15.9	16.32	15.9	16.07	0.2	1.26	347430.0	5599145.72	84
2017-08-14	15.75	15.87	15.75	15.87	0.0	0.0	360067.0	5705269.02	42
2017-08-13	15.94	15.94	15.87	15.87	-0.05	-0.31	1442206.0	22890746.3	137
2017-08-10	15.28	15.94	15.28	15.92	0.45	2.91	370964.0	5815117.28	109
2017-08-09	15.47	15.48	15.46	15.47	0.05	0.32	44009.0	680764.06	43
2017-08-08	15.15	15.43	15.15	15.42	0.15	0.98	362924.0	5568229.8	45
2017-08-07	15.2	15.27	15.19	15.27	0.07	0.46	154516.0	2350964.16	41
2017-08-06	15.14	15.2	15.14	15.2	0.06	0.4	42944.0	651635.02	29
2017-08-03	15.34	15.34	15.07	15.14	-0.12	-0.79	281511.0	4303102.12	66
2017-08-02	15.34	15.34	15.2	15.26	-0.06	-0.39	646491.0	9901098.48	49
2017-08-01	15.12	15.32	15.0	15.32	0.25	1.66	142775.0	2153829.46	57
2017-07-31	15.08	15.12	15.07	15.07	-0.07	-0.46	89847.0	1355409.0	42
2017-07-30	15.34	15.4	15.14	15.14	-0.18	-1.17	758609.0	11627938.32	111
2017-07-27	15.32	15.35	15.32	15.32	-0.02	-0.13	259300.0	3976007.92	64
2017-07-26	15.47	15.5	15.34	15.34	0.0	0.0	366354.0	5662248.38	45
2017-07-25	15.28	15.39	15.22	15.34	0.0	0.0	163261.0	2490772.08	81
2017-07-24	15.48	15.5	15.32	15.34	-0.13	-0.84	623507.0	9605601.64	142
2017-07-23	15.39	15.66	15.39	15.47	0.14	0.91	752630.0	11694863.26	114
2017-07-20	15.34	15.34	15.32	15.33	0.03	0.2	119538.0	1833372.94	46
2017-07-19	15.34	15.34	15.27	15.3	-0.02	-0.13	373144.0	5711693.18	66
2017-07-18	15.27	15.34	15.19	15.32	0.03	0.2	970949.0	14869459.1	116
2017-07-17	15.14	15.3	15.14	15.29	0.25	1.66	497887.0	7584378.1	91
2017-07-16	14.67	15.07	14.67	15.04	0.44	3.01	440457.0	6568886.78	116
2017-07-13	14.64	14.8	14.6	14.6	0.0	0.0	396776.0	5814821.36	117
2017-07-12	14.47	14.67	14.47	14.6	0.12	0.83	471900.0	6897978.06	116
2017-07-11	14.47	14.67	14.4	14.48	0.13	0.91	315750.0	4586619.38	96
2017-07-10	14.2	14.4	14.2	14.35	0.29	2.06	283589.0	4043931.46	91
2017-07-09	14.16	14.19	14.07	14.06	0.0	0.0	77760.0	1097790.42	49
2017-07-06	14.3	14.3	14.0	14.06	-0.34	-2.36	68163.0	964640.58	60
2017-07-05	14.67	14.67	14.0	14.4	-0.28	-1.91	785579.0	11235418.0	199
2017-07-04	14.99	14.99	14.67	14.68	-0.34	-2.26	203874.0	3011959.26	130
2017-07-03	14.67	15.07	14.34	15.02	0.17	1.14	1584588.0	23187976.26	201
2017-07-02	13.8	15.47	13.8	14.85	-0.09	-0.6	1252421.0	18771244.9	279
2017-06-22	14.34	15.07	14.19	14.94	0.7	4.92	1354961.0	19704830.08	333
2017-06-21	13.94	14.27	13.8	14.24	0.79	5.87	2051844.0	28891202.54	307
2017-06-20	13.98	14.4	13.36	13.45	-0.53	-3.79	614578.0	8480427.08	281
2017-06-19	13.67	14.27	13.67	13.98	0.59	4.41	2422085.0	34114902.28	422
2017-06-18	13.26	13.4	13.2	13.39	0.19	1.44	305439.0	4062491.12	95
2017-06-15	13.24	13.34	13.22	13.2	-0.07	-0.53	414037.0	5486762.5	108
2017-06-14	13.2	13.34	13.18	13.27	0.13	0.99	1297220.0	17148682.84	272
2017-06-13	13.16	13.2	13.14	13.14	0.0	0.0	104446.0	1373865.06	39
2017-06-12	13.18	13.18	13.07	13.14	0.03	0.23	248523.0	3270914.4	57
2017-06-11	13.15	13.16	13.1	13.11	-0.09	-0.68	119157.0	1566389.42	62
2017-06-08	13.34	13.34	13.18	13.2	-0.14	-1.05	877104.0	11580604.98	104
2017-06-07	13.34	13.34	13.31	13.34	-0.06	-0.45	25526.0	340237.8	21
2017-06-06	13.38	13.51	13.38	13.4	0.02	0.15	280869.0	3780684.34	118
2017-06-05	13.23	13.48	13.2	13.38	0.04	0.3	280809.0	3766856.84	92
2017-06-04	13.16	13.34	13.1	13.34	0.17	1.29	285504.0	3774421.5	84
2017-06-01	13.2	13.2	13.1	13.17	0.0	0.0	91856.0	1207628.55	73
2017-05-31	13.2	13.24	13.17	13.17	-0.02	-0.15	63220.0	835100.15	41
2017-05-30	13.14	13.2	13.07	13.19	-0.01	-0.08	125457.0	1655057.95	57
2017-05-29	12.97	13.2	12.97	13.2	0.13	0.99	466923.0	6140073.75	70
2017-05-28	13.07	13.07	13.0	13.07	-0.13	-0.98	31201.0	406830.7	28
2017-05-25	13.2	13.27	13.14	13.2	0.06	0.46	150336.0	1985277.85	48
2017-05-24	13.14	13.17	13.14	13.14	0.02	0.15	234968.0	3087453.85	55
2017-05-23	13.27	13.27	12.87	13.12	-0.22	-1.65	323594.0	4268851.25	107
2017-05-22	13.27	13.5	13.27	13.34	0.08	0.6	394939.0	5291488.25	191
2017-05-21	13.27	13.4	13.27	13.26	0.09	0.68	926069.0	12318488.1	111
2017-05-18	13.17	13.2	13.14	13.17	0.0	0.0	143206.0	1883557.75	70
2017-05-17	13.17	13.17	13.14	13.17	-0.03	-0.23	203479.0	2677501.2	102
2017-05-16	12.87	13.2	12.87	13.2	0.3	2.33	584399.0	7660186.5	189
2017-05-15	12.84	12.87	12.84	12.9	0.06	0.47	142222.0	1828541.05	154
2017-05-14	12.8	12.84	12.77	12.84	-0.03	-0.23	120554.0	1542563.1	63
2017-05-11	12.87	12.87	12.8	12.87	0.03	0.23	360841.0	4635526.45	91
2017-05-10	12.9	12.9	12.84	12.84	-0.06	-0.47	129191.0	1663113.5	41
2017-05-09	12.97	12.97	12.8	12.9	-0.07	-0.54	529897.0	6824779.45	177
2017-05-08	12.94	12.97	12.94	12.97	0.0	0.0	19237.0	249442.65	12
2017-05-07	13.0	13.0	12.97	12.97	-0.13	-0.99	25229.0	327867.75	22
2017-05-04	13.14	13.14	13.1	13.1	-0.08	-0.61	131038.0	1718091.5	49
2017-05-03	13.27	13.27	13.14	13.18	-0.09	-0.68	64939.0	859375.55	19
2017-05-02	13.27	13.3	13.2	13.27	0.03	0.23	523104.0	6938538.7	96
2017-05-01	13.2	13.24	13.14	13.24	0.04	0.3	51759.0	684605.5	10
2017-04-30	13.2	13.24	13.2	13.2	0.1	0.76	314147.0	4148632.7	37
2017-04-27	13.07	13.24	13.04	13.1	0.0	0.0	130000.0	1707031.1	101
2017-04-26	13.0	13.14	13.0	13.1	0.05	0.38	698943.0	9133045.35	298
2017-04-25	13.1	13.1	12.9	13.05	-0.08	-0.61	429700.0	5589807.7	179
2017-04-24	13.14	13.14	13.07	13.13	-0.03	-0.23	126571.0	1657623.0	48
2017-04-23	13.34	13.34	13.14	13.16	0.06	0.46	623456.0	8246799.8	151
2017-04-20	13.1	13.1	13.04	13.1	-0.08	-0.61	250814.0	3284202.75	50
2017-04-19	13.27	13.3	13.14	13.18	0.21	1.62	272231.0	3595102.0	136
2017-04-18	12.97	12.97	12.97	12.97	-0.07	-0.54	1552.0	20134.75	3
2017-04-17	12.97	13.07	12.97	13.04	0.1	0.77	186880.0	2431499.35	26
2017-04-16	13.0	13.0	12.9	12.94	-0.16	-1.22	139445.0	1806490.8	44
2017-04-13	13.1	13.1	13.1	13.1	0.0	0.0	98468.0	1290460.85	97
2017-04-12	12.94	13.14	12.94	13.1	0.13	1.0	534789.0	6990663.25	318
2017-04-11	13.07	13.07	12.97	12.97	-0.13	-0.99	345278.0	4492717.95	149
2017-04-10	13.2	13.2	13.1	13.1	-0.1	-0.76	210149.0	2759157.1	481
2017-04-09	13.24	13.24	13.2	13.2	-0.07	-0.53	34894.0	459964.1	189
2017-04-06	13.34	13.34	13.24	13.27	0.02	0.15	155014.0	2064840.55	64
2017-04-05	13.17	13.34	13.17	13.25	0.08	0.61	273407.0	3631038.2	76
2017-04-04	13.1	13.2	13.0	13.17	0.04	0.3	113103.0	1481634.3	44
2017-04-03	13.1	13.14	13.04	13.13	-0.04	-0.3	68904.0	899004.4	32
2017-04-02	13.34	13.34	13.07	13.17	-0.08	-0.6	22467.0	296307.9	46
2017-03-30	12.87	13.34	12.87	13.25	0.33	2.55	851926.0	11061023.75	365
2017-03-29	12.9	13.04	12.87	12.92	0.05	0.39	1090703.0	14079518.4	364
2017-03-28	12.7	12.87	12.7	12.87	0.17	1.34	90442.0	1156743.25	52
2017-03-27	12.87	12.87	12.67	12.7	-0.17	-1.32	143767.0	1829883.65	94
2017-03-26	13.2	13.2	12.8	12.87	-0.43	-3.23	656393.0	8481357.6	212
2017-03-23	13.4	13.4	13.27	13.3	0.0	0.0	443315.0	5902451.2	358
2017-03-22	13.27	13.34	13.24	13.3	-0.02	-0.15	516159.0	6870856.7	86
2017-03-21	13.27	13.34	13.2	13.32	0.12	0.91	190908.0	2533092.9	79
2017-03-20	13.14	13.24	13.14	13.2	0.0	0.0	42058.0	555099.6	58
2017-03-19	13.24	13.24	13.14	13.2	0.0	0.0	545920.0	7173815.85	520
2017-03-16	13.14	13.4	13.14	13.2	0.04	0.3	514787.0	6818302.0	92
2017-03-15	13.0	13.2	13.0	13.16	0.17	1.31	566129.0	7406974.1	53
2017-03-14	13.17	13.17	12.67	12.99	-0.21	-1.59	182741.0	2389645.8	59
2017-03-13	13.24	13.24	13.2	13.2	-0.14	-1.05	41537.0	549024.25	61
2017-03-12	13.34	13.34	13.27	13.34	-0.02	-0.15	116742.0	1556133.6	36
2017-03-09	13.4	13.44	13.34	13.36	-0.05	-0.37	580389.0	7750981.7	81
2017-03-08	13.5	13.57	13.4	13.41	-0.19	-1.4	325788.0	4385779.75	70
2017-03-07	13.4	13.6	13.4	13.6	0.16	1.19	211249.0	2849852.65	82
2017-03-06	13.57	13.57	13.4	13.44	0.04	0.3	21129.0	284720.0	14
2017-03-05	13.47	13.57	13.4	13.4	-0.1	-0.74	179373.0	2418942.15	54
2017-03-02	13.47	13.54	13.47	13.5	0.0	0.0	772787.0	10434862.25	59
2017-03-01	13.37	13.5	13.34	13.5	0.07	0.52	180156.0	2427942.55	37
2017-02-28	13.47	13.47	13.37	13.43	-0.17	-1.25	245405.0	3297826.15	90
2017-02-27	13.57	13.6	13.57	13.6	0.0	0.0	185483.0	2521877.05	62
2017-02-26	13.7	13.74	13.4	13.6	-0.12	-0.87	146088.0	1990877.25	80
2017-02-23				13.72	-0.02	-0.15	9764.0	133591.6	36
2017-02-22	13.77	13.77	13.67	13.74	-0.03	-0.22	980184.0	13425729.2	133
2017-02-21	13.74	13.77	13.74	13.77	-0.1	-0.72	147031.0	2024179.4	73
2017-02-20	14.04	14.07	13.87	13.87	-0.1	-0.72	84457.0	1181375.8	84
2017-02-19	13.74	14.0	13.74	13.97	0.03	0.22	582977.0	8121497.6	98
2017-02-16	13.7	13.97	13.67	13.94	0.23	1.68	341726.0	4730232.8	143
2017-02-15	13.47	13.74	13.47	13.71	0.25	1.86	194749.0	2656115.6	122
2017-02-14	13.47	13.47	13.47	13.46	0.0	0.0	43742.0	588588.8	55
2017-02-13	13.44	13.5	13.44	13.46	0.09	0.67	61485.0	826942.3	30
2017-02-12	13.4	13.47	13.34	13.37	0.1	0.75	415667.0	5565326.7	67
2017-02-09	13.27	13.27	13.27	13.27	0.03	0.23	3959.0	52573.5	11
2017-02-08	13.37	13.37	13.2	13.24	-0.23	-1.71	89352.0	1189570.3	56
2017-02-07	13.47	13.47	13.44	13.47	-0.07	-0.52	22495.0	302429.75	20
2017-02-06	13.6	13.6	13.34	13.54	0.04	0.3	106679.0	1429816.1	50
2017-02-05	13.6	13.6	13.5	13.5	-0.07	-0.52	83642.0	1131704.75	12
2017-02-02	13.54	13.64	13.37	13.57	0.02	0.15	680082.0	9161195.8	38
2017-02-01	13.67	13.67	13.54	13.55	-0.15	-1.09	60195.0	821866.3	24
2017-01-31	13.8	13.9	13.7	13.7	-0.17	-1.23	314385.0	4315514.2	36
2017-01-30	13.97	13.97	13.87	13.87	0.0	0.0	143185.0	1986855.8	23
2017-01-29	13.84	13.97	13.7	13.87	0.0	0.0	572417.0	7916088.0	107
2017-01-26	14.0	14.04	13.87	13.87	-0.13	-0.93	58664.0	818804.05	55
2017-01-25	13.8	14.17	13.8	14.0	0.33	2.41	622154.0	8678881.9	109
2017-01-24	13.77	13.84	13.6	13.67	0.0	0.0	770677.0	10609383.05	269
2017-01-23	13.4	13.74	13.4	13.67	0.36	2.7	1014323.0	13755006.0	99
2017-01-22	13.37	13.37	13.3	13.31	-0.13	-0.97	499808.0	6665816.2	261
2017-01-19	13.14	13.44	13.1	13.44	0.4	3.07	636678.0	8402649.55	94
2017-01-18	13.07	13.14	13.04	13.04	-0.1	-0.76	495177.0	6487059.15	55
2017-01-17	12.9	13.14	12.9	13.14	-0.2	-1.5	460556.0	6021089.5	137
2017-01-16	13.27	13.54	13.27	13.34	-0.26	-1.91	64861.0	865090.2	42
2017-01-15	14.0	14.0	13.57	13.6	-0.17	-1.23	335249.0	4567583.65	146
2017-01-12	13.84	14.14	13.64	13.77	-0.09	-0.65	512854.0	7164580.7	105
2017-01-11	14.34	14.34	13.8	13.86	-0.38	-2.67	184043.0	2589573.35	52
2017-01-10	14.3	14.3	14.0	14.24	-0.03	-0.21	699760.0	9868081.55	85
2017-01-09	14.1	14.27	14.04	14.27	0.08	0.56	248742.0	3533710.15	46
2017-01-08	14.34	14.34	14.1	14.19	-0.15	-1.05	167210.0	2386957.65	40
2017-01-05	14.3	14.34	14.3	14.34	0.0	0.0	899169.0	12890690.75	247
2017-01-04	14.47	14.47	14.34	14.34	-0.11	-0.76	183933.0	2642467.15	69
2017-01-03	14.74	14.74	14.37	14.45	-0.22	-1.5	263243.0	3814509.6	111
2017-01-02	14.74	14.8	14.67	14.67	-0.13	-0.88	88314.0	1301919.95	74
2017-01-01	14.8	14.8	14.77	14.8	0.07	0.48	122172.0	1807179.15	60
2016-12-29	14.74	15.0	14.7	14.73	-0.04	-0.27	70651.0	1043509.5	56
2016-12-28	14.84	14.94	14.77	14.77	-0.09	-0.61	383067.0	5689985.8	70
2016-12-27	14.74	14.97	14.64	14.86	0.26	1.78	663678.0	9821732.9	162
2016-12-26	14.64	14.9	14.64	14.6	-0.06	-0.41	81614.0	1199714.45	33
2016-12-25	14.64	14.7	14.54	14.66	0.12	0.83	522912.0	7630575.8	85
2016-12-22	14.5	14.57	14.4	14.54	0.17	1.18	175485.0	2544873.6	89
2016-12-21	14.47	14.47	14.37	14.37	-0.13	-0.9	373796.0	5408316.1	28
2016-12-20	14.34	14.6	14.34	14.5	0.16	1.12	1119078.0	16053708.8	65
2016-12-19	14.27	14.47	14.27	14.34	-0.03	-0.21	1010194.0	14503511.3	275
2016-12-18	14.4	14.4	14.34	14.37	-0.07	-0.48	897061.0	12871550.95	79
2016-12-15	14.47	14.6	14.4	14.44	0.08	0.56	423141.0	6112605.55	97
2016-12-14	14.34	14.4	14.34	14.36	0.0	0.0	539321.0	7744970.65	52
2016-12-13	14.44	14.44	14.3	14.36	-0.12	-0.83	1136929.0	16308562.55	118
2016-12-12	14.44	14.67	14.4	14.48	0.05	0.35	341114.0	4974974.65	98
2016-12-11	14.37	14.54	14.37	14.43	0.09	0.63	148613.0	2147307.1	58
2016-12-08	14.34	14.34	14.34	14.34	0.02	0.14	238160.0	3414597.2	50
2016-12-07	14.34	14.37	14.2	14.32	-0.01	-0.07	435284.0	6240205.45	73
2016-12-06	14.14	14.34	14.0	14.33	0.01	0.07	1728511.0	24513297.8	219
2016-12-05	14.44	14.44	14.0	14.32	-0.12	-0.83	2320391.0	32891175.85	293
2016-12-04	14.5	14.5	14.47	14.44	-0.06	-0.41	374531.0	5430016.75	130
2016-12-01	14.67	14.67	14.44	14.5	0.14	0.97	567714.0	8248635.9	74
2016-11-30	14.34	14.54	14.34	14.36	0.02	0.14	250207.0	3597787.75	76
2016-11-29	14.47	14.47	14.2	14.34	-0.06	-0.42	663802.0	9510640.65	97
2016-11-28	14.2	14.47	14.2	14.4	0.06	0.42	435716.0	6245175.2	40
2016-11-27	13.97	14.54	13.94	14.34	0.03	0.21	1111532.0	15885839.35	132
2016-11-24	14.07	14.34	13.97	14.31	0.31	2.21	1355105.0	19331529.35	132
2016-11-23	13.4	14.04	13.4	14.0	0.63	4.71	963045.0	13321988.05	144
2016-11-22	13.27	13.54	13.27	13.37	0.17	1.29	528913.0	7080017.9	76
2016-11-21	13.4	13.4	13.14	13.2	-0.17	-1.27	522558.0	6940384.6	385
2016-11-20	13.4	13.54	13.3	13.37	-0.16	-1.18	716090.0	9572388.1	91
2016-11-17	13.27	13.67	13.2	13.53	0.2	1.5	1321591.0	17896394.1	251
2016-11-16	13.0	13.34	12.64	13.33	0.75	5.96	2007086.0	26160039.05	308
2016-11-15	12.87	13.04	11.8	12.58	-0.52	-3.97	2467085.0	31174079.15	404
2016-11-14	12.9	13.17	12.67	13.1	0.26	2.02	2898613.0	37513516.1	242
2016-11-13	12.37	12.87	12.37	12.84	0.54	4.39	1006933.0	12768975.05	203
2016-11-10	11.87	12.34	11.87	12.3	0.5	4.24	2212583.0	27032549.95	346
2016-11-09	11.24	11.84	11.24	11.8	0.18	1.55	1958077.0	22714187.4	559
2016-11-08	11.3	11.67	11.3	11.62	0.38	3.38	2776826.0	32171720.05	885
2016-11-07	11.1	11.27	11.1	11.24	0.19	1.72	523102.0	5846671.3	211
2016-11-06	10.84	11.1	10.84	11.05	0.09	0.82	744470.0	8199615.15	184
2016-11-03	10.8	10.97	10.8	10.96	0.22	2.05	614212.0	6667259.05	70
2016-11-02	10.74	10.87	10.7	10.74	-0.04	-0.37	1016432.0	10982489.85	123
2016-11-01	10.87	10.87	10.7	10.78	-0.06	-0.55	308951.0	3323741.1	56
2016-10-31	10.77	10.87	10.77	10.84	0.04	0.37	284005.0	3070160.15	72
2016-10-30	10.67	10.8	10.67	10.8	0.13	1.22	1075761.0	11615025.25	337
2016-10-27	10.3	10.8	10.3	10.67	0.36	3.49	1318042.0	13942323.45	384
2016-10-26	10.3	10.37	10.24	10.31	-0.07	-0.67	1137765.0	11720356.35	205
2016-10-25	10.14	10.4	10.1	10.38	0.28	2.77	705902.0	7240075.15	172
2016-10-24	10.0	10.14	10.0	10.1	0.1	1.0	651711.0	6551127.2	192
2016-10-23	9.87	10.04	9.87	10.0	0.16	1.63	1279294.0	12783584.25	223
2016-10-20	9.57	10.14	9.57	9.84	0.26	2.71	1008171.0	9967941.8	388
2016-10-19	9.67	9.67	9.5	9.58	-0.01	-0.1	4595019.0	43683312.0	392
2016-10-18	9.84	9.84	9.54	9.59	-0.25	-2.54	544038.0	5255185.25	170
2016-10-17	10.3	10.3	9.77	9.84	-0.4	-3.91	1095479.0	10814009.7	311
2016-10-16	10.37	10.37	10.24	10.24	-0.14	-1.35	221575.0	2275217.6	82
2016-10-13	10.24	10.47	10.24	10.38	0.14	1.37	284705.0	2952325.3	140
2016-10-12	10.14	10.27	10.14	10.24	0.18	1.79	313050.0	3186043.8	90
2016-10-11	10.04	10.14	10.04	10.06	-0.04	-0.4	104885.0	1055772.5	62
2016-10-10	9.87	10.14	9.84	10.1	0.26	2.64	187795.0	1887665.2	53
2016-10-09	10.1	10.1	9.8	9.84	-0.23	-2.28	266465.0	2637810.3	104
2016-10-06	10.04	10.17	10.0	10.07	0.07	0.7	519590.0	5242530.45	84
2016-10-05	10.07	10.07	9.94	10.0	-0.13	-1.28	402415.0	4024483.35	117
2016-10-04	9.94	10.2	9.94	10.13	0.27	2.74	491836.0	4946716.9	166
2016-10-03	10.0	10.04	9.84	9.86	-0.14	-1.4	604007.0	5997574.6	120
2016-10-02	10.34	10.37	10.0	10.0	-0.36	-3.47	592348.0	5965162.35	131
2016-09-29	10.07	10.54	10.0	10.36	-0.04	-0.38	919448.0	9460207.3	206
2016-09-28	10.67	10.67	10.14	10.4	-0.25	-2.35	336803.0	3510714.7	140
2016-09-27	10.9	10.9	10.6	10.65	-0.32	-2.92	617811.0	6614188.25	162
2016-09-26	10.97	11.14	10.97	10.97	0.04	0.37	114258.0	1261441.7	43
2016-09-25	11.0	11.0	10.9	10.93	-0.13	-1.18	280424.0	3063952.1	49
2016-09-21	10.87	11.07	10.7	11.06	0.29	2.69	452395.0	4886031.05	156
2016-09-20	10.94	10.94	10.74	10.77	-0.18	-1.64	481856.0	5195827.3	149
2016-09-19	11.2	11.2	10.94	10.95	-0.32	-2.84	168576.0	1861668.0	95
2016-09-18	11.5	11.5	11.24	11.27	-0.3	-2.59	189271.0	2141589.45	68
2016-09-08	11.5	11.57	11.47	11.57	0.07	0.61	433878.0	4991761.85	41
2016-09-07	11.7	11.7	11.47	11.5	-0.26	-2.21	321315.0	3708126.75	84
2016-09-06	11.8	11.84	11.7	11.76	-0.01	-0.08	591592.0	6970653.1	197
2016-09-05	11.5	11.87	11.5	11.77	0.31	2.71	456106.0	5318365.35	111
2016-09-04	11.3	11.47	11.27	11.46	0.22	1.96	135996.0	1547642.05	44
2016-09-01	11.37	11.37	11.14	11.24	-0.12	-1.06	489192.0	5469584.65	108
2016-08-31	11.14	11.37	11.14	11.36	0.23	2.07	305678.0	3449144.05	86
2016-08-30	11.0	11.14	10.94	11.13	0.14	1.27	227194.0	2503090.0	41
2016-08-29	10.94	11.0	10.87	10.99	0.05	0.46	889896.0	9751280.9	158
2016-08-28	10.74	10.97	10.74	10.94	0.18	1.67	693184.0	7574773.5	448
2016-08-25	10.8	10.9	10.74	10.76	-0.08	-0.74	519724.0	5608332.4	127
2016-08-24	10.97	11.0	10.8	10.84	-0.16	-1.45	355482.0	3880418.6	101
2016-08-23	11.07	11.07	11.0	11.0	-0.14	-1.26	637757.0	7036810.1	362
2016-08-22	11.24	11.24	11.04	11.14	-0.12	-1.07	907135.0	10108787.4	3727
2016-08-21	11.3	11.34	11.24	11.26	-0.04	-0.35	262538.0	2960533.2	123
2016-08-18	11.3	11.3	11.2	11.3	0.0	0.0	968746.0	10901341.35	125
2016-08-17	11.44	11.44	11.3	11.3	-0.1	-0.88	524076.0	5948104.85	195
2016-08-16	11.44	11.44	11.37	11.4	0.0	0.0	435047.0	4973802.6	196
2016-08-15	11.54	11.54	11.34	11.4	-0.07	-0.61	741134.0	8467963.5	126
2016-08-14	11.7	11.7	11.47	11.47	-0.13	-1.12	719369.0	8310367.8	195
2016-08-11	11.6	11.64	11.57	11.6	-0.04	-0.34	318107.0	3691317.2	101
2016-08-10	11.6	11.7	11.57	11.64	0.02	0.17	215846.0	2509594.1	114
2016-08-09	11.47	11.64	11.4	11.62	0.15	1.31	279161.0	3207221.1	96
2016-08-08	11.3	11.5	11.27	11.47	0.13	1.15	449816.0	5112217.4	146
2016-08-07	11.3	11.4	11.3	11.34	0.02	0.18	470108.0	5337954.05	100
2016-08-04	11.37	11.47	11.3	11.32	0.02	0.18	455384.0	5184510.75	165
2016-08-03	11.44	11.44	11.24	11.3	-0.14	-1.22	744821.0	8427392.0	220
2016-08-02	11.67	11.67	11.4	11.44	-0.24	-2.05	573255.0	6579154.0	204
2016-08-01	11.87	12.0	11.67	11.68	-0.2	-1.68	437795.0	5136197.15	202
2016-07-31	11.9	12.0	11.87	11.88	-0.02	-0.17	283744.0	3378926.15	58
2016-07-28	12.0	12.1	11.9	11.9	-0.1	-0.83	148059.0	1773229.95	63
2016-07-27	12.34	12.34	12.0	12.0	-0.36	-2.91	421085.0	5107975.95	101
2016-07-26	12.54	12.54	12.34	12.36	-0.14	-1.12	139265.0	1732838.8	59
2016-07-25	12.67	12.67	12.47	12.5	-0.17	-1.34	296101.0	3709023.95	61
2016-07-24	12.77	12.77	12.67	12.67	-0.03	-0.24	222551.0	2826408.0	35
2016-07-21	12.67	12.7	12.67	12.7	0.03	0.24	96807.0	1228165.8	20
2016-07-20	12.74	12.74	12.67	12.67	-0.07	-0.55	158922.0	2015294.5	43
2016-07-19	12.67	12.84	12.6	12.74	0.04	0.31	373600.0	4772861.25	93
2016-07-18	12.7	12.74	12.67	12.7	0.03	0.24	48722.0	618279.0	22
2016-07-17	12.8	12.8	12.67	12.67	0.03	0.24	399116.0	5059456.05	120
2016-07-14	12.64	12.7	12.64	12.64	-0.04	-0.32	221708.0	2802811.5	54
2016-07-13	12.57	12.74	12.57	12.68	0.08	0.63	421301.0	5341857.0	88
2016-07-12	12.6	12.64	12.54	12.6	-0.02	-0.16	83625.0	1053036.95	48
2016-07-11	12.54	12.64	12.5	12.62	0.04	0.32	209289.0	2623579.05	58
2016-07-10	12.34	12.67	12.34	12.58	-0.32	-2.48	108889.0	1370137.3	57
2016-06-30	12.8	12.94	12.77	12.9	0.14	1.1	294240.0	3793749.95	63
2016-06-29	12.7	12.77	12.67	12.76	0.12	0.95	145577.0	1854264.9	42
2016-06-28	12.7	12.7	12.57	12.64	-0.06	-0.47	183130.0	2311952.7	47
2016-06-27	12.74	12.84	12.67	12.7	0.04	0.32	126817.0	1616608.5	68
2016-06-26	12.64	12.67	12.54	12.66	-0.19	-1.48	211337.0	2659709.25	67
2016-06-23	12.94	12.94	12.77	12.85	-0.09	-0.7	150224.0	1933151.3	53
2016-06-22	13.0	13.0	12.94	12.94	-0.06	-0.46	81101.0	1051972.3	23
2016-06-21	13.0	13.07	13.0	13.0	-0.05	-0.38	75236.0	980480.0	27
2016-06-20	13.14	13.14	12.97	13.05	-0.05	-0.38	189654.0	2479213.4	26
2016-06-19	13.14	13.17	13.1	13.1	-0.04	-0.3	69312.0	909623.0	23
2016-06-16	13.0	13.14	13.0	13.14	0.1	0.77	7843.0	102205.0	8
2016-06-15	13.14	13.14	13.04	13.04	-0.06	-0.46	195129.0	2548490.55	18
2016-06-14	13.0	13.17	13.0	13.1	0.16	1.24	255410.0	3355304.55	56
2016-06-13	12.94	13.0	12.94	12.94	-0.13	-0.99	69088.0	894881.45	26
2016-06-12	13.1	13.1	13.07	13.07	-0.07	-0.53	40444.0	528965.9	17
2016-06-09	13.14	13.27	13.04	13.14	0.1	0.77	159273.0	2092380.85	62
2016-06-08	13.0	13.07	12.87	13.04	0.07	0.54	251522.0	3265280.75	47
2016-06-07	12.94	12.97	12.94	12.97	0.12	0.93	7092.0	91852.55	11
2016-06-06	12.74	12.94	12.7	12.85	0.05	0.39	122762.0	1566588.8	34
2016-06-05	12.7	12.87	12.7	12.8	0.06	0.47	167616.0	2139032.7	37
2016-06-02	12.7	12.74	12.67	12.74	0.07	0.55	58177.0	740313.15	28
2016-06-01	12.54	12.67	12.47	12.67	0.11	0.88	89982.0	1132687.55	27
2016-05-31	12.5	12.6	12.5	12.56	0.06	0.48	285882.0	3587275.4	47
2016-05-30	12.6	12.6	12.5	12.5	-0.14	-1.11	222533.0	2789377.8	33
2016-05-29	12.64	12.67	12.54	12.64	-0.04	-0.32	249021.0	3140944.2	48
2016-05-26	12.74	12.77	12.64	12.68	-0.06	-0.47	571423.0	7256682.9	90
2016-05-25	12.8	12.8	12.7	12.74	-0.01	-0.08	192022.0	2449143.4	47
2016-05-24	12.67	12.77	12.67	12.75	0.05	0.39	143327.0	1816377.1	38
2016-05-23	12.87	12.87	12.67	12.7	-0.22	-1.7	310434.0	3953881.25	92
2016-05-22	13.0	13.0	12.87	12.92	-0.08	-0.62	66602.0	863260.65	30
2016-05-19	13.04	13.04	12.97	13.0	-0.07	-0.54	297017.0	3861201.25	78
2016-05-18	13.1	13.1	13.04	13.07	-0.03	-0.23	339833.0	4442396.35	52
2016-05-17	13.14	13.17	13.04	13.1	0.03	0.23	294395.0	3854343.3	46
2016-05-16	13.14	13.14	13.0	13.07	-0.07	-0.53	323029.0	4232476.3	80
2016-05-15	13.1	13.14	13.1	13.14	0.0	0.0	385010.0	5034107.15	17
2016-05-12	13.1	13.14	13.0	13.14	0.1	0.77	371961.0	4873879.25	75
2016-05-11	13.04	13.1	13.0	13.04	0.07	0.54	318337.0	4160990.2	74
2016-05-10	12.97	13.04	12.94	12.97	-0.11	-0.84	164536.0	2140281.55	48
2016-05-09	12.8	13.14	12.77	13.08	0.28	2.19	415026.0	5375988.05	158
2016-05-08	12.8	12.97	12.77	12.8	0.03	0.23	561848.0	7252895.95	159
2016-05-05	12.77	12.8	12.74	12.77	0.11	0.87	620080.0	7910886.95	100
2016-05-04	12.84	12.84	12.64	12.66	-0.2	-1.56	447464.0	5702189.8	127
2016-05-03	13.07	13.14	12.84	12.86	-0.28	-2.13	833919.0	10801533.0	244
2016-05-02	13.6	13.6	13.07	13.14	-0.46	-3.38	1119172.0	14799311.05	312
2016-05-01	13.64	13.64	13.57	13.6	-0.04	-0.29	234223.0	3186257.1	47
2016-04-28	13.6	13.7	13.57	13.64	0.0	0.0	638770.0	8723757.65	86
2016-04-27	13.67	13.7	13.6	13.64	0.04	0.29	265401.0	3624272.6	71
2016-04-26	13.7	13.77	13.6	13.6	-0.32	-2.3	263480.0	3595160.05	91
2016-04-25	13.64	14.0	13.57	13.92	0.22	1.61	575822.0	7875578.85	169
2016-04-24	13.67	13.74	13.64	13.7	0.06	0.44	571594.0	7826452.45	110
2016-04-21	13.34	13.87	13.34	13.64	0.37	2.79	902804.0	12164748.7	175
2016-04-20	13.14	13.3	13.14	13.27	0.13	0.99	371359.0	4912257.6	143
2016-04-19	13.04	13.2	13.0	13.14	0.13	1.0	605624.0	7967944.85	141
2016-04-18	12.97	13.1	12.87	13.01	0.11	0.85	997264.0	12954008.15	236
2016-04-17	13.07	13.1	12.9	12.9	-0.1	-0.77	209907.0	2721552.95	75
2016-04-14	13.0	13.14	13.0	13.0	0.03	0.23	415622.0	5424931.95	79
2016-04-13	12.97	13.07	12.9	12.97	0.01	0.08	433063.0	5616973.9	60
2016-04-12	12.84	13.2	12.84	12.96	0.12	0.93	702741.0	9155401.85	157
2016-04-11	12.7	12.9	12.7	12.84	-0.1	-0.77	141903.0	1817033.55	85
2016-04-10	12.74	12.9	12.74	12.94	0.1	0.78	208159.0	2677673.75	115
2016-04-07	12.8	12.87	12.74	12.84	0.05	0.39	100112.0	1282129.1	50
2016-04-06	12.77	12.84	12.77	12.79	0.05	0.39	35277.0	451320.8	36
2016-04-05	12.74	12.74	12.67	12.74	0.03	0.24	60465.0	767079.0	27
2016-04-04	12.7	12.87	12.7	12.71	-0.03	-0.24	238763.0	3049762.95	39
2016-04-03	12.8	12.8	12.67	12.74	-0.16	-1.24	66411.0	844822.25	55
2016-03-31	12.77	12.94	12.67	12.9	0.04	0.31	208156.0	2663084.25	121
2016-03-30	12.67	12.9	12.67	12.86	0.14	1.1	186672.0	2393765.05	49
2016-03-29	12.8	12.8	12.6	12.72	-0.08	-0.62	174009.0	2219178.0	58
2016-03-28	12.8	12.9	12.77	12.8	0.05	0.39	171574.0	2193539.9	62
2016-03-27	12.94	12.94	12.74	12.75	-0.36	-2.75	322696.0	4141689.95	78
2016-03-24	13.14	13.17	13.07	13.11	-0.05	-0.38	356425.0	4671368.75	95
2016-03-23	13.2	13.27	13.14	13.16	-0.02	-0.15	221094.0	2916015.8	95
2016-03-22	13.34	13.34	13.14	13.18	-0.12	-0.9	401818.0	5326993.25	93
2016-03-21	13.3	13.37	13.2	13.3	0.06	0.45	184463.0	2453179.0	44
2016-03-20	13.17	13.34	13.17	13.24	0.14	1.07	140397.0	1861706.95	70
2016-03-17	13.04	13.14	13.04	13.1	0.18	1.39	192430.0	2522902.95	84
2016-03-16	13.0	13.0	12.84	12.92	-0.06	-0.46	203329.0	2626328.6	107
2016-03-15	13.47	13.47	12.8	12.98	-0.52	-3.85	458563.0	5998538.95	156
2016-03-14	13.87	13.87	13.5	13.5	-0.37	-2.67	234268.0	3197677.6	51
2016-03-13	13.87	13.97	13.87	13.87	0.06	0.43	49902.0	696204.45	22
2016-03-10	14.04	14.1	13.74	13.81	-0.23	-1.64	299841.0	4147373.05	56
2016-03-09	13.84	14.04	13.6	14.04	-0.03	-0.21	250960.0	3464775.15	101
2016-03-08	13.94	14.27	13.87	14.07	0.47	3.46	523314.0	7266811.15	110
2016-03-07	13.14	13.74	13.14	13.6	0.34	2.56	685218.0	9130116.9	145
2016-03-06	13.07	13.34	13.04	13.26	0.47	3.67	998167.0	13115950.15	175
2016-03-03	12.7	12.84	12.67	12.79	0.08	0.63	280923.0	3591272.15	59
2016-03-02	12.84	12.84	12.67	12.71	-0.09	-0.7	405309.0	5168432.35	136
2016-03-01	12.84	12.9	12.77	12.8	0.04	0.31	762121.0	9762489.1	160
2016-02-29	12.4	12.87	12.4	12.76	0.3	2.41	486100.0	6194324.6	155
2016-02-28	12.4	12.54	12.34	12.46	0.2	1.63	420657.0	5209187.2	168
2016-02-25	12.37	12.37	12.24	12.26	-0.13	-1.05	463079.0	5691684.35	111
2016-02-24	12.44	12.44	12.34	12.39	-0.13	-1.04	227138.0	2815902.9	64
2016-02-23	12.47	12.54	12.34	12.52	0.05	0.4	120610.0	1502171.25	72
2016-02-22	12.2	12.5	12.17	12.47	0.33	2.72	186850.0	2298349.3	101
2016-02-21	12.1	12.17	12.07	12.14	0.05	0.41	192480.0	2329865.8	73
2016-02-18	11.97	12.14	11.97	12.09	0.2	1.68	559886.0	6744558.85	140
2016-02-17	11.84	11.94	11.84	11.89	-0.08	-0.67	722987.0	8604334.95	134
2016-02-16	12.17	12.27	11.94	11.97	-0.13	-1.07	720067.0	8662250.9	264
2016-02-15	12.07	12.27	11.97	12.1	0.02	0.17	674675.0	8158860.1	454
2016-02-14	12.7	12.7	11.97	12.08	-0.45	-3.59	731377.0	8928879.0	334
2016-02-11	12.8	12.8	12.5	12.53	-0.33	-2.57	506626.0	6370057.25	307
2016-02-10	12.9	13.0	12.67	12.86	-0.11	-0.85	194192.0	2498868.7	95
2016-02-09	13.17	13.2	12.9	12.97	-0.33	-2.48	786840.0	10256858.6	385
2016-02-08	13.34	13.44	13.27	13.3	-0.06	-0.45	579729.0	7725885.95	125
2016-02-07	13.47	13.47	13.34	13.36	-0.18	-1.33	132275.0	1767492.2	46
2016-02-04	13.57	13.6	13.5	13.54	0.12	0.89	179283.0	2433800.85	77
2016-02-03	13.34	13.47	13.34	13.42	0.01	0.07	220176.0	2946636.0	88
2016-02-02	13.5	13.54	13.37	13.41	-0.1	-0.74	360943.0	4870563.85	106
2016-02-01	13.4	13.57	13.4	13.51	0.04	0.3	131103.0	1766709.5	82
2016-01-31	13.2	13.5	13.2	13.47	0.43	3.3	944678.0	12673498.9	257
2016-01-28	12.9	13.17	12.87	13.04	0.23	1.8	1494572.0	19465035.5	246
2016-01-27	13.0	13.0	12.8	12.81	-0.02	-0.16	142296.0	1835981.55	83
2016-01-26	12.8	12.87	12.7	12.83	-0.11	-0.85	221971.0	2836325.3	112
2016-01-25	13.1	13.1	12.84	12.94	-0.17	-1.3	488106.0	6309977.35	103
2016-01-24	13.67	13.87	13.07	13.11	-0.11	-0.83	470249.0	6267056.05	159
2016-01-21	13.14	13.47	13.1	13.22	-0.1	-0.75	286452.0	3779064.6	86
2016-01-20	13.8	13.8	13.24	13.32	-0.98	-6.85	515159.0	6871664.55	161
2016-01-19	14.54	14.54	14.14	14.3	0.26	1.85	439507.0	6300482.15	94
2016-01-18	14.0	14.34	13.87	14.04	0.18	1.3	414488.0	5809107.1	55
2016-01-17	13.34	13.87	13.34	13.86	-0.48	-3.35	629616.0	8608926.9	154
2016-01-14	14.5	14.67	14.34	14.34	-0.38	-2.58	415640.0	6022330.25	98
2016-01-13	14.44	14.8	14.44	14.72	0.26	1.8	297024.0	4349946.65	80
2016-01-12	14.67	14.67	14.4	14.46	-0.3	-2.03	501766.0	7272820.7	227
2016-01-11	14.67	14.8	14.54	14.76	0.12	0.82	284581.0	4172407.65	126
2016-01-10	14.94	14.94	14.6	14.64	0.4	2.81	677219.0	9957095.8	382
2016-01-07	13.3	14.67	13.3	14.24	-0.53	-3.59	363728.0	5064788.1	119
2016-01-06	15.17	15.17	14.77	14.77	-0.46	-3.02	82264.0	1230254.25	33
2016-01-05	15.47	15.54	15.17	15.23	-0.27	-1.74	284492.0	4377734.4	130
2016-01-04	15.74	15.74	15.47	15.5	-0.24	-1.52	146379.0	2285262.8	71
2016-01-03	15.77	15.77	15.67	15.74	0.04	0.25	130795.0	2055285.4	51
2015-12-31	15.4	15.77	15.3	15.7	0.3	1.95	379555.0	5886958.95	101
2015-12-30	15.24	15.4	15.2	15.4	0.24	1.58	299908.0	4603120.2	78
2015-12-29	15.0	15.17	14.7	15.16	0.08	0.53	321663.0	4820074.4	118
2015-12-28	15.07	15.14	14.9	15.08	0.06	0.4	153501.0	2314156.8	68
2015-12-27	14.9	15.14	14.84	15.02	0.06	0.4	133652.0	1995392.05	111
2015-12-24	14.9	14.97	14.87	14.96	0.11	0.74	86191.0	1285878.45	55
2015-12-23	14.94	15.17	14.74	14.85	-0.21	-1.39	346100.0	5201216.1	109
2015-12-22	14.67	15.1	14.67	15.06	0.4	2.73	233134.0	3467484.3	95
2015-12-21	14.6	14.7	14.54	14.66	0.02	0.14	279554.0	4071219.3	116
2015-12-20	14.94	15.27	14.6	14.64	-0.54	-3.56	353918.0	5218993.05	157
2015-12-17	15.04	15.54	15.04	15.18	0.47	3.2	704434.0	10761636.65	247
2015-12-16	14.67	14.8	14.57	14.71	0.16	1.1	888042.0	13066996.35	254
2015-12-15	14.47	14.74	14.37	14.55	0.05	0.34	1106115.0	16117105.3	225
2015-12-14	14.74	15.0	14.5	14.5	-0.32	-2.16	486931.0	7088031.25	182
2015-12-13	14.44	14.94	14.2	14.82	-0.38	-2.5	766969.0	11063184.25	405
2015-12-10	15.27	15.27	15.14	15.2	-0.06	-0.39	540285.0	8229467.4	50
2015-12-09	15.34	15.4	15.24	15.26	0.02	0.13	234071.0	3578739.55	109
2015-12-08	15.34	15.34	15.24	15.24	-0.44	-2.81	368908.0	5644639.75	133
2015-12-07	16.1	16.1	15.67	15.68	-0.48	-2.97	482595.0	7628976.0	214
2015-12-06	16.47	16.47	16.14	16.16	-0.27	-1.64	581037.0	9462835.25	128
2015-12-03	16.57	16.57	16.37	16.43	-0.17	-1.02	582853.0	9602559.8	158
2015-12-02	16.74	16.74	16.6	16.6	-0.2	-1.19	1163411.0	19356511.2	151
2015-12-01	16.74	16.87	16.6	16.8	0.13	0.78	755229.0	12642843.5	177
2015-11-30	16.54	16.67	16.5	16.67	0.13	0.79	384238.0	6371516.9	108
2015-11-29	16.67	16.67	16.47	16.54	-0.12	-0.72	986084.0	16346491.7	306
2015-11-26	16.64	16.67	16.6	16.66	0.02	0.12	515123.0	8572281.85	102
2015-11-25	16.8	16.8	16.64	16.64	-0.16	-0.95	301490.0	5034903.4	145
2015-11-24	16.74	16.94	16.74	16.8	0.1	0.6	425164.0	7168071.6	124
2015-11-23	16.8	17.0	16.67	16.7	-0.18	-1.07	94506.0	1580363.0	65
2015-11-22	16.8	17.14	16.8	16.88	0.21	1.26	636949.0	10773414.0	156
2015-11-19	16.8	16.8	16.64	16.67	0.01	0.06	280286.0	4686877.3	135
2015-11-18	16.74	16.74	16.57	16.66	0.02	0.12	117765.0	1967962.2	75
2015-11-17	17.2	17.2	16.6	16.64	-0.38	-2.23	326773.0	5511878.7	140
2015-11-16	17.2	17.2	16.5	17.02	0.08	0.47	1139925.0	19014331.45	424
2015-11-15	17.54	17.54	16.8	16.94	-0.87	-4.88	325943.0	5549807.0	183
2015-11-12	17.74	18.0	17.67	17.81	-0.19	-1.06	136186.0	2419986.6	59
2015-11-11	17.47	18.6	17.34	18.0	0.58	3.33	384096.0	6935418.2	191
2015-11-10	17.2	17.6	17.07	17.42	0.17	0.99	186645.0	3220461.7	59
2015-11-09	17.2	17.34	16.94	17.25	0.16	0.94	101132.0	1730886.7	49
2015-11-08	16.74	17.2	16.44	17.09	0.18	1.06	238424.0	3979827.1	98
2015-11-05	17.27	17.27	16.87	16.91	-0.29	-1.69	690282.0	11697661.3	639
2015-11-04	17.54	17.54	17.14	17.2	-0.14	-0.81	508490.0	8772987.2	121
2015-11-03	17.87	17.87	17.34	17.34	-0.2	-1.14	104557.0	1827332.0	55
2015-11-02	17.67	17.74	17.47	17.54	0.0	0.0	359591.0	6325703.2	69
2015-11-01	17.67	17.67	17.54	17.54	-0.39	-2.18	37631.0	661113.9	50
2015-10-29	18.14	18.14	17.67	17.93	0.33	1.88	62115.0	1108615.8	38
2015-10-28	17.2	18.0	17.07	17.6	0.24	1.38	265297.0	4657695.7	118
2015-10-27	17.74	17.74	17.34	17.36	-0.58	-3.23	77372.0	1353639.8	43
2015-10-26	17.94	18.0	17.74	17.94	-0.07	-0.39	37550.0	671049.5	25
2015-10-25	18.0	18.14	17.8	18.01	-0.08	-0.44	87100.0	1563856.6	88
2015-10-22	18.07	18.2	17.4	18.09	-0.05	-0.28	151406.0	2700781.4	72
2015-10-21	18.67	18.74	18.0	18.14	-0.6	-3.2	814161.0	14768223.8	163
2015-10-20	18.74	18.87	18.67	18.74	0.07	0.37	481550.0	9033859.5	152
2015-10-19	18.74	18.74	18.67	18.67	-0.06	-0.32	304158.0	5679539.6	60
2015-10-18	18.81	18.81	18.67	18.73	-0.16	-0.85	179214.0	3349722.5	66
2015-10-15	18.81	18.94	18.81	18.89	-0.12	-0.63	244009.0	4595976.1	64
2015-10-14	18.74	19.07	18.74	19.01	0.07	0.37	165938.0	3130482.3	61
2015-10-13	18.81	18.94	18.81	18.94	-0.13	-0.68	310063.0	5852465.2	112
2015-10-12	18.67	19.27	18.67	19.07	0.2	1.06	406372.0	7672720.1	145
2015-10-11	18.94	19.07	18.87	18.87	0.27	1.45	72686.0	1374611.2	42
2015-10-08	18.34	18.67	18.34	18.6	0.24	1.31	141963.0	2622446.5	96
2015-10-07	18.14	18.47	18.07	18.36	0.31	1.72	199775.0	3647838.2	114
2015-10-06	18.0	18.07	17.87	18.05	0.05	0.28	174940.0	3147632.8	162
2015-10-05	18.14	18.27	18.0	18.0	-0.14	-0.77	368345.0	6647186.2	97
2015-10-04	18.0	18.2	17.74	18.14	0.19	1.06	337076.0	6015351.8	91
2015-10-01	18.14	18.4	17.94	17.95	-0.19	-1.05	80307.0	1451361.3	49
2015-09-30	17.94	18.14	17.87	18.14	0.32	1.8	292202.0	5250192.8	97
2015-09-29	18.07	18.47	17.74	17.82	-0.66	-3.57	304561.0	5435992.0	165
2015-09-21	18.67	18.67	18.34	18.48	-0.06	-0.32	647961.0	11974703.7	177
2015-09-20	18.94	18.94	18.54	18.54	-0.55	-2.88	127208.0	2378041.2	67
2015-09-17	18.81	19.21	18.81	19.09	-0.22	-1.14	255385.0	4873931.1	75
2015-09-16	19.61	19.61	19.27	19.31	-0.26	-1.33	210133.0	4072292.4	96
2015-09-15	19.81	19.87	19.47	19.57	-0.6	-2.97	631629.0	12425779.7	126
2015-09-14	20.41	20.41	20.01	20.17	-0.57	-2.75	406617.0	8197623.4	78
2015-09-13	20.87	20.87	20.54	20.74	0.29	1.42	67891.0	1408581.9	11
2015-09-10	20.21	20.67	20.07	20.45	-0.22	-1.06	213198.0	4345397.8	66
2015-09-09	20.47	20.74	20.27	20.67	0.72	3.61	691565.0	14263679.7	63
2015-09-08	19.67	20.21	19.67	19.95	0.21	1.06	32916.0	652615.2	23
2015-09-07	19.94	20.14	19.67	19.74	-0.02	-0.1	260368.0	5171245.2	46
2015-09-06	19.47	20.01	19.47	19.76	-0.18	-0.9	313047.0	6187475.7	77
2015-09-03	20.01	20.01	19.67	19.94	0.45	2.31	142258.0	2822927.6	37
2015-09-02	19.34	19.67	19.14	19.49	-0.28	-1.42	223322.0	4309208.2	83
2015-09-01	19.74	20.27	19.54	19.77	0.03	0.15	259633.0	5123274.3	54
2015-08-31	19.47	19.81	19.34	19.74	0.01	0.05	267445.0	5256671.2	47
2015-08-30	20.61	20.81	19.41	19.73	-0.5	-2.47	375867.0	7559960.3	152
2015-08-27	20.54	20.54	20.14	20.23	0.47	2.38	183731.0	3743350.4	50
2015-08-26	19.74	19.94	18.74	19.76	-0.11	-0.55	166621.0	3276960.4	67
2015-08-25	18.67	19.87	17.87	19.87	1.08	5.75	1002432.0	18896229.4	190
2015-08-24	19.54	19.94	18.0	18.79	-1.03	-5.2	2373732.0	44639342.4	258
2015-08-23	20.07	20.81	19.67	19.82	-1.39	-6.55	598321.0	12089610.0	119
2015-08-20	21.01	21.34	20.07	21.21	0.19	0.9	348648.0	7142899.0	122
2015-08-19	21.67	21.67	21.01	21.02	-0.61	-2.82	1202915.0	26033363.3	56
2015-08-18	21.54	21.67	20.87	21.63	-0.11	-0.51	550067.0	11725261.0	118
2015-08-17	21.47	21.94	21.47	21.74	-0.09	-0.41	5529.0	119891.9	9
2015-08-16	21.74	21.87	21.27	21.83	-0.05	-0.23	30442.0	656169.6	30
2015-08-13	21.94	21.94	21.67	21.88	-0.18	-0.82	15866.0	347703.0	8
2015-08-12	21.94	22.27	21.87	22.06	-0.09	-0.41	305053.0	6708221.6	27
2015-08-11	21.81	22.34	21.74	22.15	0.14	0.64	103967.0	2296048.7	32
2015-08-10	21.61	22.14	21.61	22.01	0.47	2.18	124032.0	2712413.9	77
2015-08-09	21.47	21.54	21.34	21.54	0.06	0.28	32574.0	697418.7	28
2015-08-06	21.81	21.81	21.47	21.48	-0.52	-2.36	74440.0	1610048.0	47
2015-08-05	22.01	22.34	21.74	22.0	0.21	0.96	51732.0	1138502.0	23
2015-08-04	21.74	22.07	21.61	21.79	-0.08	-0.37	152101.0	3298080.8	43
2015-08-03	21.74	22.01	21.67	21.87	-0.09	-0.41	104450.0	2269670.0	39
2015-08-02	22.07	22.07	21.67	21.96	-0.38	-1.7	146171.0	3176375.6	46
2015-07-30	22.34	22.34	22.27	22.34	0.0	0.0	257445.0	5750883.8	43
2015-07-29	22.07	22.34	22.07	22.34	0.13	0.59	370341.0	8232537.0	72
2015-07-28	21.81	22.27	21.81	22.21	0.4	1.83	237180.0	5248187.4	109
2015-07-27	22.21	22.21	21.74	21.81	-0.53	-2.37	80990.0	1776417.3	63
2015-07-26	22.61	22.61	22.21	22.34	-0.47	-2.06	151619.0	3395757.8	55
2015-07-23	22.61	22.87	22.61	22.81	0.07	0.31	76310.0	1739198.0	37
2015-07-22	22.27	22.74	22.27	22.74	0.49	2.2	69959.0	1571208.6	36
2015-07-15	22.27	22.61	22.14	22.25	-0.08	-0.36	585133.0	13031758.2	90
2015-07-14	22.41	22.41	22.21	22.33	-0.2	-0.89	108042.0	2410198.3	29
2015-07-13	22.67	22.67	22.47	22.53	0.0	0.0	28312.0	638466.6	15
2015-07-12	22.41	22.67	22.34	22.53	0.18	0.81	301087.0	6772669.0	51
2015-07-09	22.07	23.27	21.87	22.35	0.34	1.54	386421.0	8549521.1	108
2015-07-08	21.94	22.07	21.94	22.01	-0.06	-0.27	178042.0	3906484.0	32
2015-07-07	21.87	22.07	21.87	22.07	0.06	0.27	229679.0	5051221.2	27
2015-07-06	21.61	22.21	21.54	22.01	-0.01	-0.05	174110.0	3847754.3	37
2015-07-05	22.01	22.14	21.81	22.02	-0.05	-0.23	166691.0	3661464.3	47
2015-07-02	22.14	22.27	22.07	22.07	0.06	0.27	1300048.0	28913264.1	95
2015-07-01	22.07	22.21	22.01	22.01	-0.02	-0.09	133565.0	2941417.7	26
2015-06-30	21.67	22.27	21.67	22.03	0.11	0.5	256198.0	5593061.3	73
2015-06-29	22.21	22.47	21.67	21.92	-0.35	-1.57	383370.0	8434411.4	115
2015-06-28	22.21	22.34	22.14	22.27	-0.14	-0.62	146886.0	3265446.0	26
2015-06-25	22.47	22.47	22.34	22.41	0.07	0.31	219691.0	4924861.0	33
2015-06-24	22.27	22.41	22.21	22.34	-0.13	-0.58	103439.0	2305165.7	37
2015-06-23	22.61	22.61	22.34	22.47	0.17	0.76	1769254.0	39908439.2	58
2015-06-22	22.07	22.47	22.07	22.3	-0.16	-0.71	276906.0	6166282.9	55
2015-06-21	22.41	22.47	22.34	22.46	-0.21	-0.93	30917.0	693225.5	12
2015-06-18	22.67	23.01	22.67	22.67	-0.08	-0.35	60825.0	1389011.2	18
2015-06-17	23.14	23.14	22.74	22.75	0.05	0.22	177440.0	4039268.2	63
2015-06-16	22.41	22.81	22.21	22.7	0.29	1.29	140835.0	3190249.0	52
2015-06-15	22.47	22.54	22.34	22.41	-0.16	-0.71	111962.0	2509677.1	55
2015-06-14	22.67	22.67	22.34	22.57	0.13	0.58	457474.0	10286171.5	115
2015-06-11	22.87	22.87	22.21	22.44	-0.27	-1.19	282711.0	6346827.4	66
2015-06-10	22.74	22.94	22.67	22.71	0.27	1.2	240144.0	5480017.5	53
2015-06-09	22.47	22.74	22.34	22.44	-0.11	-0.49	238637.0	5367411.2	50
2015-06-08	22.41	22.67	22.41	22.55	-0.12	-0.53	285701.0	6447356.0	79
2015-06-07	22.81	22.81	22.67	22.67	-0.07	-0.31	71558.0	1626618.0	41
2015-06-04	22.67	22.74	22.67	22.74	-0.11	-0.48	59870.0	1360147.8	33
2015-06-03	22.81	22.94	22.67	22.85	0.12	0.53	554681.0	12649415.3	83
2015-06-02	22.94	23.07	22.67	22.73	-0.21	-0.92	333905.0	7617200.2	101
2015-06-01	22.94	23.01	22.87	22.94	-0.03	-0.13	274806.0	6305882.9	119
2015-05-31	23.01	23.07	22.94	22.97	-0.04	-0.17	292124.0	6723752.3	108
2015-05-28	22.94	23.14	22.94	23.01	0.01	0.04	170035.0	3912633.9	163
2015-05-27	23.01	23.07	22.94	23.0	-0.01	-0.04	253609.0	5838036.0	105
2015-05-26	23.01	23.14	22.94	23.01	0.06	0.26	233437.0	5375641.5	93
2015-05-25	23.01	23.01	22.87	22.95	-0.06	-0.26	860333.0	19784938.1	153
2015-05-24	23.34	23.34	23.01	23.01	-0.2	-0.86	84351.0	1945104.5	46
2015-05-21	23.14	23.21	23.01	23.21	0.1	0.43	209601.0	4858199.0	81
2015-05-20	23.07	23.14	22.87	23.11	0.04	0.17	153378.0	3533569.9	41
2015-05-19	23.01	23.07	23.01	23.07	0.0	0.0	136249.0	3138568.0	43
2015-05-18	23.34	23.34	23.01	23.07	-0.2	-0.86	1252440.0	28840784.6	207
2015-05-17	23.21	23.34	23.07	23.27	0.06	0.26	913822.0	21216808.2	182
2015-05-14	23.21	23.34	23.21	23.21	-0.02	-0.09	771433.0	17969373.7	124
2015-05-13	23.07	23.27	22.67	23.23	0.2	0.87	213599.0	4925847.6	65
2015-05-12	23.14	23.14	22.94	23.03	-0.04	-0.17	131008.0	3016402.4	62
2015-05-11	23.47	23.47	23.07	23.07	-0.27	-1.16	247962.0	5789961.8	50
2015-05-10	23.47	23.61	23.34	23.34	-0.09	-0.38	151596.0	3562759.3	53
2015-05-07	23.47	23.61	23.14	23.43	-0.24	-1.01	460431.0	10739567.1	98
2015-05-06	23.54	23.74	23.34	23.67	0.12	0.51	245921.0	5789638.1	74
2015-05-05	23.67	23.87	23.47	23.55	0.08	0.34	272128.0	6430470.0	77
2015-05-04	23.67	23.67	23.34	23.47	-0.14	-0.59	408149.0	9554950.1	82
2015-05-03	23.67	24.01	23.61	23.61	-0.04	-0.17	367096.0	8736094.8	76
2015-04-30	23.74	23.87	23.61	23.65	0.16	0.68	398132.0	9471805.0	70
2015-04-29	23.61	23.67	23.41	23.49	0.15	0.64	658401.0	15479131.1	140
2015-04-28	23.61	23.61	23.27	23.34	-0.21	-0.89	382734.0	8948357.2	90
2015-04-27	24.01	24.01	23.54	23.55	-0.45	-1.88	593105.0	14076337.5	184
2015-04-26	23.27	24.01	23.07	24.0	0.86	3.72	1025441.0	24376646.3	253
2015-04-23	22.94	23.14	22.87	23.14	0.18	0.78	347535.0	7976348.3	71
2015-04-22	23.27	23.34	22.81	22.96	-0.06	-0.26	1163349.0	26810071.7	103
2015-04-21	23.21	23.27	22.94	23.02	-0.25	-1.07	488771.0	11259523.3	107
2015-04-20	23.87	23.87	23.27	23.27	-0.31	-1.31	783066.0	18383912.5	105
2015-04-19	23.67	24.01	23.47	23.58	0.32	1.38	1538869.0	36526930.0	185
2015-04-16	23.67	23.67	23.21	23.26	-0.01	-0.04	778865.0	18207727.3	156
2015-04-15	23.34	23.34	23.01	23.27	0.2	0.87	96846.0	2248382.5	49
2015-04-14	23.21	23.67	23.01	23.07	-0.16	-0.69	276828.0	6425543.3	63
2015-04-13	22.81	23.27	22.74	23.23	0.29	1.26	141768.0	3270401.1	49
2015-04-12	23.14	23.14	22.94	22.94	0.13	0.57	100752.0	2314589.9	28
2015-04-09	22.41	23.21	22.27	22.81	0.47	2.1	271587.0	6164348.1	78
2015-04-08	22.67	22.67	22.34	22.34	0.31	1.41	132874.0	2995449.2	52
2015-04-07	21.94	22.67	21.87	22.03	0.22	1.01	304726.0	6721373.4	115
2015-04-06	21.94	21.94	21.41	21.81	0.1	0.46	21296.0	460190.1	16
2015-04-05	21.94	22.01	21.47	21.71	-0.42	-1.9	53908.0	1164724.0	45
2015-04-02	22.41	22.41	21.67	22.13	0.14	0.64	235560.0	5199181.6	99
2015-04-01	21.34	22.01	21.34	21.99	0.54	2.52	108267.0	2340544.8	72
2015-03-31	22.34	23.07	21.07	21.45	-1.45	-6.33	1240351.0	26986696.3	335
2015-03-30	23.01	23.07	22.67	22.9	-0.33	-1.42	191027.0	4380660.6	57
2015-03-29	23.01	23.61	23.01	23.23	0.04	0.17	25595.0	596870.0	27
2015-03-26	21.47	23.34	21.47	23.19	0.1	0.43	673740.0	15293579.6	100
2015-03-25	23.01	23.14	22.61	23.09	-0.25	-1.07	413188.0	9437909.9	73
2015-03-24	23.27	23.47	23.21	23.34	0.11	0.47	402895.0	9419325.5	47
2015-03-23	22.81	23.54	22.74	23.23	0.07	0.3	654511.0	15117939.1	79
2015-03-22	22.61	23.27	22.47	23.16	0.65	2.89	195048.0	4473110.3	78
2015-03-19	22.21	22.61	22.07	22.51	0.44	1.99	428437.0	9568899.0	76
2015-03-18	22.61	22.61	21.87	22.07	-0.6	-2.65	341282.0	7549692.4	73
2015-03-17	23.27	23.27	22.67	22.67	-0.72	-3.08	267730.0	6106129.0	76
2015-03-16	23.67	23.94	23.27	23.39	-0.49	-2.05	448262.0	10546899.1	80
2015-03-15	23.47	24.01	23.41	23.88	-0.15	-0.62	541527.0	12875123.1	106
2015-03-12	23.14	24.14	23.14	24.03	0.86	3.71	1673834.0	39556817.9	192
2015-03-11	22.94	23.14	22.81	23.17	0.16	0.7	527754.0	12139660.4	53
2015-03-10	23.21	23.41	23.01	23.01	-0.27	-1.16	998552.0	23228993.0	101
2015-03-09	23.01	23.47	23.01	23.28	0.21	0.91	527999.0	12271572.0	88
2015-03-08	22.94	23.21	22.94	23.07	0.06	0.26	23227.0	535111.6	19
2015-03-05	23.01	23.14	22.87	23.01	-0.06	-0.26	175998.0	4049606.0	71
2015-03-04	23.21	23.21	22.74	23.07	-0.04	-0.17	268709.0	6189369.4	61
2015-03-03	22.81	23.34	22.67	23.11	0.21	0.92	377584.0	8694741.1	82
2015-03-02	22.94	23.14	22.81	22.9	-0.03	-0.13	83238.0	1913061.6	30
2015-03-01	23.01	23.14	22.67	22.93	-0.21	-0.91	72909.0	1669495.9	31
2015-02-26	23.01	23.14	22.87	23.14	0.05	0.22	523252.0	12006429.7	56
2015-02-25	22.87	23.07	22.87	23.09	0.08	0.35	309757.0	7105955.7	39
2015-02-24	22.67	23.01	22.67	23.01	0.14	0.61	11097.0	254326.0	13
2015-02-23	22.81	22.87	22.41	22.87	0.06	0.26	20536.0	465622.6	24
2015-02-22	23.14	23.14	22.67	22.81	0.0	0.0	48842.0	1113365.5	29
2015-02-19	23.14	23.21	22.67	22.81	-0.25	-1.08	237484.0	5432170.1	72
2015-02-18	23.27	23.34	22.87	23.06	-0.19	-0.82	187682.0	4322088.4	65
2015-02-17	23.14	23.54	23.07	23.25	0.24	1.04	304159.0	7076681.6	126
2015-02-16	22.67	23.21	22.54	23.01	0.25	1.1	586419.0	13506972.4	157
2015-02-15	22.41	22.94	22.41	22.76	0.73	3.31	521990.0	11819276.0	81
2015-02-12	22.47	22.47	22.01	22.03	-0.04	-0.18	945508.0	20996035.6	76
2015-02-11	22.74	22.74	21.67	22.07	-0.54	-2.39	405972.0	9013351.3	108
2015-02-10	22.74	23.21	22.61	22.61	-0.06	-0.26	756749.0	17199392.0	132
2015-02-09	22.61	22.74	22.61	22.67	0.16	0.71	818683.0	18576290.4	52
2015-02-08	22.34	22.94	22.21	22.51	0.29	1.31	511203.0	11565959.1	122
2015-02-05	22.21	22.47	22.01	22.22	-0.19	-0.85	1096292.0	24257200.5	211
2015-02-04	22.67	22.67	22.41	22.41	-0.26	-1.15	423541.0	9518528.4	69
2015-02-03	22.67	22.94	22.41	22.67	-0.02	-0.09	521414.0	11848074.1	98
2015-02-02	23.27	23.27	22.54	22.69	-0.12	-0.53	1323934.0	30103714.7	122
2015-02-01	23.01	23.07	22.81	22.81	0.4	1.78	926208.0	21259970.3	146
2015-01-29	22.14	22.47	22.01	22.41	0.06	0.27	427971.0	9542424.3	76
2015-01-28	22.07	22.61	22.07	22.35	0.62	2.85	831254.0	18675275.5	130
2015-01-27	21.34	22.01	21.34	21.73	0.47	2.21	552277.0	11909399.5	94
2015-01-26	21.47	21.47	20.94	21.26	0.09	0.43	832558.0	17534289.4	150
2015-01-22	21.07	21.47	21.07	21.17	-0.04	-0.19	105611.0	2238624.8	43
2015-01-21	21.54	21.54	21.07	21.21	-0.25	-1.16	258182.0	5498201.9	64
2015-01-20	21.01	21.61	21.01	21.46	0.52	2.48	863929.0	18512919.7	138
2015-01-19	20.81	21.07	20.81	20.94	0.05	0.24	177757.0	3726469.7	46
2015-01-18	21.34	21.34	20.67	20.89	-0.14	-0.67	365796.0	7664379.9	115
2015-01-15	20.94	21.34	20.87	21.03	-0.54	-2.5	960827.0	20275625.6	151
2015-01-14	21.54	21.67	21.21	21.57	0.0	0.0	216427.0	4639238.3	97
2015-01-13	20.67	21.67	20.67	21.57	0.23	1.08	365557.0	7808174.3	79
2015-01-12	21.74	21.74	21.01	21.34	-0.18	-0.84	393741.0	8430772.1	108
2015-01-11	20.54	21.87	20.54	21.52	1.18	5.8	352971.0	7472128.3	124
2015-01-08	20.01	20.54	20.01	20.34	0.45	2.26	259351.0	5258915.2	62
2015-01-07	19.14	20.01	19.01	19.89	0.39	2.0	259015.0	5039401.7	75
2015-01-06	18.81	19.54	18.81	19.5	-0.37	-1.86	548953.0	10587484.2	127
2015-01-05	20.07	20.07	19.67	19.87	-0.05	-0.25	39661.0	785310.5	32
2015-01-04	20.01	20.27	19.81	19.92	-0.42	-2.06	463850.0	9255166.1	98
2015-01-01	20.54	20.54	20.34	20.34	0.0	0.0	479487.0	9790521.2	69
2014-12-31	20.61	21.14	19.34	20.34	-0.12	-0.59	1115771.0	22336857.1	182
2014-12-30	20.61	20.61	20.07	20.46	-0.25	-1.21	764970.0	15523194.2	124
2014-12-29	20.67	20.94	20.67	20.71	0.04	0.19	1018750.0	21109376.2	111
2014-12-28	20.67	21.01	20.61	20.67	-0.08	-0.39	978156.0	20301957.5	153
2014-12-25	20.67	20.94	20.41	20.75	-0.02	-0.1	1144757.0	23658206.0	166
2014-12-24	20.21	20.94	20.01	20.77	0.78	3.9	1700133.0	34825555.5	292
2014-12-23	19.34	20.07	19.34	19.99	0.58	2.99	931725.0	18527633.2	111
2014-12-22	19.07	19.47	19.01	19.41	0.36	1.89	813660.0	15693958.0	188
2014-12-21	19.34	19.41	18.87	19.05	0.04	0.21	2108292.0	40286145.8	406
2014-12-18	19.14	19.34	18.6	19.01	0.92	5.09	4608772.0	87507206.6	693
2014-12-17	17.74	18.54	17.6	18.09	0.42	2.38	1281774.0	23030860.5	187
2014-12-16	18.47	18.47	17.4	17.67	-1.16	-6.16	2728579.0	48217731.7	313
2014-12-15	19.21	19.41	18.67	18.83	-0.29	-1.52	595071.0	11334893.9	83
2014-12-14	19.27	19.47	18.6	19.12	-0.49	-2.5	1722535.0	33198179.7	189
2014-12-11	19.34	19.67	18.94	19.61	-0.07	-0.36	2265849.0	43282595.2	425
2014-12-10	19.87	20.01	19.67	19.68	-0.09	-0.46	3367553.0	67112081.1	168
2014-12-09	19.87	19.87	19.61	19.77	-0.24	-1.2	1125153.0	22174948.9	274
2014-12-08	19.94	20.07	19.87	20.01	-0.07	-0.35	1722183.0	34417956.5	157
2014-12-07	19.74	20.14	19.74	20.08	0.13	0.65	1337132.0	26737795.4	154
2014-12-04	19.87	20.07	19.74	19.95	0.31	1.58	764652.0	15275787.9	173
2014-12-03	19.47	19.87	19.47	19.64	0.23	1.18	304468.0	5969129.1	116
2014-12-02	20.21	20.27	19.34	19.41	-0.45	-2.27	1023921.0	20219075.4	256
2014-12-01	19.41	19.94	19.41	19.86	0.25	1.27	392682.0	7747959.5	99
2014-11-30	19.61	20.01	19.34	19.61	-0.54	-2.68	902279.0	17667660.7	172
2014-11-27	20.41	20.54	20.14	20.15	-0.2	-0.98	561614.0	11355396.8	141
2014-11-26	20.54	20.67	20.14	20.35	-0.33	-1.6	887315.0	18067519.3	153
2014-11-25	20.74	20.74	20.54	20.68	-0.09	-0.43	414653.0	8561105.6	87
2014-11-24	21.01	21.01	20.67	20.77	-0.23	-1.1	1104262.0	23076719.8	133
2014-11-23	21.07	21.14	20.94	21.0	0.07	0.33	748023.0	15732178.9	139
2014-11-20	20.81	21.21	20.81	20.93	0.06	0.29	548038.0	11467486.1	140
2014-11-19	21.01	21.01	20.67	20.87	-0.1	-0.48	605898.0	12617847.6	111
2014-11-18	21.01	21.21	20.74	20.97	0.16	0.77	995896.0	20758330.9	164
2014-11-17	21.21	21.21	20.47	20.81	-0.46	-2.16	509857.0	10595753.9	105
2014-11-16	21.67	21.67	21.27	21.27	-0.4	-1.85	533553.0	11431897.4	109
2014-11-13	21.87	22.01	21.61	21.67	-0.2	-0.91	526877.0	11485745.5	100
2014-11-12	22.07	22.21	21.81	21.87	-0.12	-0.55	998294.0	21967345.0	136
2014-11-11	21.47	22.01	21.47	21.99	0.49	2.28	2632182.0	57731140.0	361
2014-11-10	20.94	21.54	20.94	21.5	0.59	2.82	1946526.0	41491979.2	362
2014-11-09	20.74	20.94	20.67	20.91	0.26	1.26	361297.0	7494075.6	84
2014-11-06	20.67	20.81	20.54	20.65	0.07	0.34	334333.0	6899710.7	113
2014-11-05	20.81	20.81	20.34	20.58	-0.3	-1.44	1671828.0	34266037.9	236
2014-11-04	21.01	21.07	20.81	20.88	-0.33	-1.56	333102.0	6968623.2	146
2014-11-03	21.14	21.21	20.74	21.21	0.17	0.81	1809194.0	37913545.8	379
2014-11-02	21.34	21.47	21.01	21.04	-0.02	-0.09	2474799.0	52516772.7	361
2014-10-30	20.81	21.14	20.74	21.06	0.05	0.24	485317.0	10125486.0	96
2014-10-29	21.01	21.21	20.94	21.01	0.07	0.33	338107.0	7112286.3	114
2014-10-28	21.27	21.27	20.87	20.94	-0.28	-1.32	1256134.0	26351656.0	231
2014-10-27	21.54	21.61	21.14	21.22	-0.37	-1.71	355815.0	7586400.6	86
2014-10-26	21.21	21.67	21.21	21.59	0.36	1.7	433384.0	9312878.9	108
2014-10-23	21.14	21.27	21.07	21.23	-0.2	-0.93	275328.0	5828079.3	97
2014-10-22	21.54	21.54	21.21	21.43	0.08	0.37	786488.0	16779837.4	143
2014-10-21	20.67	21.61	20.67	21.35	0.78	3.79	1308713.0	27657478.2	196
2014-10-20	20.87	20.94	20.34	20.57	-0.01	-0.05	823331.0	16946424.2	197
2014-10-19	21.21	21.21	20.47	20.58	0.54	2.69	471606.0	9790449.3	152
2014-10-16	20.34	20.61	19.87	20.04	-0.26	-1.28	1292111.0	25923598.3	289
2014-10-15	21.34	21.34	20.21	20.3	-0.91	-4.29	1383831.0	28236773.3	365
2014-10-14	21.94	21.94	20.94	21.21	-0.75	-3.42	1042927.0	22120188.9	316
2014-10-13	21.61	22.07	21.34	21.96	0.05	0.23	1029193.0	22416928.7	198
2014-10-12	22.07	22.07	21.41	21.91	-0.7	-3.1	1555414.0	33733859.4	273
2014-10-02	22.54	22.67	22.47	22.61	-0.2	-0.88	417474.0	9427075.3	79
2014-10-01	22.74	22.81	22.54	22.81	0.14	0.62	937815.0	21309993.5	88
2014-09-30	22.34	22.74	22.34	22.67	0.31	1.39	434470.0	9835483.8	68
2014-09-29	22.21	22.47	22.14	22.36	0.15	0.68	658900.0	14657637.8	75
2014-09-28	22.61	22.61	22.07	22.21	-0.25	-1.11	1198632.0	26738695.7	172
2014-09-25	22.81	22.94	22.34	22.46	-0.21	-0.93	337693.0	7608136.5	90
2014-09-24	22.67	22.87	22.14	22.67	-0.27	-1.18	1207060.0	27018219.3	148
2014-09-22	23.14	23.14	22.74	22.94	-0.33	-1.42	1286349.0	29556765.5	148
2014-09-21	23.27	23.34	23.21	23.27	-0.02	-0.09	902678.0	21025325.9	89
2014-09-18	23.21	23.34	23.14	23.29	0.08	0.34	787169.0	18355664.0	98
2014-09-17	23.14	23.34	23.07	23.21	0.13	0.56	454070.0	10534188.6	106
2014-09-16	23.01	23.34	22.94	23.08	-0.08	-0.35	529323.0	12255437.2	122
2014-09-15	23.27	23.47	23.01	23.16	-0.13	-0.56	422016.0	9804728.2	113
2014-09-14	23.34	23.47	23.27	23.29	-0.05	-0.21	139545.0	3260294.0	52
2014-09-11	23.47	23.54	23.34	23.34	-0.15	-0.64	533079.0	12472685.2	82
2014-09-10	23.61	23.61	23.47	23.49	-0.12	-0.51	762127.0	17911741.0	116
2014-09-09	23.67	23.74	23.61	23.61	-0.06	-0.25	159273.0	3769174.0	42
2014-09-08	23.67	23.74	23.61	23.67	0.02	0.08	543572.0	12861694.7	67
2014-09-07	23.47	23.67	23.41	23.65	0.11	0.47	613498.0	14472951.7	96
2014-09-04	23.74	23.81	23.47	23.54	-0.26	-1.09	404567.0	9553336.8	102
2014-09-03	23.81	23.94	23.67	23.8	-0.13	-0.54	1111382.0	26449887.0	142
2014-09-02	24.01	24.01	23.67	23.93	-0.08	-0.33	518088.0	12370180.5	81
2014-09-01	24.01	24.14	23.94	24.01	-0.06	-0.25	552409.0	13285545.8	117
2014-08-31	24.27	24.34	23.94	24.07	-0.27	-1.11	381093.0	9189394.0	142
2014-08-28	24.27	24.61	24.21	24.34	-0.14	-0.57	684863.0	16681977.8	85
2014-08-27	24.34	24.54	24.01	24.48	0.3	1.24	1668404.0	40390235.4	255
2014-08-26	23.81	24.21	23.54	24.18	0.37	1.55	1669926.0	39896950.0	280
2014-08-25	23.67	24.41	22.87	23.81	0.42	1.8	2867907.0	68629708.1	590
2014-08-24	22.27	23.54	22.27	23.39	1.12	5.03	2090528.0	48432564.6	353
2014-08-21	22.01	22.27	21.94	22.27	0.26	1.18	641320.0	14210629.1	126
2014-08-20	22.01	22.27	21.81	22.01	0.0	0.0	1309160.0	28840698.7	220
2014-08-19	22.01	22.27	21.94	22.01	0.0	0.0	677737.0	14952173.2	121
2014-08-18	21.74	22.21	21.74	22.01	0.27	1.24	1007196.0	22194472.7	180
2014-08-17	21.61	21.87	21.41	21.74	0.14	0.65	810346.0	17511286.5	123
2014-08-14	21.67	21.67	21.54	21.6	-0.07	-0.32	461571.0	9983927.7	67
2014-08-13	21.61	21.74	21.61	21.67	0.0	0.0	853743.0	18519889.7	95
2014-08-12	21.74	21.81	21.61	21.67	-0.08	-0.37	569906.0	12383407.9	88
2014-08-11	21.74	21.81	21.67	21.75	-0.05	-0.23	394902.0	8584468.9	77
2014-08-10	21.61	21.94	21.61	21.8	0.27	1.25	1224741.0	26643985.8	172
2014-08-07	21.41	22.01	21.41	21.53	0.19	0.89	1916175.0	41644979.8	326
2014-08-06	20.81	21.54	20.74	21.34	0.41	1.96	1225145.0	26064988.7	236
2014-08-05	20.47	21.07	20.47	20.93	0.48	2.35	2197884.0	45762860.2	302
2014-08-04	20.34	20.47	20.21	20.45	0.12	0.59	2912849.0	59239258.9	181
2014-08-03	20.14	20.61	20.07	20.33	0.39	1.96	1295657.0	26329708.7	192
2014-07-24	19.74	20.07	19.74	19.94	0.19	0.96	1145516.0	22883961.9	156
2014-07-23	19.41	20.01	19.41	19.75	0.34	1.75	1148938.0	22769811.5	223
2014-07-22	19.54	19.54	19.07	19.41	0.26	1.36	2897652.0	56221597.1	379
2014-07-21	19.07	19.21	18.87	19.15	0.13	0.68	517875.0	9902143.0	124
2014-07-20	19.01	19.07	19.01	19.02	-0.22	-1.14	327873.0	6233853.1	63
2014-07-17	19.34	19.34	19.21	19.24	-0.05	-0.26	418412.0	8062252.2	113
2014-07-16	19.34	19.41	19.27	19.29	-0.12	-0.62	242635.0	4691857.0	99
2014-07-15	19.41	19.47	19.27	19.41	0.07	0.36	578768.0	11214213.1	80
2014-07-14	19.41	19.54	19.34	19.34	-0.13	-0.67	633740.0	12321297.6	81
2014-07-13	19.41	19.74	19.27	19.47	0.16	0.83	366078.0	7108923.3	138
2014-07-10	19.41	19.41	19.21	19.31	0.01	0.05	614253.0	11874895.0	112
2014-07-09	19.01	19.41	19.01	19.3	0.66	3.54	2899474.0	55799311.2	550
2014-07-08	18.67	18.74	18.6	18.64	-0.04	-0.21	500838.0	9378530.3	137
2014-07-07	18.54	18.74	18.4	18.68	0.08	0.43	1072034.0	19985686.9	190
2014-07-06	18.54	18.6	18.47	18.6	0.07	0.38	270406.0	5014413.1	86
2014-07-03	18.6	18.6	18.4	18.53	-0.09	-0.48	356665.0	6590576.2	97
2014-07-02	18.47	18.67	18.47	18.62	0.22	1.2	317053.0	5881400.5	143
2014-07-01	18.34	18.47	18.34	18.4	0.07	0.38	167807.0	3082166.8	48
2014-06-30	18.27	18.34	18.27	18.33	0.13	0.71	195818.0	3579390.0	51
2014-06-29	18.27	18.34	18.14	18.2	-0.14	-0.76	331290.0	6039290.3	130
2014-06-26	18.54	18.54	18.34	18.34	-0.18	-0.97	356116.0	6543526.9	105
2014-06-25	18.6	18.67	18.47	18.52	-0.03	-0.16	186124.0	3452099.9	85
2014-06-24	18.47	18.6	18.34	18.55	0.01	0.05	433660.0	7983431.8	95
2014-06-23	18.67	18.67	18.47	18.54	-0.07	-0.38	92335.0	1709793.3	51
2014-06-22	18.54	18.74	18.54	18.61	0.08	0.43	418393.0	7787484.2	103
2014-06-19	18.6	18.6	18.47	18.53	-0.14	-0.75	856384.0	15874585.1	94
2014-06-18	18.47	18.74	18.4	18.67	0.21	1.14	1024888.0	19058309.9	130
2014-06-17	18.4	18.47	18.27	18.46	0.0	0.0	711202.0	13081339.2	165
2014-06-16	18.47	18.67	18.4	18.46	0.02	0.11	588821.0	10900999.4	161
2014-06-15	18.47	18.6	18.34	18.44	-0.13	-0.7	367916.0	6781522.5	158
2014-06-12	18.6	18.6	18.47	18.57	-0.1	-0.54	323063.0	6000096.1	118
2014-06-11	18.87	18.87	18.6	18.67	-0.24	-1.27	830595.0	15589608.0	183
2014-06-10	18.67	19.07	18.67	18.91	0.29	1.56	1126389.0	21259384.3	276
2014-06-09	18.27	18.81	18.27	18.62	0.34	1.86	1878189.0	34854580.1	297
2014-06-08	18.34	18.4	18.14	18.28	-0.06	-0.33	1355758.0	24768654.2	188
2014-06-05	18.2	18.34	18.2	18.34	0.14	0.77	849405.0	15549538.2	137
2014-06-04	18.2	18.27	18.2	18.2	0.0	0.0	617336.0	11245696.6	92
2014-06-03	18.27	18.27	18.14	18.2	-0.03	-0.16	830219.0	15120375.2	118
2014-06-02	18.34	18.34	18.14	18.23	-0.04	-0.22	570919.0	10414074.4	100
2014-06-01	18.2	18.34	18.14	18.27	0.13	0.72	1655858.0	30226957.9	284
2014-05-29	17.94	18.34	17.94	18.14	0.2	1.11	2681313.0	48605551.9	359
2014-05-28	18.07	18.07	17.94	17.94	-0.2	-1.1	1361902.0	24509880.6	272
2014-05-27	18.2	18.2	18.07	18.14	0.0	0.0	1137550.0	20651055.7	132
2014-05-26	18.27	18.34	18.14	18.14	-0.07	-0.38	958829.0	17462198.5	196
2014-05-25	18.14	18.27	18.14	18.21	0.01	0.05	2529018.0	46038258.3	198
2014-05-22	18.2	18.2	18.14	18.2	0.0	0.0	527078.0	9590692.4	159
2014-05-21	18.2	18.27	18.14	18.2	0.06	0.33	846737.0	15424288.6	155
2014-05-20	18.2	18.34	18.14	18.14	-0.06	-0.33	687267.0	12491212.1	153
2014-05-19	18.4	18.4	18.14	18.2	-0.2	-1.09	801284.0	14631265.5	230
2014-05-18	18.4	18.47	18.34	18.4	-0.04	-0.22	634901.0	11683839.5	184
2014-05-15	18.74	18.74	18.4	18.44	-0.3	-1.6	973260.0	18032829.8	233
2014-05-14	18.67	18.81	18.67	18.74	0.07	0.37	237336.0	4440839.9	95
2014-05-13	18.6	18.74	18.6	18.67	0.13	0.7	376989.0	7037683.3	105
2014-05-12	18.6	18.6	18.4	18.54	-0.06	-0.32	576004.0	10660822.5	184
2014-05-11	18.74	18.74	18.54	18.6	-0.11	-0.59	564971.0	10536844.0	120
2014-05-08	18.67	18.74	18.6	18.71	0.06	0.32	502508.0	9394762.0	133
2014-05-07	18.67	18.74	18.54	18.65	-0.11	-0.59	567333.0	10593735.0	139
2014-05-06	18.81	18.94	18.67	18.76	-0.05	-0.27	853755.0	16028730.5	205
2014-05-05	18.81	18.87	18.67	18.81	-0.06	-0.32	1254573.0	23507134.7	257
2014-05-04	18.74	18.87	18.74	18.87	0.21	1.13	652897.0	12285380.1	143
2014-05-01	18.47	18.74	18.47	18.66	0.16	0.86	1027764.0	19106261.6	195
2014-04-30	18.47	18.54	18.4	18.5	0.04	0.22	538320.0	9936349.9	125
2014-04-29	18.47	18.54	18.34	18.46	0.0	0.0	922188.0	16968763.3	184
2014-04-28	18.74	18.74	18.4	18.46	-0.22	-1.18	878226.0	16287183.5	250
2014-04-27	18.87	18.87	18.67	18.68	-0.19	-1.01	471015.0	8823844.5	169
2014-04-24	18.87	19.01	18.81	18.87	0.0	0.0	604661.0	11420738.8	114
2014-04-23	18.87	18.94	18.74	18.87	0.06	0.32	600252.0	11288268.9	146
2014-04-22	18.94	18.94	18.67	18.81	-0.18	-0.95	659779.0	12393937.6	196
2014-04-21	19.01	19.01	18.87	18.99	-0.08	-0.42	193685.0	3671557.9	77
2014-04-20	18.94	19.07	18.87	19.07	0.17	0.9	420167.0	7975034.9	123
2014-04-17	18.94	19.01	18.87	18.9	-0.11	-0.58	335242.0	6343132.5	92
2014-04-16	19.07	19.07	18.87	19.01	0.0	0.0	508369.0	9641768.7	105
2014-04-15	19.01	19.07	18.94	19.01	0.0	0.0	585843.0	11133752.7	132
2014-04-14	19.01	19.14	18.94	19.01	0.0	0.0	261563.0	4972656.2	113
2014-04-13	19.34	19.34	19.01	19.01	-0.33	-1.71	448659.0	8576447.0	167
2014-04-10	19.94	19.94	19.34	19.34	-0.53	-2.67	1113000.0	21658540.4	278
2014-04-09	19.81	19.94	19.74	19.87	0.06	0.3	427576.0	8494083.1	99
2014-04-08	19.67	19.81	19.67	19.81	0.0	0.0	450324.0	8888549.2	106
2014-04-07	19.81	19.87	19.67	19.81	0.0	0.0	264597.0	5219254.3	97
2014-04-06	20.01	20.07	19.81	19.81	-0.2	-1.0	340528.0	6766478.1	79
2014-04-03	20.01	20.01	19.87	20.01	0.0	0.0	178673.0	3560903.6	80
2014-04-02	20.07	20.07	19.94	20.01	-0.06	-0.3	124581.0	2488610.0	55
2014-04-01	20.01	20.07	19.94	20.07	0.06	0.3	1400205.0	28018759.7	123
2014-03-31	20.01	20.14	20.01	20.01	-0.06	-0.3	186726.0	3739746.1	76
2014-03-30	19.81	20.07	19.81	20.07	0.33	1.67	704972.0	14070520.8	138
2014-03-27	19.67	19.81	19.67	19.74	0.07	0.36	977591.0	19287290.1	112
2014-03-26	19.74	19.81	19.61	19.67	-0.07	-0.35	231840.0	4563613.5	88
2014-03-25	19.41	20.07	19.41	19.74	0.4	2.07	1794541.0	35515760.4	386
2014-03-24	19.34	19.61	19.27	19.34	0.0	0.0	283952.0	5509379.1	124
2014-03-23	18.74	19.34	18.74	19.34	0.53	2.82	1531529.0	29221561.9	314
2014-03-20	18.74	18.81	18.67	18.81	0.0	0.0	436841.0	8180502.8	115
2014-03-19	18.81	18.81	18.54	18.81	-0.13	-0.69	848166.0	15874807.9	216
2014-03-18	19.14	19.14	18.74	18.94	-0.4	-2.07	937226.0	17678363.6	391
2014-03-17	19.27	19.54	19.21	19.34	0.2	1.04	660794.0	12768329.8	180
2014-03-16	19.27	19.34	19.14	19.14	-0.13	-0.67	720343.0	13868757.1	156
2014-03-13	19.41	19.41	19.14	19.27	0.0	0.0	384496.0	7415879.8	111
2014-03-12	19.07	19.27	19.07	19.27	0.13	0.68	423256.0	8095997.9	87
2014-03-11	19.07	19.21	19.01	19.14	0.07	0.37	290188.0	5551529.8	75
2014-03-10	19.07	19.27	18.87	19.07	-0.14	-0.73	1292469.0	24697483.0	134
2014-03-09	18.6	19.27	18.6	19.21	0.61	3.28	2400671.0	45478001.8	314
2014-03-06	18.54	18.67	18.4	18.6	0.13	0.7	1353341.0	25027138.0	180
2014-03-05	18.4	18.6	18.27	18.47	0.07	0.38	1196433.0	22041488.1	230
2014-03-04	18.4	18.47	18.34	18.4	0.06	0.33	1311342.0	24106465.0	161
2014-03-03	18.54	18.6	18.27	18.34	-0.26	-1.4	677932.0	12491524.2	133
2014-03-02	18.74	18.74	18.4	18.6	-0.14	-0.75	698835.0	13035891.8	134
2014-02-27	18.0	18.94	18.0	18.74	0.74	4.11	3883097.0	71782335.7	542
2014-02-26	18.07	18.07	17.94	18.0	0.0	0.0	364077.0	6570074.1	72
2014-02-25	18.07	18.2	17.94	18.0	-0.07	-0.39	1566553.0	28290798.3	190
2014-02-24	17.8	18.07	17.8	18.07	0.27	1.52	1609290.0	28849095.9	228
2014-02-23	17.8	17.87	17.8	17.8	0.0	0.0	735179.0	13093086.5	113
2014-02-20	17.94	17.94	17.74	17.8	-0.14	-0.78	1972200.0	35134316.3	229
2014-02-19	17.94	18.0	17.87	17.94	0.0	0.0	790564.0	14169335.6	178
2014-02-18	18.0	18.07	17.87	17.94	-0.06	-0.33	1438202.0	25797846.2	235
2014-02-17	18.07	18.2	17.94	18.0	0.0	0.0	1510739.0	27291572.3	185
2014-02-16	17.94	18.14	17.94	18.0	0.06	0.33	2011082.0	36297183.5	201
2014-02-13	17.94	18.0	17.94	17.94	0.0	0.0	634988.0	11412908.6	93
2014-02-12	17.94	18.07	17.8	17.94	0.0	0.0	1397368.0	25087262.8	153
2014-02-11	17.94	18.0	17.94	17.94	-0.06	-0.33	638711.0	11464018.2	75
2014-02-10	18.0	18.0	17.94	18.0	0.0	0.0	692107.0	12432879.8	134
2014-02-09	18.14	18.14	17.94	18.0	0.0	0.0	936247.0	16895560.4	136
2014-02-06	18.14	18.14	17.94	18.0	-0.2	-1.1	474818.0	8571477.7	124
2014-02-05	18.14	18.27	17.94	18.2	0.06	0.33	540820.0	9784882.1	172
2014-02-04	17.94	18.27	17.87	18.14	0.07	0.39	441131.0	7977536.8	168
2014-02-03	18.14	18.2	17.94	18.07	-0.13	-0.71	1483241.0	26794156.6	303
2014-02-02	17.94	18.6	17.94	18.2	0.26	1.45	2435673.0	44519109.1	498
2014-01-30	17.67	17.94	17.6	17.94	0.2	1.13	1762217.0	31343754.8	337
2014-01-29	17.6	17.8	17.6	17.74	0.07	0.4	368209.0	6520299.1	86
2014-01-28	17.67	17.8	17.6	17.67	0.0	0.0	796808.0	14091500.1	122
2014-01-27	17.87	17.94	17.67	17.67	-0.13	-0.73	664618.0	11850024.4	174
2014-01-26	17.8	17.94	17.74	17.8	-0.14	-0.78	411606.0	7333500.3	82
2014-01-23	17.94	18.07	17.94	17.94	0.0	0.0	559684.0	10048052.6	133
2014-01-22	17.67	17.94	17.67	17.94	0.2	1.13	807649.0	14358421.2	125
2014-01-21	17.67	17.74	17.67	17.74	0.07	0.4	474778.0	8400581.6	69
2014-01-20	17.94	17.94	17.67	17.67	-0.2	-1.12	448697.0	7973552.8	73
2014-01-19	17.67	17.94	17.67	17.87	0.13	0.73	556179.0	9943978.2	129
2014-01-16	17.67	17.74	17.6	17.74	0.07	0.4	453505.0	8015020.9	118
2014-01-15	17.8	17.87	17.67	17.67	-0.07	-0.39	389298.0	6899337.1	93
2014-01-14	17.67	17.87	17.6	17.74	0.0	0.0	470185.0	8345886.7	123
2014-01-13	17.6	17.74	17.54	17.74	0.07	0.4	519419.0	9153772.0	127
2014-01-12	17.67	17.67	17.54	17.67	0.07	0.4	880994.0	15489235.7	140
2014-01-09	17.94	17.94	17.6	17.6	-0.4	-2.22	1149634.0	20264580.2	283
2014-01-08	17.8	18.07	17.74	18.0	0.06	0.33	250828.0	4484686.2	98
2014-01-07	17.8	17.94	17.74	17.94	0.07	0.39	175530.0	3132315.0	65
2014-01-06	17.6	17.87	17.6	17.87	0.27	1.53	652226.0	11515436.1	114
2014-01-05	17.54	17.67	17.4	17.6	0.0	0.0	883158.0	15487459.5	193
2014-01-02	17.54	17.6	17.4	17.6	0.0	0.0	190826.0	3336901.0	63
2014-01-01	17.47	17.6	17.47	17.6	0.13	0.74	384830.0	6759696.4	90
2013-12-31	17.2	17.47	17.2	17.47	0.2	1.16	470345.0	8141599.1	93
2013-12-30	17.27	17.4	17.2	17.27	0.0	0.0	393462.0	6781510.8	91
2013-12-29	17.27	17.34	17.2	17.27	-0.07	-0.4	153649.0	2654019.4	58
2013-12-26	17.34	17.34	17.27	17.34	-0.06	-0.34	114042.0	1976573.4	37
2013-12-25	17.54	17.54	17.2	17.4	-0.14	-0.8	149636.0	2594711.4	61
2013-12-24	17.54	17.6	17.4	17.54	0.0	0.0	208058.0	3637410.4	56
2013-12-23	17.54	17.54	17.34	17.54	0.07	0.4	532712.0	9278856.7	118
2013-12-22	17.27	17.54	17.27	17.47	0.27	1.57	1325051.0	22973861.1	232
2013-12-19	17.2	17.4	17.14	17.2	0.0	0.0	1508226.0	26013575.2	326
2013-12-18	17.2	17.2	17.0	17.2	0.0	0.0	948554.0	16259821.9	174
2013-12-17	17.07	17.34	17.07	17.2	0.2	1.18	572406.0	9856491.5	139
2013-12-16	17.07	17.14	17.0	17.0	-0.14	-0.82	126398.0	2155635.5	39
2013-12-15	17.0	17.4	17.0	17.14	0.14	0.82	754230.0	12943866.9	159
2013-12-12	17.07	17.14	16.94	17.0	-0.14	-0.82	347261.0	5902727.0	111
2013-12-11	17.14	17.2	17.0	17.14	-0.06	-0.35	1125721.0	19185638.8	155
2013-12-10	17.2	17.27	17.14	17.2	-0.07	-0.41	609608.0	10475747.3	95
2013-12-09	17.07	17.34	17.0	17.27	0.2	1.17	207389.0	3550572.8	85
2013-12-08	16.87	17.07	16.87	17.07	0.27	1.61	261971.0	4452634.4	93
2013-12-05	16.8	16.94	16.74	16.8	0.0	0.0	151796.0	2553282.8	74
2013-12-04	16.87	16.87	16.8	16.8	-0.07	-0.41	204010.0	3434147.9	92
2013-12-03	17.0	17.0	16.8	16.87	-0.2	-1.17	243817.0	4120223.4	81
2013-12-02	16.94	17.07	16.87	17.07	0.0	0.0	297110.0	5045048.9	73
2013-12-01	17.0	17.14	16.87	17.07	0.13	0.77	233785.0	3974315.3	80
2013-11-28	16.94	17.14	16.94	16.94	0.07	0.41	562828.0	9576686.7	139
2013-11-27	16.8	16.94	16.74	16.87	0.07	0.42	585943.0	9829056.8	118
2013-11-26	16.87	16.87	16.8	16.8	0.0	0.0	104686.0	1761772.2	43
2013-11-25	16.8	16.87	16.8	16.8	-0.07	-0.41	159833.0	2691782.6	45
2013-11-24	16.8	16.94	16.8	16.87	0.07	0.42	328414.0	5549595.0	123
2013-11-21	16.8	16.87	16.74	16.8	0.0	0.0	380453.0	6389551.6	113
2013-11-20	16.87	16.94	16.8	16.8	-0.14	-0.83	475870.0	8022559.3	121
2013-11-19	17.07	17.07	16.8	16.94	-0.06	-0.35	189749.0	3215030.1	61
2013-11-18	17.07	17.2	17.0	17.0	-0.07	-0.41	146118.0	2496915.2	54
2013-11-17	16.94	17.07	16.87	17.07	0.2	1.19	384337.0	6530185.7	58
2013-11-14	16.87	16.94	16.8	16.87	0.07	0.42	189200.0	3195872.2	48
2013-11-13	16.8	16.87	16.74	16.8	0.0	0.0	209421.0	3520189.6	83
2013-11-12	16.87	17.0	16.74	16.8	-0.14	-0.83	462985.0	7809899.1	135
2013-11-11	16.8	16.94	16.8	16.94	0.07	0.41	319218.0	5372573.6	118
2013-11-10	16.87	17.0	16.8	16.87	-0.2	-1.17	519584.0	8765310.0	106
2013-11-07	16.6	17.07	16.6	17.07	0.33	1.97	290339.0	4880134.6	131
2013-11-06	16.8	16.8	16.5	16.74	-0.06	-0.36	356236.0	5947058.1	132
2013-11-05	16.5	16.94	16.5	16.8	0.3	1.82	287304.0	4798480.2	135
2013-11-04	16.5	16.5	16.34	16.5	0.06	0.36	173483.0	2842786.4	81
2013-11-03	16.67	16.67	16.14	16.44	-0.16	-0.96	856762.0	14032137.5	218
2013-10-31	16.54	16.67	16.44	16.6	0.06	0.36	118158.0	1955251.5	55
2013-10-30	16.8	16.8	16.5	16.54	-0.2	-1.19	246378.0	4090695.4	101
2013-10-29	16.94	17.0	16.74	16.74	-0.26	-1.53	417121.0	7019105.1	124
2013-10-28	17.0	17.0	16.94	17.0	0.0	0.0	43224.0	734350.0	32
2013-10-27	17.0	17.07	17.0	17.0	0.0	0.0	36149.0	615044.0	16
2013-10-24	17.0	17.0	16.87	17.0	0.0	0.0	715084.0	12124850.5	150
2013-10-23	17.0	17.07	17.0	17.0	-0.14	-0.82	386030.0	6565387.0	81
2013-10-22	17.14	17.14	17.0	17.14	-0.06	-0.35	501429.0	8551693.0	152
2013-10-21	17.2	17.2	17.07	17.2	-0.07	-0.41	354183.0	6059156.7	89
2013-10-20	17.2	17.34	17.2	17.27	0.2	1.17	372526.0	6428301.0	100
2013-10-10	17.2	17.2	16.94	17.07	-0.53	-3.01	1529751.0	26085404.5	370
2013-10-09	17.6	17.67	17.54	17.6	0.0	0.0	232909.0	4095777.7	68
2013-10-08	17.6	17.67	17.54	17.6	0.06	0.34	662862.0	11638049.1	86
2013-10-07	17.34	17.6	17.27	17.54	0.14	0.8	568036.0	9914588.3	132
2013-10-06	17.47	17.47	17.07	17.4	0.0	0.0	244852.0	4230751.1	120
2013-10-03	17.47	17.54	17.27	17.4	-0.14	-0.8	131587.0	2282632.4	100
2013-10-02	17.4	17.54	17.4	17.54	0.14	0.8	115193.0	2010886.5	21
2013-10-01	17.2	17.6	17.14	17.4	0.2	1.16	368209.0	6397704.0	78
2013-09-30	17.07	17.27	17.07	17.2	0.13	0.76	594680.0	10228699.9	96
2013-09-29	17.07	17.2	17.07	17.07	0.0	0.0	139601.0	2386549.1	34
2013-09-26	17.14	17.2	17.07	17.07	-0.07	-0.41	483600.0	8287048.7	103
2013-09-25	17.0	17.2	17.0	17.14	0.07	0.41	1022900.0	17454947.9	93
2013-09-24	17.0	17.07	17.0	17.07	-0.07	-0.41	299299.0	5089924.5	72
2013-09-19	17.2	17.27	16.94	17.14	0.0	0.0	859847.0	14680577.0	235
2013-09-18	17.34	17.34	17.0	17.14	-0.26	-1.49	1515874.0	25978191.6	298
2013-09-17	17.54	17.54	17.2	17.4	-0.07	-0.4	500466.0	8692016.6	108
2013-09-16	17.6	17.6	17.4	17.47	-0.13	-0.74	631596.0	11032576.8	140
2013-09-15	17.6	17.67	17.47	17.6	0.06	0.34	911118.0	16004065.3	148
2013-09-12	17.2	17.54	17.2	17.54	0.34	1.98	107808.0	1867308.1	53
2013-09-11	17.14	17.27	16.94	17.2	0.13	0.76	505508.0	8642105.1	104
2013-09-10	17.0	17.27	16.8	17.07	0.53	3.2	2040047.0	34711729.6	265
2013-09-09	16.94	16.94	16.44	16.54	-0.46	-2.71	2266641.0	37509350.9	416
2013-09-08	17.47	17.6	17.0	17.0	-0.47	-2.69	1220677.0	21071810.8	145
2013-09-05	17.67	17.67	17.07	17.47	-0.2	-1.13	1114162.0	19195985.1	126
2013-09-04	17.94	17.94	17.6	17.67	-0.33	-1.83	325730.0	5761891.9	66
2013-09-03	18.27	18.34	18.0	18.0	-0.27	-1.48	354678.0	6484763.0	128
2013-09-02	18.34	18.34	18.27	18.27	-0.07	-0.38	357548.0	6529437.8	80
2013-09-01	18.4	18.4	18.2	18.34	0.0	0.0	421509.0	7696505.5	81
2013-08-29	18.27	18.47	18.14	18.34	0.14	0.77	335625.0	6129254.6	89
2013-08-28	18.27	18.34	18.0	18.2	-0.2	-1.09	204496.0	3716096.9	98
2013-08-27	18.54	18.54	17.94	18.4	-0.47	-2.49	672662.0	12258890.0	189
2013-08-26	18.74	18.87	18.47	18.87	0.13	0.69	301796.0	5611194.3	68
2013-08-25	18.87	18.87	18.74	18.74	-0.13	-0.69	87878.0	1653233.2	30
2013-08-22	18.81	19.01	18.74	18.87	0.13	0.69	108699.0	2051161.7	37
2013-08-21	18.87	18.87	18.74	18.74	-0.07	-0.37	134799.0	2537066.6	34
2013-08-20	18.74	18.87	18.74	18.81	0.0	0.0	492301.0	9262959.5	49
2013-08-19	18.34	18.81	18.27	18.81	0.47	2.56	512983.0	9510641.1	103
2013-08-18	18.74	18.87	18.34	18.34	-0.33	-1.77	662366.0	12243517.1	87
2013-08-15	18.74	18.74	18.54	18.67	-0.14	-0.74	711800.0	13310224.1	53
2013-08-14	18.74	18.94	18.74	18.81	0.0	0.0	96189.0	1803795.8	43
2013-08-13	18.87	19.07	18.6	18.81	-0.13	-0.69	467478.0	8845817.2	77
2013-08-05	18.74	19.21	18.74	18.94	0.2	1.07	1233932.0	23399789.8	161
2013-08-04	18.4	18.81	18.34	18.74	0.34	1.85	609090.0	11358203.1	96
2013-08-01	18.4	18.47	18.2	18.4	0.0	0.0	310494.0	5719110.1	63
2013-07-31	18.14	18.54	18.07	18.4	0.13	0.71	360442.0	6577813.0	95
2013-07-30	18.14	18.27	18.0	18.27	0.13	0.72	1033910.0	18770249.1	99
2013-07-29	18.0	18.14	18.0	18.14	0.07	0.39	179427.0	3253391.6	30
2013-07-28	17.94	18.14	17.94	18.07	0.07	0.39	79933.0	1439182.3	39
2013-07-25	18.14	18.14	17.94	18.0	-0.07	-0.39	28879.0	520831.4	18
2013-07-24	18.0	18.14	18.0	18.07	-0.07	-0.39	24748.0	447498.6	7
2013-07-23	17.94	18.14	17.94	18.14	0.07	0.39	453071.0	8209447.2	36
2013-07-22	17.94	18.14	17.94	18.07	0.13	0.72	264579.0	4765920.2	69
2013-07-21	17.6	17.94	17.6	17.94	0.27	1.53	326527.0	5809869.6	51
2013-07-18	17.67	17.67	17.54	17.67	-0.2	-1.12	122727.0	2162313.1	33
2013-07-17	17.4	17.87	17.27	17.87	0.4	2.29	215023.0	3746120.2	81
2013-07-16	17.6	17.6	17.4	17.47	-0.13	-0.74	303718.0	5316976.0	61
2013-07-15	17.67	17.67	17.47	17.6	-0.14	-0.79	297879.0	5242956.4	65
2013-07-14	17.67	17.8	17.54	17.74	0.0	0.0	253380.0	4457599.3	75
2013-07-11	17.94	17.94	17.67	17.74	-0.13	-0.73	121009.0	2158694.0	33
2013-07-10	17.94	17.94	17.87	17.87	-0.13	-0.72	224387.0	4015208.9	37
2013-07-09	18.14	18.14	18.0	18.0	-0.07	-0.39	152491.0	2760534.2	35
2013-07-08	18.07	18.2	18.0	18.07	-0.07	-0.39	367387.0	6662278.1	56
2013-07-07	18.14	18.2	18.07	18.14	0.2	1.11	861637.0	15628163.1	106
2013-07-04	17.6	18.14	17.6	17.94	0.34	1.93	1108243.0	19983991.2	116
2013-07-03	17.8	17.94	17.6	17.6	-0.2	-1.12	265119.0	4724187.3	58
2013-07-02	17.8	17.87	17.6	17.8	0.0	0.0	566724.0	10063071.8	92
2013-07-01	17.34	17.8	17.34	17.8	0.46	2.65	165733.0	2898516.9	55
2013-06-30	17.34	17.34	17.0	17.34	-0.06	-0.34	100677.0	1731177.7	45
2013-06-26	17.27	17.47	17.2	17.4	-0.07	-0.4	263151.0	4549818.1	67
2013-06-25	17.2	17.47	17.2	17.47	0.27	1.57	88337.0	1521004.4	38
2013-06-24	17.4	17.4	17.14	17.2	-0.27	-1.55	412065.0	7114503.5	92
2013-06-23	17.6	17.67	17.34	17.47	-0.13	-0.74	325379.0	5682832.6	81
2013-06-22	17.27	17.67	17.27	17.6	0.2	1.15	390784.0	6846881.9	90
2013-06-19	17.34	17.54	17.2	17.4	0.06	0.35	527301.0	9121130.6	73
2013-06-18	17.2	17.47	17.2	17.34	0.14	0.81	422700.0	7311973.1	119
2013-06-17	17.07	17.4	17.07	17.2	0.13	0.76	201360.0	3480073.2	77
2013-06-16	17.0	17.2	17.0	17.07	0.0	0.0	380552.0	6479060.0	54
2013-06-15	17.34	17.34	17.0	17.07	-0.4	-2.29	1024035.0	17678078.6	115
2013-06-12	17.27	17.47	17.27	17.47	0.2	1.16	45339.0	787232.7	23
2013-06-11	17.4	17.4	17.2	17.27	-0.2	-1.14	325929.0	5618360.6	62
2013-06-10	17.6	17.6	17.4	17.47	-0.2	-1.13	402452.0	7047889.0	91
2013-06-09	17.67	17.74	17.6	17.67	-0.2	-1.12	52670.0	930427.1	33
2013-06-08	17.6	17.87	17.54	17.87	0.27	1.53	606353.0	10750895.1	143
2013-06-05	17.27	17.6	17.2	17.6	0.0	0.0	389257.0	6720231.7	103
2013-06-04	17.0	17.6	17.0	17.6	0.4	2.33	563212.0	9781538.8	119
2013-06-03	16.6	17.2	16.54	17.2	0.46	2.75	1267373.0	21412196.1	275
2013-06-02	16.14	16.8	16.14	16.74	0.6	3.72	1184525.0	19566464.6	191
2013-06-01	15.94	16.34	15.94	16.14	0.2	1.25	188342.0	3046367.6	62
2013-05-29	15.97	15.97	15.94	15.94	0.0	0.0	994082.0	15852512.7	78
2013-05-28	15.87	16.04	15.8	15.94	0.14	0.89	276993.0	4361704.5	63
2013-05-27	15.8	15.87	15.77	15.8	-0.07	-0.44	130393.0	2063897.8	22
2013-05-26	15.8	15.87	15.8	15.87	0.0	0.0	195648.0	3105012.0	36
2013-05-25	15.77	15.87	15.77	15.87	0.0	0.0	63502.0	1001974.5	26
2013-05-22	15.77	15.87	15.77	15.87	0.1	0.63	174897.0	2767275.4	52
2013-05-21	15.64	15.87	15.64	15.77	0.13	0.83	387711.0	6103613.7	56
2013-05-20	15.57	15.87	15.54	15.64	0.1	0.64	483660.0	7545743.1	103
2013-05-19	15.64	15.77	15.54	15.54	-0.03	-0.19	439741.0	6873069.8	67
2013-05-18	15.54	15.64	15.54	15.57	0.03	0.19	71128.0	1109055.5	28
2013-05-15	15.4	15.57	15.3	15.54	0.24	1.57	410920.0	6315175.9	89
2013-05-14	15.37	15.4	15.24	15.3	-0.07	-0.46	282358.0	4321295.8	69
2013-05-13	15.4	15.4	15.37	15.37	-0.1	-0.65	446050.0	6875975.6	47
2013-05-12	15.47	15.47	15.3	15.47	-0.07	-0.45	723181.0	11118737.9	149
2013-05-11	15.57	15.57	15.54	15.54	0.0	0.0	251241.0	3914210.3	39
2013-05-08	15.57	15.57	15.54	15.54	0.0	0.0	973015.0	15165719.3	46
2013-05-07	15.54	15.54	15.47	15.54	0.0	0.0	123192.0	1910949.8	36
2013-05-06	15.47	15.54	15.47	15.54	0.0	0.0	81076.0	1257834.5	37
2013-05-05	15.54	15.57	15.54	15.54	0.0	0.0	26559.0	412702.0	19
2013-05-04	15.57	15.57	15.54	15.54	-0.03	-0.19	469919.0	7324079.5	34
2013-05-01	15.64	15.64	15.54	15.57	-0.2	-1.27	74553.0	1161338.7	25
2013-04-30	15.54	15.77	15.54	15.77	0.13	0.83	625707.0	9793855.0	39
2013-04-29	15.64	15.7	15.47	15.64	0.07	0.45	491830.0	7648036.6	93
2013-04-28	15.64	15.64	15.3	15.57	-0.2	-1.27	761182.0	11838207.2	63
2013-04-27	15.7	15.77	15.7	15.77	0.2	1.28	38154.0	599317.8	16
2013-04-24	15.54	15.7	15.54	15.57	-0.13	-0.83	209907.0	3292033.9	31
2013-04-23	15.47	15.7	15.47	15.7	0.23	1.49	170729.0	2660190.4	36
2013-04-22	15.64	15.64	15.4	15.47	-0.1	-0.64	571055.0	8874886.9	85
2013-04-21	15.57	15.64	15.57	15.57	-0.07	-0.45	193435.0	3015514.0	21
2013-04-20	15.57	15.64	15.54	15.64	0.07	0.45	395578.0	6159226.7	56
2013-04-17	15.47	15.57	15.47	15.57	0.0	0.0	813800.0	12627655.3	65
2013-04-16	15.7	15.7	15.47	15.57	-0.2	-1.27	256435.0	3985546.6	50
2013-04-15	15.87	15.87	15.77	15.77	-0.2	-1.25	206547.0	3265491.8	13
2013-04-14	16.04	16.1	15.87	15.97	-0.17	-1.05	847187.0	13542323.3	88
2013-04-13	16.2	16.44	16.04	16.14	0.0	0.0	146371.0	2363381.0	59
2013-04-10	15.87	16.14	15.87	16.14	0.34	2.15	497983.0	8018333.6	109
2013-04-09	15.7	15.8	15.54	15.8	0.4	2.6	204353.0	3210260.0	116
2013-04-08	15.54	15.77	15.4	15.4	0.1	0.65	284206.0	4388066.4	87
2013-04-07	15.24	15.47	15.24	15.3	0.0	0.0	181635.0	2797403.7	31
2013-04-06	15.4	15.4	15.3	15.3	-0.1	-0.65	95441.0	1465928.0	22
2013-04-03	15.47	15.47	15.14	15.4	-0.07	-0.45	236962.0	3645776.4	32
2013-04-02	15.3	15.47	15.3	15.47	0.23	1.51	168081.0	2575377.4	41
2013-04-01	15.07	15.3	15.07	15.24	0.1	0.66	186136.0	2839429.3	44
2013-03-31	15.2	15.2	15.07	15.14	-0.1	-0.66	705011.0	10660274.9	93
2013-03-30	15.24	15.3	15.2	15.24	0.0	0.0	107163.0	1636285.9	42
2013-03-27	15.24	15.24	15.24	15.24	0.0	0.0	36145.0	551051.6	6
2013-03-26	15.24	15.24	15.14	15.24	0.0	0.0	415439.0	6320279.1	78
2013-03-25	15.3	15.3	15.2	15.24	-0.06	-0.39	414743.0	6325411.6	85
2013-03-24	15.3	15.3	15.24	15.3	-0.1	-0.65	77372.0	1183655.0	43
2013-03-23	15.37	15.4	15.3	15.4	0.0	0.0	94559.0	1453758.6	28
2013-03-20	15.3	15.57	15.3	15.4	0.03	0.2	168614.0	2615190.2	62
2013-03-19	15.47	15.54	15.3	15.37	-0.6	-3.76	234356.0	3614507.5	151
2013-03-18	15.87	16.14	15.87	15.97	0.1	0.63	261646.0	4195073.0	181
2013-03-17	15.57	15.87	15.57	15.87	0.17	1.08	332718.0	5213427.8	50
2013-03-16	15.64	15.7	15.54	15.7	0.13	0.83	191314.0	2983432.7	41
2013-03-13	15.54	15.57	15.54	15.57	0.1	0.65	47848.0	745086.0	23
2013-03-12	15.4	15.54	15.37	15.47	0.1	0.65	241710.0	3730648.5	64
2013-03-11	15.4	15.47	15.37	15.37	-0.17	-1.09	491038.0	7583073.4	86
2013-03-10	15.47	15.54	15.47	15.54	0.0	0.0	191192.0	2958819.8	35
2013-03-09	15.54	15.7	15.47	15.54	0.0	0.0	410946.0	6396193.5	92
2013-03-06	15.54	15.54	15.3	15.54	0.0	0.0	686362.0	10652032.5	75
2013-03-05	15.57	15.64	15.54	15.54	-0.03	-0.19	212733.0	3316619.8	51
2013-03-04	15.54	15.57	15.54	15.57	0.0	0.0	133027.0	2069347.0	27
2013-03-03	15.64	15.64	15.54	15.57	-0.07	-0.45	133799.0	2082560.9	39
2013-03-02	15.57	15.64	15.57	15.64	0.07	0.45	69724.0	1090652.0	12
2013-02-27	15.54	15.77	15.54	15.57	0.0	0.0	270283.0	4217374.0	67
2013-02-26	15.57	15.57	15.54	15.57	0.0	0.0	249250.0	3880295.5	39
2013-02-25	15.57	15.64	15.57	15.57	0.0	0.0	271122.0	4226077.5	41
2013-02-24	15.57	15.7	15.57	15.57	0.0	0.0	303240.0	4737202.6	30
2013-02-23	15.64	15.7	15.54	15.57	0.0	0.0	377256.0	5894192.6	47
2013-02-20	15.7	15.77	15.57	15.57	-0.13	-0.83	257736.0	4034085.4	50
2013-02-19	15.7	15.7	15.7	15.7	-0.17	-1.07	23841.0	374310.1	9
2013-02-18	15.8	15.87	15.77	15.87	0.17	1.08	655034.0	10347816.6	68
2013-02-17	15.7	15.77	15.64	15.7	-0.07	-0.44	530353.0	8325880.5	44
2013-02-16	15.77	15.87	15.77	15.77	-0.1	-0.63	502183.0	7938158.9	64
2013-02-13	15.8	15.94	15.8	15.87	0.0	0.0	667337.0	10591690.1	103
2013-02-12	15.64	15.87	15.57	15.87	0.23	1.47	2046471.0	31433091.0	69
2013-02-11	15.57	15.64	15.47	15.64	0.1	0.64	92771.0	1446242.6	28
2013-02-10	15.47	15.54	15.47	15.54	0.07	0.45	136026.0	2105672.0	32
2013-02-09	15.54	15.57	15.4	15.47	-0.1	-0.64	379996.0	5872404.1	53
2013-02-06	15.47	15.64	15.47	15.57	0.17	1.1	39525.0	616203.9	31
2013-02-05	15.4	15.47	15.4	15.4	-0.07	-0.45	79062.0	1221211.9	18
2013-02-04	15.47	15.47	15.4	15.47	-0.07	-0.45	76658.0	1183242.1	27
2013-02-03	15.4	15.54	15.37	15.54	0.0	0.0	38162.0	590202.0	23
2013-02-02	15.37	15.54	15.3	15.54	0.17	1.11	1074175.0	16528282.6	88
2013-01-30	15.3	15.4	15.3	15.37	0.07	0.46	437493.0	6716633.2	84
2013-01-29	15.4	15.47	15.24	15.3	-0.17	-1.1	374737.0	5752295.8	51
2013-01-28	15.4	15.47	15.3	15.47	0.1	0.65	351953.0	5402756.7	53
2013-01-27	15.37	15.4	15.3	15.37	0.07	0.46	258494.0	3968448.2	60
2013-01-26	15.37	15.37	15.3	15.3	0.0	0.0	474970.0	7269079.8	34
2013-01-23	15.3	15.3	15.24	15.3	0.0	0.0	588831.0	8330471.8	23
2013-01-22	15.3	15.37	15.24	15.3	0.0	0.0	123063.0	1879145.6	32
2013-01-21	15.3	15.3	15.3	15.3	-0.07	-0.46	129059.0	1975131.5	34
2013-01-20	15.37	15.37	15.3	15.37	-0.03	-0.19	71262.0	1094087.7	18
2013-01-19	15.3	15.4	15.3	15.4	0.1	0.65	220308.0	3372223.8	29
2013-01-16	15.2	15.37	15.07	15.3	0.06	0.39	438173.0	6676836.1	62
2013-01-15	15.37	15.37	15.2	15.24	-0.16	-1.04	341723.0	5209613.2	87
2013-01-14	15.47	15.54	15.24	15.4	-0.07	-0.45	114256.0	1765133.8	89
2013-01-13	15.57	15.57	15.4	15.47	-0.1	-0.64	207519.0	3211749.3	73
2013-01-12	15.77	15.8	15.54	15.57	0.1	0.65	725686.0	11340249.7	147
2013-01-09	15.2	15.7	15.14	15.47	0.33	2.18	899576.0	13998123.6	229
2013-01-08	14.74	15.14	14.67	15.14	0.47	3.2	1248138.0	18676580.4	282
2013-01-07	14.67	14.67	14.57	14.67	0.0	0.0	315958.0	4623427.4	101
2013-01-06	14.74	14.8	14.67	14.67	-0.07	-0.47	175779.0	2590439.8	49
2013-01-05	14.74	14.9	14.74	14.74	0.0	0.0	642072.0	9496866.6	169
2013-01-02	14.8	14.8	14.44	14.74	0.0	0.0	1569645.0	22950375.5	386
2013-01-01	15.0	15.14	14.64	14.74	-0.23	-1.54	728974.0	10801930.0	186
2012-12-31	14.9	15.0	14.8	14.97	-0.03	-0.2	520058.0	7786849.2	85
2012-12-30	14.97	15.0	14.97	15.0	0.03	0.2	231217.0	3472182.1	32
2012-12-29	15.0	15.0	14.9	14.97	-0.17	-1.12	645663.0	9670526.6	63
2012-12-26	14.9	15.14	14.9	15.14	0.14	0.93	168530.0	2514143.1	36
2012-12-25	14.9	15.0	14.84	15.0	0.03	0.2	312433.0	4674032.2	78
2012-12-24	14.84	15.07	14.84	14.97	-0.1	-0.66	322365.0	4830544.1	92
2012-12-23	15.2	15.3	15.0	15.07	-0.17	-1.12	740017.0	11157471.8	156
2012-12-22	15.3	15.37	15.24	15.24	-0.16	-1.04	30439.0	466022.0	38
2012-12-19	15.24	15.47	15.07	15.4	0.2	1.32	216169.0	3294270.5	96
2012-12-18	15.2	15.24	15.2	15.2	0.0	0.0	14026.0	213428.7	12
2012-12-17	15.14	15.2	15.14	15.2	0.06	0.4	92021.0	1395429.5	42
2012-12-16	15.0	15.14	15.0	15.14	0.14	0.93	164923.0	2478546.5	29
2012-12-15	15.07	15.07	15.0	15.0	0.0	0.0	143798.0	2162832.5	54
2012-12-12	15.0	15.0	14.84	15.0	-0.07	-0.46	285381.0	4264647.8	112
2012-12-11	15.07	15.07	15.0	15.07	0.07	0.47	335982.0	5051041.7	49
2012-12-10	15.14	15.2	15.0	15.0	-0.14	-0.92	558363.0	8446510.1	92
2012-12-09	15.2	15.2	15.07	15.14	-0.06	-0.39	377119.0	5704599.8	52
2012-12-08	15.2	15.2	15.14	15.2	0.13	0.86	66143.0	1004500.0	46
2012-12-05	15.07	15.2	15.07	15.07	0.0	0.0	51487.0	780622.8	35
2012-12-04	14.97	15.07	14.97	15.07	-0.07	-0.46	58208.0	876127.8	27
2012-12-03	15.14	15.2	15.0	15.14	-0.06	-0.39	79347.0	1195594.1	40
2012-12-02	15.07	15.2	15.0	15.2	0.13	0.86	213527.0	3211580.1	59
2012-12-01	14.8	15.07	14.8	15.07	0.4	2.73	274869.0	4111237.7	82
2012-11-28	14.64	14.67	14.64	14.67	0.03	0.2	147010.0	2156911.0	69
2012-11-27	14.74	14.74	14.5	14.64	-0.1	-0.68	160283.0	2353138.4	59
2012-11-26	14.84	14.84	14.57	14.74	0.0	0.0	257546.0	3795941.1	89
2012-11-25	14.8	14.84	14.67	14.74	-0.33	-2.19	48211.0	712390.0	48
2012-11-24	14.9	15.07	14.57	15.07	0.1	0.67	124741.0	1864923.3	45
2012-11-21	14.74	14.97	14.64	14.97	0.17	1.15	111696.0	1658611.6	81
2012-11-20	14.8	14.9	14.67	14.8	-0.04	-0.27	94583.0	1397548.3	53
2012-11-19	15.0	15.0	14.74	14.84	-0.23	-1.53	72518.0	1074723.1	52
2012-11-18	15.2	15.2	15.0	15.07	-0.17	-1.12	103237.0	1560414.0	29
2012-11-17	15.14	15.24	15.07	15.24	0.1	0.66	46750.0	710146.0	27
2012-11-14	15.2	15.37	15.14	15.14	-0.06	-0.39	164724.0	2514611.5	54
2012-11-13	14.9	15.2	14.84	15.2	0.23	1.54	87611.0	1320149.4	39
2012-11-12	15.14	15.14	14.9	14.97	-0.23	-1.51	267292.0	4017183.5	86
2012-11-11	15.2	15.37	15.14	15.2	-0.1	-0.65	112292.0	1705783.0	42
2012-11-10	15.3	15.4	15.2	15.3	-0.1	-0.65	129868.0	1985211.9	28
2012-11-07	15.3	15.7	15.3	15.4	0.2	1.32	491539.0	7613048.9	139
2012-11-06	15.0	15.3	15.0	15.2	0.2	1.33	88113.0	1338389.4	50
2012-11-05	14.74	15.0	14.74	15.0	0.0	0.0	123371.0	1838738.0	57
2012-11-04	14.84	15.0	14.84	15.0	0.16	1.08	147688.0	2204804.2	69
2012-11-03	14.84	14.97	14.74	14.84	0.0	0.0	36917.0	547530.0	27
2012-10-24	14.24	14.97	14.24	14.84	0.5	3.49	235245.0	3435541.3	124
2012-10-23	14.44	14.44	14.27	14.34	-0.06	-0.42	401194.0	5772827.7	56
2012-10-22	14.57	14.57	14.27	14.4	-0.04	-0.28	84754.0	1224662.9	71
2012-10-21	14.57	14.67	14.44	14.44	-0.23	-1.57	55529.0	809058.7	46
2012-10-20	14.5	14.67	14.5	14.67	0.03	0.2	125377.0	1827412.6	29
2012-10-17	14.5	14.67	14.44	14.64	0.14	0.97	600075.0	8759285.5	93
2012-10-16	14.5	14.64	14.5	14.5	-0.07	-0.48	252785.0	3687831.5	55
2012-10-15	14.64	14.67	14.5	14.57	0.0	0.0	572240.0	8338015.2	86
2012-10-14	14.57	14.57	14.44	14.57	0.0	0.0	99576.0	1443943.9	47
2012-10-13	14.64	14.64	14.17	14.57	-0.1	-0.68	242740.0	3486190.8	85
2012-10-10	14.4	14.74	14.4	14.67	0.23	1.59	387123.0	5647664.8	127
2012-10-09	14.57	14.74	14.44	14.44	-0.13	-0.89	329230.0	4787403.5	113
2012-10-08	14.84	14.84	14.57	14.57	-0.23	-1.55	348159.0	5098387.4	132
2012-10-07	14.8	14.84	14.67	14.8	-0.04	-0.27	527327.0	7780450.2	79
2012-10-06	14.74	14.84	14.67	14.84	0.1	0.68	470407.0	6934916.2	101
2012-10-03	14.74	14.8	14.4	14.74	-0.16	-1.07	664858.0	9788329.0	191
2012-10-02	14.84	15.0	14.8	14.9	0.0	0.0	468928.0	6984286.7	101
2012-10-01	14.97	15.07	14.9	14.9	-0.17	-1.13	440442.0	6606727.9	125
2012-09-30	15.0	15.07	14.74	15.07	0.0	0.0	259464.0	3869436.3	103
2012-09-29	15.07	15.14	15.0	15.07	-0.07	-0.46	216670.0	3267639.8	43
2012-09-26	15.14	15.24	15.0	15.14	-0.1	-0.66	286251.0	4335251.1	58
2012-09-25	15.3	15.3	15.14	15.24	-0.06	-0.39	95348.0	1452770.4	43
2012-09-24	15.47	15.47	15.24	15.3	-0.17	-1.1	52023.0	796067.1	51
2012-09-22	15.4	15.77	15.4	15.47	-0.1	-0.64	110985.0	1717745.8	52
2012-09-19	15.64	15.7	15.4	15.57	0.0	0.0	105966.0	1649795.7	44
2012-09-18	15.7	15.7	15.57	15.57	-0.13	-0.83	171647.0	2682730.2	57
2012-09-17	15.8	15.8	15.7	15.7	-0.07	-0.44	137416.0	2161992.7	47
2012-09-16	15.87	15.94	15.7	15.77	-0.1	-0.63	212381.0	3355481.4	88
2012-09-15	15.94	16.14	15.87	15.87	-0.1	-0.63	263568.0	4211111.6	93
2012-09-12	15.97	16.04	15.94	15.97	0.03	0.19	144133.0	2304108.9	45
2012-09-11	15.8	15.97	15.8	15.94	0.14	0.89	253506.0	4027910.9	91
2012-09-10	15.7	15.8	15.7	15.8	0.03	0.19	52201.0	822703.2	28
2012-09-09	15.87	15.94	15.7	15.77	-0.03	-0.19	178358.0	2812734.8	94
2012-09-08	16.04	16.04	15.8	15.8	-0.24	-1.5	161906.0	2586136.6	74
2012-09-05	15.8	16.04	15.8	16.04	0.17	1.07	234932.0	3733360.2	50
2012-09-04	15.8	15.87	15.77	15.87	0.17	1.08	48641.0	770443.6	30
2012-09-03	15.8	15.94	15.7	15.7	-0.1	-0.63	367171.0	5797730.3	48
2012-09-02	15.87	15.97	15.77	15.8	-0.17	-1.06	82039.0	1300760.5	41
2012-09-01	16.2	16.34	15.97	15.97	-0.17	-1.05	428202.0	6919505.3	55
2012-08-29	16.1	16.14	16.1	16.14	0.0	0.0	89451.0	1440808.4	53
2012-08-28	16.2	16.27	16.14	16.14	-0.13	-0.8	64450.0	1042813.4	46
2012-08-27	16.34	16.34	16.14	16.27	-0.07	-0.43	86657.0	1406080.0	70
2012-08-26	16.44	16.44	16.2	16.34	-0.16	-0.97	56943.0	930265.6	39
2012-08-25	16.5	16.6	16.44	16.5	0.06	0.36	85845.0	1419180.4	52
2012-08-15	16.6	16.74	16.44	16.44	-0.16	-0.96	111305.0	1848317.6	58
2012-08-14	16.54	16.6	16.44	16.6	-0.14	-0.84	157374.0	2599185.2	59
2012-08-13				16.74	0.0	0.0	2081.0	34292.0	5
2012-08-12	16.5	16.74	16.37	16.74	0.0	0.0	125137.0	2072130.6	45
2012-08-11	16.44	16.74	16.27	16.74	0.3	1.82	340103.0	5653721.8	53
2012-08-08	16.74	16.74	16.14	16.44	-0.36	-2.14	73531.0	1212918.0	33
2012-08-07	16.74	16.8	16.74	16.8	0.06	0.36	26048.0	436820.0	19
2012-08-06	16.8	16.8	16.54	16.74	0.0	0.0	488102.0	8148565.2	56
2012-08-05	16.5	16.74	16.2	16.74	0.3	1.82	163971.0	2706835.1	53
2012-08-04	16.34	16.54	16.34	16.44	0.24	1.48	430148.0	7072413.4	85
2012-08-01	15.97	16.2	15.97	16.2	0.06	0.37	216856.0	3500147.5	38
2012-07-31	15.87	16.14	15.87	16.14	0.17	1.06	131237.0	2099214.3	42
2012-07-30	15.87	15.97	15.8	15.97	0.17	1.08	119629.0	1901086.1	65
2012-07-29	15.77	15.8	15.4	15.8	0.0	0.0	70349.0	1097961.6	35
2012-07-28	16.6	16.6	15.64	15.8	0.26	1.67	228893.0	3642241.6	96
2012-07-25	15.47	15.54	15.4	15.54	0.14	0.91	88950.0	1378195.0	24
2012-07-24	15.57	15.57	15.4	15.4	-0.14	-0.9	61298.0	952867.6	25
2012-07-23	15.47	15.64	15.47	15.54	-0.26	-1.65	143743.0	2239912.8	36
2012-07-22	15.37	15.8	15.07	15.8	0.26	1.67	141652.0	2203622.9	50
2012-07-21	15.47	15.54	15.37	15.54	0.07	0.45	70180.0	1085592.5	29
2012-07-18	15.3	15.47	15.24	15.47	0.23	1.51	264009.0	4051122.2	83
2012-07-17	15.3	15.3	15.07	15.24	0.1	0.66	77282.0	1176051.4	35
2012-07-16	15.24	15.24	15.14	15.14	-0.1	-0.66	61853.0	940400.2	29
2012-07-15	14.8	15.24	14.8	15.24	0.27	1.8	234313.0	3540050.5	84
2012-07-14	14.84	14.97	14.64	14.97	0.13	0.88	715401.0	10560091.1	103
2012-07-11	15.07	15.07	14.8	14.84	0.0	0.0	478627.0	7136631.8	131
2012-07-10	15.14	15.14	14.8	14.84	-0.36	-2.37	65945.0	983582.2	51
2012-07-09	15.24	15.24	15.2	15.2	-0.04	-0.26	22035.0	334298.0	35
2012-07-08	15.3	15.4	15.2	15.24	-0.06	-0.39	370335.0	5666376.2	66
2012-07-07	15.47	15.47	15.2	15.3	-0.24	-1.54	90619.0	1389588.5	37
2012-07-04	15.57	15.64	15.4	15.54	-0.33	-2.08	108922.0	1692798.7	48
2012-07-03	14.84	16.1	14.84	15.87	1.13	7.67	847094.0	13161726.9	268
2012-07-02	14.8	14.8	14.67	14.74	0.0	0.0	134217.0	1976613.3	43
2012-07-01	14.8	14.9	14.67	14.74	0.0	0.0	142438.0	2099767.2	50
2012-06-30	14.97	15.0	14.74	14.74	0.0	0.0	165781.0	2475725.0	78
2012-06-27	14.9	14.9	14.44	14.74	-0.16	-1.07	258354.0	3799609.7	151
2012-06-26	15.0	15.0	14.84	14.9	-0.1	-0.67	53035.0	792211.0	36
2012-06-25	15.0	15.0	14.97	15.0	-0.14	-0.92	110344.0	1655162.3	57
2012-06-24	15.2	15.2	15.14	15.14	-0.1	-0.66	101248.0	1535621.8	26
2012-06-23	15.24	15.24	15.2	15.24	-0.06	-0.39	144050.0	2194118.9	39
2012-06-20	15.47	15.47	15.24	15.3	-0.24	-1.54	418141.0	6411602.0	115
2012-06-19	15.37	15.54	15.24	15.54	0.0	0.0	171410.0	2642121.9	74
2012-06-18	15.54	15.54	15.37	15.54	0.07	0.45	114135.0	1765715.2	30
2012-06-17	15.47	15.54	15.4	15.47	0.1	0.65	125325.0	1942585.8	35
2012-06-16	15.4	15.57	15.3	15.37	0.07	0.46	162717.0	2498151.1	81
2012-06-13	15.24	15.3	15.07	15.3	0.06	0.39	125926.0	1910623.2	70
2012-06-12	15.14	15.24	15.14	15.24	-0.06	-0.39	208864.0	3178776.4	63
2012-06-11	15.37	15.4	15.3	15.3	0.0	0.0	279140.0	4289660.6	78
2012-06-10	15.2	15.47	15.14	15.3	0.23	1.53	214351.0	3264437.6	66
2012-06-09	15.57	15.57	15.07	15.07	-0.3	-1.95	351782.0	5370548.5	84
2012-06-06	15.87	15.87	15.37	15.37	-0.17	-1.09	273957.0	4230962.3	61
2012-06-05	15.57	15.77	15.54	15.54	0.0	0.0	400534.0	6233934.6	91
2012-06-04	15.14	15.54	15.07	15.54	0.4	2.64	152626.0	2337286.2	73
2012-06-03	15.3	15.3	14.97	15.14	-0.16	-1.05	447620.0	6754448.4	132
2012-06-02	15.47	15.47	15.07	15.3	-0.4	-2.55	260550.0	3981723.3	111
2012-05-30	15.8	15.94	15.7	15.7	-0.1	-0.63	271086.0	4269426.0	73
2012-05-29	15.97	15.97	15.7	15.8	-0.14	-0.88	190302.0	3014361.7	67
2012-05-28	16.14	16.14	15.87	15.94	0.0	0.0	1126862.0	18040152.3	119
2012-05-27	16.2	16.2	15.87	15.94	-0.26	-1.6	329848.0	5280474.9	99
2012-05-26	16.37	16.37	16.2	16.2	-0.17	-1.04	18953.0	309432.7	12
2012-05-23	16.37	16.37	16.27	16.37	0.0	0.0	400404.0	6537669.2	67
2012-05-22	16.44	16.5	16.37	16.37	-0.07	-0.43	268541.0	4414337.0	65
2012-05-21	16.37	16.44	16.27	16.44	0.1	0.61	88670.0	1447360.2	65
2012-05-20	16.74	16.74	16.34	16.34	-0.1	-0.61	40894.0	673536.7	22
2012-05-19	16.5	16.54	16.44	16.44	-0.23	-1.38	42275.0	697203.5	26
2012-05-16	16.74	16.87	16.5	16.67	-0.13	-0.77	98797.0	1650285.6	25
2012-05-15	16.8	16.8	16.6	16.8	0.0	0.0	74233.0	1242863.6	39
2012-05-14	16.6	17.27	16.6	16.8	0.0	0.0	124137.0	2083640.5	54
2012-05-13	16.8	16.8	16.8	16.8	-0.14	-0.83	2038.0	34202.5	4
2012-05-12	16.94	16.94	16.74	16.94	0.0	0.0	160492.0	2697118.1	53
2012-05-09	17.0	17.0	16.8	16.94	-0.06	-0.35	210643.0	3572267.4	54
2012-05-08	16.8	17.07	16.8	17.0	0.06	0.35	114973.0	1949549.8	64
2012-05-07	17.07	17.2	16.87	16.94	-0.13	-0.76	234593.0	3984136.7	73
2012-05-06	17.14	17.27	17.07	17.07	-0.13	-0.76	225177.0	3873800.6	64
2012-05-05	17.2	17.2	17.0	17.2	-0.27	-1.55	305917.0	5241894.4	87
2012-05-02	17.54	17.54	17.47	17.47	0.0	0.0	269291.0	4701784.8	28
2012-05-01	17.6	17.94	17.34	17.47	-0.13	-0.74	493301.0	8641813.0	103
2012-04-30	17.6	17.6	17.2	17.6	0.0	0.0	218223.0	3789110.1	53
2012-04-29	17.47	17.6	17.4	17.6	0.0	0.0	286077.0	5000270.3	45
2012-04-28	17.4	17.67	17.4	17.6	0.26	1.5	212406.0	3735192.3	58
2012-04-25	17.4	17.54	17.34	17.34	0.0	0.0	360465.0	6275246.8	89
2012-04-24	17.4	17.54	17.27	17.34	-0.2	-1.14	122897.0	2132112.8	53
2012-04-23	17.47	17.67	17.27	17.54	-0.13	-0.74	197968.0	3464816.6	76
2012-04-22	17.6	17.67	17.47	17.67	0.07	0.4	450837.0	7935927.8	68
2012-04-21	17.67	17.67	17.47	17.6	-0.07	-0.4	396688.0	6966753.5	125
2012-04-18	17.6	17.67	17.34	17.67	0.07	0.4	481845.0	8475195.2	101
2012-04-17	17.34	17.8	17.34	17.6	0.26	1.5	149840.0	2631618.4	87
2012-04-16	17.27	17.47	17.14	17.34	0.07	0.41	211163.0	3657271.0	95
2012-04-15	17.6	17.74	17.2	17.27	-0.47	-2.65	1008426.0	17547762.2	136
2012-04-14	18.07	18.07	17.47	17.74	0.14	0.8	991625.0	17565277.1	166
2012-04-11	17.6	17.74	17.4	17.6	-0.07	-0.4	166451.0	2926609.7	78
2012-04-10	17.94	18.0	17.67	17.67	-0.2	-1.12	152979.0	2725978.0	59
2012-04-09	17.74	17.87	17.6	17.87	-0.07	-0.39	178994.0	3171896.3	60
2012-04-08	18.27	18.34	17.6	17.94	-0.26	-1.43	245991.0	4463944.0	137
2012-04-07	18.4	18.4	18.14	18.2	-0.2	-1.09	591189.0	10790720.9	180
2012-04-04	18.87	18.87	18.4	18.4	-0.54	-2.85	307157.0	5683868.5	140
2012-04-03	19.07	19.07	18.74	18.94	-0.13	-0.68	160736.0	3046079.1	43
2012-04-02	19.07	19.07	18.74	19.07	0.0	0.0	225450.0	4266928.9	95
2012-04-01	19.21	19.21	19.01	19.07	0.0	0.0	209181.0	3991664.9	76
2012-03-31	18.87	19.07	18.81	19.07	0.06	0.32	452482.0	8629239.6	73
2012-03-28	18.81	19.14	18.81	19.01	-0.06	-0.31	356383.0	6793302.5	68
2012-03-27	19.14	19.34	19.01	19.07	0.0	0.0	625602.0	12012157.4	111
2012-03-26	18.81	19.14	18.74	19.07	0.33	1.76	828328.0	15729276.7	167
2012-03-25	18.27	18.74	17.87	18.74	0.47	2.57	1695394.0	31183067.2	208
2012-03-24	17.67	18.27	17.67	18.27	0.53	2.99	470595.0	8475313.5	95
2012-03-21	18.0	18.0	17.6	17.74	-0.26	-1.44	68946.0	1229804.8	51
2012-03-20	18.27	18.27	17.94	18.0	-0.27	-1.48	178379.0	3230988.3	66
2012-03-19	18.34	18.34	18.14	18.27	-0.54	-2.87	355606.0	6482707.2	136
[truncated: 2,748 more rows]
