# Supplementary material for: Effective short-term forecasts of Saudi stock price trends using technical indicators and large-scale multivariate time series
Source: PeerJ Comput Sci. 2023 Jan 6;9:e1205. doi: 10.7717/peerj-cs.1205 (PMC10280263; doi:10.7717/peerj-cs.1205)
Supplement: Supplemental Information 3 [file peerj-cs-09-1205-s003.zip › TASI Dataset 2021/HB_6001.csv]

date	open	high	low	close	change	change_percent	volume_traded	value_traded_SAR	number_trades
2020-03-19	28.8	29.0	28.55	28.75	-0.05	-0.17	52050.0	1500471.15	206
2020-03-18	27.6	29.2	27.6	28.8	0.9	3.23	97365.0	2798053.4	420
2020-03-17	26.8	28.2	26.8	27.9	1.0	3.72	72344.0	2005804.6	302
2020-03-16	27.0	27.1	26.9	26.9	-1.6	-5.61	29709.0	802187.5	193
2020-03-15	29.4	29.4	28.0	28.5	0.0	0.0	36719.0	1053330.35	193
2020-03-12	28.5	29.3	28.0	28.5	-1.5	-5.0	67298.0	1923328.15	255
2020-03-11	30.0	32.95	29.5	30.0	-0.5	-1.64	194096.0	5994468.3	662
2020-03-10	29.5	31.0	29.1	30.5	2.2	7.77	88882.0	2683454.8	343
2020-03-09	28.3	28.9	28.25	28.3	-3.05	-9.73	29786.0	846485.45	208
2020-03-08	33.4	33.4	31.35	31.35	-3.45	-9.91	43527.0	1392146.45	252
2020-03-05	35.0	35.8	34.45	34.8	0.05	0.14	80785.0	2840355.6	328
2020-03-04	33.95	36.25	33.95	34.75	1.15	3.42	165233.0	5853266.8	772
2020-03-03	33.25	34.3	33.15	33.6	1.3	4.02	42201.0	1423118.7	208
2020-03-02	33.85	34.6	32.25	32.3	-0.9	-2.71	45532.0	1527432.55	156
2020-03-01	34.1	34.1	33.0	33.2	-1.85	-5.28	21061.0	703442.85	131
2020-02-27	35.6	35.6	34.85	35.05	-0.65	-1.82	25075.0	878206.8	100
2020-02-26	35.0	36.0	34.4	35.7	0.2	0.56	36519.0	1292009.6	219
2020-02-25	34.1	35.5	34.1	35.5	0.8	2.31	17409.0	610123.0	113
2020-02-24	35.75	36.0	34.7	34.7	-1.3	-3.61	27979.0	986333.3	160
2020-02-23	35.85	36.0	35.8	36.0	0.0	0.0	15569.0	560281.3	99
2020-02-20	36.25	36.5	36.0	36.0	-0.2	-0.55	60820.0	2201000.55	179
2020-02-19	35.0	36.7	35.0	36.2	1.0	2.84	104656.0	3785698.7	344
2020-02-18	35.2	35.4	35.2	35.2	0.0	0.0	10729.0	378698.95	67
2020-02-17	34.85	36.3	34.85	35.2	0.5	1.44	47831.0	1705929.0	250
2020-02-16	35.35	35.35	34.7	34.7	-0.55	-1.56	17223.0	602822.0	120
2020-02-13	35.7	35.7	35.1	35.25	-0.35	-0.98	17659.0	622975.5	83
2020-02-12	35.9	35.9	35.35	35.6	-0.4	-1.11	23114.0	824142.55	111
2020-02-11	36.75	36.75	35.8	36.0	-0.7	-1.91	64078.0	2323831.35	249
2020-02-10	35.6	37.5	35.4	36.7	1.1	3.09	219011.0	8065370.1	567
2020-02-09	36.5	36.55	35.3	35.6	-0.8	-2.2	60038.0	2153752.25	222
2020-02-06	36.15	36.7	36.1	36.4	0.35	0.97	53974.0	1963590.4	184
2020-02-05	36.0	36.75	36.0	36.05	0.35	0.98	137497.0	4995182.45	390
2020-02-04	36.2	36.2	35.7	35.7	-0.15	-0.42	21118.0	757438.0	113
2020-02-03	35.9	36.55	35.8	35.85	0.05	0.14	30734.0	1108297.1	155
2020-02-02	35.85	36.95	35.7	35.8	-0.2	-0.56	132490.0	4826686.45	414
2020-01-30	34.9	36.5	34.8	36.0	1.25	3.6	150255.0	5413038.5	539
2020-01-29	34.7	34.9	34.7	34.75	0.2	0.58	8202.0	285326.45	107
2020-01-28	34.95	34.95	34.55	34.55	-0.35	-1.0	10476.0	364330.2	103
2020-01-27	35.4	35.4	34.9	34.9	-0.3	-0.85	9392.0	329350.05	106
2020-01-26	35.0	35.45	35.0	35.2	0.05	0.14	22334.0	786226.75	143
2020-01-23	35.3	35.8	35.0	35.15	-0.35	-0.99	38269.0	1344349.85	189
2020-01-22	35.8	35.8	35.3	35.5	-0.3	-0.84	28449.0	1010988.7	171
2020-01-21	36.05	36.05	35.6	35.8	-0.2	-0.56	21710.0	778427.5	105
2020-01-20	35.8	36.4	35.0	36.0	0.4	1.12	82316.0	2972606.45	330
2020-01-19	35.7	35.75	35.6	35.6	-0.1	-0.28	8109.0	289676.6	73
2020-01-16	35.65	35.7	35.6	35.7	0.0	0.0	10087.0	359760.85	74
2020-01-15	35.8	35.8	35.5	35.7	-0.3	-0.83	22711.0	809716.25	127
2020-01-14	36.65	36.65	35.95	36.0	0.0	0.0	37406.0	1352618.4	194
2020-01-13	35.5	36.5	35.5	36.0	0.5	1.41	80622.0	2911892.45	319
2020-01-12	35.2	36.6	34.85	35.5	0.7	2.01	194531.0	6973043.45	549
2020-01-09	34.7	34.95	34.7	34.8	0.65	1.9	30280.0	1053700.5	128
2020-01-08	33.4	34.25	33.4	34.15	-0.2	-0.58	41113.0	1396552.8	235
2020-01-07	34.4	35.5	34.3	34.35	0.35	1.03	78441.0	2745452.75	296
2020-01-06	34.35	34.4	33.2	34.0	-0.3	-0.87	41915.0	1421660.2	213
2020-01-05	35.3	35.3	33.15	34.3	-1.3	-3.65	56576.0	1965191.85	266
2020-01-02	35.9	35.9	35.5	35.6	-0.4	-1.11	25233.0	901435.4	161
2020-01-01	35.1	36.8	35.1	36.0	0.9	2.56	161108.0	5833464.15	496
2019-12-31	35.1	35.5	35.1	35.1	-0.35	-0.99	30005.0	1058170.7	186
2019-12-30	34.1	35.95	34.1	35.45	1.35	3.96	175526.0	6149663.95	564
2019-12-29	33.3	34.35	33.3	34.1	0.6	1.79	94288.0	3208314.0	374
2019-12-26	33.0	33.8	32.4	33.5	0.5	1.52	60459.0	2019228.7	258
2019-12-25	32.5	33.0	32.1	33.0	0.4	1.23	39746.0	1299971.35	176
2019-12-24	33.0	33.0	32.6	32.6	-0.4	-1.21	33128.0	1087701.15	163
2019-12-23	32.0	33.25	31.75	33.0	1.0	3.13	175123.0	5730590.2	463
2019-12-22	30.65	32.0	30.65	32.0	1.25	4.07	115557.0	3650126.85	431
2019-12-19	30.3	31.3	30.3	30.75	0.4	1.32	37948.0	1164948.35	233
2019-12-18	30.35	30.35	30.35	30.35	0.3	1.0	6721.0	204017.45	106
2019-12-17	30.35	30.5	30.05	30.05	-0.05	-0.17	21977.0	665323.3	159
2019-12-16	30.15	30.2	30.05	30.1	-0.25	-0.82	8922.0	268757.0	112
2019-12-15	30.2	30.35	30.2	30.35	-0.1	-0.33	12961.0	392507.6	106
2019-12-12	30.7	30.8	30.0	30.45	-0.55	-1.77	41889.0	1269900.8	231
2019-12-11	30.65	31.3	30.65	31.0	0.1	0.32	11977.0	371382.45	159
2019-12-10	30.9	31.4	30.85	30.9	0.0	0.0	16381.0	510265.1	135
2019-12-09	30.5	31.3	30.5	30.9	0.35	1.15	50381.0	1561508.2	233
2019-12-08	30.5	31.0	30.3	30.55	0.25	0.83	43470.0	1334486.7	170
2019-12-05	29.5	30.35	29.4	30.3	1.15	3.95	32670.0	984332.3	106
2019-12-04	29.8	30.0	29.15	29.15	-0.7	-2.35	30958.0	921045.0	108
2019-12-03	29.85	30.3	29.85	29.85	-0.15	-0.5	57753.0	1737649.05	248
2019-12-02	29.8	30.6	29.7	30.0	-0.05	-0.17	100374.0	3021310.75	506
2019-12-01	29.0	30.2	28.8	30.05	0.8	2.74	139181.0	4132314.25	567
2019-11-28	28.0	30.4	27.85	29.25	1.55	5.6	137737.0	4017451.05	561
2019-11-27	28.5	28.5	27.5	27.7	-0.8	-2.81	51405.0	1435975.45	435
2019-11-26	29.2	29.4	28.5	28.5	-0.95	-3.23	118346.0	3390792.7	224
2019-11-25	29.3	29.45	29.15	29.45	0.3	1.03	32769.0	958303.15	116
2019-11-24	28.95	30.6	28.95	29.15	0.05	0.17	190090.0	5644346.1	585
2019-11-21	29.2	29.2	29.0	29.1	-0.2	-0.68	31933.0	928730.35	172
2019-11-20	29.4	29.4	29.3	29.3	0.0	0.0	18074.0	530778.05	130
2019-11-19	29.35	29.35	29.3	29.3	0.0	0.0	23283.0	682740.65	134
2019-11-18	29.6	29.8	29.2	29.3	-0.4	-1.35	63767.0	1875389.85	333
2019-11-17	29.7	29.7	29.7	29.7	-0.1	-0.34	7773.0	227909.9	111
2019-11-14	29.8	29.8	29.75	29.8	0.0	0.0	11910.0	354726.75	77
2019-11-13	29.9	30.0	29.8	29.8	-0.15	-0.5	19326.0	576747.05	97
2019-11-12	29.9	29.95	29.75	29.95	0.15	0.5	28994.0	865057.35	146
2019-11-11	29.9	29.9	29.8	29.8	-0.1	-0.33	13681.0	409178.4	104
2019-11-10	30.05	30.05	29.75	29.9	-0.15	-0.5	15652.0	468475.9	104
2019-11-07	30.55	30.55	30.05	30.05	-0.55	-1.8	13064.0	394220.85	96
2019-11-06	29.85	30.7	29.85	30.6	0.7	2.34	30206.0	918772.05	138
2019-11-05	29.8	30.15	29.8	29.9	0.15	0.5	10320.0	309444.75	72
2019-11-04	29.8	29.9	29.75	29.75	-0.25	-0.83	25456.0	758466.25	113
2019-11-03	31.0	31.0	30.0	30.0	-1.3	-4.15	14304.0	435543.15	83
2019-10-31	31.35	31.65	31.3	31.3	-0.2	-0.63	12441.0	391830.85	89
2019-10-30	31.5	31.5	31.5	31.5	0.2	0.64	4366.0	138034.35	100
2019-10-29	31.05	31.3	31.0	31.3	-0.2	-0.63	8004.0	248835.7	74
2019-10-28	31.6	31.7	31.5	31.5	-0.1	-0.32	11142.0	352126.8	62
2019-10-27	32.0	32.0	31.5	31.6	-0.45	-1.4	20991.0	664945.25	133
2019-10-24	32.2	32.2	32.05	32.05	0.0	0.0	3161.0	101657.0	37
2019-10-23	31.95	32.05	31.95	32.05	0.05	0.16	3960.0	126650.55	36
2019-10-22	32.05	32.05	32.0	32.0	-0.3	-0.93	6000.0	192620.9	59
2019-10-21	32.0	32.3	32.0	32.3	0.05	0.16	6762.0	217659.75	64
2019-10-20	32.15	32.3	32.1	32.25	0.35	1.1	6103.0	196389.05	59
2019-10-17	32.0	32.0	31.6	31.9	0.4	1.27	7634.0	243666.6	94
2019-10-16	31.7	31.95	31.5	31.5	-0.8	-2.48	16138.0	510328.4	103
2019-10-15	32.65	32.65	31.7	32.3	-0.1	-0.31	10345.0	332660.1	90
2019-10-14	32.85	32.85	32.3	32.4	-0.5	-1.52	10478.0	340291.1	92
2019-10-13	32.9	32.9	32.9	32.9	-0.1	-0.3	5761.0	189234.05	36
2019-10-10	33.0	33.0	33.0	33.0	-0.2	-0.6	3976.0	131374.55	54
2019-10-09	33.1	33.2	32.9	33.2	0.2	0.61	15699.0	519089.95	53
2019-10-08	33.55	33.55	33.0	33.0	-0.65	-1.93	17370.0	577113.15	84
2019-10-07	34.0	34.0	33.65	33.65	-0.2	-0.59	11127.0	375883.6	53
2019-10-06	34.0	34.15	33.85	33.85	0.1	0.3	10321.0	350617.3	54
2019-10-03	33.3	33.75	33.15	33.75	0.35	1.05	10946.0	364913.95	53
2019-10-02	33.6	33.6	33.4	33.4	-0.5	-1.47	7402.0	248115.25	75
2019-10-01	33.9	34.3	33.9	33.9	0.45	1.35	54683.0	1863154.6	190
2019-09-30	33.0	33.75	33.0	33.45	0.65	1.98	64833.0	2161719.25	281
2019-09-29	32.5	32.85	32.45	32.8	0.0	0.0	29582.0	967173.2	107
2019-09-26	33.0	33.25	32.2	32.8	-0.1	-0.3	26874.0	888308.75	131
2019-09-25	32.4	32.9	32.4	32.9	0.5	1.54	32512.0	1061054.8	157
2019-09-24	32.15	32.4	32.15	32.4	0.4	1.25	8652.0	279170.2	78
2019-09-22	31.8	32.0	31.7	32.0	0.3	0.95	13827.0	441376.35	83
2019-09-19	31.8	31.85	31.55	31.7	-0.45	-1.4	14968.0	475097.2	88
2019-09-18	32.1	32.25	32.1	32.15	0.5	1.58	6962.0	223027.05	72
2019-09-17	32.1	32.15	31.65	31.65	-0.65	-2.01	11038.0	353376.5	99
2019-09-16	32.9	32.9	32.2	32.3	-0.45	-1.37	17396.0	565023.95	105
2019-09-15	32.9	32.9	32.75	32.75	-0.2	-0.61	6995.0	229262.05	82
2019-09-12	33.25	33.25	32.95	32.95	-0.05	-0.15	5239.0	173246.85	52
2019-09-11	33.9	33.9	33.0	33.0	-0.2	-0.6	10866.0	360235.2	82
2019-09-10	33.6	33.6	33.0	33.2	-0.4	-1.19	12008.0	400075.85	83
2019-09-09	33.3	34.3	33.25	33.6	0.35	1.05	42621.0	1441995.45	184
2019-09-08	33.2	33.25	33.1	33.25	0.05	0.15	8574.0	284511.7	60
2019-09-05	33.45	33.45	33.2	33.2	0.0	0.0	6091.0	202796.85	64
2019-09-04	32.75	33.2	32.75	33.2	0.2	0.61	17516.0	579062.35	128
2019-09-03	32.9	33.0	32.8	33.0	0.1	0.3	14729.0	485251.3	113
2019-09-02	32.5	32.9	32.4	32.9	0.2	0.61	19226.0	627943.65	106
2019-09-01	32.8	32.8	32.55	32.7	-0.15	-0.46	21265.0	696420.2	91
2019-08-29	33.55	33.55	32.85	32.85	-0.65	-1.94	32755.0	1081571.45	154
2019-08-28	34.0	34.0	33.5	33.5	0.05	0.15	26437.0	891284.25	97
2019-08-27	34.35	34.35	33.45	33.45	-0.65	-1.91	73524.0	2472703.55	187
2019-08-26	33.8	34.2	33.6	34.1	0.3	0.89	19629.0	665929.45	112
2019-08-25	33.8	33.8	33.8	33.8	-0.35	-1.02	12518.0	422379.4	119
2019-08-22	34.35	34.35	34.15	34.15	-0.25	-0.73	6795.0	232631.5	69
2019-08-21	34.9	34.9	34.4	34.4	-0.55	-1.57	29927.0	1037134.1	118
2019-08-20	35.2	35.2	34.85	34.95	-0.25	-0.71	15976.0	558423.05	118
2019-08-19	35.0	35.3	34.55	35.2	-0.1	-0.28	33484.0	1170220.9	222
2019-08-18	35.7	35.7	35.2	35.3	-0.4	-1.12	32014.0	1134516.55	118
2019-08-08	35.5	35.7	35.15	35.7	-0.2	-0.56	44305.0	1565414.0	241
2019-08-07	36.1	36.1	35.9	35.9	-0.35	-0.97	23258.0	837607.5	145
2019-08-06	37.55	37.55	35.75	36.25	1.4	4.02	44975.0	1632986.7	278
2019-08-05	35.17	35.21	34.76	34.85	-0.14	-0.4	36885.0	1290763.2	160
2019-08-04	34.94	35.26	34.85	34.99	0.18	0.52	33773.0	1183967.9	140
2019-08-01	34.62	34.99	34.62	34.81	0.0	0.0	18480.0	644114.05	143
2019-07-31	34.71	34.9	34.71	34.81	0.1	0.29	15001.0	522398.65	64
2019-07-30	34.62	34.76	34.62	34.71	0.04	0.12	18515.0	642714.4	121
2019-07-29	34.94	34.94	34.53	34.67	-0.82	-2.31	70383.0	2443918.6	273
2019-07-28	34.99	35.62	34.99	35.49	0.64	1.84	37147.0	1314978.6	130
2019-07-25	34.67	35.08	34.67	34.85	0.18	0.52	17923.0	624602.85	73
2019-07-24	34.53	34.9	34.53	34.67	-0.04	-0.12	13492.0	468049.15	103
2019-07-23	34.9	34.9	34.58	34.71	-0.5	-1.42	4616.0	160673.2	55
2019-07-22	34.81	35.21	34.53	35.21	0.4	1.15	23464.0	816697.2	104
2019-07-21	35.08	35.21	34.81	34.81	-0.68	-1.92	44725.0	1564322.6	173
2019-07-18	35.67	35.76	35.49	35.49	-0.27	-0.76	16579.0	591057.0	145
2019-07-17	35.81	35.9	35.71	35.76	0.05	0.14	26426.0	946691.25	120
2019-07-16	35.9	35.99	35.58	35.71	0.13	0.37	82083.0	2933888.65	289
2019-07-15	35.12	35.99	35.03	35.58	0.64	1.83	105927.0	3769162.7	399
2019-07-14	35.12	35.12	34.81	34.94	-0.18	-0.51	34204.0	1196244.25	142
2019-07-11	34.71	35.12	34.62	35.12	0.59	1.71	29936.0	1042531.8	144
2019-07-10	34.44	34.53	34.31	34.53	0.22	0.64	10359.0	356897.3	80
2019-07-09	34.08	34.4	33.81	34.31	-0.09	-0.26	13424.0	459441.55	94
2019-07-08	34.35	34.4	34.12	34.4	-0.04	-0.12	10969.0	376048.55	89
2019-07-07	34.44	34.53	34.4	34.44	-0.09	-0.26	17371.0	599137.0	91
2019-07-04	34.53	34.9	34.53	34.53	-0.09	-0.26	28893.0	1000146.05	168
2019-07-03	34.71	34.71	34.58	34.62	-0.28	-0.8	15232.0	527800.7	87
2019-07-02	34.71	34.9	34.62	34.9	-0.09	-0.26	9017.0	313103.4	100
2019-07-01	34.99	34.99	34.76	34.99	-0.04	-0.11	16354.0	570053.6	123
2019-06-30	35.17	35.17	34.99	35.03	-0.05	-0.14	17131.0	600259.45	120
2019-06-27	35.03	35.17	34.9	35.08	0.05	0.14	10455.0	366216.05	107
2019-06-26	34.9	35.71	34.85	35.03	0.0	0.0	54107.0	1911340.2	197
2019-06-25	34.71	35.26	34.53	35.03	0.09	0.26	30622.0	1067763.65	128
2019-06-24	35.62	35.71	34.81	34.94	-1.05	-2.92	79021.0	2782976.75	289
2019-06-23	35.17	36.53	34.53	35.99	1.0	2.86	192938.0	6910409.4	627
2019-06-20	34.44	34.99	34.08	34.99	0.68	1.98	68360.0	2356310.45	263
2019-06-19	34.49	34.53	34.31	34.31	-0.13	-0.38	31961.0	1099035.75	126
2019-06-18	34.81	34.81	34.17	34.44	-0.32	-0.92	57187.0	1975255.25	412
2019-06-17	34.26	34.81	34.26	34.76	0.59	1.73	46864.0	1624123.05	195
2019-06-16	33.67	35.12	33.67	34.17	0.55	1.64	154396.0	5300973.3	550
2019-06-13	34.08	34.08	33.62	33.62	-0.32	-0.94	67985.0	2298592.1	372
2019-06-12	33.62	34.12	33.62	33.94	0.32	0.95	100327.0	3400032.0	430
2019-06-11	33.62	33.94	33.62	33.62	-0.1	-0.3	81473.0	2749311.1	412
2019-06-10	34.08	34.08	33.62	33.72	-0.45	-1.32	168458.0	5680890.65	734
2019-06-09	33.99	34.31	33.85	34.17	0.73	2.18	20334.0	691599.5	238
2019-05-30	33.44	33.44	33.08	33.44	-0.18	-0.54	46250.0	1544027.4	366
2019-05-29	33.62	33.62	32.81	33.62	-0.46	-1.35	47889.0	1608472.85	329
2019-05-28	34.53	34.62	34.08	34.08	0.0	0.0	76476.0	2614511.8	285
2019-05-27	33.49	34.08	33.44	34.08	0.59	1.76	15944.0	535004.7	183
2019-05-26	33.49	33.49	33.49	33.49	-0.5	-1.47	4151.0	138598.8	99
2019-05-23	34.17	34.17	33.99	33.99	-0.22	-0.64	29024.0	985505.4	201
2019-05-22	34.08	34.53	34.08	34.21	0.13	0.38	24546.0	841012.4	132
2019-05-21	34.49	34.53	33.94	34.08	-0.18	-0.53	17198.0	588940.6	135
2019-05-20	33.62	34.53	33.62	34.26	0.18	0.53	29707.0	1012041.45	122
2019-05-19	34.62	34.71	34.08	34.08	-1.36	-3.84	10008.0	345285.1	128
2019-05-16	35.53	35.62	35.44	35.44	-0.09	-0.25	10748.0	381848.6	90
2019-05-15	34.9	37.17	34.81	35.53	1.0	2.9	48424.0	1717404.0	277
2019-05-14	34.21	34.62	32.72	34.53	-1.64	-4.53	76035.0	2592634.4	537
2019-05-13				36.17	0.0	0.0	0.0	0.0	0
2019-05-12	37.62	37.62	35.9	36.17	-1.5	-3.98	34066.0	1245670.55	216
2019-05-09	37.26	37.71	36.53	37.67	0.41	1.1	32198.0	1183273.5	241
2019-05-08	37.03	37.26	37.03	37.26	-0.18	-0.48	10321.0	383286.6	83
2019-05-07	36.71	37.62	36.58	37.44	0.27	0.73	44001.0	1629022.6	231
2019-05-06	37.17	37.26	36.76	37.17	-0.63	-1.67	35742.0	1324734.5	222
2019-05-05	38.58	38.58	37.4	37.8	-1.0	-2.58	88472.0	3337167.0	428
2019-05-02	38.71	38.8	38.62	38.8	0.0	0.0	32641.0	1263263.4	226
2019-05-01	38.8	39.08	38.67	38.8	-0.05	-0.13	39079.0	1515830.75	204
2019-04-30	39.08	39.08	38.8	38.85	0.05	0.13	15615.0	606851.1	135
2019-04-29	39.21	39.26	38.8	38.8	-0.32	-0.82	31663.0	1236115.1	169
2019-04-28	38.8	39.3	38.8	39.12	0.32	0.82	19512.0	762155.6	134
2019-04-25	38.76	38.8	38.62	38.8	-0.28	-0.72	47037.0	1821157.7	230
2019-04-24	39.17	39.17	38.8	39.08	-0.18	-0.46	28893.0	1128009.15	171
2019-04-23	39.44	39.44	39.26	39.26	-0.18	-0.46	9844.0	386967.45	89
2019-04-22	39.49	39.53	39.3	39.44	0.0	0.0	37385.0	1476287.65	86
2019-04-21	39.49	39.67	39.39	39.44	0.36	0.92	41913.0	1656549.7	175
2019-04-18	39.35	39.35	38.99	39.08	-0.41	-1.04	45730.0	1789941.1	174
2019-04-17	39.62	39.8	39.39	39.49	0.0	0.0	38107.0	1507045.5	164
2019-04-16	39.26	39.71	39.26	39.49	0.23	0.59	65644.0	2593806.5	174
2019-04-15	39.3	39.3	39.17	39.26	-0.18	-0.46	36346.0	1427410.45	189
2019-04-14	39.3	39.44	39.3	39.44	0.27	0.69	5675.0	223214.35	61
2019-04-11	39.26	39.39	39.17	39.17	-0.27	-0.68	41781.0	1642086.7	154
2019-04-10	39.53	39.53	39.44	39.44	0.0	0.0	12036.0	474711.65	66
2019-04-09	39.71	39.71	39.44	39.44	-0.27	-0.68	12142.0	479724.7	68
2019-04-08	39.44	39.71	39.44	39.71	0.41	1.04	16260.0	643266.9	92
2019-04-07	39.35	39.35	39.3	39.3	-0.09	-0.23	6133.0	241220.6	47
2019-04-04	39.39	39.44	39.35	39.39	0.0	0.0	16083.0	633766.95	94
2019-04-03	39.44	39.53	39.26	39.39	-0.14	-0.35	13324.0	525123.05	126
2019-04-02	39.89	39.89	39.39	39.53	0.0	0.0	23035.0	911908.9	114
2019-04-01	39.53	39.62	39.53	39.53	-0.09	-0.23	25277.0	1000533.4	132
2019-03-31	39.76	39.76	39.58	39.62	0.0	0.0	13216.0	523683.9	93
2019-03-28	39.53	40.08	39.53	39.62	0.04	0.1	39168.0	1560998.6	178
2019-03-27	39.62	39.62	39.08	39.58	-0.18	-0.45	42393.0	1668316.65	215
2019-03-26	40.21	40.26	39.62	39.76	-0.59	-1.46	53577.0	2134527.3	202
2019-03-25	40.49	40.53	40.21	40.35	-0.14	-0.35	53893.0	2177659.5	176
2019-03-24	40.89	41.08	40.39	40.49	-0.95	-2.29	95675.0	3883000.5	382
2019-03-21	41.58	42.03	41.39	41.44	0.09	0.22	45767.0	1909572.35	186
2019-03-20	41.39	41.44	41.21	41.35	-0.18	-0.43	9324.0	384964.25	97
2019-03-19	41.8	41.8	41.53	41.53	-0.55	-1.31	26326.0	1096920.9	160
2019-03-18	41.89	42.48	41.89	42.08	0.32	0.77	106486.0	4496082.05	259
2019-03-17	41.17	41.89	41.17	41.76	0.91	2.23	134244.0	5586196.4	456
2019-03-14	40.53	40.89	40.53	40.85	0.05	0.12	21880.0	893008.7	101
2019-03-13	40.62	40.8	40.58	40.8	-0.05	-0.12	10520.0	427559.45	68
2019-03-12	40.71	40.89	40.53	40.85	-0.04	-0.1	19138.0	778895.85	92
2019-03-11	40.8	40.89	40.71	40.89	0.0	0.0	20421.0	833675.4	98
2019-03-10	40.44	40.89	40.39	40.89	0.31	0.76	18299.0	741431.05	105
2019-03-07	40.58	40.99	40.58	40.58	-0.22	-0.54	21238.0	865589.55	115
2019-03-06	40.85	40.99	40.58	40.8	-0.05	-0.12	25527.0	1040156.9	112
2019-03-05	40.53	40.85	40.44	40.85	0.41	1.01	25827.0	1047278.8	108
2019-03-04	40.67	40.67	40.44	40.44	-0.32	-0.79	39613.0	1606091.85	129
2019-03-03	40.85	40.89	40.58	40.76	0.18	0.44	15621.0	637131.75	97
2019-02-28	40.58	40.71	40.58	40.58	-0.18	-0.44	3860.0	156794.5	53
2019-02-27	40.67	40.76	40.39	40.76	-0.04	-0.1	12166.0	493713.55	76
2019-02-26	40.71	40.8	40.3	40.8	0.0	0.0	4736.0	192177.75	59
2019-02-25	40.53	40.8	40.35	40.8	0.0	0.0	15732.0	639168.0	85
2019-02-24	40.85	40.99	40.58	40.8	-0.09	-0.22	17916.0	731348.9	83
2019-02-21	40.39	40.89	40.39	40.89	0.31	0.76	10958.0	444042.2	71
2019-02-20	40.58	40.58	40.58	40.58	0.14	0.35	4191.0	170130.2	49
2019-02-19	40.53	40.53	40.44	40.44	-0.18	-0.44	7500.0	303619.4	50
2019-02-18	40.58	40.76	40.53	40.62	-0.05	-0.12	9811.0	398586.85	57
2019-02-17	40.67	40.67	40.44	40.67	0.05	0.12	20062.0	813085.45	93
2019-02-14	40.71	41.17	40.62	40.62	-0.23	-0.56	16723.0	684042.45	113
2019-02-13	40.8	40.94	40.71	40.85	0.05	0.12	22042.0	899771.4	110
2019-02-12	40.35	40.85	39.99	40.8	0.45	1.12	47549.0	1921351.05	185
2019-02-11	40.44	40.53	40.35	40.35	-0.32	-0.79	21573.0	871844.45	92
2019-02-10	40.89	40.89	40.44	40.67	-0.5	-1.21	38905.0	1581911.95	187
2019-02-07	41.39	41.39	40.94	41.17	-0.18	-0.44	19432.0	798425.55	126
2019-02-06	41.76	41.76	41.12	41.35	-0.45	-1.08	31611.0	1307519.25	163
2019-02-05	41.94	42.03	41.53	41.8	0.0	0.0	62300.0	2605295.4	184
2019-02-04	41.53	42.53	41.53	41.8	0.18	0.43	166934.0	7034713.1	417
2019-02-03	40.89	42.03	40.89	41.62	1.04	2.56	270459.0	11250875.6	733
2019-01-31	40.53	40.76	40.53	40.58	0.09	0.22	35540.0	1443979.1	152
2019-01-30	40.76	40.76	40.39	40.49	-0.22	-0.54	53286.0	2159940.6	130
2019-01-29	40.67	40.71	40.44	40.71	0.13	0.32	19190.0	777952.75	137
2019-01-28	40.39	40.62	40.3	40.58	0.09	0.22	26402.0	1068071.55	144
2019-01-27	40.71	40.71	40.26	40.49	-0.13	-0.32	28311.0	1143646.95	138
2019-01-24	40.58	40.71	40.35	40.62	0.0	0.0	17700.0	717072.4	134
2019-01-23	40.3	40.71	40.3	40.62	0.32	0.79	19722.0	799820.75	140
2019-01-22	40.3	40.62	40.26	40.3	-0.09	-0.22	24190.0	976682.65	102
2019-01-21	40.44	40.53	40.39	40.39	-0.05	-0.12	33076.0	1337507.6	111
2019-01-20	40.89	40.89	40.39	40.44	-0.45	-1.1	44245.0	1797063.25	161
2019-01-17	41.26	41.26	40.71	40.89	-0.32	-0.78	39906.0	1632323.95	160
2019-01-16	40.49	41.26	40.49	41.21	0.68	1.68	68832.0	2821366.65	197
2019-01-15	40.53	40.76	40.44	40.53	-0.18	-0.44	32334.0	1310016.0	146
2019-01-14	40.89	40.89	40.62	40.71	-0.37	-0.9	42756.0	1741582.8	163
2019-01-13	41.35	41.35	40.8	41.08	0.0	0.0	46923.0	1924144.1	194
2019-01-10	40.44	41.39	40.26	41.08	0.73	1.81	176440.0	7207203.3	542
2019-01-09	40.17	40.49	39.99	40.35	0.09	0.22	62510.0	2516964.0	229
2019-01-08	40.53	40.53	40.17	40.26	-0.18	-0.45	40681.0	1639146.3	206
2019-01-07	40.49	40.49	40.03	40.44	-0.14	-0.34	98009.0	3945050.95	453
2019-01-06	40.71	40.94	40.44	40.58	-0.27	-0.66	70340.0	2860581.2	287
2019-01-03	40.76	40.99	40.62	40.85	0.09	0.22	90406.0	3690886.1	318
2019-01-02	40.53	40.76	40.26	40.76	-0.04	-0.1	25960.0	1050886.4	154
2019-01-01	40.89	40.89	40.44	40.8	-0.32	-0.78	63080.0	2565823.65	272
2018-12-31	41.8	41.8	41.12	41.12	-0.68	-1.63	49009.0	2025537.5	307
2018-12-30	41.94	42.21	41.8	41.8	-0.41	-0.97	69815.0	2928550.7	232
2018-12-27	42.35	42.53	41.85	42.21	-0.14	-0.33	117867.0	4968423.5	317
2018-12-26	41.8	42.44	41.8	42.35	0.27	0.64	106535.0	4494710.5	273
2018-12-25	42.12	42.12	41.53	42.08	-0.09	-0.21	59589.0	2491859.5	187
2018-12-24	42.35	42.44	41.53	42.17	-0.18	-0.43	60106.0	2526691.8	179
2018-12-23	41.8	42.67	41.35	42.35	0.0	0.0	47245.0	1992524.6	164
2018-12-20	41.3	42.35	40.89	42.35	1.0	2.42	54347.0	2244879.9	225
2018-12-19	42.44	42.71	41.35	41.35	-1.09	-2.57	140629.0	5922253.5	472
2018-12-18	42.48	44.48	42.21	42.44	0.05	0.12	402889.0	17403171.35	1006
2018-12-17	42.26	42.71	42.12	42.39	0.04	0.09	95864.0	4063525.9	241
2018-12-16	42.3	42.39	41.98	42.35	0.09	0.21	32292.0	1364999.8	86
2018-12-13	42.35	42.44	42.12	42.26	-0.04	-0.09	47561.0	2011022.5	143
2018-12-12	42.17	42.71	42.17	42.3	0.22	0.52	61220.0	2600056.9	221
2018-12-11	41.94	42.26	41.94	42.08	0.23	0.55	27518.0	1159190.7	104
2018-12-10	41.8	42.71	41.67	41.85	0.0	0.0	69983.0	2956821.8	237
2018-12-09	41.8	42.35	41.62	41.85	0.23	0.55	68894.0	2893570.65	187
2018-12-06	41.58	42.35	41.58	41.62	0.0	0.0	57139.0	2393008.4	210
2018-12-05	41.8	42.44	41.58	41.62	-0.59	-1.4	68969.0	2895683.95	221
2018-12-04	42.08	43.17	41.8	42.21	-0.27	-0.64	162969.0	6931580.05	487
2018-12-03	41.85	43.58	41.53	42.48	0.81	1.94	187013.0	7970791.6	595
2018-12-02	41.21	43.62	41.21	41.67	0.28	0.68	163239.0	6932532.0	545
2018-11-29	39.89	42.3	39.89	41.39	1.77	4.47	177902.0	7327460.7	661
2018-11-28	39.53	39.89	39.35	39.62	0.09	0.23	14776.0	584436.25	116
2018-11-27	39.8	39.94	39.53	39.53	0.0	0.0	14890.0	590775.25	71
2018-11-26	39.58	39.67	39.08	39.53	-0.09	-0.23	23338.0	922307.0	109
2018-11-25	39.85	39.85	39.53	39.62	0.04	0.1	7265.0	288207.3	58
2018-11-22	40.12	40.99	39.58	39.58	-0.77	-1.91	17984.0	726884.85	112
2018-11-21	40.35	40.35	40.35	40.35	0.73	1.84	2520.0	101422.9	43
2018-11-20	40.03	40.03	39.62	39.62	-0.64	-1.59	7896.0	314628.3	65
2018-11-19	40.49	40.49	39.99	40.26	-0.63	-1.54	19052.0	765724.8	86
2018-11-18	40.89	41.44	40.03	40.89	-0.1	-0.24	16268.0	661603.65	73
2018-11-15	41.35	41.62	40.89	40.99	-0.63	-1.51	22875.0	943402.3	88
2018-11-14	40.89	41.62	40.89	41.62	0.63	1.54	6240.0	256162.35	59
2018-11-13	41.35	41.71	40.85	40.99	-0.54	-1.3	12918.0	533949.3	57
2018-11-12	41.71	41.71	41.26	41.53	-0.18	-0.43	8343.0	346007.0	49
2018-11-11	41.71	41.71	41.71	41.71	0.09	0.22	3373.0	139482.85	42
2018-11-08	41.8	41.8	41.48	41.62	-0.18	-0.43	5327.0	222108.3	43
2018-11-07	42.71	42.71	41.8	41.8	0.18	0.43	44858.0	1893951.3	169
2018-11-06	41.53	42.35	41.53	41.62	0.09	0.22	11961.0	502937.2	69
2018-11-05	41.98	42.26	41.53	41.53	-0.82	-1.94	10030.0	420637.4	72
2018-11-04	40.99	42.35	40.99	42.35	0.73	1.75	14876.0	616393.35	102
2018-11-01	41.89	42.3	41.62	41.62	-0.09	-0.22	19388.0	815629.5	77
2018-10-31	42.17	42.17	41.71	41.71	-0.18	-0.43	30997.0	1299230.2	109
2018-10-30	41.71	43.35	41.62	41.89	0.54	1.31	70386.0	2963231.0	202
2018-10-29	41.12	41.53	41.03	41.35	0.55	1.35	12044.0	496032.65	92
2018-10-28	39.8	40.89	39.8	40.8	1.0	2.51	14793.0	598189.75	80
2018-10-25	39.8	40.26	39.8	39.8	0.0	0.0	35542.0	1418840.45	91
2018-10-24	39.99	40.44	39.8	39.8	-0.55	-1.36	54819.0	2193103.6	79
2018-10-23	39.8	40.49	38.76	40.35	1.27	3.25	14257.0	564058.95	66
2018-10-22	39.53	40.17	38.71	39.08	-1.36	-3.36	7783.0	305908.05	59
2018-10-21	39.08	40.44	39.08	40.44	0.27	0.67	15340.0	600226.6	56
2018-10-18	40.76	40.76	40.17	40.17	-0.59	-1.45	3443.0	139403.75	29
2018-10-17	40.85	40.85	40.26	40.76	0.55	1.37	8525.0	346074.8	67
2018-10-16	40.44	40.89	40.17	40.21	-0.68	-1.66	13951.0	564605.9	89
2018-10-15	40.08	41.26	40.08	40.89	1.09	2.74	6664.0	271419.65	39
2018-10-14	40.99	41.71	39.53	39.8	-1.09	-2.67	17208.0	693683.85	104
2018-10-11	40.44	42.62	40.44	40.89	0.45	1.11	29129.0	1189870.55	152
2018-10-10	39.99	40.49	39.99	40.44	-0.27	-0.66	6576.0	264015.85	62
2018-10-09	40.89	40.89	40.71	40.71	-0.41	-1.0	4655.0	189758.95	57
2018-10-08	41.12	41.12	41.12	41.12	-0.41	-0.99	3920.0	161486.05	45
2018-10-07	42.44	42.44	41.44	41.53	-0.27	-0.65	14674.0	614621.35	75
2018-10-04	42.71	42.71	41.8	41.8	-0.73	-1.72	22982.0	970106.9	103
2018-10-03	42.62	42.62	42.53	42.53	-0.18	-0.42	6258.0	266463.4	41
2018-10-02	43.26	43.26	42.71	42.71	-0.55	-1.27	8132.0	350303.7	51
2018-10-01	43.58	43.58	43.17	43.26	0.09	0.21	13126.0	570629.3	43
2018-09-30	42.71	43.26	42.71	43.17	0.46	1.08	8539.0	367679.6	47
2018-09-27	42.39	43.26	42.39	42.71	-0.32	-0.74	3788.0	161707.6	44
2018-09-26	43.03	43.03	43.03	43.03	0.5	1.18	2729.0	116977.6	57
2018-09-25	42.71	43.71	42.53	42.53	0.23	0.54	10794.0	465942.85	94
2018-09-20	43.76	43.76	41.44	42.3	-1.32	-3.03	21160.0	902572.3	116
2018-09-19	42.53	43.67	42.26	43.62	0.91	2.13	54391.0	2355621.0	132
2018-09-18	42.21	42.71	41.8	42.71	0.63	1.5	13820.0	583284.1	89
2018-09-17	41.08	42.08	40.99	42.08	-0.18	-0.43	8385.0	348526.55	84
2018-09-16	41.98	42.26	41.89	42.26	0.18	0.43	7256.0	305618.75	39
2018-09-13	41.53	42.08	41.44	42.08	-0.77	-1.8	15114.0	631519.05	122
2018-09-12	43.12	43.17	42.85	42.85	-0.27	-0.63	10688.0	459118.0	83
2018-09-11	42.08	43.12	42.08	43.12	0.36	0.84	4889.0	208319.45	51
2018-09-10	43.62	43.62	42.76	42.76	-0.86	-1.97	15305.0	659363.7	125
2018-09-09	44.98	44.98	43.3	43.62	-1.05	-2.35	24566.0	1078822.7	118
2018-09-06	44.53	44.98	44.53	44.67	-0.31	-0.69	17601.0	785119.65	100
2018-09-05	45.89	45.89	44.98	44.98	-0.55	-1.21	12958.0	584641.0	60
2018-09-04	45.53	45.53	45.44	45.53	-0.18	-0.39	6123.0	278865.5	45
2018-09-03	45.71	45.71	45.71	45.71	0.27	0.59	3504.0	159801.0	43
2018-09-02	46.17	46.17	45.44	45.44	-0.73	-1.58	3243.0	149067.4	43
2018-08-30	45.44	46.17	45.44	46.17	0.82	1.81	5621.0	256868.0	62
2018-08-29	45.89	45.98	44.62	45.35	-0.63	-1.37	15809.0	719081.9	93
2018-08-28	46.35	46.8	45.8	45.98	-0.55	-1.18	15499.0	719272.9	104
2018-08-27	47.26	47.71	46.35	46.53	-0.27	-0.58	20833.0	979348.9	81
2018-08-26	45.89	46.8	45.89	46.8	1.18	2.59	6335.0	294277.0	48
2018-08-16	45.62	45.62	45.62	45.62	0.0	0.0	2432.0	111255.9	60
2018-08-15	45.89	45.89	45.62	45.62	-0.64	-1.38	4195.0	193357.6	57
2018-08-14	45.89	46.26	45.89	46.26	0.37	0.81	3579.0	164862.2	49
2018-08-13	46.98	47.53	45.89	45.89	-0.46	-0.99	16725.0	777203.6	127
2018-08-12	46.35	46.35	46.35	46.35	-0.18	-0.39	5537.0	257402.1	47
2018-08-09	47.26	47.26	46.44	46.53	-0.63	-1.34	14770.0	691215.2	77
2018-08-08	46.35	48.62	46.35	47.16	0.63	1.35	57854.0	2757014.7	268
2018-08-07	46.44	46.53	45.98	46.53	-0.09	-0.19	8435.0	389749.5	72
2018-08-06	46.62	46.62	46.62	46.62	-0.73	-1.54	2671.0	124549.2	33
2018-08-05	46.8	47.62	46.8	47.35	0.09	0.19	9814.0	462690.8	52
2018-08-02	47.26	47.26	47.26	47.26	-0.63	-1.32	5200.0	246307.5	40
2018-08-01	47.98	47.98	47.89	47.89	-0.27	-0.56	1971.0	94483.8	42
2018-07-31	48.26	48.62	48.16	48.16	-0.1	-0.21	3857.0	186316.9	46
2018-07-30	48.16	48.62	47.8	48.26	0.1	0.21	19304.0	932256.2	66
2018-07-29				48.16	0.0	0.0	602.0	28774.8	21
2018-07-26	47.44	48.71	47.44	48.16	0.0	0.0	11387.0	549236.6	49
2018-07-25	47.53	48.16	47.53	48.16	0.09	0.19	10904.0	522955.1	65
2018-07-24	48.35	49.07	48.07	48.07	-0.91	-1.86	6312.0	306600.6	53
2018-07-23	49.07	49.07	48.89	48.98	-0.46	-0.93	5699.0	279187.7	62
2018-07-22	49.25	49.71	49.25	49.44	0.19	0.39	10722.0	531433.6	58
2018-07-19	49.25	49.35	49.25	49.25	-0.28	-0.57	5554.0	273620.8	36
2018-07-18	49.62	49.62	49.16	49.53	-0.09	-0.18	21313.0	1054739.3	45
2018-07-17	49.44	49.62	49.07	49.62	0.09	0.18	17626.0	870870.4	54
2018-07-16	49.25	49.53	49.07	49.53	0.09	0.18	22827.0	1125756.4	69
2018-07-15	48.98	49.8	48.44	49.44	1.0	2.06	70862.0	3484200.1	162
2018-07-12	47.89	48.8	47.89	48.44	0.73	1.53	13514.0	652783.5	103
2018-07-11				47.71	0.0	0.0	526.0	25162.8	33
2018-07-10	47.62	47.71	47.53	47.71	-0.18	-0.38	5421.0	258458.9	57
2018-07-09				47.89	0.0	0.0	1475.0	70184.9	35
2018-07-08	47.89	47.89	47.89	47.89	0.09	0.19	1268.0	60660.2	23
2018-07-05	47.8	47.8	47.8	47.8	-0.18	-0.38	1915.0	91703.4	33
2018-07-04	47.98	47.98	47.89	47.98	-0.37	-0.77	2578.0	123692.4	41
2018-07-03	47.89	48.35	47.89	48.35	0.37	0.77	8380.0	402770.0	45
2018-07-02	48.16	48.44	47.98	47.98	-0.37	-0.77	9707.0	467836.7	52
2018-07-01	48.16	48.35	47.89	48.35	0.19	0.39	7582.0	365220.7	54
2018-06-28	48.62	48.62	47.89	48.16	-0.64	-1.31	23292.0	1122645.6	123
2018-06-27	48.62	51.25	48.26	48.8	0.45	0.93	75951.0	3794069.1	344
2018-06-26	48.98	49.71	48.35	48.35	0.0	0.0	39787.0	1957212.9	154
2018-06-25	47.89	48.89	47.8	48.35	0.73	1.53	24441.0	1182017.2	96
2018-06-24	47.62	47.62	47.62	47.62	0.36	0.76	2440.0	116303.9	30
2018-06-21	46.98	47.26	46.8	47.26	0.37	0.79	42423.0	2000422.5	53
2018-06-20	47.71	48.07	46.89	46.89	-0.18	-0.38	7285.0	346391.6	59
2018-06-12	46.98	47.07	46.98	47.07	0.09	0.19	3452.0	162390.6	29
2018-06-11	47.16	47.26	46.98	46.98	-0.64	-1.34	3722.0	175593.9	21
2018-06-10	47.07	47.62	47.07	47.62	-0.27	-0.56	4994.0	236768.0	44
2018-06-07	47.53	48.26	47.44	47.89	1.09	2.33	15424.0	737374.0	100
2018-06-06	47.62	47.71	46.8	46.8	-0.64	-1.35	8189.0	387589.6	54
2018-06-05	46.98	47.44	46.71	47.44	-0.27	-0.57	9425.0	444340.9	103
2018-06-04	47.71	47.8	47.71	47.71	0.36	0.76	7451.0	354962.7	51
2018-06-03	46.62	47.35	46.62	47.35	0.55	1.18	12894.0	608671.8	62
2018-05-31	47.89	47.89	46.8	46.8	-1.36	-2.82	28438.0	1342690.7	115
2018-05-30	45.53	48.16	45.44	48.16	2.45	5.36	12531.0	593948.9	72
2018-05-29				45.71	0.0	0.0	1513.0	69198.3	22
2018-05-28	45.53	46.07	45.53	45.71	-0.64	-1.38	11442.0	523078.3	67
2018-05-27	46.44	46.44	46.35	46.35	-0.08	-0.17	2781.0	128986.8	22
2018-05-24	46.62	46.8	46.62	46.43	0.16	0.35	8143.0	379927.6	58
2018-05-23	47.16	47.16	46.17	46.27	-0.97	-2.05	33230.0	1547302.6	452
2018-05-22	47.16	47.44	46.44	47.24	-0.34	-0.71	10614.0	499394.0	343
2018-05-21	47.44	48.62	47.16	47.58	-0.1	-0.21	721468.0	36023228.2	87
2018-05-20	48.16	48.62	47.26	47.68	-0.36	-0.75	13241.0	632931.2	103
2018-05-17	48.16	49.53	47.71	48.04	0.6	1.26	37089.0	1809949.0	129
2018-05-16	47.44	47.62	47.44	47.44	0.05	0.11	10522.0	499893.1	72
2018-05-15	48.16	48.16	46.98	47.39	-0.81	-1.68	1119009.0	55885870.4	144
2018-05-14	47.26	49.8	46.53	48.2	1.39	2.97	47234.0	2280606.2	231
2018-05-13	45.89	46.98	45.89	46.81	1.29	2.83	9592.0	443952.7	73
2018-05-10	45.89	46.35	45.07	45.52	-1.2	-2.57	24464.0	1111296.8	124
2018-05-09	47.89	47.89	46.8	46.72	-0.97	-2.03	9055.0	428605.0	65
2018-05-08	48.26	48.26	47.71	47.69	-0.77	-1.59	7117.0	341040.4	52
2018-05-07	48.26	48.53	48.26	48.46	-0.29	-0.59	5512.0	267064.2	51
2018-05-06	49.25	49.53	48.62	48.75	-0.68	-1.38	28894.0	1414777.9	143
2018-05-03	49.25	49.25	49.07	49.43	0.14	0.28	8366.0	411915.2	50
2018-05-02	49.44	49.44	49.25	49.29	-0.15	-0.3	3039.0	150042.6	32
2018-05-01	49.25	49.98	49.25	49.44	-0.33	-0.66	13940.0	692654.6	56
2018-04-30	50.53	50.53	49.53	49.77	-0.76	-1.5	76866.0	3829884.2	116
2018-04-29	50.89	50.89	50.44	50.53	-0.37	-0.73	10749.0	546040.3	64
2018-04-26	50.71	50.98	50.07	50.9	-0.1	-0.2	12532.0	636150.9	71
2018-04-25	50.44	51.16	50.44	51.0	-0.05	-0.1	10892.0	552379.4	40
2018-04-24	51.07	51.07	50.8	51.05	-0.11	-0.22	22141.0	1128045.5	98
2018-04-23	50.89	51.16	50.89	51.16	0.05	0.1	13459.0	686634.2	78
2018-04-22	51.34	51.34	50.89	51.11	-0.24	-0.47	6567.0	335890.2	55
2018-04-19	51.16	51.8	50.89	51.35	0.22	0.43	78249.0	4010521.0	265
2018-04-18	50.89	51.25	50.89	51.13	0.24	0.47	18075.0	922191.9	80
2018-04-17	51.34	51.34	50.89	50.89	-0.12	-0.24	44916.0	2291872.0	100
2018-04-16	51.34	51.8	50.98	51.01	0.03	0.06	42415.0	2174018.9	119
2018-04-15	50.8	51.44	50.8	50.98	0.72	1.43	63200.0	3232135.9	77
2018-04-12	50.07	50.62	50.07	50.26	-0.53	-1.04	22662.0	1140404.4	80
2018-04-11	50.89	51.98	50.71	50.79	0.26	0.51	87262.0	4476047.7	228
2018-04-10	51.25	51.25	50.44	50.53	-0.81	-1.58	44140.0	2247817.7	124
2018-04-09	52.16	52.16	51.25	51.34	-0.95	-1.82	43036.0	2222528.6	157
2018-04-08	52.71	53.16	51.89	52.29	-2.61	-4.75	155288.0	8162949.6	416
2018-04-05	54.62	55.16	53.8	54.9	0.43	0.79	161050.0	8770230.9	313
2018-04-04	54.62	54.71	53.89	54.47	-0.05	-0.09	203506.0	11046852.5	207
2018-04-03	55.43	55.43	54.16	54.52	0.19	0.35	112415.0	6130329.1	275
2018-04-02	55.98	55.98	53.62	54.33	-0.36	-0.66	89722.0	4880706.5	266
2018-04-01	52.62	55.89	52.62	54.69	2.37	4.53	265240.0	14366234.0	577
2018-03-29	52.07	52.71	51.16	52.32	0.62	1.2	82172.0	4287805.3	203
2018-03-28	51.98	51.98	51.62	51.7	-0.33	-0.63	35600.0	1844554.5	77
2018-03-27	51.89	52.71	51.62	52.03	0.56	1.09	110733.0	5767008.7	241
2018-03-26	50.07	53.07	49.89	51.47	1.31	2.61	1030055.0	47878706.7	541
2018-03-25	50.07	50.44	50.07	50.16	-0.54	-1.07	18192.0	913495.3	83
2018-03-22	50.35	50.89	50.35	50.7	0.47	0.94	19168.0	970078.0	79
2018-03-21	50.89	50.89	49.89	50.23	-0.56	-1.1	8947.0	451230.0	68
2018-03-20	50.62	50.89	50.53	50.79	0.13	0.26	8834.0	446901.4	55
2018-03-19	50.16	50.89	49.98	50.66	0.6	1.2	10186.0	513645.9	78
2018-03-18	50.16	51.34	49.98	50.06	-0.05	-0.1	48048.0	2427893.4	174
2018-03-15	49.71	50.07	49.53	50.11	0.4	0.8	13571.0	677759.0	83
2018-03-14	49.62	50.35	49.62	49.71	-0.27	-0.54	13628.0	680543.3	75
2018-03-13	50.07	50.25	49.98	49.98	0.0	0.0	16693.0	835827.1	44
2018-03-12	50.16	50.16	49.8	49.98	-0.01	-0.02	35574.0	1779066.5	83
2018-03-11	49.98	50.98	49.71	49.99	0.29	0.58	45263.0	2275104.3	137
2018-03-08	49.62	50.35	49.25	49.7	0.08	0.16	26168.0	1303805.4	91
2018-03-07	50.25	50.25	49.53	49.62	-0.36	-0.72	12126.0	603690.0	84
2018-03-06	50.07	50.16	49.53	49.98	0.18	0.36	11258.0	561904.8	87
2018-03-05	49.98	49.98	49.8	49.8	0.45	0.91	7056.0	351674.1	39
2018-03-04	49.89	49.89	49.25	49.35	-0.02	-0.04	6761.0	335055.9	69
2018-03-01	50.53	50.53	48.62	49.37	-0.35	-0.7	11237.0	557249.9	72
2018-02-28	49.16	49.25	49.07	49.72	0.41	0.83	13496.0	663535.5	79
2018-02-27	49.25	49.98	49.16	49.31	-0.57	-1.14	23187.0	1149401.1	138
2018-02-26	49.53	51.44	49.16	49.88	1.0	2.05	90206.0	4548355.9	446
2018-02-25	49.35	49.44	48.16	48.88	-0.45	-0.91	28964.0	1419101.6	103
2018-02-22	49.8	50.53	49.16	49.33	-0.28	-0.56	41750.0	2081093.6	158
2018-02-21	50.89	52.25	49.44	49.61	-0.99	-1.96	155309.0	7881027.9	333
2018-02-20	49.8	51.34	49.8	50.6	0.81	1.63	97569.0	4957197.2	267
2018-02-19	48.16	50.25	48.16	49.79	1.26	2.6	56087.0	2789724.3	125
2018-02-18	49.44	49.53	49.07	48.53	-0.44	-0.9	14425.0	710356.1	87
2018-02-15	48.16	49.07	48.16	48.97	0.55	1.14	15848.0	769991.0	81
2018-02-14	48.89	49.35	48.16	48.42	-0.47	-0.96	25515.0	1249439.7	110
2018-02-13	48.62	50.53	48.62	48.89	1.13	2.37	71087.0	3523899.4	257
2018-02-12	47.26	47.44	47.26	47.76	1.14	2.45	2566.0	121391.1	34
2018-02-11	47.35	47.62	46.62	46.62	-1.03	-2.16	15335.0	726279.0	57
2018-02-08	47.8	48.16	47.35	47.65	-0.31	-0.65	9932.0	474904.2	52
2018-02-07	48.35	48.44	47.71	47.96	-0.06	-0.12	34526.0	1660207.9	111
2018-02-06	46.89	49.44	46.89	48.02	1.14	2.43	150548.0	7258447.4	445
2018-02-05	46.07	47.07	46.07	46.88	0.71	1.54	16842.0	788511.5	69
2018-02-04	46.17	46.17	46.17	46.17	-0.36	-0.77	2305.0	106439.2	25
2018-02-01	46.17	46.89	46.07	46.53	0.82	1.79	32114.0	1490297.9	100
2018-01-31	45.8	45.8	45.71	45.71	-0.09	-0.2	2631.0	120627.5	24
2018-01-30	45.62	46.17	45.53	45.8	0.09	0.2	23424.0	1073597.3	63
2018-01-29	45.8	45.8	45.53	45.71	-0.46	-1.0	16167.0	738972.9	51
2018-01-28	46.26	46.26	46.17	46.17	-0.09	-0.19	7013.0	323780.4	41
2018-01-25	46.26	46.35	46.26	46.26	0.0	0.0	4720.0	218407.4	29
2018-01-24	46.44	46.44	46.26	46.26	-0.18	-0.39	4498.0	208413.8	33
2018-01-23	46.53	46.53	46.35	46.44	0.18	0.39	6707.0	311366.1	36
2018-01-22	46.35	46.35	46.26	46.26	-0.18	-0.39	4495.0	208146.7	34
2018-01-21	46.35	46.71	46.35	46.44	0.02	0.04	4746.0	220717.3	24
2018-01-18	46.35	46.35	46.35	46.42	-0.2	-0.43	3788.0	175640.2	27
2018-01-17	46.53	46.53	46.35	46.62	0.26	0.56	8984.0	417395.2	50
2018-01-16	46.71	47.16	46.53	46.36	-0.35	-0.75	9022.0	421356.2	39
2018-01-15	46.35	46.98	46.35	46.71	0.36	0.78	23993.0	1118415.5	72
2018-01-14	46.17	46.71	46.17	46.35	0.28	0.61	7961.0	369893.4	59
2018-01-11	46.62	46.62	46.07	46.07	-0.64	-1.37	6589.0	305062.9	66
2018-01-10	46.53	46.53	46.53	46.71	0.06	0.13	2073.0	96543.3	42
2018-01-09	46.35	46.71	46.35	46.65	0.12	0.26	7383.0	343821.7	48
2018-01-08	46.62	46.71	46.53	46.53	-0.18	-0.39	8613.0	401577.3	61
2018-01-07	46.35	46.8	46.26	46.71	0.49	1.06	22063.0	1027542.1	82
2018-01-04	45.98	46.35	45.98	46.22	0.32	0.7	4430.0	204634.9	45
2018-01-03	45.89	45.89	45.89	45.9	0.01	0.02	1473.0	67750.5	29
2018-01-02	45.89	46.07	45.89	45.89	-0.24	-0.52	5183.0	238069.7	44
2018-01-01	45.98	46.35	45.89	46.13	0.0	0.0	13100.0	603937.3	60
2017-12-31	46.17	46.35	45.98	46.13	-0.48	-1.03	33448.0	1543938.7	166
2017-12-28	45.53	46.8	45.53	46.61	0.2	0.43	24338.0	1122324.5	167
2017-12-27	46.8	46.8	46.35	46.41	0.06	0.13	21676.0	1010184.0	101
2017-12-26	45.89	46.8	45.62	46.35	0.78	1.71	63161.0	2922628.8	327
2017-12-25	46.98	46.98	45.44	45.57	-1.25	-2.67	46255.0	2127535.1	330
2017-12-24	46.35	48.62	46.35	46.82	1.97	4.39	212071.0	10059970.6	687
2017-12-21	44.85	46.07	44.85	44.85	-0.53	-1.17	21868.0	992602.35	152
2017-12-20	45.17	47.16	44.98	45.38	-0.02	-0.04	108938.0	5035888.7	293
2017-12-19	44.03	45.62	44.03	45.4	1.53	3.49	87458.0	3942527.05	284
2017-12-18	43.17	43.89	43.17	43.87	0.29	0.67	15113.0	661944.1	82
2017-12-17	43.62	43.71	43.12	43.58	-0.49	-1.11	16135.0	700891.75	69
2017-12-14	43.8	44.07	43.8	44.07	0.2	0.46	14282.0	628670.9	48
2017-12-13	43.62	44.3	43.08	43.87	0.25	0.57	27793.0	1214494.75	93
2017-12-12	43.26	43.62	43.26	43.62	0.36	0.83	8644.0	376358.75	39
2017-12-11	43.35	43.44	43.26	43.26	-0.36	-0.83	4453.0	193021.0	36
2017-12-10	43.48	43.8	42.71	43.62	0.69	1.61	31150.0	1352156.8	109
2017-12-07	43.12	43.12	42.8	42.93	-0.25	-0.58	7417.0	318521.95	34
2017-12-06	43.53	43.62	43.17	43.18	-0.14	-0.32	24119.0	1049408.8	73
2017-12-05	43.17	43.85	42.94	43.32	-0.16	-0.37	32187.0	1403672.6	95
2017-12-04	42.71	43.76	42.44	43.48	0.75	1.76	55461.0	2396433.1	182
2017-12-03	42.71	43.21	42.71	42.73	0.09	0.21	37466.0	1609686.95	136
2017-11-30	42.21	43.53	42.17	42.64	0.75	1.79	90780.0	3891861.65	295
2017-11-29	42.26	42.3	41.8	41.89	-0.02	-0.05	44988.0	1891098.9	155
2017-11-28	40.8	43.62	40.76	41.91	0.94	2.29	123495.0	5232729.85	413
2017-11-27	40.89	42.71	40.58	40.97	0.35	0.86	103865.0	4296240.8	288
2017-11-26	40.89	40.89	40.76	40.62	-0.14	-0.34	9280.0	378251.25	57
2017-11-23	40.21	40.99	40.21	40.76	0.5	1.24	16714.0	680721.95	92
2017-11-22	41.35	41.44	40.26	40.26	-0.17	-0.42	31507.0	1289806.8	95
2017-11-21	39.44	41.26	39.44	40.43	1.28	3.27	29264.0	1181788.9	177
2017-11-20	40.8	40.8	38.89	39.15	-1.24	-3.07	16269.0	648136.95	110
2017-11-19	40.08	42.35	39.99	40.39	0.29	0.72	65288.0	2704554.6	280
2017-11-16	39.58	42.35	39.53	40.1	0.43	1.08	41846.0	1715627.85	207
2017-11-15	39.99	39.99	39.62	39.67	-0.22	-0.55	4589.0	182501.25	31
2017-11-14	39.08	40.35	39.08	39.89	0.91	2.33	18001.0	718938.4	83
2017-11-13	39.08	39.44	38.67	38.98	-0.37	-0.94	5340.0	208570.2	37
2017-11-12	39.62	39.99	39.08	39.35	-0.46	-1.16	10306.0	405062.55	80
2017-11-09	38.3	40.08	38.26	39.81	1.96	5.18	44774.0	1731560.45	152
2017-11-08	37.71	38.44	37.71	37.85	-0.55	-1.43	18762.0	710075.05	145
2017-11-07	40.44	40.44	37.44	38.4	-3.18	-7.65	74596.0	2877394.7	246
2017-11-06	42.08	42.08	41.62	41.58	-0.9	-2.12	12190.0	509777.6	60
2017-11-05	42.26	42.71	41.8	42.48	-0.9	-2.07	35565.0	1502609.1	78
2017-11-02	42.89	43.21	42.71	43.38	0.32	0.74	12631.0	541518.7	87
2017-11-01	43.21	43.35	42.71	43.06	-1.06	-2.4	17325.0	746081.25	119
2017-10-31				44.12	0.0	0.0	1068.0	46608.0	22
2017-10-30	44.07	44.35	44.07	44.12	0.16	0.36	3714.0	164017.3	49
2017-10-29	43.48	44.07	43.44	43.96	0.57	1.31	7391.0	322416.7	60
2017-10-26	43.39	43.39	43.39	43.39	0.0	0.0	1750.0	75882.4	29
2017-10-25	43.39	43.39	43.39	43.39	0.0	0.0	1128.0	49021.75	15
2017-10-24	43.39	43.39	43.39	43.39	-0.06	-0.14	4913.0	213265.4	22
2017-10-23	43.8	43.8	43.26	43.45	-0.78	-1.76	6652.0	288909.55	64
2017-10-22	44.44	44.53	44.12	44.23	0.08	0.18	8276.0	367668.85	50
2017-10-19	43.62	44.26	43.62	44.15	0.32	0.73	8809.0	387961.7	68
2017-10-18	43.62	43.62	43.58	43.83	0.12	0.27	6057.0	264400.3	51
2017-10-17	44.26	44.26	43.71	43.71	-0.62	-1.4	8703.0	382144.95	67
2017-10-16	44.03	45.44	44.03	44.33	1.25	2.9	44827.0	2005137.4	171
2017-10-15	43.08	43.26	43.08	43.08	0.34	0.8	7139.0	308324.8	34
2017-10-12	41.17	42.98	41.17	42.74	-0.52	-1.2	21555.0	915401.25	103
2017-10-11	44.07	44.07	42.71	43.26	-0.77	-1.75	11109.0	485163.45	48
2017-10-10	44.07	44.26	43.98	44.03	0.05	0.11	6248.0	275594.65	44
2017-10-09	44.62	44.62	43.98	43.98	-0.59	-1.32	7263.0	322510.35	38
2017-10-08	44.67	45.07	44.53	44.57	-0.14	-0.31	10314.0	461490.4	42
2017-10-05	45.35	45.35	44.71	44.71	-0.02	-0.04	4951.0	222513.6	41
2017-10-04	45.44	45.8	44.62	44.73	-0.51	-1.13	30399.0	1377066.0	111
2017-10-03	44.62	46.98	44.53	45.24	0.67	1.5	107870.0	4939787.4	320
2017-10-02	44.57	44.67	44.53	44.57	-0.15	-0.34	14106.0	628828.45	78
2017-10-01	44.53	45.07	44.53	44.72	-0.32	-0.71	9938.0	444984.05	60
2017-09-28	45.35	45.44	45.03	45.04	-0.03	-0.07	12683.0	572782.15	81
2017-09-27	45.44	45.44	44.98	45.07	-0.18	-0.4	26908.0	1215104.55	98
2017-09-26	46.89	46.89	45.07	45.25	-1.94	-4.11	139281.0	6411983.15	421
2017-09-25	43.8	47.98	43.8	47.19	3.42	7.81	144703.0	6694553.55	367
2017-09-21	43.62	43.85	43.62	43.77	0.02	0.05	4567.0	199748.75	35
2017-09-20	43.8	43.8	43.39	43.75	-0.05	-0.11	17896.0	780586.1	42
2017-09-19	43.94	43.94	43.8	43.8	0.0	0.0	19165.0	840086.35	71
2017-09-18	43.8	43.89	43.8	43.8	0.32	0.74	7636.0	334543.5	54
2017-09-17	44.03	44.03	43.62	43.48	-0.04	-0.09	7683.0	336166.05	49
2017-09-14	43.53	43.53	43.53	43.52	-0.09	-0.21	2808.0	122288.1	62
2017-09-13	43.44	43.62	43.44	43.61	0.13	0.3	6747.0	293373.35	68
2017-09-12	43.48	43.48	43.48	43.48	-0.14	-0.32	3226.0	140506.35	35
2017-09-11	43.62	43.89	43.62	43.62	-0.09	-0.21	6891.0	300993.5	31
2017-09-10	44.48	44.48	43.71	43.71	0.36	0.83	19379.0	855030.35	72
2017-09-07	43.3	43.62	43.3	43.35	0.09	0.21	7763.0	336907.4	30
2017-09-06	43.71	43.71	43.26	43.26	-0.36	-0.83	12682.0	549534.65	49
2017-08-29	43.62	43.62	43.26	43.62	0.18	0.41	6334.0	274881.5	39
2017-08-28	43.35	43.44	43.35	43.44	0.3	0.7	16087.0	698631.0	58
2017-08-27	43.48	43.62	43.12	43.14	-0.11	-0.25	23672.0	1026291.35	93
2017-08-24	43.26	43.3	43.21	43.25	0.08	0.19	11175.0	483357.15	37
2017-08-23	43.39	43.39	43.03	43.17	0.01	0.02	14049.0	606838.3	53
2017-08-22	43.08	43.26	43.08	43.16	-0.1	-0.23	12656.0	546526.9	41
2017-08-21	43.35	43.35	43.21	43.26	0.09	0.21	11519.0	498564.8	39
2017-08-20	43.53	43.53	42.89	43.17	-0.04	-0.09	7084.0	306173.05	49
2017-08-17	43.26	43.26	43.17	43.21	-0.37	-0.85	8724.0	377188.35	72
2017-08-16	43.71	43.71	43.17	43.58	0.16	0.37	9385.0	407925.75	58
2017-08-15	44.35	44.44	43.76	43.42	-0.53	-1.21	18329.0	808699.2	94
2017-08-14	43.48	44.07	43.48	43.95	0.64	1.48	33612.0	1475024.25	149
2017-08-13	43.03	43.26	42.98	43.31	0.36	0.84	14439.0	623072.75	65
2017-08-10	43.3	43.35	42.94	42.95	-0.43	-0.99	25284.0	1089026.75	113
2017-08-09	43.85	43.85	43.17	43.38	-0.49	-1.12	41090.0	1785874.5	103
2017-08-08	44.12	44.12	43.26	43.87	-0.34	-0.77	27234.0	1190240.5	129
2017-08-07	44.53	44.53	44.07	44.21	-0.06	-0.14	10199.0	451344.65	56
2017-08-06	44.39	44.39	44.35	44.27	-0.26	-0.58	6979.0	309607.35	62
2017-08-03	44.53	44.53	44.39	44.53	-0.15	-0.34	4591.0	204224.2	34
2017-08-02	44.53	44.53	44.53	44.68	-0.03	-0.07	2314.0	103079.7	40
2017-08-01	45.17	45.17	44.71	44.71	0.1	0.22	8737.0	394082.95	50
2017-07-31	44.62	44.62	44.53	44.61	0.08	0.18	3415.0	152198.2	37
2017-07-30	44.62	44.62	44.53	44.53	-0.35	-0.78	2610.0	116338.8	32
2017-07-27	44.98	44.98	44.35	44.88	-0.19	-0.42	17528.0	782412.7	82
2017-07-26	45.35	45.35	44.98	45.07	-0.2	-0.44	21438.0	968662.1	72
2017-07-25	45.89	45.89	45.26	45.27	-0.6	-1.31	12731.0	580542.55	42
2017-07-24	45.44	45.8	45.35	45.87	0.39	0.86	21518.0	979062.2	59
2017-07-23	45.98	45.98	45.44	45.48	-0.77	-1.66	28067.0	1285451.7	109
2017-07-20	46.8	46.8	46.26	46.25	-0.54	-1.15	20749.0	963096.0	90
2017-07-19	46.17	46.8	46.17	46.79	0.44	0.95	7632.0	354476.0	61
2017-07-18	46.53	46.53	46.35	46.35	-0.47	-1.0	7666.0	356908.4	44
2017-07-17	46.35	46.8	45.98	46.82	0.38	0.82	9858.0	458380.2	69
2017-07-16	46.53	46.98	46.44	46.44	0.28	0.61	8977.0	418698.8	51
2017-07-13	46.35	46.53	46.07	46.16	-0.19	-0.41	8080.0	374075.3	61
2017-07-12	46.71	46.8	46.35	46.35	0.31	0.67	8074.0	375979.4	50
2017-07-11	46.35	46.35	45.98	46.04	-0.58	-1.24	12692.0	586577.9	49
2017-07-10	47.07	47.07	46.62	46.62	0.27	0.58	3005.0	140784.8	30
2017-07-09	46.44	46.44	46.44	46.35	-0.08	-0.17	2586.0	120088.4	35
2017-07-06	46.8	46.8	46.44	46.43	-0.16	-0.34	7445.0	346715.0	33
2017-07-05	46.89	46.98	46.44	46.59	0.01	0.02	13863.0	646127.2	52
2017-07-04	46.89	47.26	46.53	46.58	-0.6	-1.27	18775.0	878551.0	79
2017-07-03	46.26	47.62	46.26	47.18	1.29	2.81	93936.0	4427349.3	212
2017-07-02	45.12	45.89	45.12	45.89	0.78	1.73	10592.0	480922.75	49
2017-06-22	45.17	45.44	44.53	45.11	-0.56	-1.23	41102.0	1852804.75	153
2017-06-21	46.07	46.26	45.89	45.67	0.61	1.35	21070.0	972892.0	49
2017-06-20	45.8	46.26	45.03	45.06	-0.51	-1.12	13063.0	598171.75	43
2017-06-19	44.89	46.07	44.89	45.57	0.95	2.13	31106.0	1419432.2	77
2017-06-18	43.98	44.53	43.8	44.62	0.0	0.0	7341.0	325439.15	30
2017-06-15	44.53	44.53	44.53	44.62	0.09	0.2	8232.0	366658.1	30
2017-06-14	44.53	44.8	44.53	44.53	0.0	0.0	6449.0	287384.9	34
2017-06-13	43.71	44.53	43.71	44.53	0.51	1.16	1790.0	78887.45	12
2017-06-12	43.98	44.03	43.62	44.02	0.05	0.11	9016.0	395622.95	35
2017-06-11	43.71	43.71	43.71	43.97	-0.2	-0.45	1678.0	73566.65	17
2017-06-08	44.53	44.53	44.17	44.17	0.0	0.0	8364.0	369632.6	19
2017-06-07				44.17	0.0	0.0	353.0	15599.8	13
2017-06-06	44.62	44.62	44.17	44.17	-0.18	-0.41	11413.0	507701.6	23
2017-06-05	44.98	44.98	44.35	44.35	-0.27	-0.61	4007.0	178786.7	52
2017-06-04	44.53	44.8	44.53	44.62	0.36	0.81	5499.0	245239.35	37
2017-06-01	44.26	44.26	43.98	44.26	0.09	0.2	8293.0	366246.7	28
2017-05-31	44.07	44.26	44.07	44.17	-0.08	-0.18	5176.0	228760.5	32
2017-05-30	44.35	44.44	44.07	44.25	0.36	0.82	5061.0	223718.6	47
2017-05-29	43.8	44.17	43.8	43.89	0.12	0.27	5293.0	232530.2	60
2017-05-28	43.8	43.89	43.62	43.77	-0.75	-1.68	8518.0	373813.8	53
2017-05-25	45.35	45.35	44.17	44.52	-0.46	-1.02	15727.0	704025.9	82
2017-05-24	44.8	44.8	44.8	44.98	-0.03	-0.07	2502.0	112413.8	33
2017-05-23	45.35	45.35	44.71	45.01	-0.65	-1.42	9869.0	444118.6	53
2017-05-22	45.89	45.89	45.17	45.66	-0.08	-0.17	30904.0	1408128.0	77
2017-05-21	46.35	46.35	45.67	45.74	0.16	0.35	18136.0	831636.0	69
2017-05-18	45.89	46.35	45.44	45.58	-0.49	-1.06	65692.0	3015970.5	137
2017-05-17	46.35	46.57	46.12	46.07	-0.02	-0.04	22330.0	1034893.25	76
2017-05-16	45.89	46.57	45.67	46.09	0.11	0.24	25182.0	1161577.0	102
2017-05-15	46.12	46.12	45.89	45.98	-0.37	-0.8	8232.0	379310.0	48
2017-05-14	45.89	46.35	45.89	46.35	0.01	0.02	14289.0	658287.25	42
2017-05-11	46.35	46.35	46.12	46.34	0.22	0.48	23227.0	1072211.75	40
2017-05-10	46.12	46.12	45.89	46.12	0.0	0.0	4501.0	207607.0	25
2017-05-09	45.89	46.35	45.89	46.12	0.0	0.0	17461.0	805243.5	38
2017-05-08	46.35	46.35	45.89	46.12	-0.23	-0.5	11657.0	538221.25	45
2017-05-07	45.67	46.8	45.67	46.35	0.0	0.0	38474.0	1780728.0	81
2017-05-04	46.57	46.57	45.44	46.35	0.0	0.0	12052.0	553604.25	56
2017-05-03	44.62	47.26	44.62	46.35	-0.22	-0.47	96292.0	4498163.75	177
2017-05-02	46.57	46.57	46.12	46.57	0.0	0.0	28295.0	1314308.0	63
2017-05-01	45.89	47.03	45.89	46.57	0.92	2.02	110881.0	5170749.75	213
2017-04-30	44.71	46.12	44.71	45.65	0.77	1.72	42033.0	1916914.8	114
2017-04-27	44.62	44.89	44.53	44.88	0.53	1.2	28328.0	1265183.0	75
2017-04-26	44.89	44.89	44.35	44.35	-0.3	-0.67	26260.0	1169341.8	86
2017-04-25	45.07	45.07	44.44	44.65	-0.67	-1.48	50496.0	2252353.8	160
2017-04-24	45.89	45.89	45.26	45.32	-0.02	-0.04	28739.0	1304610.6	107
2017-04-23	45.35	45.89	45.26	45.34	0.61	1.36	101227.0	4604595.0	197
2017-04-20	46.35	46.35	44.62	44.73	-1.76	-3.79	67278.0	3064924.45	211
2017-04-19	43.89	47.26	43.8	46.49	2.8	6.41	291516.0	13405949.9	705
2017-04-18	44.71	45.17	43.62	43.69	-0.91	-2.04	161156.0	7143930.8	286
2017-04-17	45.35	45.44	44.53	44.6	-1.0	-2.19	72910.0	3283241.05	187
2017-04-16	46.12	47.03	45.44	45.6	-0.82	-1.77	35729.0	1647281.75	103
2017-04-13	47.03	47.03	46.35	46.42	-0.06	-0.13	18492.0	862141.5	88
2017-04-12	46.57	46.57	46.35	46.48	-0.16	-0.34	14903.0	692573.75	76
2017-04-11	47.48	47.48	46.57	46.64	-0.64	-1.35	18899.0	887375.0	76
2017-04-10	46.57	47.48	46.57	47.28	-1.92	-3.9	188133.0	8862495.75	333
2017-04-09	49.3	50.66	48.85	49.2	0.65	1.34	207342.0	10322395.0	405
2017-04-06	49.3	49.53	48.39	48.55	-0.52	-1.06	101282.0	4956270.5	221
2017-04-05	48.39	49.98	48.39	49.07	0.69	1.43	215163.0	10575042.75	417
2017-04-04	48.39	48.39	48.16	48.38	0.31	0.64	55389.0	2677105.0	148
2017-04-03	47.26	48.85	47.26	48.07	1.04	2.21	349889.0	16846725.25	513
2017-04-02	47.26	47.26	46.8	47.03	0.02	0.04	34152.0	1606615.0	133
2017-03-30	47.26	47.71	47.03	47.01	0.04	0.09	50793.0	2399740.75	93
2017-03-29	47.26	47.48	46.8	46.97	0.09	0.19	36560.0	1723483.5	152
2017-03-28	46.57	47.71	46.57	46.88	0.08	0.17	72491.0	3403530.25	201
2017-03-27	46.8	47.03	46.35	46.8	-0.22	-0.47	22805.0	1065663.5	196
2017-03-26	47.26	47.71	46.8	47.02	0.07	0.15	78997.0	3722305.0	199
2017-03-23	46.57	47.48	46.12	46.95	1.01	2.2	102600.0	4804759.75	316
2017-03-22	46.8	47.48	45.89	45.94	-0.87	-1.86	50266.0	2329608.0	202
2017-03-21	47.26	48.39	46.57	46.81	-0.4	-0.85	119748.0	5676410.25	301
2017-03-20	47.26	47.26	46.8	47.21	0.19	0.4	35435.0	1672005.75	116
2017-03-19	46.35	47.71	46.12	47.02	0.74	1.6	241158.0	11277922.0	332
2017-03-16	46.8	46.8	45.89	46.28	0.17	0.37	123985.0	5738214.75	214
2017-03-15	46.12	47.26	46.12	46.11	0.45	0.99	55812.0	2587810.25	144
2017-03-14	46.35	46.57	45.35	45.66	-0.63	-1.36	386663.0	17664465.7	356
2017-03-13	47.26	47.71	46.12	46.29	-0.76	-1.62	36699.0	1732372.5	124
2017-03-12	47.48	47.71	46.35	47.05	-2.02	-4.12	77974.0	3662481.5	228
2017-03-09	50.21	50.21	49.07	49.07	-1.23	-2.45	22273.0	1100384.75	79
2017-03-08	50.66	50.89	49.98	50.3	-0.58	-1.14	236052.0	11997969.0	234
2017-03-07	50.89	50.89	50.66	50.88	-0.46	-0.9	106624.0	5426008.25	102
2017-03-06	51.34	51.34	50.89	51.34	-0.68	-1.31	18971.0	971825.25	81
2017-03-05	51.8	52.25	51.34	52.02	-0.01	-0.02	21019.0	1084695.5	60
2017-03-02	52.25	52.25	51.8	52.03	-0.45	-0.86	64971.0	3379786.75	130
2017-03-01	51.8	52.48	51.8	52.48	0.69	1.33	4015.0	209257.5	34
2017-02-28	51.57	52.71	51.34	51.79	0.54	1.05	152124.0	7912516.0	214
2017-02-27	52.94	53.16	51.12	51.25	-2.14	-4.01	28091.0	1464876.5	96
2017-02-26	53.39	54.07	53.16	53.39	0.29	0.55	40971.0	2193926.5	122
2017-02-23	52.71	53.16	52.25	53.1	0.66	1.26	41573.0	2195155.5	124
2017-02-22	51.8	52.94	51.8	52.44	0.89	1.73	37527.0	1971474.0	111
2017-02-21	51.34	51.57	50.89	51.55	0.14	0.27	18173.0	930534.25	67
2017-02-20	52.03	52.48	51.12	51.41	-0.62	-1.19	48901.0	2543483.0	73
2017-02-19	52.25	52.25	51.8	52.03	-0.02	-0.04	8309.0	432876.25	45
2017-02-16	52.25	52.48	52.03	52.05	0.04	0.08	9189.0	480095.5	53
2017-02-15	52.03	52.25	51.8	52.01	0.21	0.41	5821.0	302883.0	42
2017-02-14	52.03	52.94	51.8	51.8	-0.01	-0.02	28183.0	1477380.5	113
2017-02-13	51.8	52.25	51.8	51.81	0.01	0.02	12554.0	652214.25	74
2017-02-12	51.8	52.71	51.8	51.8	0.05	0.1	22494.0	1168864.5	65
2017-02-09	51.57	52.25	51.34	51.75	-0.5	-0.96	16584.0	856572.0	51
2017-02-08	52.25	52.71	51.34	52.25	-0.69	-1.3	28351.0	1477294.25	101
2017-02-07	53.16	53.16	52.94	52.94	-0.22	-0.41	6331.0	335734.25	46
2017-02-06	53.39	53.39	53.16	53.16	-0.23	-0.43	6149.0	327411.75	38
2017-02-05	53.16	54.07	53.16	53.39	-0.23	-0.43	10474.0	562312.0	60
2017-02-02	53.16	54.3	53.16	53.62	0.0	0.0	10420.0	558927.25	51
2017-02-01	53.16	54.07	53.16	53.62	0.38	0.71	10795.0	580397.5	61
2017-01-31	53.62	54.07	52.71	53.24	-1.17	-2.15	21979.0	1174773.5	89
2017-01-30	53.84	54.98	53.84	54.41	0.79	1.47	60697.0	3301323.25	179
2017-01-29	53.62	53.84	52.94	53.62	0.52	0.98	46655.0	2498802.25	129
2017-01-26	52.71	54.3	52.71	53.1	1.26	2.43	109309.0	5836193.0	255
2017-01-25	52.25	53.16	51.8	51.84	-0.41	-0.78	17181.0	901444.75	73
2017-01-24	51.8	52.71	51.8	52.25	0.71	1.38	22010.0	1149645.75	61
2017-01-23	51.34	52.03	51.34	51.54	0.36	0.7	22933.0	1184981.25	88
2017-01-22	51.34	51.34	50.89	51.18	-0.11	-0.21	29943.0	1527846.5	73
2017-01-19	51.34	51.34	51.12	51.29	-0.73	-1.4	5812.0	298075.75	42
2017-01-18	52.25	53.16	52.03	52.02	-0.23	-0.44	23118.0	1210585.75	76
2017-01-17	51.8	52.48	51.57	52.25	0.45	0.87	4396.0	227517.5	33
2017-01-16	51.12	51.57	50.89	51.8	0.45	0.88	6041.0	309336.5	45
2017-01-15	51.8	51.8	51.34	51.35	-0.9	-1.72	7159.0	369965.5	58
2017-01-12	52.94	52.94	51.8	52.25	-0.05	-0.1	11920.0	624798.25	53
2017-01-11	52.71	54.07	52.25	52.3	-0.61	-1.15	39468.0	2100647.0	139
2017-01-10	53.84	53.84	52.71	52.91	-0.71	-1.32	9917.0	527109.25	44
2017-01-09	53.62	53.62	52.71	53.62	0.19	0.36	29783.0	1574001.75	80
2017-01-08	55.21	55.21	53.16	53.43	-1.55	-2.82	35109.0	1902942.0	106
2017-01-05	55.89	56.12	54.75	54.98	-0.79	-1.42	36624.0	2023619.0	126
2017-01-04	56.12	56.34	55.89	55.77	-0.35	-0.62	24286.0	1365520.5	71
2017-01-03	56.57	56.57	55.89	56.12	-0.26	-0.46	24769.0	1391781.25	65
2017-01-02	56.57	56.57	56.12	56.38	-0.4	-0.7	38526.0	2174257.25	83
2017-01-01	56.34	57.02	56.12	56.78	0.34	0.6	31656.0	1790962.0	75
2016-12-29	56.57	56.57	56.34	56.44	-0.26	-0.46	19233.0	1086053.0	65
2016-12-28	57.02	57.02	56.57	56.7	-0.32	-0.56	32824.0	1862259.75	98
2016-12-27	57.02	57.02	56.57	57.02	0.16	0.28	28289.0	1611663.0	80
2016-12-26	56.8	57.02	56.34	56.86	0.3	0.53	44435.0	2520866.75	155
2016-12-25	57.71	59.3	56.57	56.56	0.14	0.25	172561.0	9910820.75	752
2016-12-22	56.57	56.57	56.34	56.42	0.08	0.14	14288.0	805398.75	44
2016-12-21	57.25	57.25	56.8	56.34	0.0	0.0	3369.0	191773.25	27
2016-12-20	57.02	57.02	56.34	56.34	-0.47	-0.83	2942.0	166543.0	21
2016-12-19	57.02	57.25	56.8	56.81	-0.21	-0.37	17469.0	998043.5	51
2016-12-18	56.34	57.25	56.34	57.02	0.68	1.21	11649.0	665673.5	58
2016-12-15	55.89	57.02	55.43	56.34	0.68	1.22	17486.0	990126.5	54
2016-12-14	56.34	56.57	54.75	55.66	-0.23	-0.41	45034.0	2515350.0	69
2016-12-13	56.57	56.57	55.43	55.89	-0.39	-0.69	44895.0	2519207.75	73
2016-12-12	57.02	57.93	55.89	56.28	-0.93	-1.63	33104.0	1885611.0	87
2016-12-11	56.8	58.16	56.57	57.21	0.81	1.44	51992.0	2996867.5	119
2016-12-08	57.25	57.71	56.34	56.4	-0.62	-1.09	62309.0	3558162.5	90
2016-12-07	56.57	57.71	56.57	57.02	0.04	0.07	34798.0	1994060.0	86
2016-12-06	56.57	57.25	56.34	56.98	0.77	1.37	71201.0	4057576.75	104
2016-12-05	56.34	56.8	55.43	56.21	-0.31	-0.55	58382.0	3279042.5	96
2016-12-04	55.66	57.02	55.43	56.52	1.09	1.97	137379.0	7732895.75	193
2016-12-01	54.53	55.43	53.84	55.43	1.85	3.45	73856.0	4052326.75	132
2016-11-30	53.62	54.3	53.39	53.58	0.42	0.79	105232.0	5664581.25	160
2016-11-29	52.48	53.62	52.25	53.16	0.77	1.47	155787.0	8238508.25	191
2016-11-28	52.48	53.16	52.25	52.39	0.14	0.27	97378.0	5138655.25	137
2016-11-27	51.57	52.71	51.57	52.25	0.8	1.55	36491.0	1910798.0	116
2016-11-24	50.21	52.71	49.98	51.45	0.73	1.44	154767.0	8005430.0	330
2016-11-23	49.98	50.89	49.53	50.72	1.14	2.3	269357.0	13473213.5	281
2016-11-22	49.98	50.89	49.53	49.58	-0.34	-0.68	136048.0	6810967.5	173
2016-11-21	50.44	51.34	49.75	49.92	-1.2	-2.35	32694.0	1648381.5	95
2016-11-20	53.16	53.16	50.66	51.12	-0.82	-1.58	40304.0	2076594.25	117
2016-11-17	50.44	52.94	50.44	51.94	1.05	2.06	62999.0	3279694.0	148
2016-11-16	50.66	51.57	49.53	50.89	1.59	3.23	59182.0	3017476.0	106
2016-11-15	49.98	50.21	48.85	49.3	-1.0	-1.99	28727.0	1428912.25	52
2016-11-14	49.98	50.89	49.75	50.3	0.33	0.66	75379.0	3797213.0	143
2016-11-13	50.44	50.89	49.75	49.97	0.07	0.14	107524.0	5422055.0	130
2016-11-10	49.53	51.8	49.53	49.9	0.62	1.26	144762.0	7284666.0	229
2016-11-09	47.94	49.3	47.26	49.28	0.98	2.03	170454.0	8265373.75	281
2016-11-08	48.16	49.53	48.16	48.3	-0.11	-0.23	132037.0	6473646.5	319
2016-11-07	47.03	48.85	47.03	48.41	1.33	2.82	91941.0	4422794.75	309
2016-11-06	48.16	48.16	45.44	47.08	0.23	0.49	154196.0	7183767.0	242
2016-11-03	46.35	47.71	46.35	46.85	0.73	1.58	128926.0	6044756.0	288
2016-11-02	45.44	46.12	45.44	46.12	0.36	0.79	12380.0	568347.75	44
2016-11-01	46.35	46.35	45.67	45.76	-0.57	-1.23	28324.0	1307217.0	63
2016-10-31	46.12	46.35	46.12	46.33	-0.01	-0.02	23119.0	1068877.5	67
2016-10-30	45.89	47.26	45.89	46.34	0.0	0.0	70526.0	3266375.5	263
2016-10-27	45.89	47.03	45.67	46.34	0.21	0.46	84740.0	3927194.25	119
2016-10-26	45.67	46.35	45.44	46.13	-0.2	-0.43	43535.0	2001551.75	117
2016-10-25	47.71	47.94	46.12	46.33	-1.38	-2.89	73768.0	3480528.75	145
2016-10-24	47.94	48.85	47.71	47.71	-0.13	-0.27	70112.0	3391149.0	153
2016-10-23	46.35	48.16	46.12	47.84	1.38	2.97	205518.0	9734290.25	447
2016-10-20	45.89	47.48	45.44	46.46	0.85	1.86	149745.0	7015178.1	477
2016-10-19	45.44	45.89	44.07	45.61	0.63	1.4	46977.0	2127642.55	201
2016-10-18	45.89	45.89	44.89	44.98	-0.92	-2.0	27558.0	1249261.2	122
2016-10-17	44.35	46.12	44.35	45.9	1.28	2.87	51601.0	2362829.2	329
2016-10-16	44.53	44.8	44.53	44.62	-0.73	-1.61	125569.0	5601892.3	344
2016-10-13	45.67	46.8	45.35	45.35	-1.0	-2.16	24645.0	1130036.95	93
2016-10-12	45.89	47.03	45.89	46.35	0.91	2.0	96087.0	4468725.75	398
2016-10-11	44.98	45.67	44.98	45.44	0.89	2.0	59889.0	2720081.6	182
2016-10-10	43.17	44.98	43.17	44.55	0.88	2.02	59719.0	2653556.9	154
2016-10-09	43.44	43.8	43.44	43.67	-0.4	-0.91	109635.0	4782487.7	294
2016-10-06	45.44	46.12	43.89	44.07	-1.08	-2.39	87980.0	3960978.65	305
2016-10-05	45.17	45.44	45.07	45.15	-0.37	-0.81	108028.0	4879452.1	346
2016-10-04	47.03	47.48	44.89	45.52	-1.1	-2.36	96275.0	4436660.3	303
2016-10-03	42.8	47.26	40.89	46.62	3.48	8.07	292602.0	13226428.9	1041
2016-10-02	43.62	46.35	43.08	43.14	0.16	0.37	92895.0	4148221.5	356
2016-09-29	39.35	42.98	39.08	42.98	3.9	9.98	102626.0	4264137.2	359
2016-09-28	39.17	39.35	38.17	39.08	0.46	1.19	411290.0	16055695.6	1379
2016-09-27	37.08	38.62	37.08	38.62	-0.1	-0.26	118728.0	4487848.3	447
2016-09-26	38.89	38.89	38.62	38.72	-0.09	-0.23	44796.0	1735101.3	116
2016-09-25	39.53	39.62	38.62	38.81	-1.18	-2.95	57154.0	2230787.4	165
2016-09-21	40.26	40.26	39.71	39.99	0.0	0.0	18730.0	750168.9	57
2016-09-20	38.71	40.35	38.71	39.99	-0.58	-1.43	61695.0	2474533.0	159
2016-09-19	42.08	42.08	40.17	40.57	-1.14	-2.73	35523.0	1462358.9	132
2016-09-18	41.08	41.71	41.08	41.71	-0.11	-0.26	22766.0	947270.4	89
2016-09-08	41.62	41.98	41.62	41.82	0.2	0.48	65058.0	2716093.5	331
2016-09-07	41.98	41.98	41.35	41.62	-0.53	-1.26	262089.0	10991328.5	185
2016-09-06	42.8	42.8	41.98	42.15	-0.58	-1.36	25073.0	1062644.5	90
2016-09-05	42.17	43.08	42.17	42.73	0.65	1.54	34792.0	1486425.5	104
2016-09-04	41.44	42.53	41.44	42.08	0.46	1.11	25883.0	1083430.2	91
2016-09-01	42.26	42.26	41.62	41.62	-1.08	-2.53	12054.0	504050.0	50
2016-08-31	43.08	43.26	42.62	42.7	-0.45	-1.04	17048.0	730928.3	66
2016-08-30	43.17	43.53	42.98	43.15	0.24	0.56	19468.0	842751.8	65
2016-08-29	42.98	43.62	42.89	42.91	-0.37	-0.85	16378.0	706361.2	64
2016-08-28	42.62	43.8	42.62	43.28	1.11	2.63	110555.0	4787189.0	271
2016-08-25	41.98	42.26	40.35	42.17	0.63	1.52	121482.0	5031957.1	417
2016-08-24	42.26	44.07	41.08	41.54	-0.44	-1.05	239114.0	10335855.4	542
2016-08-23	41.98	42.98	41.26	41.98	-0.71	-1.66	263890.0	11070844.7	444
2016-08-22	44.89	44.89	42.62	42.69	-2.45	-5.43	198299.0	8604231.9	349
2016-08-21	46.12	46.12	45.07	45.14	-0.21	-0.46	23257.0	1056638.95	110
2016-08-18	46.57	46.57	44.8	45.35	-0.97	-2.09	76840.0	3484517.7	240
2016-08-17	47.71	48.16	46.12	46.32	-2.11	-4.36	55323.0	2604268.75	140
2016-08-16	49.3	49.3	48.16	48.43	-0.89	-1.8	42990.0	2097190.75	107
2016-08-15	49.53	49.98	49.3	49.32	-0.14	-0.28	42656.0	2113033.0	144
2016-08-14	49.3	49.53	49.3	49.46	0.61	1.25	27379.0	1353994.25	97
2016-08-11	48.85	49.07	48.62	48.85	0.01	0.02	38711.0	1886111.25	116
2016-08-10	49.53	49.75	48.85	48.84	-0.63	-1.27	74380.0	3672292.5	135
2016-08-09	49.07	49.53	48.85	49.47	0.19	0.39	119630.0	5880425.75	200
2016-08-08	49.53	49.53	49.07	49.28	-0.25	-0.5	60584.0	2990711.5	113
2016-08-07	48.85	50.44	48.85	49.53	0.76	1.56	49628.0	2466999.0	138
2016-08-04	48.85	49.53	48.62	48.77	-0.08	-0.16	62773.0	3080223.25	128
2016-08-03	48.62	49.3	48.62	48.85	-0.6	-1.21	70511.0	3452333.0	134
2016-08-02	49.53	49.75	48.39	49.45	-0.44	-0.88	98804.0	4830675.5	173
2016-08-01	49.53	50.89	49.3	49.89	0.35	0.71	78484.0	3916049.0	227
2016-07-31	51.34	51.34	48.62	49.54	-1.58	-3.09	77662.0	3853177.25	270
2016-07-28	51.57	51.57	49.98	51.12	-1.02	-1.96	65371.0	3338408.0	247
2016-07-27	53.62	53.62	50.89	52.14	-1.48	-2.76	50458.0	2630744.0	168
2016-07-26	55.66	55.66	53.62	53.62	-2.29	-4.1	176627.0	9599767.75	331
2016-07-25	56.34	56.57	55.66	55.91	-0.05	-0.09	36794.0	2063551.5	78
2016-07-24	58.16	58.16	55.89	55.96	-2.66	-4.54	85397.0	4862854.75	190
2016-07-21	57.25	60.66	57.25	58.62	1.26	2.2	139803.0	8230031.25	318
2016-07-20	57.71	57.71	55.89	57.36	-0.12	-0.21	32576.0	1863197.25	86
2016-07-19	56.12	58.62	56.12	57.48	0.93	1.64	92432.0	5329073.0	190
2016-07-18	56.12	56.8	55.89	56.55	0.43	0.77	34265.0	1930787.75	68
2016-07-17	55.66	56.34	55.66	56.12	0.55	0.99	29501.0	1650907.5	82
2016-07-14	56.12	56.12	55.43	55.57	-0.55	-0.98	26432.0	1475581.25	77
2016-07-13	56.34	56.8	56.12	56.12	0.09	0.16	53562.0	3017006.0	116
2016-07-12	55.66	56.12	55.66	56.03	0.6	1.08	38304.0	2139585.75	74
2016-07-11	55.43	55.66	55.21	55.43	0.0	0.0	12339.0	684383.25	45
2016-07-10	55.43	55.89	55.43	55.43	0.22	0.4	6756.0	375012.75	42
2016-06-30	55.43	55.66	55.43	55.21	0.12	0.22	39669.0	2199969.0	67
2016-06-29	55.89	56.34	54.75	55.09	-0.8	-1.43	128266.0	7088447.75	158
2016-06-28	56.12	56.12	55.66	55.89	-0.23	-0.41	13592.0	759849.5	32
2016-06-27	56.12	56.57	55.66	56.12	0.23	0.41	37450.0	2109022.5	65
2016-06-26	55.66	55.89	54.53	55.89	-0.68	-1.2	88778.0	4864987.5	88
2016-06-23	56.57	57.02	56.34	56.57	0.1	0.18	40608.0	2305795.5	61
2016-06-22	56.34	56.34	56.12	56.47	0.13	0.23	18567.0	1045285.5	47
2016-06-21	56.12	57.02	56.12	56.34	0.29	0.52	21404.0	1209674.75	62
2016-06-20	56.57	56.57	55.89	56.05	-0.29	-0.51	5476.0	308056.5	31
2016-06-19	56.34	57.25	56.34	56.34	0.38	0.68	23848.0	1356815.25	75
2016-06-16	56.57	56.57	55.89	55.96	-0.38	-0.67	9042.0	507422.5	35
2016-06-15	56.8	57.71	56.34	56.34	-1.38	-2.39	34940.0	1982782.25	85
2016-06-14	57.02	57.93	57.02	57.72	1.13	2.0	38197.0	2193736.5	74
2016-06-13	55.89	57.71	55.89	56.59	0.68	1.22	60515.0	3436477.75	156
2016-06-12	56.8	56.8	55.89	55.91	-0.86	-1.51	19008.0	1067615.25	68
2016-06-09	57.25	57.48	56.57	56.77	-0.59	-1.03	37535.0	2135287.25	100
2016-06-08	56.12	57.93	56.12	57.36	1.24	2.21	73365.0	4201278.0	163
2016-06-07	55.89	56.57	55.66	56.12	0.46	0.83	23952.0	1345142.75	63
2016-06-06	55.21	55.89	55.21	55.66	0.38	0.69	14207.0	788873.25	38
2016-06-05	55.89	56.34	55.21	55.28	-0.5	-0.9	31371.0	1745806.75	105
2016-06-02	56.34	57.25	55.66	55.78	-0.94	-1.66	46392.0	2611823.75	150
2016-06-01	57.48	57.93	56.12	56.72	-0.46	-0.8	46364.0	2639984.5	141
2016-05-31	55.43	57.48	55.43	57.18	2.19	3.98	108198.0	6143533.0	261
2016-05-30	54.98	55.21	54.53	54.99	-0.43	-0.78	14203.0	778548.0	64
2016-05-29	55.21	55.43	54.98	55.42	-0.08	-0.14	14483.0	799496.75	56
2016-05-26	56.34	56.8	55.43	55.5	-0.63	-1.12	36289.0	2037637.5	108
2016-05-25	56.34	56.34	55.89	56.13	0.8	1.45	45163.0	2534155.5	126
2016-05-24	54.75	55.66	53.62	55.33	0.01	0.02	75794.0	4154213.75	192
2016-05-23	58.84	58.84	55.21	55.32	-3.76	-6.36	331847.0	18555946.75	538
2016-05-22	59.98	60.43	58.62	59.08	-0.51	-0.86	146229.0	8722669.25	331
2016-05-19	58.39	59.75	57.93	59.59	0.86	1.46	204107.0	12024817.25	483
2016-05-18	58.16	59.75	58.16	58.73	1.0	1.73	424890.0	25087019.5	623
2016-05-17	56.34	58.16	56.34	57.73	1.85	3.31	226757.0	13013372.0	436
2016-05-16	55.89	55.89	55.43	55.88	0.23	0.41	38623.0	2147211.0	110
2016-05-15	56.34	56.57	55.66	55.65	-0.38	-0.68	64278.0	3606881.25	177
2016-05-12	55.21	56.12	55.21	56.03	0.82	1.49	87860.0	4907007.0	189
2016-05-11	55.43	55.89	54.98	55.21	-0.28	-0.5	29279.0	1622955.75	95
2016-05-10	55.89	56.8	54.98	55.49	-0.44	-0.79	91730.0	5126637.25	213
2016-05-09	55.66	56.12	55.43	55.93	0.3	0.54	53637.0	2995620.25	136
2016-05-08	55.66	56.8	55.66	55.63	0.11	0.2	113594.0	6393994.0	243
2016-05-05	55.89	55.89	55.43	55.52	0.09	0.16	30768.0	1714761.5	107
2016-05-04	54.75	55.66	54.75	55.43	0.43	0.78	83181.0	4575974.25	166
2016-05-03	56.12	56.12	54.75	55.0	-0.64	-1.15	69450.0	3851969.75	187
2016-05-02	56.12	56.34	55.43	55.64	-0.34	-0.61	73028.0	4083620.0	201
2016-05-01	56.34	56.34	55.89	55.98	0.12	0.21	77649.0	4357366.25	178
2016-04-28	56.12	57.25	55.66	55.86	-0.33	-0.59	209249.0	11831449.25	358
2016-04-27	56.8	56.8	55.89	56.19	-0.11	-0.2	117427.0	6616705.75	269
2016-04-26	57.02	57.02	56.12	56.3	-0.81	-1.42	60979.0	3450379.25	154
2016-04-25	56.8	57.25	56.12	57.11	0.11	0.19	78270.0	4427024.25	174
2016-04-24	56.57	57.25	56.12	57.0	0.49	0.87	130367.0	7413699.25	277
2016-04-21	57.25	57.25	56.12	56.51	-0.69	-1.21	99088.0	5602092.75	203
2016-04-20	57.48	57.71	56.8	57.2	-0.45	-0.78	59214.0	3388904.0	147
2016-04-19	57.93	58.39	57.25	57.65	0.61	1.07	124978.0	7223339.5	258
2016-04-18	54.75	57.48	54.75	57.04	1.09	1.95	124663.0	6991731.0	297
2016-04-17	58.16	58.16	55.66	55.95	-3.76	-6.3	276638.0	15668380.5	579
2016-04-14	59.98	60.21	59.52	59.71	-0.6	-0.99	116330.0	6959784.25	225
2016-04-13	59.98	60.89	59.52	60.31	0.48	0.8	86771.0	5233503.0	153
2016-04-12	57.93	60.66	57.93	59.83	2.13	3.69	328127.0	19605995.0	461
2016-04-11	58.62	59.3	57.25	57.7	-0.92	-1.57	117626.0	6896613.25	197
2016-04-10	59.07	59.75	58.39	58.62	0.46	0.79	105295.0	6220401.0	189
2016-04-07	58.39	59.07	57.25	58.16	0.15	0.26	183646.0	10703335.0	340
2016-04-06	55.89	58.16	55.89	58.01	2.78	5.03	229765.0	13142455.5	452
2016-04-05	55.21	55.43	54.75	55.23	-0.26	-0.47	77759.0	4281098.0	154
2016-04-04	54.98	56.34	54.75	55.49	0.64	1.17	57745.0	3206665.0	170
2016-04-03	56.12	56.12	53.16	54.85	-1.3	-2.32	178165.0	9668197.75	344
2016-03-31	56.8	56.8	55.66	56.15	-0.74	-1.3	78854.0	4431222.75	211
2016-03-30	56.57	57.25	56.12	56.89	-2.19	-3.71	193270.0	10923578.5	432
2016-03-29	59.98	60.43	58.84	59.08	-0.98	-1.63	109173.0	6474281.25	278
2016-03-28	60.66	60.89	59.52	60.06	0.07	0.12	109458.0	6576637.5	242
2016-03-27	60.89	61.11	59.75	59.99	-0.63	-1.04	112442.0	6768926.75	265
2016-03-24	61.57	62.25	59.98	60.62	-0.88	-1.43	125650.0	7647813.25	399
2016-03-23	62.93	63.61	61.34	61.5	-1.19	-1.9	262024.0	16355557.5	478
2016-03-22	62.7	64.98	62.25	62.69	0.46	0.74	270411.0	17124752.0	520
2016-03-21	63.16	63.16	62.02	62.23	-0.46	-0.73	145757.0	9097356.75	217
2016-03-20	63.61	63.84	62.48	62.69	-0.41	-0.65	139757.0	8820461.0	245
2016-03-17	63.61	64.07	62.7	63.1	-0.44	-0.69	124113.0	7886331.0	196
2016-03-16	63.61	63.84	63.16	63.54	-0.03	-0.05	71945.0	4575272.75	135
2016-03-15	63.84	64.75	62.93	63.57	-1.03	-1.59	76141.0	4857068.5	173
2016-03-14	65.89	66.11	64.52	64.6	-1.04	-1.58	33159.0	2165250.5	98
2016-03-13	66.11	67.02	65.43	65.64	0.17	0.26	132022.0	8788675.0	228
2016-03-10	66.11	66.34	65.2	65.47	-0.06	-0.09	30485.0	2003516.5	84
2016-03-09	66.79	66.79	65.43	65.53	-1.9	-2.82	80766.0	5340363.0	209
2016-03-08	67.7	67.93	66.34	67.43	-0.26	-0.38	134762.0	9022986.75	324
2016-03-07	67.48	68.16	66.79	67.69	0.09	0.13	108406.0	7315371.75	255
2016-03-06	67.93	67.93	67.02	67.6	0.92	1.38	93746.0	6312774.25	165
2016-03-03	66.79	67.93	66.57	66.68	-0.2	-0.3	82586.0	5543064.0	198
2016-03-02	67.25	67.25	65.89	66.88	0.03	0.04	88315.0	5879205.5	216
2016-03-01	66.79	67.7	66.57	66.85	0.56	0.84	53725.0	3608809.75	198
2016-02-29	68.84	68.84	66.11	66.29	-2.05	-3.0	69856.0	4691945.75	253
2016-02-28	66.79	68.61	65.89	68.34	2.85	4.35	108221.0	7314286.25	317
2016-02-25	63.84	66.79	63.84	65.49	1.82	2.86	123509.0	8065881.75	342
2016-02-24	60.21	65.89	60.21	63.67	1.22	1.95	150417.0	9599856.25	421
2016-02-23	60.21	62.93	59.98	62.45	1.98	3.27	89764.0	5532862.75	208
2016-02-22	59.3	60.89	59.07	60.47	1.53	2.6	38437.0	2296373.25	115
2016-02-21	59.07	59.52	58.39	58.94	0.17	0.29	10302.0	606789.0	49
2016-02-18	58.62	59.52	58.16	58.77	0.75	1.29	29308.0	1727280.75	80
2016-02-17	56.34	59.75	56.34	58.02	1.6	2.84	44677.0	2604029.75	122
2016-02-16	58.16	59.07	55.89	56.42	-0.72	-1.26	36910.0	2131913.75	115
2016-02-15	56.34	57.25	56.34	57.14	2.34	4.27	7148.0	405160.5	34
2016-02-14	56.34	56.57	54.75	54.8	-0.95	-1.7	24576.0	1367700.75	88
2016-02-11	57.71	57.71	55.21	55.75	-1.8	-3.13	20751.0	1171568.75	65
2016-02-10	58.62	58.62	57.48	57.55	-0.98	-1.67	9330.0	543161.25	52
2016-02-09	57.02	59.98	56.34	58.53	1.96	3.46	132080.0	7772887.75	276
2016-02-08	58.16	58.16	56.57	56.57	-0.68	-1.19	12275.0	705592.75	71
2016-02-07	57.02	57.48	55.89	57.25	-1.09	-1.87	24143.0	1378803.75	78
2016-02-04	58.84	59.3	58.16	58.34	0.52	0.9	43856.0	2577157.25	134
2016-02-03	56.57	58.16	56.57	57.82	0.5	0.87	26402.0	1517486.25	124
2016-02-02	59.3	59.98	56.57	57.32	-2.3	-3.86	50542.0	2954419.25	145
2016-02-01	58.62	61.8	58.62	59.62	0.59	1.0	69890.0	4213653.0	207
2016-01-31	58.62	60.89	58.62	59.03	1.59	2.77	77273.0	4598709.5	186
2016-01-28	56.8	58.16	56.57	57.44	1.05	1.86	49467.0	2839700.0	129
2016-01-27	57.02	57.71	55.89	56.39	0.66	1.18	52922.0	3024746.5	135
2016-01-26	54.75	56.34	54.75	55.73	-0.26	-0.46	31064.0	1734727.25	113
2016-01-25	56.12	57.25	55.43	55.99	-1.57	-2.73	57874.0	3259897.0	173
2016-01-24	58.16	58.62	56.57	57.56	1.89	3.4	50184.0	2886873.25	155
2016-01-21	54.75	58.16	54.53	55.67	1.13	2.07	48609.0	2708667.5	162
2016-01-20	56.34	56.34	54.53	54.54	-3.04	-5.28	28526.0	1581032.25	89
2016-01-19	56.12	58.62	54.75	57.58	3.32	6.12	54255.0	3090681.25	191
2016-01-18	54.53	55.43	53.62	54.26	0.43	0.8	24497.0	1337160.5	95
2016-01-17	53.62	53.84	52.71	53.83	-1.65	-2.97	55435.0	2955112.75	197
2016-01-14	55.89	58.16	53.39	55.48	0.85	1.56	193569.0	10853648.0	524
2016-01-13	57.71	58.16	54.53	54.63	-2.17	-3.82	45527.0	2539729.75	148
2016-01-12	54.53	59.07	54.53	56.8	0.69	1.23	27758.0	1581347.5	112
2016-01-11	52.03	57.25	51.34	56.11	2.15	3.98	54088.0	2907176.0	158
2016-01-10	59.07	59.07	53.16	53.96	-4.88	-8.29	16694.0	924240.25	71
2016-01-07	59.3	59.98	57.93	58.84	-1.96	-3.22	18474.0	1090438.25	86
2016-01-06	61.8	62.7	59.52	60.8	-1.43	-2.3	20264.0	1248517.5	84
2016-01-05	63.84	63.84	61.34	62.23	-0.71	-1.13	33562.0	2092817.25	104
2016-01-04	65.66	66.34	62.7	62.94	-3.1	-4.69	60920.0	3909064.0	171
2016-01-03	64.29	67.25	64.29	66.04	2.06	3.22	43109.0	2857441.25	138
2015-12-31	64.75	64.75	63.61	63.98	-0.77	-1.19	9545.0	612659.25	63
2015-12-30	65.2	66.11	64.75	64.75	-0.68	-1.04	10318.0	675390.75	64
2015-12-29	64.29	65.89	64.07	65.43	-0.06	-0.09	15445.0	997069.25	62
2015-12-28	65.43	65.89	64.98	65.49	0.03	0.05	11015.0	721537.25	74
2015-12-27	67.25	67.25	65.43	65.46	-1.53	-2.28	18240.0	1201798.5	73
2015-12-24	68.38	68.38	67.02	66.99	-1.39	-2.03	3418.0	231412.75	38
2015-12-23	68.84	69.07	68.16	68.38	-0.29	-0.42	9203.0	630735.0	61
2015-12-22	69.29	69.97	67.48	68.67	-0.8	-1.15	41242.0	2839729.75	163
2015-12-21	67.48	71.34	67.02	69.47	4.5	6.93	111104.0	7703213.0	339
2015-12-20	63.84	67.25	63.16	64.97	-0.49	-0.75	38807.0	2514258.5	144
2015-12-17	65.43	65.66	64.52	65.46	2.18	3.45	40407.0	2635928.25	95
2015-12-16	62.7	63.61	62.25	63.28	1.1	1.77	24579.0	1544066.0	73
2015-12-15	61.8	62.25	61.34	62.18	1.07	1.75	24234.0	1501377.75	50
2015-12-14	62.93	63.39	62.25	61.11	-1.33	-2.13	14086.0	883906.75	65
2015-12-13	62.7	63.61	62.25	62.44	-2.25	-3.48	18357.0	1150186.75	59
2015-12-10	65.89	66.34	64.52	64.69	-1.78	-2.68	35613.0	2330075.0	91
2015-12-09	68.38	68.84	65.43	66.47	-1.92	-2.81	39253.0	2638316.75	92
2015-12-08	69.52	69.97	68.38	68.39	-2.95	-4.14	33089.0	2284302.25	68
2015-12-07	72.25	72.25	70.88	71.34	-0.45	-0.63	5601.0	399515.25	36
2015-12-06	71.34	72.47	71.34	71.79	0.09	0.13	3224.0	232070.0	18
2015-12-03	73.16	73.16	71.56	71.7	-2.14	-2.9	12743.0	918890.0	61
2015-12-02	72.7	74.97	72.7	73.84	0.68	0.93	12997.0	960940.75	59
2015-12-01	72.7	73.84	72.7	73.16	0.46	0.63	123476.0	8983318.75	63
2015-11-30	73.38	73.38	72.25	72.7	-0.63	-0.86	13144.0	956642.0	47
2015-11-29	73.38	73.38	72.47	73.33	0.4	0.55	20629.0	1510031.25	64
2015-11-26	72.47	74.29	72.47	72.93	1.01	1.4	23377.0	1709631.25	100
2015-11-25	71.56	72.25	71.34	71.92	1.26	1.78	8292.0	594554.0	59
2015-11-24	70.66	73.16	69.97	70.66	1.09	1.57	41907.0	3007252.5	174
2015-11-23	70.88	71.79	68.61	69.57	-1.78	-2.49	12975.0	916722.75	61
2015-11-22	70.88	73.61	70.88	71.35	0.69	0.98	46022.0	3325098.25	136
2015-11-19	69.29	71.11	69.29	70.66	1.14	1.64	33278.0	2352285.0	89
2015-11-18	70.43	70.43	69.07	69.52	-0.79	-1.12	8418.0	588619.5	47
2015-11-17	69.97	70.66	69.97	70.31	1.36	1.97	18648.0	1311180.5	93
2015-11-16	67.7	69.97	67.7	68.95	1.51	2.24	253305.0	15678249.25	64
2015-11-15	67.25	67.48	67.25	67.44	-1.04	-1.52	21096.0	1419077.0	75
2015-11-12	68.16	69.07	68.16	68.48	-0.59	-0.85	15806.0	1082441.25	76
2015-11-11	68.38	69.97	68.16	69.07	0.47	0.69	107646.0	7413071.25	189
2015-11-10	68.61	69.07	68.16	68.6	-0.09	-0.13	29514.0	2026428.0	101
2015-11-09	68.84	70.43	68.16	68.69	0.4	0.59	81932.0	5637801.25	168
2015-11-08	68.16	69.07	67.25	68.29	-0.55	-0.8	14532.0	991829.25	68
2015-11-05	69.52	70.2	68.84	68.84	-0.66	-0.95	20170.0	1398650.75	60
2015-11-04	68.16	69.07	68.16	69.5	1.57	2.31	9864.0	676589.5	54
2015-11-03	68.84	68.84	68.16	67.93	-1.01	-1.47	11932.0	817838.25	65
2015-11-02	69.07	70.2	68.61	68.94	0.18	0.26	38394.0	2652266.25	120
2015-11-01	67.7	70.66	66.79	68.76	1.04	1.54	30015.0	2059484.25	116
2015-10-29	67.48	69.07	67.25	67.72	0.45	0.67	25387.0	1726783.75	110
2015-10-28	68.84	70.43	66.11	67.27	-1.42	-2.07	57148.0	3856926.5	219
2015-10-27	69.97	71.79	68.38	68.69	-1.28	-1.83	25509.0	1804753.0	117
2015-10-26	70.2	70.2	68.16	69.97	-0.24	-0.34	34840.0	2423058.5	72
2015-10-25	71.34	71.34	69.97	70.21	-0.89	-1.25	49891.0	3524552.75	130
2015-10-22	70.88	71.34	70.43	71.1	0.03	0.04	35162.0	2496315.25	75
2015-10-21	73.61	73.61	70.88	71.07	-2.53	-3.44	40767.0	2939421.0	140
2015-10-20	73.38	74.97	73.38	73.6	0.64	0.88	79106.0	5872932.5	234
2015-10-19	71.11	74.75	70.88	72.96	1.3	1.81	87919.0	6430622.75	296
2015-10-18	71.34	72.7	69.97	71.66	2.24	3.23	32463.0	2331956.5	125
2015-10-15	71.34	71.79	69.07	69.42	-2.42	-3.37	23689.0	1666617.5	115
2015-10-14	72.47	73.38	71.79	71.84	-1.54	-2.1	17929.0	1296810.5	86
2015-10-13	73.38	73.61	72.93	73.38	-0.32	-0.43	13802.0	1012861.0	49
2015-10-12	74.06	74.75	73.61	73.7	-0.07	-0.09	29685.0	2197090.75	103
2015-10-11	74.97	75.43	73.61	73.77	-0.31	-0.42	37340.0	2778383.5	126
2015-10-08	74.75	75.43	74.06	74.08	-0.67	-0.9	18765.0	1401081.25	90
2015-10-07	74.97	76.56	74.52	74.75	0.46	0.62	75078.0	5669329.5	226
2015-10-06	74.97	74.97	73.84	74.29	-0.67	-0.89	45443.0	3378974.25	158
2015-10-05	76.11	76.34	74.75	74.96	-1.42	-1.86	94729.0	7171909.0	302
2015-10-04	77.02	78.15	76.34	76.38	-0.18	-0.24	124467.0	9598379.0	341
2015-10-01	74.52	79.06	73.61	76.56	2.94	3.99	230769.0	17743905.75	743
2015-09-30	72.25	75.43	72.02	73.62	1.7	2.36	86585.0	6405248.75	311
2015-09-29	69.97	74.29	69.97	71.92	0.25	0.35	143313.0	10278786.25	403
2015-09-21	72.02	74.52	70.88	71.67	1.04	1.47	212459.0	15484005.0	743
2015-09-20	66.79	71.79	66.79	70.63	4.39	6.63	162041.0	11200077.5	507
2015-09-17	64.75	67.25	64.75	66.24	1.49	2.3	35378.0	2340140.75	152
2015-09-16	65.2	65.43	64.29	64.75	0.42	0.65	10518.0	683193.25	52
2015-09-15	64.52	65.2	63.39	64.33	-0.19	-0.29	9225.0	593219.5	62
2015-09-14	66.57	66.79	64.52	64.52	-0.55	-0.85	65371.0	4279379.75	207
2015-09-13	65.89	67.25	63.61	65.07	1.71	2.7	91943.0	6047074.0	248
2015-09-10	62.7	64.29	62.7	63.36	-0.8	-1.25	12553.0	799327.5	64
2015-09-09	62.93	65.43	62.93	64.16	2.14	3.45	62545.0	4014450.5	160
2015-09-08	61.8	62.25	61.11	62.02	0.68	1.11	17193.0	1063843.25	79
2015-09-07	60.89	62.93	60.89	61.34	0.71	1.17	44005.0	2726370.25	102
2015-09-06	59.52	61.8	59.52	60.63	0.42	0.7	673306.0	36729700.5	81
2015-09-03	60.66	61.11	59.98	60.21	0.62	1.04	65575.0	3974772.0	168
2015-09-02	60.66	61.34	59.07	59.59	-1.55	-2.54	25745.0	1539215.25	95
2015-09-01	64.98	64.98	60.66	61.14	-2.91	-4.54	114898.0	7229086.75	255
2015-08-31	64.29	68.16	62.93	64.05	-1.39	-2.12	49092.0	3239569.0	174
2015-08-30	66.79	66.79	64.07	65.44	1.94	3.06	89056.0	5796506.0	200
2015-08-27	61.8	64.07	60.66	63.5	3.82	6.4	105852.0	6591295.75	249
2015-08-26	59.07	61.8	59.07	59.68	-2.78	-4.45	82361.0	4972935.5	220
2015-08-25	60.89	63.16	59.98	62.46	1.49	2.44	200465.0	12474521.75	409
2015-08-24	57.02	64.07	55.43	60.97	2.58	4.42	81250.0	4870422.0	167
2015-08-23	60.89	61.11	58.39	58.39	-5.85	-9.11	26182.0	1573878.25	97
2015-08-20	62.7	65.2	62.7	64.24	-0.15	-0.23	15886.0	1014919.75	92
2015-08-19	64.98	67.25	64.07	64.39	-1.38	-2.1	42215.0	2742729.0	145
2015-08-18	68.61	68.61	63.39	65.77	-3.71	-5.34	84528.0	5516076.0	223
2015-08-17	70.43	71.56	68.84	69.48	-1.49	-2.1	15395.0	1083717.5	92
2015-08-16	73.61	73.61	70.88	70.97	-2.45	-3.34	9498.0	679123.0	63
2015-08-13	75.2	75.2	73.16	73.42	-1.26	-1.69	9919.0	734892.25	68
2015-08-12	72.25	74.97	72.25	74.68	0.62	0.84	13725.0	1016947.75	84
2015-08-11	74.75	75.2	74.52	74.06	-1.37	-1.82	19619.0	1471598.25	55
2015-08-10	73.61	75.43	73.61	75.43	2.31	3.16	6173.0	460770.25	45
2015-08-09	72.7	73.61	72.7	73.12	-0.33	-0.45	3531.0	258410.75	38
2015-08-06	73.84	74.52	73.16	73.45	-1.66	-2.21	6141.0	451740.0	41
2015-08-05	77.24	77.24	74.52	75.11	0.14	0.19	14077.0	1064727.75	64
2015-08-04	76.34	76.34	74.97	74.97	-1.14	-1.5	7446.0	559826.75	24
2015-08-03	75.43	76.34	75.43	76.11	0.68	0.9	3637.0	276346.0	30
2015-08-02	76.79	76.79	72.02	75.43	-2.17	-2.8	15143.0	1140270.0	77
2015-07-30	79.06	79.06	77.24	77.6	-1.23	-1.56	16362.0	1273548.0	47
2015-07-29	79.06	79.06	77.7	78.83	0.9	1.15	17700.0	1391363.5	39
2015-07-28	77.7	77.93	77.7	77.93	-0.22	-0.28	3693.0	287172.5	24
2015-07-27	78.38	78.83	77.93	78.15	-0.91	-1.15	9082.0	709212.0	47
2015-07-26	78.83	79.52	78.83	79.06	0.3	0.38	9406.0	742571.0	62
2015-07-23	80.2	80.43	78.61	78.76	-1.2	-1.5	37498.0	2982634.0	98
2015-07-22	79.06	80.2	78.83	79.96	1.08	1.37	19147.0	1520150.5	63
2015-07-15	78.38	79.29	78.38	78.88	0.08	0.1	19260.0	1518477.75	83
2015-07-14	79.97	80.2	77.7	78.8	-1.43	-1.78	87704.0	6911298.0	217
2015-07-13	81.79	82.47	79.97	80.23	-3.47	-4.15	108468.0	8809634.5	251
2015-07-12	84.51	84.51	83.15	83.7	-0.72	-0.85	13710.0	1150095.75	82
2015-07-09	85.88	85.88	83.61	84.42	-1.21	-1.41	20522.0	1735388.0	122
2015-07-08	83.15	86.33	83.15	85.63	2.02	2.42	60520.0	5190248.75	198
2015-07-07	83.15	83.61	82.92	83.61	-0.03	-0.04	3199.0	266463.25	47
2015-07-06	82.7	84.06	82.7	83.64	-0.19	-0.23	13327.0	1114189.75	62
2015-07-05	83.83	84.74	82.24	83.83	-0.33	-0.39	12567.0	1056591.5	88
2015-07-02	83.61	84.51	83.61	84.16	-0.04	-0.05	13012.0	1094458.5	74
2015-07-01	82.47	84.74	82.47	84.2	1.2	1.45	27293.0	2293214.25	108
2015-06-30	82.24	83.38	82.24	83.0	0.17	0.21	11289.0	937547.25	62
2015-06-29	83.38	83.83	82.24	82.83	-2.07	-2.44	13083.0	1089879.0	67
2015-06-28	85.65	85.65	84.06	84.9	-1.11	-1.29	21163.0	1786618.25	72
2015-06-25	84.29	86.11	83.61	86.01	1.9	2.26	47955.0	4080125.25	130
2015-06-24	83.61	84.97	83.61	84.11	0.94	1.13	28014.0	2359607.5	132
2015-06-23	84.29	85.42	82.7	83.17	-1.94	-2.28	73386.0	6176182.0	222
2015-06-22	80.88	86.56	80.88	85.11	3.55	4.35	99791.0	8422548.25	234
2015-06-21	82.7	82.7	81.56	81.56	-1.59	-1.91	44103.0	3614980.75	116
2015-06-18	81.79	85.42	81.79	83.15	1.59	1.95	60029.0	5022385.0	243
2015-06-17	81.33	81.56	81.11	81.56	0.23	0.28	8264.0	672057.0	51
2015-06-16	82.47	82.92	81.33	81.33	-0.36	-0.44	40517.0	3330243.75	137
2015-06-15	83.38	83.38	80.43	81.69	-2.07	-2.47	222991.0	18117714.5	297
2015-06-14	79.74	84.51	79.74	83.76	3.73	4.66	80328.0	6619720.25	196
2015-06-11	79.74	80.43	79.29	80.03	1.11	1.41	50428.0	4021974.75	91
2015-06-10	77.93	79.29	77.93	78.92	0.34	0.43	46966.0	3690502.0	97
2015-06-09	78.15	79.06	77.7	78.58	-0.03	-0.04	8707.0	680469.25	35
2015-06-08	79.74	79.74	78.61	78.61	-1.11	-1.39	11869.0	939047.75	58
2015-06-07	79.06	79.74	78.38	79.72	0.5	0.63	24191.0	1915059.75	66
2015-06-04	78.61	79.29	78.15	79.22	0.48	0.61	6309.0	496341.5	53
2015-06-03	79.52	79.52	77.7	78.74	-0.77	-0.97	16268.0	1284847.25	77
2015-06-02	79.74	79.74	79.29	79.51	-0.62	-0.77	14190.0	1128188.75	60
2015-06-01	79.29	80.2	77.93	80.13	0.06	0.07	28822.0	2292719.0	98
2015-05-31	79.97	81.56	79.29	80.07	0.51	0.64	94983.0	7638611.25	155
2015-05-28	79.97	80.43	79.29	79.56	0.43	0.54	62129.0	4954318.0	166
2015-05-27	79.06	79.74	78.61	79.13	0.19	0.24	20135.0	1592245.25	108
2015-05-26	78.83	79.06	78.38	78.94	0.15	0.19	12769.0	1003368.25	82
2015-05-25	78.15	80.2	77.7	78.79	0.43	0.55	42584.0	3355268.0	152
2015-05-24	77.7	78.61	77.47	78.36	-0.02	-0.03	9040.0	704354.25	70
2015-05-21	77.7	79.06	77.7	78.38	0.0	0.0	27769.0	2186241.0	96
2015-05-20	78.15	78.61	78.15	78.38	0.02	0.03	10282.0	805991.25	62
2015-05-19	78.61	78.61	77.93	78.36	0.43	0.55	20130.0	1579406.5	71
2015-05-18	77.7	78.15	77.7	77.93	0.23	0.3	7466.0	582739.75	52
2015-05-17	78.15	78.15	76.79	77.7	-0.23	-0.3	10325.0	801713.25	59
2015-05-14	78.15	78.61	77.93	77.93	-0.42	-0.54	11123.0	869746.25	66
2015-05-13	78.38	78.83	77.7	78.35	0.42	0.54	21128.0	1659951.5	102
2015-05-12	77.02	77.93	77.02	77.93	-0.14	-0.18	16206.0	1253264.0	64
2015-05-11	78.15	78.38	77.7	78.07	0.37	0.48	15064.0	1174732.5	69
2015-05-10	77.24	77.7	77.24	77.7	0.56	0.73	8788.0	680026.0	44
2015-05-07	77.7	77.7	77.24	77.14	-0.25	-0.32	7526.0	581971.75	52
2015-05-06	78.15	78.38	77.24	77.39	-0.57	-0.73	13397.0	1043038.5	74
2015-05-05	77.93	78.61	77.93	77.96	-0.1	-0.13	15472.0	1210340.75	55
2015-05-04	78.61	79.06	77.93	78.06	-0.77	-0.98	24102.0	1889185.5	81
2015-05-03	78.15	79.29	78.15	78.83	0.73	0.93	23450.0	1845922.0	99
2015-04-30	78.15	78.38	77.7	78.1	-0.2	-0.26	15211.0	1188364.25	99
2015-04-29	79.29	79.29	77.7	78.3	-0.09	-0.11	25271.0	1982649.0	93
2015-04-28	79.06	79.52	77.7	78.39	-0.85	-1.07	109457.0	8582311.0	213
2015-04-27	80.2	80.88	79.06	79.24	-1.02	-1.27	19785.0	1576562.0	114
2015-04-26	79.97	81.79	79.52	80.26	0.57	0.72	38187.0	3080669.75	161
2015-04-23	79.29	79.97	79.29	79.69	-0.28	-0.35	10030.0	799344.75	54
2015-04-22	80.65	81.56	79.74	79.97	0.0	0.0	36643.0	2971213.0	97
2015-04-21	79.74	81.33	79.06	79.97	-0.91	-1.13	22955.0	1844475.0	90
2015-04-20	82.47	83.15	80.88	80.88	0.23	0.29	35282.0	2886589.25	104
2015-04-19	81.11	85.42	80.43	80.65	0.22	0.27	95172.0	7787373.75	256
2015-04-16	79.74	80.65	79.52	80.43	0.97	1.22	93873.0	7550062.25	197
2015-04-15	77.7	79.74	77.7	79.46	1.93	2.49	59949.0	4731013.75	155
2015-04-14	76.56	77.93	76.56	77.53	1.02	1.33	40340.0	3117696.75	138
2015-04-13	76.11	77.24	76.11	76.51	0.18	0.24	12543.0	961932.5	59
2015-04-12	77.93	77.93	76.11	76.33	0.36	0.47	31532.0	2420192.25	119
2015-04-09	73.84	78.15	73.84	75.97	0.86	1.14	119732.0	9166709.5	265
2015-04-08	72.47	75.43	72.47	75.11	2.32	3.19	77999.0	5807151.75	204
2015-04-07	72.47	73.84	72.02	72.79	-0.06	-0.08	27959.0	2040349.0	113
2015-04-06	69.29	73.61	69.07	72.85	2.33	3.3	60015.0	4282159.5	148
2015-04-05	72.47	72.47	69.07	70.52	-0.21	-0.3	29738.0	2087569.0	99
2015-04-02	72.02	72.7	70.66	70.73	-0.75	-1.05	14895.0	1067328.0	76
2015-04-01	71.34	73.38	71.34	71.48	0.82	1.16	22020.0	1588999.5	90
2015-03-31	73.16	73.16	69.97	70.66	-2.16	-2.97	18051.0	1292926.25	73
2015-03-30	73.16	73.61	72.7	72.82	-0.43	-0.59	25569.0	1865876.0	74
2015-03-29	74.97	74.97	72.02	73.25	1.69	2.36	22432.0	1648701.75	103
2015-03-26	64.07	72.47	64.07	71.56	1.98	2.85	53223.0	3639042.0	133
2015-03-25	73.61	73.61	68.16	69.58	-5.02	-6.73	86538.0	6148494.25	210
2015-03-24	75.43	75.43	73.38	74.6	-0.08	-0.11	19849.0	1487097.0	89
2015-03-23	73.38	75.88	72.7	74.68	2.3	3.18	73314.0	5460031.0	255
2015-03-22	70.2	73.16	69.75	72.38	2.22	3.16	118212.0	8453758.0	300
2015-03-19	72.7	72.7	69.52	70.16	-1.48	-2.07	137122.0	9707622.25	211
2015-03-18	74.06	74.52	70.66	71.64	-2.81	-3.77	42032.0	3033471.5	125
2015-03-17	76.34	76.56	74.06	74.45	-1.77	-2.32	17282.0	1302822.0	61
2015-03-16	79.06	79.06	74.97	76.22	-2.16	-2.76	47289.0	3683118.0	133
2015-03-15	78.83	78.83	78.38	78.38	-0.55	-0.7	8782.0	691844.75	71
2015-03-12	79.06	79.97	78.83	78.93	-0.44	-0.55	38550.0	3050390.5	150
2015-03-11	80.43	80.43	79.06	79.37	-0.96	-1.2	67035.0	5322756.0	182
2015-03-10	80.88	80.88	80.2	80.33	-1.0	-1.23	31715.0	2553191.5	118
2015-03-09	79.52	81.79	79.52	81.33	1.4	1.75	199396.0	16086124.75	329
2015-03-08	79.06	80.43	78.83	79.93	0.3	0.38	92138.0	7348131.0	204
2015-03-05	80.65	80.88	79.52	79.63	-0.77	-0.96	92108.0	7366651.0	277
2015-03-04	78.15	81.11	78.15	80.4	2.46	3.16	354614.0	28311846.75	782
2015-03-03	79.06	79.52	77.24	77.94	-0.28	-0.36	135228.0	10591167.5	351
2015-03-02	76.34	79.29	75.65	78.22	2.4	3.17	225155.0	17555813.25	638
2015-03-01	74.75	76.79	74.75	75.82	1.77	2.39	135592.0	10277410.25	348
2015-02-26	73.84	74.06	73.84	74.05	0.3	0.41	111355.0	8244821.25	156
2015-02-25	73.84	73.84	73.61	73.75	-0.05	-0.07	68786.0	5068546.5	140
2015-02-24	74.06	74.52	73.61	73.8	-0.47	-0.63	88546.0	6573028.0	221
2015-02-23	75.88	76.11	73.61	74.27	-1.68	-2.21	33232.0	2498991.25	158
2015-02-22	76.56	76.79	75.88	75.95	0.07	0.09	29865.0	2276867.25	128
2015-02-19	77.24	77.24	75.65	75.88	-0.23	-0.3	36445.0	2779831.75	116
2015-02-18	76.34	76.56	75.65	76.11	-0.39	-0.51	27568.0	2096436.25	85
2015-02-17	78.61	79.52	76.34	76.5	-1.97	-2.51	78689.0	6088111.5	236
2015-02-16	79.06	79.06	78.15	78.47	-0.4	-0.51	51585.0	4052997.5	157
2015-02-15	80.2	80.65	78.61	78.87	-0.46	-0.58	89234.0	7104895.0	187
2015-02-12	80.88	81.11	79.06	79.33	-1.58	-1.95	44804.0	3583503.25	182
2015-02-11	81.56	83.15	80.43	80.91	-0.41	-0.5	85800.0	7000060.25	185
2015-02-10	81.56	82.24	80.43	81.32	-0.8	-0.97	24535.0	1992649.5	112
2015-02-09	82.24	82.7	81.56	82.12	-0.73	-0.88	22653.0	1858911.75	143
2015-02-08	82.47	83.38	82.24	82.85	0.17	0.21	91909.0	7605864.75	188
2015-02-05	82.24	82.7	81.79	82.68	0.44	0.54	12121.0	997694.75	77
2015-02-04	84.06	84.06	82.24	82.24	-2.26	-2.67	25670.0	2133771.5	83
2015-02-03	83.61	85.65	82.24	84.5	0.87	1.04	125881.0	10648633.0	299
2015-02-02	79.52	84.51	79.06	83.63	5.7	7.31	357543.0	28899912.75	468
2015-02-01	76.79	78.61	76.79	77.93	2.26	2.99	98510.0	7684571.75	163
2015-01-29	75.88	75.88	74.52	75.67	-0.04	-0.05	35088.0	2642683.75	102
2015-01-28	75.65	76.79	75.65	75.71	-0.04	-0.05	52565.0	4003273.75	123
2015-01-27	75.65	76.34	75.43	75.75	0.19	0.25	56325.0	4265528.25	124
2015-01-26	76.79	76.79	75.43	75.56	-0.09	-0.12	26614.0	2027643.0	44
2015-01-22	76.34	76.79	75.65	75.65	-0.69	-0.9	23857.0	1813223.25	60
2015-01-21	76.56	77.24	76.34	76.34	-0.22	-0.29	10734.0	824766.5	48
2015-01-20	76.56	77.7	76.56	76.56	-0.68	-0.88	45044.0	3485375.5	55
2015-01-19	77.93	77.93	77.24	77.24	0.01	0.01	23176.0	1801889.0	51
2015-01-18	76.11	77.47	75.88	77.23	1.8	2.39	31847.0	2448194.25	94
2015-01-15	77.7	77.7	73.84	75.43	-1.59	-2.06	42694.0	3275302.0	107
2015-01-14	77.93	77.93	77.02	77.02	-0.68	-0.88	30085.0	2320350.75	58
2015-01-13	75.88	77.7	75.88	77.7	0.68	0.88	24378.0	1874825.0	76
2015-01-12	76.56	78.15	75.88	77.02	0.76	1.0	111568.0	8601352.75	140
2015-01-11	80.2	80.2	75.88	76.26	-2.48	-3.15	123013.0	9497576.0	265
2015-01-08	76.79	79.06	76.11	78.74	3.09	4.08	84906.0	6604413.25	171
2015-01-07	74.06	75.65	74.06	75.65	3.56	4.94	41661.0	3141547.0	90
2015-01-06	71.11	72.02	70.2	72.09	-0.99	-1.35	22625.0	1598667.5	75
2015-01-05	72.7	75.88	72.25	73.08	-0.3	-0.41	17795.0	1313549.5	83
2015-01-04	72.25	74.75	72.25	73.38	0.15	0.2	7813.0	572393.5	72
2015-01-01	73.61	74.52	72.25	73.23	0.89	1.23	15228.0	1120919.0	81
2014-12-31	77.24	77.24	71.79	72.34	-3.09	-4.1	25656.0	1871739.0	95
2014-12-30	77.24	77.24	74.52	75.43	-1.82	-2.36	17019.0	1285676.0	90
2014-12-29	77.7	78.38	77.7	77.25	-0.63	-0.81	6975.0	544935.25	62
2014-12-28	78.38	78.83	77.47	77.88	0.43	0.56	15351.0	1200189.0	87
2014-12-25	79.06	79.06	77.24	77.45	-2.16	-2.71	32471.0	2543477.5	135
2014-12-24	79.06	81.33	78.15	79.61	-0.02	-0.03	105978.0	8496349.25	298
2014-12-23	73.61	80.88	73.61	79.63	4.84	6.47	225146.0	17752951.25	450
2014-12-22	71.11	75.43	70.2	74.79	3.02	4.21	67602.0	4918583.5	165
2014-12-21	69.07	71.79	68.38	71.77	6.34	9.69	120472.0	8488861.75	217
2014-12-18	62.7	65.43	62.25	65.43	5.77	9.67	64825.0	4173189.5	92
2014-12-17	57.48	60.21	53.39	59.66	2.23	3.88	50567.0	2877979.5	128
2014-12-16	64.98	64.98	57.25	57.43	-6.18	-9.72	170571.0	9860436.75	322
2014-12-15	65.43	65.89	63.61	63.61	-1.83	-2.8	69459.0	4486819.5	121
2014-12-14	65.43	66.34	65.43	65.44	0.01	0.02	42317.0	2775567.0	78
2014-12-11	66.34	67.25	64.98	65.43	-1.82	-2.71	41338.0	2720012.5	66
2014-12-10	67.25	68.16	67.25	67.25	-0.07	-0.1	58446.0	3931659.5	83
2014-12-09	67.25	67.7	66.57	67.32	-1.89	-2.73	35382.0	2370932.5	114
2014-12-08	69.97	69.97	69.07	69.21	-0.93	-1.33	26554.0	1847381.75	80
2014-12-07	69.75	70.43	69.75	70.14	-0.13	-0.19	28997.0	2030850.25	74
2014-12-04	70.2	70.43	69.52	70.27	0.52	0.75	43505.0	3053060.5	104
2014-12-03	69.75	70.43	69.29	69.75	-0.31	-0.44	19725.0	1374290.0	82
2014-12-02	72.7	72.7	69.52	70.06	-1.73	-2.41	126835.0	9010618.25	222
2014-12-01	70.2	71.79	70.2	71.79	2.04	2.92	20967.0	1488791.75	85
2014-11-30	70.66	70.66	68.61	69.75	-1.13	-1.59	1977.0	137284.75	46
2014-11-27	69.52	71.79	69.52	70.88	0.3	0.43	24565.0	1729942.0	67
2014-11-26	71.34	71.56	70.2	70.58	-1.21	-1.69	16641.0	1178048.5	85
2014-11-25	72.25	72.25	71.79	71.79	-0.91	-1.25	9051.0	652595.75	49
2014-11-24	73.84	73.84	72.02	72.7	-0.92	-1.25	15177.0	1104358.75	88
2014-11-23	74.06	74.06	73.16	73.62	0.46	0.63	8046.0	591763.25	58
2014-11-20	73.61	73.61	72.47	73.16	-0.45	-0.61	22827.0	1668170.75	109
2014-11-19	76.11	76.11	73.38	73.61	0.17	0.23	49849.0	3694548.25	148
2014-11-18	70.2	74.52	70.2	73.44	2.56	3.61	41521.0	2996285.0	109
2014-11-17	71.79	71.79	71.79	70.88	-1.37	-1.9	39606.0	2843390.5	81
2014-11-16	72.25	72.93	71.79	72.25	0.03	0.04	40671.0	2949081.5	75
2014-11-13	71.11	72.25	71.11	72.22	0.43	0.6	32975.0	2367617.25	87
2014-11-12	71.79	72.47	71.79	71.79	0.0	0.0	5478.0	394450.75	57
2014-11-11	72.25	73.16	71.11	71.79	-0.42	-0.58	31071.0	2239053.0	140
2014-11-10	71.79	72.47	71.79	72.21	1.49	2.11	92634.0	6663594.75	192
2014-11-09	69.97	71.11	69.97	70.72	1.35	1.95	22877.0	1610217.75	103
2014-11-06	69.97	69.97	69.29	69.37	-0.6	-0.86	26932.0	1871788.75	93
2014-11-05	69.97	70.88	67.48	69.97	-0.55	-0.78	37766.0	2641323.5	116
2014-11-04	72.25	72.7	70.43	70.52	-2.18	-3.0	87712.0	6318081.25	96
2014-11-03	73.16	73.38	72.7	72.7	-0.35	-0.48	33013.0	2411199.75	106
2014-11-02	72.7	74.52	71.79	73.05	1.49	2.08	58973.0	4295495.5	112
2014-10-30	72.25	72.25	70.88	71.56	-0.86	-1.19	23165.0	1655438.25	107
2014-10-29	74.75	74.97	72.02	72.42	-2.11	-2.83	27893.0	2063361.5	100
2014-10-28	74.75	75.43	73.61	74.53	-0.67	-0.89	29904.0	2227764.5	112
2014-10-27	75.43	76.11	74.97	75.2	-0.23	-0.3	39004.0	2952282.75	107
2014-10-26	74.29	76.11	74.06	75.43	0.68	0.91	56400.0	4222335.5	148
2014-10-23	74.75	75.2	73.84	74.75	-0.53	-0.7	18759.0	1397930.0	88
2014-10-22	75.2	75.43	74.06	75.28	0.13	0.17	48201.0	3609058.0	103
2014-10-21	72.25	75.43	72.25	75.15	2.58	3.56	47321.0	3495016.25	103
2014-10-20	72.7	74.52	71.56	72.57	0.53	0.74	84773.0	6182786.25	126
2014-10-19	72.7	73.16	70.88	72.04	3.66	5.35	31492.0	2279087.0	99
2014-10-16	69.29	70.2	65.66	68.38	-2.32	-3.28	104590.0	7119029.75	234
2014-10-15	73.61	73.84	70.66	70.7	-2.91	-3.95	70163.0	5027798.75	186
2014-10-14	72.7	73.61	71.56	73.61	0.91	1.25	100062.0	7227401.75	174
2014-10-13	73.61	73.61	71.11	72.7	1.34	1.88	67170.0	4869454.75	147
2014-10-12	73.38	73.61	71.34	71.36	-3.94	-5.23	160535.0	11686891.5	227
2014-10-02	75.88	75.88	74.97	75.3	-0.81	-1.06	196618.0	14817030.25	254
2014-10-01	76.11	77.47	76.11	76.11	0.32	0.42	155802.0	11936997.75	351
2014-09-30	76.34	76.34	75.65	75.79	0.14	0.19	100068.0	7595655.0	238
2014-09-29	75.65	76.34	75.2	75.65	0.09	0.12	115655.0	8740900.5	218
2014-09-28	76.56	76.79	74.52	75.56	-0.98	-1.28	76347.0	5769175.75	221
2014-09-25	77.24	77.93	75.88	76.54	-0.52	-0.67	61877.0	4750194.25	209
2014-09-24	78.61	78.61	76.79	77.06	-1.45	-1.85	85808.0	6658899.0	160
2014-09-22	79.06	79.97	77.93	78.51	-0.85	-1.07	34655.0	2727383.5	135
2014-09-21	81.56	81.56	79.06	79.36	-1.61	-1.99	59265.0	4759261.0	187
2014-09-18	77.7	82.7	77.7	80.97	-1.13	-1.38	57861.0	4649585.75	189
2014-09-17	82.7	82.92	81.79	82.1	0.08	0.1	20110.0	1649092.75	105
2014-09-16	81.33	82.92	81.33	82.02	0.21	0.26	58147.0	4785483.5	141
2014-09-15	80.88	82.02	80.43	81.81	0.26	0.32	59523.0	4843514.0	197
2014-09-14	82.92	82.92	80.88	81.55	-1.17	-1.41	35130.0	2889431.0	177
2014-09-11	82.7	83.15	82.47	82.72	-0.51	-0.61	48852.0	4042731.0	155
2014-09-10	82.92	83.61	82.47	83.23	0.2	0.24	63644.0	5275110.0	181
2014-09-09	84.06	84.06	82.92	83.03	-0.39	-0.47	71484.0	5976118.0	228
2014-09-08	84.06	84.06	82.92	83.42	0.14	0.17	85674.0	7138219.0	212
2014-09-07	83.38	84.51	82.7	83.28	0.47	0.57	116342.0	9724026.25	292
2014-09-04	83.15	83.15	82.7	82.81	-0.62	-0.74	22192.0	1842106.75	115
2014-09-03	82.92	83.61	82.92	83.43	0.11	0.13	26020.0	2167641.75	128
2014-09-02	83.61	84.06	82.92	83.32	-0.06	-0.07	46857.0	3903063.75	142
2014-09-01	83.38	84.06	83.38	83.38	-0.17	-0.2	31136.0	2604799.0	126
2014-08-31	83.61	84.06	83.38	83.55	0.26	0.31	47120.0	3940001.75	184
2014-08-28	85.2	85.2	82.47	83.29	-1.49	-1.76	116839.0	9832227.75	344
2014-08-27	84.29	85.42	83.61	84.78	0.66	0.78	109011.0	9235451.5	369
2014-08-26	82.92	85.65	82.24	84.12	1.28	1.55	135500.0	11423687.5	403
2014-08-25	84.06	84.97	81.79	82.84	-2.22	-2.61	118327.0	9864837.5	351
2014-08-24	84.97	85.65	84.51	85.06	0.16	0.19	134257.0	11438514.25	359
2014-08-21	83.15	85.88	82.92	84.9	1.58	1.9	305098.0	25842225.25	946
2014-08-20	82.47	86.11	82.02	83.32	1.29	1.57	396324.0	33452748.5	857
2014-08-19	81.79	83.83	81.56	82.03	0.28	0.34	141122.0	11675424.75	388
2014-08-18	81.79	82.02	81.56	81.75	0.0	0.0	41152.0	3365015.0	192
2014-08-17	82.7	82.92	81.33	81.75	-0.29	-0.35	167308.0	13741096.25	405
2014-08-14	83.15	84.97	81.79	82.04	-0.47	-0.57	200764.0	16762793.0	466
2014-08-13	82.02	83.61	81.56	82.51	0.49	0.6	124077.0	10221577.5	376
2014-08-12	82.47	83.38	82.02	82.02	0.2	0.24	104756.0	8637919.75	352
2014-08-11	83.38	84.51	81.56	81.82	-0.27	-0.33	287153.0	23893697.0	753
2014-08-10	82.24	86.33	81.33	82.09	-1.03	-1.24	259157.0	21556432.75	812
2014-08-07	79.06	87.01	79.06	83.12	3.71	4.67	505235.0	42733017.0	1098
2014-08-06	77.24	79.97	77.24	79.41	2.24	2.9	185312.0	14570368.5	293
2014-08-05	77.93	79.06	77.02	77.17	-0.16	-0.21	222775.0	17435001.75	345
2014-08-04	76.34	77.7	75.43	77.33	1.18	1.55	138749.0	10659186.75	235
2014-08-03	74.06	76.34	73.61	76.15	2.18	2.95	52111.0	3938595.0	179
2014-07-24	74.97	75.2	73.61	73.97	-0.11	-0.15	47219.0	3512215.25	184
2014-07-23	75.2	75.43	73.61	74.08	-1.17	-1.55	57025.0	4242492.0	186
2014-07-22	77.24	77.24	74.75	75.25	-1.09	-1.43	178265.0	13534032.75	289
2014-07-21	73.16	76.79	72.7	76.34	3.41	4.68	205337.0	15426420.0	352
2014-07-20	73.61	74.29	72.7	72.93	-1.14	-1.54	103949.0	7619334.5	155
2014-07-17	72.7	74.29	72.25	74.07	1.07	1.47	263459.0	19395582.75	320
2014-07-16	72.7	73.38	72.47	73.0	0.88	1.22	201419.0	14680407.75	392
2014-07-15	71.11	72.47	70.66	72.12	1.28	1.81	270145.0	19326685.75	461
2014-07-14	69.52	71.11	69.29	70.84	1.22	1.75	147386.0	10366723.75	252
2014-07-13	70.2	70.2	68.84	69.62	0.05	0.07	156879.0	10867217.75	281
2014-07-10	69.75	70.43	69.52	69.57	0.45	0.65	79707.0	5571755.0	255
2014-07-09	69.97	70.43	68.84	69.12	-1.32	-1.87	256348.0	17776914.5	469
2014-07-08	70.88	71.11	70.43	70.44	-0.66	-0.93	112697.0	7988219.5	168
2014-07-07	69.75	72.25	69.29	71.1	0.86	1.22	122204.0	8738348.75	263
2014-07-06	70.88	70.88	69.52	70.24	0.11	0.16	40381.0	2819736.5	161
2014-07-03	70.43	70.66	69.52	70.13	-0.67	-0.95	66951.0	4698049.75	201
2014-07-02	71.34	71.56	70.66	70.8	-0.55	-0.77	57917.0	4111485.5	150
2014-07-01	70.43	71.56	70.43	71.35	1.06	1.51	43482.0	3095727.5	123
2014-06-30	69.75	70.88	68.38	70.29	0.78	1.12	36517.0	2549554.5	152
2014-06-29	67.48	69.97	67.48	69.51	-1.16	-1.64	34277.0	2369122.75	101
2014-06-26	70.43	70.88	69.97	70.67	-0.04	-0.06	37803.0	2668406.25	109
2014-06-25	70.88	71.56	70.43	70.71	0.58	0.83	81874.0	5806246.25	176
2014-06-24	70.2	70.43	68.16	70.13	0.15	0.21	244141.0	16826610.5	332
2014-06-23	70.2	70.2	68.84	69.98	-0.78	-1.1	149029.0	10383987.0	279
2014-06-22	71.79	71.79	69.97	70.76	-0.05	-0.07	119715.0	8451745.0	260
2014-06-19	71.11	72.47	70.2	70.81	-1.89	-2.6	396734.0	28124713.75	592
2014-06-18	73.84	73.84	72.7	72.7	-0.71	-0.97	95497.0	6979205.0	256
2014-06-17	73.38	75.43	72.93	73.41	-1.71	-2.28	245871.0	18102133.5	478
2014-06-16	74.06	76.79	74.06	75.12	0.87	1.17	274430.0	20709895.25	555
2014-06-15	74.97	75.88	73.61	74.25	-2.27	-2.97	103616.0	7732339.5	292
2014-06-12	77.93	79.06	76.34	76.52	-1.62	-2.07	173031.0	13414237.5	370
2014-06-11	77.47	78.83	76.79	78.14	1.1	1.43	226966.0	17675952.5	518
2014-06-10	76.56	77.47	75.88	77.04	0.96	1.26	207570.0	15946269.25	468
2014-06-09	74.52	77.24	74.52	76.08	1.86	2.51	264468.0	20175172.75	414
2014-06-08	75.88	75.88	72.7	74.22	-1.42	-1.88	109619.0	8136553.25	278
2014-06-05	75.65	76.11	74.75	75.64	0.07	0.09	58352.0	4407628.75	177
2014-06-04	74.52	76.56	74.52	75.57	0.21	0.28	70718.0	5361183.0	227
2014-06-03	76.56	76.56	75.2	75.36	-1.09	-1.43	99051.0	7494797.0	240
2014-06-02	75.88	76.79	75.2	76.45	0.13	0.17	52069.0	3942834.75	152
2014-06-01	76.56	76.79	76.11	76.32	-0.02	-0.03	39470.0	3016123.75	161
2014-05-29	76.34	77.24	75.43	76.34	0.69	0.91	236910.0	18145479.0	302
2014-05-28	77.7	77.7	75.43	75.65	-0.92	-1.2	323441.0	24802982.75	506
2014-05-27	73.38	77.7	73.38	76.57	3.13	4.26	424060.0	32325787.0	681
2014-05-26	72.93	73.84	72.47	73.44	0.25	0.34	109952.0	8038944.25	274
2014-05-25	74.52	74.52	72.7	73.19	-1.84	-2.45	98358.0	7244034.0	238
2014-05-22	74.97	75.43	74.75	75.03	-0.31	-0.41	115754.0	8673251.25	209
2014-05-21	75.65	75.65	74.52	75.34	-0.41	-0.54	161664.0	12166677.0	344
2014-05-20	72.7	75.88	71.79	75.75	3.03	4.17	547332.0	40896863.75	980
2014-05-19	73.16	75.88	71.56	72.72	-0.39	-0.53	621026.0	45760167.0	1348
2014-05-18	69.97	76.56	69.97	73.11	3.22	4.61	1119012.0	82946624.5	1796
2014-05-15	69.29	70.2	68.61	69.89	0.05	0.07	135497.0	9380900.25	308
2014-05-14	70.88	70.88	69.52	69.84	-0.94	-1.33	80096.0	5617697.75	214
2014-05-13	70.88	71.34	70.43	70.78	0.67	0.96	141514.0	10030900.75	295
2014-05-12	69.75	72.02	69.29	70.11	0.15	0.21	463650.0	32896304.25	747
2014-05-11	69.97	71.34	69.75	69.96	0.23	0.33	393790.0	27823033.75	666
2014-05-08	68.61	69.97	68.16	69.73	1.45	2.12	110186.0	7597522.5	293
2014-05-07	68.61	68.61	68.16	68.28	-0.35	-0.51	54221.0	3703430.0	178
2014-05-06	68.84	69.07	68.38	68.63	-0.32	-0.46	66476.0	4568030.5	185
2014-05-05	68.61	69.07	68.16	68.95	0.49	0.72	79668.0	5470798.5	234
2014-05-04	69.97	70.2	68.16	68.46	-1.21	-1.74	151320.0	10454095.5	307
2014-05-01	69.29	70.43	68.16	69.67	-0.02	-0.03	124705.0	8640666.25	312
2014-04-30	70.2	70.88	69.29	69.69	-0.41	-0.58	134034.0	9339612.25	261
2014-04-29	70.66	71.79	69.97	70.1	-0.42	-0.6	116147.0	8239665.75	346
2014-04-28	71.11	71.79	69.52	70.52	-0.2	-0.28	107412.0	7579206.5	316
2014-04-27	72.7	72.93	70.43	70.72	-1.04	-1.45	125759.0	9047958.25	297
2014-04-24	69.75	72.93	69.75	71.76	2.55	3.68	742431.0	53218154.25	1026
2014-04-23	68.61	69.75	68.38	69.21	1.22	1.79	323927.0	22382131.5	477
2014-04-22	67.7	68.84	67.7	67.99	0.43	0.64	191208.0	13033039.0	350
2014-04-21	67.93	69.07	67.25	67.56	-0.32	-0.47	178140.0	12136188.0	268
2014-04-20	67.48	68.16	67.48	67.88	0.43	0.64	84436.0	5723801.75	214
2014-04-17	67.7	68.16	67.25	67.45	-0.13	-0.19	145893.0	9880776.75	313
2014-04-16	66.34	69.07	66.34	67.58	1.29	1.95	841778.0	57056536.0	956
2014-04-15	65.89	67.02	65.66	66.29	0.19	0.29	201609.0	13366672.0	378
2014-04-14	64.75	66.79	64.52	66.1	1.37	2.12	148035.0	9756343.75	319
2014-04-13	66.34	66.57	63.84	64.73	-2.06	-3.08	160494.0	10494690.0	409
2014-04-10	67.48	70.2	66.34	66.79	-1.14	-1.68	390233.0	26428707.25	772
2014-04-09	69.97	70.2	67.25	67.93	-2.27	-3.23	125055.0	8646345.75	397
2014-04-08	70.43	70.66	69.52	70.2	0.23	0.33	114286.0	8028703.25	300
2014-04-07	69.52	70.43	68.84	69.97	-0.69	-0.98	166043.0	11531630.0	400
2014-04-06	71.56	71.56	69.97	70.66	-0.68	-0.95	111524.0	7893380.75	395
2014-04-03	73.16	74.06	71.11	71.34	-1.59	-2.18	261371.0	18957813.0	644
2014-04-02	72.7	74.97	71.79	72.93	0.46	0.63	382151.0	28030020.5	846
2014-04-01	70.2	73.38	69.75	72.47	2.5	3.57	358904.0	25950615.75	797
2014-03-31	70.88	70.88	69.75	69.97	-0.91	-1.28	129069.0	9052864.0	344
2014-03-30	70.88	72.7	70.43	70.88	0.68	0.97	226193.0	16190982.5	547
2014-03-27	68.84	72.7	67.7	70.2	1.13	1.64	413955.0	29042106.75	938
2014-03-26	69.52	69.97	68.84	69.07	-0.45	-0.65	126777.0	8774788.75	326
2014-03-25	71.34	71.34	69.07	69.52	-1.59	-2.24	137152.0	9585838.25	365
2014-03-24	71.11	73.61	70.66	71.11	1.36	1.95	344434.0	24837841.0	833
2014-03-23	66.79	72.02	66.34	69.75	2.5	3.72	324413.0	22736555.75	696
2014-03-20	68.61	68.61	66.34	67.25	-0.45	-0.66	210042.0	14156135.5	389
2014-03-19	64.07	69.75	63.61	67.7	4.09	6.43	732937.0	49219493.5	1306
2014-03-18	63.84	64.29	63.16	63.61	0.45	0.71	49566.0	3158830.75	181
2014-03-17	64.75	64.98	63.16	63.16	-1.59	-2.46	71624.0	4593211.5	209
2014-03-16	63.61	65.43	63.16	64.75	0.91	1.43	154071.0	9963074.75	355
2014-03-13	62.25	65.89	61.8	63.84	1.59	2.55	912245.0	58824647.75	1381
2014-03-12	61.34	62.25	61.11	62.25	0.45	0.73	117043.0	7229240.0	253
2014-03-11	62.25	62.48	61.34	61.8	-0.45	-0.72	182787.0	11308899.5	275
2014-03-10	61.34	62.48	60.89	62.25	0.68	1.1	433762.0	26820284.25	504
2014-03-09	61.57	62.25	60.89	61.57	0.68	1.12	232172.0	14292524.0	333
2014-03-06	59.98	62.02	59.07	60.89	1.14	1.91	683647.0	41505082.0	641
2014-03-05	60.43	61.34	58.16	59.75	-0.23	-0.38	651443.0	39226231.25	864
2014-03-04	58.16	61.57	57.93	59.98	1.82	3.13	477203.0	28538483.75	732
2014-03-03	57.93	58.16	57.02	58.16	0.0	0.0	131847.0	7592819.5	267
2014-03-02	59.75	59.75	57.25	58.16	-1.82	-3.03	162945.0	9535019.75	324
2014-02-27	59.52	60.66	59.52	59.98	0.46	0.77	386743.0	23220887.25	482
2014-02-26	59.52	59.98	58.39	59.52	0.22	0.37	411312.0	24330004.75	724
2014-02-25	56.12	59.98	56.12	59.3	3.18	5.67	1213000.0	71349641.5	1665
2014-02-24	56.34	56.57	55.89	56.12	-0.45	-0.8	77214.0	4348191.5	141
2014-02-23	55.89	57.02	55.66	56.57	0.68	1.22	107469.0	6057273.0	207
2014-02-20	56.12	56.34	55.66	55.89	0.46	0.83	127719.0	7148160.25	217
2014-02-19	55.43	56.8	54.3	55.43	0.22	0.4	243916.0	13530334.25	304
2014-02-18	55.89	55.89	54.98	55.21	-0.22	-0.4	47577.0	2628736.0	134
2014-02-17	55.89	56.12	55.21	55.43	-0.91	-1.62	126881.0	7062323.25	173
2014-02-16	56.57	56.8	56.12	56.34	0.0	0.0	162451.0	9170146.5	205
2014-02-13	56.12	56.8	55.66	56.34	0.22	0.39	239609.0	13485227.75	327
2014-02-12	54.98	56.57	54.75	56.12	1.14	2.07	315493.0	17613920.0	440
2014-02-11	55.66	56.34	54.75	54.98	-0.45	-0.81	372478.0	20677136.75	502
2014-02-10	53.84	55.66	53.39	55.43	1.59	2.95	671042.0	36765084.75	863
2014-02-09	53.16	53.84	52.94	53.84	0.9	1.7	198641.0	10622375.25	284
2014-02-06	52.71	53.16	52.48	52.94	0.23	0.44	50437.0	2667255.5	112
2014-02-05	52.71	52.94	52.48	52.71	0.0	0.0	32410.0	1708078.75	78
2014-02-04	52.71	52.94	52.25	52.71	-0.23	-0.43	74668.0	3929377.75	144
2014-02-03	53.16	53.39	52.71	52.94	-0.68	-1.27	93149.0	4932482.5	161
2014-02-02	54.07	54.3	53.16	53.62	-0.22	-0.41	128777.0	6896113.75	220
2014-01-30	53.62	54.53	53.39	53.84	0.22	0.41	255446.0	13796250.5	400
2014-01-29	53.16	53.62	52.94	53.62	0.68	1.28	128514.0	6859212.25	204
2014-01-28	52.71	53.16	52.71	52.94	0.23	0.44	66169.0	3500455.25	135
2014-01-27	52.48	53.39	52.48	52.71	0.23	0.44	259229.0	13785499.0	367
2014-01-26	52.03	52.48	51.8	52.48	0.0	0.0	58271.0	3034394.25	139
2014-01-23	52.48	52.94	52.25	52.48	0.0	0.0	86205.0	4542405.25	159
2014-01-22	52.94	52.94	52.25	52.48	-0.46	-0.87	119074.0	6264525.75	185
2014-01-21	52.94	52.94	52.48	52.94	0.0	0.0	109138.0	5758345.5	206
2014-01-20	52.94	53.39	52.71	52.94	-0.45	-0.84	70187.0	3726742.5	189
2014-01-19	52.94	53.62	52.71	53.39	0.23	0.43	234025.0	12433272.5	302
2014-01-16	53.62	54.98	52.94	53.16	-0.23	-0.43	457677.0	24803195.25	750
2014-01-15	52.48	54.07	52.25	53.39	0.91	1.73	304835.0	16259326.0	478
2014-01-14	53.16	53.62	52.48	52.48	-0.23	-0.44	256189.0	13585846.0	334
2014-01-13	52.94	52.94	52.48	52.71	-0.23	-0.43	63020.0	3326268.75	138
2014-01-12	52.25	53.39	52.25	52.94	0.46	0.88	124103.0	6558453.5	250
2014-01-09	52.94	53.16	52.48	52.48	-0.46	-0.87	80901.0	4267247.75	188
2014-01-08	52.94	53.84	52.71	52.94	0.0	0.0	294887.0	15777289.25	434
2014-01-07	53.16	53.16	52.48	52.94	0.0	0.0	88312.0	4671090.0	166
2014-01-06	52.71	53.16	52.71	52.94	0.23	0.44	66373.0	3509973.75	180
2014-01-05	52.25	53.39	52.25	52.71	0.46	0.88	124243.0	6564370.25	235
2014-01-02	52.25	52.48	52.03	52.25	0.0	0.0	65943.0	3444009.25	153
2014-01-01	52.48	52.71	52.25	52.25	-0.23	-0.44	82840.0	4348733.5	123
2013-12-31	52.94	52.94	52.25	52.48	-0.46	-0.87	58531.0	3075966.5	138
2013-12-30	53.39	53.39	52.71	52.94	-0.45	-0.84	118214.0	6250532.25	187
2013-12-29	53.16	53.39	52.48	53.39	0.23	0.43	114726.0	6092381.5	217
2013-12-26	52.25	53.16	52.03	53.16	1.13	2.17	136747.0	7187934.5	252
2013-12-25	52.48	52.48	52.03	52.03	-0.45	-0.86	49121.0	2572449.0	166
2013-12-24	52.71	52.94	52.48	52.48	0.0	0.0	74518.0	3922842.0	171
2013-12-23	53.39	53.39	52.03	52.48	-0.91	-1.7	165200.0	8696703.75	314
2013-12-22	53.84	53.84	53.39	53.39	-0.23	-0.43	81285.0	4357978.0	156
2013-12-19	53.39	54.3	53.39	53.62	0.68	1.28	501186.0	27054950.5	576
2013-12-18	51.57	54.53	51.12	52.94	1.37	2.66	349148.0	18527997.0	568
2013-12-17	51.8	52.03	51.34	51.57	0.23	0.45	66927.0	3459733.25	154
2013-12-16	52.25	52.48	51.34	51.34	-1.14	-2.17	163252.0	8456453.75	364
2013-12-15	53.16	53.16	52.25	52.48	-0.68	-1.28	91306.0	4816435.75	232
2013-12-12	53.16	53.39	52.71	53.16	-0.23	-0.43	108979.0	5774114.5	228
2013-12-11	53.62	54.07	53.39	53.39	0.0	0.0	313645.0	16876063.0	369
2013-12-10	52.48	53.62	52.25	53.39	0.68	1.29	335864.0	17906974.75	471
2013-12-09	52.94	52.94	52.48	52.71	-0.23	-0.43	79320.0	4179449.0	184
2013-12-08	52.71	53.16	52.48	52.94	0.23	0.44	179891.0	9485978.5	312
2013-12-05	53.16	53.62	52.71	52.71	-0.45	-0.85	455062.0	24170008.0	428
2013-12-04	53.16	54.07	52.71	53.16	-0.91	-1.68	276938.0	14706788.5	384
2013-12-03	54.98	55.21	53.62	54.07	-0.91	-1.66	121379.0	6657116.25	230
2013-12-02	55.21	55.21	54.75	54.98	-0.45	-0.81	112437.0	6178931.5	165
2013-12-01	55.43	55.43	55.21	55.43	0.0	0.0	87910.0	4869916.25	119
2013-11-28	55.21	55.66	55.21	55.43	-0.23	-0.41	85326.0	4728457.25	154
2013-11-27	54.98	55.89	54.75	55.66	0.68	1.24	93217.0	5147470.25	167
2013-11-26	56.12	56.12	54.98	54.98	-1.14	-2.03	122950.0	6800760.75	244
2013-11-25	56.34	56.34	55.66	56.12	0.0	0.0	149400.0	8378121.5	201
2013-11-24	55.89	56.12	55.89	56.12	0.69	1.24	49692.0	2781702.5	135
2013-11-21	55.21	56.34	54.98	55.43	0.22	0.4	142242.0	7928913.0	289
2013-11-20	55.21	56.34	55.21	55.21	0.0	0.0	88051.0	4890623.5	168
2013-11-19	55.43	55.66	54.53	55.21	-0.45	-0.81	66506.0	3663446.75	159
2013-11-18	56.8	56.8	55.43	55.66	-1.14	-2.01	118146.0	6645983.0	198
2013-11-17	56.8	57.48	56.8	56.8	0.0	0.0	312103.0	17821373.25	339
2013-11-14	56.8	57.02	56.57	56.8	-0.45	-0.79	54051.0	3068870.0	110
2013-11-13	57.48	57.48	56.8	57.25	-0.23	-0.4	85219.0	4868033.0	175
2013-11-12	56.8	57.71	56.8	57.48	0.46	0.81	76552.0	4394610.75	134
2013-11-11	57.25	57.25	57.02	57.02	-0.23	-0.4	23793.0	1358373.5	75
2013-11-10	57.71	57.93	57.02	57.25	-0.46	-0.8	55867.0	3205697.0	132
2013-11-07	57.48	58.16	57.48	57.71	0.0	0.0	38409.0	2220882.25	138
2013-11-06	57.93	57.93	57.25	57.71	0.0	0.0	34236.0	1975463.5	117
2013-11-05	58.39	58.62	57.48	57.71	-0.22	-0.38	208695.0	12129040.5	300
2013-11-04	56.34	58.62	56.34	57.93	1.59	2.82	273383.0	15789499.25	358
2013-11-03	56.8	57.02	56.34	56.34	-0.46	-0.81	75213.0	4261779.0	133
2013-10-31	57.25	57.25	56.34	56.8	-0.22	-0.39	62634.0	3552894.5	161
2013-10-30	56.34	58.16	56.34	57.02	0.9	1.6	273024.0	15624059.75	422
2013-10-29	55.66	56.12	55.66	56.12	0.23	0.41	17927.0	1001459.5	92
2013-10-28	56.34	56.57	55.89	55.89	-0.23	-0.41	46453.0	2608426.25	127
2013-10-27	57.02	57.02	55.89	56.12	-0.9	-1.58	104953.0	5917783.25	217
2013-10-24	57.25	57.25	56.8	57.02	0.0	0.0	71708.0	4090786.75	127
2013-10-23	56.57	57.71	56.34	57.02	0.68	1.21	125461.0	7168668.0	209
2013-10-22	56.8	57.25	56.34	56.34	-0.23	-0.41	73198.0	4151493.5	199
2013-10-21	56.34	56.8	56.12	56.57	0.68	1.22	44609.0	2516677.75	161
2013-10-20	55.89	56.34	55.43	55.89	1.14	2.08	68340.0	3824377.25	148
2013-10-10	54.53	55.21	54.3	54.75	0.68	1.26	90011.0	4933876.0	199
2013-10-09	54.53	54.98	53.62	54.07	-0.46	-0.84	136554.0	7403058.0	310
2013-10-08	57.25	59.3	54.53	54.53	-3.63	-6.24	1060901.0	60575741.5	1185
2013-10-07	58.16	59.3	57.93	58.16	-1.14	-1.92	68077.0	3973180.25	161
2013-10-06	60.21	60.21	57.71	59.3	-0.45	-0.75	105318.0	6201039.5	266
2013-10-03	60.66	61.34	59.75	59.75	-0.46	-0.76	200797.0	12177133.0	294
2013-10-02	59.3	60.89	59.07	60.21	1.14	1.93	406800.0	24408172.75	531
2013-10-01	58.62	59.75	58.62	59.07	0.91	1.56	314352.0	18598740.0	397
2013-09-30	57.71	59.52	57.48	58.16	0.45	0.78	301801.0	17600949.75	391
2013-09-29	57.48	57.71	56.57	57.71	0.46	0.8	77622.0	4431057.0	168
2013-09-26	57.93	58.16	57.25	57.25	-0.46	-0.8	125663.0	7241525.75	174
2013-09-25	57.71	58.62	57.48	57.71	0.0	0.0	121872.0	7078566.5	278
2013-09-24	58.16	58.16	57.48	57.71	0.23	0.4	58295.0	3369649.0	126
2013-09-19	57.25	58.39	57.25	57.48	0.46	0.81	148913.0	8615994.25	326
2013-09-18	57.71	57.71	57.02	57.02	-0.69	-1.2	48130.0	2762851.0	130
2013-09-17	57.71	57.71	57.25	57.71	0.0	0.0	107613.0	6175777.5	230
2013-09-16	57.71	58.39	57.25	57.71	0.46	0.8	175457.0	10150134.75	266
2013-09-15	57.48	57.93	57.25	57.25	0.45	0.79	111563.0	6400368.5	285
2013-09-12	56.34	57.93	56.34	56.8	0.46	0.82	189526.0	10846997.0	294
2013-09-11	57.02	57.25	55.89	56.34	0.45	0.81	144716.0	8179138.0	270
2013-09-10	54.3	55.89	54.3	55.89	3.18	6.03	203600.0	11232434.5	308
2013-09-09	51.8	52.71	51.34	52.71	0.91	1.76	68041.0	3536024.25	149
2013-09-08	52.03	52.71	51.12	51.8	0.91	1.79	123443.0	6411512.75	236
2013-09-05	51.57	52.71	50.89	50.89	-1.14	-2.19	101445.0	5225244.75	261
2013-09-04	53.39	53.62	52.03	52.03	-1.81	-3.36	79486.0	4197778.75	236
2013-09-03	55.66	56.34	53.39	53.84	-1.59	-2.87	188578.0	10352399.0	419
2013-09-02	55.21	56.12	54.53	55.43	0.45	0.82	197056.0	10942984.75	342
2013-09-01	54.07	55.89	54.07	54.98	2.5	4.76	161323.0	8857177.0	321
2013-08-29	54.07	54.98	52.48	52.48	-1.14	-2.13	119830.0	6449979.75	260
2013-08-28	50.89	54.07	50.89	53.62	0.0	0.0	159962.0	8488709.25	348
2013-08-27	56.57	56.8	52.71	53.62	-4.54	-7.81	250060.0	13578996.0	504
2013-08-26	59.07	59.75	58.16	58.16	-0.91	-1.54	165269.0	9747540.25	274
2013-08-25	59.3	59.52	58.62	59.07	0.0	0.0	119654.0	7091269.25	257
2013-08-22	59.98	59.98	58.84	59.07	-0.91	-1.52	86490.0	5128339.75	249
2013-08-21	59.52	60.21	59.3	59.98	0.68	1.15	123047.0	7353963.5	275
2013-08-20	59.75	60.89	59.07	59.3	-0.68	-1.13	305528.0	18309781.75	520
2013-08-19	59.75	60.43	59.75	59.98	0.46	0.77	152563.0	9154991.75	282
2013-08-18	59.52	60.43	59.3	59.52	0.0	0.0	155688.0	9324022.0	332
2013-08-15	59.52	60.43	59.3	59.52	0.0	0.0	118913.0	7124121.25	269
2013-08-14	60.43	60.43	59.3	59.52	-0.69	-1.15	65969.0	3949778.5	198
2013-08-13	59.98	60.66	59.75	60.21	0.91	1.53	78870.0	4745000.5	264
2013-08-05	60.21	61.34	59.3	59.3	-0.22	-0.37	330946.0	19918955.5	624
2013-08-04	59.52	62.93	59.07	59.52	0.9	1.54	692163.0	42256133.0	1211
2013-08-01	58.62	59.52	57.71	58.62	0.46	0.79	182347.0	10705987.25	404
2013-07-31	59.3	59.75	58.16	58.16	-0.91	-1.54	152731.0	8987255.25	375
2013-07-30	59.98	60.21	59.07	59.07	-0.23	-0.39	121498.0	7229035.75	243
2013-07-29	59.07	60.43	58.84	59.3	0.46	0.78	381696.0	22772865.75	624
2013-07-28	57.93	59.98	57.93	58.84	1.36	2.37	673005.0	39965556.75	1182
2013-07-25	56.57	58.62	56.57	57.48	0.91	1.61	365596.0	20984032.5	458
2013-07-24	56.8	57.25	56.34	56.57	0.0	0.0	101624.0	5756101.75	204
2013-07-23	56.57	58.39	56.34	56.57	-0.23	-0.4	459955.0	26437229.0	662
2013-07-22	55.21	57.02	55.21	56.8	1.59	2.88	327138.0	18377655.75	481
2013-07-21	54.75	55.43	54.75	55.21	0.46	0.84	108362.0	5994229.0	207
2013-07-18	55.21	55.21	54.75	54.75	-0.46	-0.83	207393.0	11392820.25	275
2013-07-17	55.43	55.66	54.98	55.21	-0.22	-0.4	130371.0	7187436.75	282
2013-07-16	55.43	56.34	55.21	55.43	0.68	1.24	333047.0	18588116.0	643
2013-07-15	56.12	56.57	54.53	54.75	-2.73	-4.75	557037.0	31100935.5	942
2013-07-14	56.8	58.84	56.8	57.48	1.14	2.02	631014.0	36544128.5	877
2013-07-11	56.34	57.93	55.21	56.34	0.0	0.0	433828.0	24538759.0	810
2013-07-10	57.48	57.48	55.89	56.34	-0.91	-1.59	251736.0	14269906.75	497
2013-07-09	56.57	58.62	56.57	57.25	1.36	2.43	979030.0	56424458.0	1487
2013-07-08	54.53	57.25	53.62	55.89	1.36	2.49	927756.0	51851721.0	1302
2013-07-07	55.21	55.21	54.3	54.53	-0.22	-0.4	191439.0	10475379.75	342
2013-07-04	54.53	55.89	54.3	54.75	0.68	1.26	235645.0	12979036.75	424
2013-07-03	54.3	55.21	53.84	54.07	-0.23	-0.42	303289.0	16454504.25	474
2013-07-02	53.62	55.66	53.39	54.3	0.91	1.7	806941.0	44114502.5	1055
2013-07-01	52.48	53.84	52.48	53.39	1.14	2.18	224235.0	11928787.75	392
2013-06-30	52.48	53.16	51.8	52.25	0.0	0.0	138837.0	7291869.0	321
2013-06-26	54.07	54.3	52.25	52.25	-1.82	-3.37	277430.0	14781303.5	575
2013-06-25	51.57	54.75	51.57	54.07	2.5	4.85	939709.0	50505324.25	1261
2013-06-24	52.71	52.71	51.57	51.57	-1.37	-2.59	193371.0	10061779.75	378
2013-06-23	52.48	53.39	52.25	52.94	0.23	0.44	188952.0	9977577.25	366
2013-06-22	52.03	52.71	51.12	52.71	0.0	0.0	129660.0	6762623.5	268
2013-06-19	52.71	53.16	52.25	52.71	-0.23	-0.43	141621.0	7467924.0	326
2013-06-18	53.62	53.84	52.71	52.94	-0.22	-0.41	152770.0	8136098.5	407
2013-06-17	52.48	53.62	52.03	53.16	1.59	3.08	392809.0	20737763.25	663
2013-06-16	50.89	52.25	50.66	51.57	0.91	1.8	244048.0	12586715.75	511
2013-06-15	53.16	53.16	50.21	50.66	-3.41	-6.31	692950.0	35759651.5	1073
2013-06-12	53.39	55.43	53.16	54.07	0.91	1.71	406398.0	22152989.0	891
2013-06-11	57.48	57.48	53.16	53.16	-3.18	-5.64	856172.0	47000478.75	1619
2013-06-10	55.89	60.43	55.89	56.34	-0.46	-0.81	1212271.0	70504073.5	2421
2013-06-09	51.8	57.02	51.34	56.8	4.77	9.17	625201.0	33870373.0	739
2013-06-08	52.71	52.71	51.8	52.03	-0.22	-0.42	166607.0	8706871.0	316
2013-06-05	50.66	53.62	50.66	52.25	0.91	1.77	330995.0	17425596.75	568
2013-06-04	52.71	52.71	50.66	51.34	-1.37	-2.6	356936.0	18388935.25	611
2013-06-03	53.16	53.62	52.48	52.71	-0.68	-1.27	159400.0	8446129.0	373
2013-06-02	54.98	55.66	53.16	53.39	-1.36	-2.48	420125.0	22720566.25	714
2013-06-01	52.71	55.21	52.03	54.75	1.36	2.55	361491.0	19489309.5	531
2013-05-29	54.07	54.07	51.8	53.39	-0.68	-1.26	197071.0	10485882.5	423
2013-05-28	52.94	55.21	52.94	54.07	1.36	2.58	697110.0	37690419.25	909
2013-05-27	51.8	53.84	51.8	52.71	0.46	0.88	577718.0	30759796.0	773
2013-05-26	49.53	52.71	49.3	52.25	2.95	5.98	1100114.0	56345933.25	1187
2013-05-25	48.62	49.75	48.62	49.3	-0.23	-0.46	300222.0	14769759.25	479
2013-05-22	47.94	50.21	47.94	49.53	1.59	3.32	719939.0	35518748.25	851
2013-05-21	47.03	48.62	46.8	47.94	0.91	1.93	421401.0	20128439.75	590
2013-05-20	47.48	47.71	47.03	47.03	-0.23	-0.49	212073.0	10050065.0	313
2013-05-19	47.71	48.16	47.03	47.26	-0.45	-0.94	425483.0	20240316.0	528
2013-05-18	47.03	47.71	46.8	47.71	0.91	1.94	276481.0	13060266.5	429
2013-05-15	46.35	47.03	45.26	46.8	0.0	0.0	338506.0	15578341.9	518
2013-05-14	47.94	48.16	46.57	46.8	-1.14	-2.38	341289.0	16152050.75	520
2013-05-13	48.16	48.85	47.26	47.94	-0.68	-1.4	532682.0	25502444.75	677
2013-05-12	49.3	49.3	48.62	48.62	-0.68	-1.38	242105.0	11870949.0	429
2013-05-11	49.53	50.21	49.07	49.3	0.23	0.47	612377.0	30448149.25	896
2013-05-08	48.62	49.75	48.16	49.07	0.45	0.93	618084.0	30255370.75	832
2013-05-07	47.48	49.3	47.48	48.62	0.91	1.91	566818.0	27446632.0	815
2013-05-06	47.48	49.07	46.8	47.71	0.0	0.0	621142.0	29805906.0	723
2013-05-05	47.94	48.16	47.26	47.71	-0.45	-0.93	322595.0	15363304.0	482
2013-05-04	48.16	49.07	47.48	48.16	0.0	0.0	898877.0	43290735.0	1096
2013-05-01	46.57	48.62	46.35	48.16	1.59	3.41	896888.0	42696442.5	1107
2013-04-30	47.03	47.26	46.35	46.57	-0.46	-0.98	224411.0	10508775.0	350
2013-04-29	47.26	47.94	46.57	47.03	-0.23	-0.49	502448.0	23703095.5	700
2013-04-28	46.35	48.16	45.67	47.26	0.69	1.48	684661.0	32175668.0	859
2013-04-27	46.57	47.26	46.12	46.57	-0.23	-0.49	252896.0	11780874.0	481
2013-04-24	47.48	47.71	46.35	46.8	-0.46	-0.97	268301.0	12585579.5	437
2013-04-23	46.57	48.62	46.35	47.26	0.46	0.98	561281.0	26609529.0	858
2013-04-22	49.3	49.3	46.35	46.8	-1.82	-3.74	770240.0	36711388.5	1173
2013-04-21	48.39	49.53	47.71	48.62	0.0	0.0	760062.0	36964393.25	1129
2013-04-20	46.57	49.75	45.89	48.62	2.95	6.46	1045132.0	50081923.5	1308
2013-04-17	45.44	47.94	44.62	45.67	0.41	0.91	1443778.0	67107014.6	2054
2013-04-16	44.17	47.03	43.71	45.26	0.73	1.64	896727.0	40891154.5	1096
2013-04-15	44.53	44.62	44.07	44.53	-0.18	-0.4	217943.0	9649672.3	257
2013-04-14	44.26	44.8	44.17	44.71	0.09	0.2	185031.0	8217773.6	327
2013-04-13	45.17	45.44	44.35	44.62	-0.18	-0.4	317862.0	14246446.35	478
2013-04-10	48.39	48.85	44.17	44.8	-1.55	-3.34	1152838.0	53446130.4	1347
2013-04-09	42.71	46.35	41.98	46.35	4.09	9.68	804358.0	36465835.85	536
2013-04-08	41.71	42.89	41.71	42.26	0.91	2.2	115457.0	4905600.5	197
2013-04-07	41.35	41.53	40.89	41.35	-0.27	-0.65	73124.0	3012197.9	172
2013-04-06	42.08	42.17	40.89	41.62	-0.64	-1.51	244042.0	10071270.4	210
2013-04-03	42.08	42.26	42.08	42.26	0.28	0.67	32406.0	1364403.3	136
2013-04-02	42.26	42.53	41.8	41.98	-0.1	-0.24	73749.0	3104377.6	158
2013-04-01	43.26	43.44	42.08	42.08	-1.09	-2.52	107987.0	4628760.0	238
2013-03-31	41.98	44.07	41.98	43.17	1.37	3.28	284155.0	12294060.8	506
2013-03-30	41.8	41.98	40.99	41.8	0.0	0.0	139825.0	5818915.6	167
2013-03-27	41.8	41.98	41.8	41.8	0.0	0.0	50513.0	2113332.8	139
2013-03-26	42.17	42.17	41.62	41.8	-1.55	-3.58	171134.0	7161990.0	363
2013-03-25	42.71	43.44	42.71	43.35	0.82	1.93	195886.0	8443481.9	304
2013-03-24	43.26	43.26	42.53	42.53	-0.55	-1.28	65890.0	2824576.5	186
2013-03-23	44.07	44.26	42.89	43.08	-0.9	-2.05	210888.0	9151364.0	341
2013-03-20	44.44	44.44	43.62	43.98	-0.46	-1.04	104453.0	4591494.3	223
2013-03-19	44.71	44.71	43.98	44.44	-0.27	-0.6	132816.0	5882414.7	255
2013-03-18	44.26	44.98	43.71	44.71	0.09	0.2	159751.0	7105433.6	345
2013-03-17	44.98	45.35	44.17	44.62	-0.36	-0.8	147136.0	6573017.9	307
2013-03-16	43.8	45.26	43.8	44.98	1.36	3.12	331745.0	14779893.9	558
2013-03-13	42.26	43.62	42.26	43.62	1.36	3.22	107032.0	4607517.1	227
2013-03-12	42.26	42.71	42.17	42.26	-0.18	-0.42	127553.0	5391580.0	151
2013-03-11	42.62	43.08	42.17	42.44	-0.09	-0.21	179036.0	7638813.2	271
2013-03-10	41.8	42.71	41.44	42.53	0.73	1.75	222121.0	9389867.3	332
2013-03-09	41.35	42.17	40.89	41.8	0.72	1.75	122943.0	5119470.6	228
2013-03-06	41.26	41.26	40.8	41.08	0.37	0.91	32472.0	1330330.7	107
2013-03-05	41.26	41.35	40.53	40.71	-0.46	-1.12	27476.0	1127114.1	98
2013-03-04	41.26	41.35	40.44	41.17	-0.18	-0.44	118444.0	4838556.2	277
2013-03-03	41.71	41.89	40.89	41.35	-0.27	-0.65	76467.0	3178800.1	170
2013-03-02	41.35	42.08	41.17	41.62	0.18	0.43	131521.0	5478851.3	220
2013-02-27	41.17	41.53	41.08	41.44	0.18	0.44	94648.0	3917896.7	217
2013-02-26	40.53	41.98	40.44	41.26	0.55	1.35	198037.0	8126185.9	301
2013-02-25	40.44	40.71	40.44	40.71	0.36	0.89	99670.0	4038697.0	125
2013-02-24	40.53	40.89	40.35	40.35	-0.18	-0.44	44406.0	1799869.4	136
2013-02-23	40.17	40.62	40.17	40.53	0.45	1.12	50196.0	2031592.2	132
2013-02-20	40.35	40.44	39.99	40.08	-0.09	-0.22	64145.0	2578728.5	142
2013-02-19	40.35	40.62	39.99	40.17	-0.27	-0.67	75162.0	3029238.8	172
2013-02-18	40.89	40.89	40.26	40.44	-0.45	-1.1	97701.0	3967236.6	144
2013-02-17	40.8	40.89	40.62	40.89	-0.19	-0.46	39723.0	1620819.6	129
2013-02-16	41.35	41.53	40.89	41.08	0.0	0.0	72426.0	2976190.7	185
2013-02-13	40.89	41.62	40.8	41.08	0.19	0.46	526713.0	21754457.9	624
2013-02-12	39.99	40.89	39.8	40.89	1.0	2.51	274366.0	11047237.1	369
2013-02-11	39.26	39.99	39.26	39.89	0.81	2.07	177798.0	7063286.2	282
2013-02-10	38.99	39.8	38.99	39.08	0.28	0.72	90500.0	3572896.2	226
2013-02-09	38.99	39.08	38.71	38.8	-0.19	-0.49	68887.0	2680891.5	193
2013-02-06	39.62	39.71	38.89	38.99	-0.09	-0.23	45998.0	1799865.1	157
2013-02-05	39.53	39.71	39.08	39.08	-0.72	-1.81	70418.0	2772233.2	217
2013-02-04	39.71	39.99	39.71	39.8	-0.28	-0.7	70483.0	2805348.9	168
2013-02-03	40.53	40.53	39.99	40.08	-0.45	-1.11	49344.0	1982546.6	128
2013-02-02	40.44	40.62	40.35	40.53	0.18	0.45	88850.0	3597200.5	193
2013-01-30	40.44	40.71	40.35	40.35	-0.27	-0.66	109918.0	4460032.7	190
2013-01-29	39.99	41.08	39.71	40.62	0.73	1.83	398611.0	16174318.0	522
2013-01-28	39.99	40.62	39.71	39.89	0.09	0.23	416395.0	16671099.4	507
2013-01-27	38.89	39.99	38.89	39.8	0.72	1.84	300289.0	11853829.2	429
2013-01-26	39.35	39.44	39.08	39.08	-0.27	-0.69	74133.0	2904098.1	186
2013-01-23	39.26	39.53	39.08	39.35	0.0	0.0	111982.0	4397505.3	242
2013-01-22	39.53	39.53	39.26	39.35	-0.09	-0.23	71841.0	2833457.4	137
2013-01-21	39.89	40.17	39.08	39.44	-0.27	-0.68	206591.0	8234941.3	358
2013-01-20	39.62	39.89	39.08	39.71	0.18	0.46	122816.0	4838003.9	188
2013-01-19	39.44	39.99	39.17	39.53	0.09	0.23	67729.0	2676921.3	176
2013-01-16	39.8	39.8	39.26	39.44	-0.36	-0.9	70404.0	2773727.2	174
2013-01-15	40.08	40.08	39.44	39.8	-0.46	-1.14	70971.0	2826085.3	182
2013-01-14	40.35	40.71	39.99	40.26	-0.09	-0.22	174179.0	7044637.2	331
2013-01-13	39.62	40.8	39.53	40.35	1.0	2.54	552013.0	22210762.5	780
2013-01-12	39.53	39.53	39.17	39.35	0.09	0.23	109832.0	4321893.8	244
2013-01-09	39.35	39.44	38.99	39.26	0.0	0.0	171114.0	6715306.3	304
2013-01-08	39.53	39.62	38.8	39.26	-0.36	-0.91	181226.0	7091988.8	307
2013-01-07	39.71	39.99	39.44	39.62	-0.18	-0.45	148720.0	5897960.1	251
2013-01-06	39.89	40.35	39.35	39.8	-0.09	-0.23	305804.0	12230158.2	484
2013-01-05	38.8	39.99	38.8	39.89	1.54	4.02	503181.0	19840841.0	806
2013-01-02	37.8	38.44	37.62	38.35	0.73	1.94	333350.0	12674781.2	474
2013-01-01	37.9	38.08	37.44	37.62	0.0	0.0	230610.0	8685645.3	319
2012-12-31	37.99	37.99	37.44	37.62	-0.73	-1.9	156713.0	5912036.5	300
2012-12-30	38.8	38.8	37.99	38.35	0.55	1.46	277460.0	10640871.2	476
2012-12-29	37.9	37.99	37.53	37.8	-0.19	-0.5	146357.0	5539216.1	237
2012-12-26	38.35	38.35	37.99	37.99	-0.45	-1.17	53630.0	2043359.9	160
2012-12-25	38.62	38.62	38.35	38.44	-0.09	-0.23	57531.0	2217419.9	151
2012-12-24	38.62	39.08	38.35	38.53	-0.09	-0.23	108678.0	4217676.3	196
2012-12-23	38.71	38.89	38.17	38.62	0.0	0.0	35611.0	1373561.7	112
2012-12-22	38.62	38.8	38.44	38.62	-0.18	-0.46	28032.0	1081475.6	119
2012-12-19	38.99	39.17	38.35	38.8	-0.19	-0.49	57149.0	2216976.5	133
2012-12-18	39.35	39.71	38.71	38.99	-0.27	-0.69	57840.0	2258313.0	161
2012-12-17	39.44	39.8	39.26	39.26	-0.45	-1.13	70833.0	2795355.1	161
2012-12-16	39.89	40.53	39.53	39.71	-0.09	-0.23	187202.0	7491243.2	284
2012-12-15	39.26	40.35	39.17	39.8	0.91	2.34	341978.0	13577350.5	428
2012-12-12	38.99	39.08	38.17	38.89	0.09	0.23	147329.0	5685754.1	218
2012-12-11	38.99	39.17	38.71	38.8	-0.09	-0.23	96403.0	3751929.0	167
2012-12-10	38.99	39.08	38.71	38.89	-0.19	-0.49	69404.0	2699374.4	183
2012-12-09	38.99	39.44	38.89	39.08	0.19	0.49	225166.0	8825131.3	321
2012-12-08	39.17	39.62	38.8	38.89	-0.28	-0.71	422285.0	16554294.1	594
2012-12-05	37.26	39.35	37.26	39.17	1.91	5.13	968530.0	37364714.0	1159
2012-12-04	36.53	37.35	36.35	37.26	0.55	1.5	254580.0	9430063.8	339
2012-12-03	36.8	36.9	36.35	36.71	0.0	0.0	128307.0	4709273.4	220
2012-12-02	36.99	36.99	36.35	36.71	-0.37	-1.0	390933.0	14296237.5	506
2012-12-01	36.8	37.08	36.35	37.08	0.55	1.51	157214.0	5792367.2	263
2012-11-28	35.44	36.53	35.44	36.53	1.0	2.81	139029.0	5011449.9	224
2012-11-27	35.71	35.9	35.44	35.53	-0.28	-0.78	76960.0	2745402.6	153
2012-11-26	35.53	36.08	35.17	35.81	0.28	0.79	103225.0	3668441.2	172
2012-11-25	36.62	36.62	35.44	35.53	-1.0	-2.74	149669.0	5341046.3	242
2012-11-24	35.71	36.71	35.53	36.53	1.09	3.08	138395.0	5009665.0	233
2012-11-21	35.44	35.81	35.26	35.44	-0.27	-0.76	47600.0	1689792.0	141
2012-11-20	35.9	35.99	35.26	35.71	0.0	0.0	73846.0	2629977.9	159
2012-11-19	36.44	36.8	34.99	35.71	-0.64	-1.76	170686.0	6101813.8	263
2012-11-18	37.08	37.35	36.35	36.35	-0.55	-1.49	118951.0	4402797.6	201
2012-11-17	36.53	37.26	36.35	36.9	-0.27	-0.73	196409.0	7178367.4	297
2012-11-14	37.08	37.53	36.8	37.17	0.18	0.49	173925.0	6451268.2	235
2012-11-13	36.71	37.17	36.53	36.99	0.37	1.01	100540.0	3702666.6	211
2012-11-12	36.62	36.99	36.44	36.62	-0.09	-0.25	108687.0	3986627.1	210
2012-11-11	37.8	38.08	36.62	36.71	-1.0	-2.65	201741.0	7506781.2	362
2012-11-10	37.62	38.35	37.35	37.71	-0.37	-0.97	234381.0	8885035.8	356
2012-11-07	36.8	38.53	36.8	38.08	1.37	3.73	299204.0	11203406.6	432
2012-11-06	36.35	36.8	36.35	36.71	0.45	1.24	122318.0	4483885.9	234
2012-11-05	35.99	36.35	35.99	36.26	0.09	0.25	88058.0	3181426.4	176
2012-11-04	36.17	36.35	35.9	36.17	0.0	0.0	92868.0	3359429.0	231
2012-11-03	35.26	36.44	35.26	36.17	1.09	3.11	205762.0	7386234.8	315
2012-10-24	34.9	35.17	34.53	35.08	0.09	0.26	48368.0	1686717.0	111
2012-10-23	34.99	35.08	34.9	34.99	-0.09	-0.26	50898.0	1782790.9	106
2012-10-22	35.17	35.26	34.9	35.08	-0.09	-0.26	94297.0	3302859.9	178
2012-10-21	35.53	35.62	35.17	35.17	-0.27	-0.76	95654.0	3384985.6	196
2012-10-20	34.81	35.53	34.81	35.44	0.0	0.0	86153.0	3033672.4	207
2012-10-17	35.26	35.53	35.17	35.44	0.18	0.51	125367.0	4431593.8	266
2012-10-16	35.35	35.35	34.9	35.26	0.09	0.26	149030.0	5234496.5	227
2012-10-15	34.9	35.26	34.81	35.17	0.36	1.03	191550.0	6703914.1	300
2012-10-14	35.44	35.62	34.71	34.81	-0.9	-2.52	118147.0	4160426.3	220
2012-10-13	36.99	36.99	35.44	35.71	-1.28	-3.46	100910.0	3641756.3	227
2012-10-10	37.26	37.26	36.8	36.99	-0.36	-0.96	80413.0	2976624.6	141
2012-10-09	37.44	37.53	37.08	37.35	-0.09	-0.24	72063.0	2688386.6	155
2012-10-08	37.71	37.71	37.08	37.44	-0.36	-0.95	93333.0	3490801.2	181
2012-10-07	38.35	38.35	37.53	37.8	-0.55	-1.43	124141.0	4705588.1	246
2012-10-06	37.71	38.62	37.71	38.35	1.0	2.68	305273.0	11669010.4	454
2012-10-03	37.26	37.9	37.08	37.35	-0.09	-0.24	144472.0	5406500.0	241
2012-10-02	37.71	37.99	37.26	37.44	-0.09	-0.24	127328.0	4780303.8	214
2012-10-01	37.08	37.71	36.71	37.53	0.63	1.71	103353.0	3854817.1	220
2012-09-30	36.62	37.53	36.08	36.9	0.1	0.27	160511.0	5884105.8	254
2012-09-29	37.26	37.9	36.8	36.8	-0.64	-1.71	115195.0	4308702.5	223
2012-09-26	38.99	39.17	37.44	37.44	-1.82	-4.64	129308.0	4975571.8	245
2012-09-25	39.08	39.53	38.8	39.26	0.09	0.23	64003.0	2506576.8	175
2012-09-24	39.53	39.53	38.62	39.17	-0.36	-0.91	79544.0	3101605.4	222
2012-09-22	40.35	40.44	39.08	39.53	-0.82	-2.03	266919.0	10572337.9	383
2012-09-19	41.8	41.8	39.99	40.35	-1.09	-2.63	297339.0	12123878.7	368
2012-09-18	42.08	42.71	41.44	41.44	-0.45	-1.07	361594.0	15262853.7	468
2012-09-17	41.08	42.44	41.08	41.89	0.81	1.97	644168.0	26912421.9	738
2012-09-16	40.8	41.53	40.71	41.08	0.19	0.46	231053.0	9522900.7	380
2012-09-15	41.26	41.35	40.89	40.89	0.0	0.0	99927.0	4097931.3	233
2012-09-12	40.71	40.99	40.35	40.89	0.18	0.44	240568.0	9805800.5	310
2012-09-11	40.89	41.08	40.62	40.71	-0.18	-0.44	178696.0	7304947.5	322
2012-09-10	41.17	41.17	40.53	40.89	0.0	0.0	234737.0	9600475.5	380
2012-09-09	40.8	41.17	40.53	40.89	0.18	0.44	243582.0	9960960.8	325
2012-09-08	40.8	41.17	40.26	40.71	0.54	1.34	352187.0	14373621.5	515
2012-09-05	40.62	40.62	40.08	40.17	-0.27	-0.67	163654.0	6600905.8	303
2012-09-04	40.8	40.8	39.8	40.44	-0.36	-0.88	392453.0	15769119.2	524
2012-09-03	41.35	41.98	40.62	40.8	-0.28	-0.68	501077.0	20682168.5	740
2012-09-02	40.08	41.8	40.08	41.08	1.19	2.98	1132754.0	46372535.5	1303
2012-09-01	40.17	40.35	39.53	39.89	0.36	0.91	357173.0	14298917.7	420
2012-08-29	39.35	40.62	39.35	39.53	0.73	1.88	699689.0	27915541.3	987
2012-08-28	38.71	39.53	38.71	38.8	-0.09	-0.23	307429.0	11991052.3	440
2012-08-27	39.08	39.26	38.71	38.89	-0.1	-0.26	190606.0	7425448.6	303
2012-08-26	38.8	39.08	38.8	38.99	-0.27	-0.69	68058.0	2652579.1	187
2012-08-25	39.26	39.62	38.35	39.26	1.0	2.61	142409.0	5570690.5	288
2012-08-15	37.53	39.26	37.53	38.26	0.73	1.95	152397.0	5907527.0	295
2012-08-14	37.99	38.08	37.53	37.53	-0.37	-0.98	41422.0	1565273.5	141
2012-08-13	38.71	38.8	37.9	37.9	-0.36	-0.94	125779.0	4832931.3	234
2012-08-12	38.44	38.89	38.17	38.26	-0.45	-1.16	90697.0	3491653.9	200
2012-08-11	38.89	39.35	38.26	38.71	-0.28	-0.72	93232.0	3617838.5	241
2012-08-08	39.62	39.62	38.99	38.99	-0.63	-1.59	100370.0	3942495.4	269
2012-08-07	39.8	40.8	39.53	39.62	0.18	0.46	179278.0	7152851.3	326
2012-08-06	38.99	40.44	38.62	39.44	0.45	1.15	423650.0	16782445.6	584
2012-08-05	38.89	39.35	38.62	38.99	0.0	0.0	127536.0	4969704.6	246
2012-08-04	38.89	39.8	38.89	38.99	0.82	2.15	333447.0	13079088.6	468
2012-08-01	38.26	39.08	37.71	38.17	-0.09	-0.24	157523.0	6048229.3	317
2012-07-31	37.62	39.08	36.99	38.26	0.64	1.7	476319.0	18152597.3	592
2012-07-30	35.9	38.26	35.9	37.62	1.72	4.79	448138.0	16794333.6	537
2012-07-29	35.44	35.99	35.17	35.9	0.64	1.82	178560.0	6352041.3	296
2012-07-28	35.62	35.62	35.08	35.26	0.18	0.51	220180.0	7780606.1	288
2012-07-25	34.35	35.35	34.35	35.08	0.46	1.33	109338.0	3831958.1	204
2012-07-24	34.53	34.71	34.35	34.62	0.09	0.26	48126.0	1661561.3	97
2012-07-23	34.71	34.71	34.35	34.53	-0.28	-0.8	74113.0	2559539.7	112
2012-07-22	34.99	35.17	34.81	34.81	-0.18	-0.51	72577.0	2541925.8	140
2012-07-21	34.9	35.08	34.62	34.99	0.09	0.26	124132.0	4326743.7	236
2012-07-18	33.62	35.26	33.62	34.9	1.18	3.5	253450.0	8749713.8	411
2012-07-17	34.35	34.99	33.62	33.72	-0.72	-2.09	209357.0	7228919.3	315
2012-07-16	36.08	36.08	34.35	34.44	-1.27	-3.56	325278.0	11338046.9	452
2012-07-15	36.99	36.99	35.71	35.71	-1.46	-3.93	268557.0	9714297.1	395
2012-07-14	37.35	37.44	36.53	37.17	0.0	0.0	269013.0	9948477.1	365
2012-07-11	37.9	38.44	36.62	37.17	-1.0	-2.62	259200.0	9670552.1	484
2012-07-10	38.99	40.44	38.17	38.17	-1.18	-3.0	468194.0	18443667.2	758
2012-07-09	38.44	40.89	37.71	39.35	1.18	3.09	1583214.0	62197514.1	2002
2012-07-08	35.08	38.17	34.99	38.17	3.46	9.97	913400.0	33599707.8	961
2012-07-07	34.44	34.99	33.9	34.71	0.54	1.58	229593.0	7928576.2	342
2012-07-04	33.81	34.62	33.81	34.17	0.18	0.53	121430.0	4158061.0	228
2012-07-03	33.72	34.44	33.53	33.99	0.37	1.1	268268.0	9115298.7	338
2012-07-02	33.08	34.17	33.08	33.62	0.72	2.19	277711.0	9352785.5	443
2012-07-01	32.17	32.9	31.99	32.9	0.73	2.27	162920.0	5307397.9	257
2012-06-30	32.35	32.62	32.08	32.17	0.27	0.85	123931.0	4005935.8	194
2012-06-27	33.17	33.17	31.35	31.9	-1.45	-4.35	116274.0	3744670.3	221
2012-06-26	32.99	33.44	32.9	33.35	0.36	1.09	131763.0	4367788.4	193
2012-06-25	33.26	33.81	32.99	32.99	-0.82	-2.43	140407.0	4695600.6	265
2012-06-24	34.35	34.44	32.72	33.81	-0.72	-2.09	172231.0	5771742.4	296
2012-06-23	34.53	35.17	34.26	34.53	-0.37	-1.06	206128.0	7178838.7	302
2012-06-20	34.71	35.71	34.71	34.9	0.28	0.81	251979.0	8838133.2	292
2012-06-19	34.71	35.17	34.44	34.62	-0.28	-0.8	148334.0	5145690.4	249
2012-06-18	33.62	35.35	33.44	34.9	1.64	4.93	377684.0	12912423.6	323
2012-06-17	33.08	33.72	33.08	33.26	0.09	0.27	164345.0	5461709.9	211
2012-06-16	33.26	33.35	31.81	33.17	0.36	1.1	197473.0	6472779.1	286
2012-06-13	32.81	33.53	32.62	32.81	0.09	0.28	173244.0	5721770.7	244
2012-06-12	32.72	33.17	32.72	32.72	-0.45	-1.36	103549.0	3410743.8	146
2012-06-11	33.53	33.62	33.17	33.17	0.09	0.27	169200.0	5641377.7	221
2012-06-10	31.81	33.9	31.81	33.08	1.27	3.99	385055.0	12716522.2	537
2012-06-09	31.99	32.08	31.35	31.81	0.37	1.18	104956.0	3341118.1	182
2012-06-06	32.72	32.81	30.99	31.44	-1.09	-3.35	90671.0	2931501.8	225
2012-06-05	33.08	33.08	32.08	32.53	-0.09	-0.28	126800.0	4138215.0	262
2012-06-04	32.72	32.9	32.26	32.62	-0.28	-0.85	94302.0	3082496.2	177
2012-06-03	32.08	33.08	32.08	32.9	0.55	1.7	243303.0	7969770.8	245
2012-06-02	32.17	33.62	32.17	32.35	-3.36	-9.41	781035.0	25618953.6	760
2012-05-30	37.08	37.08	35.71	35.71	-1.55	-4.16	120421.0	4379333.0	231
2012-05-29	37.62	37.62	37.08	37.26	-0.18	-0.48	54672.0	2040998.4	162
2012-05-28	37.44	37.62	37.26	37.44	0.18	0.48	60026.0	2243216.8	132
2012-05-27	37.53	37.71	37.26	37.26	-0.36	-0.96	28071.0	1050781.9	106
2012-05-26	37.44	37.9	37.44	37.62	0.0	0.0	29668.0	1118777.8	105
2012-05-23	37.9	37.9	37.35	37.62	-0.55	-1.44	42134.0	1586697.9	152
2012-05-22	37.8	38.35	37.8	38.17	0.55	1.46	133027.0	5077427.2	207
2012-05-21	37.35	37.71	37.26	37.62	0.27	0.72	58124.0	2179107.9	141
2012-05-20	37.26	37.71	37.17	37.35	0.27	0.73	54278.0	2029137.7	189
2012-05-19	36.35	37.26	36.35	37.08	-0.18	-0.48	35893.0	1324717.5	148
2012-05-16	37.26	37.35	36.71	37.26	-0.09	-0.24	39516.0	1467383.5	105
2012-05-15	36.71	37.62	36.71	37.35	0.55	1.49	67558.0	2511250.3	160
2012-05-14	37.26	37.26	36.44	36.8	-0.55	-1.47	51709.0	1909973.6	170
2012-05-13	38.35	38.44	37.35	37.35	-0.91	-2.38	98938.0	3758532.1	264
2012-05-12	38.35	38.62	36.35	38.26	-0.73	-1.87	198511.0	7394343.5	331
2012-05-09	39.99	39.99	38.89	38.99	-1.18	-2.94	93087.0	3659572.1	213
2012-05-08	40.53	40.53	40.08	40.17	-0.36	-0.89	110434.0	4442446.7	210
2012-05-07	40.89	40.89	39.99	40.53	-0.36	-0.88	91759.0	3692860.9	209
2012-05-06	41.35	41.53	40.8	40.89	-0.19	-0.46	127353.0	5240650.1	250
2012-05-05	41.35	41.53	40.99	41.08	-1.09	-2.58	140639.0	5797004.8	265
2012-05-02	42.53	42.53	41.98	42.17	0.09	0.21	150189.0	6348666.2	275
2012-05-01	41.26	42.35	41.17	42.08	1.09	2.66	261056.0	10929484.9	519
2012-04-30	41.44	41.53	40.8	40.99	-0.54	-1.3	102628.0	4215791.4	243
2012-04-29	42.17	42.17	41.44	41.53	-0.55	-1.31	124015.0	5178347.7	304
2012-04-28	42.26	42.35	41.98	42.08	0.1	0.24	99547.0	4200057.7	282
2012-04-25	42.53	42.71	41.98	41.98	0.18	0.43	217563.0	9227659.4	468
2012-04-24	41.8	41.98	41.26	41.8	0.27	0.65	117540.0	4903578.7	292
2012-04-23	41.62	41.71	41.17	41.53	-0.27	-0.65	90296.0	3738763.4	251
2012-04-22	42.71	42.8	41.44	41.8	-0.91	-2.13	359822.0	15087324.1	601
2012-04-21	43.17	43.35	42.53	42.71	0.36	0.85	337764.0	14483921.4	523
2012-04-18	40.26	43.62	40.17	42.35	2.36	5.9	1180957.0	50179661.0	1423
2012-04-17	39.17	39.99	39.17	39.99	1.1	2.83	126313.0	5009335.4	274
2012-04-16	38.99	39.08	38.17	38.89	-0.28	-0.71	123312.0	4771205.0	277
2012-04-15	39.17	39.62	39.08	39.17	-0.09	-0.23	117258.0	4605387.6	259
2012-04-14	39.8	40.08	39.17	39.26	-0.36	-0.91	251562.0	9999464.7	428
2012-04-11	40.89	40.89	39.08	39.62	-1.73	-4.18	531383.0	21037773.7	674
2012-04-10	42.17	42.35	41.35	41.35	-0.73	-1.73	250415.0	10477496.8	426
2012-04-09	41.53	42.17	40.99	42.08	0.91	2.21	174655.0	7228007.6	400
2012-04-08	43.08	43.26	39.17	41.17	-1.81	-4.21	277423.0	11581823.1	553
2012-04-07	42.98	43.08	42.71	42.98	-0.1	-0.23	157455.0	6759387.0	298
2012-04-04	43.53	43.53	42.89	43.08	-0.45	-1.03	150232.0	6483644.4	348
2012-04-03	42.98	43.53	42.53	43.53	-1.0	-2.25	310602.0	13430485.1	598
2012-04-02	44.62	44.8	44.35	44.53	-0.09	-0.2	250760.0	11178137.3	514
2012-04-01	44.89	44.98	44.53	44.62	-0.45	-1.0	239008.0	10695025.7	419
2012-03-31	44.98	45.17	44.89	45.07	0.18	0.4	208651.0	9400911.8	433
2012-03-28	44.62	45.07	44.26	44.89	0.36	0.81	226794.0	10149891.3	534
2012-03-27	44.89	44.89	44.53	44.53	-0.18	-0.4	177713.0	7938069.1	384
2012-03-26	45.44	45.44	44.62	44.71	-0.46	-1.02	493590.0	22179063.5	706
2012-03-25	45.67	45.89	45.17	45.17	-0.5	-1.09	256544.0	11641323.85	509
2012-03-24	44.71	45.89	44.62	45.67	1.05	2.35	398023.0	18072638.9	647
2012-03-21	44.8	44.8	44.35	44.62	0.27	0.61	468642.0	20874885.2	455
2012-03-20	44.89	44.89	44.07	44.35	-0.27	-0.61	345567.0	15321189.5	629
2012-03-19	45.44	45.89	44.62	44.62	-0.82	-1.8	531264.0	24028017.45	698
[truncated: 913 more rows]
