# Supplementary material for: Effective short-term forecasts of Saudi stock price trends using technical indicators and large-scale multivariate time series
Source: PeerJ Comput Sci. 2023 Jan 6;9:e1205. doi: 10.7717/peerj-cs.1205 (PMC10280263; doi:10.7717/peerj-cs.1205)
Supplement: Supplemental Information 3 [file peerj-cs-09-1205-s003.zip › TASI Dataset 2021/GULF UNION_8120.csv]

date	open	high	low	close	change	change_percent	volume_traded	value_traded_SAR	number_trades
2020-03-19	8.61	9.0	8.61	9.0	0.12	1.35	53573.0	478805.3	152
2020-03-18	8.99	9.12	8.88	8.88	0.07	0.79	63492.0	568762.47	147
2020-03-17	8.71	8.89	8.7	8.81	0.13	1.5	104304.0	915049.11	201
2020-03-16	8.62	8.96	8.62	8.68	-0.42	-4.62	77645.0	685853.65	149
2020-03-15	9.31	9.31	9.0	9.1	0.1	1.11	99219.0	900844.27	159
2020-03-12	9.06	9.15	8.8	9.0	-0.37	-3.95	150700.0	1359009.48	308
2020-03-11	9.59	9.8	9.37	9.37	-0.33	-3.4	167081.0	1601684.34	311
2020-03-10	9.68	9.76	9.25	9.7	0.52	5.66	258192.0	2468993.13	393
2020-03-09	9.17	9.7	9.17	9.18	-1.0	-9.82	153212.0	1409265.94	303
2020-03-08	10.34	10.5	10.18	10.18	-1.12	-9.91	155051.0	1589372.74	289
2020-03-05	11.62	11.7	11.2	11.3	-0.26	-2.25	264872.0	3030629.94	374
2020-03-04	11.4	11.58	11.4	11.56	-0.02	-0.17	106290.0	1222094.6	215
2020-03-03	11.4	11.7	11.4	11.58	0.34	3.02	146529.0	1688657.16	373
2020-03-02	11.88	11.88	11.24	11.24	-0.26	-2.26	102680.0	1189740.14	230
2020-03-01	11.96	12.14	11.5	11.5	-0.86	-6.96	191153.0	2233524.5	362
2020-02-27	12.64	12.78	12.32	12.36	-0.84	-6.36	473395.0	5965257.0	709
2020-02-26	11.86	13.2	11.86	13.2	1.0	8.2	129620.0	1600895.28	208
2020-02-25	12.04	12.22	11.96	12.2	-0.08	-0.65	109712.0	1326047.48	138
2020-02-24	12.5	12.62	12.28	12.28	-0.38	-3.0	107886.0	1342505.52	135
2020-02-23	12.8	12.8	12.62	12.66	-0.16	-1.25	96521.0	1225187.76	190
2020-02-20	12.64	12.84	12.64	12.82	0.22	1.75	122235.0	1556990.8	186
2020-02-19	12.64	12.64	12.58	12.6	0.1	0.8	22705.0	285901.98	69
2020-02-18	12.56	12.56	12.5	12.5	0.0	0.0	67364.0	843877.14	61
2020-02-17	12.62	12.76	12.5	12.5	-0.06	-0.48	85917.0	1083818.98	160
2020-02-16	12.42	12.94	12.4	12.56	0.26	2.11	199074.0	2518530.78	330
2020-02-13	12.42	12.42	12.3	12.3	-0.22	-1.76	50168.0	620453.42	74
2020-02-12	12.62	12.62	12.42	12.52	0.0	0.0	28345.0	353711.58	54
2020-02-11	12.5	12.76	12.5	12.52	-0.04	-0.32	98973.0	1247937.1	129
2020-02-10	12.5	12.62	12.5	12.56	0.14	1.13	57832.0	726644.2	104
2020-02-09	12.72	12.72	12.2	12.42	-0.28	-2.2	100104.0	1248756.02	176
2020-02-06	12.72	12.76	12.6	12.7	-0.1	-0.78	54671.0	694242.36	91
2020-02-05	12.92	12.98	12.8	12.8	0.02	0.16	73128.0	942734.5	122
2020-02-04	12.94	12.94	12.72	12.78	0.0	0.0	99730.0	1275359.68	154
2020-02-03	12.82	12.84	12.7	12.78	0.04	0.31	103840.0	1326438.78	161
2020-02-02	13.0	13.1	12.74	12.74	-0.44	-3.34	100932.0	1304377.38	187
2020-01-30	13.2	13.3	13.04	13.18	0.02	0.15	122713.0	1621633.88	222
2020-01-29	12.88	13.16	12.86	13.16	0.44	3.46	112501.0	1464596.2	266
2020-01-28	12.84	12.92	12.72	12.72	-0.2	-1.55	103244.0	1321997.24	218
2020-01-27	13.1	13.16	12.8	12.92	-0.18	-1.37	157016.0	2046198.04	240
2020-01-26	13.2	13.3	13.1	13.1	-0.26	-1.95	145654.0	1919342.76	208
2020-01-23	13.4	13.56	13.16	13.36	-0.04	-0.3	247886.0	3315159.08	324
2020-01-22	13.54	13.66	13.38	13.4	0.02	0.15	304463.0	4117009.46	419
2020-01-21	13.28	13.4	13.1	13.38	0.14	1.06	190300.0	2527019.94	260
2020-01-20	13.32	13.44	13.14	13.24	-0.16	-1.19	295365.0	3917347.62	381
2020-01-19	13.2	13.54	13.1	13.4	0.34	2.6	679448.0	9051600.84	760
2020-01-16	12.84	13.06	12.8	13.06	0.26	2.03	314983.0	4077958.14	361
2020-01-15	12.74	12.96	12.72	12.8	0.1	0.79	470782.0	6047395.76	433
2020-01-14	12.68	12.76	12.6	12.7	0.12	0.95	185640.0	2356135.84	201
2020-01-13	12.56	12.72	12.5	12.58	0.02	0.16	299589.0	3772999.02	284
2020-01-12	12.6	12.7	12.48	12.56	0.06	0.48	219772.0	2762795.84	358
2020-01-09	12.2	12.5	12.2	12.5	0.4	3.31	172677.0	2128365.54	309
2020-01-08	12.2	12.24	11.8	12.1	-0.3	-2.42	286666.0	3460351.24	319
2020-01-07	12.5	12.6	12.3	12.4	-0.04	-0.32	233398.0	2913982.32	311
2020-01-06	12.56	12.76	12.3	12.44	-0.2	-1.58	319535.0	3985537.32	464
2020-01-05	12.8	13.0	12.64	12.64	-0.56	-4.24	209591.0	2686737.72	397
2020-01-02	13.26	13.48	13.08	13.2	0.06	0.46	225913.0	3001069.42	295
2020-01-01	13.0	13.3	12.98	13.14	0.24	1.86	253601.0	3329724.7	415
2019-12-31	13.36	13.36	12.9	12.9	-0.4	-3.01	221447.0	2889754.66	337
2019-12-30	13.5	13.58	13.1	13.3	-0.1	-0.75	304264.0	4063252.86	419
2019-12-29	12.9	13.5	12.4	13.4	0.6	4.69	600298.0	7895854.66	707
2019-12-26	12.8	12.84	12.7	12.8	-0.02	-0.16	284310.0	3629731.3	432
2019-12-25	13.0	13.42	12.76	12.82	-0.2	-1.54	810795.0	10662119.58	911
2019-12-24	12.82	13.16	12.8	13.02	0.2	1.56	776906.0	10076445.18	769
2019-12-23	12.68	12.92	12.66	12.82	0.2	1.58	538375.0	6879069.56	586
2019-12-22	12.26	12.84	12.2	12.62	0.4	3.27	384142.0	4842640.78	523
2019-12-19	12.4	12.5	12.1	12.22	0.0	0.0	311710.0	3826838.42	374
2019-12-18	12.0	12.7	12.0	12.22	0.3	2.52	545550.0	6721633.34	634
2019-12-17	11.96	12.02	11.88	11.92	0.1	0.85	246856.0	2948815.02	225
2019-12-16	11.8	11.84	11.72	11.82	0.02	0.17	44141.0	521095.22	78
2019-12-15	11.8	11.8	11.74	11.8	-0.02	-0.17	85347.0	1005164.18	118
2019-12-12	11.96	11.96	11.8	11.82	-0.14	-1.17	47854.0	568356.62	75
2019-12-11	12.0	12.02	11.9	11.96	0.02	0.17	147311.0	1764554.14	128
2019-12-10	11.92	12.0	11.88	11.94	-0.04	-0.33	132998.0	1585739.42	137
2019-12-09	11.92	12.3	11.92	11.98	0.0	0.0	247547.0	2990607.3	308
2019-12-08	11.92	12.0	11.9	11.98	0.0	0.0	200631.0	2399868.5	130
2019-12-05	11.88	12.0	11.88	11.98	0.08	0.67	120473.0	1439330.34	102
2019-12-04	11.64	11.9	11.6	11.9	0.12	1.02	196717.0	2294228.78	189
2019-12-03	12.02	12.02	11.78	11.78	-0.22	-1.83	73103.0	870521.34	88
2019-12-02	12.04	12.18	11.8	12.0	-0.2	-1.64	333306.0	3982825.02	283
2019-12-01	12.0	12.3	12.0	12.2	0.1	0.83	161274.0	1963457.32	205
2019-11-28	11.6	12.2	11.6	12.1	0.7	6.14	223310.0	2648552.84	337
2019-11-27	11.52	11.8	11.36	11.4	-0.1	-0.87	112275.0	1297676.34	113
2019-11-26	11.42	11.98	11.22	11.5	0.22	1.95	161787.0	1875312.2	254
2019-11-25	11.7	11.7	11.28	11.28	-0.46	-3.92	81690.0	940738.62	103
2019-11-24	12.08	12.1	11.72	11.74	-0.34	-2.81	191475.0	2282008.66	159
2019-11-21	12.3	12.3	12.0	12.08	-0.22	-1.79	174292.0	2108451.52	117
2019-11-20	12.36	12.48	12.0	12.3	0.1	0.82	267058.0	3271366.86	231
2019-11-19	12.06	12.44	11.54	12.2	0.04	0.33	398814.0	4859599.6	382
2019-11-18	11.16	12.18	11.14	12.16	1.08	9.75	613502.0	7193067.08	452
2019-11-17	11.06	11.08	11.02	11.08	-0.22	-1.95	19446.0	215480.72	63
2019-11-14	11.3	11.3	11.3	11.3	0.0	0.0	130636.0	1474267.08	51
2019-11-13	11.56	11.6	11.3	11.3	-0.28	-2.42	87420.0	1003165.32	105
2019-11-12	11.4	11.58	11.36	11.58	0.2	1.76	65691.0	751563.52	91
2019-11-11	11.7	11.8	11.36	11.38	0.02	0.18	359838.0	4165500.82	337
2019-11-10	11.2	11.5	11.2	11.36	0.16	1.43	128524.0	1455773.04	129
2019-11-07	11.12	11.2	11.06	11.2	0.08	0.72	74788.0	831701.46	105
2019-11-06	11.1	11.2	11.08	11.12	0.12	1.09	55907.0	622531.72	120
2019-11-05	10.9	11.2	10.9	11.0	0.2	1.85	103275.0	1141996.7	117
2019-11-04	10.76	10.8	10.76	10.8	0.08	0.75	27714.0	298502.02	64
2019-11-03	10.68	10.9	10.68	10.72	-0.18	-1.65	90468.0	972819.44	111
2019-10-31	11.22	11.22	10.82	10.9	-0.3	-2.68	190319.0	2096235.66	171
2019-10-30	10.94	11.58	10.94	11.2	0.4	3.7	213665.0	2410660.06	217
2019-10-29	11.1	11.1	10.7	10.8	-0.5	-4.42	158945.0	1739327.0	172
2019-10-28	11.38	11.4	11.3	11.3	-0.24	-2.08	78583.0	891234.92	115
2019-10-27	11.4	11.54	11.28	11.54	-0.04	-0.35	262528.0	2994690.3	294
2019-10-24	11.38	11.72	11.26	11.58	0.22	1.94	258112.0	2967581.48	235
2019-10-23	11.46	11.54	11.32	11.36	-0.02	-0.18	147110.0	1678759.54	154
2019-10-22	11.06	11.62	11.0	11.38	0.38	3.45	552879.0	6279622.18	503
2019-10-21	10.68	11.08	10.64	11.0	0.38	3.58	134328.0	1467944.34	188
2019-10-20	10.5	10.86	10.48	10.62	0.3	2.91	127509.0	1358109.42	122
2019-10-17	10.4	10.46	10.3	10.32	-0.08	-0.77	98974.0	1024010.14	101
2019-10-16	10.44	10.44	10.12	10.4	-0.2	-1.89	67262.0	691131.02	96
2019-10-15	10.6	10.98	10.6	10.6	0.0	0.0	28113.0	301679.32	70
2019-10-14	10.42	10.8	10.02	10.6	-0.2	-1.85	41083.0	430195.52	74
2019-10-13	10.1	11.0	10.1	10.8	-0.04	-0.37	66775.0	713384.98	103
2019-10-10	10.84	10.84	10.84	10.84	-0.14	-1.28	9924.0	107648.56	25
2019-10-09	11.04	11.06	10.84	10.98	-0.02	-0.18	56878.0	625465.68	75
2019-10-08	11.0	11.0	10.9	11.0	-0.12	-1.08	70438.0	772883.56	56
2019-10-07	11.12	11.24	11.1	11.12	-0.04	-0.36	43917.0	489356.16	47
2019-10-06	11.28	11.28	11.14	11.16	0.06	0.54	46869.0	523921.8	44
2019-10-03	11.2	11.2	11.1	11.1	-0.12	-1.07	19680.0	219171.78	37
2019-10-02	11.3	11.3	11.22	11.22	-0.08	-0.71	41082.0	463411.3	51
2019-10-01	11.2	11.32	11.2	11.3	0.14	1.25	100295.0	1129929.36	177
2019-09-30	11.2	11.24	11.16	11.16	-0.02	-0.18	75069.0	840869.04	98
2019-09-29	11.1	11.2	11.06	11.18	0.14	1.27	96193.0	1069846.46	148
2019-09-26	11.16	11.18	11.02	11.04	-0.12	-1.08	68594.0	759510.32	91
2019-09-25	11.2	11.2	11.14	11.16	-0.02	-0.18	32669.0	363546.38	58
2019-09-24	11.1	11.26	11.1	11.18	0.18	1.64	160502.0	1796811.66	173
2019-09-22	10.98	11.06	10.8	11.0	0.28	2.61	84496.0	926917.4	148
2019-09-19	10.84	10.84	10.62	10.72	-0.12	-1.11	43539.0	469813.32	60
2019-09-18	10.8	11.0	10.8	10.84	0.04	0.37	33418.0	363876.08	101
2019-09-17	10.88	10.94	10.78	10.8	0.02	0.19	102316.0	1108529.12	95
2019-09-16	10.92	11.06	10.78	10.78	-0.1	-0.92	123001.0	1344514.06	135
2019-09-15	10.7	10.9	10.7	10.88	-0.22	-1.98	45230.0	490997.2	64
2019-09-12	11.1	11.14	10.92	11.1	0.0	0.0	57639.0	638218.28	80
2019-09-11	10.9	11.3	10.9	11.1	0.06	0.54	137957.0	1533756.26	267
2019-09-10	11.18	11.18	10.92	11.04	-0.14	-1.25	192531.0	2126612.88	146
2019-09-09	11.24	11.24	11.14	11.18	-0.12	-1.06	111363.0	1245837.0	145
2019-09-08	11.34	11.4	11.3	11.3	-0.04	-0.35	143306.0	1625436.36	157
2019-09-05	11.38	11.38	11.2	11.34	0.12	1.07	192639.0	2176546.78	264
2019-09-04	11.22	11.32	11.22	11.22	0.04	0.36	84545.0	952831.6	184
2019-09-03	11.04	11.3	11.04	11.18	0.14	1.27	121249.0	1357142.96	380
2019-09-02	10.9	11.04	10.9	11.04	0.24	2.22	74171.0	812734.7	67
2019-09-01	10.9	10.92	10.8	10.8	-0.2	-1.82	25389.0	276187.04	102
2019-08-29	11.0	11.0	11.0	11.0	0.0	0.0	7067.0	77653.92	52
2019-08-28	11.0	11.0	10.9	11.0	0.1	0.92	27034.0	296205.78	62
2019-08-27	11.0	11.1	10.9	10.9	-0.12	-1.09	97569.0	1074149.06	83
2019-08-26	10.96	11.4	10.96	11.02	0.22	2.04	121245.0	1352060.54	221
2019-08-25	11.0	11.0	10.5	10.8	-0.28	-2.53	111858.0	1210391.3	161
2019-08-22	11.0	11.1	11.0	11.08	-0.2	-1.77	69343.0	764700.54	112
2019-08-21				11.28	0.0	0.0	8196.0	91311.06	56
2019-08-20	11.3	11.32	11.26	11.28	0.06	0.53	78098.0	881630.68	76
2019-08-19	11.4	11.46	11.22	11.22	-0.08	-0.71	80425.0	913117.44	122
2019-08-18	11.22	11.38	11.2	11.3	0.12	1.07	86421.0	973710.24	100
2019-08-08	11.4	11.4	11.0	11.18	-0.28	-2.44	184181.0	2051561.32	251
2019-08-07	11.24	11.46	11.24	11.46	0.26	2.32	84810.0	963124.48	79
2019-08-06	11.02	11.26	11.02	11.2	-0.1	-0.88	50159.0	559280.92	64
2019-08-05	11.38	11.4	11.26	11.3	0.06	0.53	29226.0	330603.76	80
2019-08-04	11.3	11.3	11.2	11.24	-0.04	-0.35	69953.0	788670.48	120
2019-08-01	11.36	11.38	11.28	11.28	-0.12	-1.05	67437.0	765551.0	158
2019-07-31	11.34	11.46	11.34	11.4	-0.12	-1.04	87196.0	995449.2	188
2019-07-30	11.8	11.8	11.5	11.52	-0.32	-2.7	297286.0	3443895.8	452
2019-07-29	11.82	12.0	11.78	11.84	-0.08	-0.67	96025.0	1140658.88	126
2019-07-28	11.6	11.92	11.6	11.92	0.26	2.23	108809.0	1287612.82	105
2019-07-25	11.5	11.66	11.5	11.66	0.0	0.0	52328.0	604865.86	79
2019-07-24	11.66	11.66	11.52	11.66	0.0	0.0	82530.0	956716.52	88
2019-07-23	11.86	11.86	11.64	11.66	-0.24	-2.02	53631.0	627981.62	111
2019-07-22	11.82	11.98	11.82	11.9	0.08	0.68	89554.0	1066310.38	229
2019-07-21	11.82	11.98	11.76	11.82	-0.22	-1.83	130025.0	1543254.56	177
2019-07-18	11.82	12.3	11.82	12.04	0.24	2.03	331801.0	3976440.0	304
2019-07-17	11.94	11.94	11.8	11.8	-0.16	-1.34	200994.0	2383940.36	244
2019-07-16	11.94	12.16	11.94	11.96	0.02	0.17	185262.0	2227373.1	504
2019-07-15	12.12	12.12	11.92	11.94	-0.02	-0.17	411394.0	4935971.52	649
2019-07-14	11.66	12.54	11.62	11.96	0.38	3.28	1131083.0	13801032.08	1460
2019-07-11	11.4	11.58	11.36	11.58	0.22	1.94	103803.0	1189266.82	120
2019-07-10	11.34	11.48	11.32	11.36	-0.02	-0.18	80562.0	917702.9	102
2019-07-09	11.38	11.48	11.38	11.38	0.02	0.18	88738.0	1014606.82	82
2019-07-08	11.34	11.44	11.34	11.36	-0.06	-0.53	80307.0	913496.62	96
2019-07-07	11.28	11.42	11.22	11.42	0.12	1.06	103020.0	1167662.86	139
2019-07-04	11.34	11.42	11.0	11.3	-0.06	-0.53	252010.0	2839504.22	236
2019-07-03	11.34	11.54	11.28	11.36	0.14	1.25	244639.0	2793661.92	448
2019-07-02	11.38	11.4	11.22	11.22	-0.2	-1.75	149776.0	1700182.88	392
2019-07-01	11.34	11.42	11.32	11.42	0.2	1.78	115488.0	1313276.82	128
2019-06-30	11.3	11.38	11.22	11.22	-0.04	-0.36	122147.0	1383543.92	249
2019-06-27	11.3	11.36	11.22	11.26	0.06	0.54	77455.0	873537.4	136
2019-06-26	11.2	11.24	11.2	11.2	0.0	0.0	99033.0	1109695.22	71
2019-06-25	11.18	11.2	11.1	11.2	0.0	0.0	57942.0	647959.52	75
2019-06-24	11.4	11.4	11.2	11.2	-0.18	-1.58	160554.0	1804026.98	106
2019-06-23	11.4	11.42	11.3	11.38	-0.02	-0.18	77497.0	879282.78	94
2019-06-20	11.34	11.44	11.24	11.4	0.0	0.0	105319.0	1194943.6	218
2019-06-19	11.46	11.48	11.36	11.4	0.0	0.0	99260.0	1133801.42	192
2019-06-18	11.4	11.5	11.34	11.4	0.0	0.0	132093.0	1507591.48	207
2019-06-17	11.3	11.7	11.28	11.4	0.2	1.79	341312.0	3926577.12	334
2019-06-16	11.12	11.38	11.12	11.2	-0.04	-0.36	121459.0	1369776.68	130
2019-06-13	11.4	11.5	11.24	11.24	-0.3	-2.6	106411.0	1209956.56	161
2019-06-12	11.6	11.66	11.48	11.54	0.0	0.0	82974.0	957952.18	147
2019-06-11	11.5	11.66	11.5	11.54	0.24	2.12	175735.0	2026052.82	253
2019-06-10	11.28	11.52	11.26	11.3	0.0	0.0	140023.0	1600575.5	167
2019-06-09	11.18	11.44	11.1	11.3	0.26	2.36	200138.0	2252956.74	194
2019-05-30	10.8	11.14	10.8	11.04	0.14	1.28	197375.0	2179805.62	138
2019-05-29	10.86	11.0	10.86	10.9	0.08	0.74	52122.0	569648.12	116
2019-05-28	10.76	10.82	10.7	10.82	0.06	0.56	57706.0	621817.88	86
2019-05-27	10.74	10.8	10.7	10.76	0.06	0.56	72029.0	773482.72	83
2019-05-26	10.96	10.96	10.68	10.7	-0.24	-2.19	43144.0	464360.06	87
2019-05-23	11.16	11.16	10.84	10.94	-0.22	-1.97	117650.0	1296733.16	157
2019-05-22	11.32	11.34	11.16	11.16	-0.02	-0.18	148752.0	1671770.46	195
2019-05-21	11.0	11.36	11.0	11.18	0.24	2.19	159826.0	1783593.62	255
2019-05-20	10.84	11.0	10.7	10.94	-0.06	-0.55	151787.0	1651803.5	170
2019-05-19	10.8	11.62	10.8	11.0	0.02	0.18	455604.0	5148385.38	580
2019-05-16	10.9	11.14	10.82	10.98	0.08	0.73	257398.0	2826089.18	292
2019-05-15	10.7	11.02	10.7	10.9	0.3	2.83	256716.0	2794209.94	220
2019-05-14	11.0	11.2	10.1	10.6	-0.38	-3.46	465200.0	5024884.36	397
2019-05-13	11.14	11.14	10.98	10.98	-1.22	-10.0	837984.0	9209911.56	442
2019-05-12	13.0	13.0	12.1	12.2	-0.8	-6.15	120598.0	1492110.58	199
2019-05-09	13.3	13.3	13.0	13.0	-0.3	-2.26	136124.0	1778342.8	170
2019-05-08	13.22	13.4	13.08	13.3	0.06	0.45	87224.0	1161147.8	129
2019-05-07	13.12	13.24	13.08	13.24	0.22	1.69	107239.0	1409345.78	143
2019-05-06	13.66	13.66	13.02	13.02	-0.48	-3.56	118091.0	1566386.7	194
2019-05-05	13.84	13.88	13.5	13.5	-0.4	-2.88	188964.0	2575643.02	281
2019-05-02	14.26	14.26	13.9	13.9	-0.7	-4.79	884059.0	12416811.66	991
2019-05-01	14.5	14.72	14.4	14.6	0.1	0.69	324490.0	4713631.6	406
2019-04-30	14.6	14.76	14.48	14.5	-0.1	-0.68	181680.0	2649947.04	293
2019-04-29	14.6	14.7	14.54	14.6	0.0	0.0	105836.0	1547340.44	267
2019-04-28	14.68	14.88	14.3	14.6	-0.16	-1.08	142696.0	2096794.18	222
2019-04-25	14.8	15.06	14.74	14.76	-0.1	-0.67	278917.0	4152265.08	421
2019-04-24	14.88	15.1	14.78	14.86	0.1	0.68	651054.0	9741902.82	893
2019-04-23	14.8	14.96	14.56	14.76	-0.18	-1.2	314096.0	4659657.9	588
2019-04-22	15.28	15.32	14.9	14.94	-0.34	-2.23	429657.0	6473190.66	480
2019-04-21	15.5	15.66	15.18	15.28	-0.12	-0.78	646404.0	9927932.1	695
2019-04-18	15.38	15.76	15.34	15.4	0.06	0.39	946426.0	14710606.54	1096
2019-04-17	16.0	16.1	15.34	15.34	-0.78	-4.84	1567031.0	24463598.52	1423
2019-04-16	16.06	16.3	15.98	16.12	-0.04	-0.25	1393283.0	22436490.18	1231
2019-04-15	15.58	16.68	15.56	16.16	0.98	6.46	4754517.0	76901264.44	3739
2019-04-14	15.1	15.18	14.9	15.18	0.18	1.2	431333.0	6458575.06	395
2019-04-11	15.1	15.3	14.88	15.0	-0.1	-0.66	751708.0	11328196.34	711
2019-04-10	15.0	15.66	14.8	15.1	0.2	1.34	1477933.0	22583608.42	1352
2019-04-09	15.12	15.2	14.74	14.9	-0.16	-1.06	893477.0	13357238.66	817
2019-04-08	14.4	15.38	14.3	15.06	0.78	5.46	2412898.0	36010420.02	2102
2019-04-07	13.82	14.3	13.78	14.28	0.42	3.03	227063.0	3191080.08	238
2019-04-04	13.5	13.9	13.5	13.86	0.08	0.58	91253.0	1257146.62	119
2019-04-03	13.78	13.86	13.78	13.78	-0.04	-0.29	51867.0	715655.18	63
2019-04-02	13.76	13.82	13.76	13.82	0.06	0.44	56911.0	784489.02	55
2019-04-01	13.72	13.84	13.72	13.76	0.12	0.88	96622.0	1331773.96	134
2019-03-31	13.7	13.76	13.6	13.64	0.12	0.89	165074.0	2254063.02	187
2019-03-28	13.4	13.58	13.36	13.52	0.12	0.9	61601.0	829849.88	66
2019-03-27	13.4	13.4	13.3	13.4	-0.1	-0.74	27691.0	370592.82	38
2019-03-26	13.44	13.5	13.32	13.5	0.1	0.75	64125.0	861164.4	60
2019-03-25	13.5	13.5	13.38	13.4	-0.32	-2.33	17921.0	241043.92	33
2019-03-24	13.52	13.72	13.5	13.72	0.16	1.18	41180.0	559903.88	54
2019-03-21	13.68	13.68	13.56	13.56	-0.24	-1.74	48848.0	664462.5	65
2019-03-20	13.7	13.82	13.7	13.8	0.12	0.88	18973.0	261040.62	30
2019-03-19	13.7	13.74	13.62	13.68	-0.22	-1.58	22452.0	307667.16	37
2019-03-18	13.58	13.9	13.58	13.9	0.28	2.06	53289.0	732296.8	58
2019-03-17	13.66	13.66	13.5	13.62	-0.02	-0.15	29532.0	400298.14	40
2019-03-14	13.56	13.64	13.52	13.64	0.08	0.59	21652.0	294276.86	32
2019-03-13	13.64	13.64	13.56	13.56	-0.18	-1.31	21414.0	290518.96	52
2019-03-12	13.74	13.74	13.74	13.74	0.06	0.44	12159.0	167037.86	27
2019-03-11	13.68	13.68	13.68	13.68	-0.18	-1.3	8847.0	121014.8	23
2019-03-10	13.62	13.86	13.62	13.86	0.24	1.76	41359.0	569295.02	79
2019-03-07	13.62	13.62	13.62	13.62	-0.12	-0.87	11350.0	154754.18	34
2019-03-06	13.66	13.74	13.6	13.74	0.06	0.44	44434.0	606879.66	61
2019-03-05	13.66	13.7	13.66	13.68	0.0	0.0	26663.0	364654.68	51
2019-03-04	13.76	13.8	13.64	13.68	-0.3	-2.15	129866.0	1780215.08	176
2019-03-03	13.34	13.98	13.34	13.98	0.66	4.95	49563.0	676166.06	70
2019-02-28	13.34	13.44	13.32	13.32	-0.06	-0.45	43021.0	575619.44	92
2019-02-27	13.2	13.4	13.2	13.38	-0.02	-0.15	44330.0	591088.46	58
2019-02-26	13.34	13.4	13.2	13.4	0.0	0.0	97400.0	1300443.76	83
2019-02-25	13.22	13.52	13.22	13.4	-0.1	-0.74	100796.0	1347562.62	139
2019-02-24	13.76	13.98	13.4	13.5	-0.14	-1.03	114853.0	1564895.82	174
2019-02-21	13.7	13.7	13.5	13.64	-0.14	-1.02	267261.0	3633968.94	277
2019-02-20	13.94	13.94	13.74	13.78	-0.12	-0.86	60628.0	838293.14	80
2019-02-19	13.8	13.92	13.72	13.9	0.0	0.0	198860.0	2751464.94	155
2019-02-18	14.0	14.0	13.84	13.9	-0.02	-0.14	83834.0	1168151.56	125
2019-02-17	13.84	13.98	13.78	13.92	0.06	0.43	66856.0	925372.74	87
2019-02-14	13.86	13.94	13.86	13.86	-0.12	-0.86	18968.0	263113.46	44
2019-02-13	13.86	13.98	13.8	13.98	0.08	0.58	47766.0	662679.8	63
2019-02-12	13.86	14.0	13.86	13.9	-0.08	-0.57	75974.0	1058737.6	83
2019-02-11	13.86	14.0	13.84	13.98	0.0	0.0	107808.0	1502145.46	99
2019-02-10	13.84	13.98	13.7	13.98	0.06	0.43	132456.0	1832547.6	130
2019-02-07	13.94	13.98	13.92	13.92	-0.08	-0.57	37318.0	520027.36	55
2019-02-06	13.94	14.0	13.8	14.0	0.04	0.29	129866.0	1807233.7	138
2019-02-05	13.98	13.98	13.86	13.96	0.06	0.43	55207.0	768263.9	76
2019-02-04	13.9	13.9	13.82	13.9	0.0	0.0	33546.0	465417.4	59
2019-02-03	14.0	14.0	13.82	13.9	-0.12	-0.86	76606.0	1065846.54	103
2019-01-31	14.0	14.08	14.0	14.02	-0.08	-0.57	154701.0	2171291.7	140
2019-01-30	14.1	14.1	13.96	14.1	-0.08	-0.56	130238.0	1824870.12	157
2019-01-29	13.88	14.18	13.76	14.18	0.38	2.75	226864.0	3147682.98	249
2019-01-28	14.12	14.12	13.8	13.8	-0.3	-2.13	307751.0	4293868.58	240
2019-01-27	14.16	14.16	14.08	14.1	0.0	0.0	51597.0	728802.94	71
2019-01-24	14.2	14.22	14.1	14.1	-0.02	-0.14	82795.0	1171139.12	64
2019-01-23	14.16	14.2	14.1	14.12	-0.08	-0.56	136092.0	1926335.8	95
2019-01-22	14.3	14.3	14.12	14.2	-0.1	-0.7	85065.0	1206410.34	103
2019-01-21	14.06	14.56	14.04	14.3	0.18	1.27	219474.0	3149278.62	253
2019-01-20	14.2	14.26	14.12	14.12	-0.08	-0.56	31216.0	442695.36	63
2019-01-17	14.16	14.2	14.14	14.2	0.0	0.0	16688.0	236391.44	35
2019-01-16	14.18	14.2	14.14	14.2	-0.06	-0.42	63030.0	892523.38	66
2019-01-15	14.2	14.28	14.2	14.26	0.04	0.28	94809.0	1349459.08	87
2019-01-14	14.24	14.32	14.2	14.22	-0.18	-1.25	99862.0	1421719.0	121
2019-01-13	14.3	14.4	14.24	14.4	0.0	0.0	62273.0	890396.26	99
2019-01-10	14.52	14.52	14.2	14.4	-0.2	-1.37	63422.0	911228.4	141
2019-01-09	14.56	14.6	14.4	14.6	-0.08	-0.54	226920.0	3291107.32	171
2019-01-08	14.52	14.68	14.1	14.68	0.14	0.96	176812.0	2537848.18	212
2019-01-07	14.8	14.8	14.5	14.54	-0.16	-1.09	238646.0	3488340.26	204
2019-01-06	14.66	14.76	14.4	14.7	0.08	0.55	404976.0	5899726.04	321
2019-01-03	14.32	14.8	14.2	14.62	0.36	2.52	1238535.0	18043738.5	1027
2019-01-02	14.7	14.98	14.12	14.26	-0.38	-2.6	284933.0	4126458.52	286
2019-01-01	14.3	15.0	14.3	14.64	0.68	4.87	865037.0	12638758.6	760
2018-12-31	14.12	14.12	13.96	13.96	-0.14	-0.99	29994.0	420460.7	44
2018-12-30	14.1	14.2	14.06	14.1	0.0	0.0	44948.0	634248.86	54
2018-12-27	14.06	14.12	14.04	14.1	-0.06	-0.42	43391.0	611273.74	63
2018-12-26	14.12	14.16	14.08	14.16	0.06	0.43	31256.0	441634.26	49
2018-12-25	14.14	14.32	14.0	14.1	-0.4	-2.76	167673.0	2360369.38	123
2018-12-24	14.2	14.58	14.2	14.5	0.14	0.97	167398.0	2397034.38	119
2018-12-23	13.9	14.36	13.72	14.36	0.32	2.28	266612.0	3729830.1	221
2018-12-20	14.0	14.4	14.0	14.04	-0.52	-3.57	213141.0	3030131.8	169
2018-12-19	14.38	14.7	14.38	14.56	0.16	1.11	785316.0	11409564.0	513
2018-12-18	13.92	14.4	13.88	14.4	0.3	2.13	347724.0	4893410.92	264
2018-12-17	14.0	14.1	13.8	14.1	0.08	0.57	416649.0	5817164.04	314
2018-12-16	14.0	14.18	13.96	14.02	-0.02	-0.14	352434.0	4937644.24	327
2018-12-13	14.0	14.2	13.9	14.04	0.02	0.14	286169.0	4006388.1	250
2018-12-12	13.9	14.32	13.82	14.02	0.12	0.86	370737.0	5214325.74	302
2018-12-11	13.98	14.02	13.88	13.9	-0.04	-0.29	117488.0	1637187.42	142
2018-12-10	14.0	14.16	13.92	13.94	-0.02	-0.14	116212.0	1627550.28	125
2018-12-09	13.7	14.1	13.7	13.96	0.26	1.9	247087.0	3435700.78	259
2018-12-06	13.5	14.0	13.5	13.7	0.24	1.78	236352.0	3239367.6	286
2018-12-05	13.28	13.5	13.26	13.46	0.0	0.0	97913.0	1307608.2	138
2018-12-04	13.42	13.48	13.3	13.46	-0.14	-1.03	172875.0	2317201.18	163
2018-12-03	13.72	13.72	13.6	13.6	0.08	0.59	36841.0	503082.14	88
2018-12-02	13.5	13.6	13.46	13.52	0.2	1.5	79980.0	1083071.66	91
2018-11-29	13.5	13.5	13.32	13.32	0.0	0.0	133534.0	1793289.08	143
2018-11-28	13.2	13.5	13.12	13.32	0.12	0.91	99221.0	1322590.24	90
2018-11-27	13.2	13.24	13.1	13.2	-0.08	-0.6	62065.0	818470.64	83
2018-11-26	13.06	13.28	13.0	13.28	0.16	1.22	54779.0	715500.08	95
2018-11-25	13.18	13.22	13.12	13.12	-0.26	-1.94	49393.0	651670.12	60
2018-11-22	13.3	13.6	13.1	13.38	0.18	1.36	112216.0	1500113.28	120
2018-11-21	13.06	13.4	12.94	13.2	0.04	0.3	139556.0	1834295.18	181
2018-11-20	13.46	13.6	13.16	13.16	-0.28	-2.08	167825.0	2238917.14	166
2018-11-19	13.5	13.7	13.32	13.44	0.14	1.05	102967.0	1388747.08	129
2018-11-18	13.94	13.94	13.3	13.3	-0.7	-5.0	270754.0	3672535.3	246
2018-11-15	14.18	14.22	13.98	14.0	-0.1	-0.71	192308.0	2709400.66	213
2018-11-14	13.84	14.34	13.64	14.1	0.12	0.86	462344.0	6470987.22	394
2018-11-13	13.5	14.18	13.4	13.98	0.58	4.33	688725.0	9529525.92	689
2018-11-12	13.6	13.64	12.9	13.4	-0.5	-3.6	828694.0	11110965.46	812
2018-11-11	15.2	15.88	13.74	13.9	-1.26	-8.31	1153698.0	17143315.76	1214
2018-11-08	13.82	15.16	13.8	15.16	1.32	9.54	632560.0	9350279.44	608
2018-11-07	14.0	14.0	13.72	13.84	-0.24	-1.7	101775.0	1411804.46	141
2018-11-06	13.92	14.2	13.92	14.08	0.16	1.15	165234.0	2330494.16	159
2018-11-05	13.84	14.42	13.62	13.92	0.1	0.72	716301.0	10095287.12	663
2018-11-04	12.68	13.86	12.6	13.82	1.22	9.68	643134.0	8668864.88	719
2018-11-01	12.74	12.88	12.5	12.6	-0.14	-1.1	287986.0	3664117.74	303
2018-10-31	12.46	12.74	12.44	12.74	0.28	2.25	148441.0	1869187.48	162
2018-10-30	12.34	12.46	12.34	12.46	0.14	1.14	143075.0	1773526.74	146
2018-10-29	12.24	12.5	12.24	12.32	0.12	0.98	177429.0	2196327.08	181
2018-10-28	12.0	12.4	12.0	12.2	0.1	0.83	187508.0	2294596.0	229
2018-10-25	11.58	12.2	11.58	12.1	0.4	3.42	102459.0	1224344.86	214
2018-10-24	11.42	11.7	11.42	11.7	0.5	4.46	157909.0	1832568.74	195
2018-10-23	10.72	11.44	10.72	11.2	0.28	2.56	124012.0	1382160.76	167
2018-10-22	11.46	11.46	10.82	10.92	-0.52	-4.55	101665.0	1128156.62	165
2018-10-21	11.32	11.54	11.3	11.44	-0.38	-3.21	83761.0	956905.64	100
2018-10-18	11.9	12.0	11.8	11.82	-0.08	-0.67	106245.0	1260515.1	117
2018-10-17	11.58	11.94	11.58	11.9	0.32	2.76	135211.0	1595241.66	111
2018-10-16	11.32	11.6	11.32	11.58	-0.22	-1.86	65272.0	752179.12	90
2018-10-15	11.66	11.86	11.4	11.8	0.5	4.42	103222.0	1192385.86	109
2018-10-14	12.08	12.08	11.3	11.3	-0.92	-7.53	198266.0	2279855.7	223
2018-10-11	12.6	12.6	12.14	12.22	-0.48	-3.78	95218.0	1173457.76	134
2018-10-10	12.8	12.86	12.62	12.7	-0.22	-1.7	54789.0	698998.1	62
2018-10-09	12.8	12.92	12.7	12.92	0.12	0.94	44034.0	563859.76	85
2018-10-08	12.74	12.8	12.62	12.8	0.1	0.79	49039.0	624248.52	114
2018-10-07	13.06	13.06	12.7	12.7	-0.32	-2.46	68574.0	886695.66	112
2018-10-04	13.0	13.18	12.98	13.02	0.06	0.46	128545.0	1679082.4	210
2018-10-03	13.0	13.06	12.9	12.96	-0.04	-0.31	81388.0	1056771.62	87
2018-10-02	13.1	13.12	12.96	13.0	-0.12	-0.91	124287.0	1619229.0	128
2018-10-01	13.02	13.24	12.88	13.12	0.06	0.46	265332.0	3457821.2	255
2018-09-30	13.24	13.28	13.0	13.06	-0.16	-1.21	126981.0	1666360.04	141
2018-09-27	13.12	13.22	13.12	13.22	-0.06	-0.45	43400.0	573241.7	68
2018-09-26	13.3	13.34	13.28	13.28	-0.06	-0.45	40202.0	535171.06	71
2018-09-25	13.36	13.36	13.28	13.34	0.02	0.15	57392.0	764165.08	82
2018-09-20	13.48	13.54	13.32	13.32	-0.16	-1.19	140811.0	1889692.7	159
2018-09-19	13.3	13.66	13.3	13.48	-0.12	-0.88	231945.0	3118796.54	327
2018-09-18	13.92	13.92	13.52	13.6	-0.58	-4.09	169825.0	2324820.52	297
2018-09-17	13.92	14.18	13.64	14.18	-0.04	-0.28	250264.0	3503955.88	338
2018-09-16	13.32	14.38	13.32	14.22	0.74	5.49	443647.0	6215698.1	729
2018-09-13	13.24	13.54	12.8	13.48	0.18	1.35	577509.0	7610608.98	807
2018-09-12	14.1	14.42	13.3	13.3	-0.88	-6.21	473234.0	6571825.54	678
2018-09-11	13.6	14.76	13.44	14.18	0.56	4.11	748976.0	10581784.62	816
2018-09-10	12.54	13.72	12.46	13.62	1.12	8.96	574565.0	7599224.42	736
2018-09-09	12.32	12.5	12.32	12.5	-0.08	-0.64	78292.0	975165.4	124
2018-09-06	12.8	13.0	12.2	12.58	-0.24	-1.87	198561.0	2466366.8	241
2018-09-05	13.44	13.44	12.42	12.82	-0.66	-4.9	137597.0	1784869.06	202
2018-09-04	13.72	13.74	13.46	13.48	-0.28	-2.03	296963.0	4025730.78	337
2018-09-03	13.62	13.78	13.46	13.76	0.04	0.29	238123.0	3241215.62	229
2018-09-02	13.82	13.82	13.62	13.72	-0.08	-0.58	55678.0	761953.0	77
2018-08-30	13.8	13.8	13.48	13.8	-0.02	-0.14	85024.0	1159560.88	155
2018-08-29	13.62	13.82	13.6	13.82	0.16	1.17	41502.0	568537.02	85
2018-08-28	13.68	13.88	13.66	13.66	0.06	0.44	41173.0	567112.68	89
2018-08-27	13.86	13.86	13.6	13.6	-0.1	-0.73	55923.0	764859.62	106
2018-08-26	13.7	13.86	13.6	13.7	0.14	1.03	42689.0	585769.46	162
2018-08-16	13.52	13.58	13.44	13.56	0.1	0.74	34183.0	461837.54	142
2018-08-15	13.62	13.62	13.46	13.46	-0.32	-2.32	57335.0	776982.64	114
2018-08-14	13.5	13.88	13.44	13.78	0.3	2.23	126148.0	1720973.84	182
2018-08-13	13.32	13.5	13.02	13.48	0.16	1.2	194031.0	2579814.78	363
2018-08-12	13.42	13.88	13.22	13.32	-0.24	-1.77	364019.0	4917917.3	391
2018-08-09	13.4	13.7	13.32	13.56	-0.92	-6.35	235725.0	3192218.08	483
2018-08-08	14.5	14.66	14.48	14.48	-0.24	-1.63	137658.0	1998873.96	198
2018-08-07	14.6	14.86	14.5	14.72	-0.08	-0.54	126316.0	1860219.98	176
2018-08-06	14.9	14.9	14.78	14.8	-0.2	-1.33	49674.0	737550.88	80
2018-08-05	15.18	15.22	15.0	15.0	-0.1	-0.66	97029.0	1461011.06	124
2018-08-02	15.24	15.28	15.04	15.1	0.06	0.4	29667.0	448475.6	59
2018-08-01	15.02	15.08	15.0	15.04	-0.14	-0.92	37592.0	566061.7	106
2018-07-31	15.28	15.38	15.02	15.18	0.0	0.0	37952.0	574401.22	130
2018-07-30	14.74	15.18	14.74	15.18	0.28	1.88	37942.0	569423.2	201
2018-07-29	15.0	15.0	14.7	14.9	-0.28	-1.84	48816.0	726489.7	79
2018-07-26	15.2	15.2	15.08	15.18	-0.06	-0.39	48190.0	729216.16	67
2018-07-25	15.56	15.56	15.24	15.24	-0.08	-0.52	72185.0	1113188.8	99
2018-07-24	15.6	15.62	15.3	15.32	-0.28	-1.79	50612.0	780481.3	100
2018-07-23	15.42	15.6	15.3	15.6	0.08	0.52	103106.0	1586357.46	138
2018-07-22	15.76	15.78	15.52	15.52	-0.16	-1.02	127849.0	2001532.96	214
2018-07-19	15.88	15.9	15.66	15.68	-0.06	-0.38	93798.0	1475544.54	96
2018-07-18	15.52	15.94	15.52	15.74	0.28	1.81	188117.0	2966629.86	341
2018-07-17	15.3	15.48	15.3	15.46	0.1	0.65	43186.0	665428.8	68
2018-07-16	15.32	15.38	15.28	15.36	0.0	0.0	27791.0	425274.62	46
2018-07-15	15.32	15.5	15.32	15.36	-0.04	-0.26	14904.0	229370.98	23
2018-07-12	15.38	15.4	15.38	15.4	-0.08	-0.52	18833.0	290166.94	37
2018-07-11	15.32	15.54	15.3	15.48	0.12	0.78	34166.0	528031.44	60
2018-07-10	15.3	15.36	15.3	15.36	0.02	0.13	37974.0	581659.32	51
2018-07-09	15.42	15.48	15.34	15.34	-0.16	-1.03	31091.0	478156.72	58
2018-07-08	15.58	15.58	15.4	15.5	0.1	0.65	39116.0	604401.6	50
2018-07-05	15.6	15.62	15.4	15.4	-0.14	-0.9	35213.0	546816.04	91
2018-07-04	15.52	15.6	15.5	15.54	-0.02	-0.13	36200.0	562342.96	110
2018-07-03	15.78	15.8	15.42	15.56	-0.08	-0.51	77926.0	1218375.7	86
2018-07-02	15.74	15.82	15.0	15.64	-0.16	-1.01	159501.0	2490019.66	201
2018-07-01	15.74	15.9	15.72	15.8	0.06	0.38	77745.0	1229948.24	89
2018-06-28	15.92	15.92	15.74	15.74	-0.14	-0.88	88771.0	1408443.86	107
2018-06-27	16.1	16.16	15.88	15.88	-0.12	-0.75	103057.0	1648750.96	162
2018-06-26	16.0	16.28	15.8	16.0	0.02	0.13	376015.0	6035843.06	350
2018-06-25	15.82	16.0	15.62	15.98	0.2	1.27	196109.0	3119450.62	156
2018-06-24	15.44	15.8	15.44	15.78	0.18	1.15	57813.0	907310.22	87
2018-06-21	15.26	15.6	15.14	15.6	0.12	0.78	77858.0	1203051.68	88
2018-06-20	15.06	15.48	15.0	15.48	0.46	3.06	81154.0	1235550.24	93
2018-06-12	15.1	15.3	15.02	15.02	0.02	0.13	146276.0	2220322.38	128
2018-06-11	15.02	15.02	14.98	15.0	-0.06	-0.4	46968.0	704678.74	70
2018-06-10	15.12	15.12	15.06	15.06	0.0	0.0	21046.0	317707.4	50
2018-06-07	15.1	15.12	15.06	15.06	-0.04	-0.26	38333.0	578721.88	34
2018-06-06	15.14	15.18	15.08	15.1	0.04	0.27	76203.0	1152009.34	81
2018-06-05	15.02	15.2	15.0	15.06	-0.04	-0.26	91169.0	1374846.08	209
2018-06-04	15.18	15.18	15.0	15.1	0.1	0.67	48234.0	725425.2	139
2018-06-03	15.4	15.4	15.0	15.0	-0.4	-2.6	129364.0	1951008.42	223
2018-05-31	15.3	15.4	15.08	15.4	0.26	1.72	52088.0	791838.78	98
2018-05-30	15.22	15.26	15.12	15.14	-0.08	-0.53	26185.0	398577.74	119
2018-05-29	15.6	15.6	15.2	15.22	-0.22	-1.42	44100.0	678605.54	120
2018-05-28	15.42	15.44	15.4	15.44	-0.08	-0.52	24433.0	376734.66	32
2018-05-27	15.7	15.7	15.52	15.52	-0.18	-1.15	22615.0	353191.46	69
2018-05-24	15.68	15.78	15.64	15.7	0.0	0.0	33822.0	530841.38	101
2018-05-23	15.8	15.8	15.6	15.7	-0.08	-0.51	143500.0	2258171.08	183
2018-05-22	15.72	15.8	15.64	15.78	0.18	1.15	51356.0	809698.08	66
2018-05-21	15.7	15.88	15.6	15.6	-0.04	-0.26	30114.0	473446.06	67
2018-05-20	15.64	15.78	15.56	15.64	0.03	0.19	63241.0	987867.42	98
2018-05-17	15.66	15.8	15.54	15.61	-0.17	-1.08	85710.0	1339692.56	170
2018-05-16	15.98	15.98	15.78	15.78	-0.27	-1.68	64602.0	1026775.8	128
2018-05-15	16.0	16.18	16.0	16.05	0.01	0.06	47663.0	767505.68	205
2018-05-14	16.26	16.3	16.0	16.04	-0.29	-1.78	119690.0	1929216.18	234
2018-05-13	16.12	16.76	16.06	16.33	0.31	1.94	335617.0	5497017.54	476
2018-05-10	15.48	16.06	15.48	16.02	0.61	3.96	305646.0	4860510.7	333
2018-05-09	15.58	15.58	15.3	15.41	-0.16	-1.03	332564.0	5125001.84	248
2018-05-08	15.52	15.94	15.22	15.57	-0.23	-1.46	200851.0	3141702.2	276
2018-05-07	16.0	16.0	15.76	15.8	-0.24	-1.5	197213.0	3129550.74	202
2018-05-06	15.94	16.12	15.88	16.04	0.12	0.75	169124.0	2706715.14	216
2018-05-03	16.1	16.12	15.84	15.92	-0.19	-1.18	140885.0	2254256.92	159
2018-05-02	16.3	16.36	16.08	16.11	-0.31	-1.89	141592.0	2296437.22	212
2018-05-01	16.56	16.56	16.36	16.42	-0.14	-0.85	160337.0	2632223.36	192
2018-04-30	16.7	16.88	16.22	16.56	-0.4	-2.36	168787.0	2807552.38	244
2018-04-29	17.18	17.18	17.0	16.96	-0.21	-1.22	80870.0	1379638.2	152
2018-04-26	17.16	17.18	17.08	17.17	0.03	0.18	52484.0	899326.22	136
2018-04-25	17.02	17.18	17.02	17.14	-0.05	-0.29	178290.0	3049210.52	174
2018-04-24	17.12	17.28	17.12	17.19	-0.11	-0.64	184445.0	3167404.08	176
2018-04-23	17.46	17.46	17.3	17.3	-0.08	-0.46	298220.0	5171884.68	189
2018-04-22	17.4	17.5	17.36	17.38	-0.05	-0.29	167691.0	2921547.02	217
2018-04-19	17.58	17.62	17.42	17.43	-0.1	-0.57	187579.0	3288322.2	185
2018-04-18	17.46	17.58	17.4	17.53	0.06	0.34	105972.0	1855503.52	185
2018-04-17	17.32	17.6	17.3	17.47	0.16	0.92	213806.0	3734539.3	221
2018-04-16	17.3	17.38	17.2	17.31	0.03	0.17	69272.0	1199548.58	151
2018-04-15	17.5	17.5	17.16	17.28	0.25	1.47	67702.0	1170186.36	126
2018-04-12	17.34	17.34	16.98	17.03	-0.11	-0.64	42007.0	716909.1	106
2018-04-11	17.46	17.46	17.0	17.14	-0.18	-1.04	108266.0	1864580.36	144
2018-04-10	17.48	17.48	17.32	17.32	-0.11	-0.63	20714.0	360187.24	119
2018-04-09	17.44	17.5	17.38	17.43	0.0	0.0	58368.0	1018047.56	235
2018-04-08	17.48	17.48	17.24	17.43	0.01	0.06	103234.0	1794863.26	143
2018-04-05	17.54	17.56	17.38	17.42	-0.02	-0.11	63569.0	1111212.62	201
2018-04-04	17.5	17.58	17.36	17.44	0.09	0.52	54081.0	946423.86	132
2018-04-03	17.3	17.54	17.0	17.35	-0.15	-0.86	57870.0	1004685.94	82
2018-04-02	17.24	17.58	17.24	17.5	-0.2	-1.13	118939.0	2074695.22	175
2018-04-01	17.56	17.76	17.56	17.7	0.13	0.74	41101.0	725428.7	188
2018-03-29	17.52	17.64	17.3	17.57	0.0	0.0	72799.0	1273283.06	191
2018-03-28	17.54	17.7	17.4	17.57	0.07	0.4	59030.0	1034143.86	136
2018-03-27	17.8	17.8	17.5	17.5	-0.04	-0.23	71082.0	1247085.48	94
2018-03-26	17.7	17.7	17.5	17.54	-0.19	-1.07	74232.0	1305366.88	139
2018-03-25	18.0	18.0	17.7	17.73	-0.18	-1.01	26119.0	464142.8	63
2018-03-22	17.98	17.98	17.92	17.91	0.08	0.45	21686.0	389460.38	254
2018-03-21	17.72	17.92	17.72	17.83	-0.08	-0.45	20355.0	362778.12	56
2018-03-20	17.88	18.0	17.88	17.91	0.03	0.17	35247.0	633603.28	79
2018-03-19	17.78	18.0	17.78	17.88	0.28	1.59	30266.0	542527.52	92
2018-03-18	17.7	18.0	17.6	17.6	-0.05	-0.28	133852.0	2367749.44	182
2018-03-15	18.5	18.5	17.6	17.65	-0.8	-4.34	303264.0	5444452.88	242
2018-03-14	18.3	18.5	18.3	18.45	0.1	0.54	226888.0	4186423.16	269
2018-03-13	18.4	18.4	18.2	18.35	-0.01	-0.05	78354.0	1434242.98	151
2018-03-12	18.3	18.48	18.2	18.36	0.1	0.55	163578.0	3000363.02	179
2018-03-11	18.3	18.3	18.16	18.26	-0.02	-0.11	143690.0	2616324.12	179
2018-03-08	18.3	18.48	18.26	18.28	-0.08	-0.44	32813.0	601270.3	126
2018-03-07	18.2	18.48	18.16	18.36	0.16	0.88	86636.0	1590142.16	171
2018-03-06	18.12	18.3	18.06	18.2	0.1	0.55	39632.0	719623.6	125
2018-03-05	18.04	18.4	18.04	18.1	0.03	0.17	68723.0	1247191.72	78
2018-03-04	18.36	18.62	18.02	18.07	-0.19	-1.04	177997.0	3261166.64	172
2018-03-01	18.36	18.42	18.26	18.26	-0.19	-1.03	68243.0	1250807.54	75
2018-02-28	18.3	18.58	18.3	18.45	-0.06	-0.32	105985.0	1952441.14	122
2018-02-27	18.6	18.82	18.4	18.51	-0.07	-0.38	117643.0	2194091.22	146
2018-02-26	18.06	18.66	18.04	18.58	0.44	2.43	340760.0	6261734.52	413
2018-02-25	18.12	18.2	18.0	18.14	0.05	0.28	107173.0	1939976.44	208
2018-02-22	18.0	18.12	17.9	18.09	-0.02	-0.11	109587.0	1974235.68	219
2018-02-21	18.04	18.12	17.94	18.11	0.01	0.06	234297.0	4226848.08	270
2018-02-20	18.0	18.18	17.9	18.1	0.12	0.67	241692.0	4348753.32	365
2018-02-19	18.0	18.2	17.7	17.98	0.1	0.56	189521.0	3407021.1	254
2018-02-18	18.26	18.3	17.6	17.88	-0.33	-1.81	254281.0	4587144.84	289
2018-02-15	18.14	18.24	18.06	18.21	0.17	0.94	143446.0	2607181.92	181
2018-02-14	17.9	18.1	17.8	18.04	0.14	0.78	136442.0	2447929.72	169
2018-02-13	17.46	17.94	17.46	17.9	0.57	3.29	366527.0	6503119.88	387
2018-02-12	17.04	17.4	17.04	17.33	0.36	2.12	66821.0	1152976.78	153
2018-02-11	16.84	17.04	16.84	16.97	0.04	0.24	32145.0	543806.74	91
2018-02-08	16.9	17.26	16.76	16.93	0.46	2.79	127349.0	2170705.66	319
2018-02-07	17.36	17.36	16.0	16.47	-0.72	-4.19	58500.0	982914.9	123
2018-02-06	17.2	17.38	17.12	17.19	-0.42	-2.39	84731.0	1462084.34	110
2018-02-05	17.68	17.76	17.54	17.61	0.01	0.06	70382.0	1243894.98	145
2018-02-04	17.36	17.7	17.32	17.6	0.29	1.68	105656.0	1852995.16	197
2018-02-01	17.36	17.36	17.12	17.31	0.05	0.29	23320.0	403199.56	74
2018-01-31	17.22	17.5	17.1	17.26	-0.17	-0.98	114107.0	1967253.4	197
2018-01-30	17.48	17.48	17.4	17.43	-0.05	-0.29	49749.0	867588.38	98
2018-01-29	17.72	17.72	17.4	17.48	-0.17	-0.96	99230.0	1738292.68	179
2018-01-28	17.4	17.72	17.4	17.65	0.23	1.32	118487.0	2075408.5	173
2018-01-25	17.48	17.48	17.36	17.42	0.11	0.64	61398.0	1069870.42	173
2018-01-24	17.54	17.7	17.26	17.31	-0.1	-0.57	180799.0	3155770.84	323
2018-01-23	17.32	17.98	17.32	17.41	0.18	1.04	414766.0	7340710.36	523
2018-01-22	17.26	17.34	17.2	17.23	0.04	0.23	150615.0	2603447.2	178
2018-01-21	16.94	17.28	16.94	17.19	0.13	0.76	228308.0	3923812.32	219
2018-01-18	17.04	17.06	16.96	17.06	0.04	0.24	71131.0	1211694.36	156
2018-01-17	17.0	17.14	16.94	17.02	0.02	0.12	114176.0	1948549.3	143
2018-01-16	16.9	17.04	16.9	17.0	0.1	0.59	80583.0	1367767.56	193
2018-01-15	16.9	16.92	16.82	16.9	-0.05	-0.29	46027.0	777173.66	153
2018-01-14	17.0	17.0	16.86	16.95	0.0	0.0	36205.0	613964.18	101
2018-01-11	16.98	16.98	16.82	16.95	-0.02	-0.12	67285.0	1137308.78	131
2018-01-10	16.88	17.4	16.8	16.97	0.22	1.31	214918.0	3671347.72	265
2018-01-09	16.72	16.92	16.7	16.75	0.04	0.24	88660.0	1493216.98	157
2018-01-08	16.68	16.88	16.66	16.71	0.0	0.0	63692.0	1063663.78	82
2018-01-07	16.72	16.9	16.7	16.71	0.0	0.0	36268.0	607661.92	398
2018-01-04	16.7	16.76	16.6	16.71	0.04	0.24	48689.0	813377.98	288
2018-01-03	16.78	16.94	16.7	16.67	-0.06	-0.36	41773.0	698843.26	105
2018-01-02	16.82	16.82	16.7	16.73	0.0	0.0	26100.0	437116.2	424
2018-01-01	16.7	16.88	16.7	16.73	-0.17	-1.01	52697.0	882397.98	54
2017-12-31	17.12	17.12	16.84	16.9	-0.08	-0.47	55997.0	948655.52	99
2017-12-28	16.92	17.12	16.9	16.98	0.06	0.35	85126.0	1448391.2	125
2017-12-27	16.72	17.08	16.72	16.92	0.13	0.77	67674.0	1146641.38	286
2017-12-26	16.84	16.84	16.6	16.79	-0.09	-0.53	58019.0	971730.72	250
2017-12-25	17.0	17.12	16.9	16.88	-0.07	-0.41	169390.0	2881274.52	346
2017-12-24	16.44	17.14	16.44	16.95	0.42	2.54	219601.0	3702756.62	298
2017-12-21	16.36	16.8	16.34	16.53	0.11	0.67	191387.0	3184740.02	362
2017-12-20	16.3	16.46	16.22	16.42	0.0	0.0	77963.0	1276452.5	85
2017-12-19	16.5	16.6	16.3	16.42	-0.04	-0.24	32526.0	535281.0	94
2017-12-18	16.3	16.64	16.22	16.46	0.24	1.48	114707.0	1886525.08	215
2017-12-17	16.38	16.38	16.2	16.22	-0.12	-0.73	59806.0	973340.24	102
2017-12-14	16.18	16.36	16.18	16.34	0.06	0.37	27341.0	445062.08	89
2017-12-13	16.0	16.2	16.0	16.28	0.09	0.56	54337.0	876522.84	87
2017-12-12	16.3	16.42	16.0	16.19	-0.11	-0.67	51559.0	841099.86	87
2017-12-11	16.4	16.5	16.28	16.3	-0.02	-0.12	36903.0	605373.38	431
2017-12-10	16.2	16.5	16.2	16.32	0.05	0.31	69565.0	1137565.56	167
2017-12-07	16.24	16.28	16.0	16.27	-0.07	-0.43	70750.0	1141970.54	408
2017-12-06	16.26	16.48	16.26	16.34	-0.12	-0.73	37564.0	614068.9	56
2017-12-05	16.74	16.78	16.4	16.46	-0.11	-0.66	58243.0	963866.84	115
2017-12-04	16.5	16.6	16.26	16.57	0.31	1.91	74036.0	1220618.6	271
2017-12-03	16.18	16.4	16.14	16.26	0.21	1.31	73626.0	1200110.44	150
2017-11-30	16.02	16.08	16.02	16.05	0.05	0.31	33132.0	531639.78	57
2017-11-29	16.16	16.16	15.98	16.0	0.0	0.0	37776.0	605921.34	109
2017-11-28	16.0	16.04	15.94	16.0	0.11	0.69	61482.0	982539.9	195
2017-11-27	16.1	16.1	15.64	15.89	0.0	0.0	64867.0	1030110.14	280
2017-11-26	15.88	16.0	15.84	15.89	0.31	1.99	121895.0	1942301.92	370
2017-11-23	15.4	15.62	15.4	15.58	0.31	2.03	47112.0	730811.3	108
2017-11-22	15.28	15.28	15.12	15.27	0.25	1.66	28155.0	427366.28	66
2017-11-21	14.82	15.2	14.82	15.02	-0.02	-0.13	34606.0	517870.64	79
2017-11-20	15.56	15.56	15.02	15.04	-0.44	-2.84	70257.0	1073965.92	89
2017-11-19	15.72	15.72	15.04	15.48	-0.09	-0.58	43139.0	665498.88	89
2017-11-16	15.9	15.9	15.5	15.57	-0.27	-1.7	97875.0	1535433.12	168
2017-11-15	16.2	16.34	15.8	15.84	-0.32	-1.98	173083.0	2777802.58	290
2017-11-14	16.1	16.3	16.04	16.16	0.13	0.81	81768.0	1320876.7	141
2017-11-13	15.84	16.1	15.8	16.03	0.31	1.97	79461.0	1266900.1	333
2017-11-12	15.76	16.0	15.56	15.72	0.15	0.96	172731.0	2719926.46	784
2017-11-09	15.54	15.7	15.44	15.57	0.23	1.5	172543.0	2683749.48	560
2017-11-08	15.48	15.5	14.96	15.34	-0.19	-1.22	170940.0	2592368.84	389
2017-11-07	17.0	17.0	15.5	15.53	-1.67	-9.71	190517.0	3038155.14	275
2017-11-06	17.54	17.7	17.0	17.2	-0.49	-2.77	142013.0	2465769.38	178
2017-11-05	17.04	17.8	17.04	17.69	-0.4	-2.21	117361.0	2056708.74	445
2017-11-02	18.36	18.36	18.04	18.09	-0.28	-1.52	100394.0	1820798.26	291
2017-11-01	17.98	18.8	17.98	18.37	0.38	2.11	469679.0	8672928.44	493
2017-10-31	17.98	18.18	17.86	17.99	0.0	0.0	186972.0	3358411.5	371
2017-10-30	18.16	18.3	17.9	17.99	-0.02	-0.11	183705.0	3326621.76	444
2017-10-29	17.66	18.14	17.62	18.01	0.48	2.74	120373.0	2151983.12	321
2017-10-26	17.5	17.68	17.34	17.53	-0.08	-0.45	81750.0	1433633.02	226
2017-10-25	17.6	17.68	17.34	17.61	0.1	0.57	76193.0	1333006.44	160
2017-10-24	17.6	17.68	17.4	17.51	-0.19	-1.07	88300.0	1546946.02	427
2017-10-23	17.84	17.84	17.48	17.7	-0.12	-0.67	77298.0	1362653.32	387
2017-10-22	18.0	18.22	17.74	17.82	-0.06	-0.34	178214.0	3201087.46	378
2017-10-19	18.1	18.1	17.8	17.88	-0.28	-1.54	158952.0	2849073.64	198
2017-10-18	18.46	18.48	18.1	18.16	-0.05	-0.27	100049.0	1826940.5	334
2017-10-17	18.0	18.5	17.98	18.21	0.3	1.68	288533.0	5258348.08	326
2017-10-16	17.7	17.96	17.3	17.91	0.42	2.4	96446.0	1705711.56	161
2017-10-15	17.34	17.7	17.28	17.49	0.33	1.92	159153.0	2785411.96	285
2017-10-12	17.0	17.26	16.8	17.16	0.14	0.82	201117.0	3428992.96	195
2017-10-11	18.02	18.28	16.6	17.02	-1.25	-6.84	240401.0	4175731.4	305
2017-10-10	18.64	18.7	18.28	18.27	-0.42	-2.25	122382.0	2261307.92	159
2017-10-09	18.9	19.0	18.68	18.69	-0.38	-1.99	103536.0	1951161.9	205
2017-10-08	19.28	19.3	19.0	19.07	-0.06	-0.31	226635.0	4340451.06	277
2017-10-05	19.0	19.16	18.98	19.13	0.15	0.79	174351.0	3329941.92	539
2017-10-04	19.02	19.16	18.94	18.98	-0.09	-0.47	125553.0	2390094.68	249
2017-10-03	18.78	19.24	18.76	19.07	0.27	1.44	194224.0	3705940.32	365
2017-10-02	18.66	18.8	18.66	18.8	0.13	0.7	59713.0	1118782.84	138
2017-10-01	18.76	18.9	18.4	18.67	-0.25	-1.32	131672.0	2459737.98	332
2017-09-28	19.0	19.12	18.9	18.92	-0.06	-0.32	108117.0	2055452.04	467
2017-09-27	18.7	19.2	18.7	18.98	0.36	1.93	166024.0	3150279.9	264
2017-09-26	18.9	18.9	18.6	18.62	-0.32	-1.69	141619.0	2660984.12	443
2017-09-25	19.22	19.34	18.66	18.94	-0.26	-1.35	277534.0	5246383.7	486
2017-09-21	19.2	19.32	19.12	19.2	0.0	0.0	109559.0	2107870.4	200
2017-09-20	19.3	19.34	19.0	19.2	0.04	0.21	194861.0	3727656.64	191
2017-09-19	19.3	19.42	19.02	19.16	-0.03	-0.16	135091.0	2600222.0	166
2017-09-18	19.6	19.84	19.0	19.19	-0.26	-1.34	508514.0	9885342.32	470
2017-09-17	19.2	19.9	19.2	19.45	0.39	2.05	562642.0	11033783.16	619
2017-09-14	18.9	19.12	18.8	19.06	0.2	1.06	415096.0	7882921.18	482
2017-09-13	18.66	18.9	18.52	18.86	0.28	1.51	173831.0	3248566.88	257
2017-09-12	18.74	18.74	18.5	18.58	-0.09	-0.48	110679.0	2060354.9	134
2017-09-11	18.64	18.78	18.52	18.67	0.05	0.27	211444.0	3943709.98	210
2017-09-10	18.74	18.82	18.5	18.62	0.13	0.7	110399.0	2063749.28	123
2017-09-07	18.6	18.6	18.4	18.49	-0.19	-1.02	169728.0	3139324.12	134
2017-09-06	18.52	18.9	18.5	18.68	0.55	3.03	194517.0	3629343.54	227
2017-08-29	18.12	18.18	18.06	18.13	-0.08	-0.44	52855.0	957430.62	85
2017-08-28	17.9	18.26	17.9	18.21	0.28	1.56	98453.0	1785023.54	141
2017-08-27	18.08	18.2	17.9	17.93	-0.23	-1.27	211578.0	3812155.9	158
2017-08-24	18.38	18.54	18.14	18.16	-0.25	-1.36	215659.0	3952400.3	226
2017-08-23	18.6	18.6	18.3	18.41	-0.15	-0.81	276036.0	5085771.34	338
2017-08-22	19.0	19.4	18.5	18.56	0.09	0.49	1204503.0	22812543.18	1053
2017-08-21	17.96	18.6	17.86	18.47	0.57	3.18	625937.0	11433003.38	604
2017-08-20	17.9	18.04	17.84	17.9	0.0	0.0	83234.0	1491769.12	138
2017-08-17	18.02	18.44	17.88	17.9	0.16	0.9	501596.0	9083096.76	447
2017-08-16	17.78	17.88	17.62	17.74	-0.09	-0.5	219934.0	3899614.86	206
2017-08-15	18.3	18.62	17.78	17.83	-0.64	-3.47	599964.0	10891074.82	688
2017-08-14	17.3	19.06	17.3	18.47	1.14	6.58	1405513.0	25652105.42	1335
2017-08-13	17.3	17.48	17.3	17.33	-0.02	-0.12	191085.0	3316912.54	257
2017-08-10	17.28	17.48	17.28	17.35	0.15	0.87	136370.0	2368103.28	171
2017-08-09	17.0	17.32	17.0	17.2	0.11	0.64	168646.0	2903682.44	220
2017-08-08	17.14	17.18	17.0	17.09	-0.03	-0.18	61204.0	1045945.78	111
2017-08-07	17.14	17.22	17.02	17.12	-0.08	-0.47	83275.0	1427862.96	127
2017-08-06	17.0	17.2	16.9	17.2	0.26	1.53	81846.0	1399574.52	149
2017-08-03	17.1	17.14	16.5	16.94	-0.1	-0.59	100653.0	1703911.1	245
2017-08-02	17.06	17.12	17.02	17.04	-0.05	-0.29	105214.0	1797220.56	100
2017-08-01	17.12	17.16	17.04	17.09	-0.03	-0.18	96330.0	1646725.44	108
2017-07-31	17.1	17.22	17.06	17.12	0.04	0.23	86701.0	1483954.34	126
2017-07-30	17.2	17.2	17.02	17.08	-0.05	-0.29	87627.0	1497960.3	125
2017-07-27	17.16	17.24	17.0	17.13	-0.07	-0.41	64375.0	1101094.62	129
2017-07-26	17.58	17.58	17.2	17.2	-0.22	-1.26	103538.0	1794596.7	127
2017-07-25	17.6	17.7	17.4	17.42	-0.15	-0.85	121101.0	2120542.84	139
2017-07-24	17.6	17.62	17.52	17.57	0.06	0.34	161958.0	2848019.9	142
2017-07-23	17.2	17.66	17.2	17.51	0.33	1.92	226740.0	3969955.96	267
2017-07-20	17.14	17.32	17.14	17.18	0.02	0.12	103791.0	1788187.7	132
2017-07-19	17.06	17.38	17.0	17.16	0.17	1.0	276321.0	4758659.74	271
2017-07-18	17.14	17.24	16.98	16.99	-0.13	-0.76	82342.0	1403386.22	88
2017-07-17	17.12	17.28	17.1	17.12	-0.01	-0.06	123041.0	2112924.38	110
2017-07-16	17.18	17.26	17.1	17.13	0.04	0.23	139173.0	2391027.08	158
2017-07-13	17.0	17.18	16.98	17.09	0.14	0.83	166335.0	2838829.38	215
2017-07-12	16.54	17.1	16.54	16.95	0.44	2.67	279330.0	4730059.56	413
2017-07-11	16.6	16.74	16.5	16.51	-0.2	-1.2	154649.0	2572600.98	150
2017-07-10	16.6	16.78	16.6	16.71	0.04	0.24	104557.0	1748735.5	125
2017-07-09	17.0	17.04	16.54	16.67	-0.31	-1.83	211120.0	3527622.06	306
2017-07-06	17.1	17.1	16.98	16.98	-0.14	-0.82	140019.0	2381192.82	128
2017-07-05	17.2	17.34	17.0	17.12	0.02	0.12	296923.0	5110963.4	370
2017-07-04	17.08	17.32	17.08	17.1	0.07	0.41	223838.0	3830842.02	205
2017-07-03	17.0	17.12	17.0	17.03	0.14	0.83	65062.0	1109274.28	167
2017-07-02	17.0	17.02	16.8	16.89	0.08	0.48	122716.0	2070129.0	119
2017-06-22	16.98	16.98	16.78	16.81	-0.18	-1.06	201343.0	3387574.44	206
2017-06-21	17.14	17.2	16.74	16.99	-0.11	-0.64	111167.0	1884725.56	189
2017-06-20	16.92	17.2	16.9	17.1	0.15	0.88	127651.0	2175385.64	143
2017-06-19	16.0	17.0	16.0	16.95	0.45	2.73	280848.0	4729455.16	186
2017-06-18	16.96	16.96	16.42	16.5	-0.48	-2.83	151631.0	2520220.22	199
2017-06-15	17.5	17.5	16.92	16.98	-0.47	-2.69	314171.0	5441907.74	240
2017-06-14	18.24	18.32	17.32	17.45	-0.09	-0.51	711412.0	12603188.22	793
2017-06-13	16.8	17.54	16.68	17.54	1.59	9.97	319240.0	5535294.4	234
2017-06-12	15.82	16.0	15.78	15.95	0.06	0.38	34272.0	545236.64	77
2017-06-11	16.5	16.94	15.64	15.89	-1.12	-6.58	262711.0	4273502.04	272
2017-06-08	17.0	17.08	16.7	17.01	0.01	0.06	94680.0	1600500.58	109
2017-06-07	16.9	17.3	16.9	17.0	-0.02	-0.12	123456.0	2109934.48	117
2017-06-06	16.9	17.4	16.86	17.02	-0.04	-0.23	133692.0	2288125.26	128
2017-06-05	16.7	17.1	16.62	17.06	0.23	1.37	150368.0	2533479.04	152
2017-06-04	16.54	17.06	16.54	16.83	0.1	0.6	110359.0	1859830.52	146
2017-06-01	16.85	16.85	16.6	16.73	-0.1	-0.59	94804.0	1581417.75	161
2017-05-31	17.05	17.25	16.65	16.83	-0.37	-2.15	175634.0	2972835.45	204
2017-05-30	17.45	17.45	17.0	17.2	0.03	0.17	80847.0	1393097.65	121
2017-05-29	16.45	17.2	16.4	17.17	0.57	3.43	89246.0	1508096.35	147
2017-05-28	17.5	17.5	16.45	16.6	-1.06	-6.0	206104.0	3453409.9	192
2017-05-25	18.2	18.2	17.55	17.66	-0.5	-2.75	175258.0	3147488.5	172
2017-05-24	18.4	18.4	18.1	18.16	-0.03	-0.16	254740.0	4635272.45	237
2017-05-23	18.55	19.2	18.1	18.19	0.18	1.0	1249737.0	23146308.55	1156
2017-05-22				18.01	0.0	0.0	0.0	0.0	0
2017-05-21				18.01	0.0	0.0	0.0	0.0	0
2017-05-18	18.05	18.4	17.95	18.01	-0.02	-0.11	270480.0	4906500.85	335
2017-05-17	18.05	18.4	17.95	18.03	0.09	0.5	442842.0	8059860.95	361
2017-05-16	17.9	18.1	17.8	17.94	0.06	0.34	205332.0	3686978.85	270
2017-05-15	17.55	18.05	17.55	17.88	-0.09	-0.5	299740.0	5349642.9	316
2017-05-14	18.25	18.55	17.9	17.97	-0.01	-0.06	466107.0	8484138.75	482
2017-05-11	18.2	18.65	17.65	17.98	-0.37	-2.02	307816.0	5569220.3	364
2017-05-10	18.55	18.65	18.2	18.35	-0.39	-2.08	439329.0	8070858.65	375
2017-05-09	18.05	19.65	17.75	18.74	0.77	4.28	1254243.0	23682971.0	794
2017-05-08	17.6	18.35	17.3	17.97	0.55	3.16	246000.0	4389251.15	285
2017-05-07	17.65	17.8	17.3	17.42	-0.25	-1.41	66856.0	1177920.9	106
2017-05-04	17.9	17.9	17.6	17.67	-0.08	-0.45	74685.0	1325598.55	92
2017-05-03	17.75	17.8	17.6	17.75	0.0	0.0	73985.0	1314510.8	96
2017-05-02	17.9	17.9	17.75	17.75	-0.14	-0.78	60866.0	1084622.5	96
2017-05-01	17.95	18.05	17.75	17.89	0.04	0.22	92959.0	1662171.3	104
2017-04-30	17.65	17.9	17.65	17.85	-0.16	-0.89	39925.0	710640.25	71
2017-04-27	17.9	18.05	17.9	18.01	-0.03	-0.17	65497.0	1177583.0	76
2017-04-26	17.9	18.05	17.8	18.04	0.03	0.17	38796.0	695171.2	61
2017-04-25	18.2	18.25	17.95	18.01	-0.21	-1.15	89019.0	1611408.2	73
2017-04-24	18.35	18.35	17.95	18.22	0.33	1.84	96785.0	1756399.95	137
2017-04-23	18.2	18.25	17.75	17.89	-0.12	-0.67	214199.0	3833833.9	312
2017-04-20	17.75	19.05	17.65	18.01	0.34	1.92	455954.0	8282220.65	581
2017-04-19	17.65	17.8	17.6	17.67	-0.05	-0.28	124512.0	2203783.9	146
2017-04-18	17.75	17.9	17.6	17.72	-0.47	-2.58	433569.0	7688576.85	376
2017-04-17	18.35	18.35	18.2	18.19	-0.04	-0.22	151708.0	2771550.4	158
2017-04-16	18.35	18.7	18.2	18.23	-0.51	-2.72	293258.0	5400042.15	356
2017-04-13	19.05	19.3	18.7	18.74	-0.28	-1.47	506094.0	9658804.7	600
2017-04-12	18.2	19.2	18.2	19.02	0.89	4.91	1039337.0	19660624.3	947
2017-04-11	18.25	18.5	18.2	18.13	-0.1	-0.55	97107.0	1778047.85	214
2017-04-10	18.35	18.55	18.05	18.23	0.03	0.16	333804.0	6106688.8	371
2017-04-09	17.95	18.55	17.75	18.2	0.32	1.79	541869.0	9889564.75	579
2017-04-06	18.05	18.05	17.8	17.88	-0.1	-0.56	94294.0	1688073.5	123
2017-04-05	17.9	18.1	17.75	17.98	0.1	0.56	191334.0	3437802.05	304
2017-04-04	17.8	17.9	17.65	17.88	0.02	0.11	61786.0	1099190.25	83
2017-04-03	17.8	17.9	17.75	17.86	0.01	0.06	130320.0	2323354.7	137
2017-04-02	17.9	17.9	17.75	17.85	0.0	0.0	97527.0	1739699.85	169
2017-03-30	17.9	18.05	17.8	17.85	0.01	0.06	275547.0	4932164.95	319
2017-03-29	17.75	17.9	17.75	17.84	0.17	0.96	348137.0	6191357.65	228
2017-03-28	17.65	17.75	17.55	17.67	0.0	0.0	120223.0	2121429.15	152
2017-03-27	17.75	17.9	17.65	17.67	-0.03	-0.17	312407.0	5554081.05	237
2017-03-26	17.8	17.8	17.65	17.7	-0.03	-0.17	157766.0	2798329.6	154
2017-03-23	17.75	17.8	17.6	17.73	0.17	0.97	246000.0	4355782.8	307
2017-03-22	17.75	17.8	17.3	17.56	-0.69	-3.78	576301.0	10161924.4	484
2017-03-21	18.7	18.7	18.2	18.25	-0.51	-2.72	169034.0	3133628.55	229
2017-03-20	18.75	19.2	18.55	18.76	-0.01	-0.05	280495.0	5284983.5	308
2017-03-19	18.4	18.85	18.4	18.77	0.63	3.47	313147.0	5826209.5	618
2017-03-16	18.1	18.2	17.9	18.14	0.32	1.8	199561.0	3604559.75	479
2017-03-15	17.8	18.1	17.8	17.82	0.29	1.65	214185.0	3837699.45	245
2017-03-14	17.45	17.75	17.15	17.53	-0.14	-0.79	286301.0	4972582.95	310
2017-03-13	18.05	18.5	17.6	17.67	-0.4	-2.21	272248.0	4942602.15	487
2017-03-12	18.05	18.65	17.8	18.07	-0.1	-0.55	274111.0	4998589.9	356
2017-03-09	18.4	18.5	17.95	18.17	-0.55	-2.94	223743.0	4079502.25	531
2017-03-08	19.05	19.2	18.65	18.72	-0.3	-1.58	293080.0	5518883.0	294
2017-03-07	19.05	19.2	18.9	19.02	0.06	0.32	280813.0	5356032.1	291
2017-03-06	19.0	19.0	18.7	18.96	0.02	0.11	118051.0	2229035.0	156
2017-03-05	19.05	19.15	18.85	18.94	-0.19	-0.99	131560.0	2493255.55	203
2017-03-02	19.15	19.2	18.85	19.13	0.06	0.31	532575.0	10145226.7	524
2017-03-01	18.85	19.85	18.85	19.07	0.72	3.92	1224958.0	23554711.7	1192
2017-02-28	17.8	18.55	17.65	18.35	0.56	3.15	635800.0	11544381.15	670
2017-02-27	18.7	18.75	17.65	17.79	-0.98	-5.22	689147.0	12470296.25	626
2017-02-26	19.15	19.3	18.65	18.77	-0.39	-2.04	427473.0	8094675.65	465
2017-02-23	19.5	19.5	19.05	19.16	-0.38	-1.94	337057.0	6484775.8	452
2017-02-22	19.8	19.95	19.5	19.54	-0.2	-1.01	335657.0	6643694.3	342
2017-02-21	20.25	20.3	19.3	19.74	-0.72	-3.52	794746.0	15627628.2	792
2017-02-20	20.6	20.95	20.4	20.46	-0.43	-2.06	362321.0	7478395.25	425
2017-02-19	21.1	21.5	20.6	20.89	-0.16	-0.76	1026214.0	21629229.55	866
2017-02-16	20.55	21.1	20.45	21.05	0.56	2.73	1007479.0	21031804.7	716
2017-02-15	20.4	20.6	20.3	20.49	0.1	0.49	319365.0	6534909.35	289
2017-02-14	20.7	20.85	20.25	20.39	-0.26	-1.26	339469.0	6947359.5	341
2017-02-13	20.55	20.95	20.4	20.65	0.23	1.13	768100.0	15876693.95	626
2017-02-12	20.4	20.7	20.25	20.42	0.21	1.04	582063.0	11897693.5	472
2017-02-09	20.1	20.55	19.75	20.21	-0.13	-0.64	684955.0	13790993.5	649
2017-02-08	20.75	20.75	19.95	20.34	-0.47	-2.26	1037269.0	21098495.2	699
2017-02-07	20.4	20.9	20.3	20.81	0.51	2.51	997989.0	20526991.0	707
2017-02-06	19.65	20.45	19.5	20.3	0.76	3.89	1263741.0	25429891.75	1013
2017-02-05	19.85	19.85	19.5	19.54	-0.13	-0.66	586722.0	11582709.1	470
2017-02-02	19.75	20.0	19.45	19.67	0.06	0.31	903099.0	17794577.85	685
2017-02-01	19.95	20.1	19.35	19.61	-0.25	-1.26	1257239.0	24817272.45	924
2017-01-31	18.75	20.25	18.7	19.86	1.09	5.81	2216746.0	43108267.4	1700
2017-01-30	18.75	19.0	18.55	18.77	0.04	0.21	808304.0	15212082.55	540
2017-01-29	18.5	18.85	18.5	18.73	0.19	1.02	575522.0	10762008.3	451
2017-01-26	18.75	19.0	18.35	18.54	-0.51	-2.68	1664697.0	31054185.65	1246
2017-01-25	19.5	19.75	18.85	19.05	-0.38	-1.96	1442128.0	27913796.7	914
2017-01-24	19.3	19.5	19.3	19.43	0.13	0.67	784877.0	15179772.65	592
2017-01-23	19.5	19.65	19.15	19.3	-0.08	-0.41	1096488.0	21237246.35	714
2017-01-22	19.6	19.6	19.05	19.38	-0.05	-0.26	1290011.0	25009848.2	827
2017-01-19	20.1	20.25	19.35	19.43	-0.11	-0.56	1310838.0	25832023.25	1233
2017-01-18	19.05	19.95	18.9	19.54	0.72	3.83	1343165.0	26098706.1	1171
2017-01-17	18.85	19.35	18.1	18.82	-0.01	-0.05	1705204.0	31933119.1	1189
2017-01-16	18.65	19.5	18.5	18.83	0.38	2.06	2545950.0	48327618.05	1746
2017-01-15	18.5	18.55	18.05	18.45	0.38	2.1	1189786.0	21824060.85	810
2017-01-12	17.45	18.25	17.3	18.07	0.79	4.57	1149814.0	20356259.45	889
2017-01-11	17.6	17.8	17.15	17.28	-0.41	-2.32	803757.0	13980230.55	706
2017-01-10	18.25	18.25	17.6	17.69	-0.6	-3.28	1246242.0	22300768.8	870
2017-01-09	18.85	18.9	17.55	18.29	-0.38	-2.04	1249339.0	22530870.8	1009
2017-01-08	17.65	18.9	17.65	18.67	1.08	6.14	1991034.0	36778522.9	1421
2017-01-05	17.3	17.9	17.25	17.59	0.34	1.97	1471366.0	25878317.25	1047
2017-01-04	17.15	17.45	17.1	17.25	0.13	0.76	816715.0	14117637.3	540
2017-01-03	16.95	17.15	16.95	17.12	0.22	1.3	665566.0	11346951.75	453
2017-01-02	16.95	17.0	16.85	16.9	-0.07	-0.41	747344.0	12649104.55	420
2017-01-01	16.7	17.0	16.7	16.97	0.43	2.6	577762.0	9727574.8	334
2016-12-29	16.7	16.8	16.5	16.54	-0.27	-1.61	341603.0	5692763.45	288
2016-12-28	17.15	17.15	16.8	16.81	-0.12	-0.71	336987.0	5714678.35	218
2016-12-27	16.8	17.0	16.55	16.93	0.22	1.32	410869.0	6928277.85	236
2016-12-26	16.7	17.1	16.5	16.71	0.12	0.72	724255.0	12173485.1	463
2016-12-25	16.35	16.7	16.35	16.59	0.32	1.97	564199.0	9337773.85	330
2016-12-22	16.5	16.5	16.2	16.27	-0.07	-0.43	271036.0	4430487.1	210
2016-12-21	16.3	16.55	16.3	16.34	0.35	2.19	718231.0	11766654.75	501
2016-12-20	15.85	16.0	15.45	15.99	0.05	0.31	434108.0	6858236.25	284
2016-12-19	16.3	16.45	15.75	15.94	-0.33	-2.03	358016.0	5794787.85	264
2016-12-18	15.7	16.35	15.7	16.27	0.56	3.56	561110.0	9008718.95	370
2016-12-15	15.4	15.75	15.1	15.71	0.13	0.83	789047.0	12155969.4	465
2016-12-14	15.7	15.85	15.25	15.58	-0.17	-1.08	340014.0	5277645.85	323
2016-12-13	16.2	16.3	15.55	15.75	-0.43	-2.66	738994.0	11683104.05	530
2016-12-12	16.8	17.55	16.05	16.18	-0.53	-3.17	2143523.0	36397194.2	1321
2016-12-11	16.55	16.8	16.55	16.71	0.24	1.46	971089.0	16211667.4	430
2016-12-08	16.45	16.65	16.45	16.47	-0.02	-0.12	327946.0	5406369.7	277
2016-12-07	16.65	16.8	16.35	16.49	-0.13	-0.78	1114894.0	18387482.75	630
2016-12-06	15.9	16.8	15.9	16.62	0.82	5.19	2283910.0	37651294.55	1202
2016-12-05	15.1	16.05	14.95	15.8	0.6	3.95	1757467.0	27351181.4	880
2016-12-04	14.65	15.35	14.5	15.2	0.61	4.18	903453.0	13567064.25	527
2016-12-01	14.65	14.65	14.5	14.59	0.11	0.76	383699.0	5613910.85	245
2016-11-30	14.8	14.95	14.45	14.48	-0.25	-1.7	724729.0	10709695.75	325
2016-11-29	14.35	14.95	14.3	14.73	0.39	2.72	969339.0	14228173.25	495
2016-11-28	14.1	14.35	14.1	14.34	0.33	2.36	536419.0	7618594.5	332
2016-11-27	13.95	14.15	13.85	14.01	0.12	0.86	429268.0	6034123.25	241
2016-11-24	14.0	14.25	13.7	13.89	-0.1	-0.71	596672.0	8345815.3	391
2016-11-23	13.95	14.1	13.85	13.99	0.1	0.72	963174.0	13482161.0	552
2016-11-22	14.8	14.8	13.4	13.89	-0.97	-6.53	1823680.0	25346289.8	1110
2016-11-21	15.55	15.6	14.65	14.86	-0.56	-3.63	1027478.0	15513477.9	619
2016-11-20	15.25	15.55	15.2	15.42	0.27	1.78	1021634.0	15734350.5	638
2016-11-17	15.05	15.35	14.8	15.15	0.22	1.47	991249.0	14943774.2	579
2016-11-16	14.65	14.95	14.65	14.93	0.42	2.89	408710.0	6074712.25	241
2016-11-15	14.8	15.05	14.3	14.51	-0.32	-2.16	696666.0	10239594.4	447
2016-11-14	14.9	15.2	14.8	14.83	-0.12	-0.8	921807.0	13836535.3	609
2016-11-13	14.95	15.05	14.8	14.95	0.08	0.54	713541.0	10649577.95	509
2016-11-10	15.4	15.55	14.65	14.87	-0.38	-2.49	2610258.0	39162321.15	1473
2016-11-09	13.55	15.25	13.35	15.25	1.35	9.71	2005860.0	29283613.2	782
2016-11-08	13.4	14.1	13.35	13.9	0.55	4.12	660055.0	9039741.5	443
2016-11-07	13.2	13.4	13.2	13.35	0.16	1.21	256838.0	3422494.4	122
2016-11-06	13.2	13.25	12.9	13.19	0.06	0.46	195793.0	2576360.35	139
2016-11-03	12.9	13.2	12.9	13.13	0.33	2.58	295606.0	3858547.6	210
2016-11-02	12.9	13.2	12.7	12.8	-0.18	-1.39	314178.0	4097126.05	234
2016-11-01	13.0	13.15	12.9	12.98	-0.07	-0.54	142598.0	1857153.95	154
2016-10-31	13.05	13.2	13.05	13.05	-0.08	-0.61	214635.0	2814556.8	185
2016-10-30	13.25	13.5	13.15	13.13	-0.19	-1.43	408117.0	5416843.15	286
2016-10-27	13.35	13.85	13.25	13.32	0.06	0.45	1180931.0	16005504.7	808
2016-10-26	13.0	13.65	12.85	13.26	0.21	1.61	673512.0	8950371.65	431
2016-10-25	13.25	13.5	12.9	13.05	-0.21	-1.58	772077.0	10118640.3	562
2016-10-24	12.3	13.65	12.3	13.26	0.81	6.51	937746.0	12177062.15	698
2016-10-23	12.1	12.45	12.1	12.45	0.34	2.81	462695.0	5701496.8	274
2016-10-20	12.55	12.55	11.8	12.11	0.46	3.95	298950.0	3627684.05	298
2016-10-19	11.2	11.75	11.15	11.65	0.66	6.01	282489.0	3244908.6	294
2016-10-18	11.65	11.8	10.85	10.99	-0.68	-5.83	278100.0	3202687.55	335
2016-10-17	11.95	12.05	11.6	11.67	-0.31	-2.59	348264.0	4089363.2	338
2016-10-16	12.45	12.45	11.9	11.98	-0.46	-3.7	536174.0	6496844.3	381
2016-10-13	12.55	13.05	12.4	12.44	-0.1	-0.8	940381.0	12032575.65	644
2016-10-12	12.3	12.7	12.25	12.54	0.09	0.72	377532.0	4722610.3	334
2016-10-11	12.4	12.6	12.3	12.45	0.34	2.81	614046.0	7664363.6	365
2016-10-10	11.95	12.4	11.95	12.11	-0.02	-0.16	326813.0	3962489.35	282
2016-10-09	12.55	12.7	12.05	12.13	-0.38	-3.04	243303.0	3027107.55	237
2016-10-06	12.4	12.7	12.4	12.51	0.04	0.32	268221.0	3363104.5	294
2016-10-05	12.4	12.75	12.15	12.47	0.05	0.4	561331.0	7032239.9	430
2016-10-04	12.55	12.85	11.95	12.42	0.19	1.55	506384.0	6253524.6	451
2016-10-03	12.15	12.6	11.45	12.23	0.31	2.6	451957.0	5393604.3	526
2016-10-02	12.3	13.25	11.75	11.92	-0.44	-3.56	543976.0	6965195.05	503
2016-09-29	12.15	12.45	11.75	12.36	0.36	3.0	157652.0	1915668.6	189
2016-09-28	12.75	13.2	11.8	12.0	-0.78	-6.1	202589.0	2546726.2	215
2016-09-27	13.8	13.8	12.6	12.78	-1.2	-8.58	266194.0	3528038.1	257
2016-09-26	13.85	14.0	13.8	13.98	0.3	2.19	190852.0	2655126.15	168
2016-09-25	13.85	13.85	13.35	13.68	-0.02	-0.15	180590.0	2461333.2	183
2016-09-21	13.7	13.85	13.65	13.7	0.06	0.44	179289.0	2463422.5	186
2016-09-20	13.35	13.7	13.2	13.64	0.2	1.49	185063.0	2498179.65	170
2016-09-19	14.65	14.65	13.2	13.44	-1.08	-7.44	370202.0	5038943.75	321
2016-09-18	14.9	14.9	14.45	14.52	-0.15	-1.02	158354.0	2314731.65	154
2016-09-08	14.5	14.65	14.35	14.67	0.11	0.76	202488.0	2937366.85	266
2016-09-07	14.8	14.9	14.45	14.56	-0.4	-2.67	245420.0	3591294.05	398
2016-09-06	14.3	15.55	14.3	14.96	0.72	5.06	1262503.0	19000512.1	1138
2016-09-05	14.15	14.3	14.1	14.24	0.19	1.35	133996.0	1903209.7	151
2016-09-04	13.95	14.15	13.95	14.05	0.23	1.66	180905.0	2539463.3	181
2016-09-01	14.65	14.65	13.65	13.82	-0.91	-6.18	313499.0	4358463.45	352
2016-08-31	15.1	15.25	14.65	14.73	-0.51	-3.35	147741.0	2215288.9	136
2016-08-30	15.35	15.4	15.1	15.24	-0.09	-0.59	285129.0	4342857.2	433
2016-08-29	15.25	15.4	15.2	15.33	0.18	1.19	114574.0	1754670.05	124
2016-08-28	14.95	15.25	14.95	15.15	0.26	1.75	123842.0	1863312.75	156
2016-08-25	15.1	15.1	14.5	14.89	-0.42	-2.74	409220.0	6041039.3	414
2016-08-24	15.75	16.0	15.25	15.31	-0.35	-2.23	135851.0	2133406.5	175
2016-08-23	15.7	15.75	15.45	15.66	0.0	0.0	174794.0	2727628.85	178
2016-08-22	16.45	16.45	15.55	15.66	-0.8	-4.86	300553.0	4795255.05	354
2016-08-21	16.95	17.15	16.45	16.46	-0.17	-1.02	437209.0	7387233.7	394
2016-08-18	16.85	16.95	16.15	16.63	-0.18	-1.07	352223.0	5808388.55	336
2016-08-17	17.15	17.25	16.8	16.81	-0.38	-2.21	331654.0	5645083.05	230
2016-08-16	17.3	17.45	17.15	17.19	-0.04	-0.23	244296.0	4223226.65	193
2016-08-15	17.3	17.45	17.0	17.23	-0.08	-0.46	274796.0	4736325.55	245
2016-08-14	17.1	17.65	17.1	17.31	0.49	2.91	602160.0	10480664.55	616
2016-08-11	16.85	17.1	16.7	16.82	-0.16	-0.94	307533.0	5193791.0	263
2016-08-10	17.4	17.4	16.95	16.98	-0.3	-1.74	420833.0	7189564.15	331
2016-08-09	16.85	17.3	16.85	17.28	0.27	1.59	189459.0	3250962.35	196
2016-08-08	17.3	17.45	16.85	17.01	-0.31	-1.79	243454.0	4187454.7	238
2016-08-07	17.95	17.95	17.25	17.32	-0.12	-0.69	405904.0	7137216.05	384
2016-08-04	17.0	18.05	17.0	17.44	0.59	3.5	961602.0	16886123.4	831
2016-08-03	16.8	17.3	16.65	16.85	-0.02	-0.12	498158.0	8471465.4	387
2016-08-02	17.4	17.4	16.7	16.87	-0.35	-2.03	286778.0	4862915.7	245
2016-08-01	17.25	17.4	17.1	17.22	-0.03	-0.17	421040.0	7268455.8	341
2016-07-31	16.95	17.4	16.5	17.25	0.85	5.18	730030.0	12319033.05	609
2016-07-28	16.95	17.15	16.2	16.4	-0.66	-3.87	405812.0	6716983.5	298
2016-07-27	17.3	17.3	16.85	17.06	-0.25	-1.44	233634.0	3984017.25	222
2016-07-26	17.8	17.8	17.25	17.31	-0.38	-2.15	153989.0	2711455.95	148
2016-07-25	17.8	18.2	17.6	17.69	0.0	0.0	414048.0	7378566.3	218
2016-07-24	17.45	18.05	17.4	17.69	0.31	1.78	728374.0	12879609.6	533
2016-07-21	17.25	17.45	17.15	17.38	0.1	0.58	239315.0	4145524.55	248
2016-07-20	17.6	17.65	17.25	17.28	-0.31	-1.76	303181.0	5310672.1	196
2016-07-19	17.75	17.8	17.55	17.59	-0.23	-1.29	336956.0	5968264.8	389
2016-07-18	18.05	18.2	17.75	17.82	0.01	0.06	751335.0	13484015.9	495
2016-07-17	17.65	17.9	17.55	17.81	0.36	2.06	516862.0	9169005.85	368
2016-07-14	17.15	17.95	16.95	17.45	0.3	1.75	1109967.0	19454608.25	796
2016-07-13	16.95	17.6	16.85	17.15	0.28	1.66	649092.0	11219270.6	452
2016-07-12	16.65	16.95	16.55	16.87	0.3	1.81	511248.0	8586005.7	292
2016-07-11	16.55	16.7	16.55	16.57	0.05	0.3	101565.0	1688582.95	116
2016-07-10	16.35	16.7	16.35	16.52	0.39	2.42	306625.0	5064880.0	172
2016-06-30	16.7	16.7	16.05	16.13	-0.43	-2.6	178465.0	2913028.95	173
2016-06-29	16.5	16.8	16.35	16.56	0.18	1.1	239510.0	3973909.05	202
2016-06-28	16.45	16.65	16.2	16.38	0.19	1.17	179676.0	2956184.5	183
2016-06-27	15.9	16.5	15.9	16.19	0.39	2.47	489250.0	7918098.25	346
2016-06-26	14.9	15.9	14.9	15.8	-0.7	-4.24	645441.0	10025969.5	462
2016-06-23	16.3	16.5	16.15	16.5	0.15	0.92	209612.0	3440539.4	177
2016-06-22	16.55	16.55	16.35	16.35	-0.17	-1.03	99924.0	1642375.75	87
2016-06-21	16.5	16.65	16.45	16.52	-0.05	-0.3	142515.0	2356502.2	117
2016-06-20	16.65	16.7	16.5	16.57	0.07	0.42	223298.0	3708019.05	168
2016-06-19	16.95	17.0	16.5	16.5	-0.24	-1.43	255697.0	4288649.3	182
2016-06-16	16.5	17.1	16.5	16.74	0.03	0.18	490267.0	8269604.8	409
2016-06-15	16.95	17.8	16.65	16.71	-0.23	-1.36	1235938.0	21349245.1	815
2016-06-14	16.8	16.95	16.8	16.94	0.09	0.53	242122.0	4081336.55	175
2016-06-13	16.85	17.15	16.8	16.85	-0.11	-0.65	310055.0	5266996.8	221
2016-06-12	16.35	17.45	16.3	16.96	0.43	2.6	936081.0	15816844.75	764
2016-06-09	16.8	16.8	16.5	16.53	-0.26	-1.55	277360.0	4609772.05	244
2016-06-08	16.55	16.95	16.55	16.79	0.2	1.21	546075.0	9165386.4	345
2016-06-07	16.45	16.7	16.3	16.59	0.24	1.47	113387.0	1871166.1	90
2016-06-06	16.15	16.45	15.85	16.35	0.0	0.0	143149.0	2323518.45	155
2016-06-05	16.55	16.7	16.35	16.35	-0.3	-1.8	176963.0	2932588.35	166
2016-06-02	16.7	17.1	16.65	16.65	-0.06	-0.36	363554.0	6106981.65	325
2016-06-01	16.8	17.0	16.7	16.71	-0.11	-0.65	196990.0	3313329.6	197
2016-05-31	16.8	16.95	16.65	16.82	0.03	0.18	179572.0	3013818.05	157
2016-05-30	17.4	17.4	16.65	16.79	-0.55	-3.17	390052.0	6585166.05	279
2016-05-29	17.15	17.75	17.1	17.34	0.33	1.94	336980.0	5862966.75	316
2016-05-26	17.65	17.75	16.85	17.01	-0.59	-3.35	332097.0	5777679.2	276
2016-05-25	17.3	17.9	17.3	17.6	0.45	2.62	430116.0	7554950.1	431
2016-05-24	16.7	17.3	16.45	17.15	0.28	1.66	215680.0	3631490.0	231
2016-05-23	18.4	18.5	16.85	16.87	-1.83	-9.79	570226.0	9900838.95	435
2016-05-22	19.35	19.5	18.65	18.7	-0.5	-2.6	287170.0	5532511.8	269
2016-05-19	19.45	19.6	19.15	19.2	-0.31	-1.59	223422.0	4325375.15	209
2016-05-18	19.6	19.65	19.35	19.51	0.18	0.93	329507.0	6415560.95	326
2016-05-17	19.5	19.5	19.3	19.33	0.0	0.0	224410.0	4349182.35	231
2016-05-16	19.8	19.85	19.15	19.33	-0.49	-2.47	914858.0	17762317.4	823
2016-05-15	20.15	20.3	19.8	19.82	-0.35	-1.74	425998.0	8544323.2	424
2016-05-12	20.85	21.2	20.0	20.17	-0.35	-1.71	891881.0	18393114.8	808
2016-05-11	20.1	21.7	19.65	20.52	0.62	3.12	2374036.0	48994735.2	1959
2016-05-10	19.75	20.45	19.65	19.9	0.17	0.86	1587721.0	31837355.3	1268
2016-05-09	20.15	20.15	19.5	19.73	0.02	0.1	782353.0	15491492.05	614
2016-05-08	19.35	20.0	19.35	19.71	0.45	2.34	764832.0	15073173.9	598
2016-05-05	18.75	19.95	18.75	19.26	0.47	2.5	1100834.0	21358644.8	979
2016-05-04	18.7	19.05	18.5	18.79	-0.03	-0.16	523303.0	9807596.9	435
2016-05-03	19.3	19.5	18.65	18.82	-0.28	-1.47	469128.0	8984204.65	461
2016-05-02	18.2	19.2	18.2	19.1	0.46	2.47	643358.0	12130414.35	591
2016-05-01	19.05	19.2	18.2	18.64	-0.37	-1.95	554366.0	10326931.25	520
2016-04-28	19.05	20.1	18.75	19.01	0.09	0.48	1351881.0	26392530.1	1087
2016-04-27	18.55	19.3	18.55	18.92	0.38	2.05	815252.0	15539261.65	643
2016-04-26	18.2	19.15	17.8	18.54	0.31	1.7	1100262.0	20501499.9	812
2016-04-25	18.05	18.55	17.9	18.23	0.28	1.56	861933.0	15667739.3	603
2016-04-24	18.05	18.5	17.55	17.95	0.04	0.22	996858.0	17943169.75	838
2016-04-21	16.65	18.05	16.55	17.91	1.39	8.41	2454648.0	42202492.25	1421
2016-04-20	16.35	17.25	16.15	16.52	0.12	0.73	1186537.0	19742148.6	856
2016-04-19	15.85	16.45	15.85	16.4	0.81	5.2	910366.0	14778135.45	602
2016-04-18	15.45	15.75	15.25	15.59	0.09	0.58	386817.0	6020384.9	318
2016-04-17	15.6	15.75	15.25	15.5	-0.16	-1.02	354113.0	5493975.5	343
2016-04-14	16.15	16.15	15.55	15.66	-0.49	-3.03	754048.0	11922187.05	548
2016-04-13	16.7	17.0	16.05	16.15	-0.42	-2.53	888844.0	14672364.25	689
2016-04-12	16.2	16.8	16.15	16.57	0.52	3.24	1174365.0	19371745.65	706
2016-04-11	16.2	16.2	15.85	16.05	-0.17	-1.05	613970.0	9887477.5	459
2016-04-10	16.45	16.55	16.2	16.22	0.29	1.82	739333.0	12066096.0	560
2016-04-07	16.2	16.35	15.75	15.93	-0.03	-0.19	1041055.0	16686792.65	855
2016-04-06	15.9	16.45	15.7	15.96	0.31	1.98	1471369.0	23605661.85	1123
2016-04-05	15.1	16.05	14.9	15.65	0.37	2.42	1871596.0	29136014.05	1316
2016-04-04	14.25	15.55	14.15	15.28	0.69	4.73	903804.0	13546817.45	781
2016-04-03	16.15	16.15	14.6	14.59	-1.62	-9.99	642243.0	9611185.2	557
2016-03-31	17.4	17.6	16.2	16.21	-1.76	-9.79	1252660.0	20875569.05	1167
2016-03-30	17.95	19.0	17.55	17.97	0.09	0.5	3524495.0	64505227.2	2299
2016-03-29	16.8	18.5	16.5	17.88	1.0	5.92	1051792.0	18477949.3	927
2016-03-28	17.75	17.75	16.7	16.88	-0.65	-3.71	1161918.0	19990290.5	956
2016-03-27	17.3	18.2	17.25	17.53	0.33	1.92	1008394.0	17750580.45	957
2016-03-24	17.1	17.75	16.65	17.2	-0.17	-0.98	1257037.0	21553557.2	1024
2016-03-23	16.65	17.8	16.55	17.37	1.09	6.7	3088473.0	53409387.1	1952
2016-03-22	15.4	16.3	15.4	16.28	1.44	9.7	731650.0	11744863.3	348
2016-03-21	14.75	15.05	14.65	14.84	0.01	0.07	300387.0	4474664.85	193
2016-03-20	14.95	15.2	14.75	14.83	0.02	0.14	315793.0	4717183.05	242
2016-03-17	15.1	15.4	14.8	14.81	-0.27	-1.79	333976.0	5012999.8	307
2016-03-16	14.45	15.25	14.45	15.08	0.81	5.68	1167378.0	17427573.25	653
2016-03-15	14.45	14.95	14.25	14.27	-0.56	-3.78	530598.0	7733199.0	418
2016-03-14	15.7	15.7	14.75	14.83	-0.72	-4.63	939972.0	14248372.95	729
2016-03-13	14.95	16.0	14.8	15.55	0.96	6.58	1152382.0	17735739.45	829
2016-03-10	13.85	15.1	13.85	14.59	0.77	5.57	1742684.0	25438846.75	1304
2016-03-09	14.0	14.1	13.7	13.82	-0.22	-1.57	677402.0	9422515.55	443
2016-03-08	14.25	14.45	13.7	14.04	-0.13	-0.92	1069392.0	14956301.7	649
2016-03-07	14.1	14.9	13.95	14.17	0.38	2.76	1791600.0	25956865.25	1212
2016-03-06	12.7	13.8	12.7	13.79	1.21	9.62	1106035.0	14874320.45	464
2016-03-03	12.6	12.85	12.45	12.58	0.13	1.04	408817.0	5169995.65	190
2016-03-02	12.6	12.9	12.4	12.45	-0.08	-0.64	552548.0	6990092.3	286
2016-03-01	12.4	12.6	12.4	12.53	0.24	1.95	338598.0	4233839.0	158
2016-02-29	12.4	12.4	12.15	12.29	-0.09	-0.73	367271.0	4525386.35	206
2016-02-28	12.4	12.45	12.25	12.38	0.29	2.4	390162.0	4821504.6	235
2016-02-25	12.1	12.15	12.05	12.09	0.12	1.0	242816.0	2938581.65	226
2016-02-24	12.1	12.45	11.9	11.97	-0.25	-2.05	928206.0	11397984.45	533
2016-02-23	12.4	12.75	12.05	12.22	0.08	0.66	867228.0	10735929.8	548
2016-02-22	11.75	12.3	11.75	12.14	0.48	4.12	696821.0	8362886.8	350
2016-02-21	11.75	11.75	11.5	11.66	0.07	0.6	298420.0	3473174.45	202
2016-02-18	11.6	11.9	11.5	11.59	0.08	0.7	544020.0	6335045.8	317
2016-02-17	10.95	12.05	10.95	11.51	0.57	5.21	1164089.0	13418496.65	650
2016-02-16	11.0	11.35	10.7	10.94	0.23	2.15	527008.0	5802709.75	358
2016-02-15	10.55	10.8	10.35	10.71	0.43	4.18	346801.0	3666096.55	280
2016-02-14	11.6	11.6	10.25	10.28	-0.98	-8.7	329792.0	3598113.55	287
2016-02-11	12.3	12.4	11.2	11.26	-1.1	-8.9	357065.0	4230466.0	287
2016-02-10	12.45	12.75	12.3	12.36	-0.21	-1.67	615798.0	7693959.9	295
2016-02-09	12.55	12.85	12.55	12.57	-0.29	-2.26	466366.0	5929814.05	300
2016-02-08	12.75	13.4	12.7	12.86	0.22	1.74	570249.0	7435618.5	462
2016-02-07	12.9	13.0	12.6	12.64	-0.36	-2.77	372173.0	4778661.55	293
2016-02-04	13.2	13.35	12.85	13.0	0.05	0.39	850072.0	11167823.55	499
2016-02-03	13.8	14.1	12.9	12.95	-0.62	-4.57	1925385.0	25659806.55	1224
2016-02-02	12.25	13.55	12.25	13.57	1.22	9.88	1792618.0	23920914.4	821
2016-02-01	12.1	12.6	11.9	12.35	0.12	0.98	694361.0	8588764.85	349
2016-01-31	12.15	12.3	12.1	12.23	0.31	2.6	518010.0	6326599.2	257
2016-01-28	12.1	12.15	11.9	11.92	0.0	0.0	501486.0	6023225.15	388
2016-01-27	11.75	12.55	11.75	11.92	0.26	2.23	776540.0	9339770.1	446
2016-01-26	11.0	11.9	11.0	11.66	0.21	1.83	469125.0	5423236.1	353
2016-01-25	11.75	11.9	11.3	11.45	-0.28	-2.39	293334.0	3382045.65	235
2016-01-24	12.1	12.25	11.75	11.73	0.35	3.08	240808.0	2854851.6	215
2016-01-21	11.8	12.05	11.35	11.38	-0.57	-4.77	236840.0	2773750.3	261
2016-01-20	12.4	12.85	11.95	11.95	-0.65	-5.16	496337.0	6182309.9	376
2016-01-19	12.3	12.75	12.15	12.6	0.62	5.18	412438.0	5109356.2	312
2016-01-18	12.3	12.3	11.45	11.98	-0.12	-0.99	304113.0	3609043.7	289
2016-01-17	12.25	12.25	12.1	12.1	-1.32	-9.84	103144.0	1252294.1	104
2016-01-14	14.65	14.65	13.4	13.42	-1.44	-9.69	164220.0	2243305.75	180
2016-01-13	15.2	15.2	14.8	14.86	-0.12	-0.8	89388.0	1339601.6	111
2016-01-12	15.1	15.2	14.8	14.98	-0.23	-1.51	170473.0	2564691.2	204
2016-01-11	14.8	15.4	14.8	15.21	0.28	1.88	151863.0	2299345.25	166
2016-01-10	15.7	16.2	14.75	14.93	-0.87	-5.51	161204.0	2520909.95	191
2016-01-07	16.85	16.85	15.45	15.8	-1.26	-7.39	332369.0	5403621.45	352
2016-01-06	17.3	17.4	16.7	17.06	-0.36	-2.07	339738.0	5823921.15	252
2016-01-05	17.15	17.55	16.85	17.42	0.41	2.41	326427.0	5632755.75	285
2016-01-04	17.9	18.1	17.0	17.01	-1.02	-5.66	348158.0	6132275.2	278
2016-01-03	18.05	18.2	17.75	18.03	0.25	1.41	559971.0	10067343.35	462
2015-12-31	17.55	18.5	17.25	17.78	0.25	1.43	756890.0	13489048.9	590
2015-12-30	17.75	17.8	17.4	17.53	-0.14	-0.79	374749.0	6598028.85	320
2015-12-29	16.85	17.75	16.5	17.67	0.76	4.49	406398.0	6980760.95	340
2015-12-28	16.8	17.0	16.65	16.91	-0.1	-0.59	246775.0	4138883.55	276
2015-12-27	17.8	17.95	16.7	17.01	-1.0	-5.55	631159.0	10811721.95	573
2015-12-24	18.2	18.2	17.8	18.01	0.12	0.67	131284.0	2352096.3	165
2015-12-23	18.2	18.4	17.65	17.89	-0.28	-1.54	197767.0	3579622.05	211
2015-12-22	18.1	18.5	18.1	18.17	0.16	0.89	105027.0	1918271.45	128
2015-12-21	17.9	18.2	17.8	18.01	0.12	0.67	208151.0	3748781.15	156
2015-12-20	18.2	18.35	17.75	17.89	-0.52	-2.82	193738.0	3487658.0	218
2015-12-17	18.55	18.7	18.35	18.41	0.06	0.33	128576.0	2375396.05	162
2015-12-16	17.95	18.75	17.95	18.35	0.57	3.21	149862.0	2742684.75	189
2015-12-15	17.6	17.9	17.55	17.78	0.46	2.66	171615.0	3041367.85	165
2015-12-14	17.8	18.1	17.3	17.32	-0.38	-2.15	126555.0	2249170.1	167
2015-12-13	17.95	17.95	16.95	17.7	-0.81	-4.38	203843.0	3560355.2	259
2015-12-10	18.7	19.0	18.5	18.51	-0.29	-1.54	144748.0	2709102.4	186
2015-12-09	19.15	19.2	18.55	18.8	-0.06	-0.32	215610.0	4083701.15	202
2015-12-08	19.85	19.85	18.7	18.86	-1.04	-5.23	533359.0	10200090.6	479
2015-12-07	20.3	20.95	19.85	19.9	-0.31	-1.53	710494.0	14480900.5	626
2015-12-06	19.5	20.45	19.5	20.21	0.67	3.43	564003.0	11329661.1	501
2015-12-03	19.6	20.0	19.35	19.54	-0.26	-1.31	274570.0	5410037.2	245
2015-12-02	19.6	19.95	19.5	19.8	0.16	0.81	235473.0	4658434.65	255
2015-12-01	19.95	20.25	19.5	19.64	-0.25	-1.26	499552.0	9914978.85	458
2015-11-30	19.0	20.45	19.0	19.89	0.72	3.76	668673.0	13193039.5	721
2015-11-29	19.45	19.45	19.05	19.17	-0.21	-1.08	156158.0	3002173.95	159
2015-11-26	19.5	19.75	19.35	19.38	-0.27	-1.37	116344.0	2265564.55	138
2015-11-25	19.75	19.95	19.6	19.65	-0.22	-1.11	241533.0	4781287.4	238
2015-11-24	18.85	20.25	18.85	19.87	1.01	5.36	865272.0	17003755.6	758
2015-11-23	19.15	19.15	18.75	18.86	-0.16	-0.84	192910.0	3655137.85	165
2015-11-22	18.65	19.15	18.4	19.02	0.54	2.92	226732.0	4268789.15	266
2015-11-19	18.55	18.7	18.5	18.48	0.0	0.0	73282.0	1362970.0	85
2015-11-18	18.4	18.7	18.35	18.48	0.07	0.38	116344.0	2151727.3	138
2015-11-17	18.75	18.75	18.4	18.41	-0.16	-0.86	48192.0	893337.05	75
2015-11-16	18.5	18.7	18.35	18.57	0.18	0.98	137740.0	2547667.0	107
2015-11-15	18.5	18.55	18.05	18.39	-0.57	-3.01	191891.0	3515472.8	200
2015-11-12	19.05	19.15	18.75	18.96	-0.2	-1.04	109878.0	2086078.4	136
2015-11-11	19.05	19.2	19.0	19.16	0.22	1.16	215169.0	4107506.65	198
2015-11-10	19.3	19.45	18.9	18.94	-0.38	-1.97	308221.0	5900027.25	260
2015-11-09	19.15	19.45	19.15	19.32	0.12	0.63	146228.0	2822246.6	176
2015-11-08	18.65	19.5	18.65	19.2	0.59	3.17	464750.0	8896120.4	518
2015-11-05	18.75	18.9	18.55	18.61	-0.22	-1.17	135202.0	2535887.6	148
2015-11-04	18.55	19.05	18.05	18.83	0.29	1.56	260801.0	4866236.95	276
2015-11-03	18.5	18.9	18.35	18.54	0.19	1.04	287879.0	5375554.2	236
2015-11-02	18.25	18.9	18.05	18.35	0.27	1.49	232528.0	4295434.3	254
2015-11-01	17.95	18.4	17.8	18.08	-0.4	-2.16	130612.0	2362070.0	174
2015-10-29	18.75	19.05	18.25	18.48	0.18	0.98	316218.0	5875629.7	278
2015-10-28	18.25	18.55	17.45	18.3	0.11	0.6	327471.0	5910895.75	336
2015-10-27	19.35	19.65	17.65	18.19	-1.3	-6.67	277872.0	5225252.8	289
2015-10-26	19.35	19.6	18.65	19.49	0.09	0.46	268524.0	5129729.1	340
2015-10-25	19.65	20.0	19.05	19.4	-0.15	-0.77	379156.0	7470432.9	407
2015-10-22	21.05	21.2	19.35	19.55	-1.48	-7.04	355498.0	7099335.7	360
2015-10-21	21.85	21.85	20.95	21.03	-0.79	-3.62	216945.0	4649938.9	203
2015-10-20	22.0	22.6	21.8	21.82	-0.2	-0.91	274041.0	6114027.65	320
2015-10-19	21.7	22.15	21.4	22.02	0.69	3.23	710665.0	15600372.75	519
2015-10-18	21.05	21.4	21.05	21.33	0.37	1.77	103889.0	2211811.45	124
2015-10-15	21.1	21.1	20.95	20.96	-0.13	-0.62	69220.0	1455821.35	97
2015-10-14	20.95	21.2	20.9	21.09	0.01	0.05	177168.0	3726626.4	198
2015-10-13	21.35	21.65	20.95	21.08	-0.26	-1.22	356791.0	7633369.45	344
2015-10-12	21.25	21.5	21.05	21.34	0.15	0.71	435948.0	9278468.55	302
2015-10-11	21.4	21.4	21.05	21.19	0.13	0.62	401769.0	8495506.1	297
2015-10-08	21.35	21.55	20.95	21.06	-0.68	-3.13	831412.0	17580222.2	866
2015-10-07	19.95	21.95	19.85	21.74	1.79	8.97	654751.0	13625973.2	555
2015-10-06	20.0	20.1	19.8	19.95	0.03	0.15	178255.0	3557418.65	195
2015-10-05	19.8	19.95	19.65	19.92	0.24	1.22	186618.0	3696513.5	186
2015-10-04	19.5	19.8	19.3	19.68	0.39	2.02	135063.0	2632721.5	147
2015-10-01	19.5	19.75	19.3	19.29	-0.19	-0.98	193033.0	3765828.2	182
2015-09-30	19.35	19.5	19.2	19.48	0.16	0.83	133040.0	2579987.4	173
2015-09-29	19.85	19.85	19.2	19.32	-0.61	-3.06	133521.0	2592198.05	204
2015-09-21	20.55	20.7	19.85	19.93	-0.66	-3.21	291311.0	5867836.85	364
2015-09-20	20.55	21.4	20.45	20.59	0.61	3.05	576677.0	12063105.6	597
2015-09-17	20.4	20.4	19.95	19.98	-0.35	-1.72	95308.0	1922954.4	106
2015-09-16	20.7	20.75	20.3	20.33	0.0	0.0	193176.0	3960904.45	195
2015-09-15	19.8	20.95	19.8	20.33	0.4	2.01	255666.0	5235925.45	393
2015-09-14	20.55	20.6	19.95	19.93	-0.62	-3.02	105027.0	2126814.8	153
2015-09-13	20.95	21.1	20.55	20.55	-0.19	-0.92	190799.0	3977309.05	208
2015-09-10	20.55	21.1	20.1	20.74	-0.41	-1.94	359962.0	7464383.1	342
2015-09-09	20.85	21.25	20.55	21.15	0.76	3.73	352241.0	7319331.1	352
2015-09-08	20.4	20.85	20.25	20.39	0.09	0.44	283887.0	5799633.6	248
2015-09-07	19.5	20.85	19.35	20.3	0.9	4.64	395587.0	7973704.5	397
2015-09-06	18.85	19.65	18.85	19.4	0.29	1.52	131497.0	2546011.8	202
2015-09-03	19.65	19.65	18.75	19.11	-0.05	-0.26	270069.0	5163901.8	345
2015-09-02	18.4	19.95	17.95	19.16	0.27	1.43	280265.0	5295812.95	299
2015-09-01	19.15	19.2	18.75	18.89	0.09	0.48	111408.0	2116516.7	157
2015-08-31	18.9	19.2	18.75	18.8	-0.16	-0.84	127490.0	2423543.85	181
2015-08-30	19.2	19.45	18.85	18.96	0.44	2.38	379270.0	7282310.65	383
2015-08-27	19.85	19.95	18.5	18.52	-0.42	-2.22	628668.0	12107070.1	746
2015-08-26	17.6	19.75	17.45	18.94	0.99	5.52	692084.0	13135621.05	709
2015-08-25	17.15	17.95	16.7	17.95	1.45	8.79	180406.0	3134259.25	224
2015-08-24	17.0	17.55	15.55	16.5	-0.48	-2.83	204179.0	3411515.8	279
2015-08-23	17.1	18.2	16.95	16.98	-1.82	-9.68	284596.0	4998159.9	381
2015-08-20	17.3	19.3	17.1	18.8	0.7	3.87	276541.0	4991702.25	346
2015-08-19	20.3	20.55	17.95	18.1	-1.83	-9.18	198053.0	3758596.25	278
2015-08-18	21.7	21.7	19.3	19.93	-1.45	-6.78	283070.0	5718871.45	352
2015-08-17	21.35	22.35	21.25	21.38	-0.78	-3.52	169811.0	3679523.1	253
2015-08-16	23.05	23.3	22.05	22.16	-0.87	-3.78	97812.0	2212525.0	138
2015-08-13	23.1	23.3	22.95	23.03	0.0	0.0	77256.0	1789939.8	144
2015-08-12	22.75	23.15	22.6	23.03	0.09	0.39	85283.0	1952299.7	146
2015-08-11	23.45	23.45	22.9	22.94	-0.28	-1.21	134189.0	3116573.3	166
2015-08-10	23.25	23.4	23.15	23.22	-0.01	-0.04	183125.0	4266794.7	206
2015-08-09	23.15	23.25	22.95	23.23	0.04	0.17	118358.0	2737761.8	159
2015-08-06	23.45	24.05	22.9	23.19	-0.25	-1.07	399643.0	9387811.2	541
2015-08-05	23.3	23.6	23.25	23.44	0.27	1.17	162001.0	3786699.7	192
2015-08-04	23.05	23.3	22.9	23.17	-0.15	-0.64	62936.0	1459268.6	132
2015-08-03	22.9	23.45	22.8	23.32	0.09	0.39	175915.0	4076888.0	249
2015-08-02	24.5	24.55	23.05	23.23	-1.59	-6.41	119363.0	2819271.25	207
2015-07-30	25.0	25.1	24.8	24.82	-0.26	-1.04	59409.0	1477742.75	95
2015-07-29	24.95	25.3	24.95	25.08	0.16	0.64	130336.0	3272587.8	155
2015-07-28	24.95	24.95	24.7	24.92	0.31	1.26	113895.0	2831633.0	139
2015-07-27	25.4	25.4	24.55	24.61	-0.79	-3.11	263535.0	6589522.05	314
2015-07-26	25.8	25.9	25.2	25.4	-0.47	-1.82	235638.0	6014972.6	253
2015-07-23	25.9	26.2	25.8	25.87	-0.02	-0.08	318536.0	8281532.35	276
2015-07-22	25.7	26.0	25.5	25.89	0.44	1.73	142698.0	3676104.4	166
2015-07-15	25.4	25.5	25.4	25.45	-0.04	-0.16	46032.0	1171263.15	80
2015-07-14	25.7	25.7	25.2	25.49	0.15	0.59	126344.0	3208572.4	157
2015-07-13	25.3	25.5	25.2	25.34	0.04	0.16	108562.0	2754847.7	165
2015-07-12	25.2	26.0	25.2	25.3	-0.13	-0.51	286788.0	7336570.2	296
2015-07-09	25.0	25.5	24.65	25.43	0.39	1.56	153871.0	3881494.55	219
2015-07-08	24.95	25.2	24.95	25.04	-0.11	-0.44	57614.0	1441642.3	85
2015-07-07	24.95	25.2	24.95	25.15	0.1	0.4	94545.0	2368938.15	117
2015-07-06	24.95	25.3	24.95	25.05	-0.38	-1.49	67828.0	1705549.65	115
2015-07-05	25.5	25.5	25.3	25.43	-0.4	-1.55	77041.0	1956364.95	124
2015-07-02	25.2	26.0	25.2	25.83	0.69	2.74	302324.0	7746701.0	323
2015-07-01	25.1	25.3	24.95	25.14	0.03	0.12	108750.0	2737864.0	139
2015-06-30	24.4	25.4	23.85	25.11	0.32	1.29	154406.0	3811106.9	197
2015-06-29	25.7	25.7	24.15	24.79	-1.05	-4.06	183296.0	4533629.65	234
2015-06-28	26.3	26.3	25.7	25.84	-0.34	-1.3	79258.0	2056850.5	140
2015-06-25	25.7	26.3	25.7	26.18	0.28	1.08	116086.0	3027020.4	152
2015-06-24	25.7	26.3	25.2	25.9	0.38	1.49	143649.0	3706239.3	203
2015-06-23	25.6	25.8	25.2	25.52	0.13	0.51	108020.0	2764213.3	146
2015-06-22	25.3	25.5	24.95	25.39	-0.09	-0.35	117490.0	2967222.3	146
2015-06-21	26.1	26.2	25.3	25.48	-0.57	-2.19	118733.0	3042941.2	155
2015-06-18	26.5	26.5	26.0	26.05	-0.39	-1.48	92089.0	2423383.75	150
2015-06-17	26.8	26.8	26.3	26.44	-0.34	-1.27	205358.0	5450046.65	237
2015-06-16	26.4	27.0	26.3	26.78	0.42	1.59	396458.0	10565128.3	449
2015-06-15	26.7	26.8	26.1	26.36	-0.32	-1.2	424221.0	11216488.7	468
2015-06-14	27.5	27.6	26.6	26.68	-0.73	-2.66	303052.0	8183748.9	376
2015-06-11	28.0	28.0	27.1	27.41	-0.34	-1.23	186065.0	5118398.55	251
2015-06-10	27.9	28.0	27.5	27.75	0.06	0.22	211172.0	5873870.05	246
2015-06-09	28.3	28.6	27.3	27.69	-0.88	-3.08	302263.0	8421549.2	432
2015-06-08	29.1	29.2	28.5	28.57	-0.47	-1.62	407269.0	11745825.45	578
2015-06-07	28.5	29.9	28.5	29.04	0.66	2.33	1406281.0	41381477.95	1857
2015-06-04	28.9	28.9	28.2	28.38	-0.32	-1.11	228627.0	6535592.2	312
2015-06-03	28.6	29.4	28.5	28.7	0.17	0.6	639995.0	18509511.1	703
2015-06-02	28.4	28.6	28.3	28.53	0.24	0.85	285892.0	8135248.5	325
2015-06-01	28.4	28.6	27.9	28.29	-0.15	-0.53	313016.0	8834561.7	396
2015-05-31	28.8	28.9	28.2	28.44	-0.48	-1.66	409046.0	11727785.95	441
2015-05-28	29.1	29.3	28.9	28.92	-0.24	-0.82	249008.0	7244318.3	310
2015-05-27	29.4	29.7	29.0	29.16	-0.19	-0.65	555937.0	16332100.8	525
2015-05-26	29.1	30.4	29.1	29.35	0.29	1.0	1026314.0	30485177.8	1323
2015-05-25	28.6	30.8	28.5	29.06	0.5	1.75	1652631.0	49095673.2	1710
2015-05-24	28.9	28.9	28.3	28.56	-0.35	-1.21	440786.0	12586847.1	429
2015-05-21	28.9	29.0	28.8	28.91	0.02	0.07	211145.0	6102599.75	256
2015-05-20	29.1	29.4	28.8	28.89	-0.15	-0.52	304206.0	8843668.9	392
2015-05-19	29.6	29.7	29.0	29.04	-0.47	-1.59	521951.0	15272301.65	568
2015-05-18	28.2	30.7	28.2	29.51	1.23	4.35	1280230.0	37918945.3	1241
2015-05-17	27.9	28.5	27.1	28.28	0.65	2.35	650589.0	18104612.55	551
2015-05-14	27.9	28.2	27.5	27.63	-0.31	-1.11	340393.0	9495306.6	256
2015-05-13	27.9	28.2	27.8	27.94	-0.18	-0.64	157141.0	4392308.05	210
2015-05-12	27.7	28.2	27.3	28.12	0.52	1.88	247480.0	6862987.1	343
2015-05-11	28.7	28.7	27.3	27.6	-1.15	-4.0	408194.0	11455345.6	409
2015-05-10	29.4	29.4	28.6	28.75	-0.51	-1.74	298285.0	8622254.7	354
2015-05-07	29.6	29.7	29.0	29.26	-0.29	-0.98	407917.0	11967335.6	484
2015-05-06	29.1	29.9	29.0	29.55	0.48	1.65	560761.0	16516270.25	680
2015-05-05	29.3	29.9	28.8	29.07	-0.21	-0.72	721462.0	21153485.2	994
2015-05-04	28.5	30.8	28.4	29.28	1.02	3.61	2366827.0	70849279.5	2547
2015-05-03	27.7	28.7	27.5	28.26	0.7	2.54	1125470.0	31621769.95	1010
2015-04-30	27.4	28.2	27.4	27.56	0.09	0.33	475744.0	13189964.75	457
2015-04-29	27.7	27.9	27.2	27.47	-0.13	-0.47	422926.0	11634550.35	394
2015-04-28	28.2	28.5	27.4	27.6	-0.55	-1.95	647340.0	18086735.9	659
2015-04-27	27.9	28.5	27.5	28.15	0.58	2.1	614002.0	17279195.05	646
2015-04-26	27.0	27.9	27.0	27.57	0.58	2.15	615425.0	16926335.45	552
2015-04-23	26.6	27.2	26.6	26.99	0.34	1.28	575809.0	15532343.95	513
2015-04-22	26.4	27.1	26.4	26.65	0.43	1.64	986496.0	26382029.05	731
2015-04-21	26.1	26.7	25.8	26.22	0.26	1.0	716317.0	18816347.8	663
2015-04-20	25.7	26.6	25.4	25.96	0.51	2.0	1260616.0	32755638.3	1045
2015-04-19	25.5	25.7	25.4	25.45	0.19	0.75	423450.0	10802155.95	314
2015-04-16	25.5	25.7	25.2	25.26	-0.13	-0.51	369179.0	9382399.0	361
2015-04-15	25.5	25.7	25.3	25.39	0.13	0.51	471483.0	12012709.9	501
2015-04-14	25.5	25.6	25.1	25.26	-0.16	-0.63	443488.0	11258156.65	482
2015-04-13	25.0	25.6	24.95	25.42	0.3	1.19	500084.0	12660622.6	487
2015-04-12	25.3	25.5	25.0	25.12	-0.05	-0.2	430575.0	10880310.0	448
2015-04-09	25.1	25.7	24.85	25.17	-0.39	-1.53	759921.0	19117137.95	751
2015-04-08	25.8	26.6	25.5	25.56	-0.25	-0.97	595372.0	15464403.8	612
2015-04-07	25.7	26.0	25.5	25.81	0.48	1.89	477096.0	12249032.9	442
2015-04-06	25.2	25.5	25.0	25.33	0.34	1.36	550591.0	13901432.25	502
2015-04-05	25.6	26.0	24.35	24.99	-0.78	-3.03	636318.0	15961308.4	679
2015-04-02	27.2	27.2	25.2	25.77	-1.1	-4.09	534547.0	14145257.25	657
2015-04-01	26.9	27.3	26.6	26.87	0.25	0.94	888544.0	23961442.6	857
2015-03-31	26.8	27.7	26.1	26.62	0.12	0.45	1583890.0	42917769.9	1646
2015-03-30	26.3	27.1	26.2	26.5	0.39	1.49	1151920.0	30736132.1	1005
2015-03-29	26.0	26.3	24.95	26.11	0.84	3.32	1335672.0	34509380.55	928
2015-03-26	24.65	25.7	24.2	25.27	-0.69	-2.66	310942.0	7737074.05	381
2015-03-25	28.8	28.8	25.9	25.96	-2.79	-9.7	561699.0	15263410.65	634
2015-03-24	28.8	29.2	28.5	28.75	0.02	0.07	191812.0	5519644.0	273
2015-03-23	28.6	28.8	28.5	28.73	0.14	0.49	179723.0	5145624.35	235
2015-03-22	28.7	28.9	28.5	28.59	0.12	0.42	234763.0	6734494.2	251
2015-03-19	28.7	28.9	28.2	28.47	0.05	0.18	397633.0	11353711.35	393
2015-03-18	29.2	29.6	27.7	28.42	-0.9	-3.07	590129.0	17007528.65	537
2015-03-17	29.3	29.6	29.1	29.32	-0.1	-0.34	257951.0	7561895.8	326
2015-03-16	29.9	30.2	29.2	29.42	-0.15	-0.51	666982.0	19835214.3	684
2015-03-15	29.3	29.9	29.2	29.57	-0.1	-0.34	326809.0	9655651.2	327
2015-03-12	29.9	30.4	29.5	29.67	-0.05	-0.17	469016.0	14037139.85	552
2015-03-11	29.3	29.9	29.2	29.72	0.39	1.33	264266.0	7825384.35	324
2015-03-10	29.6	29.6	29.0	29.33	-0.14	-0.48	177363.0	5208449.3	232
2015-03-09	30.0	30.0	29.4	29.47	-0.52	-1.73	396729.0	11732820.8	435
2015-03-08	29.6	30.2	29.4	29.99	0.44	1.49	285856.0	8531031.25	342
2015-03-05	29.9	29.9	29.5	29.55	-0.18	-0.61	212115.0	6285775.15	247
2015-03-04	29.9	29.9	29.6	29.73	-0.21	-0.7	124256.0	3704271.95	208
2015-03-03	30.1	30.1	29.9	29.94	-0.07	-0.23	187509.0	5616494.15	207
2015-03-02	30.2	30.2	29.9	30.01	-0.12	-0.4	158588.0	4756888.1	167
2015-03-01	30.3	30.3	29.8	30.13	0.08	0.27	212565.0	6374121.6	279
2015-02-26	30.0	30.7	29.7	30.05	0.25	0.84	426180.0	12886002.75	495
2015-02-25	29.9	30.4	29.6	29.8	-0.21	-0.7	184130.0	5502758.3	228
2015-02-24	29.9	30.1	29.5	30.01	0.34	1.15	242968.0	7236013.85	232
2015-02-23	30.0	30.1	29.6	29.67	-0.27	-0.9	272676.0	8133706.95	278
2015-02-22	30.1	30.4	29.8	29.94	0.12	0.4	376543.0	11289244.9	347
2015-02-19	30.1	30.1	29.6	29.82	-0.45	-1.49	233601.0	6992756.4	309
2015-02-18	30.4	30.5	30.1	30.27	-0.18	-0.59	355793.0	10793021.6	286
2015-02-17	30.7	31.2	30.4	30.45	-0.17	-0.56	537999.0	16563785.4	532
2015-02-16	30.5	31.5	30.4	30.62	0.08	0.26	844325.0	26199675.2	856
2015-02-15	29.9	30.7	29.9	30.54	0.81	2.72	502566.0	15274923.1	458
2015-02-12	29.2	29.9	29.0	29.73	0.5	1.71	528475.0	15551112.75	515
2015-02-11	30.1	30.5	28.8	29.23	-0.75	-2.5	546534.0	16258915.9	542
2015-02-10	30.1	30.2	29.7	29.98	-0.29	-0.96	287779.0	8640373.95	349
2015-02-09	30.4	30.5	30.1	30.27	-0.16	-0.53	460695.0	13962263.7	520
2015-02-08	30.7	31.0	30.4	30.43	0.32	1.06	599907.0	18360627.55	667
2015-02-05	29.6	30.6	29.6	30.11	0.34	1.14	935651.0	28242428.4	947
2015-02-04	29.4	30.5	29.1	29.77	0.52	1.78	1263750.0	37743977.55	1260
2015-02-03	30.2	30.4	28.8	29.25	-0.7	-2.34	834869.0	24799693.85	888
2015-02-02	29.2	30.7	29.0	29.95	0.85	2.92	977412.0	29057892.8	979
2015-02-01	29.6	29.9	29.0	29.1	0.56	1.96	794810.0	23366539.9	754
2015-01-29	28.1	28.9	27.9	28.54	0.53	1.89	1082425.0	30785348.35	942
2015-01-28	27.9	28.2	27.6	28.01	0.23	0.83	722486.0	20172782.35	729
2015-01-27	27.4	27.9	27.3	27.78	0.48	1.76	558025.0	15393612.3	589
2015-01-26	27.4	27.4	26.9	27.3	0.42	1.56	390760.0	10596640.0	449
2015-01-22	26.6	27.1	26.4	26.88	0.3	1.13	361520.0	9709283.4	492
2015-01-21	26.5	27.6	26.4	26.58	0.08	0.3	939702.0	25317861.25	1083
2015-01-20	26.4	26.8	26.0	26.5	0.19	0.72	548676.0	14490418.3	609
2015-01-19	26.4	26.8	26.3	26.31	0.23	0.88	649688.0	17196663.65	613
2015-01-18	26.8	27.4	26.0	26.08	-0.64	-2.4	1103510.0	29314164.95	1016
2015-01-15	26.9	27.9	26.5	26.72	-0.08	-0.3	391634.0	10663515.55	552
2015-01-14	27.0	27.2	26.8	26.8	0.03	0.11	285789.0	7708572.2	368
2015-01-13	26.4	27.1	26.3	26.77	-0.39	-1.44	487117.0	13064625.35	520
2015-01-12	27.7	28.1	26.8	27.16	-0.49	-1.77	600148.0	16545437.8	683
2015-01-11	26.3	28.2	26.3	27.65	1.57	6.02	1073566.0	29484772.15	1284
2015-01-08	26.0	26.8	26.0	26.08	0.35	1.36	717685.0	18966831.1	816
2015-01-07	24.35	26.2	24.0	25.73	1.6	6.63	837764.0	21070331.95	889
2015-01-06	23.4	24.25	22.8	24.13	-0.67	-2.7	954935.0	22472843.85	905
2015-01-05	25.4	25.7	24.7	24.8	-1.06	-4.1	483582.0	12190169.05	475
2015-01-04	25.6	26.5	25.5	25.86	-0.17	-0.65	421003.0	10947943.05	542
2015-01-01	25.7	26.7	25.2	26.03	0.73	2.89	648854.0	16854978.4	827
2014-12-31	27.5	27.6	24.5	25.3	-1.64	-6.09	781472.0	19954245.75	962
2014-12-30	27.6	28.7	26.6	26.94	-2.16	-7.42	639998.0	17803095.6	796
2014-12-29	29.2	29.6	28.5	29.1	0.25	0.87	753118.0	21898089.9	869
2014-12-28	27.9	29.3	27.9	28.85	1.17	4.23	786764.0	22496024.35	885
2014-12-25	28.7	29.5	27.1	27.68	-1.01	-3.52	839783.0	23796909.3	1003
2014-12-24	28.5	29.7	28.3	28.69	0.79	2.83	864932.0	25085505.75	964
2014-12-23	26.7	28.5	26.6	27.9	0.84	3.1	914979.0	25361897.35	1028
2014-12-22	25.4	27.7	25.2	27.06	1.32	5.13	702432.0	18927438.7	843
2014-12-21	27.6	27.6	24.5	25.74	0.0	0.0	646529.0	16641234.5	801
2014-12-18	24.7	25.8	24.05	25.74	2.21	9.39	906900.0	22832089.85	949
2014-12-17	24.2	25.0	23.3	23.53	-2.36	-9.12	1605291.0	37692209.7	1067
2014-12-16	25.9	26.0	25.9	25.89	-2.86	-9.95	109640.0	2838809.15	115
2014-12-15	32.3	32.6	28.8	28.75	-3.18	-9.96	372654.0	11273525.45	519
2014-12-14	32.4	32.7	31.0	31.93	-1.42	-4.26	193800.0	6245078.35	354
2014-12-11	32.9	33.6	32.1	33.35	-0.35	-1.04	221587.0	7270012.55	349
2014-12-10	34.4	34.5	33.2	33.7	-0.61	-1.78	265515.0	8949710.7	406
2014-12-09	33.6	34.9	33.2	34.31	-0.51	-1.46	469813.0	15843400.6	651
2014-12-08	35.4	35.6	34.8	34.82	-0.64	-1.8	231687.0	8132610.45	299
2014-12-07	35.9	36.3	35.4	35.46	-0.22	-0.62	444360.0	15940462.35	545
2014-12-04	35.5	36.8	35.4	35.68	0.42	1.19	768064.0	27706111.2	859
2014-12-03	34.8	36.6	34.7	35.26	0.48	1.38	987238.0	35097329.65	1067
2014-12-02	34.6	35.3	34.3	34.78	0.72	2.11	706428.0	24625880.4	680
2014-12-01	33.0	34.3	32.9	34.06	1.32	4.03	360847.0	12204800.15	445
2014-11-30	33.0	34.0	31.8	32.74	-2.3	-6.56	317801.0	10483977.45	507
2014-11-27	35.2	35.6	34.6	35.04	-0.2	-0.57	467052.0	16387292.35	489
2014-11-26	36.3	36.5	34.5	35.24	-0.83	-2.3	721147.0	25475867.6	739
2014-11-25	36.8	37.0	35.8	36.07	-0.96	-2.59	706275.0	25733694.75	870
2014-11-24	37.0	38.7	36.7	37.03	0.07	0.19	1684506.0	63123905.6	1657
2014-11-23	36.6	37.1	36.2	36.96	1.22	3.41	833810.0	30514469.65	680
2014-11-20	35.3	36.2	35.2	35.74	0.44	1.25	516916.0	18557297.3	537
2014-11-19	35.2	35.6	34.5	35.3	0.57	1.64	501615.0	17662886.45	672
2014-11-18	34.3	34.9	33.8	34.73	1.08	3.21	319600.0	10968739.8	489
2014-11-17	35.3	35.3	32.7	33.65	-1.68	-4.76	549460.0	18710009.7	674
2014-11-16	36.4	36.4	35.2	35.33	-0.91	-2.51	907215.0	32490257.4	1099
2014-11-13	37.8	38.4	35.9	36.24	-1.37	-3.64	1119838.0	41457739.4	1163
2014-11-12	38.1	38.1	37.3	37.61	0.08	0.21	465312.0	17561704.1	599
2014-11-11	37.4	39.9	37.1	37.53	-0.71	-1.86	1279023.0	49181141.3	1426
2014-11-10	36.5	39.2	36.3	38.24	1.87	5.14	975022.0	36884432.7	1159
2014-11-09	36.7	36.7	35.7	36.37	-0.11	-0.3	266587.0	9666678.35	376
2014-11-06	36.5	36.8	36.2	36.48	-0.03	-0.08	314709.0	11507186.65	395
2014-11-05	34.5	37.3	34.5	36.51	1.95	5.64	700010.0	25020098.4	1062
2014-11-04	36.5	36.5	34.4	34.56	-2.21	-6.01	475860.0	17033270.9	598
2014-11-03	36.8	37.4	36.6	36.77	0.03	0.08	380545.0	14046520.65	444
2014-11-02	36.8	37.3	36.6	36.74	0.42	1.16	359459.0	13276064.85	423
2014-10-30	36.5	36.7	35.6	36.32	-0.82	-2.21	493884.0	17907284.0	588
2014-10-29	39.3	39.6	36.7	37.14	-2.11	-5.38	835915.0	32234426.8	978
2014-10-28	39.0	39.6	38.7	39.25	0.25	0.64	938069.0	36811222.7	1041
2014-10-27	38.0	40.3	36.8	39.0	1.04	2.74	1991517.0	77273949.1	2043
2014-10-26	37.4	38.6	36.7	37.96	1.15	3.12	468980.0	17676402.9	470
2014-10-23	36.4	37.3	36.4	36.81	-0.68	-1.81	251215.0	9282935.7	310
2014-10-22	37.8	38.3	37.0	37.49	-0.13	-0.35	296000.0	11165568.1	325
2014-10-21	36.1	37.7	36.1	37.62	1.74	4.85	450508.0	16651018.8	408
2014-10-20	35.9	36.2	35.2	35.88	0.03	0.08	343057.0	12229134.7	377
2014-10-19	34.5	36.5	34.5	35.85	2.0	5.91	426085.0	15114079.35	473
2014-10-16	36.7	37.1	33.4	33.85	-3.18	-8.59	355741.0	12358432.0	602
2014-10-15	38.6	38.6	36.8	37.03	-1.53	-3.97	156262.0	5897121.8	255
2014-10-14	38.9	39.2	37.4	38.56	-0.75	-1.91	211837.0	8118692.6	348
2014-10-13	37.8	40.2	35.9	39.31	2.54	6.91	597467.0	23161450.9	719
2014-10-12	38.1	39.2	36.2	36.77	-3.39	-8.44	378369.0	14336523.8	497
2014-10-02	40.2	40.6	39.3	40.16	-0.64	-1.57	459691.0	18475010.0	569
2014-10-01	41.5	41.5	40.6	40.8	-0.75	-1.81	495098.0	20362554.3	472
2014-09-30	41.5	41.8	41.2	41.55	-0.06	-0.14	362580.0	15057592.8	414
2014-09-29	42.5	42.5	41.4	41.61	-0.82	-1.93	330312.0	13828861.8	450
2014-09-28	41.2	42.7	39.9	42.43	1.42	3.46	626121.0	25968011.6	659
2014-09-25	41.2	41.7	40.9	41.01	-0.06	-0.15	455751.0	18759775.6	369
2014-09-24	41.8	41.8	39.6	41.07	-1.01	-2.4	400368.0	16362560.7	529
2014-09-22	42.4	42.5	41.5	42.08	-0.26	-0.61	368710.0	15519140.8	420
2014-09-21	42.5	43.1	42.2	42.34	0.13	0.31	634115.0	27043145.0	571
2014-09-18	42.8	42.8	42.1	42.21	-0.12	-0.28	688039.0	29208553.9	692
2014-09-17	42.1	42.7	41.7	42.33	0.7	1.68	569118.0	23987270.5	550
2014-09-16	42.4	42.4	41.4	41.63	-0.19	-0.45	258106.0	10789397.8	299
2014-09-15	42.0	42.8	41.4	41.82	-0.25	-0.59	574751.0	24139220.8	635
2014-09-14	40.8	43.0	40.8	42.07	1.18	2.89	1083533.0	45520003.7	1200
2014-09-11	41.2	41.4	40.6	40.89	-0.05	-0.12	438467.0	18003071.8	469
2014-09-10	41.5	41.7	40.6	40.94	-0.61	-1.47	549267.0	22587328.9	575
2014-09-09	42.0	42.1	41.2	41.55	-0.27	-0.65	534098.0	22235454.5	502
2014-09-08	41.5	42.1	41.5	41.82	0.4	0.97	443050.0	18517862.3	470
2014-09-07	41.7	41.8	41.1	41.42	-0.04	-0.1	435234.0	18034379.7	505
2014-09-04	42.1	42.2	41.2	41.46	-0.17	-0.41	637680.0	26511516.1	673
2014-09-03	41.8	42.2	41.5	41.63	-0.01	-0.02	642892.0	26922942.4	696
2014-09-02	41.1	41.7	40.9	41.64	0.35	0.85	532525.0	21962224.0	611
2014-09-01	40.5	42.1	40.5	41.29	0.98	2.43	920293.0	37951705.4	1053
2014-08-31	39.8	40.8	39.6	40.31	0.56	1.41	762659.0	30812165.4	690
2014-08-28	39.6	40.0	39.5	39.75	0.15	0.38	314208.0	12479440.2	383
2014-08-27	39.6	39.8	39.0	39.6	0.44	1.12	265657.0	10485854.3	317
2014-08-26	38.7	39.6	38.1	39.16	0.59	1.53	451095.0	17642954.5	483
2014-08-25	39.6	39.6	37.3	38.57	-0.88	-2.23	610797.0	23800734.4	673
2014-08-24	39.8	39.9	39.5	39.45	-0.33	-0.83	320909.0	12717737.3	316
2014-08-21	40.0	40.2	39.6	39.78	-0.17	-0.43	309492.0	12321840.4	308
2014-08-20	40.5	40.5	39.8	39.95	-0.4	-0.99	390623.0	15679775.1	410
2014-08-19	40.5	41.2	40.2	40.35	0.13	0.32	545230.0	22199466.9	693
2014-08-18	39.9	40.9	39.5	40.22	0.59	1.49	1250523.0	50220823.1	1333
2014-08-17	39.3	40.5	39.2	39.63	0.13	0.33	1125252.0	44716786.3	1196
2014-08-14	40.2	40.2	39.3	39.5	-0.66	-1.64	1445164.0	57379186.3	1170
2014-08-13	41.2	41.4	40.0	40.16	-1.17	-2.83	567169.0	23100972.6	615
2014-08-12	41.7	42.4	41.1	41.33	-0.27	-0.65	660444.0	27611320.8	681
2014-08-11	42.0	42.0	41.2	41.6	-0.49	-1.16	529224.0	22024402.0	666
2014-08-10	42.2	44.0	41.8	42.09	0.29	0.69	1673577.0	71298028.1	1939
2014-08-07	38.3	41.8	38.1	41.8	3.71	9.74	2191551.0	88310075.4	2159
2014-08-06	37.6	38.6	37.0	38.09	0.37	0.98	1742825.0	65716452.5	1499
2014-08-05	39.6	39.6	37.3	37.72	-1.82	-4.6	906846.0	35070363.9	817
2014-08-04	40.0	40.3	39.3	39.54	-0.24	-0.6	341400.0	13567780.2	609
2014-08-03	41.1	41.5	39.3	39.78	-1.21	-2.95	424799.0	17214088.6	679
2014-07-24	41.4	41.8	40.9	40.99	-0.43	-1.04	262727.0	10840401.8	330
2014-07-23	41.2	42.2	41.2	41.42	0.01	0.02	236664.0	9840467.1	296
2014-07-22	40.5	42.2	40.2	41.41	1.47	3.68	518706.0	21408186.2	546
2014-07-21	40.2	40.5	39.6	39.94	0.13	0.33	347417.0	13857716.7	353
2014-07-20	40.2	40.8	39.8	39.81	-0.01	-0.03	413409.0	16672959.0	557
2014-07-17	39.2	41.4	38.9	39.82	0.94	2.42	1148244.0	46209159.7	1495
2014-07-16	38.1	40.0	38.1	38.88	0.16	0.41	889992.0	34798076.3	999
2014-07-15	43.1	43.1	38.7	38.72	-4.3	-10.0	848619.0	33876539.3	923
2014-07-14	44.3	44.6	42.4	43.02	-1.33	-3.0	430054.0	18533805.5	586
2014-07-13	40.5	44.6	40.5	44.35	1.96	4.62	934825.0	40244619.3	1178
2014-07-10	46.9	46.9	42.4	42.39	-4.66	-9.9	606771.0	26846948.7	779
2014-07-09	48.7	49.0	46.6	47.05	-1.41	-2.91	362429.0	17258875.7	490
2014-07-08	49.3	49.6	48.1	48.46	-0.56	-1.14	588438.0	28663495.5	467
2014-07-07	49.0	49.7	48.4	49.02	0.02	0.04	305192.0	14967553.7	252
2014-07-06	48.7	49.6	48.4	49.0	0.17	0.35	151374.0	7414202.0	247
2014-07-03	48.4	49.3	48.1	48.83	0.19	0.39	317660.0	15476460.7	324
2014-07-02	48.1	49.3	48.1	48.64	0.09	0.19	344418.0	16783854.8	319
2014-07-01	48.7	49.9	47.2	48.55	-1.17	-2.35	777487.0	37965446.0	705
2014-06-30	51.25	52.25	48.8	49.72	-1.7	-3.31	751123.0	38471329.8	691
2014-06-29	52.0	52.25	51.25	51.42	-1.23	-2.34	262289.0	13551356.6	252
2014-06-26	54.0	54.25	52.0	52.65	-1.02	-1.9	814713.0	43152725.6	690
2014-06-25	51.75	55.5	51.25	53.67	2.29	4.46	1355739.0	72693614.6	1346
2014-06-24	51.5	52.0	51.0	51.38	-0.23	-0.45	368219.0	18929098.6	399
2014-06-23	52.0	52.25	50.5	51.61	-0.59	-1.13	449070.0	23211722.4	580
2014-06-22	50.5	53.25	49.9	52.2	1.72	3.41	1307284.0	67499959.6	1346
2014-06-19	51.75	51.75	50.2	50.48	-0.62	-1.21	526559.0	26737962.2	528
2014-06-18	51.25	51.75	50.2	51.1	0.73	1.45	932350.0	47624702.3	855
2014-06-17	49.1	51.5	49.1	50.37	1.35	2.75	1005115.0	50475179.1	876
2014-06-16	49.3	49.9	48.4	49.02	-0.47	-0.95	257746.0	12695070.1	257
2014-06-15	49.6	50.5	48.7	49.49	-0.13	-0.26	415074.0	20579543.2	453
2014-06-12	49.6	50.5	49.4	49.62	0.09	0.18	272373.0	13622220.6	374
2014-06-11	49.7	49.9	48.7	49.53	-0.25	-0.5	389038.0	19246833.4	420
2014-06-10	46.9	50.5	46.6	49.78	3.01	6.44	1380003.0	68009257.0	1301
2014-06-09	45.2	46.9	44.9	46.77	1.49	3.29	471832.0	21684527.1	522
2014-06-08	47.8	47.8	43.1	45.28	-2.55	-5.33	1444882.0	65159254.0	1159
2014-06-05	47.5	49.3	47.4	47.83	-0.2	-0.42	422959.0	20396177.9	504
2014-06-04	47.7	48.4	46.6	48.03	0.19	0.4	456781.0	21831508.1	454
2014-06-03	48.7	48.7	47.7	47.84	-0.69	-1.42	662230.0	31755303.3	651
2014-06-02	47.5	49.3	46.8	48.53	0.61	1.27	1311884.0	62815180.6	1392
2014-06-01	49.4	49.7	47.4	47.92	-1.71	-3.45	862007.0	41669985.7	1193
2014-05-29	50.75	51.75	48.7	49.63	-0.87	-1.72	1061918.0	53405366.4	1216
2014-05-28	49.3	51.25	49.3	50.5	0.98	1.98	1011619.0	50941744.7	1148
2014-05-27	49.9	50.2	49.4	49.52	-0.33	-0.66	728203.0	36254005.0	903
2014-05-26	49.7	51.0	49.7	49.85	0.28	0.56	824851.0	41497947.5	1021
2014-05-25	47.7	51.5	45.6	49.57	1.45	3.01	2081375.0	103324812.0	2324
2014-05-22	48.8	50.5	48.1	48.12	0.01	0.02	2563528.0	125401145.3	3363
2014-05-21	43.9	48.1	43.7	48.11	4.26	9.71	2426344.0	113683878.9	1657
2014-05-20	43.7	44.3	43.3	43.85	0.2	0.46	1052722.0	45981436.2	941
2014-05-19	44.2	45.2	42.8	43.65	-0.32	-0.73	2154974.0	95087071.5	2220
2014-05-18	43.3	45.2	43.3	43.97	0.35	0.8	1161499.0	51299575.6	1221
2014-05-15	45.2	45.3	43.1	43.62	-0.97	-2.18	1783892.0	78399141.3	2226
2014-05-14	42.5	44.6	41.2	44.59	3.98	9.8	3572078.0	153777932.0	3142
2014-05-13	40.0	40.9	39.8	40.61	0.73	1.83	432408.0	17382998.3	343
2014-05-12	39.8	40.2	39.6	39.88	0.13	0.33	363232.0	14495906.3	336
2014-05-11	39.6	39.9	39.5	39.75	0.05	0.13	474173.0	18788968.8	365
2014-05-08	40.0	40.0	39.6	39.7	-0.19	-0.48	471193.0	18729165.0	503
2014-05-07	39.8	40.2	39.6	39.89	-0.08	-0.2	437031.0	17462746.1	320
2014-05-06	39.9	40.6	39.8	39.97	0.13	0.33	554670.0	22231735.0	490
2014-05-05	39.6	41.2	39.3	39.84	0.61	1.55	1601330.0	64202833.5	1298
2014-05-04	39.6	40.3	39.0	39.23	-0.4	-1.01	1853586.0	73300223.5	815
2014-05-01	38.7	42.0	38.6	39.63	1.01	2.62	1550891.0	62371433.0	1553
2014-04-30	40.2	40.3	38.1	38.62	-1.71	-4.24	696653.0	27066986.8	678
2014-04-29	40.8	40.9	40.3	40.33	-0.4	-0.98	266674.0	10812107.9	287
2014-04-28	41.1	41.7	39.9	40.73	0.29	0.72	681671.0	27865297.2	667
2014-04-27	40.2	41.7	40.0	40.44	0.87	2.2	659367.0	26889159.4	745
2014-04-24	39.3	39.9	38.7	39.57	0.83	2.14	349238.0	13700865.0	428
2014-04-23	38.1	39.2	38.1	38.74	1.02	2.7	452575.0	17456432.4	490
2014-04-22	36.8	37.8	36.7	37.72	0.51	1.37	312918.0	11693029.9	344
2014-04-21	37.8	37.8	36.8	37.21	-0.35	-0.93	161191.0	6022690.1	229
2014-04-20	37.1	38.1	36.7	37.56	0.76	2.07	402517.0	15073421.0	395
2014-04-17	37.3	38.0	36.7	36.8	-0.45	-1.21	469755.0	17442018.7	496
2014-04-16	35.5	37.7	35.4	37.25	1.83	5.17	2280258.0	83653682.75	1800
2014-04-15	35.4	35.8	35.4	35.42	0.13	0.37	614866.0	21869159.25	540
2014-04-14	35.2	35.9	35.1	35.29	0.41	1.18	692142.0	24474535.1	563
2014-04-13	34.5	35.4	34.5	34.88	0.34	0.98	337961.0	11835482.9	385
2014-04-10	34.4	34.9	33.9	34.54	0.22	0.64	345568.0	11918594.9	357
2014-04-09	34.5	35.1	34.2	34.32	-0.15	-0.44	246482.0	8534404.15	330
2014-04-08	34.7	34.8	34.4	34.47	-0.22	-0.63	238701.0	8252989.4	246
2014-04-07	35.1	35.2	34.7	34.69	-0.22	-0.63	136925.0	4782167.25	203
2014-04-06	35.1	35.1	34.5	34.91	0.0	0.0	96824.0	3363163.15	155
2014-04-03	35.1	35.2	34.8	34.91	-0.29	-0.82	93782.0	3281006.0	115
2014-04-02	35.2	35.4	35.0	35.2	0.0	0.0	129485.0	4553581.5	167
2014-04-01	35.1	35.2	34.8	35.2	-0.15	-0.42	228820.0	8032753.5	199
2014-03-31	34.9	35.4	34.9	35.35	0.22	0.63	183213.0	6434828.1	184
2014-03-30	35.0	35.4	34.9	35.13	0.0	0.0	163535.0	5762160.35	231
2014-03-27	35.2	35.3	34.8	35.13	-0.07	-0.2	104564.0	3662861.85	154
2014-03-26	35.1	35.4	35.1	35.2	0.07	0.2	83338.0	2936633.55	145
2014-03-25	35.1	35.1	34.9	35.13	0.08	0.23	82571.0	2889130.2	153
2014-03-24	35.2	35.2	35.0	35.05	-0.3	-0.85	128584.0	4511341.45	164
2014-03-23	35.6	35.6	35.1	35.35	-0.07	-0.2	174496.0	6156051.6	247
2014-03-20	35.4	35.6	35.3	35.42	-0.07	-0.2	126286.0	4480710.35	201
2014-03-19	35.7	35.9	35.3	35.49	-0.22	-0.62	133261.0	4740708.1	265
2014-03-18	36.5	36.7	35.4	35.71	-0.52	-1.44	737418.0	26469728.95	897
2014-03-17	35.4	37.1	35.4	36.23	1.1	3.13	1395699.0	50325048.9	1637
2014-03-16	34.9	35.4	34.8	35.13	0.3	0.86	275211.0	9667281.25	345
2014-03-13	34.8	35.1	34.7	34.83	0.0	0.0	207396.0	7249746.15	283
2014-03-12	34.9	35.0	34.6	34.83	0.22	0.64	192238.0	6688551.95	256
2014-03-11	34.9	35.1	34.5	34.61	-0.3	-0.86	242867.0	8456239.75	341
2014-03-10	35.3	35.4	34.6	34.91	-0.51	-1.44	225493.0	7911262.25	339
2014-03-09	35.2	35.6	34.8	35.42	0.59	1.69	431438.0	15221155.55	484
2014-03-06	34.8	35.1	34.7	34.83	0.0	0.0	150730.0	5247944.3	188
2014-03-05	34.9	35.0	34.6	34.83	0.07	0.2	440236.0	15321735.45	324
2014-03-04	34.6	35.0	34.6	34.76	0.37	1.08	221117.0	7695778.25	229
2014-03-03	34.9	34.9	34.4	34.39	-0.52	-1.49	132906.0	4607298.35	208
2014-03-02	34.8	35.3	33.9	34.91	0.0	0.0	170509.0	5938503.7	266
2014-02-27	34.6	35.4	34.6	34.91	0.08	0.23	156440.0	5476104.35	284
2014-02-26	35.6	35.8	34.8	34.83	-0.81	-2.27	212443.0	7492887.7	345
2014-02-25	36.2	36.2	35.4	35.64	-0.44	-1.22	509753.0	18173537.25	700
2014-02-24	35.6	37.8	35.6	36.08	0.73	2.07	1893943.0	69571028.7	2131
2014-02-23	35.0	35.4	34.9	35.35	0.37	1.06	198419.0	6967875.0	215
2014-02-20	34.5	35.1	34.3	34.98	0.29	0.84	133264.0	4621210.4	219
2014-02-19	35.1	35.2	34.7	34.69	-0.22	-0.63	209084.0	7323370.1	285
2014-02-18	34.5	35.2	34.5	34.91	0.3	0.87	617986.0	21551604.5	495
2014-02-17	34.4	34.7	34.1	34.61	0.22	0.64	224861.0	7716606.2	270
2014-02-16	33.7	34.4	33.5	34.39	0.88	2.63	297321.0	10119287.35	451
2014-02-13	33.9	33.9	33.5	33.51	-0.22	-0.65	98821.0	3324821.4	159
2014-02-12	34.3	34.3	33.7	33.73	-0.44	-1.29	141920.0	4817620.6	184
2014-02-11	34.3	34.5	34.2	34.17	-0.08	-0.23	171591.0	5889879.2	179
2014-02-10	34.3	34.4	34.1	34.25	-0.07	-0.2	222009.0	7592522.3	199
2014-02-09	34.8	34.8	34.3	34.32	-0.37	-1.07	101852.0	3513425.6	162
2014-02-06	33.7	34.7	33.7	34.69	1.1	3.27	466929.0	16063158.75	458
2014-02-05	33.5	33.7	33.4	33.59	-0.07	-0.21	109090.0	3663973.7	132
2014-02-04	33.0	33.9	33.0	33.66	0.51	1.54	371084.0	12477119.5	503
2014-02-03	33.4	33.6	33.2	33.15	-0.22	-0.66	97810.0	3265007.9	122
2014-02-02	33.6	33.8	33.4	33.37	-0.36	-1.07	75738.0	2540471.45	98
2014-01-30	33.7	33.8	33.4	33.73	0.0	0.0	176111.0	5926553.85	179
2014-01-29	33.7	34.1	33.7	33.73	0.0	0.0	119215.0	4037251.25	139
2014-01-28	33.4	33.7	33.3	33.73	0.36	1.08	138322.0	4636380.75	136
2014-01-27	33.8	33.9	33.4	33.37	-0.22	-0.65	88101.0	2963452.3	149
2014-01-26	33.2	33.7	33.2	33.59	0.0	0.0	107108.0	3585105.2	170
2014-01-23	33.7	33.9	33.3	33.59	-0.14	-0.42	155533.0	5222055.35	167
2014-01-22	34.4	34.6	33.2	33.73	-0.66	-1.92	277816.0	9401075.75	279
2014-01-21	34.0	34.5	34.0	34.39	0.29	0.85	344915.0	11800619.55	303
2014-01-20	33.8	34.3	33.7	34.1	0.22	0.65	161879.0	5495776.15	203
2014-01-19	33.7	34.2	33.5	33.88	0.0	0.0	126496.0	4273834.25	139
2014-01-16	34.1	34.1	33.7	33.88	-0.29	-0.85	160400.0	5431323.05	231
2014-01-15	34.6	34.6	34.0	34.17	-0.44	-1.27	172025.0	5886548.05	209
2014-01-14	34.5	34.7	34.3	34.61	0.14	0.41	201846.0	6959680.55	217
2014-01-13	34.4	34.8	34.3	34.47	0.0	0.0	319573.0	11043993.35	291
2014-01-12	34.3	34.7	34.3	34.47	0.15	0.44	219998.0	7596014.1	205
2014-01-09	34.0	34.3	33.9	34.32	0.15	0.44	171381.0	5847236.05	225
2014-01-08	34.3	34.5	34.0	34.17	-0.08	-0.23	176651.0	6044603.85	224
2014-01-07	34.1	34.3	34.0	34.25	0.52	1.54	212885.0	7254858.65	306
2014-01-06	33.8	34.1	33.7	33.73	0.0	0.0	135308.0	4583070.8	189
2014-01-05	34.0	34.2	33.7	33.73	-0.37	-1.09	275812.0	9368563.1	308
2014-01-02	34.8	34.8	34.1	34.1	-0.66	-1.9	260759.0	8965518.35	345
2014-01-01	35.1	35.1	34.7	34.76	-0.29	-0.83	252029.0	8794104.15	373
2013-12-31	34.6	35.3	34.5	35.05	0.66	1.92	884693.0	30946099.05	879
2013-12-30	34.3	34.5	34.0	34.39	0.14	0.41	234736.0	8054535.0	288
2013-12-29	34.5	34.6	34.3	34.25	-0.14	-0.41	232383.0	7989958.15	231
2013-12-26	34.8	34.8	34.3	34.39	-0.15	-0.43	220830.0	7604098.3	339
2013-12-25	34.8	34.9	34.5	34.54	-0.29	-0.83	202958.0	7054208.05	268
2013-12-24	35.4	35.5	34.7	34.83	-0.52	-1.47	382682.0	13383105.05	471
2013-12-23	35.6	36.6	35.3	35.35	0.15	0.43	912242.0	32752966.7	1048
2013-12-22	35.0	35.4	34.9	35.2	0.51	1.47	605290.0	21292409.3	695
2013-12-19	35.1	35.5	34.4	34.69	-0.14	-0.4	444260.0	15561179.8	569
2013-12-18	34.5	35.0	34.5	34.83	0.44	1.28	596819.0	20728524.9	603
2013-12-17	35.1	35.2	34.2	34.39	-0.37	-1.06	921070.0	32052638.55	965
2013-12-16	33.9	35.0	33.7	34.76	1.03	3.05	573092.0	19697435.35	780
2013-12-15	33.4	34.0	33.4	33.73	0.29	0.87	225149.0	7617226.7	338
2013-12-12	33.5	33.7	33.2	33.44	0.0	0.0	348668.0	11665845.3	443
2013-12-11	34.0	34.0	33.4	33.44	-0.37	-1.09	158829.0	5347064.9	278
2013-12-10	34.0	34.1	33.7	33.81	-0.14	-0.41	280744.0	9522777.35	339
2013-12-09	34.0	34.6	33.8	33.95	0.14	0.41	618985.0	21166736.75	793
2013-12-08	34.4	34.5	33.8	33.81	-0.88	-2.54	1009103.0	34554514.25	1158
2013-12-05	32.1	34.9	32.1	34.69	2.5	7.77	788339.0	26458443.9	753
2013-12-04	32.2	32.5	32.0	32.19	-0.3	-0.92	321693.0	10360406.4	420
2013-12-03	32.7	32.8	32.3	32.49	-0.14	-0.43	210384.0	6862515.15	304
2013-12-02	32.8	32.9	32.4	32.63	-0.22	-0.67	568256.0	18538313.65	530
2013-12-01	32.6	33.1	32.6	32.85	0.22	0.67	247277.0	8136699.95	317
2013-11-28	33.0	33.2	32.6	32.63	-0.52	-1.57	209303.0	6898778.25	282
2013-11-27	33.2	33.4	33.1	33.15	0.08	0.24	181603.0	6034815.35	197
2013-11-26	33.4	33.5	33.0	33.07	-0.37	-1.11	272018.0	9070049.05	303
2013-11-25	33.7	33.7	33.3	33.44	-0.29	-0.86	237577.0	7955877.65	315
2013-11-24	34.5	34.5	33.7	33.73	-0.3	-0.88	243032.0	8292252.3	322
2013-11-21	33.7	34.2	33.7	34.03	0.37	1.1	460461.0	15642506.25	439
2013-11-20	33.6	34.0	33.5	33.66	0.07	0.21	269246.0	9102018.55	288
2013-11-19	33.7	33.8	33.2	33.59	-0.29	-0.86	236326.0	7942086.1	338
2013-11-18	33.4	34.2	33.4	33.88	0.66	1.99	552882.0	18661053.95	676
2013-11-17	33.3	33.4	33.2	33.22	-0.07	-0.21	171811.0	5723849.85	246
2013-11-14	33.4	33.5	33.3	33.29	-0.08	-0.24	88040.0	2940049.15	135
2013-11-13	33.4	33.7	33.3	33.37	-0.07	-0.21	143378.0	4804348.05	243
2013-11-12	33.7	33.9	33.4	33.44	-0.29	-0.86	166862.0	5617286.1	252
2013-11-11	34.0	34.0	33.7	33.73	-0.3	-0.88	228291.0	7717728.85	280
2013-11-10	34.1	34.3	33.9	34.03	0.15	0.44	222099.0	7561188.55	316
2013-11-07	33.9	34.0	33.7	33.88	0.15	0.44	274369.0	9288160.55	328
2013-11-06	33.9	34.0	33.7	33.73	-0.08	-0.24	238014.0	8036285.6	305
2013-11-05	33.7	34.0	33.6	33.81	0.08	0.24	280535.0	9477402.65	384
2013-11-04	33.6	34.0	33.4	33.73	0.14	0.42	328094.0	11044724.45	512
2013-11-03	33.7	33.8	33.5	33.59	-0.07	-0.21	220504.0	7419902.7	281
2013-10-31	33.3	34.0	33.2	33.66	0.51	1.54	678734.0	22799777.2	897
2013-10-30	33.4	33.5	33.2	33.15	0.08	0.24	294950.0	9818279.85	375
2013-10-29	33.4	33.4	33.0	33.07	-0.22	-0.66	161316.0	5347166.65	252
2013-10-28	33.4	33.5	33.2	33.29	-0.08	-0.24	178441.0	5956204.3	271
2013-10-27	33.2	33.5	33.0	33.37	0.3	0.91	254596.0	8487136.55	257
2013-10-24	33.2	33.4	33.0	33.07	-0.15	-0.45	272510.0	9047785.7	402
2013-10-23	32.9	34.4	32.9	33.22	0.29	0.88	895411.0	30180519.0	1177
2013-10-22	32.8	33.0	32.6	32.93	0.22	0.67	272002.0	8927000.15	328
2013-10-21	32.7	32.9	32.6	32.71	0.08	0.25	267000.0	8731936.0	329
2013-10-20	32.5	32.7	32.3	32.63	0.66	2.06	297019.0	9674001.85	372
2013-10-10	32.0	32.3	31.8	31.97	0.0	0.0	370442.0	11865736.95	444
2013-10-09	31.8	32.3	31.5	31.97	0.07	0.22	329984.0	10571545.7	421
2013-10-08	31.8	32.1	31.8	31.9	-0.15	-0.47	377316.0	12047970.95	388
2013-10-07	32.1	32.1	31.6	32.05	-0.29	-0.9	430508.0	13757876.35	490
2013-10-06	33.7	33.7	31.5	32.34	-1.25	-3.72	1036463.0	33336374.85	1003
2013-10-03	33.8	34.0	33.5	33.59	-0.29	-0.86	204666.0	6902006.8	287
2013-10-02	34.2	34.3	33.9	33.88	-0.22	-0.65	200959.0	6840532.1	281
2013-10-01	33.8	34.3	33.7	34.1	0.15	0.44	380472.0	12958915.9	439
2013-09-30	34.2	34.3	34.0	33.95	-0.3	-0.88	373333.0	12729680.45	512
2013-09-29	34.8	34.8	34.1	34.25	-0.44	-1.27	651202.0	22338712.3	655
2013-09-26	35.3	35.5	34.7	34.69	-0.29	-0.83	689789.0	24213634.35	773
2013-09-25	34.5	35.0	34.5	34.98	0.37	1.07	259526.0	9003520.35	427
2013-09-24	34.6	35.1	34.5	34.61	0.14	0.41	440525.0	15287851.3	609
2013-09-19	34.6	34.8	34.4	34.47	-0.07	-0.2	458309.0	15863862.55	621
2013-09-18	34.4	35.2	34.1	34.54	0.15	0.44	1539942.0	53466817.75	1590
2013-09-17	34.2	35.1	33.7	34.39	0.29	0.85	1197801.0	41195075.5	1107
2013-09-16	33.5	34.3	33.5	34.1	0.88	2.65	796087.0	27116549.75	930
2013-09-15	32.9	33.3	32.9	33.22	0.73	2.25	357867.0	11811639.4	490
2013-09-12	32.4	32.6	32.3	32.49	0.15	0.46	554601.0	18002707.25	596
2013-09-11	33.2	33.2	32.1	32.34	-0.51	-1.55	542529.0	17601000.6	677
2013-09-10	32.6	33.0	32.3	32.85	1.39	4.42	654482.0	21366963.7	776
2013-09-09	32.3	32.3	31.1	31.46	-0.95	-2.93	580373.0	18329638.8	907
2013-09-08	33.2	33.3	32.3	32.41	0.0	0.0	478744.0	15665482.95	635
2013-09-05	32.9	33.7	32.3	32.41	-0.74	-2.23	1141613.0	37496469.75	1535
2013-09-04	32.6	34.5	31.8	33.15	0.44	1.35	1489557.0	49397834.4	1714
2013-09-03	34.2	34.2	32.1	32.71	-1.39	-4.08	932549.0	30706326.15	1102
2013-09-02	34.0	34.4	33.7	34.1	0.37	1.1	1021644.0	34812879.45	1135
2013-09-01	33.3	33.7	33.0	33.73	1.24	3.82	732100.0	24466747.25	850
2013-08-29	33.7	34.2	32.4	32.49	-0.44	-1.34	885805.0	29388736.05	1137
2013-08-28	31.4	34.0	31.1	32.93	-0.51	-1.53	1053467.0	34627363.95	1297
2013-08-27	36.7	36.7	33.4	33.44	-3.67	-9.89	1489807.0	51141843.45	1648
2013-08-26	37.3	37.7	36.8	37.11	-0.29	-0.78	292116.0	10860901.7	538
2013-08-25	37.8	38.0	37.1	37.4	-0.44	-1.16	352132.0	13211611.5	548
2013-08-22	37.8	38.3	37.7	37.84	-0.15	-0.39	404689.0	15373487.2	567
2013-08-21	38.3	38.4	37.8	37.99	-0.14	-0.37	398539.0	15226681.9	590
2013-08-20	38.6	38.7	38.0	38.13	-0.59	-1.52	623437.0	23882552.2	883
2013-08-19	38.9	39.0	38.4	38.72	-0.15	-0.39	600797.0	23238613.1	822
2013-08-18	38.7	39.2	38.6	38.87	0.15	0.39	522113.0	20292288.9	768
2013-08-15	38.6	39.3	38.3	38.72	0.15	0.39	733750.0	28388857.2	1138
2013-08-14	37.7	39.5	37.4	38.57	1.02	2.72	1575274.0	60604684.3	1786
2013-08-13	37.8	38.0	37.4	37.55	0.15	0.4	518679.0	19575559.7	700
2013-08-05	37.8	38.0	37.4	37.4	-0.29	-0.77	532894.0	20039869.1	804
2013-08-04	37.7	38.3	37.7	37.69	0.14	0.37	505294.0	19166340.3	839
2013-08-01	37.3	38.1	36.8	37.55	0.3	0.81	893106.0	33504821.6	1525
2013-07-31	38.7	39.0	37.0	37.25	-1.47	-3.8	1012645.0	38413598.3	1651
2013-07-30	39.3	39.5	38.4	38.72	-0.44	-1.12	1049857.0	40679261.4	1610
2013-07-29	40.5	40.5	38.7	39.16	-1.61	-3.95	1910167.0	75485611.1	2549
2013-07-28	41.2	41.7	40.0	40.77	-0.15	-0.37	1544189.0	63262934.2	2174
2013-07-25	42.5	43.3	40.2	40.92	-3.23	-7.32	3145299.0	132413781.5	4669
2013-07-24	48.8	49.9	44.2	44.15	-4.84	-9.88	6272599.0	285112216.2	7356
2013-07-23	46.4	50.25	45.8	48.99	2.94	6.38	2821307.0	134670031.6	2909
2013-07-22	45.9	46.4	45.5	46.05	0.29	0.63	557547.0	25586462.1	800
2013-07-21	45.6	46.8	45.5	45.76	0.44	0.97	576377.0	26608174.6	814
2013-07-18	45.9	47.1	45.0	45.32	-1.03	-2.22	963184.0	44598644.3	1601
2013-07-17	45.2	47.1	45.0	46.35	1.47	3.28	1654450.0	76578195.8	2236
2013-07-16	45.2	46.4	44.9	44.88	-0.29	-0.64	1360653.0	62143941.7	1793
2013-07-15	44.9	45.8	44.3	45.17	0.44	0.98	773383.0	34808998.3	1183
2013-07-14	45.3	45.5	44.4	44.73	-0.3	-0.67	530935.0	23796461.5	1043
2013-07-11	44.7	45.9	44.6	45.03	0.15	0.33	1229504.0	55555247.6	1990
2013-07-10	47.4	47.5	44.4	44.88	-1.76	-3.77	2370128.0	108505349.3	3713
2013-07-09	45.5	48.1	45.0	46.64	1.76	3.92	3892143.0	181780656.8	5254
2013-07-08	45.3	47.2	44.9	44.88	-0.73	-1.6	2067690.0	95369715.0	3073
2013-07-07	42.5	46.4	42.5	45.61	3.22	7.6	2612673.0	117842216.9	3020
2013-07-04	42.5	43.6	42.0	42.39	0.15	0.36	963966.0	41213975.8	1419
2013-07-03	43.1	44.2	41.7	42.24	-1.32	-3.03	1449354.0	62287904.8	2140
2013-07-02	45.6	45.6	43.4	43.56	-1.76	-3.88	1267954.0	56402804.2	1872
2013-07-01	45.5	46.9	44.7	45.32	0.0	0.0	1860959.0	85645651.5	2368
2013-06-30	42.8	46.1	42.8	45.32	2.2	5.1	2041711.0	91772633.3	2575
2013-06-26	43.4	45.6	39.6	43.12	-0.29	-0.67	3187751.0	141089197.1	3945
2013-06-25	43.4	45.3	43.0	43.41	0.14	0.32	1630328.0	71853454.4	2651
2013-06-24	43.6	47.2	41.2	43.27	-0.14	-0.32	5256156.0	233742279.9	6437
2013-06-23	42.1	45.3	41.5	43.41	2.2	5.34	3684627.0	160751561.3	4706
2013-06-22	37.6	41.2	37.6	41.21	3.66	9.75	1692628.0	68573756.2	1486
2013-06-19	37.1	38.6	36.8	37.55	0.88	2.4	907314.0	34131717.5	937
2013-06-18	37.1	37.7	36.7	36.67	-0.29	-0.78	505807.0	18807963.7	663
2013-06-17	36.1	37.6	36.1	36.96	1.17	3.27	490775.0	18067886.95	619
2013-06-16	35.2	36.8	35.2	35.79	-0.14	-0.39	164666.0	5932387.2	415
2013-06-15	36.4	37.0	34.2	35.93	-1.03	-2.79	663068.0	23582617.8	952
2013-06-12	36.0	38.1	35.9	36.96	0.95	2.64	860770.0	31911909.65	1173
2013-06-11	36.0	36.2	35.9	36.01	0.0	0.0	158148.0	5696919.55	252
2013-06-10	36.5	36.5	35.9	36.01	-0.58	-1.59	170955.0	6197579.65	256
2013-06-09	36.5	36.7	36.5	36.59	0.14	0.38	110976.0	4057769.65	172
2013-06-08	36.6	36.7	36.4	36.45	-0.14	-0.38	97192.0	3555700.2	189
2013-06-05	36.4	36.8	36.4	36.59	0.0	0.0	165975.0	6069719.65	226
2013-06-04	36.8	37.0	36.2	36.59	-0.37	-1.0	288188.0	10565293.9	314
2013-06-03	36.8	37.3	36.7	36.96	0.0	0.0	351403.0	13008260.9	404
2013-06-02	36.7	37.0	36.6	36.96	0.15	0.41	185486.0	6805953.95	253
2013-06-01	36.7	37.0	36.0	36.81	0.0	0.0	314085.0	11484905.25	391
2013-05-29	37.6	37.7	36.7	36.81	-0.74	-1.97	255167.0	9489706.5	434
2013-05-28	38.1	38.1	36.8	37.55	-0.29	-0.77	281986.0	10635390.3	331
2013-05-27	38.0	38.1	37.7	37.84	-0.29	-0.76	176042.0	6671007.4	244
2013-05-26	38.6	38.7	38.1	38.13	-0.15	-0.39	322584.0	12368893.8	406
2013-05-25	38.7	38.7	38.1	38.28	-0.44	-1.14	311508.0	11970759.3	405
2013-05-22	38.6	38.9	38.3	38.72	0.15	0.39	526108.0	20298017.9	555
2013-05-21	38.6	39.2	38.1	38.57	0.0	0.0	820884.0	31784299.7	953
2013-05-20	37.6	39.6	37.0	38.57	1.02	2.72	1215625.0	46709076.6	1406
2013-05-19	37.6	37.8	36.8	37.55	0.15	0.4	416687.0	15619052.3	615
2013-05-18	37.0	37.7	35.8	37.4	1.32	3.66	575591.0	21214679.5	829
2013-05-15	37.7	38.3	34.5	36.08	-2.05	-5.38	763855.0	26943811.4	1005
2013-05-14	39.5	41.4	38.0	38.13	-1.62	-4.08	799070.0	31777857.4	1147
2013-05-13	40.2	40.2	37.6	39.75	-0.73	-1.8	396497.0	15467416.3	632
2013-05-12	40.8	41.2	40.3	40.48	-0.59	-1.44	268272.0	10906880.3	377
2013-05-11	41.2	41.5	40.8	41.07	0.0	0.0	268888.0	11063870.3	408
2013-05-08	40.5	41.5	40.5	41.07	0.59	1.46	572622.0	23523770.2	696
2013-05-07	41.1	41.5	40.3	40.48	-0.73	-1.77	421066.0	17247497.3	541
2013-05-06	41.5	41.5	40.8	41.21	-0.3	-0.72	511328.0	21090104.3	598
2013-05-05	41.5	42.1	40.9	41.51	0.15	0.36	978433.0	40654170.5	1098
2013-05-04	40.6	42.1	40.5	41.36	1.17	2.91	1604422.0	66373382.6	1697
2013-05-01	40.8	40.8	40.2	40.19	-0.58	-1.42	332033.0	13408830.9	422
2013-04-30	41.2	41.2	40.5	40.77	-0.15	-0.37	494428.0	20213453.5	565
2013-04-29	40.8	40.9	40.5	40.92	0.15	0.37	471578.0	19200750.6	579
2013-04-28	40.6	41.1	40.5	40.77	0.14	0.34	298602.0	12203515.5	407
2013-04-27	40.9	41.1	40.5	40.63	0.15	0.37	244039.0	9935950.7	389
2013-04-24	41.8	42.0	40.5	40.48	-1.32	-3.16	545242.0	22411810.0	678
2013-04-23	40.9	42.0	40.5	41.8	0.88	2.15	884915.0	36466057.3	961
2013-04-22	39.6	41.1	39.5	40.92	1.61	4.1	570251.0	22862183.3	686
2013-04-21	38.6	39.6	38.1	39.31	0.0	0.0	515904.0	20082231.8	709
2013-04-20	39.5	39.9	39.2	39.31	0.15	0.38	306805.0	12120048.8	396
2013-04-17	41.4	41.4	37.3	39.16	-2.05	-4.97	736818.0	29102795.9	945
2013-04-16	41.7	41.8	41.1	41.21	-0.74	-1.76	388589.0	16110467.9	578
2013-04-15	42.1	42.7	42.0	41.95	-0.14	-0.33	748973.0	31618386.7	931
2013-04-14	41.8	42.2	41.7	42.09	0.44	1.06	1042071.0	43708769.9	1062
2013-04-13	40.6	42.1	40.5	41.65	1.17	2.89	1094981.0	45353948.6	1353
2013-04-10	40.9	40.9	40.3	40.48	-0.44	-1.08	543206.0	22082974.9	698
2013-04-09	42.0	42.2	40.6	40.92	-1.03	-2.46	818559.0	33915628.3	1053
2013-04-08	41.7	43.1	41.5	41.95	0.59	1.43	1441218.0	61163479.8	1806
2013-04-07	40.8	41.7	40.5	41.36	0.44	1.08	1170884.0	48089260.3	1353
2013-04-06	41.2	41.4	39.9	40.92	-0.59	-1.42	787459.0	32094794.6	1022
2013-04-03	41.5	42.0	40.6	41.51	0.0	0.0	844106.0	34931537.8	1005
2013-04-02	40.6	41.7	40.5	41.51	0.88	2.17	1091260.0	44878437.6	1170
2013-04-01	41.1	41.2	40.5	40.63	-0.44	-1.07	539214.0	22027038.3	768
2013-03-31	41.8	42.0	40.2	41.07	-0.73	-1.75	1009753.0	41393370.6	1572
2013-03-30	40.8	44.2	40.5	41.8	1.32	3.26	4987554.0	212025810.0	5762
2013-03-27	40.5	40.6	39.9	40.48	-0.15	-0.37	318027.0	12798426.9	354
2013-03-26	40.8	40.9	40.3	40.63	0.0	0.0	265014.0	10747353.9	366
2013-03-25	40.2	41.2	40.0	40.63	0.3	0.74	980474.0	39989770.4	859
2013-03-24	40.9	40.9	40.0	40.33	-0.44	-1.08	500017.0	20184358.3	458
2013-03-23	39.9	40.9	39.9	40.77	1.02	2.57	672382.0	27226900.0	658
2013-03-20	39.3	39.9	39.3	39.75	0.15	0.38	526311.0	20788967.4	496
2013-03-19	38.4	39.9	38.3	39.6	1.17	3.04	1082130.0	42366161.9	952
2013-03-18	38.9	38.9	38.3	38.43	-0.44	-1.13	381848.0	14722846.6	492
2013-03-17	38.4	39.2	38.1	38.87	0.59	1.54	871355.0	33714461.1	844
2013-03-16	38.6	38.9	38.3	38.28	-0.15	-0.39	468405.0	18029465.0	545
2013-03-13	38.1	38.6	37.3	38.43	0.15	0.39	366544.0	13994719.5	527
2013-03-12	39.6	39.8	38.1	38.28	-1.32	-3.33	502341.0	19603068.6	648
2013-03-11	39.5	39.8	39.2	39.6	0.15	0.38	853537.0	33685966.7	663
2013-03-10	39.9	39.9	39.5	39.45	-0.44	-1.1	427632.0	16928919.6	523
2013-03-09	40.0	40.3	39.6	39.89	-0.15	-0.37	322093.0	12902041.0	434
2013-03-06	40.6	40.8	39.9	40.04	-0.29	-0.72	324890.0	13113041.4	499
2013-03-05	39.9	40.6	39.8	40.33	0.29	0.72	277364.0	11115129.7	350
2013-03-04	40.5	40.8	39.9	40.04	-0.44	-1.09	261586.0	10531885.3	329
2013-03-03	41.1	41.2	40.3	40.48	-0.59	-1.44	491848.0	20085213.4	468
2013-03-02	40.6	41.4	40.5	41.07	0.44	1.08	647160.0	26439220.9	586
2013-02-27	39.6	40.6	39.2	40.63	0.88	2.21	874600.0	35143536.5	825
2013-02-26	39.6	40.0	39.5	39.75	-0.29	-0.72	489669.0	19433318.3	448
2013-02-25	39.8	40.6	39.5	40.04	0.44	1.11	610281.0	24396945.7	848
2013-02-24	40.9	40.9	39.2	39.6	-1.32	-3.23	996923.0	39955890.5	1155
2013-02-23	41.4	41.7	40.8	40.92	-0.29	-0.7	440872.0	18169275.5	475
2013-02-20	41.7	41.7	41.1	41.21	-0.3	-0.72	492975.0	20357079.0	570
2013-02-19	42.1	42.4	41.1	41.51	-0.73	-1.73	779196.0	32542678.7	948
2013-02-18	41.7	42.4	40.9	42.24	0.73	1.76	836377.0	34947059.2	904
2013-02-17	41.1	41.8	40.9	41.51	0.59	1.44	950858.0	39210335.2	991
2013-02-16	40.8	41.2	40.0	40.92	0.15	0.37	797574.0	32490753.4	815
2013-02-13	40.6	41.4	40.5	40.77	0.0	0.0	787121.0	32282032.3	794
2013-02-12	41.8	41.8	40.3	40.77	-0.59	-1.43	508279.0	20805022.3	589
2013-02-11	41.4	42.5	41.2	41.36	-0.15	-0.36	727325.0	30450320.8	859
2013-02-10	41.5	42.1	41.4	41.51	0.3	0.73	364960.0	15212294.8	527
2013-02-09	43.3	44.2	41.2	41.21	-2.79	-6.34	2431565.0	102347130.8	2451
2013-02-06	42.0	45.0	41.7	44.0	2.05	4.89	3041536.0	132975791.5	2721
2013-02-05	41.8	42.5	41.1	41.95	-0.29	-0.69	601389.0	25174311.7	623
2013-02-04	43.3	43.3	42.0	42.24	-0.88	-2.04	791358.0	33656182.3	758
2013-02-03	42.8	44.2	42.7	43.12	0.44	1.03	1542457.0	66954272.9	1554
2013-02-02	41.7	43.4	41.5	42.68	1.03	2.47	1532936.0	65251167.3	1595
2013-01-30	41.7	42.0	41.2	41.65	0.29	0.7	594719.0	24737200.4	571
2013-01-29	41.8	41.8	41.1	41.36	-0.44	-1.05	372090.0	15404857.1	420
2013-01-28	42.5	42.5	41.4	41.8	-0.15	-0.36	465772.0	19475571.8	538
2013-01-27	41.7	42.5	41.5	41.95	0.15	0.36	720381.0	30311110.2	755
2013-01-26	41.8	42.1	40.6	41.8	0.29	0.7	428012.0	17763099.0	560
2013-01-23	42.8	43.0	41.4	41.51	-1.17	-2.74	579016.0	24426093.0	749
2013-01-22	43.6	44.2	42.5	42.68	-1.17	-2.67	1011758.0	44021619.3	1088
2013-01-21	42.5	44.0	42.2	43.85	0.88	2.05	1536899.0	66317345.5	1327
2013-01-20	41.5	43.0	41.4	42.97	1.32	3.17	931294.0	39210557.8	812
2013-01-19	40.8	42.1	40.8	41.65	1.02	2.51	813167.0	33641266.7	823
2013-01-16	40.6	41.1	40.3	40.63	-0.14	-0.34	439102.0	17881216.0	457
2013-01-15	41.1	41.1	40.3	40.77	-0.15	-0.37	399845.0	16241391.3	402
2013-01-14	41.1	41.4	40.8	40.92	-0.59	-1.42	344417.0	14122532.3	513
2013-01-13	42.5	42.5	41.1	41.51	-1.32	-3.08	562540.0	23463242.2	722
2013-01-12	43.7	43.7	41.4	42.83	-0.58	-1.34	889289.0	37712472.0	986
2013-01-09	44.3	46.6	43.0	43.41	-0.88	-1.99	2800802.0	125374335.6	2854
2013-01-08	43.9	44.7	43.0	44.29	0.88	2.03	957976.0	42161713.2	1174
2013-01-07	42.8	44.3	42.5	43.41	0.58	1.35	1136932.0	49286774.2	975
2013-01-06	42.8	43.3	42.2	42.83	0.0	0.0	489399.0	20979775.3	527
2013-01-05	41.2	43.3	41.2	42.83	1.62	3.93	1383385.0	58963905.8	1097
2013-01-02	41.2	41.8	40.5	41.21	0.0	0.0	631695.0	25962225.8	700
2013-01-01	41.2	41.7	40.9	41.21	0.14	0.34	226010.0	9321743.0	300
2012-12-31	41.5	41.7	40.2	41.07	-0.58	-1.39	389004.0	15888192.1	525
2012-12-30	41.5	42.2	40.5	41.65	0.14	0.34	625866.0	25873770.3	810
2012-12-29	42.0	42.4	41.5	41.51	-0.58	-1.38	446083.0	18730954.7	506
2012-12-26	42.5	42.5	42.0	42.09	-0.44	-1.03	536038.0	22629899.2	743
2012-12-25	42.5	45.5	42.1	42.53	0.14	0.33	2888408.0	126261721.5	2937
2012-12-24	42.7	42.7	42.2	42.39	0.0	0.0	265766.0	11294428.1	409
2012-12-23	42.8	43.9	42.1	42.39	-0.14	-0.33	813556.0	34953782.6	937
2012-12-22	42.5	42.7	42.1	42.53	0.0	0.0	292351.0	12369066.2	440
2012-12-19	43.1	43.1	42.1	42.53	-0.44	-1.02	372045.0	15823675.8	485
2012-12-18	43.4	43.7	42.5	42.97	-0.59	-1.35	598664.0	25828948.5	747
2012-12-17	43.9	43.9	42.7	43.56	-0.29	-0.66	512367.0	22096464.1	665
2012-12-16	44.0	44.3	43.7	43.85	-0.15	-0.34	563623.0	24759358.6	488
2012-12-15	44.2	44.7	43.7	44.0	0.44	1.01	1168038.0	51568736.5	1128
2012-12-12	42.8	43.6	42.2	43.56	0.88	2.06	806158.0	34561340.7	924
2012-12-11	42.4	42.8	42.0	42.68	0.15	0.35	420293.0	17825689.4	510
2012-12-10	42.4	43.6	42.1	42.53	0.0	0.0	607154.0	25955740.9	737
2012-12-09	43.3	43.4	42.1	42.53	-0.3	-0.7	449901.0	19272440.0	593
2012-12-08	42.1	43.9	42.1	42.83	0.88	2.1	1061929.0	45518965.9	1166
2012-12-05	42.7	43.0	41.7	41.95	-1.02	-2.37	662448.0	27876659.6	875
2012-12-04	44.0	44.0	42.7	42.97	-0.59	-1.35	636532.0	27498445.5	766
2012-12-03	44.7	45.0	43.4	43.56	-1.03	-2.31	577041.0	25513784.0	632
2012-12-02	45.3	45.9	44.6	44.59	-0.73	-1.61	645588.0	29214067.1	675
2012-12-01	45.5	46.4	45.0	45.32	0.73	1.64	980442.0	44582581.2	1051
2012-11-28	44.4	45.3	44.2	44.59	0.44	1.0	714788.0	31950511.0	794
2012-11-27	44.0	45.9	43.3	44.15	0.3	0.68	1546759.0	69137039.8	1827
2012-11-26	43.0	44.3	39.8	43.85	0.73	1.69	691462.0	29052052.5	981
2012-11-25	46.4	46.5	42.5	43.12	-3.37	-7.25	811829.0	35901337.7	984
2012-11-24	46.2	47.7	45.8	46.49	1.02	2.24	963850.0	45070405.1	1226
2012-11-21	46.1	49.7	45.2	45.47	-0.58	-1.26	2508944.0	119518111.7	2549
2012-11-20	46.1	46.5	45.5	46.05	0.0	0.0	627865.0	28973309.0	884
2012-11-19	46.5	47.2	43.7	46.05	-0.3	-0.65	1072352.0	48852293.7	1423
2012-11-18	45.8	47.1	45.8	46.35	0.88	1.94	987312.0	45809048.9	1212
2012-11-17	45.9	45.9	44.9	45.47	0.0	0.0	322430.0	14634420.0	534
2012-11-14	46.4	46.5	44.6	45.47	-0.44	-0.96	609240.0	27833984.0	815
2012-11-13	46.5	46.9	45.6	45.91	-0.58	-1.25	665332.0	30769926.6	855
2012-11-12	46.5	47.2	45.5	46.49	0.29	0.63	467652.0	21701526.6	670
2012-11-11	47.4	47.4	46.1	46.2	-0.73	-1.56	255504.0	11918724.2	464
2012-11-10	46.1	47.5	45.9	46.93	0.29	0.62	496145.0	23269600.2	570
2012-11-07	47.2	47.5	46.4	46.64	-0.29	-0.62	449118.0	21008491.9	634
2012-11-06	48.7	48.7	46.9	46.93	-1.03	-2.15	765819.0	36452535.5	1002
2012-11-05	46.8	49.6	46.5	47.96	1.32	2.83	1859874.0	89321648.5	2228
2012-11-04	45.8	46.9	45.5	46.64	0.88	1.92	790806.0	36522821.5	926
2012-11-03	45.8	46.6	45.5	45.76	0.73	1.62	713044.0	32803041.6	910
2012-10-24	45.3	46.2	44.0	45.03	-1.17	-2.53	962939.0	43746507.0	1193
2012-10-23	46.8	47.7	45.6	46.2	-0.44	-0.94	989103.0	46201047.7	1469
2012-10-22	46.9	48.1	46.4	46.64	-0.29	-0.62	688339.0	32362156.7	1168
2012-10-21	48.4	48.7	46.5	46.93	-1.03	-2.15	1000273.0	47421280.1	1633
2012-10-20	46.9	49.7	46.6	47.96	0.88	1.87	2280791.0	110925238.2	3442
2012-10-17	46.5	49.1	45.5	47.08	0.15	0.32	2897981.0	138228135.5	3971
2012-10-16	43.9	48.0	43.6	46.93	3.08	7.02	3506508.0	160563203.2	3177
2012-10-15	42.8	44.3	42.4	43.85	0.73	1.69	2090069.0	90682495.2	2164
2012-10-14	42.0	44.0	41.4	43.12	1.32	3.16	2161892.0	92305875.9	2495
2012-10-13	40.8	42.5	36.8	41.8	1.03	2.53	2126811.0	86630915.1	2192
2012-10-10	44.3	44.6	40.2	40.77	-3.08	-7.02	3930981.0	166174674.1	4406
2012-10-09	40.5	43.9	40.2	43.85	3.96	9.93	4648561.0	195788461.9	3822
2012-10-08	40.6	41.8	39.3	39.89	-0.74	-1.82	1330838.0	53861399.0	1423
2012-10-07	40.2	40.6	38.4	40.63	0.88	2.21	1897096.0	75063947.8	1969
2012-10-06	37.0	39.8	36.8	39.75	3.08	8.4	1549370.0	59341621.4	1435
2012-10-03	37.4	38.1	36.3	36.67	-0.58	-1.56	1026400.0	38064713.4	1026
2012-10-02	36.6	38.6	36.6	37.25	1.24	3.44	2284563.0	86234298.55	1973
2012-10-01	35.8	36.7	35.6	36.01	0.3	0.84	348449.0	12583400.85	484
2012-09-30	35.2	35.9	35.0	35.71	0.22	0.62	325392.0	11555557.8	492
2012-09-29	35.7	37.7	34.5	35.49	0.14	0.4	853997.0	30691802.95	1185
2012-09-26	37.7	37.7	35.0	35.35	-2.64	-6.95	752942.0	27656026.75	842
2012-09-25	38.0	38.1	37.1	37.99	0.0	0.0	621078.0	23357721.2	671
2012-09-24	38.3	38.9	37.4	37.99	-0.44	-1.14	815013.0	30979463.7	875
2012-09-22	38.1	38.6	37.4	38.43	0.0	0.0	565871.0	21577080.5	612
2012-09-19	39.3	39.5	37.3	38.43	-0.44	-1.13	722623.0	27945579.8	687
2012-09-18	39.5	39.6	38.7	38.87	-0.58	-1.47	697919.0	27261159.7	687
2012-09-17	39.0	40.0	39.0	39.45	0.29	0.74	1559791.0	61746861.3	1322
2012-09-16	39.3	39.6	38.9	39.16	-0.29	-0.74	1046278.0	41092736.3	946
2012-09-15	39.3	40.0	39.2	39.45	0.44	1.13	704334.0	27879618.6	715
2012-09-12	38.6	39.6	38.6	39.01	0.58	1.51	1135290.0	44372914.0	990
2012-09-11	38.1	38.7	38.0	38.43	0.3	0.79	775631.0	29735233.4	693
2012-09-10	39.0	39.0	37.7	38.13	-0.74	-1.9	745760.0	28699191.0	821
2012-09-09	40.3	40.3	38.9	38.87	-1.17	-2.92	1613990.0	64057464.2	1341
2012-09-08	39.8	40.3	39.5	40.04	0.73	1.86	1255705.0	50243899.1	985
2012-09-05	39.8	39.9	39.2	39.31	-0.29	-0.73	976697.0	38579086.4	796
2012-09-04	39.9	40.3	39.2	39.6	-0.29	-0.73	1161447.0	46127336.1	998
2012-09-03	39.3	39.9	38.9	39.89	0.73	1.86	1174439.0	46400869.3	895
2012-09-02	38.1	39.2	38.0	39.16	0.73	1.9	1124570.0	43403999.4	895
2012-09-01	38.4	38.9	38.1	38.43	0.44	1.16	1282215.0	49364390.2	941
2012-08-29	37.6	38.3	37.3	37.99	0.44	1.17	1454127.0	55080796.2	1190
2012-08-28	37.8	38.0	37.1	37.55	-0.44	-1.16	853299.0	32139641.0	875
2012-08-27	38.4	38.6	37.8	37.99	-0.44	-1.14	1117161.0	42601301.7	885
2012-08-26	39.2	39.3	37.8	38.43	-1.02	-2.59	2391679.0	92088179.4	2073
2012-08-25	37.0	39.8	36.5	39.45	2.93	8.02	2745833.0	104503810.25	2406
2012-08-15	37.0	37.8	36.3	36.52	-0.73	-1.96	1134079.0	42041223.1	1012
2012-08-14	38.1	38.1	37.1	37.25	-0.44	-1.17	884365.0	33147386.7	828
2012-08-13	38.7	38.9	37.3	37.69	-1.03	-2.66	1041733.0	39853400.9	928
2012-08-12	39.5	39.6	38.4	38.72	-0.59	-1.5	1055333.0	41094090.6	851
2012-08-11	38.4	39.5	38.1	39.31	1.18	3.09	1533993.0	59466069.3	1576
2012-08-08	39.0	39.0	37.4	38.13	0.14	0.37	1418524.0	54609088.2	1352
2012-08-07	37.3	38.7	37.3	37.99	0.88	2.37	2017023.0	76861805.6	1973
2012-08-06	40.3	40.8	37.0	37.11	-3.81	-9.31	2861958.0	110324573.2	3165
2012-08-05	49.9	49.9	40.9	40.92	-4.55	-10.01	5503691.0	239304981.0	6527
2012-08-04	43.0	45.8	42.5	45.47	3.38	8.03	2150946.0	94515809.2	2189
2012-08-01	39.5	42.2	39.5	42.09	2.93	7.48	1795152.0	72538436.1	1625
2012-07-31	38.4	41.4	38.4	39.16	0.59	1.53	1381911.0	55179451.2	1481
2012-07-30	37.4	38.7	36.8	38.57	1.02	2.72	559379.0	21337945.4	664
2012-07-29	37.7	38.9	37.1	37.55	-0.44	-1.16	795783.0	30171218.1	966
2012-07-28	37.6	39.3	37.3	37.99	0.74	1.99	2024763.0	77214965.7	1701
2012-07-25	36.2	37.7	35.5	37.25	1.76	4.96	1084777.0	40004656.45	1429
2012-07-24	34.6	36.7	34.6	35.49	0.88	2.54	1096246.0	39327165.45	1365
2012-07-23	33.7	34.8	33.4	34.61	0.95	2.82	666385.0	22782638.75	941
2012-07-22	34.0	34.4	32.7	33.66	-0.22	-0.65	605517.0	20195543.55	836
2012-07-21	30.8	34.0	30.8	33.88	2.86	9.22	783645.0	25684418.9	977
2012-07-18	30.7	31.6	30.5	31.02	0.44	1.44	410474.0	12736880.15	549
2012-07-17	34.0	34.3	30.5	30.58	-3.3	-9.74	692399.0	22210560.95	1061
2012-07-16	34.3	35.5	33.9	33.88	-0.22	-0.65	1556157.0	54241416.45	1801
2012-07-15	34.6	35.2	34.1	34.1	-0.07	-0.2	933008.0	32254861.35	1178
2012-07-14	33.2	34.5	32.7	34.17	1.46	4.46	581553.0	19703243.7	805
2012-07-11	34.8	35.0	32.6	32.71	-1.76	-5.11	543118.0	18481443.85	879
2012-07-10	33.7	35.0	33.5	34.47	1.18	3.54	675836.0	23230792.15	932
2012-07-09	33.2	34.0	32.9	33.29	-0.59	-1.74	394080.0	13212996.6	497
2012-07-08	33.1	34.4	32.4	33.88	1.03	3.14	800683.0	26909097.85	994
2012-07-07	31.5	33.4	31.0	32.85	1.68	5.39	956495.0	30846540.6	1133
2012-07-04	31.2	31.7	31.0	31.17	0.22	0.71	333876.0	10425193.1	449
2012-07-03	31.0	31.5	30.9	30.95	-0.14	-0.45	743824.0	23162254.3	702
2012-07-02	30.1	31.7	30.1	31.09	0.95	3.15	560191.0	17283501.15	683
2012-07-01	30.8	31.2	29.9	30.14	-0.37	-1.21	585585.0	17949235.5	862
2012-06-30	28.3	30.5	28.3	30.51	2.72	9.79	1331115.0	39961914.8	1116
2012-06-27	28.4	28.6	26.4	27.79	-0.37	-1.31	728370.0	20180059.65	914
2012-06-26	29.1	29.3	28.1	28.16	-0.73	-2.53	637203.0	18326174.55	663
2012-06-25	29.7	29.8	28.9	28.89	-1.03	-3.44	697403.0	20538009.15	708
2012-06-24	29.8	30.7	29.6	29.92	0.44	1.49	734430.0	22016463.05	827
2012-06-23	30.7	31.8	29.4	29.48	-0.95	-3.12	2367150.0	72925784.6	2143
2012-06-20	29.7	31.0	29.4	30.43	0.88	2.98	1783132.0	54165743.5	1636
2012-06-19	28.5	31.1	28.1	29.55	1.24	4.38	2592268.0	77544007.7	2005
2012-06-18	27.1	28.9	27.0	28.31	1.47	5.48	1247129.0	34979195.7	1299
2012-06-17	26.7	27.2	26.5	26.84	0.29	1.09	520738.0	13981476.4	569
2012-06-16	27.4	27.7	25.4	26.55	-0.36	-1.34	595521.0	15967882.25	741
2012-06-13	26.8	27.8	26.8	26.91	0.36	1.36	1370757.0	37441821.3	1327
2012-06-12	25.9	26.9	25.9	26.55	0.22	0.84	474312.0	12569960.35	538
2012-06-11	26.4	26.8	26.3	26.33	0.22	0.84	563932.0	14934744.55	595
2012-06-10	25.8	26.3	25.2	26.11	0.3	1.16	375788.0	9737974.45	526
2012-06-09	26.1	26.4	24.85	25.81	0.14	0.55	279940.0	7205033.95	475
2012-06-06	26.8	27.0	25.0	25.67	-0.95	-3.57	315726.0	8275016.55	527
2012-06-05	26.8	27.5	26.6	26.62	-0.15	-0.56	285126.0	7696453.7	450
2012-06-04	26.2	27.1	25.7	26.77	0.44	1.67	478382.0	12784976.65	670
2012-06-03	25.9	26.8	25.2	26.33	0.52	2.01	438007.0	11439520.15	608
2012-06-02	27.0	27.5	25.7	25.81	-2.79	-9.76	359215.0	9516401.6	533
2012-05-30	29.9	30.1	28.1	28.6	-1.47	-4.89	1026329.0	29907832.9	1388
2012-05-29	29.1	30.9	29.0	30.07	1.1	3.8	1205854.0	36028438.6	1452
2012-05-28	29.0	29.3	28.9	28.97	0.08	0.28	430660.0	12515934.25	463
2012-05-27	28.8	29.1	28.7	28.89	0.14	0.49	389542.0	11258725.9	452
2012-05-26	28.9	29.3	28.7	28.75	0.08	0.28	368548.0	10672874.15	466
2012-05-23	29.0	29.3	28.7	28.67	-0.66	-2.25	603290.0	17465673.2	767
2012-05-22	29.9	30.0	29.3	29.33	-0.37	-1.25	496819.0	14733457.2	619
2012-05-21	29.3	30.0	29.2	29.7	0.81	2.8	916819.0	27101211.15	958
2012-05-20	28.8	29.0	28.3	28.89	0.58	2.05	768384.0	22077833.85	856
2012-05-19	28.3	29.4	28.1	28.31	-0.66	-2.28	565946.0	16348862.3	771
2012-05-16	28.5	29.6	28.4	28.97	-0.22	-0.75	366301.0	10620008.25	736
2012-05-15	28.7	29.6	28.2	29.19	0.96	3.4	398129.0	11511127.35	665
2012-05-14	29.3	30.5	28.0	28.23	-1.84	-6.12	363946.0	10677361.05	606
2012-05-13	31.0	31.5	29.9	30.07	-0.73	-2.37	347482.0	10731849.8	652
2012-05-12	30.3	31.0	27.9	30.8	0.07	0.23	497155.0	14675879.9	776
2012-05-09	33.1	33.2	30.7	30.73	-3.08	-9.11	539315.0	17358702.65	881
2012-05-08	34.2	34.5	33.5	33.81	-0.66	-1.91	732328.0	24789881.2	1086
2012-05-07	32.3	34.9	32.1	34.47	1.98	6.09	905089.0	30238245.05	904
2012-05-06	32.5	32.7	32.2	32.49	0.08	0.25	440241.0	14274149.5	560
2012-05-05	32.3	32.9	31.8	32.41	-1.18	-3.51	386543.0	12513810.9	627
2012-05-02	33.9	33.9	33.4	33.59	0.0	0.0	344649.0	11560295.85	442
2012-05-01	33.0	34.5	32.9	33.59	0.44	1.33	863085.0	29087484.15	1086
2012-04-30	33.3	33.4	32.6	33.15	-0.22	-0.66	358140.0	11788025.3	515
2012-04-29	34.5	34.5	33.4	33.37	-0.88	-2.57	858103.0	28946494.05	1044
2012-04-28	33.6	34.4	33.5	34.25	0.96	2.88	698344.0	23646138.1	909
2012-04-25	32.1	34.6	32.1	33.29	1.46	4.59	2363494.0	79103044.1	2510
2012-04-24	31.5	31.8	31.2	31.83	0.52	1.66	615111.0	19383543.05	655
2012-04-23	31.8	31.9	31.1	31.31	-0.59	-1.85	318691.0	10072506.3	480
2012-04-22	32.2	32.2	31.6	31.9	-0.29	-0.9	801710.0	25566225.5	950
2012-04-21	31.0	33.1	31.0	32.19	1.68	5.51	1580258.0	50925962.55	1824
2012-04-18	30.8	31.2	30.0	30.51	-0.29	-0.94	941035.0	28809358.95	1175
2012-04-17	30.2	31.0	29.9	30.8	1.25	4.23	569352.0	17371949.65	831
2012-04-16	31.0	32.1	29.2	29.55	-2.13	-6.72	606479.0	18337252.75	960
2012-04-15	32.2	32.5	31.5	31.68	-0.73	-2.25	388777.0	12523302.7	631
2012-04-14	32.3	32.8	32.0	32.41	0.22	0.68	526056.0	17024178.85	807
2012-04-11	32.9	33.3	31.0	32.19	-0.96	-2.9	696105.0	22311121.75	973
2012-04-10	34.1	34.4	32.7	33.15	-0.88	-2.59	821059.0	27711336.75	1078
2012-04-09	33.2	34.3	32.4	34.03	0.52	1.55	648846.0	21621643.4	856
2012-04-08	35.5	35.7	32.2	33.51	-2.2	-6.16	1073307.0	36365836.7	1375
2012-04-07	35.9	35.9	35.2	35.71	-0.22	-0.61	651300.0	23107497.75	832
2012-04-04	36.2	36.5	35.7	35.93	-0.44	-1.21	1433020.0	51618288.35	1466
2012-04-03	35.9	36.5	35.4	36.37	0.8	2.25	2391264.0	86184731.9	2181
2012-04-02	35.6	35.7	34.3	35.57	-0.14	-0.39	911630.0	32023710.1	1197
2012-04-01	36.4	36.7	35.2	35.71	-0.96	-2.62	796304.0	28621936.7	1089
2012-03-31	36.8	37.7	36.5	36.67	-0.14	-0.38	948352.0	35122958.2	1064
2012-03-28	37.4	38.1	36.6	36.81	-0.74	-1.97	1166746.0	43427559.9	1367
2012-03-27	36.4	38.6	36.2	37.55	1.25	3.44	2597513.0	97463888.35	2511
2012-03-26	36.5	36.7	36.2	36.3	-0.22	-0.6	576070.0	20953222.4	675
2012-03-25	36.3	37.0	36.2	36.52	0.07	0.19	712528.0	26046555.7	788
2012-03-24	36.7	36.8	36.4	36.45	0.0	0.0	485842.0	17756432.6	642
2012-03-21	36.8	37.7	36.2	36.45	-0.14	-0.38	651426.0	23972056.2	927
2012-03-20	37.0	37.3	36.1	36.59	-0.96	-2.56	845328.0	31003474.95	1111
2012-03-19	38.6	38.7	37.4	37.55	-1.32	-3.4	1117133.0	42604503.1	1423
[truncated: 1,124 more rows]
