# Supplementary material for: Effective short-term forecasts of Saudi stock price trends using technical indicators and large-scale multivariate time series
Source: PeerJ Comput Sci. 2023 Jan 6;9:e1205. doi: 10.7717/peerj-cs.1205 (PMC10280263; doi:10.7717/peerj-cs.1205)
Supplement: Supplemental Information 3 [file peerj-cs-09-1205-s003.zip › TASI Dataset 2021/SSP_1320.csv]

date	open	high	low	close	change	change_percent	volume_traded	value_traded_SAR	number_trades
2020-03-19	13.84	14.1	13.8	13.8	0.16	1.17	228997.0	3196659.92	344
2020-03-18	13.9	14.0	13.64	13.64	-0.22	-1.59	240270.0	3322803.6	385
2020-03-17	14.02	14.08	13.72	13.86	-0.14	-1.0	415792.0	5797262.46	510
2020-03-16	14.66	14.66	14.0	14.0	-0.82	-5.53	129779.0	1860543.06	191
2020-03-15	15.42	15.52	14.82	14.82	-0.54	-3.52	69134.0	1052327.5	159
2020-03-12	15.26	15.9	15.0	15.36	-0.4	-2.54	93871.0	1453703.04	234
2020-03-11	16.06	16.66	15.58	15.76	-0.28	-1.75	442194.0	7162474.14	790
2020-03-10	15.9	16.18	15.44	16.04	0.82	5.39	258772.0	4096182.8	404
2020-03-09	15.22	15.52	15.22	15.22	-1.68	-9.94	197951.0	3028048.14	340
2020-03-08	17.76	17.88	16.8	16.9	-1.72	-9.24	151837.0	2600893.12	378
2020-03-05	18.9	19.1	18.56	18.62	0.06	0.32	241445.0	4560501.24	504
2020-03-04	18.5	18.7	18.2	18.56	-0.02	-0.11	139654.0	2583625.84	243
2020-03-03	18.48	18.7	18.34	18.58	0.38	2.09	143044.0	2644861.66	304
2020-03-02	18.5	18.58	18.0	18.2	0.1	0.55	139699.0	2566156.28	252
2020-03-01	18.48	18.6	18.0	18.1	-0.9	-4.74	147917.0	2709640.4	302
2020-02-27	19.2	19.22	18.8	19.0	-0.22	-1.14	95675.0	1820657.04	268
2020-02-26	19.24	19.46	19.2	19.22	-0.28	-1.44	123250.0	2378683.7	240
2020-02-25	19.4	19.6	19.06	19.5	0.1	0.52	170429.0	3291885.48	366
2020-02-24	20.54	20.54	19.4	19.4	-1.14	-5.55	293313.0	5826615.9	653
2020-02-23	20.6	20.8	20.5	20.54	0.2	0.98	381570.0	7876282.48	667
2020-02-20	20.4	20.86	20.0	20.34	0.06	0.3	457070.0	9362509.48	746
2020-02-19	20.08	20.28	19.98	20.28	0.34	1.71	192385.0	3882438.02	354
2020-02-18	19.94	19.94	19.84	19.94	-0.04	-0.2	59127.0	1176289.18	149
2020-02-17	20.0	20.2	19.74	19.98	0.32	1.63	112820.0	2258474.58	278
2020-02-16	19.82	19.88	19.5	19.66	-0.14	-0.71	72190.0	1424693.84	197
2020-02-13	20.2	20.22	19.78	19.8	-0.38	-1.88	115979.0	2317777.48	308
2020-02-12	20.26	20.34	20.18	20.18	-0.04	-0.2	29099.0	589552.64	120
2020-02-11	20.18	20.44	20.18	20.22	0.02	0.1	95836.0	1944891.76	184
2020-02-10	20.48	20.48	20.12	20.2	0.02	0.1	110665.0	2247159.2	209
2020-02-09	20.7	20.7	20.08	20.18	-0.54	-2.61	177570.0	3583720.26	354
2020-02-06	21.0	21.1	20.72	20.72	-0.24	-1.15	108748.0	2273151.6	264
2020-02-05	21.24	21.24	20.96	20.96	-0.22	-1.04	175323.0	3701969.8	290
2020-02-04	21.0	21.28	20.94	21.18	0.24	1.15	207346.0	4385537.24	407
2020-02-03	20.82	21.2	20.74	20.94	0.12	0.58	259059.0	5442736.14	453
2020-02-02	21.3	21.3	20.82	20.82	-0.58	-2.71	245280.0	5156854.14	449
2020-01-30	21.44	21.6	21.3	21.4	0.0	0.0	146310.0	3139975.42	269
2020-01-29	21.06	21.4	21.06	21.4	0.36	1.71	129358.0	2751172.02	255
2020-01-28	21.1	21.3	20.96	21.04	-0.1	-0.47	231680.0	4900560.12	447
2020-01-27	21.6	21.82	21.14	21.14	-0.58	-2.67	296341.0	6381593.0	582
2020-01-26	21.54	21.9	21.54	21.72	0.06	0.28	292068.0	6355334.48	461
2020-01-23	21.96	21.96	21.62	21.66	-0.32	-1.46	390973.0	8511830.68	707
2020-01-22	22.3	22.44	21.94	21.98	-0.28	-1.26	926598.0	20533836.88	1326
2020-01-21	21.94	22.28	21.88	22.26	0.48	2.2	1232567.0	27222178.3	1719
2020-01-20	21.32	21.9	21.24	21.78	0.48	2.25	1938936.0	41901761.82	2252
2020-01-19	21.2	21.44	21.14	21.3	0.16	0.76	646058.0	13797734.84	1012
2020-01-16	20.88	21.24	20.88	21.14	0.28	1.34	399314.0	8430463.16	741
2020-01-15	21.2	21.3	20.86	20.86	-0.34	-1.6	335238.0	7073253.24	615
2020-01-14	21.2	21.42	21.08	21.2	0.04	0.19	511620.0	10874451.06	787
2020-01-13	21.24	21.46	21.1	21.16	-0.04	-0.19	562097.0	11952621.26	949
2020-01-12	20.42	21.36	20.42	21.2	1.0	4.95	1365670.0	28835583.18	1769
2020-01-09	20.0	20.34	19.98	20.2	0.54	2.75	241823.0	4888164.74	498
2020-01-08	19.6	19.94	19.2	19.66	-0.38	-1.9	283809.0	5585513.24	614
2020-01-07	20.2	20.4	20.02	20.04	-0.12	-0.6	275927.0	5585773.3	459
2020-01-06	20.3	20.46	19.98	20.16	-0.2	-0.98	314806.0	6340330.22	515
2020-01-05	20.82	20.92	20.32	20.36	-0.66	-3.14	420804.0	8695391.9	667
2020-01-02	21.0	21.26	20.84	21.02	0.02	0.1	669345.0	14078584.62	1117
2020-01-01	21.04	21.6	20.98	21.0	0.32	1.55	1665507.0	35335591.44	2419
2019-12-31	19.94	20.9	19.86	20.68	0.68	3.4	990619.0	20262364.3	1299
2019-12-30	20.26	20.26	19.8	20.0	-0.24	-1.19	399068.0	8029965.32	488
2019-12-29	20.22	20.3	20.1	20.24	0.04	0.2	377883.0	7630730.18	462
2019-12-26	20.14	20.56	19.96	20.2	0.1	0.5	832244.0	16839901.66	1090
2019-12-25	19.46	20.36	19.46	20.1	0.7	3.61	1267748.0	25263727.88	1514
2019-12-24	19.34	19.4	19.2	19.4	0.18	0.94	561267.0	10843673.88	683
2019-12-23	18.8	19.3	18.72	19.22	0.54	2.89	928244.0	17653852.16	1115
2019-12-22	18.8	18.8	18.5	18.68	0.04	0.21	368666.0	6866630.9	470
2019-12-19	18.7	18.8	18.52	18.64	-0.06	-0.32	260323.0	4865937.3	352
2019-12-18	18.54	18.9	18.46	18.7	0.24	1.3	303389.0	5662770.84	505
2019-12-17	18.6	18.7	18.44	18.46	-0.02	-0.11	214536.0	3980684.3	523
2019-12-16	18.78	18.98	18.2	18.48	-0.18	-0.96	709979.0	13200069.44	867
2019-12-15	19.1	19.1	18.62	18.66	-0.44	-2.3	263182.0	4958485.38	498
2019-12-12	19.3	19.52	19.02	19.1	-0.2	-1.04	326363.0	6291627.98	433
2019-12-11	19.1	19.5	19.04	19.3	0.34	1.79	359691.0	6928605.5	642
2019-12-10	18.42	19.08	18.42	18.96	0.54	2.93	489649.0	9244792.88	797
2019-12-09	18.38	18.56	18.38	18.42	0.06	0.33	142184.0	2626112.38	258
2019-12-08	18.28	18.36	18.24	18.36	0.24	1.32	95386.0	1747096.18	124
2019-12-05	18.08	18.12	18.02	18.12	0.0	0.0	23976.0	433944.12	86
2019-12-04	18.2	18.26	18.0	18.12	-0.18	-0.98	56582.0	1027125.98	164
2019-12-03	18.32	18.52	18.26	18.3	0.0	0.0	143897.0	2643146.72	210
2019-12-02	18.28	18.3	18.28	18.3	-0.02	-0.11	12351.0	225660.16	87
2019-12-01	18.3	18.36	18.26	18.32	0.1	0.55	28826.0	527949.02	85
2019-11-28	18.22	18.3	18.2	18.22	-0.08	-0.44	16746.0	305984.78	62
2019-11-27	18.3	18.52	18.3	18.3	0.16	0.88	79383.0	1463536.98	197
2019-11-26	18.26	18.26	18.14	18.14	-0.16	-0.87	28868.0	525286.18	89
2019-11-25	18.3	18.3	18.24	18.3	0.0	0.0	25328.0	462895.22	78
2019-11-24	18.32	18.44	18.3	18.3	-0.04	-0.22	51668.0	947615.58	118
2019-11-21	18.4	18.5	18.3	18.34	-0.14	-0.76	96445.0	1771916.92	142
2019-11-20	18.48	18.48	18.42	18.48	-0.02	-0.11	53528.0	987573.96	86
2019-11-19	18.4	18.5	18.4	18.5	0.14	0.76	86622.0	1599549.44	108
2019-11-18	18.4	18.5	18.36	18.36	-0.14	-0.76	117557.0	2164784.68	146
2019-11-17	18.32	18.5	18.32	18.5	0.0	0.0	72122.0	1327844.6	175
2019-11-14	18.6	18.88	18.5	18.5	-0.1	-0.54	57537.0	1073033.58	162
2019-11-13	18.94	18.98	18.6	18.6	-0.34	-1.8	158670.0	2982502.2	272
2019-11-12	19.0	19.1	18.8	18.94	0.06	0.32	214008.0	4050938.12	370
2019-11-11	18.56	19.1	18.56	18.88	0.32	1.72	452987.0	8547954.56	721
2019-11-10	18.48	18.58	18.46	18.56	0.14	0.76	95084.0	1761055.38	154
2019-11-07	18.46	18.8	18.42	18.42	-0.12	-0.65	178539.0	3321401.62	378
2019-11-06	18.5	18.8	18.3	18.54	0.04	0.22	228826.0	4251916.56	443
2019-11-05	18.3	18.54	18.16	18.5	0.36	1.98	210144.0	3847491.12	399
2019-11-04	18.2	18.7	18.14	18.14	0.1	0.55	269136.0	4944177.78	604
2019-11-03	18.1	18.32	18.0	18.04	-0.52	-2.8	152494.0	2770022.62	403
2019-10-31	18.52	18.9	18.52	18.56	-0.44	-2.32	160473.0	3004429.54	407
2019-10-30	18.88	19.0	18.82	19.0	0.18	0.96	89419.0	1690220.24	239
2019-10-29	19.02	19.02	18.82	18.82	-0.2	-1.05	166183.0	3134155.16	357
2019-10-28	19.14	19.3	19.02	19.02	-0.02	-0.11	191823.0	3678376.5	388
2019-10-27	18.9	19.4	18.9	19.04	0.22	1.17	302334.0	5799345.4	716
2019-10-24	18.94	19.0	18.78	18.82	-0.18	-0.95	233525.0	4401411.66	365
2019-10-23	19.0	19.12	18.94	19.0	0.0	0.0	120055.0	2283821.88	238
2019-10-22	19.08	19.1	18.94	19.0	0.0	0.0	137170.0	2608677.58	264
2019-10-21	18.9	19.06	18.82	19.0	0.08	0.42	169643.0	3209467.5	313
2019-10-20	19.38	19.38	18.74	18.92	0.3	1.61	403879.0	7668799.84	538
2019-10-17	18.84	18.84	18.54	18.62	-0.12	-0.64	110826.0	2075093.04	221
2019-10-16	18.5	18.74	18.36	18.74	0.22	1.19	165946.0	3071669.28	323
2019-10-15	19.2	19.9	18.5	18.52	-0.48	-2.53	324101.0	6125492.34	485
2019-10-14	19.8	19.82	19.0	19.0	-0.8	-4.04	92997.0	1807905.8	271
2019-10-13	20.36	20.4	19.8	19.8	-0.5	-2.46	131426.0	2622978.44	230
2019-10-10	20.38	20.38	20.04	20.3	-0.04	-0.2	85664.0	1726353.8	176
2019-10-09	20.38	20.5	20.28	20.34	-0.04	-0.2	117513.0	2394174.84	185
2019-10-08	21.0	21.0	20.38	20.38	-0.62	-2.95	118896.0	2458898.12	272
2019-10-07	20.86	21.24	20.86	21.0	0.2	0.96	358548.0	7550743.22	683
2019-10-06	20.66	20.8	20.64	20.8	0.18	0.87	135121.0	2801629.82	203
2019-10-03	20.9	20.9	20.5	20.62	-0.3	-1.43	178754.0	3678262.96	314
2019-10-02	20.96	21.12	20.9	20.92	-0.08	-0.38	181508.0	3810068.12	232
2019-10-01	21.18	21.22	21.0	21.0	-0.18	-0.85	143682.0	3030806.18	212
2019-09-30	20.98	21.3	20.96	21.18	0.22	1.05	256476.0	5415268.76	540
2019-09-29	21.12	21.12	20.92	20.96	-0.04	-0.19	164637.0	3455893.86	300
2019-09-26	21.0	21.2	20.9	21.0	0.04	0.19	345504.0	7270641.2	605
2019-09-25	21.6	21.66	20.96	20.96	-0.34	-1.6	617772.0	13103307.16	845
2019-09-24	20.66	21.8	20.66	21.3	0.96	4.72	876278.0	18653116.34	1383
2019-09-22	19.9	20.56	19.9	20.34	0.4	2.01	232052.0	4725799.56	319
2019-09-19	20.14	20.14	19.5	19.94	-0.2	-0.99	86021.0	1715807.72	202
2019-09-18	20.3	20.3	20.0	20.14	0.02	0.1	108094.0	2174465.52	212
2019-09-17	20.22	20.58	20.1	20.12	-0.02	-0.1	140192.0	2843269.86	260
2019-09-16	20.62	20.8	20.1	20.14	-0.44	-2.14	109955.0	2253542.0	267
2019-09-15	20.36	20.68	20.02	20.58	0.0	0.0	192153.0	3932783.8	267
2019-09-12	20.52	20.74	20.42	20.58	0.08	0.39	99703.0	2053063.56	223
2019-09-11	21.2	21.2	20.4	20.5	-0.7	-3.3	266796.0	5498856.96	444
2019-09-10	21.34	21.62	21.12	21.2	-0.08	-0.38	544137.0	11621098.96	763
2019-09-09	20.78	21.46	20.6	21.28	0.52	2.5	487988.0	10329624.18	729
2019-09-08	20.76	21.2	20.76	20.76	0.06	0.29	271575.0	5696571.96	509
2019-09-05	20.7	21.1	20.5	20.7	0.1	0.49	382049.0	7945765.0	487
2019-09-04	20.18	20.6	20.1	20.6	0.4	1.98	139992.0	2862236.08	312
2019-09-03	20.28	20.54	20.16	20.2	0.04	0.2	218557.0	4436430.6	321
2019-09-02	20.02	20.24	20.02	20.16	0.14	0.7	47302.0	952159.4	131
2019-09-01	20.02	20.3	20.0	20.02	-0.04	-0.2	66530.0	1336222.16	158
2019-08-29	20.26	20.3	20.02	20.06	0.0	0.0	42126.0	849072.04	150
2019-08-28	20.24	20.36	20.06	20.06	0.02	0.1	39203.0	791622.5	160
2019-08-27	20.46	20.5	20.04	20.04	-0.44	-2.15	46117.0	934007.14	158
2019-08-26	20.34	20.5	20.2	20.48	-0.02	-0.1	31985.0	652447.06	129
2019-08-25	20.76	20.8	20.4	20.5	-0.4	-1.91	41028.0	847403.14	173
2019-08-22	20.9	21.0	20.66	20.9	-0.1	-0.48	115962.0	2418028.44	243
2019-08-21	21.16	21.4	21.0	21.0	-0.22	-1.04	86982.0	1842643.32	225
2019-08-20	21.16	21.52	21.08	21.22	0.08	0.38	288884.0	6156432.8	425
2019-08-19	21.26	21.26	21.14	21.14	-0.08	-0.38	59005.0	1249823.3	136
2019-08-18	21.08	21.36	21.08	21.22	0.2	0.95	65359.0	1386129.14	164
2019-08-08	21.3	21.38	21.02	21.02	-0.28	-1.31	101167.0	2145202.54	211
2019-08-07	21.0	21.34	20.7	21.3	0.3	1.43	215574.0	4554751.2	427
2019-08-06	21.0	21.18	20.8	21.0	-0.02	-0.1	87929.0	1843678.88	225
2019-08-05	21.18	21.18	21.0	21.02	-0.18	-0.85	84642.0	1781831.5	222
2019-08-04	21.8	21.9	21.0	21.2	-0.64	-2.93	148205.0	3182475.74	366
2019-08-01	21.9	22.0	21.78	21.84	-0.46	-2.06	251695.0	5504063.74	466
2019-07-31	22.28	22.6	22.0	22.3	0.02	0.09	193814.0	4314372.74	310
2019-07-30	21.88	22.28	21.84	22.28	0.2	0.91	127026.0	2796209.5	208
2019-07-29	22.08	22.08	22.0	22.08	-0.08	-0.36	79620.0	1754799.4	138
2019-07-28	21.82	22.4	21.82	22.16	0.08	0.36	100433.0	2227367.12	217
2019-07-25	21.98	22.4	21.98	22.08	0.14	0.64	89017.0	1973114.3	219
2019-07-24	22.2	22.2	21.94	21.94	-0.08	-0.36	132745.0	2922152.88	244
2019-07-23	22.5	22.66	22.02	22.02	-0.56	-2.48	218705.0	4878304.98	554
2019-07-22	23.0	23.0	22.58	22.58	-0.4	-1.74	435126.0	9884547.46	595
2019-07-21	22.9	23.46	22.8	22.98	0.38	1.68	1297574.0	30005949.86	1796
2019-07-18	22.62	22.84	22.56	22.6	-0.04	-0.18	354156.0	8044084.6	456
2019-07-17	22.56	22.64	22.4	22.64	0.04	0.18	259280.0	5840722.7	289
2019-07-16	22.68	22.7	22.48	22.6	0.08	0.36	195368.0	4412072.36	318
2019-07-15	22.4	22.72	22.32	22.52	0.2	0.9	357892.0	8072240.34	578
2019-07-14	22.42	22.7	22.32	22.32	-0.12	-0.53	270451.0	6079248.76	330
2019-07-11	22.88	22.88	22.4	22.44	-0.44	-1.92	332970.0	7520763.12	578
2019-07-10	21.98	22.9	21.98	22.88	0.98	4.47	732388.0	16444329.22	1012
2019-07-09	21.98	21.98	21.82	21.9	0.08	0.37	75124.0	1643233.2	100
2019-07-08	21.84	21.9	21.82	21.82	-0.02	-0.09	46685.0	1020803.98	76
2019-07-07	21.98	21.98	21.82	21.84	-0.02	-0.09	32300.0	707309.58	86
2019-07-04	21.9	22.0	21.86	21.86	-0.04	-0.18	54185.0	1188375.26	104
2019-07-03	21.88	22.0	21.8	21.9	0.02	0.09	65206.0	1427685.96	169
2019-07-02	21.84	22.06	21.84	21.88	-0.02	-0.09	116866.0	2565427.36	197
2019-07-01	21.98	22.0	21.82	21.9	-0.08	-0.36	105012.0	2297344.64	207
2019-06-30	22.0	22.1	21.94	21.98	0.02	0.09	127837.0	2814000.04	227
2019-06-27	21.82	22.12	21.8	21.96	0.16	0.73	307155.0	6756645.0	469
2019-06-26	21.78	22.34	21.66	21.8	-0.08	-0.37	512838.0	11328898.4	772
2019-06-25	21.68	21.88	21.52	21.88	0.28	1.3	76158.0	1656094.7	121
2019-06-24	21.7	21.92	21.3	21.6	0.0	0.0	169081.0	3657027.32	227
2019-06-23	21.8	21.86	21.6	21.6	-0.2	-0.92	75314.0	1636249.5	130
2019-06-20	21.8	21.9	21.64	21.8	-0.18	-0.82	106126.0	2309336.7	224
2019-06-19	22.2	22.32	21.8	21.98	-0.08	-0.36	218550.0	4846162.1	413
2019-06-18	22.12	22.24	22.02	22.06	-0.14	-0.63	170646.0	3776312.02	243
2019-06-17	21.9	22.32	21.9	22.2	0.3	1.37	220674.0	4877807.2	380
2019-06-16	22.08	22.1	21.78	21.9	0.1	0.46	142277.0	3117220.12	329
2019-06-13	22.3	22.5	21.8	21.8	-0.56	-2.5	305581.0	6748432.7	625
2019-06-12	22.0	23.12	22.0	22.36	0.36	1.64	988489.0	22351264.2	1575
2019-06-11	21.92	22.24	21.66	22.0	0.34	1.57	506719.0	11117847.0	745
2019-06-10	21.46	21.94	21.4	21.66	0.06	0.28	574834.0	12476080.52	787
2019-06-09	21.76	21.98	21.28	21.6	0.1	0.47	504286.0	10836542.18	759
2019-05-30	21.4	21.58	20.8	21.5	0.32	1.51	343044.0	7300503.46	779
2019-05-29	22.4	22.4	21.04	21.18	-1.02	-4.59	425760.0	9290382.98	783
2019-05-28	22.38	23.04	21.66	22.2	1.24	5.92	2320465.0	52323168.38	2794
2019-05-27	20.4	20.96	20.4	20.96	1.9	9.97	240549.0	5001185.98	269
2019-05-26	19.7	19.7	19.0	19.06	-0.42	-2.16	41656.0	800839.16	116
2019-05-23	19.7	19.7	19.46	19.48	-0.24	-1.22	68216.0	1332781.42	148
2019-05-22	20.0	20.0	19.72	19.72	-0.18	-0.9	90609.0	1794414.66	125
2019-05-21	19.4	20.16	19.4	19.9	0.7	3.65	149562.0	2964621.24	313
2019-05-20	19.52	19.56	19.0	19.2	-0.7	-3.52	88571.0	1706475.52	218
2019-05-19	20.08	20.28	19.9	19.9	-0.58	-2.83	163089.0	3274500.84	302
2019-05-16	20.34	20.54	20.02	20.48	0.1	0.49	101458.0	2066944.02	207
2019-05-15	20.3	20.5	19.9	20.38	1.12	5.82	202701.0	4066014.0	352
2019-05-14	19.56	21.0	18.5	19.26	-1.24	-6.05	370591.0	7356817.32	497
2019-05-13	21.7	22.2	20.46	20.5	-1.74	-7.82	193984.0	4117063.54	468
2019-05-12	23.4	23.4	22.0	22.24	-1.08	-4.63	203304.0	4560283.34	472
2019-05-09	23.72	23.78	23.3	23.32	-0.44	-1.85	258312.0	6072549.62	388
2019-05-08	24.02	24.36	23.76	23.76	-0.42	-1.74	449932.0	10822553.06	697
2019-05-07	23.7	24.24	23.58	24.18	0.3	1.26	449896.0	10785468.7	579
2019-05-06	23.9	24.04	23.6	23.88	0.02	0.08	197005.0	4683970.34	346
2019-05-05	23.9	24.44	23.8	23.86	0.14	0.59	672196.0	16201242.12	1080
2019-05-02	23.6	23.72	23.5	23.72	0.0	0.0	118075.0	2786717.54	219
2019-05-01	23.64	23.74	23.56	23.72	0.06	0.25	119944.0	2838698.98	207
2019-04-30	23.7	23.76	23.62	23.66	-0.02	-0.08	68057.0	1612868.2	130
2019-04-29	23.78	23.8	23.6	23.68	-0.08	-0.34	83700.0	1984063.54	199
2019-04-28	23.8	24.1	23.7	23.76	0.1	0.42	256194.0	6132740.5	480
2019-04-25	23.66	24.06	23.66	23.66	-0.08	-0.34	213130.0	5088405.18	374
2019-04-24	23.6	23.88	23.6	23.74	0.04	0.17	163007.0	3870829.06	299
2019-04-23	23.7	23.88	23.6	23.7	-0.04	-0.17	153542.0	3636692.62	325
2019-04-22	23.88	23.88	23.72	23.74	-0.08	-0.34	111402.0	2648063.26	238
2019-04-21	23.72	23.92	23.72	23.82	-0.06	-0.25	104615.0	2491367.82	178
2019-04-18	23.82	24.08	23.8	23.88	0.06	0.25	216609.0	5185618.26	347
2019-04-17	23.88	24.16	23.78	23.82	-0.18	-0.75	218455.0	5223364.28	424
2019-04-16	23.9	24.36	23.9	24.0	0.22	0.93	402093.0	9700978.86	941
2019-04-15	23.7	23.88	23.7	23.78	0.04	0.17	152226.0	3617780.08	311
2019-04-14	23.78	23.96	23.7	23.74	-0.04	-0.17	108202.0	2573110.48	349
2019-04-11	24.3	24.3	23.7	23.78	-0.32	-1.33	313525.0	7522078.38	568
2019-04-10	24.2	24.58	24.08	24.1	0.04	0.17	650683.0	15832950.14	1207
2019-04-09	23.6	24.58	23.56	24.06	0.46	1.95	1108995.0	26742812.34	1445
2019-04-08	23.52	23.98	23.46	23.6	0.1	0.43	289414.0	6844684.48	585
2019-04-07	23.74	23.8	23.44	23.5	-0.26	-1.09	159108.0	3751398.18	374
2019-04-04	23.48	24.14	23.48	23.76	0.26	1.11	431051.0	10303068.96	751
2019-04-03	23.52	23.66	23.42	23.5	0.0	0.0	182703.0	4303350.8	339
2019-04-02	23.82	23.82	23.5	23.5	-0.3	-1.26	255691.0	6041858.48	559
2019-04-01	23.72	24.22	23.56	23.8	0.0	0.0	325674.0	7764962.66	658
2019-03-31	24.3	24.36	23.8	23.8	-0.56	-2.3	214982.0	5183913.18	510
2019-03-28	24.26	24.5	24.26	24.36	0.12	0.5	265640.0	6477625.6	457
2019-03-27	24.38	24.4	24.2	24.24	-0.16	-0.66	232353.0	5641296.74	468
2019-03-26	24.2	24.6	24.1	24.4	0.22	0.91	571605.0	13937091.08	1090
2019-03-25	24.4	24.4	24.0	24.18	-0.2	-0.82	489640.0	11845614.32	846
2019-03-24	24.56	25.0	24.38	24.38	-0.16	-0.65	1014708.0	25092519.3	1543
2019-03-21	24.4	24.84	24.1	24.54	0.44	1.83	1135696.0	27915023.66	1643
2019-03-20	24.0	24.94	23.7	24.1	0.32	1.35	1790841.0	43783179.08	3019
2019-03-19	23.5	24.2	23.38	23.78	0.26	1.11	865885.0	20541789.34	1464
2019-03-18	23.54	23.7	23.2	23.52	0.02	0.09	617651.0	14492398.82	1154
2019-03-17	23.6	23.84	23.4	23.5	-0.08	-0.34	235698.0	5564644.96	513
2019-03-14	23.52	23.92	23.46	23.58	0.06	0.26	409734.0	9703756.94	967
2019-03-13	24.08	24.3	23.52	23.52	-0.46	-1.92	739030.0	17718666.36	1511
2019-03-12	24.12	24.92	23.9	23.98	-0.56	-2.28	776017.0	18947251.96	1607
2019-03-11	23.2	25.1	23.0	24.54	1.34	5.78	2690879.0	65656752.36	3913
2019-03-10	24.1	24.24	23.1	23.2	-0.9	-3.73	737686.0	17397053.24	1716
2019-03-07	24.4	24.6	24.02	24.1	-0.2	-0.82	471855.0	11460133.42	1039
2019-03-06	24.54	24.6	24.14	24.3	-0.28	-1.14	366081.0	8938342.68	835
2019-03-05	24.9	24.96	24.58	24.58	-0.16	-0.65	446221.0	11055821.64	756
2019-03-04	24.6	25.2	24.5	24.74	0.18	0.73	853255.0	21260609.88	1306
2019-03-03	24.8	24.92	24.5	24.56	-0.14	-0.57	363181.0	8964246.46	712
2019-02-28	24.54	24.96	24.52	24.7	0.04	0.16	562392.0	13922932.94	889
2019-02-27	25.0	25.15	24.66	24.66	-0.44	-1.75	644535.0	16036558.41	1045
2019-02-26	25.35	25.35	25.0	25.1	-0.15	-0.59	472857.0	11882887.65	677
2019-02-25	25.3	25.5	25.0	25.25	0.05	0.2	922208.0	23202853.65	1285
2019-02-24	25.6	25.75	24.98	25.2	-0.3	-1.18	1628462.0	41255185.88	2229
2019-02-21	25.9	26.0	25.45	25.5	-0.3	-1.16	1373048.0	35383254.55	1964
2019-02-20	24.92	25.8	24.88	25.8	0.88	3.53	1773166.0	44906008.57	2458
2019-02-19	25.9	26.25	24.92	24.92	-0.78	-3.04	2588535.0	66786766.33	3804
2019-02-18	24.6	25.75	24.6	25.7	1.14	4.64	2513389.0	63386637.09	3471
2019-02-17	24.72	24.94	24.46	24.56	-0.14	-0.57	825756.0	20335797.06	1511
2019-02-14	24.5	25.7	24.12	24.7	0.1	0.41	2157709.0	53708700.5	3704
2019-02-13	25.25	25.25	24.44	24.6	-0.5	-1.99	1439177.0	35615901.52	2235
2019-02-12	25.55	25.75	25.1	25.1	-0.45	-1.76	1076982.0	27377132.75	1714
2019-02-11	25.95	26.25	25.5	25.55	-0.4	-1.54	1758827.0	45458453.4	2621
2019-02-10	26.3	26.9	25.55	25.95	0.0	0.0	2977829.0	78379006.55	4014
2019-02-07	24.82	26.3	24.54	25.95	1.13	4.55	4356348.0	110439581.29	5307
2019-02-06	25.5	25.7	24.66	24.82	-0.73	-2.86	2634997.0	66219335.29	3684
2019-02-05	26.25	26.55	25.5	25.55	-0.5	-1.92	2567350.0	66846915.6	3392
2019-02-04	26.8	27.65	25.6	26.05	-0.75	-2.8	5530344.0	148730530.55	6459
2019-02-03	24.82	26.8	24.7	26.8	2.4	9.84	5170360.0	133768244.28	5791
2019-01-31	24.16	25.0	23.78	24.4	0.38	1.58	2474626.0	60340133.46	4529
2019-01-30	24.88	26.25	23.82	24.02	-0.72	-2.91	2582865.0	64794884.22	4522
2019-01-29	26.35	27.0	24.28	24.74	-0.41	-1.63	3519807.0	91163665.1	5415
2019-01-28	23.88	25.15	23.8	25.15	2.27	9.92	2312936.0	57116407.25	2291
2019-01-27	20.72	22.88	20.7	22.88	2.08	10.0	2976979.0	66421181.98	2937
2019-01-24	19.8	21.38	19.5	20.8	1.3	6.67	1737673.0	35428350.06	2304
2019-01-23	19.76	20.2	19.3	19.5	-0.12	-0.61	1261035.0	25088935.8	1948
2019-01-22	19.18	19.88	18.0	19.62	1.52	8.4	2047301.0	39005770.18	2992
2019-01-21	17.74	19.12	17.26	18.1	0.08	0.44	25779407.0	555655289.86	1985
2019-01-20	18.1	18.18	17.96	18.02	0.02	0.11	41083.0	742208.0	97
2019-01-17	18.04	18.06	17.92	18.0	-0.08	-0.44	39079.0	703054.2	119
2019-01-16	18.16	18.16	18.0	18.08	0.1	0.56	104828.0	1893916.92	236
2019-01-15	17.64	18.14	17.64	17.98	0.12	0.67	268773.0	4829753.36	367
2019-01-14	17.92	17.94	17.82	17.86	-0.06	-0.33	57972.0	1036511.14	159
2019-01-13	17.96	18.06	17.9	17.92	-0.04	-0.22	119272.0	2146867.0	230
2019-01-10	17.94	18.18	17.9	17.96	0.06	0.34	122431.0	2205251.04	265
2019-01-09	18.0	18.0	17.9	17.9	-0.06	-0.33	81564.0	1464086.64	187
2019-01-08	18.1	18.1	17.82	17.96	-0.1	-0.55	115313.0	2068712.82	163
2019-01-07	17.9	18.34	17.74	18.06	0.26	1.46	234461.0	4244655.64	453
2019-01-06	17.88	17.88	17.8	17.8	0.0	0.0	39833.0	710030.1	141
2019-01-03	17.8	17.9	17.76	17.8	0.0	0.0	40927.0	729933.58	127
2019-01-02	17.8	17.9	17.76	17.8	-0.12	-0.67	31845.0	567466.76	116
2019-01-01	18.1	18.1	17.92	17.92	-0.16	-0.88	29122.0	523836.32	117
2018-12-31	18.12	18.12	18.0	18.08	-0.08	-0.44	55898.0	1008998.74	137
2018-12-30	18.1	18.26	18.0	18.16	0.16	0.89	68251.0	1235063.36	153
2018-12-27	18.14	18.14	17.94	18.0	0.0	0.0	72379.0	1305442.82	153
2018-12-26	18.22	18.42	17.52	18.0	-0.22	-1.21	198098.0	3608169.62	312
2018-12-25	18.04	18.32	17.78	18.22	0.12	0.66	194154.0	3517128.82	336
2018-12-24	17.84	18.3	17.84	18.1	0.3	1.69	81572.0	1470472.44	166
2018-12-23	17.2	17.8	17.2	17.8	-0.02	-0.11	90609.0	1604406.7	152
2018-12-20	18.02	18.2	17.48	17.82	-0.26	-1.44	134115.0	2409739.92	266
2018-12-19	18.3	18.42	18.02	18.08	-0.36	-1.95	234489.0	4259885.44	361
2018-12-18	18.52	18.54	18.4	18.44	-0.1	-0.54	108685.0	2007877.68	193
2018-12-17	18.52	18.7	18.46	18.54	0.02	0.11	200760.0	3728030.58	280
2018-12-16	18.72	18.74	18.52	18.52	-0.22	-1.17	125884.0	2345336.64	285
2018-12-13	18.98	18.98	18.64	18.74	-0.2	-1.06	272925.0	5121875.22	497
2018-12-12	19.32	19.48	18.94	18.94	0.54	2.93	910601.0	17455546.48	1487
2018-12-11	18.3	18.4	18.28	18.4	0.12	0.66	59556.0	1092207.52	180
2018-12-10	18.44	18.44	18.24	18.28	-0.12	-0.65	92585.0	1700885.3	226
2018-12-09	18.6	18.62	18.4	18.4	-0.08	-0.43	87639.0	1622355.22	169
2018-12-06	18.66	18.7	18.48	18.48	-0.16	-0.86	87543.0	1626554.12	202
2018-12-05	18.6	18.72	18.6	18.64	-0.16	-0.85	83067.0	1548944.74	186
2018-12-04	18.86	18.88	18.66	18.8	-0.1	-0.53	112963.0	2120381.02	288
2018-12-03	19.0	19.24	18.8	18.9	0.0	0.0	186773.0	3555732.76	425
2018-12-02	18.92	19.0	18.8	18.9	0.28	1.5	115760.0	2188348.64	204
2018-11-29	18.7	19.04	18.6	18.62	-0.04	-0.21	265991.0	5004286.76	401
2018-11-28	18.68	18.76	18.5	18.66	0.08	0.43	150884.0	2805325.98	287
2018-11-27	18.66	18.82	18.5	18.58	0.2	1.09	118714.0	2213853.3	255
2018-11-26	18.7	18.7	18.0	18.38	-0.14	-0.76	141116.0	2593757.32	257
2018-11-25	18.6	18.94	18.5	18.52	-0.42	-2.22	98893.0	1849642.08	173
2018-11-22	18.88	19.26	18.8	18.94	0.18	0.96	209946.0	4005424.9	420
2018-11-21	18.76	19.0	18.54	18.76	0.36	1.96	147877.0	2777542.84	245
2018-11-20	19.16	19.16	18.22	18.4	-0.44	-2.34	148349.0	2776092.62	392
2018-11-19	18.22	19.5	18.0	18.84	0.64	3.52	474661.0	8994384.26	888
2018-11-18	19.1	19.1	18.14	18.2	-0.88	-4.61	133736.0	2509662.2	321
2018-11-15	19.22	19.6	19.0	19.08	0.08	0.42	407625.0	7888454.78	590
2018-11-14	19.0	19.4	18.8	19.0	-0.3	-1.55	156512.0	2991928.18	351
2018-11-13	19.36	19.6	19.06	19.3	-0.06	-0.31	142823.0	2767170.86	336
2018-11-12	19.1	19.66	19.1	19.36	0.36	1.89	292418.0	5695707.28	464
2018-11-11	19.32	19.4	19.0	19.0	-0.54	-2.76	205111.0	3927246.4	326
2018-11-08	19.5	19.76	19.4	19.54	-0.16	-0.81	129046.0	2520610.38	309
2018-11-07	20.0	20.0	19.6	19.7	-0.3	-1.5	135957.0	2680937.42	328
2018-11-06	20.2	20.3	19.78	20.0	-0.1	-0.5	288226.0	5771441.16	511
2018-11-05	19.54	20.8	19.54	20.1	0.4	2.03	1115646.0	22567709.56	1605
2018-11-04	19.7	20.1	19.0	19.7	-0.74	-3.62	1187352.0	23181700.08	1830
2018-11-01	19.0	21.2	18.9	20.44	1.16	6.02	1889288.0	39078921.02	1761
2018-10-31	18.6	19.68	18.6	19.28	0.68	3.66	393313.0	7600555.04	546
2018-10-30	18.76	18.8	18.5	18.6	-0.1	-0.53	96232.0	1790485.94	207
2018-10-29	18.5	18.88	18.48	18.7	0.48	2.63	365135.0	6833069.6	465
2018-10-28	18.0	18.22	17.8	18.22	0.26	1.45	234121.0	4226573.96	319
2018-10-25	17.72	18.34	17.72	17.96	0.14	0.79	188247.0	3392463.48	334
2018-10-24	17.5	18.04	17.5	17.82	0.14	0.79	189964.0	3372520.56	298
2018-10-23	16.8	17.8	16.8	17.68	0.88	5.24	272189.0	4717812.46	559
2018-10-22	18.12	18.2	16.8	16.8	-1.3	-7.18	334389.0	5794585.38	524
2018-10-21	18.24	18.24	17.1	18.1	-0.16	-0.88	205987.0	3688853.8	388
2018-10-18	18.54	18.64	18.22	18.26	-0.34	-1.83	127521.0	2352478.66	258
2018-10-17	18.7	19.2	18.54	18.6	0.3	1.64	224986.0	4251582.58	415
2018-10-16	18.7	18.7	17.02	18.3	-0.42	-2.24	199060.0	3606398.7	350
2018-10-15	18.78	18.86	18.0	18.72	0.76	4.23	223141.0	4107668.7	476
2018-10-14	19.94	19.96	17.94	17.96	-1.96	-9.84	540164.0	9929033.14	973
2018-10-11	20.2	20.54	19.92	19.92	-1.0	-4.78	330826.0	6660247.66	669
2018-10-10	20.3	21.3	20.3	20.92	0.5	2.45	565125.0	11835568.82	1124
2018-10-09	21.0	21.0	20.3	20.42	-0.38	-1.83	160424.0	3303253.34	523
2018-10-08	21.0	21.02	20.78	20.8	-0.22	-1.05	134064.0	2797766.08	324
2018-10-07	21.44	21.5	21.0	21.02	-0.38	-1.78	180906.0	3830557.52	364
2018-10-04	21.52	21.6	21.38	21.4	-0.26	-1.2	135618.0	2912668.26	260
2018-10-03	21.22	21.7	21.02	21.66	0.44	2.07	482952.0	10379128.72	832
2018-10-02	21.62	21.7	21.22	21.22	-0.42	-1.94	319254.0	6862981.62	591
2018-10-01	21.9	22.06	21.52	21.64	-0.16	-0.73	474530.0	10340381.54	713
2018-09-30	21.68	22.0	21.68	21.8	0.04	0.18	409132.0	8957114.86	646
2018-09-27	21.96	22.0	21.66	21.76	-0.26	-1.18	466999.0	10193208.32	797
2018-09-26	22.48	22.58	21.72	22.02	-0.22	-0.99	1152509.0	25513983.16	1443
2018-09-25	22.36	22.46	21.98	22.24	0.32	1.46	587073.0	13011979.6	957
2018-09-20	21.2	22.3	21.2	21.92	0.72	3.4	963647.0	20964771.14	1387
2018-09-19	21.38	21.5	21.02	21.2	-0.18	-0.84	321515.0	6827321.4	655
2018-09-18	21.82	21.82	21.2	21.38	-0.16	-0.74	326152.0	6999429.76	543
2018-09-17	21.4	22.0	21.16	21.54	0.74	3.56	578806.0	12506320.66	1115
2018-09-16	21.64	21.64	20.6	20.8	-0.66	-3.08	372778.0	7862146.66	858
2018-09-13	21.5	21.82	21.26	21.46	0.06	0.28	607072.0	13085847.14	1199
2018-09-12	20.72	22.24	20.6	21.4	0.6	2.88	1420053.0	30699763.5	2523
2018-09-11	21.3	21.3	20.5	20.8	-0.5	-2.35	418311.0	8764706.18	1028
2018-09-10	22.1	22.22	21.0	21.3	-0.86	-3.88	606458.0	13124276.72	1232
2018-09-09	22.4	22.7	22.1	22.16	0.1	0.45	1071227.0	23936511.66	1789
2018-09-06	21.4	22.74	21.02	22.06	0.86	4.06	2355836.0	51961802.72	3724
2018-09-05	22.2	22.22	20.16	21.2	-1.16	-5.19	1309856.0	28376712.22	2197
2018-09-04	22.3	23.0	22.14	22.36	-0.14	-0.62	1395035.0	31467040.0	2156
2018-09-03	21.36	22.98	21.24	22.5	1.6	7.66	3369954.0	74846630.36	4109
2018-09-02	19.0	20.9	18.74	20.9	1.9	10.0	1071283.0	21465691.08	1586
2018-08-30	19.46	19.76	18.72	19.0	-0.42	-2.16	361424.0	6964487.9	931
2018-08-29	20.8	21.3	19.32	19.42	-0.6	-3.0	1821893.0	37665386.54	2505
2018-08-28	18.3	20.02	18.3	20.02	1.82	10.0	451054.0	8783832.0	510
2018-08-27	17.6	18.28	17.54	18.2	0.7	4.0	161726.0	2908274.48	229
2018-08-26	17.5	17.62	17.44	17.5	0.0	0.0	35064.0	614426.0	63
2018-08-16	17.06	17.6	17.06	17.5	0.44	2.58	35010.0	608816.56	64
2018-08-15	17.14	17.16	17.0	17.06	0.02	0.12	35080.0	598791.86	95
2018-08-14	17.4	17.4	17.04	17.04	0.04	0.24	36863.0	634320.0	80
2018-08-13	17.14	17.18	17.0	17.0	-0.6	-3.41	33069.0	567004.32	113
2018-08-12	17.26	18.02	17.22	17.6	0.3	1.73	92709.0	1636767.98	257
2018-08-09	17.2	17.3	17.2	17.3	0.04	0.23	47946.0	827250.0	75
2018-08-08	17.0	17.28	17.0	17.26	0.12	0.7	96721.0	1656418.9	181
2018-08-07	17.14	17.34	17.12	17.14	-0.22	-1.27	100222.0	1724730.64	169
2018-08-06	16.86	17.36	16.8	17.36	0.26	1.52	124322.0	2116476.2	271
2018-08-05	17.5	17.56	17.0	17.1	-1.3	-7.07	374216.0	6430348.28	522
2018-08-02	19.0	19.0	18.4	18.4	-0.6	-3.16	147837.0	2746083.22	265
2018-08-01	19.08	19.24	19.0	19.0	-0.18	-0.94	73468.0	1405292.3	155
2018-07-31	19.2	19.22	19.02	19.18	-0.04	-0.21	51864.0	992863.6	83
2018-07-30	19.0	19.38	19.0	19.22	0.12	0.63	76412.0	1467721.6	131
2018-07-29	19.8	19.8	19.0	19.1	-0.6	-3.05	213997.0	4122655.38	339
2018-07-26	20.0	20.02	19.46	19.7	-0.3	-1.5	43935.0	869128.68	111
2018-07-25	20.1	20.3	20.0	20.0	-0.1	-0.5	60176.0	1207266.86	130
2018-07-24	20.42	20.5	20.1	20.1	-0.32	-1.57	83009.0	1686563.76	221
2018-07-23	20.8	20.8	20.34	20.42	0.1	0.49	195864.0	4012051.16	330
2018-07-22	20.68	20.8	20.22	20.32	-0.36	-1.74	180164.0	3685907.1	267
2018-07-19	20.72	20.96	20.5	20.68	-0.12	-0.58	217578.0	4503982.82	370
2018-07-18	20.72	21.76	20.7	20.8	0.1	0.48	1149335.0	24350252.28	1622
2018-07-17	20.52	20.8	20.52	20.7	0.06	0.29	133685.0	2763472.32	148
2018-07-16	21.0	21.02	20.64	20.64	-0.22	-1.05	120692.0	2506218.74	220
2018-07-15	19.98	21.2	19.9	20.86	0.92	4.61	574440.0	11929789.38	654
2018-07-12	19.98	19.98	19.76	19.94	-0.06	-0.3	50566.0	1003241.4	68
2018-07-11	19.9	20.08	19.74	20.0	0.12	0.6	87276.0	1739470.66	110
2018-07-10	19.98	20.16	19.84	19.88	-0.1	-0.5	163020.0	3264979.7	240
2018-07-09	19.38	20.0	19.38	19.98	0.5	2.57	110976.0	2186575.42	152
2018-07-08	19.5	19.5	19.48	19.48	-0.04	-0.2	19941.0	388906.78	50
2018-07-05	19.7	19.7	19.52	19.52	-0.08	-0.41	29173.0	572078.66	61
2018-07-04	19.7	19.7	19.54	19.6	-0.02	-0.1	38339.0	752232.66	68
2018-07-03	19.52	19.7	19.5	19.62	0.02	0.1	31296.0	613515.02	76
2018-07-02	19.6	19.6	19.5	19.6	-0.18	-0.91	51444.0	1006256.2	85
2018-07-01	19.98	19.98	19.78	19.78	-0.1	-0.5	38101.0	755759.5	62
2018-06-28	19.66	20.44	19.66	19.88	0.38	1.95	167003.0	3342746.76	317
2018-06-27	19.6	19.7	19.5	19.5	-0.06	-0.31	51577.0	1012873.86	76
2018-06-26	19.5	19.7	19.5	19.56	0.1	0.51	35283.0	691478.66	60
2018-06-25	19.5	19.68	19.46	19.46	-0.12	-0.61	43619.0	851972.42	82
2018-06-24	19.6	19.6	19.42	19.58	-0.02	-0.1	59905.0	1171874.72	76
2018-06-21	19.5	19.76	19.5	19.6	0.2	1.03	27242.0	533881.98	47
2018-06-20	19.4	19.4	19.4	19.4	-0.3	-1.52	6551.0	128528.28	39
2018-06-12	19.84	19.84	19.5	19.7	0.06	0.31	24295.0	476035.94	50
2018-06-11	19.98	19.98	19.5	19.64	-0.34	-1.7	35984.0	709010.14	84
2018-06-10	19.96	20.04	19.96	19.98	-0.14	-0.7	33295.0	665940.08	62
2018-06-07	20.12	20.28	20.08	20.12	0.0	0.0	20785.0	418708.12	54
2018-06-06	20.06	20.42	20.06	20.12	0.06	0.3	48621.0	985272.32	154
2018-06-05	20.08	20.2	20.06	20.06	0.04	0.2	34994.0	703137.68	83
2018-06-04	20.8	20.8	20.02	20.02	-0.4	-1.96	89808.0	1826770.22	164
2018-06-03	20.2	20.9	20.1	20.42	0.42	2.1	139969.0	2866434.74	190
2018-05-31	19.98	20.08	19.94	20.0	0.0	0.0	39787.0	795496.4	64
2018-05-30	19.9	20.0	19.86	20.0	0.0	0.0	40220.0	801732.18	96
2018-05-29	20.3	20.3	19.9	20.0	-0.3	-1.48	86968.0	1738888.34	178
2018-05-28	20.3	21.22	20.3	20.3	0.1	0.5	314092.0	6521832.9	557
2018-05-27	19.9	20.6	19.8	20.2	0.2	1.0	169992.0	3424359.12	197
2018-05-24	20.02	20.14	19.84	19.98	-0.04	-0.2	83771.0	1671023.56	162
2018-05-23	19.58	20.18	19.58	20.02	0.67	3.46	251536.0	5006936.02	373
2018-05-22	19.34	19.44	19.32	19.35	-0.02	-0.1	70225.0	1361149.96	97
2018-05-21	19.42	19.8	19.32	19.37	-0.04	-0.21	147117.0	2870238.94	209
2018-05-20	19.6	19.8	19.4	19.41	0.09	0.47	173068.0	3378469.66	291
2018-05-17	19.8	19.8	19.3	19.32	-0.51	-2.57	174584.0	3394664.4	281
2018-05-16	20.26	21.0	19.8	19.83	-0.37	-1.83	543609.0	11085372.68	760
2018-05-15	19.5	20.62	19.34	20.2	0.89	4.61	629104.0	12656890.38	842
2018-05-14	19.3	19.6	19.2	19.31	-0.07	-0.36	152070.0	2952871.44	161
2018-05-13	19.7	19.7	19.3	19.38	-0.14	-0.72	146265.0	2848864.94	273
2018-05-10	19.0	20.28	19.0	19.52	0.56	2.95	611359.0	12089330.16	909
2018-05-09	19.6	19.6	18.92	18.96	-0.63	-3.22	458284.0	8773175.18	520
2018-05-08	19.42	20.18	19.12	19.59	-1.18	-5.68	495312.0	9728684.4	624
2018-05-07	21.1	21.14	20.7	20.77	-0.38	-1.8	217828.0	4565369.18	317
2018-05-06	21.74	21.9	20.94	21.15	-0.38	-1.76	637221.0	13691672.62	932
2018-05-03	20.0	22.0	19.8	21.53	1.39	6.9	1177443.0	25155806.8	1477
2018-05-02	20.68	20.7	20.0	20.14	-0.47	-2.28	223387.0	4522679.26	302
2018-05-01	21.5	21.5	20.6	20.61	-0.69	-3.24	200299.0	4200596.4	297
2018-04-30	21.7	21.7	21.12	21.3	-0.42	-1.93	82270.0	1773926.02	172
2018-04-29	21.9	22.04	21.7	21.72	0.03	0.14	196381.0	4288928.24	271
2018-04-26	21.62	21.82	21.56	21.69	0.01	0.05	166029.0	3597971.6	167
2018-04-25	21.62	22.06	21.62	21.68	-0.04	-0.18	507702.0	11088022.14	604
2018-04-24	21.7	21.84	21.62	21.72	-0.01	-0.05	322780.0	7003703.36	254
2018-04-23	21.82	21.88	21.62	21.73	-0.05	-0.23	286350.0	6228932.08	299
2018-04-22	21.9	22.1	21.78	21.78	0.0	0.0	225475.0	4935248.88	326
2018-04-19	21.54	22.26	21.52	21.78	0.1	0.46	916050.0	20160124.2	979
2018-04-18	21.52	22.24	21.46	21.68	0.1	0.46	686629.0	15039311.72	939
2018-04-17	21.9	21.9	21.48	21.58	-0.19	-0.87	296777.0	6416743.78	479
2018-04-16	21.68	22.04	21.68	21.77	0.04	0.18	622847.0	13605472.54	789
2018-04-15	20.9	22.06	20.9	21.73	0.88	4.22	681007.0	14797667.56	915
2018-04-12	20.9	21.24	20.6	20.85	-0.35	-1.65	299519.0	6252530.82	530
2018-04-11	21.7	21.84	20.7	21.2	-0.56	-2.57	168643.0	3609584.2	298
2018-04-10	21.8	22.0	21.6	21.76	-0.12	-0.55	142054.0	3093367.98	284
2018-04-09	22.1	22.2	21.82	21.88	-0.23	-1.04	185116.0	4081810.64	368
2018-04-08	22.2	22.38	22.0	22.11	-0.02	-0.09	288954.0	6410977.36	472
2018-04-05	22.08	22.48	22.0	22.13	-0.04	-0.18	410204.0	9108701.98	680
2018-04-04	22.36	22.36	22.14	22.17	-0.07	-0.31	246710.0	5482519.82	429
2018-04-03	22.28	22.68	22.04	22.24	0.23	1.04	1025439.0	22874915.16	1458
2018-04-02	21.66	22.94	21.5	22.01	0.33	1.52	1144759.0	25504977.7	1689
2018-04-01	21.68	21.98	21.66	21.68	-0.22	-1.0	230229.0	5014905.94	465
2018-03-29	22.3	22.36	21.7	21.9	-0.18	-0.82	426522.0	9407593.04	807
2018-03-28	22.1	22.88	21.9	22.08	-0.08	-0.36	947733.0	21191874.0	1489
2018-03-27	22.36	22.6	21.96	22.16	0.01	0.05	1222447.0	27093895.4	1482
2018-03-26	22.22	22.94	22.0	22.15	-0.23	-1.03	816745.0	18328896.04	1354
2018-03-25	22.22	23.66	22.22	22.38	-0.03	-0.13	2532933.0	58457519.32	3307
2018-03-22	21.08	23.0	20.7	22.41	1.33	6.31	2725537.0	60375987.32	3307
2018-03-21	21.92	22.24	20.7	21.08	-0.54	-2.5	3285264.0	70733321.28	3626
2018-03-20	20.0	21.62	19.7	21.62	1.96	9.97	2382506.0	49531796.82	2338
2018-03-19	17.8	19.66	17.7	19.66	1.77	9.89	890367.0	16943584.66	795
2018-03-18	17.8	17.9	17.78	17.89	0.09	0.51	61293.0	1094058.34	70
2018-03-15	18.0	18.0	17.72	17.8	-0.12	-0.67	102620.0	1831480.94	142
2018-03-14	17.62	18.0	17.62	17.92	0.09	0.5	127035.0	2272346.36	204
2018-03-13	17.78	18.0	17.58	17.83	0.06	0.34	437068.0	7807002.7	363
2018-03-12	17.42	17.86	17.22	17.77	0.28	1.6	460896.0	8026430.24	480
2018-03-11	17.7	18.06	17.12	17.49	0.26	1.51	866770.0	15429034.4	776
2018-03-08	16.02	17.62	16.0	17.23	1.21	7.55	472249.0	7985106.84	485
2018-03-07	15.88	16.3	15.82	16.02	0.11	0.69	48358.0	779222.8	117
2018-03-06	16.06	16.06	15.84	15.91	-0.09	-0.56	49788.0	795182.82	96
2018-03-05	16.2	16.28	16.0	16.0	-0.19	-1.17	140341.0	2260607.84	161
2018-03-04	16.24	16.56	16.12	16.19	0.35	2.21	528280.0	8629578.52	563
2018-03-01	15.72	15.84	15.72	15.84	-0.07	-0.44	14996.0	237291.0	35
2018-02-28	16.04	16.1	15.58	15.91	-0.09	-0.56	54806.0	874720.18	88
2018-02-27	16.0	16.1	16.0	16.0	0.04	0.25	45825.0	734354.5	74
2018-02-26	16.06	16.12	16.06	15.96	-0.04	-0.25	58743.0	944358.7	62
2018-02-25	16.0	16.02	16.0	16.0	0.02	0.13	39116.0	626147.18	52
2018-02-22	15.92	16.04	15.92	15.98	0.05	0.31	81382.0	1300520.26	135
2018-02-21	15.9	15.98	15.86	15.93	0.03	0.19	57571.0	915402.56	84
2018-02-20	15.86	15.96	15.8	15.9	0.1	0.63	51019.0	809984.56	65
2018-02-19	15.72	15.86	15.7	15.8	0.08	0.51	35315.0	556901.28	69
2018-02-18	15.88	16.0	15.88	15.72	-0.12	-0.76	38357.0	612241.24	47
2018-02-15	15.9	15.9	15.8	15.84	0.01	0.06	18535.0	293965.42	33
2018-02-14	15.86	15.86	15.76	15.83	0.14	0.89	9496.0	149842.34	27
2018-02-13	15.98	15.98	15.7	15.69	-0.11	-0.7	37234.0	587726.24	47
2018-02-12	15.8	15.86	15.8	15.8	0.08	0.51	40274.0	636886.06	32
2018-02-11	15.64	15.66	15.6	15.72	-0.14	-0.88	51230.0	800735.48	49
2018-02-08	15.84	16.0	15.84	15.86	-0.18	-1.12	37146.0	589384.12	53
2018-02-07	16.16	16.28	16.04	16.04	-0.02	-0.12	52552.0	847067.92	53
2018-02-06	16.0	16.16	16.0	16.06	-0.25	-1.53	71753.0	1151428.88	70
2018-02-05	16.5	16.5	16.26	16.31	0.04	0.25	14514.0	236990.66	40
2018-02-04	16.3	16.3	16.26	16.27	0.02	0.12	21586.0	351454.06	36
2018-02-01	16.34	16.54	16.24	16.25	-0.14	-0.85	60942.0	998887.6	60
2018-01-31	16.42	16.64	16.4	16.39	-0.02	-0.12	167073.0	2765134.1	156
2018-01-30	16.24	16.44	16.24	16.41	0.17	1.05	36330.0	594701.94	52
2018-01-29	16.24	16.24	16.24	16.24	-0.08	-0.49	8698.0	141329.1	20
2018-01-28	16.18	16.38	16.14	16.32	0.02	0.12	20054.0	325886.54	35
2018-01-25	16.3	16.34	16.3	16.3	0.02	0.12	23199.0	378375.4	53
2018-01-24				16.28	0.06	0.37	5280.0	85456.62	28
2018-01-23	16.22	16.26	16.2	16.22	0.1	0.62	13724.0	222627.72	26
2018-01-22	16.5	16.5	16.0	16.12	-0.2	-1.23	88297.0	1448985.64	123
2018-01-21	16.36	16.36	16.28	16.32	0.06	0.37	16062.0	262182.82	20
2018-01-18	16.3	16.34	16.3	16.26	-0.04	-0.25	25809.0	420648.28	44
2018-01-17	16.24	16.3	16.24	16.3	0.04	0.25	23386.0	380235.3	28
2018-01-16	16.26	16.5	16.26	16.26	-0.06	-0.37	23051.0	376215.72	48
2018-01-15	16.3	16.4	16.28	16.32	0.06	0.37	30558.0	498853.96	48
2018-01-14	16.22	16.4	16.22	16.26	0.04	0.25	44312.0	721787.1	44
2018-01-11	16.2	16.22	16.2	16.22	0.03	0.19	10224.0	165781.96	25
2018-01-10	16.2	16.2	16.2	16.19	-0.01	-0.06	20202.0	327495.54	27
2018-01-09	16.16	16.38	16.16	16.2	0.04	0.25	27215.0	444008.08	47
2018-01-08	16.2	16.2	16.14	16.16	-0.18	-1.1	35999.0	582793.4	80
2018-01-07	16.4	16.4	16.34	16.34	-0.02	-0.12	17001.0	278570.46	46
2018-01-04	16.3	16.4	16.3	16.36	0.0	0.0	8897.0	145319.86	19
2018-01-03	16.4	16.4	16.34	16.36	-0.08	-0.49	48942.0	801109.1	39
2018-01-02	16.1	16.56	16.1	16.44	0.23	1.42	99257.0	1636315.14	139
2018-01-01	16.1	16.22	15.78	16.21	0.12	0.75	62423.0	997477.06	84
2017-12-31	16.34	16.34	16.1	16.09	-0.23	-1.41	38153.0	617796.14	88
2017-12-28	16.4	16.48	16.34	16.32	-0.04	-0.24	29655.0	486463.1	57
2017-12-27	16.32	16.32	16.24	16.36	0.14	0.86	20549.0	334720.42	46
2017-12-26	16.3	16.48	16.22	16.22	-0.26	-1.58	36073.0	589816.62	66
2017-12-25	16.32	16.48	16.22	16.48	0.1	0.61	21875.0	356821.96	55
2017-12-24	16.54	16.76	16.36	16.38	-0.21	-1.27	31619.0	521543.92	60
2017-12-21	16.56	16.82	16.52	16.59	0.04	0.24	149022.0	2491164.08	214
2017-12-20	16.3	16.58	16.1	16.55	0.21	1.29	98565.0	1617800.8	150
2017-12-19	16.3	16.38	16.22	16.34	0.14	0.86	67927.0	1106455.2	89
2017-12-18	16.1	16.48	16.0	16.2	0.2	1.25	52767.0	857370.34	79
2017-12-17	16.04	16.04	15.9	16.0	-0.02	-0.12	68802.0	1096619.82	102
2017-12-14	16.3	16.3	16.02	16.02	-0.18	-1.11	66731.0	1073627.54	119
2017-12-13	16.22	16.22	16.2	16.2	-0.12	-0.74	21976.0	356408.6	48
2017-12-12	16.22	16.52	16.22	16.32	-0.15	-0.91	37549.0	614742.56	74
2017-12-11	16.4	16.6	16.36	16.47	0.12	0.73	126849.0	2090055.54	135
2017-12-10	15.96	16.38	15.74	16.35	0.5	3.15	216067.0	3492067.98	227
2017-12-07	15.58	15.9	15.58	15.85	0.36	2.32	133093.0	2094692.38	149
2017-12-06	15.4	15.6	15.4	15.49	-0.07	-0.45	36212.0	561384.14	65
2017-12-05	15.5	15.58	15.5	15.56	0.02	0.13	48502.0	753960.04	53
2017-12-04	15.74	15.74	15.5	15.54	-0.17	-1.08	70643.0	1098268.88	99
2017-12-03	15.4	15.72	15.3	15.71	0.59	3.9	243491.0	3789252.38	263
2017-11-30	15.12	15.12	15.06	15.12	0.04	0.27	15800.0	238423.28	37
2017-11-29	15.1	15.12	15.02	15.08	-0.02	-0.13	49212.0	742252.08	71
2017-11-28	15.12	15.12	15.04	15.1	0.0	0.0	27507.0	415200.04	45
2017-11-27	15.22	15.22	15.12	15.1	-0.09	-0.59	64171.0	972474.76	68
2017-11-26	15.24	15.3	15.18	15.19	0.03	0.2	43259.0	658915.56	54
2017-11-23	15.24	15.24	15.22	15.16	0.2	1.34	11224.0	170725.94	33
2017-11-22	14.9	15.1	14.9	14.96	0.21	1.42	65540.0	981071.5	65
2017-11-21	14.52	15.0	14.52	14.75	-0.1	-0.67	35828.0	527396.12	54
2017-11-20	15.04	15.04	14.72	14.85	-0.22	-1.46	30742.0	456919.36	62
2017-11-19	15.5	15.5	15.02	15.07	0.04	0.27	43930.0	668661.8	89
2017-11-16	15.48	15.48	15.02	15.03	-0.43	-2.78	18201.0	277207.98	41
2017-11-15	15.2	15.62	15.14	15.46	0.47	3.14	104508.0	1614080.9	170
2017-11-14	15.18	15.18	15.1	14.99	-0.01	-0.07	27771.0	420948.68	42
2017-11-13	14.98	15.1	14.98	15.0	0.11	0.74	19834.0	298042.1	38
2017-11-12	15.1	15.2	15.02	14.89	-0.08	-0.53	68085.0	1027358.82	87
2017-11-09	14.7	15.1	14.6	14.97	0.42	2.89	133686.0	1995199.56	158
2017-11-08	14.0	14.6	14.0	14.55	0.31	2.18	37167.0	535637.84	85
2017-11-07	15.5	15.5	14.1	14.24	-1.24	-8.01	94538.0	1368230.22	145
2017-11-06	16.0	16.0	15.5	15.48	-0.5	-3.13	52235.0	816740.1	95
2017-11-05	16.0	16.22	15.5	15.98	-0.61	-3.68	150428.0	2387930.82	226
2017-11-02	16.4	16.6	16.38	16.59	0.1	0.61	42809.0	704921.06	75
2017-11-01	16.32	16.54	16.32	16.49	-0.03	-0.18	31501.0	516514.64	80
2017-10-31	16.52	16.7	16.48	16.52	-0.31	-1.84	93962.0	1553176.5	159
2017-10-30	16.44	17.26	16.4	16.83	0.48	2.94	445931.0	7540977.38	485
2017-10-29	16.34	16.4	16.28	16.35	-0.05	-0.3	34634.0	566426.48	54
2017-10-26	16.0	16.52	16.0	16.4	0.32	1.99	76681.0	1249660.38	144
2017-10-25	16.0	16.34	16.0	16.08	-0.01	-0.06	71778.0	1155617.82	91
2017-10-24	16.1	16.2	15.98	16.09	-0.02	-0.12	34891.0	561384.34	47
2017-10-23	16.28	16.28	16.0	16.11	-0.19	-1.17	49903.0	805280.06	73
2017-10-22	16.32	16.32	16.3	16.3	-0.08	-0.49	10946.0	178570.94	28
2017-10-19	16.38	16.38	16.3	16.38	0.05	0.31	21530.0	351459.26	40
2017-10-18	16.6	16.66	16.3	16.33	-0.31	-1.86	55214.0	911667.68	111
2017-10-17	16.5	16.64	16.5	16.64	0.29	1.77	31976.0	528319.26	40
2017-10-16	16.16	16.5	16.02	16.35	0.35	2.19	32450.0	527149.0	68
2017-10-15	16.0	16.0	16.0	16.0	-0.2	-1.23	14905.0	239635.22	38
2017-10-12	15.86	16.2	15.8	16.2	0.2	1.25	105191.0	1683764.48	77
2017-10-11	16.5	16.5	15.76	16.0	-0.47	-2.85	101418.0	1632236.7	129
2017-10-10	16.68	16.68	16.5	16.47	-0.23	-1.38	58839.0	973051.42	100
2017-10-09	16.98	16.98	16.62	16.7	0.01	0.06	61044.0	1022186.5	89
2017-10-08	17.1	17.1	16.6	16.69	-0.44	-2.57	103396.0	1738415.24	139
2017-10-05	17.26	17.26	17.06	17.13	-0.07	-0.41	140176.0	2405469.9	142
2017-10-04	17.04	17.34	17.04	17.2	0.19	1.12	291404.0	5008641.0	246
2017-10-03	17.0	17.04	16.98	17.01	0.12	0.71	50409.0	857174.42	60
2017-10-02	16.9	16.98	16.88	16.89	-0.03	-0.18	24438.0	413840.34	43
2017-10-01	16.86	16.94	16.86	16.92	-0.04	-0.24	38986.0	659358.86	44
2017-09-28	17.02	17.12	16.96	16.96	-0.12	-0.7	72004.0	1226098.02	86
2017-09-27	17.0	17.12	16.96	17.08	0.28	1.67	139811.0	2383326.8	147
2017-09-26	16.7	16.8	16.68	16.8	0.11	0.66	20554.0	343748.96	50
2017-09-25	16.84	16.84	16.66	16.69	-0.13	-0.77	37445.0	626153.14	49
2017-09-21	16.8	16.84	16.8	16.82	0.04	0.24	15083.0	253481.86	40
2017-09-20	16.8	16.8	16.78	16.78	-0.08	-0.47	15111.0	253810.24	33
2017-09-19	16.82	16.9	16.8	16.86	0.05	0.3	21024.0	353892.9	38
2017-09-18	16.84	16.9	16.82	16.81	-0.07	-0.41	22989.0	387440.06	51
2017-09-17	16.8	16.94	16.74	16.88	0.1	0.6	25168.0	424165.58	43
2017-09-14	16.82	16.82	16.76	16.78	-0.06	-0.36	43481.0	730580.62	62
2017-09-13	16.88	16.9	16.8	16.84	-0.08	-0.47	34666.0	584089.94	66
2017-09-12	16.98	17.0	16.9	16.92	-0.04	-0.24	63216.0	1070578.18	63
2017-09-11	17.08	17.1	16.94	16.96	-0.08	-0.47	46044.0	783769.92	68
2017-09-10	16.9	17.12	16.9	17.04	0.1	0.59	75418.0	1284530.22	108
2017-09-07	16.96	16.96	16.94	16.94	0.0	0.0	13943.0	236400.08	51
2017-09-06	16.78	17.0	16.78	16.94	0.05	0.3	33180.0	561438.48	71
2017-08-29	17.1	17.1	16.88	16.89	-0.15	-0.88	118596.0	2008939.08	154
2017-08-28	16.8	17.1	16.8	17.04	0.34	2.04	240245.0	4092927.7	246
2017-08-27	16.84	16.84	16.54	16.7	-0.19	-1.12	30891.0	516783.4	61
2017-08-24	16.96	16.96	16.86	16.89	-0.09	-0.53	37330.0	631056.34	69
2017-08-23	17.0	17.06	16.98	16.98	-0.03	-0.18	65499.0	1114149.08	64
2017-08-22	17.0	17.14	16.98	17.01	0.01	0.06	93470.0	1594372.08	92
2017-08-21	16.98	17.12	16.98	17.0	0.05	0.29	176520.0	3013140.66	166
2017-08-20	17.12	17.12	16.9	16.95	-0.06	-0.35	161155.0	2736542.68	126
2017-08-17	17.4	17.68	17.0	17.01	0.23	1.37	356954.0	6143594.8	328
2017-08-16	16.74	16.78	16.64	16.78	0.0	0.0	34874.0	583096.54	57
2017-08-15	16.96	16.96	16.8	16.78	-0.22	-1.29	98349.0	1655995.42	106
2017-08-14	17.04	17.1	16.96	17.0	-0.03	-0.18	43020.0	732477.76	52
2017-08-13	17.2	17.2	17.0	17.03	-0.25	-1.45	93951.0	1607870.78	117
2017-08-10	17.34	17.48	17.2	17.28	0.1	0.58	202973.0	3512179.28	147
2017-08-09	17.16	17.42	17.0	17.18	0.1	0.59	230948.0	3998892.62	285
2017-08-08	16.62	17.34	16.62	17.08	0.35	2.09	353772.0	6051367.38	335
2017-08-07	16.54	16.76	16.54	16.73	0.19	1.15	57009.0	949464.84	93
2017-08-06	16.56	16.64	16.54	16.54	-0.05	-0.3	70291.0	1164679.96	74
2017-08-03	16.66	16.68	16.56	16.59	-0.14	-0.84	83183.0	1382607.86	81
2017-08-02	16.62	16.8	16.6	16.73	-0.01	-0.06	100479.0	1681636.1	106
2017-08-01	16.44	16.9	16.44	16.74	0.23	1.39	160680.0	2684716.3	181
2017-07-31	16.5	16.5	16.42	16.51	0.02	0.12	42151.0	694581.0	76
2017-07-30	16.44	16.6	16.42	16.49	0.0	0.0	167499.0	2763521.82	164
2017-07-27	16.8	17.1	16.48	16.49	0.11	0.67	620826.0	10386580.16	630
2017-07-26	16.52	16.6	16.38	16.38	-0.26	-1.56	76085.0	1252482.54	110
2017-07-25	16.6	16.76	16.58	16.64	0.04	0.24	82685.0	1376918.9	153
2017-07-24	16.24	16.62	16.2	16.6	0.3	1.84	189941.0	3115392.94	221
2017-07-23	16.54	16.6	16.28	16.3	-0.29	-1.75	111057.0	1825557.84	162
2017-07-20	16.6	16.6	16.54	16.59	-0.09	-0.54	35924.0	596398.88	79
2017-07-19	16.56	16.72	16.56	16.68	0.12	0.72	74504.0	1240389.34	106
2017-07-18	16.54	16.72	16.52	16.56	-0.06	-0.36	64920.0	1076037.4	127
2017-07-17	16.76	16.82	16.62	16.62	-0.21	-1.25	113502.0	1895949.3	129
2017-07-16	17.0	17.14	16.8	16.83	-0.16	-0.94	118602.0	2009057.66	240
2017-07-13	17.5	17.62	16.7	16.99	-0.43	-2.47	359031.0	6151139.96	432
2017-07-12	16.84	17.98	16.6	17.42	0.78	4.69	952218.0	16648954.92	979
2017-07-11	16.18	16.96	16.0	16.64	1.22	7.91	1237985.0	20395136.62	1123
2017-07-10	15.6	15.6	15.4	15.42	0.06	0.39	37878.0	585911.06	64
2017-07-09	15.4	15.7	15.3	15.36	-0.1	-0.65	79870.0	1226286.24	108
2017-07-06	15.7	15.7	15.46	15.46	-0.18	-1.15	46490.0	724218.08	69
2017-07-05	15.62	15.66	15.58	15.64	-0.18	-1.14	26914.0	421017.06	63
2017-07-04	15.66	15.96	15.66	15.82	0.17	1.09	64368.0	1019591.02	89
2017-07-03	15.7	15.7	15.5	15.65	-0.05	-0.32	35394.0	552856.22	50
2017-07-02	15.9	15.9	15.5	15.7	0.28	1.82	46227.0	721968.46	72
2017-06-22	15.4	15.52	15.38	15.42	-0.07	-0.45	34980.0	539523.44	79
2017-06-21	15.4	15.6	15.24	15.49	0.26	1.71	95838.0	1481557.98	109
2017-06-20	15.7	15.7	15.2	15.23	-0.09	-0.59	82969.0	1285856.9	89
2017-06-19	15.0	15.62	15.0	15.32	0.34	2.27	87008.0	1331419.62	97
2017-06-18	14.74	14.9	14.74	14.98	-0.02	-0.13	8674.0	129241.94	28
2017-06-15	15.14	15.14	15.14	15.0	-0.18	-1.19	15670.0	236700.54	27
2017-06-14	15.16	15.18	15.16	15.18	-0.01	-0.07	27245.0	413597.28	33
2017-06-13	15.28	15.28	15.18	15.19	-0.09	-0.59	37373.0	569412.74	43
2017-06-12	15.24	15.36	15.24	15.28	-0.04	-0.26	23544.0	359883.22	33
2017-06-11	15.4	15.44	15.34	15.32	-0.02	-0.13	34040.0	523536.34	48
2017-06-08	15.2	15.5	15.12	15.34	-0.05	-0.32	36956.0	566277.14	65
2017-06-07	15.2	15.4	15.2	15.39	0.09	0.59	20756.0	318369.32	35
2017-06-06	15.4	15.6	15.4	15.3	-0.14	-0.91	18996.0	294201.32	52
2017-06-05	15.6	15.6	15.4	15.44	-0.06	-0.39	41608.0	645074.42	68
2017-06-04	15.3	15.52	15.3	15.5	0.05	0.32	18909.0	292498.5	46
2017-06-01	15.35	15.5	15.35	15.45	0.0	0.0	30819.0	474781.15	62
2017-05-31	15.55	15.7	15.4	15.45	-0.1	-0.64	30328.0	471036.55	92
2017-05-30	15.55	15.7	15.5	15.55	0.12	0.78	62110.0	968794.95	200
2017-05-29	15.4	15.45	15.25	15.43	0.0	0.0	60449.0	929657.8	153
2017-05-28	16.05	16.25	15.25	15.43	-0.25	-1.59	118414.0	1859949.45	234
2017-05-25	15.85	15.85	15.65	15.68	-0.16	-1.01	36891.0	581699.9	64
2017-05-24	15.85	16.0	15.75	15.84	-0.11	-0.69	87958.0	1401202.7	77
2017-05-23	15.9	16.15	15.75	15.95	0.0	0.0	100058.0	1600431.75	133
2017-05-22	16.05	16.05	15.85	15.95	-0.15	-0.93	47094.0	751275.55	94
2017-05-21	16.2	16.25	16.15	16.1	0.06	0.37	38293.0	619815.9	78
2017-05-18	16.05	16.2	16.05	16.04	0.01	0.06	50354.0	810894.6	85
2017-05-17	16.0	16.05	16.0	16.03	-0.06	-0.37	19996.0	320607.25	93
2017-05-16	15.9	16.15	15.9	16.09	0.24	1.51	43851.0	704256.65	129
2017-05-15	15.95	16.05	15.8	15.85	-0.03	-0.19	68034.0	1083739.95	287
2017-05-14	15.9	16.1	15.9	15.88	-0.08	-0.5	54080.0	865986.85	97
2017-05-11	15.75	16.0	15.75	15.96	0.06	0.38	97007.0	1543061.6	138
2017-05-10	15.9	15.95	15.9	15.9	0.0	0.0	55599.0	884495.9	100
2017-05-09	15.7	16.0	15.7	15.9	0.26	1.66	128953.0	2047600.25	138
2017-05-08	15.55	15.65	15.2	15.64	0.19	1.23	151370.0	2333698.05	187
2017-05-07	15.9	15.9	15.45	15.45	-0.46	-2.89	96783.0	1510304.0	138
2017-05-04	16.1	16.2	15.9	15.91	-0.38	-2.33	44285.0	709992.9	78
2017-05-03	16.25	16.25	16.15	16.29	0.02	0.12	35015.0	567245.5	69
2017-05-02	16.4	16.4	16.25	16.27	-0.13	-0.79	59251.0	965650.35	72
2017-05-01	16.45	16.65	16.4	16.4	-0.05	-0.3	92277.0	1523454.6	86
2017-04-30	16.25	16.6	16.2	16.45	0.27	1.67	288377.0	4741889.15	246
2017-04-27	16.15	16.2	16.1	16.18	0.03	0.19	59926.0	967439.5	87
2017-04-26	16.2	16.25	16.15	16.15	-0.07	-0.43	28092.0	454797.35	51
2017-04-25	16.15	16.4	16.1	16.22	0.1	0.62	136809.0	2223581.1	146
2017-04-24	15.95	16.2	15.9	16.12	0.27	1.7	157457.0	2531880.45	115
2017-04-23	15.95	16.0	15.85	15.85	0.06	0.38	63893.0	1017946.55	83
2017-04-20	16.2	16.2	15.75	15.79	-0.35	-2.17	84165.0	1347877.15	112
2017-04-19	16.1	16.1	16.0	16.14	-0.05	-0.31	36800.0	590789.95	73
2017-04-18	16.1	16.5	16.1	16.19	0.06	0.37	150839.0	2451242.5	195
2017-04-17	16.2	16.3	16.1	16.13	-0.12	-0.74	96198.0	1558233.4	106
2017-04-16	16.5	16.5	16.2	16.25	-0.25	-1.52	63866.0	1039815.5	110
2017-04-13	16.55	16.6	16.45	16.5	-0.09	-0.54	73991.0	1222866.6	83
2017-04-12	16.4	16.6	16.4	16.59	0.19	1.16	128146.0	2117465.55	127
2017-04-11	16.5	16.6	16.4	16.4	-0.05	-0.3	76439.0	1260030.7	120
2017-04-10	16.4	16.5	16.4	16.45	-0.01	-0.06	80092.0	1316593.3	99
2017-04-09	16.65	16.65	16.3	16.46	-0.19	-1.14	77132.0	1273809.45	109
2017-04-06	16.7	16.75	16.65	16.65	-0.05	-0.3	112824.0	1885231.7	114
2017-04-05	16.7	16.8	16.65	16.7	0.06	0.36	154353.0	2581753.2	145
2017-04-04	16.6	16.7	16.6	16.64	-0.08	-0.48	75242.0	1251456.5	105
2017-04-03	16.85	16.85	16.65	16.72	-0.03	-0.18	140246.0	2345213.1	110
2017-04-02	17.0	17.0	16.75	16.75	-0.12	-0.71	327157.0	5517420.3	288
2017-03-30	16.7	16.9	16.7	16.87	0.21	1.26	469041.0	7875341.65	377
2017-03-29	16.6	16.75	16.55	16.66	0.16	0.97	309717.0	5160296.85	271
2017-03-28	16.55	16.7	16.45	16.5	0.05	0.3	697107.0	11567223.8	595
2017-03-27	16.6	16.65	16.45	16.45	-0.22	-1.32	169132.0	2793150.05	158
2017-03-26	16.65	16.8	16.6	16.67	0.07	0.42	150801.0	2517917.15	174
2017-03-23	16.6	16.75	16.55	16.6	0.05	0.3	141266.0	2351358.45	226
2017-03-22	16.85	16.85	16.4	16.55	-0.52	-3.05	259724.0	4341211.15	358
2017-03-21	17.25	17.45	17.05	17.07	-0.16	-0.93	448415.0	7730902.15	444
2017-03-20	17.4	17.4	17.15	17.23	-0.24	-1.37	402941.0	6962083.3	335
2017-03-19	17.55	17.7	17.45	17.47	-0.02	-0.11	148145.0	2597862.95	147
2017-03-16	17.5	17.6	17.5	17.49	0.02	0.11	37698.0	661092.05	67
2017-03-15	17.4	17.5	17.4	17.47	0.07	0.4	19491.0	340586.45	35
2017-03-14	17.2	17.4	17.0	17.4	0.02	0.12	33559.0	578784.45	60
2017-03-13	17.3	17.5	17.3	17.38	0.09	0.52	30559.0	532073.55	58
2017-03-12	17.45	17.45	17.2	17.29	-0.2	-1.14	21617.0	375445.9	48
2017-03-09	17.75	17.75	17.35	17.49	-0.46	-2.56	75238.0	1318845.95	114
2017-03-08	18.05	18.1	17.95	17.95	-0.19	-1.05	33727.0	607313.85	72
2017-03-07	18.0	18.5	18.0	18.14	0.2	1.11	236343.0	4306868.5	259
2017-03-06	18.0	18.0	17.8	17.94	-0.06	-0.33	14207.0	254917.75	47
2017-03-05	17.95	18.15	17.95	18.0	0.03	0.17	15785.0	284633.2	23
2017-03-02	17.9	18.2	17.9	17.97	0.17	0.96	83479.0	1504619.6	107
2017-03-01	17.9	17.9	17.75	17.8	-0.1	-0.56	21997.0	391583.0	53
2017-02-28	17.8	17.8	17.6	17.9	-0.09	-0.5	53767.0	951434.0	69
2017-02-27	18.2	18.25	18.0	17.99	-0.36	-1.96	54669.0	989384.35	66
2017-02-26	18.25	18.45	18.25	18.35	0.05	0.27	13669.0	250000.9	23
2017-02-23	18.35	18.35	18.3	18.3	-0.11	-0.6	13962.0	255653.2	46
2017-02-22	18.55	18.55	18.45	18.41	-0.06	-0.32	19239.0	356195.6	62
2017-02-21	18.55	18.55	18.1	18.47	-0.07	-0.38	41650.0	761482.5	101
2017-02-20	18.75	18.8	18.55	18.54	-0.35	-1.85	98166.0	1833151.25	161
2017-02-19	18.8	19.3	18.65	18.89	0.2	1.07	190961.0	3617293.35	218
2017-02-16	18.65	18.75	18.65	18.69	0.04	0.21	28433.0	531256.25	62
2017-02-15	18.6	18.7	18.45	18.65	0.05	0.27	26718.0	497076.15	69
2017-02-14	18.4	18.7	18.4	18.6	-0.06	-0.32	28199.0	523637.85	61
2017-02-13	18.6	18.65	18.5	18.66	0.15	0.81	27774.0	515855.95	70
2017-02-12	18.35	18.65	18.35	18.51	0.16	0.87	46020.0	853279.75	83
2017-02-09	18.25	18.6	18.25	18.35	-0.05	-0.27	25561.0	469811.0	69
2017-02-08	18.95	18.95	18.15	18.4	-0.48	-2.54	89232.0	1648388.95	157
2017-02-07	19.0	19.0	18.85	18.88	-0.11	-0.58	83802.0	1586335.7	152
2017-02-06	19.25	19.35	18.65	18.99	-0.27	-1.4	218372.0	4130808.6	335
2017-02-05	19.4	19.85	19.15	19.26	0.36	1.9	448020.0	8738562.6	538
2017-02-02	18.6	19.1	18.6	18.9	0.15	0.8	84529.0	1597079.15	128
2017-02-01	18.6	18.6	18.6	18.75	0.15	0.81	9265.0	172888.05	36
2017-01-31	18.5	18.75	18.5	18.6	-0.11	-0.59	52566.0	977675.2	68
2017-01-30	18.9	18.9	18.7	18.71	-0.29	-1.53	40903.0	769887.45	64
2017-01-29	18.85	19.1	18.8	19.0	0.15	0.8	35240.0	668244.95	76
2017-01-26	18.95	19.2	18.85	18.85	-0.05	-0.26	68642.0	1305682.85	93
2017-01-25	19.2	19.2	18.9	18.9	-0.16	-0.84	96122.0	1825765.05	135
2017-01-24	19.2	19.2	19.0	19.06	-0.07	-0.37	89624.0	1711542.5	101
2017-01-23	18.8	19.4	18.75	19.13	0.51	2.74	235466.0	4505935.65	254
2017-01-22	17.8	18.8	17.8	18.62	-0.63	-3.27	229483.0	4231739.35	307
2017-01-19	19.15	19.4	19.15	19.25	-0.05	-0.26	26280.0	507108.9	57
2017-01-18	19.7	19.75	19.25	19.3	0.24	1.26	111020.0	2166982.25	158
2017-01-17	18.8	19.1	18.4	19.06	-0.04	-0.21	74255.0	1396875.6	131
2017-01-16	19.7	19.7	19.0	19.1	-0.39	-2.0	29296.0	567108.4	75
2017-01-15	19.3	19.85	19.2	19.49	0.3	1.56	104333.0	2043483.2	166
2017-01-12	19.0	19.85	18.9	19.19	0.2	1.05	139654.0	2696458.35	210
2017-01-11	18.6	19.1	18.6	18.99	0.14	0.74	32931.0	619985.5	66
2017-01-10	19.1	19.1	18.75	18.85	-0.08	-0.42	32827.0	619888.25	56
2017-01-09	19.2	19.2	18.8	18.93	-0.17	-0.89	73216.0	1386357.55	105
2017-01-08	19.55	19.55	19.1	19.1	-0.4	-2.05	62238.0	1203719.35	71
2017-01-05	19.9	19.95	19.5	19.5	-0.28	-1.42	47670.0	937999.9	73
2017-01-04	20.3	20.3	19.75	19.78	-0.25	-1.25	200739.0	4007739.6	162
2017-01-03	19.25	20.1	19.25	20.03	0.71	3.67	395218.0	7846833.1	336
2017-01-02	19.3	19.55	19.25	19.32	0.05	0.26	306043.0	5922886.15	232
2017-01-01	19.05	19.3	19.05	19.27	0.18	0.94	146391.0	2814293.45	136
2016-12-29	18.95	19.3	18.65	19.09	0.08	0.42	266366.0	5083210.25	312
2016-12-28	19.0	19.35	18.95	19.01	0.08	0.42	359082.0	6873036.1	263
2016-12-27	18.45	19.0	18.45	18.93	0.33	1.77	283750.0	5350998.85	159
2016-12-26	18.5	18.8	18.4	18.6	0.07	0.38	231387.0	4304946.2	199
2016-12-25	18.05	18.55	18.0	18.53	0.59	3.29	411775.0	7540298.4	313
2016-12-22	18.35	18.35	17.9	17.94	-0.22	-1.21	210837.0	3799352.8	241
2016-12-21	18.4	18.7	18.05	18.16	0.94	5.46	1358952.0	24810164.1	862
2016-12-20	17.3	17.3	17.0	17.22	-0.1	-0.58	107079.0	1834625.5	123
2016-12-19	17.7	17.9	17.3	17.32	-0.25	-1.42	259651.0	4579638.4	246
2016-12-18	17.2	17.7	17.2	17.57	0.45	2.63	229895.0	4024514.4	175
2016-12-15	17.0	17.15	16.8	17.12	0.17	1.0	138442.0	2355383.3	160
2016-12-14	17.25	17.55	16.85	16.95	-0.4	-2.31	141866.0	2435334.4	180
2016-12-13	17.65	17.75	17.1	17.35	-0.36	-2.03	152006.0	2654347.1	168
2016-12-12	18.45	18.5	17.7	17.71	-0.54	-2.96	542323.0	9762032.7	432
2016-12-11	18.0	18.6	17.95	18.25	0.48	2.7	932169.0	17051002.95	672
2016-12-08	18.0	18.0	17.6	17.77	-0.15	-0.84	309826.0	5527404.25	260
2016-12-07	17.6	18.3	17.35	17.92	0.43	2.46	980693.0	17443160.65	601
2016-12-06	17.0	17.6	17.0	17.49	0.49	2.88	642593.0	11150680.1	376
2016-12-05	16.5	17.15	16.45	17.0	0.46	2.78	789380.0	13344265.45	492
2016-12-04	16.55	16.95	16.5	16.54	0.05	0.3	568396.0	9472616.8	399
2016-12-01	16.8	16.8	16.45	16.49	0.03	0.18	545639.0	9062272.95	380
2016-11-30	15.9	16.85	15.9	16.46	0.49	3.07	1366356.0	22532092.75	1014
2016-11-29	16.35	16.35	15.9	15.97	-0.29	-1.78	412278.0	6650265.4	314
2016-11-28	16.2	16.5	16.05	16.26	0.23	1.43	453973.0	7388307.65	411
2016-11-27	15.75	16.2	15.65	16.03	0.24	1.52	536125.0	8591470.85	428
2016-11-24	15.8	16.35	15.75	15.79	-0.08	-0.5	814698.0	13057094.4	620
2016-11-23	15.4	15.95	15.4	15.87	0.54	3.52	543967.0	8545664.35	340
2016-11-22	15.3	15.4	15.1	15.33	0.13	0.86	186688.0	2852339.3	175
2016-11-21	15.45	15.65	15.15	15.2	-0.11	-0.72	381577.0	5871864.0	311
2016-11-20	15.1	15.45	15.05	15.31	0.2	1.32	233508.0	3554893.3	195
2016-11-17	15.1	15.15	14.95	15.11	0.04	0.27	164740.0	2476675.7	206
2016-11-16	14.95	15.15	14.9	15.07	0.3	2.03	263466.0	3966341.55	234
2016-11-15	14.9	15.0	14.6	14.77	-0.19	-1.27	296830.0	4401221.55	255
2016-11-14	15.25	15.5	14.9	14.96	-0.29	-1.9	439030.0	6657280.55	310
2016-11-13	14.95	15.35	14.95	15.25	0.28	1.87	436113.0	6638818.4	313
2016-11-10	15.0	15.15	14.8	14.97	0.27	1.84	763868.0	11491426.45	509
2016-11-09	14.3	14.95	14.1	14.7	0.45	3.16	625402.0	9203316.35	481
2016-11-08	14.1	14.55	14.1	14.25	0.16	1.14	427936.0	6175991.95	296
2016-11-07	13.85	14.25	13.85	14.09	0.3	2.18	467605.0	6590664.25	334
2016-11-06	13.8	13.85	13.75	13.79	-0.01	-0.07	132735.0	1832174.3	120
2016-11-03	13.75	13.85	13.7	13.8	0.07	0.51	114645.0	1581414.5	117
2016-11-02	13.6	13.85	13.6	13.73	0.03	0.22	255677.0	3513740.15	204
2016-11-01	13.65	13.8	13.6	13.7	0.18	1.33	171556.0	2353718.65	198
2016-10-31	13.5	13.7	13.5	13.52	-0.04	-0.29	60115.0	816974.2	96
2016-10-30	13.75	13.75	13.5	13.56	-0.19	-1.38	112455.0	1527610.45	128
2016-10-27	13.7	13.8	13.65	13.75	0.03	0.22	114860.0	1576792.85	106
2016-10-26	13.95	14.0	13.6	13.72	-0.27	-1.93	118765.0	1647016.5	134
2016-10-25	14.05	14.05	13.9	13.99	0.14	1.01	149384.0	2087554.1	158
2016-10-24	14.0	14.0	13.85	13.85	0.0	0.0	204434.0	2846678.45	177
2016-10-23	13.7	14.0	13.55	13.85	0.34	2.52	196735.0	2710081.3	168
2016-10-20	13.25	13.8	13.2	13.51	0.41	3.13	128932.0	1726130.9	139
2016-10-19	13.0	13.3	12.65	13.1	0.51	4.05	198159.0	2581554.35	214
2016-10-18	13.4	13.4	12.3	12.59	-0.9	-6.67	55444.0	709779.0	94
2016-10-17	13.75	13.75	13.5	13.49	-0.36	-2.6	62870.0	853796.9	88
2016-10-16	14.1	14.1	13.65	13.85	0.04	0.29	122503.0	1701179.95	156
2016-10-13	14.2	14.4	13.65	13.81	-0.38	-2.68	205302.0	2891674.4	226
2016-10-12	14.2	14.4	14.1	14.19	-0.05	-0.35	97227.0	1382839.9	141
2016-10-11	14.25	14.5	14.2	14.24	0.15	1.06	247437.0	3541055.2	257
2016-10-10	14.2	14.4	14.0	14.09	0.03	0.21	231719.0	3276987.7	218
2016-10-09	14.3	14.9	13.95	14.06	-0.19	-1.33	499445.0	7214261.4	516
2016-10-06	13.25	14.5	13.25	14.25	0.97	7.3	409109.0	5737088.8	508
2016-10-05	13.1	13.3	13.1	13.28	0.19	1.45	93500.0	1232634.95	131
2016-10-04	13.0	13.1	12.8	13.09	0.13	1.0	126290.0	1637769.8	141
2016-10-03	12.05	13.0	12.05	12.96	0.55	4.43	107240.0	1350240.3	131
2016-10-02	13.6	13.6	12.35	12.41	-0.99	-7.39	75918.0	988171.5	128
2016-09-29	13.15	13.55	13.0	13.4	0.23	1.75	146420.0	1950449.1	188
2016-09-28	14.4	14.4	13.0	13.17	-1.09	-7.64	305679.0	4171884.0	288
2016-09-27	14.2	15.3	14.2	14.26	-1.44	-9.17	153219.0	2230022.8	227
2016-09-26	15.85	15.85	15.7	15.7	0.05	0.32	51453.0	810839.55	65
2016-09-25	15.8	15.8	15.55	15.65	-0.21	-1.32	41422.0	648032.1	62
2016-09-21	16.0	16.0	15.7	15.86	0.03	0.19	54314.0	861794.85	86
2016-09-20	15.9	15.9	15.4	15.83	-0.1	-0.63	114340.0	1796203.2	124
2016-09-19	16.6	16.8	15.6	15.93	-0.72	-4.32	58533.0	947807.9	130
2016-09-18	17.0	17.05	16.65	16.65	-0.41	-2.4	159826.0	2694787.85	187
2016-09-08	17.3	17.45	17.05	17.06	-0.25	-1.44	164164.0	2823507.4	209
2016-09-07	17.0	17.8	16.95	17.31	0.29	1.7	466089.0	8097385.0	614
2016-09-06	17.2	17.2	17.0	17.02	-0.14	-0.82	89628.0	1527311.35	91
2016-09-05	17.1	17.3	17.0	17.16	0.13	0.76	87905.0	1507899.4	127
2016-09-04	17.2	17.2	16.9	17.03	0.26	1.55	134165.0	2287383.05	177
2016-09-01	17.0	17.0	16.5	16.77	-0.13	-0.77	96599.0	1613732.4	162
2016-08-31	17.35	17.35	16.85	16.9	-0.36	-2.09	66861.0	1144322.35	117
2016-08-30	17.25	17.5	17.2	17.26	0.01	0.06	120934.0	2098072.9	167
2016-08-29	17.5	17.5	17.25	17.25	-0.25	-1.43	97764.0	1692624.5	157
2016-08-28	17.0	17.6	16.8	17.5	0.68	4.04	152296.0	2621574.55	192
2016-08-25	16.9	17.2	16.5	16.82	-0.2	-1.18	199840.0	3377801.3	262
2016-08-24	17.65	17.75	17.0	17.02	-0.54	-3.08	192079.0	3325687.75	291
2016-08-23	17.15	18.1	17.15	17.56	0.5	2.93	500320.0	8879234.25	586
2016-08-22	17.85	17.85	17.0	17.06	-0.89	-4.96	189694.0	3287465.15	325
2016-08-21	18.5	18.7	17.9	17.95	-0.63	-3.39	268606.0	4883018.2	415
2016-08-18	19.3	19.55	18.2	18.58	-0.78	-4.03	712651.0	13301520.1	785
2016-08-17	19.35	19.9	19.25	19.36	0.91	4.93	1741187.0	33992181.55	1572
2016-08-16	18.55	18.65	18.45	18.45	-0.13	-0.7	65771.0	1220529.9	83
2016-08-15	18.5	18.75	18.5	18.58	0.12	0.65	214546.0	3991887.15	205
2016-08-14	18.8	18.8	18.4	18.46	-0.1	-0.54	173448.0	3221774.7	155
2016-08-11	18.6	18.95	18.45	18.56	-0.05	-0.27	577333.0	10814500.9	589
2016-08-10	18.25	19.05	17.95	18.61	0.78	4.37	1217979.0	22590847.25	893
2016-08-09	17.5	17.95	17.5	17.83	0.31	1.77	64370.0	1143245.15	116
2016-08-08	17.3	17.55	17.3	17.52	0.04	0.23	65288.0	1140585.15	96
2016-08-07	17.35	18.15	16.95	17.48	0.28	1.63	304373.0	5405677.0	286
2016-08-04	17.2	17.35	17.15	17.2	0.2	1.18	52333.0	901884.1	102
2016-08-03	17.0	17.15	17.0	17.0	0.0	0.0	41140.0	700613.0	74
2016-08-02	17.0	17.1	16.9	17.0	-0.09	-0.53	90159.0	1533130.3	94
2016-08-01	16.9	17.15	16.85	17.09	0.19	1.12	65030.0	1106712.35	82
2016-07-31	17.15	17.15	16.7	16.9	-0.23	-1.34	105888.0	1786067.4	174
2016-07-28	17.85	18.0	17.0	17.13	-1.15	-6.29	530817.0	9170130.65	479
2016-07-27	18.25	18.3	18.0	18.28	0.01	0.05	90944.0	1653565.3	131
2016-07-26	18.45	18.45	18.25	18.27	-0.05	-0.27	71596.0	1315858.0	96
2016-07-25	18.2	18.35	18.1	18.32	0.04	0.22	99945.0	1820859.1	127
2016-07-24	18.2	18.4	18.15	18.28	-0.01	-0.05	158117.0	2889713.0	135
2016-07-21	18.6	18.6	18.25	18.29	-0.3	-1.61	137246.0	2521869.65	179
2016-07-20	18.75	18.75	18.5	18.59	-0.08	-0.43	176733.0	3296438.0	144
2016-07-19	18.7	18.8	18.55	18.67	0.02	0.11	306619.0	5723615.4	261
2016-07-18	18.65	18.85	18.6	18.65	-0.02	-0.11	160546.0	2999609.6	225
2016-07-17	18.7	18.8	18.6	18.67	0.09	0.48	159734.0	2986359.6	195
2016-07-14	18.9	18.95	18.55	18.58	-0.29	-1.54	277651.0	5200048.9	294
2016-07-13	18.9	19.4	18.8	18.87	0.08	0.43	1094228.0	20877604.1	812
2016-07-12	18.3	18.85	18.3	18.79	0.52	2.85	810075.0	15097799.85	519
2016-07-11	18.45	18.45	18.25	18.27	0.0	0.0	84348.0	1543896.4	91
2016-07-10	18.35	18.35	18.1	18.27	0.17	0.94	141395.0	2576876.5	106
2016-06-30	18.15	18.45	18.0	18.1	-0.09	-0.49	312975.0	5701320.7	273
2016-06-29	18.35	18.45	18.15	18.19	-0.22	-1.2	151005.0	2761727.9	163
2016-06-28	18.3	18.5	18.15	18.41	0.05	0.27	271293.0	4965958.65	306
2016-06-27	18.7	19.0	18.25	18.36	-0.24	-1.29	567444.0	10579036.85	459
2016-06-26	17.25	18.7	17.25	18.6	-0.43	-2.26	816649.0	14874872.3	659
2016-06-23	18.6	19.15	18.25	19.03	0.25	1.33	1088316.0	20420404.2	850
2016-06-22	19.15	19.6	18.6	18.78	-0.49	-2.54	1996019.0	38498359.4	1235
2016-06-21	19.45	19.95	19.05	19.27	0.03	0.16	1549819.0	30225930.15	1011
2016-06-20	19.5	19.6	19.0	19.24	-0.4	-2.04	412920.0	7962374.45	417
2016-06-19	19.4	20.5	19.25	19.64	0.42	2.19	2823655.0	55818196.5	1098
2016-06-16	19.15	19.3	18.6	19.22	0.14	0.73	350260.0	6683807.95	286
2016-06-15	18.8	19.3	18.35	19.08	0.27	1.44	578625.0	10879848.4	361
2016-06-14	17.8	19.1	17.75	18.81	1.08	6.09	1098619.0	20429680.5	644
2016-06-13	17.55	17.85	17.5	17.73	0.08	0.45	132284.0	2340611.95	132
2016-06-12	17.85	17.95	17.5	17.65	-0.29	-1.62	171353.0	3019422.75	170
2016-06-09	18.0	18.15	17.85	17.94	-0.06	-0.33	83384.0	1498430.85	84
2016-06-08	17.95	18.2	17.9	18.0	0.14	0.78	139425.0	2518385.2	138
2016-06-07	17.6	17.95	17.6	17.86	0.11	0.62	94292.0	1679552.5	73
2016-06-06	17.75	17.75	17.6	17.75	0.04	0.23	52409.0	926811.6	66
2016-06-05	18.05	18.15	17.6	17.71	-0.43	-2.37	107137.0	1928313.95	107
2016-06-02	18.5	18.5	18.1	18.14	-0.11	-0.6	236316.0	4315199.65	203
2016-06-01	18.9	18.9	18.1	18.25	-0.53	-2.82	513304.0	9478417.6	509
2016-05-31	17.1	18.8	17.0	18.78	1.68	9.82	806743.0	14784875.55	511
2016-05-30	17.3	17.45	17.05	17.1	-0.3	-1.72	90595.0	1556224.0	109
2016-05-29	17.6	17.8	17.3	17.4	-0.22	-1.25	73691.0	1284628.8	88
2016-05-26	17.65	17.8	17.6	17.62	-0.03	-0.17	131035.0	2321163.15	120
2016-05-25	17.7	17.7	17.5	17.65	0.3	1.73	72501.0	1276199.9	73
2016-05-24	17.45	17.45	17.1	17.35	0.11	0.64	59951.0	1037720.5	70
2016-05-23	18.15	18.2	17.25	17.24	-0.96	-5.27	285644.0	5048772.4	240
2016-05-22	18.4	18.6	18.15	18.2	-0.24	-1.3	148350.0	2719834.05	191
2016-05-19	18.6	18.6	18.4	18.44	-0.21	-1.13	219889.0	4065373.5	214
2016-05-18	18.7	19.0	18.65	18.65	0.03	0.16	375147.0	7053390.0	280
2016-05-17	18.6	18.95	18.55	18.62	0.11	0.59	373549.0	6979806.95	279
2016-05-16	18.6	18.6	18.4	18.51	0.0	0.0	106111.0	1962726.9	122
2016-05-15	18.6	18.65	18.5	18.51	-0.02	-0.11	93977.0	1746329.2	123
2016-05-12	18.65	18.7	18.5	18.53	-0.1	-0.54	148877.0	2774403.8	169
2016-05-11	18.65	18.8	18.5	18.63	0.12	0.65	200045.0	3728729.85	207
2016-05-10	18.8	18.85	18.45	18.51	-0.35	-1.86	194982.0	3640548.95	187
2016-05-09	18.85	18.95	18.75	18.86	0.03	0.16	154597.0	2912568.85	182
2016-05-08	19.05	19.2	18.75	18.83	-0.11	-0.58	397699.0	7562546.7	254
2016-05-05	19.0	19.1	18.95	18.94	0.08	0.42	159225.0	3024555.0	164
2016-05-04	19.4	19.5	18.8	18.86	-0.56	-2.88	320883.0	6156692.9	344
2016-05-03	19.0	19.65	19.0	19.42	0.42	2.21	1011020.0	19528834.3	566
2016-05-02	19.2	19.25	19.0	19.0	-0.27	-1.4	212740.0	4063282.6	230
2016-05-01	19.45	19.45	19.15	19.27	0.07	0.36	217087.0	4194397.2	190
2016-04-28	19.35	19.5	19.2	19.2	-0.15	-0.78	265929.0	5150285.7	236
2016-04-27	19.15	19.5	19.1	19.35	0.27	1.42	434956.0	8378362.1	292
2016-04-26	18.75	19.7	18.7	19.08	0.36	1.92	1067385.0	20464166.3	694
2016-04-25	18.95	18.95	18.65	18.72	-0.03	-0.16	170925.0	3205816.15	217
2016-04-24	18.5	18.95	18.5	18.75	0.23	1.24	426098.0	8021056.85	345
2016-04-21	18.6	18.7	18.45	18.52	0.01	0.05	228302.0	4242215.05	210
2016-04-20	18.65	18.8	18.45	18.51	-0.79	-4.09	567651.0	10543597.65	465
2016-04-19	18.6	19.4	18.6	19.3	0.91	4.95	651201.0	12383745.85	405
2016-04-18	17.9	18.55	17.8	18.39	0.37	2.05	222872.0	4073537.2	250
2016-04-17	18.4	18.4	17.95	18.02	-0.34	-1.85	176596.0	3205527.45	160
2016-04-14	18.5	18.6	18.2	18.36	0.13	0.71	339386.0	6240165.95	277
2016-04-13	18.0	18.45	17.9	18.23	0.15	0.83	265806.0	4845215.6	265
2016-04-12	17.95	18.25	17.95	18.08	0.23	1.29	129971.0	2347230.0	127
2016-04-11	17.8	18.1	17.75	17.85	0.05	0.28	106652.0	1907704.9	100
2016-04-10	17.85	18.0	17.75	17.8	0.15	0.85	96002.0	1714144.75	85
2016-04-07	17.75	17.75	17.55	17.65	0.1	0.57	190032.0	3361688.8	146
2016-04-06	17.7	17.75	17.55	17.55	0.11	0.63	156662.0	2760143.3	116
2016-04-05	17.5	17.55	17.25	17.44	-0.06	-0.34	158044.0	2750420.25	180
2016-04-04	17.4	17.65	17.1	17.5	0.05	0.29	239760.0	4187878.35	251
2016-04-03	18.1	18.45	17.35	17.45	-0.18	-1.02	912140.0	16381688.15	824
2016-03-31	17.35	18.2	17.3	17.63	0.12	0.69	267896.0	4786607.0	265
2016-03-30	17.6	17.65	17.5	17.51	-0.07	-0.4	88679.0	1559255.7	103
2016-03-29	17.5	17.6	17.25	17.58	0.03	0.17	77708.0	1350195.55	98
2016-03-28	18.0	18.0	17.4	17.55	-0.23	-1.29	148740.0	2645932.75	171
2016-03-27	18.5	18.5	17.75	17.78	-0.7	-3.79	200781.0	3633052.8	244
2016-03-24	18.4	19.0	18.3	18.48	-0.08	-0.43	269044.0	4997638.15	280
2016-03-23	18.65	18.8	18.45	18.56	-0.06	-0.32	205895.0	3836447.85	223
2016-03-22	18.9	19.05	18.55	18.62	-0.37	-1.95	219536.0	4136461.5	160
2016-03-21	18.9	19.1	18.7	18.99	0.06	0.32	512157.0	9699217.8	311
2016-03-20	19.0	19.3	18.7	18.93	0.1	0.53	1000410.0	18896461.9	620
2016-03-17	18.5	18.9	18.45	18.83	0.37	2.0	272961.0	5101944.7	241
2016-03-16	18.8	18.9	18.05	18.46	0.07	0.38	536042.0	9984891.35	393
2016-03-15	17.65	18.55	17.55	18.39	0.8	4.55	627657.0	11320524.0	488
2016-03-14	17.7	18.35	17.55	17.59	-0.1	-0.57	862738.0	15533065.75	804
2016-03-13	17.9	17.9	17.65	17.69	0.1	0.57	124496.0	2211031.7	154
2016-03-10	18.0	18.2	17.55	17.59	-0.22	-1.24	414864.0	7408257.55	377
2016-03-09	17.8	17.95	17.65	17.81	-0.01	-0.06	222568.0	3957757.5	214
2016-03-08	17.9	17.9	17.75	17.82	0.12	0.68	355259.0	6338147.55	258
2016-03-07	17.75	18.0	17.55	17.7	0.0	0.0	536723.0	9565527.1	376
2016-03-06	17.85	17.9	17.7	17.7	0.16	0.91	300938.0	5347122.9	267
2016-03-03	17.95	17.95	17.5	17.54	-0.17	-0.96	489374.0	8671916.7	399
2016-03-02	17.7	18.1	17.45	17.71	0.27	1.55	721168.0	12800923.9	599
2016-03-01	17.25	18.15	17.25	17.44	0.26	1.51	1174606.0	20842938.8	764
2016-02-29	17.5	17.5	17.1	17.18	-0.19	-1.09	196487.0	3397318.3	254
2016-02-28	17.0	17.6	17.0	17.37	0.55	3.27	673468.0	11754467.0	457
2016-02-25	17.2	17.2	16.8	16.82	-0.22	-1.29	275785.0	4672299.75	242
2016-02-24	17.35	17.5	17.05	17.04	-0.77	-4.32	621643.0	10764901.95	511
2016-02-23	17.7	18.15	17.65	17.81	0.21	1.19	422095.0	7545850.7	307
2016-02-22	17.65	17.75	17.5	17.6	0.21	1.21	364343.0	6426250.35	336
2016-02-21	17.15	17.6	17.15	17.39	0.24	1.4	455274.0	7928748.3	340
2016-02-18	17.1	17.4	17.0	17.15	0.16	0.94	475432.0	8167401.0	460
2016-02-17	16.75	17.0	16.75	16.99	0.13	0.77	423688.0	7163405.45	378
2016-02-16	16.7	17.55	16.5	16.86	0.58	3.56	1149643.0	19507666.75	912
2016-02-15	16.05	16.7	16.0	16.28	0.36	2.26	468577.0	7643348.15	351
2016-02-14	16.95	16.95	15.7	15.92	-0.71	-4.27	111891.0	1848239.4	125
2016-02-11	17.2	17.2	16.55	16.63	-0.49	-2.86	164878.0	2783376.85	133
2016-02-10	17.0	17.2	16.9	17.12	0.0	0.0	125269.0	2136804.5	116
2016-02-09	16.9	17.45	16.75	17.12	0.23	1.36	604221.0	10369849.85	385
2016-02-08	16.95	17.0	16.0	16.89	0.14	0.84	251326.0	4224543.5	210
2016-02-07	17.05	17.25	16.6	16.75	-0.56	-3.24	273214.0	4611387.4	237
2016-02-04	17.5	17.7	17.25	17.31	0.23	1.35	159580.0	2788207.65	175
2016-02-03	17.0	17.2	16.65	17.08	0.03	0.18	211984.0	3577961.5	210
2016-02-02	18.15	18.4	17.0	17.05	-1.11	-6.11	439263.0	7863930.3	441
2016-02-01	17.05	18.35	17.0	18.16	1.12	6.57	1923202.0	34486207.35	1169
2016-01-31	17.2	17.3	16.95	17.04	0.5	3.02	433236.0	7438993.95	291
2016-01-28	16.1	16.6	16.1	16.54	0.56	3.5	234021.0	3840756.4	185
2016-01-27	15.95	16.4	15.9	15.98	0.23	1.46	378015.0	6119719.5	255
2016-01-26	15.3	15.85	15.3	15.75	-0.14	-0.88	324470.0	5067272.55	230
2016-01-25	15.3	15.95	15.3	15.89	-0.08	-0.5	76918.0	1207396.8	86
2016-01-24	16.2	16.7	15.95	15.97	0.5	3.23	138885.0	2244870.1	122
2016-01-21	14.8	15.75	14.8	15.47	0.47	3.13	187788.0	2877904.4	190
2016-01-20	15.9	15.9	15.0	15.0	-1.28	-7.86	113676.0	1734874.65	152
2016-01-19	15.7	16.75	15.7	16.28	0.97	6.34	197539.0	3202145.5	197
2016-01-18	15.35	15.55	14.8	15.31	0.0	0.0	92510.0	1403535.8	123
2016-01-17	15.55	15.55	15.3	15.31	-1.66	-9.78	164793.0	2533841.85	169
2016-01-14	18.0	18.0	16.75	16.97	-1.52	-8.22	151337.0	2602692.1	185
2016-01-13	18.95	19.3	18.4	18.49	-0.51	-2.68	67681.0	1270003.95	85
2016-01-12	19.0	19.35	18.85	19.0	-0.23	-1.2	143824.0	2741939.55	135
2016-01-11	18.9	19.4	18.9	19.23	0.35	1.85	74202.0	1424000.9	99
2016-01-10	19.0	19.2	18.6	18.88	-0.03	-0.16	90792.0	1720815.75	117
2016-01-07	19.3	20.1	18.8	18.91	-1.53	-7.49	293759.0	5679515.8	353
2016-01-06	20.85	20.95	20.05	20.44	-0.4	-1.92	91420.0	1885952.05	123
2016-01-05	21.0	21.25	20.6	20.84	-0.02	-0.1	211578.0	4415027.05	233
2016-01-04	22.0	22.05	20.7	20.86	-1.14	-5.18	164899.0	3538308.1	229
2016-01-03	22.0	22.25	21.9	22.0	0.25	1.15	264238.0	5823776.45	264
2015-12-31	21.5	22.15	21.35	21.75	0.35	1.64	322638.0	7010184.4	328
2015-12-30	21.5	22.0	21.35	21.4	-0.02	-0.09	221640.0	4784800.8	254
2015-12-29	21.0	21.7	21.0	21.42	-0.05	-0.23	165478.0	3534549.25	184
2015-12-28	21.5	21.65	21.35	21.47	-0.06	-0.28	87265.0	1876990.65	119
2015-12-27	21.6	21.6	21.3	21.53	0.0	0.0	92929.0	1990284.5	117
2015-12-24	21.75	21.85	21.5	21.53	-0.18	-0.83	42858.0	929636.45	81
2015-12-23	21.8	22.05	21.7	21.71	-0.04	-0.18	122652.0	2679999.9	141
2015-12-22	21.5	22.15	21.5	21.75	0.12	0.55	169136.0	3693102.55	201
2015-12-21	21.5	21.75	21.35	21.63	0.15	0.7	93399.0	2016469.05	129
2015-12-20	21.45	21.6	21.25	21.48	-0.32	-1.47	127784.0	2740530.95	146
2015-12-17	21.4	22.4	21.3	21.8	0.47	2.2	479311.0	10489419.85	462
2015-12-16	21.3	22.0	20.9	21.33	0.33	1.57	442178.0	9514960.05	391
2015-12-15	20.9	21.25	20.85	21.0	0.21	1.01	83101.0	1747567.35	120
2015-12-14	21.3	21.45	20.8	20.79	-0.41	-1.93	172122.0	3625222.65	206
2015-12-13	21.3	21.3	20.65	21.2	-0.9	-4.07	331117.0	6951199.3	310
2015-12-10	22.55	22.65	22.0	22.1	-0.44	-1.95	149858.0	3346470.55	202
2015-12-09	22.75	22.75	22.3	22.54	-0.19	-0.84	226971.0	5098487.7	287
2015-12-08	23.6	23.8	22.65	22.73	-1.23	-5.13	632857.0	14622902.45	662
2015-12-07	23.2	24.7	22.9	23.96	0.86	3.72	2204995.0	53372209.65	1809
2015-12-06	22.5	23.7	22.5	23.1	0.61	2.71	1006189.0	23414362.75	715
2015-12-03	22.6	22.85	22.45	22.49	-0.26	-1.14	153314.0	3474525.95	159
2015-12-02	22.8	22.85	22.55	22.75	0.02	0.09	139337.0	3166875.75	154
2015-12-01	22.5	22.85	22.5	22.73	0.22	0.98	202650.0	4583608.75	204
2015-11-30	22.5	22.95	22.5	22.51	0.22	0.99	406287.0	9232060.0	419
2015-11-29	22.0	22.45	22.0	22.29	0.23	1.04	81715.0	1811532.1	94
2015-11-26	22.15	22.3	22.05	22.06	-0.09	-0.41	60886.0	1352418.9	85
2015-11-25	22.2	22.6	22.0	22.15	-0.01	-0.05	148733.0	3301289.8	161
2015-11-24	22.2	22.35	22.05	22.16	0.14	0.64	71452.0	1586266.05	109
2015-11-23	22.3	22.4	22.0	22.02	-0.33	-1.48	172199.0	3822788.75	170
2015-11-22	22.1	22.5	22.1	22.35	0.4	1.82	104356.0	2339479.0	142
2015-11-19	21.9	22.0	21.7	21.95	0.33	1.53	96703.0	2115828.15	107
2015-11-18	21.65	21.8	21.5	21.62	-0.12	-0.55	140509.0	3037690.35	149
2015-11-17	22.0	22.3	21.65	21.74	-0.16	-0.73	102761.0	2255122.45	123
2015-11-16	21.85	22.0	21.7	21.9	0.28	1.3	45326.0	990303.65	75
2015-11-15	22.0	22.1	21.5	21.62	-0.83	-3.7	153657.0	3349823.0	194
2015-11-12	22.7	22.8	22.4	22.45	-0.27	-1.19	182667.0	4134376.6	205
2015-11-11	23.0	23.4	22.65	22.72	0.6	2.71	516317.0	11880241.65	603
2015-11-10	22.25	22.45	22.0	22.12	-0.03	-0.14	116823.0	2590345.5	180
2015-11-09	22.4	22.4	21.95	22.15	0.08	0.36	171402.0	3803340.2	165
2015-11-08	22.0	22.15	21.7	22.07	-0.23	-1.03	202997.0	4454210.95	225
2015-11-05	22.0	22.85	21.7	22.3	0.3	1.36	489874.0	10927582.55	433
2015-11-04	21.6	22.05	21.25	22.0	0.41	1.9	254516.0	5525566.1	242
2015-11-03	22.1	22.1	21.5	21.59	-0.18	-0.83	212221.0	4622887.15	191
2015-11-02	21.6	22.35	21.6	21.77	0.61	2.88	467812.0	10288731.85	460
2015-11-01	20.8	21.7	20.8	21.16	-0.14	-0.66	62184.0	1311491.3	115
2015-10-29	21.9	22.0	21.25	21.3	0.21	1.0	132178.0	2862504.75	174
2015-10-28	21.0	21.15	20.25	21.09	0.14	0.67	136320.0	2832024.85	177
2015-10-27	22.15	22.15	20.8	20.95	-1.19	-5.37	190714.0	4150072.55	228
2015-10-26	23.0	23.0	21.6	22.14	-0.71	-3.11	740914.0	16234824.8	638
2015-10-25	22.8	23.4	22.7	22.85	0.19	0.84	117377.0	2687858.0	150
2015-10-22	23.55	23.55	22.6	22.66	-0.66	-2.83	78277.0	1808954.3	99
2015-10-21	24.0	24.0	23.0	23.32	-0.68	-2.83	43821.0	1035329.95	85
2015-10-20	24.4	24.4	24.0	24.0	-0.43	-1.76	120727.0	2912291.55	99
2015-10-19	24.55	24.55	24.15	24.43	-0.16	-0.65	123927.0	3008939.4	139
2015-10-18	25.1	25.4	24.5	24.59	-0.32	-1.28	271231.0	6717020.75	243
2015-10-15	25.7	26.0	24.75	24.91	-0.99	-3.82	311545.0	7878839.0	330
2015-10-14	23.3	26.0	23.3	25.9	2.2	9.28	525776.0	13051089.65	409
2015-10-13	23.3	23.8	23.3	23.7	0.2	0.85	307826.0	7240061.95	232
2015-10-12	22.55	23.65	22.5	23.5	0.98	4.35	500108.0	11518438.25	484
2015-10-11	21.95	22.95	21.95	22.52	0.71	3.26	730705.0	16420350.1	549
2015-10-08	21.55	21.9	21.55	21.81	0.26	1.21	196113.0	4268313.15	173
2015-10-07	21.3	21.8	21.3	21.55	0.45	2.13	189712.0	4086547.9	168
2015-10-06	21.25	21.25	21.1	21.1	-0.11	-0.52	143737.0	3042658.2	132
2015-10-05	20.75	21.25	20.75	21.21	0.51	2.46	107621.0	2254522.95	120
2015-10-04	21.0	21.2	20.4	20.7	-0.31	-1.48	174791.0	3621531.7	218
2015-10-01	21.15	21.25	20.95	21.01	-0.09	-0.43	45810.0	966988.75	69
2015-09-30	21.1	21.25	21.05	21.1	0.1	0.48	50834.0	1074150.4	79
2015-09-29	21.0	21.15	21.0	21.0	-0.31	-1.45	55267.0	1163163.8	60
2015-09-21	21.2	21.65	21.1	21.31	0.01	0.05	52845.0	1124120.85	81
2015-09-20	21.45	21.45	21.05	21.3	-0.18	-0.84	32457.0	689779.2	55
2015-09-17	21.8	21.8	21.45	21.48	-0.11	-0.51	76635.0	1657310.55	105
2015-09-16	21.8	21.85	21.55	21.59	-0.16	-0.74	57682.0	1254126.65	73
2015-09-15	21.95	21.95	21.5	21.75	-0.15	-0.68	60750.0	1321060.5	88
2015-09-14	22.4	22.4	21.9	21.9	-0.41	-1.84	98747.0	2177664.75	112
2015-09-13	22.3	22.65	22.3	22.31	0.12	0.54	181461.0	4079251.5	162
2015-09-10	22.1	22.3	22.0	22.19	-0.13	-0.58	176030.0	3896305.6	157
2015-09-09	22.25	22.5	22.1	22.32	0.48	2.2	255176.0	5701461.8	197
2015-09-08	21.6	21.85	21.6	21.84	0.29	1.35	101431.0	2202958.7	108
2015-09-07	21.4	21.6	21.4	21.55	0.29	1.36	114725.0	2473575.2	108
2015-09-06	21.55	21.6	21.05	21.26	-0.18	-0.84	164591.0	3506033.75	200
2015-09-03	21.65	21.8	21.35	21.44	0.0	0.0	94091.0	2026146.3	137
2015-09-02	21.05	21.65	20.9	21.44	-0.13	-0.6	116095.0	2463732.85	161
2015-09-01	22.1	22.1	21.5	21.57	-0.45	-2.04	135760.0	2974941.25	187
2015-08-31	22.05	22.35	21.75	22.02	-0.45	-2.0	194995.0	4281481.95	197
2015-08-30	23.5	24.0	22.4	22.47	-0.4	-1.75	216509.0	5036589.9	230
2015-08-27	23.0	24.2	22.8	22.87	0.44	1.96	139595.0	3268442.35	163
2015-08-26	22.35	24.15	21.8	22.43	0.38	1.72	196889.0	4455507.75	254
2015-08-25	21.0	22.3	20.5	22.05	1.68	8.25	122428.0	2629598.1	138
2015-08-24	21.5	22.0	19.8	20.37	-1.42	-6.52	160794.0	3311133.4	182
2015-08-23	22.5	22.5	21.45	21.79	-2.04	-8.56	163216.0	3603310.25	249
2015-08-20	21.8	24.1	21.8	23.83	0.9	3.92	95364.0	2220009.95	170
2015-08-19	24.0	25.0	22.7	22.93	-1.0	-4.18	127551.0	3065417.8	206
2015-08-18	24.95	24.95	23.15	23.93	-1.16	-4.62	155202.0	3714837.25	221
2015-08-17	25.0	26.0	24.9	25.09	0.17	0.68	152534.0	3887078.2	256
2015-08-16	25.5	25.5	24.05	24.92	-0.5	-1.97	42440.0	1067293.5	85
2015-08-13	25.9	26.0	25.4	25.42	-0.31	-1.2	53311.0	1365270.8	70
2015-08-12	25.3	25.7	25.2	25.73	-0.29	-1.11	169371.0	4302970.6	144
2015-08-11	26.6	26.8	25.9	26.02	-0.68	-2.55	74528.0	1977446.6	88
2015-08-10	26.5	26.7	26.4	26.7	0.46	1.75	65527.0	1742377.6	86
2015-08-09	25.5	26.6	25.5	26.24	-0.06	-0.23	91118.0	2371514.4	125
2015-08-06	26.7	26.8	26.1	26.3	-0.8	-2.95	95697.0	2523563.3	125
2015-08-05	27.2	27.5	27.1	27.1	0.1	0.37	67077.0	1828721.1	72
2015-08-04	27.1	27.1	26.6	27.0	-0.2	-0.74	47583.0	1282297.0	64
2015-08-03	27.2	27.3	26.7	27.2	-0.09	-0.33	39948.0	1079844.6	76
2015-08-02	28.0	28.0	26.6	27.29	-0.64	-2.29	114439.0	3085660.6	137
2015-07-30	28.1	28.3	27.9	27.93	-0.27	-0.96	96650.0	2710143.2	135
2015-07-29	28.5	28.7	28.2	28.2	0.01	0.04	108228.0	3081017.6	109
2015-07-28	28.6	28.7	28.0	28.19	-0.55	-1.91	192222.0	5433125.2	186
2015-07-27	29.3	29.4	28.7	28.74	-0.66	-2.24	79272.0	2306791.0	89
2015-07-26	29.1	29.4	28.9	29.4	0.33	1.14	139528.0	4070251.8	105
2015-07-23	29.2	29.3	29.0	29.07	-0.21	-0.72	128947.0	3758934.8	113
2015-07-22	29.4	29.9	29.2	29.28	-0.15	-0.51	199037.0	5874143.8	136
2015-07-15	29.7	30.2	29.4	29.43	0.36	1.24	302196.0	8993119.1	284
2015-07-14	29.0	29.2	28.7	29.07	0.07	0.24	31642.0	913340.7	51
2015-07-13	29.0	29.1	28.7	29.0	-0.38	-1.29	166171.0	4805645.9	179
2015-07-12	28.9	29.6	28.8	29.38	0.21	0.72	264683.0	7672702.1	245
2015-07-09	28.2	29.5	28.2	29.17	1.07	3.81	351153.0	10091957.5	223
2015-07-08	28.3	28.4	28.0	28.1	0.1	0.36	80005.0	2252760.3	95
2015-07-07	28.3	28.4	27.8	28.0	-0.3	-1.06	103615.0	2901082.9	77
2015-07-06	27.9	28.6	27.9	28.3	-0.04	-0.14	95560.0	2698557.9	101
2015-07-05	28.1	28.6	28.0	28.34	0.03	0.11	63675.0	1802212.8	95
2015-07-02	28.5	28.6	28.3	28.31	0.02	0.07	56529.0	1607309.6	88
2015-07-01	28.3	28.7	28.2	28.29	-0.32	-1.12	167824.0	4779731.1	128
2015-06-30	28.3	28.7	27.9	28.61	0.44	1.56	198605.0	5603229.2	172
2015-06-29	28.3	28.3	27.8	28.17	-0.26	-0.91	204509.0	5744423.7	120
2015-06-28	28.9	28.9	28.3	28.43	-0.55	-1.9	106772.0	3044588.9	133
2015-06-25	29.0	29.1	28.8	28.98	-0.08	-0.28	174082.0	5044863.4	141
2015-06-24	29.0	29.4	28.9	29.06	0.0	0.0	256587.0	7493982.1	184
2015-06-23	28.8	29.1	28.6	29.06	0.39	1.36	117110.0	3380073.5	133
2015-06-22	28.7	28.9	28.4	28.67	-0.06	-0.21	245089.0	7010655.8	152
2015-06-21	29.2	29.2	28.7	28.73	-0.31	-1.07	292270.0	8432627.4	177
2015-06-18	29.5	29.7	29.0	29.04	-0.51	-1.73	505497.0	14747449.4	277
2015-06-17	29.7	29.7	29.3	29.55	-0.31	-1.04	199402.0	5891412.2	207
2015-06-16	29.7	30.3	29.5	29.86	0.12	0.4	670600.0	20049987.7	443
2015-06-15	30.1	30.1	29.6	29.74	-0.26	-0.87	353766.0	10546435.7	298
2015-06-14	29.4	30.8	29.4	30.0	0.69	2.35	511534.0	15426934.4	477
2015-06-11	29.6	29.6	29.2	29.31	-0.23	-0.78	170785.0	5005013.5	204
2015-06-10	29.6	29.8	29.4	29.54	0.07	0.24	59859.0	1772200.0	82
2015-06-09	29.5	29.7	29.1	29.47	-0.31	-1.04	332944.0	9761695.1	212
2015-06-08	29.8	30.2	29.7	29.78	-0.09	-0.3	310348.0	9296017.4	232
2015-06-07	30.4	30.4	29.8	29.87	-0.5	-1.65	204996.0	6158154.3	225
2015-06-04	30.2	30.7	30.2	30.37	0.19	0.63	239628.0	7296117.6	283
2015-06-03	30.7	30.9	30.1	30.18	-0.59	-1.92	463371.0	14099724.8	396
2015-06-02	30.1	31.6	29.7	30.77	0.94	3.15	776822.0	23839838.1	663
2015-06-01	29.6	30.0	29.4	29.83	0.18	0.61	191265.0	5671653.3	171
2015-05-31	30.0	30.0	29.6	29.65	-0.35	-1.17	293877.0	8738710.7	226
2015-05-28	30.1	30.4	29.9	30.0	-0.19	-0.63	169325.0	5095050.7	179
2015-05-27	30.6	30.7	30.1	30.19	-0.31	-1.02	360931.0	10924382.9	306
2015-05-26	31.1	31.3	30.3	30.5	-0.26	-0.85	680173.0	20895028.3	630
2015-05-25	29.8	30.9	29.7	30.76	1.03	3.46	1397343.0	42323261.6	894
2015-05-24	29.5	29.8	29.4	29.73	0.36	1.23	469383.0	13927249.7	385
2015-05-21	29.0	29.7	29.0	29.37	0.37	1.28	671003.0	19724036.5	513
2015-05-20	29.2	29.3	29.0	29.0	-0.26	-0.89	290836.0	8460824.8	227
2015-05-19	29.7	29.7	29.2	29.26	-0.31	-1.05	431276.0	12673287.0	359
2015-05-18	29.5	29.6	29.4	29.57	0.14	0.48	205541.0	6068061.0	161
2015-05-17	29.5	29.6	29.3	29.43	0.14	0.48	178660.0	5266744.0	146
2015-05-14	29.5	29.6	29.1	29.29	-0.13	-0.44	242512.0	7116668.6	187
2015-05-13	29.5	29.8	29.4	29.42	0.0	0.0	188302.0	5569465.9	149
2015-05-12	29.6	29.6	29.1	29.42	0.09	0.31	136921.0	4010388.8	124
2015-05-11	29.6	29.7	29.3	29.33	-0.37	-1.25	204560.0	6030737.2	149
2015-05-10	29.8	29.9	29.6	29.7	-0.1	-0.34	192594.0	5723056.6	136
2015-05-07	29.7	30.0	29.5	29.8	0.12	0.4	303033.0	9015206.7	229
2015-05-06	29.7	29.9	29.6	29.68	-0.1	-0.34	226480.0	6731868.7	166
2015-05-05	30.0	30.1	29.7	29.78	0.0	0.0	413559.0	12365907.9	281
2015-05-04	29.8	29.9	29.6	29.78	-0.03	-0.1	412557.0	12284420.0	226
2015-05-03	29.9	30.3	29.7	29.81	0.0	0.0	954861.0	28613154.5	472
2015-04-30	29.9	30.1	29.7	29.81	0.01	0.03	506636.0	15121453.1	299
2015-04-29	29.9	30.0	29.6	29.8	0.1	0.34	329875.0	9815669.0	232
2015-04-28	29.7	30.1	29.6	29.7	-0.02	-0.07	744540.0	22219984.1	460
2015-04-27	30.1	30.1	29.6	29.72	-0.3	-1.0	494807.0	14762728.5	425
2015-04-26	29.5	30.2	29.5	30.02	0.43	1.45	1042103.0	31201470.5	674
2015-04-23	29.5	29.6	29.3	29.59	0.07	0.24	510110.0	15027577.5	375
2015-04-22	30.1	30.1	29.5	29.52	-0.18	-0.61	480700.0	14278301.5	287
2015-04-21	29.9	30.0	29.4	29.7	-0.32	-1.07	599769.0	17841091.4	424
2015-04-20	29.9	30.4	29.6	30.02	0.33	1.11	1867371.0	56168269.3	1261
2015-04-19	29.9	30.4	29.5	29.69	0.28	0.95	1105315.0	32921766.3	630
2015-04-16	29.6	29.9	29.3	29.41	0.58	2.01	672337.0	19897405.3	361
2015-04-15	28.4	29.0	28.4	28.83	0.7	2.49	550936.0	15849153.9	345
2015-04-14	28.6	28.9	28.0	28.13	-0.48	-1.68	458449.0	12986057.8	248
2015-04-13	28.6	29.1	28.4	28.61	-0.03	-0.1	559362.0	15997846.1	320
2015-04-12	28.5	28.9	28.2	28.64	0.39	1.38	239835.0	6873294.3	189
2015-04-09	28.1	28.5	27.8	28.25	0.22	0.78	174833.0	4909762.1	138
2015-04-08	28.3	29.2	27.9	28.03	-0.11	-0.39	513821.0	14678085.8	349
2015-04-07	27.9	28.7	27.5	28.14	0.45	1.63	193626.0	5411119.9	205
2015-04-06	27.9	28.0	27.5	27.69	-0.03	-0.11	45821.0	1270921.1	72
2015-04-05	27.8	28.4	27.2	27.72	-0.11	-0.4	132634.0	3651844.6	96
2015-04-02	28.6	28.7	27.6	27.83	-0.53	-1.87	119906.0	3374416.8	126
2015-04-01	28.6	28.6	28.1	28.36	0.03	0.11	108139.0	3070999.5	116
2015-03-31	29.1	29.2	28.2	28.33	-0.47	-1.63	120336.0	3435027.8	131
2015-03-30	29.4	29.5	28.6	28.8	-0.38	-1.3	192162.0	5607337.6	161
2015-03-29	29.0	29.5	28.6	29.18	1.04	3.7	280436.0	8134859.9	256
2015-03-26	26.0	28.4	26.0	28.14	0.12	0.43	273668.0	7519011.2	246
2015-03-25	29.8	29.9	27.9	28.02	-1.72	-5.78	449343.0	12915900.3	326
2015-03-24	30.2	30.8	29.6	29.74	-0.73	-2.4	403572.0	12089504.3	369
2015-03-23	30.8	31.0	30.4	30.47	-0.42	-1.36	257600.0	7892262.7	267
2015-03-22	30.2	31.5	30.1	30.89	1.09	3.66	522047.0	16070043.8	431
2015-03-19	30.0	30.0	28.7	29.8	0.36	1.22	258111.0	7627673.8	229
2015-03-18	29.5	29.7	28.5	29.44	0.02	0.07	498104.0	14525278.6	269
2015-03-17	30.4	30.4	29.2	29.42	-0.96	-3.16	561850.0	16708051.9	454
2015-03-16	31.5	31.5	30.2	30.38	-1.11	-3.52	363533.0	11225783.2	359
2015-03-15	31.8	32.0	31.4	31.49	-0.41	-1.29	217200.0	6881956.8	211
2015-03-12	32.3	32.5	31.7	31.9	-0.26	-0.81	201338.0	6466242.5	244
2015-03-11	32.3	32.3	32.0	32.16	-0.21	-0.65	152500.0	4900688.4	167
2015-03-10	32.2	32.4	31.9	32.37	0.14	0.43	216566.0	6970983.9	261
2015-03-09	33.1	33.6	31.9	32.23	-0.83	-2.51	617029.0	20183731.9	593
2015-03-08	32.2	33.3	31.8	33.06	0.93	2.89	593922.0	19244829.4	563
2015-03-05	32.3	32.3	32.0	32.13	-0.11	-0.34	193007.0	6211708.1	205
2015-03-04	32.6	32.7	32.1	32.24	-0.42	-1.29	210845.0	6833676.0	221
2015-03-03	32.6	33.0	32.4	32.66	-0.04	-0.12	180428.0	5907423.0	193
2015-03-02	33.0	33.0	32.5	32.7	-0.16	-0.49	87323.0	2856657.1	104
2015-03-01	33.5	33.5	32.7	32.86	-0.4	-1.2	218144.0	7191528.3	253
2015-02-26	33.1	33.8	33.1	33.26	-0.1	-0.3	125848.0	4206019.5	165
2015-02-25	33.7	34.1	33.0	33.36	-0.59	-1.74	382951.0	12816226.5	397
2015-02-24	33.4	34.6	33.4	33.95	-0.02	-0.06	477148.0	16208239.7	460
2015-02-23	32.5	35.0	32.5	33.97	1.14	3.47	725233.0	24590032.7	522
2015-02-22	33.3	33.5	32.4	32.83	-0.37	-1.11	341549.0	11272605.7	328
2015-02-19	34.5	34.7	33.1	33.2	-1.15	-3.35	905127.0	30605307.3	855
2015-02-18	33.0	34.9	32.6	34.35	1.47	4.47	813170.0	27407352.8	532
2015-02-17	32.6	33.9	32.2	32.88	0.77	2.4	1353864.0	44851953.8	909
2015-02-16	31.3	32.5	30.9	32.11	0.78	2.49	919256.0	29142353.8	601
2015-02-15	29.7	31.8	29.7	31.33	2.12	7.26	890468.0	27469649.0	559
2015-02-12	29.1	29.9	29.0	29.21	0.57	1.99	319335.0	9408684.7	331
2015-02-11	29.6	30.2	28.2	28.64	-1.33	-4.44	454857.0	13351206.9	410
2015-02-10	30.0	30.6	29.5	29.97	-0.56	-1.83	668595.0	20097165.1	683
2015-02-09	28.1	30.7	28.1	30.53	2.58	9.23	2544281.0	75603784.1	1456
2015-02-08	27.8	28.1	27.8	27.95	0.34	1.23	204347.0	5701723.7	215
2015-02-05	27.7	28.0	27.5	27.61	-0.33	-1.18	334397.0	9264147.5	241
2015-02-04	28.2	28.5	27.9	27.94	-0.19	-0.68	159384.0	4485201.1	174
2015-02-03	28.4	28.8	27.9	28.13	0.19	0.68	458878.0	13030172.4	379
2015-02-02	27.5	28.2	27.3	27.94	0.45	1.64	343529.0	9516678.3	303
2015-02-01	27.9	28.4	27.4	27.49	0.14	0.51	507965.0	14208734.1	402
2015-01-29	27.0	27.5	27.0	27.35	0.31	1.15	128731.0	3508546.5	144
2015-01-28	26.4	28.0	26.4	27.04	0.72	2.74	529961.0	14499401.6	445
2015-01-27	25.8	26.4	25.8	26.32	0.64	2.49	185014.0	4823821.9	160
2015-01-26	25.1	26.0	25.0	25.68	0.76	3.05	198031.0	5013682.9	203
2015-01-22	24.1	25.0	24.1	24.92	0.3	1.22	129672.0	3200773.85	123
2015-01-21	25.0	25.0	24.6	24.62	-0.87	-3.41	158634.0	3943064.45	187
2015-01-20	25.1	25.8	25.1	25.49	-0.04	-0.16	106809.0	2728811.2	117
2015-01-19	26.1	26.2	25.5	25.53	-0.41	-1.58	121682.0	3144243.5	171
2015-01-18	25.0	26.1	25.0	25.94	1.01	4.05	133858.0	3424155.1	162
2015-01-15	25.3	25.6	24.9	24.93	-0.25	-0.99	153935.0	3879965.9	162
2015-01-14	25.3	25.6	25.1	25.18	0.08	0.32	159827.0	4064564.5	153
2015-01-13	24.2	25.2	24.1	25.1	0.12	0.48	142443.0	3545060.15	182
2015-01-12	25.2	25.5	24.9	24.98	-0.32	-1.26	243312.0	6140464.5	245
2015-01-11	25.0	25.4	24.7	25.3	0.53	2.14	169235.0	4241554.95	149
2015-01-08	24.7	25.1	24.5	24.77	0.49	2.02	394286.0	9781627.7	319
2015-01-07	24.4	24.7	23.85	24.28	0.12	0.5	1039243.0	25201132.9	678
2015-01-06	23.7	24.2	23.5	24.16	-0.45	-1.83	126098.0	3009911.9	141
2015-01-05	23.8	26.0	23.8	24.61	-0.09	-0.36	383890.0	9643764.2	474
2015-01-04	24.7	25.0	24.6	24.7	0.12	0.49	93771.0	2324560.25	97
2015-01-01	24.45	24.95	24.2	24.58	0.54	2.25	114353.0	2816940.05	114
2014-12-31	25.0	25.4	23.2	24.04	-0.95	-3.8	201561.0	4856721.7	238
2014-12-30	25.8	26.2	24.9	24.99	-1.89	-7.03	296273.0	7563107.3	265
2014-12-29	27.7	27.8	26.6	26.88	-0.51	-1.86	381198.0	10459999.8	356
2014-12-28	26.5	28.0	26.3	27.39	0.97	3.67	532518.0	14614031.7	474
2014-12-25	25.9	26.5	25.8	26.42	0.38	1.46	325592.0	8507842.7	247
2014-12-24	25.8	27.0	25.8	26.04	0.45	1.76	531196.0	14025027.9	355
2014-12-23	25.0	25.8	25.0	25.59	0.43	1.71	312363.0	7909192.3	277
2014-12-22	25.0	25.6	24.8	25.16	0.01	0.04	357194.0	9002542.9	251
2014-12-21	26.0	26.2	24.6	25.15	0.0	0.0	331009.0	8339428.5	327
2014-12-18	24.0	25.3	24.0	25.15	2.08	9.02	307306.0	7630537.2	278
2014-12-17	21.5	23.3	21.15	23.07	1.57	7.3	162541.0	3575134.65	201
2014-12-16	23.5	23.5	21.15	21.5	-1.96	-8.35	198346.0	4297442.6	243
2014-12-15	26.1	26.5	23.25	23.46	-2.32	-9.0	102625.0	2560863.25	170
2014-12-14	26.1	26.7	25.1	25.78	-0.93	-3.48	114192.0	2948842.9	115
2014-12-11	27.0	27.0	26.3	26.71	-0.5	-1.84	120488.0	3207314.0	174
2014-12-10	28.5	28.5	27.1	27.21	-1.06	-3.75	136189.0	3768431.1	213
2014-12-09	27.0	28.3	27.0	28.27	-0.18	-0.63	168249.0	4631529.9	236
2014-12-08	29.4	29.4	28.4	28.45	-1.03	-3.49	199834.0	5795682.9	267
2014-12-07	29.2	29.6	29.0	29.48	0.21	0.72	216003.0	6343648.3	277
2014-12-04	28.9	29.4	28.9	29.27	0.34	1.18	204804.0	5971519.7	230
2014-12-03	28.6	29.0	28.5	28.93	0.3	1.05	86410.0	2484183.0	121
2014-12-02	29.0	29.2	28.6	28.63	0.03	0.1	109811.0	3179557.3	133
2014-12-01	28.0	29.0	28.0	28.6	0.24	0.85	221997.0	6339701.1	214
2014-11-30	29.2	29.2	28.2	28.36	-1.71	-5.69	211093.0	6058863.9	187
2014-11-27	29.5	30.3	29.5	30.07	0.26	0.87	174284.0	5195243.3	170
2014-11-26	30.6	30.6	29.5	29.81	-0.84	-2.74	282539.0	8444285.5	282
2014-11-25	30.8	31.0	30.6	30.65	-0.62	-1.98	201782.0	6216598.8	213
2014-11-24	31.8	31.9	31.2	31.27	-0.63	-1.97	173575.0	5482074.5	153
2014-11-23	31.9	32.0	31.7	31.9	0.3	0.95	174061.0	5558584.1	170
2014-11-20	31.5	32.0	31.5	31.6	0.15	0.48	67191.0	2132956.5	90
2014-11-19	31.8	31.8	31.4	31.45	0.14	0.45	122375.0	3856320.3	127
2014-11-18	31.0	31.6	30.9	31.31	0.48	1.56	117637.0	3687748.7	137
2014-11-17	31.8	31.9	30.8	30.83	-0.93	-2.93	484825.0	15129912.0	272
2014-11-16	32.3	32.3	31.7	31.76	-0.69	-2.13	220718.0	7068273.3	176
2014-11-13	32.6	32.7	32.3	32.45	-0.25	-0.76	212026.0	6898905.0	175
2014-11-12	32.7	32.9	32.5	32.7	0.07	0.21	121564.0	3979301.3	143
2014-11-11	32.6	33.0	32.4	32.63	-0.27	-0.82	190049.0	6206653.9	197
2014-11-10	32.5	33.0	32.4	32.9	0.44	1.36	349070.0	11415290.4	286
2014-11-09	32.3	32.5	31.9	32.46	0.25	0.78	177797.0	5715950.0	158
2014-11-06	32.4	32.5	31.9	32.21	0.11	0.34	337238.0	10824296.8	245
2014-11-05	31.7	32.3	31.6	32.1	0.15	0.47	224477.0	7155711.6	258
2014-11-04	32.9	33.6	31.7	31.95	-1.26	-3.79	619010.0	20315463.8	506
2014-11-03	32.7	33.4	32.7	33.21	0.55	1.68	224715.0	7444368.3	258
2014-11-02	32.6	32.8	32.4	32.66	0.73	2.29	268668.0	8770703.8	231
2014-10-30	31.6	32.2	31.5	31.93	0.03	0.09	335213.0	10668661.4	349
2014-10-29	33.1	33.3	31.7	31.9	-1.05	-3.19	739327.0	24086688.2	510
2014-10-28	33.0	33.1	32.0	32.95	-1.01	-2.97	1099320.0	35939773.4	765
2014-10-27	34.1	34.3	33.8	33.96	-0.11	-0.32	381413.0	12994632.0	319
2014-10-26	34.2	34.8	34.0	34.07	-0.13	-0.38	586458.0	20093773.7	479
2014-10-23	34.2	34.4	33.8	34.2	-0.85	-2.43	394360.0	13471929.4	392
2014-10-22	35.6	35.6	34.6	35.05	-0.33	-0.93	406080.0	14237963.4	341
2014-10-21	34.0	35.7	33.7	35.38	1.56	4.61	408561.0	14098125.3	338
2014-10-20	33.2	33.9	32.1	33.82	0.72	2.18	293599.0	9771137.0	303
2014-10-19	33.4	33.8	32.5	33.1	0.95	2.95	195103.0	6458306.3	168
2014-10-16	34.1	34.1	31.9	32.15	-2.15	-6.27	411788.0	13499644.5	331
2014-10-15	34.9	35.1	34.3	34.3	-0.93	-2.64	153018.0	5308712.0	160
2014-10-14	35.5	35.6	34.6	35.23	-0.37	-1.04	109974.0	3850863.1	157
2014-10-13	34.1	35.9	34.1	35.6	0.78	2.24	209915.0	7364014.8	189
2014-10-12	36.5	37.0	34.6	34.82	-2.95	-7.81	318321.0	11443668.5	363
2014-10-02	37.8	37.8	37.1	37.77	-0.1	-0.26	196290.0	7396302.1	206
2014-10-01	38.2	38.4	37.8	37.87	-0.14	-0.37	387357.0	14754821.0	284
2014-09-30	38.4	38.5	37.8	38.01	0.08	0.21	482953.0	18395105.6	410
2014-09-29	37.0	38.2	36.7	37.93	1.22	3.32	749416.0	28208831.0	635
2014-09-28	37.0	37.2	36.3	36.71	-0.09	-0.24	210321.0	7701935.1	234
2014-09-25	37.3	37.3	36.7	36.8	-0.17	-0.46	207197.0	7658198.9	205
2014-09-24	38.0	38.0	36.1	36.97	-1.02	-2.68	591546.0	22004308.8	531
2014-09-22	37.9	38.4	37.8	37.99	-0.14	-0.37	401287.0	15260809.9	385
2014-09-21	38.1	38.6	37.9	38.13	0.18	0.47	611302.0	23420058.9	453
2014-09-18	38.1	38.3	37.9	37.95	-0.12	-0.32	259647.0	9882519.2	214
2014-09-17	38.2	38.3	37.9	38.07	0.02	0.05	309228.0	11771132.7	257
2014-09-16	38.0	38.1	37.7	38.05	0.09	0.24	569045.0	21566695.3	381
2014-09-15	38.2	38.5	37.6	37.96	-0.21	-0.55	378820.0	14417925.0	384
2014-09-14	38.8	38.8	38.1	38.17	-0.49	-1.27	508309.0	19501459.5	423
2014-09-11	39.1	39.2	38.3	38.66	-0.56	-1.43	593364.0	23100307.8	496
2014-09-10	39.7	39.8	39.1	39.22	-0.3	-0.76	836516.0	32931196.1	585
2014-09-09	39.1	39.7	39.0	39.52	0.37	0.95	692406.0	27243793.4	452
2014-09-08	39.2	39.3	38.8	39.15	-0.05	-0.13	492229.0	19220186.6	361
2014-09-07	39.4	39.4	39.0	39.2	-0.18	-0.46	286432.0	11218482.1	315
2014-09-04	39.5	39.5	39.0	39.38	0.02	0.05	725721.0	28528641.4	662
2014-09-03	39.0	39.5	38.6	39.36	0.14	0.36	729766.0	28533229.2	674
2014-09-02	39.5	39.7	39.0	39.22	0.0	0.0	1072072.0	42177525.6	889
2014-09-01	39.0	39.4	38.7	39.22	0.72	1.87	1715905.0	66952834.4	1083
2014-08-31	38.5	38.6	38.3	38.5	-0.07	-0.18	438052.0	16855846.6	386
2014-08-28	38.9	38.9	38.2	38.57	-0.18	-0.46	949176.0	36602246.5	749
2014-08-27	38.4	38.8	38.0	38.75	0.16	0.41	1061327.0	40699949.7	785
2014-08-26	37.9	38.7	37.7	38.59	0.5	1.31	983261.0	37697954.0	782
2014-08-25	38.4	38.5	36.0	38.09	-0.06	-0.16	1297112.0	48915948.0	1052
2014-08-24	37.3	38.4	37.2	38.15	0.95	2.55	1581606.0	60074450.5	1038
2014-08-21	37.4	37.4	37.1	37.2	-0.04	-0.11	91206.0	3391228.9	114
2014-08-20	37.0	37.5	37.0	37.24	0.16	0.43	462905.0	17233125.1	282
2014-08-19	37.0	37.2	36.9	37.08	0.08	0.22	185586.0	6869593.1	160
2014-08-18	37.0	37.2	37.0	37.0	0.0	0.0	183178.0	6793596.2	169
2014-08-17	37.0	37.3	37.0	37.0	-0.05	-0.13	232336.0	8629540.1	196
2014-08-14	37.2	37.8	36.9	37.05	0.1	0.27	796953.0	29734704.2	541
2014-08-13	37.2	37.3	36.7	36.95	-0.19	-0.51	235091.0	8688782.5	271
2014-08-12	37.1	37.6	37.0	37.14	0.13	0.35	1042508.0	38941335.0	600
2014-08-11	36.3	37.3	35.9	37.01	1.03	2.86	1469094.0	54160403.9	994
2014-08-10	35.7	36.4	35.7	35.98	0.37	1.04	346445.0	12492536.2	326
2014-08-07	35.4	35.7	35.2	35.61	0.42	1.19	313801.0	11113457.0	283
2014-08-06	34.9	35.2	34.7	35.19	0.36	1.03	186658.0	6541972.9	190
2014-08-05	35.0	35.4	34.8	34.83	0.03	0.09	592275.0	20736727.2	492
2014-08-04	34.6	34.9	34.5	34.8	0.3	0.87	246752.0	8558093.2	251
2014-08-03	34.7	35.0	34.4	34.5	-0.25	-0.72	721424.0	25014645.5	351
2014-07-24	35.2	35.4	34.5	34.75	-0.5	-1.42	573900.0	20046781.9	375
2014-07-23	35.3	36.0	35.2	35.25	-0.06	-0.17	308983.0	10974813.3	294
2014-07-22	35.1	35.4	34.8	35.31	0.32	0.91	378481.0	13243681.1	254
2014-07-21	34.9	35.0	34.7	34.99	0.15	0.43	80605.0	2810211.1	81
2014-07-20	34.4	35.1	34.4	34.84	0.61	1.78	189474.0	6594760.8	186
2014-07-17	34.7	34.7	34.2	34.23	-0.49	-1.41	111769.0	3843571.0	106
2014-07-16	34.6	34.8	34.5	34.72	-0.08	-0.23	54011.0	1870296.4	57
2014-07-15	34.6	34.9	34.6	34.8	0.21	0.61	74237.0	2580978.3	91
2014-07-14	34.4	34.6	34.0	34.59	0.03	0.09	140264.0	4813199.0	135
2014-07-13	34.8	34.8	34.5	34.56	-0.24	-0.69	71301.0	2466435.7	92
2014-07-10	35.1	35.2	34.8	34.8	-0.21	-0.6	96047.0	3357863.4	107
2014-07-09	35.0	35.2	34.8	35.01	0.1	0.29	81421.0	2846839.7	152
2014-07-08	34.5	35.2	34.4	34.91	0.4	1.16	207486.0	7239313.9	218
2014-07-07	34.4	34.6	34.3	34.51	0.1	0.29	105758.0	3648001.5	114
2014-07-06	34.3	34.5	34.2	34.41	-0.03	-0.09	160556.0	5515255.9	186
2014-07-03	34.8	34.8	34.4	34.44	-0.31	-0.89	214533.0	7417431.2	205
2014-07-02	34.2	34.9	34.2	34.75	0.65	1.91	192384.0	6641090.9	237
2014-07-01	34.1	34.2	33.7	34.1	0.41	1.22	208021.0	7069885.4	179
2014-06-30	34.0	34.5	33.6	33.69	0.22	0.66	458669.0	15639805.5	463
2014-06-29	33.7	33.8	33.3	33.47	-0.38	-1.12	272264.0	9110763.1	238
2014-06-26	34.0	34.2	33.8	33.85	-0.29	-0.85	277646.0	9447579.4	228
2014-06-25	34.2	34.8	33.7	34.14	0.14	0.41	392353.0	13441043.7	348
2014-06-24	34.6	34.7	33.5	34.0	-0.67	-1.93	394474.0	13309037.1	390
2014-06-23	35.6	35.6	34.5	34.67	-1.33	-3.69	253545.0	8882078.8	245
2014-06-22	36.6	36.6	35.6	36.0	-0.6	-1.64	170798.0	6204583.3	226
2014-06-19	36.7	36.7	36.4	36.6	-0.17	-0.46	64334.0	2352936.0	86
2014-06-18	36.7	37.2	36.7	36.77	-0.08	-0.22	153663.0	5658448.6	159
2014-06-17	36.1	37.0	36.1	36.85	0.55	1.52	198779.0	7281737.2	236
2014-06-16	37.2	37.4	36.2	36.3	-0.74	-2.0	164744.0	6079691.5	190
2014-06-15	37.0	37.1	36.6	37.04	0.03	0.08	162940.0	6006906.2	201
2014-06-12	36.7	37.4	36.7	37.01	0.26	0.71	226029.0	8397142.8	257
2014-06-11	36.5	37.3	36.4	36.75	0.2	0.55	341730.0	12627507.6	387
2014-06-10	36.6	36.9	36.2	36.55	-0.31	-0.84	182171.0	6655344.7	208
2014-06-09	36.7	36.9	36.6	36.86	0.26	0.71	64905.0	2386416.8	109
2014-06-08	36.8	36.9	36.4	36.6	-0.27	-0.73	182327.0	6671585.2	184
2014-06-05	37.1	37.1	36.7	36.87	-0.16	-0.43	95819.0	3531777.0	134
2014-06-04	37.0	37.1	36.8	37.03	0.13	0.35	99431.0	3667435.9	124
2014-06-03	37.0	37.0	36.7	36.9	-0.09	-0.24	137312.0	5068680.1	138
2014-06-02	37.2	37.2	36.7	36.99	0.02	0.05	210824.0	7775792.1	233
2014-06-01	37.3	37.3	36.9	36.97	-0.07	-0.19	1187640.0	43340581.7	230
2014-05-29	37.1	37.7	37.0	37.04	-0.16	-0.43	255086.0	9500771.4	252
2014-05-28	37.2	37.5	37.1	37.2	-0.11	-0.29	166512.0	6205050.7	148
2014-05-27	37.5	37.7	37.3	37.31	-0.13	-0.35	245904.0	9216386.6	210
2014-05-26	37.8	37.9	37.3	37.44	-0.06	-0.16	217579.0	8163471.9	203
2014-05-25	37.0	38.0	37.0	37.5	0.29	0.78	148739.0	5593848.1	162
2014-05-22	37.2	38.1	37.0	37.21	0.19	0.51	358602.0	13466130.3	348
2014-05-21	37.0	37.4	36.9	37.02	-0.11	-0.3	265359.0	9835851.4	249
2014-05-20	37.5	37.7	37.0	37.13	-0.34	-0.91	235428.0	8769711.1	235
2014-05-19	38.1	38.1	36.7	37.47	-0.59	-1.55	271596.0	10169270.2	290
2014-05-18	38.0	38.3	37.9	38.06	-0.1	-0.26	133274.0	5076249.2	178
2014-05-15	38.4	38.6	38.1	38.16	-0.24	-0.62	212556.0	8137339.3	247
2014-05-14	38.9	38.9	38.2	38.4	-0.42	-1.08	210755.0	8120799.8	211
2014-05-13	39.1	39.2	38.7	38.82	-0.04	-0.1	238193.0	9265031.1	302
2014-05-12	39.7	39.7	38.8	38.86	-0.47	-1.2	581627.0	22717754.9	502
2014-05-11	38.2	39.6	38.2	39.33	1.59	4.21	1301696.0	50776740.3	1029
2014-05-08	36.9	38.7	36.9	37.74	0.94	2.55	951487.0	36066833.1	882
2014-05-07	36.8	37.0	36.7	36.8	0.03	0.08	202444.0	7453269.3	242
2014-05-06	37.1	37.2	36.7	36.77	-0.28	-0.76	272045.0	10057469.8	258
2014-05-05	37.0	37.3	36.8	37.05	0.09	0.24	428264.0	15860030.9	319
2014-05-04	37.5	37.6	36.9	36.96	-0.44	-1.18	558175.0	20700522.3	438
2014-05-01	37.7	37.9	37.3	37.4	-0.15	-0.4	296889.0	11188230.7	289
2014-04-30	37.5	37.7	37.3	37.55	-0.06	-0.16	116877.0	4376566.6	168
2014-04-29	37.9	38.1	37.4	37.61	-0.19	-0.5	202850.0	7672407.4	190
2014-04-28	37.4	38.0	37.4	37.8	0.48	1.29	162915.0	6145760.3	205
2014-04-27	37.3	37.5	37.2	37.32	0.0	0.0	134284.0	5010853.9	147
2014-04-24	37.6	37.8	37.3	37.32	-0.33	-0.88	134575.0	5040640.8	169
2014-04-23	38.1	38.2	37.6	37.65	-0.39	-1.03	199185.0	7546406.0	261
2014-04-22	38.8	38.8	38.0	38.04	-0.97	-2.49	297514.0	11352513.0	382
2014-04-21	40.1	40.1	39.0	39.01	-1.01	-2.52	230389.0	9032179.2	249
2014-04-20	39.5	41.0	39.5	40.02	0.01	0.02	485307.0	19470671.0	422
2014-04-17	39.5	40.2	39.1	40.01	0.41	1.04	135619.0	5355927.4	170
2014-04-16	40.0	40.3	39.2	39.6	-0.72	-1.79	121438.0	4830188.1	197
2014-04-15	41.2	41.3	39.0	40.32	-0.67	-1.63	445707.0	17957562.7	569
2014-04-14	38.8	41.3	38.8	40.99	2.33	6.03	708676.0	28643077.3	671
2014-04-13	37.7	39.1	37.0	38.66	1.06	2.82	240107.0	9235922.7	296
2014-04-10	37.3	37.8	37.1	37.6	0.5	1.35	267108.0	10016518.9	199
2014-04-09	37.0	38.1	36.7	37.1	0.1	0.27	399437.0	14962953.7	325
2014-04-08	36.9	37.1	36.7	37.0	0.2	0.54	159934.0	5898782.1	134
2014-04-07	37.1	37.1	36.5	36.8	0.0	0.0	218954.0	8025840.0	168
2014-04-06	37.2	37.3	36.6	36.8	-0.4	-1.08	179366.0	6626377.4	141
2014-04-03	37.1	37.7	37.1	37.2	0.1	0.27	189955.0	7100698.8	224
2014-04-02	37.0	37.1	37.0	37.1	-0.1	-0.27	83721.0	3100312.5	87
2014-04-01	36.9	37.2	36.9	37.2	-0.3	-0.8	89948.0	3332611.1	112
2014-03-31	37.1	37.5	36.9	37.5	0.5	1.35	112698.0	4180046.7	151
2014-03-30	37.7	37.7	36.9	37.0	-0.6	-1.6	128057.0	4765545.7	158
2014-03-27	37.8	37.8	37.6	37.6	-0.1	-0.27	75705.0	2850230.6	65
2014-03-26	38.0	38.0	37.7	37.7	-0.4	-1.05	107955.0	4080269.0	57
2014-03-25	38.1	38.2	37.8	38.1	0.1	0.26	93160.0	3530593.3	69
2014-03-24	37.8	38.2	37.6	38.0	0.1	0.26	83833.0	3173920.0	75
2014-03-23	37.8	38.0	37.6	37.9	0.1	0.26	99468.0	3758950.4	93
2014-03-20	38.5	38.5	37.6	37.8	-0.4	-1.05	70875.0	2682336.7	104
2014-03-19	38.2	38.5	37.9	38.2	0.0	0.0	128595.0	4909796.6	130
2014-03-18	37.8	38.2	37.6	38.2	0.5	1.33	107407.0	4065159.6	106
2014-03-17	37.9	38.2	37.7	37.7	-0.2	-0.53	41914.0	1587785.3	84
2014-03-16	38.0	38.0	37.5	37.9	-0.1	-0.26	27659.0	1042768.2	83
2014-03-13	38.1	38.3	38.0	38.0	-0.3	-0.78	67236.0	2562158.7	68
2014-03-12	38.2	38.3	37.8	38.3	0.0	0.0	45234.0	1722518.2	71
2014-03-11	38.5	38.6	38.0	38.3	-0.2	-0.52	104404.0	3984565.4	94
2014-03-10	38.5	38.9	38.0	38.5	0.0	0.0	347927.0	13451016.6	203
2014-03-09	37.2	38.7	37.2	38.5	1.0	2.67	163832.0	6231889.7	207
2014-03-06	37.2	37.6	37.1	37.5	0.5	1.35	243035.0	9083338.4	166
2014-03-05	38.2	38.6	36.0	37.0	-1.1	-2.89	436535.0	16469976.5	318
2014-03-04	36.0	38.2	36.0	38.1	2.3	6.42	243632.0	9064876.7	236
2014-03-03	37.0	37.3	35.5	35.8	-1.2	-3.24	363552.0	13288782.5	238
2014-03-02	38.0	38.0	37.0	37.0	-0.8	-2.12	104345.0	3918115.4	132
2014-02-27	38.0	38.1	37.8	37.8	-0.1	-0.26	24170.0	917087.5	45
2014-02-26	38.0	38.5	37.9	37.9	-0.1	-0.26	76311.0	2909891.3	104
2014-02-25	38.1	38.1	37.8	38.0	-0.1	-0.26	71631.0	2717236.8	96
2014-02-24	38.4	38.5	38.1	38.1	-0.1	-0.26	36868.0	1411285.6	81
2014-02-23	38.4	38.5	38.0	38.2	-0.2	-0.52	86160.0	3299196.3	129
2014-02-20	36.8	38.5	36.8	38.4	1.6	4.35	463581.0	17551929.4	363
2014-02-19	36.4	37.0	36.0	36.8	0.3	0.82	264836.0	9679169.3	284
2014-02-18	36.9	36.9	36.5	36.5	-0.1	-0.27	87373.0	3202004.6	106
2014-02-17	37.0	37.0	36.3	36.6	-0.4	-1.08	218668.0	8002505.2	218
2014-02-16	37.4	37.5	36.6	37.0	-0.5	-1.33	396390.0	14675753.4	319
2014-02-13	37.4	37.7	37.2	37.5	0.3	0.81	136639.0	5124348.9	183
2014-02-12	37.2	38.2	37.1	37.2	-0.1	-0.27	227603.0	8596407.5	309
2014-02-11	36.9	38.2	36.9	37.3	0.6	1.63	419126.0	15761625.9	394
2014-02-10	37.4	38.0	36.7	36.7	-0.7	-1.87	464712.0	17348312.6	369
2014-02-09	36.5	37.5	36.3	37.4	1.0	2.75	413789.0	15267161.5	270
2014-02-06	36.1	36.7	35.9	36.4	0.4	1.11	231455.0	8412464.7	178
2014-02-05	35.5	36.0	35.4	36.0	0.4	1.12	232638.0	8330601.2	125
2014-02-04	35.0	35.8	35.0	35.6	-0.1	-0.28	147734.0	5226044.1	171
2014-02-03	35.1	36.0	35.1	35.7	0.6	1.71	206324.0	7350631.6	298
2014-02-02	33.6	36.3	33.4	35.1	1.8	5.41	609502.0	21422145.7	571
2014-01-30	31.3	33.5	31.3	33.3	1.4	4.39	740832.0	24395819.1	474
2014-01-29	31.6	32.2	31.5	31.9	0.4	1.27	181063.0	5782589.5	187
2014-01-28	31.3	31.6	31.3	31.5	0.5	1.61	193957.0	6096397.1	211
2014-01-27	33.2	33.3	30.9	31.0	-2.1	-6.34	940637.0	29906067.2	522
2014-01-26	34.2	34.2	32.8	33.1	-1.2	-3.5	573121.0	19205576.0	274
2014-01-23	34.3	34.5	34.2	34.3	-0.1	-0.29	45390.0	1561723.4	59
2014-01-22	34.2	34.8	34.0	34.4	0.2	0.58	93239.0	3199819.3	115
2014-01-21	34.4	34.4	34.0	34.2	-0.2	-0.58	48986.0	1673169.0	72
2014-01-20	34.8	34.8	34.3	34.4	-0.5	-1.43	66652.0	2300983.6	88
2014-01-19	34.9	34.9	34.5	34.9	0.0	0.0	98489.0	3414453.8	90
2014-01-16	36.1	36.1	34.8	34.9	-1.3	-3.59	260870.0	9184912.1	228
2014-01-15	36.5	36.5	36.2	36.2	-0.5	-1.36	60597.0	2200300.2	85
2014-01-14	36.5	36.8	36.5	36.7	0.3	0.82	25283.0	926892.4	42
2014-01-13	36.5	36.5	36.3	36.4	-0.4	-1.09	44480.0	1619760.9	61
2014-01-12	37.0	37.0	36.5	36.8	-0.1	-0.27	125948.0	4648518.1	110
2014-01-09	36.4	36.9	36.1	36.9	0.7	1.93	146956.0	5379001.6	156
2014-01-08	35.8	36.5	35.8	36.2	0.2	0.56	137441.0	4972948.3	101
2014-01-07	35.9	36.2	35.7	36.0	0.0	0.0	66432.0	2391655.9	95
2014-01-06	36.7	36.9	35.9	36.0	-0.7	-1.91	153384.0	5557041.5	156
2014-01-05	35.6	36.9	35.6	36.7	1.2	3.38	594527.0	21675574.3	302
2014-01-02	35.6	35.9	34.4	35.5	-0.4	-1.11	309252.0	10854241.3	178
2014-01-01	35.5	36.3	35.5	35.9	0.4	1.13	181395.0	6534046.5	109
2013-12-31	35.7	36.2	35.4	35.5	0.5	1.43	194741.0	6980157.7	177
2013-12-30	34.6	35.2	34.3	35.0	0.5	1.45	49105.0	1708434.3	71
2013-12-29	34.4	34.6	34.3	34.5	0.3	0.88	190125.0	6551826.6	91
2013-12-26	34.0	34.4	33.8	34.2	0.2	0.59	119061.0	4051502.3	107
2013-12-25	34.8	34.8	34.0	34.0	-0.5	-1.45	77390.0	2652077.4	127
2013-12-24	35.6	35.6	34.5	34.5	-1.0	-2.82	67137.0	2358442.1	103
2013-12-23	35.9	35.9	35.5	35.5	-0.4	-1.11	78037.0	2778086.1	53
2013-12-22	35.5	36.0	35.5	35.9	0.5	1.41	136126.0	4881955.1	114
2013-12-19	35.8	36.2	35.3	35.4	-0.6	-1.67	181208.0	6488757.8	152
2013-12-18	35.6	36.5	35.6	36.0	0.3	0.84	396634.0	14326697.0	227
2013-12-17	35.8	36.0	35.6	35.7	-0.1	-0.28	19795.0	708841.7	39
2013-12-16	36.3	36.3	35.6	35.8	-0.2	-0.56	53489.0	1922296.2	67
2013-12-15	35.4	36.4	35.4	36.0	0.6	1.69	138474.0	4995110.0	123
2013-12-12	36.0	36.0	35.4	35.4	-0.9	-2.48	174406.0	6239846.5	133
2013-12-11	35.0	36.6	35.0	36.3	0.9	2.54	729259.0	26286283.7	406
2013-12-10	35.3	35.9	35.1	35.4	0.1	0.28	279541.0	9917767.0	177
2013-12-09	35.6	36.0	35.3	35.3	-0.4	-1.12	166735.0	5920778.0	224
2013-12-08	35.5	35.9	34.9	35.7	0.3	0.85	363015.0	12818629.6	251
2013-12-05	34.1	35.4	34.0	35.4	1.2	3.51	318295.0	11123006.1	242
2013-12-04	34.8	35.1	34.0	34.2	-0.5	-1.44	283794.0	9762766.8	283
2013-12-03	34.9	35.4	34.0	34.7	0.0	0.0	755817.0	26506799.3	377
2013-12-02	33.9	34.9	33.6	34.7	1.3	3.89	674536.0	23147702.9	329
2013-12-01	33.1	33.7	33.0	33.4	0.4	1.21	291843.0	9697234.5	174
2013-11-28	32.8	33.4	32.6	33.0	0.1	0.3	356080.0	11805015.8	159
2013-11-27	32.7	33.0	32.7	32.9	0.2	0.61	53448.0	1758120.4	51
2013-11-26	32.8	33.0	32.5	32.7	0.3	0.93	358365.0	11754904.6	130
2013-11-25	32.7	32.7	32.4	32.4	-0.3	-0.92	88345.0	2875269.6	79
2013-11-24	33.0	33.3	32.6	32.7	-0.3	-0.91	342468.0	11301534.6	258
2013-11-21	33.2	33.2	32.4	33.0	0.0	0.0	340832.0	11167773.6	178
2013-11-20	32.0	33.1	32.0	33.0	1.0	3.13	540585.0	17745942.5	291
2013-11-19	32.0	32.2	32.0	32.0	-0.3	-0.93	91827.0	2943822.6	106
2013-11-18	32.0	32.7	31.7	32.3	0.3	0.94	347773.0	11249139.0	195
2013-11-17	31.8	32.2	31.7	32.0	0.3	0.95	276896.0	8863886.5	161
2013-11-14	31.0	32.0	31.0	31.7	0.5	1.6	344982.0	10916152.1	232
2013-11-13	30.9	31.2	30.8	31.2	0.3	0.97	176184.0	5465387.1	104
2013-11-12	31.0	31.4	30.9	30.9	-0.1	-0.32	424001.0	13187613.3	242
2013-11-11	31.0	31.5	30.9	31.0	0.0	0.0	421341.0	13111376.6	305
2013-11-10	30.3	31.2	30.2	31.0	0.7	2.31	452410.0	13888340.9	326
2013-11-07	30.3	30.4	30.1	30.3	0.2	0.66	124017.0	3753021.1	96
2013-11-06	30.2	30.3	30.1	30.1	0.0	0.0	233839.0	7067013.0	147
2013-11-05	30.1	30.3	30.0	30.1	0.0	0.0	165875.0	4996498.6	122
2013-11-04	30.1	30.4	30.0	30.1	0.1	0.33	242182.0	7314779.8	161
2013-11-03	30.0	30.5	29.9	30.0	0.0	0.0	652131.0	19707904.8	310
2013-10-31	30.0	30.2	29.9	30.0	-0.1	-0.33	114777.0	3442164.6	82
2013-10-30	30.4	30.7	30.0	30.1	0.2	0.67	502877.0	15163452.4	221
2013-10-29	29.8	29.9	29.7	29.9	-0.1	-0.33	124203.0	3697745.5	74
2013-10-28	30.2	30.2	29.7	30.0	-0.1	-0.33	298445.0	8923685.1	156
2013-10-27	30.3	30.3	30.0	30.1	0.0	0.0	342853.0	10340871.7	227
2013-10-24	30.1	30.3	30.0	30.1	0.0	0.0	160068.0	4822748.4	157
2013-10-23	29.6	30.2	29.4	30.1	0.3	1.01	177517.0	5306369.3	132
2013-10-22	30.3	30.6	29.5	29.8	-0.4	-1.32	285549.0	8619982.7	208
2013-10-21	29.8	30.4	29.5	30.2	0.6	2.03	178627.0	5349421.6	189
2013-10-20	29.8	29.9	29.6	29.6	0.2	0.68	201411.0	5998317.0	133
2013-10-10	29.5	29.6	29.3	29.4	-0.1	-0.34	126488.0	3725784.6	105
2013-10-09	29.4	29.8	29.3	29.5	0.0	0.0	261996.0	7762469.8	113
2013-10-08	29.3	29.9	29.2	29.5	0.3	1.03	242916.0	7175367.3	163
2013-10-07	29.2	29.9	29.0	29.2	0.0	0.0	179808.0	5294270.8	145
2013-10-06	29.7	29.8	28.9	29.2	-0.5	-1.68	333321.0	9711207.7	218
2013-10-03	30.1	30.1	29.7	29.7	-0.2	-0.67	73172.0	2185108.3	84
2013-10-02	30.2	30.3	29.8	29.9	-0.2	-0.66	109418.0	3286238.2	119
2013-10-01	29.9	30.3	29.8	30.1	0.1	0.33	194603.0	5853769.0	155
2013-09-30	30.3	30.3	29.9	30.0	-0.1	-0.33	263031.0	7898297.0	156
2013-09-29	29.8	30.5	29.5	30.1	0.3	1.01	170690.0	5141705.1	193
2013-09-26	30.5	30.7	29.8	29.8	-0.9	-2.93	488351.0	14757671.2	333
2013-09-25	29.9	31.0	29.8	30.7	0.8	2.68	1131671.0	34477038.5	580
2013-09-24	28.7	30.0	28.7	29.9	1.3	4.55	1491784.0	44135841.7	593
2013-09-19	29.0	29.1	28.6	28.6	-0.1	-0.35	282521.0	8143753.5	172
2013-09-18	28.5	29.1	28.4	28.7	0.1	0.35	551605.0	15929971.9	350
2013-09-17	28.4	28.6	28.0	28.6	0.3	1.06	467307.0	13232392.9	320
2013-09-16	28.0	28.4	27.9	28.3	0.4	1.43	368920.0	10411605.8	267
2013-09-15	28.3	28.5	27.8	27.9	0.0	0.0	972018.0	27355340.1	427
2013-09-12	27.3	28.1	27.3	27.9	0.6	2.2	616577.0	17112422.4	290
2013-09-11	27.0	28.0	26.6	27.3	0.3	1.11	464140.0	12680559.2	347
2013-09-10	26.7	27.3	26.7	27.0	0.9	3.45	531926.0	14389131.8	275
2013-09-09	26.0	26.1	25.6	26.1	0.1	0.38	199565.0	5144133.8	149
2013-09-08	26.5	26.7	25.7	26.0	-0.4	-1.52	193136.0	5064353.6	155
2013-09-05	26.4	26.6	26.0	26.4	-0.2	-0.75	88861.0	2338656.9	94
2013-09-04	26.7	26.8	26.5	26.6	-0.3	-1.12	86601.0	2305957.9	98
2013-09-03	27.3	27.4	26.7	26.9	-0.4	-1.47	129497.0	3506073.1	134
2013-09-02	27.4	27.4	27.0	27.3	0.0	0.0	157844.0	4302070.4	111
2013-09-01	27.3	27.5	27.2	27.3	0.4	1.49	142714.0	3904721.7	122
2013-08-29	27.3	27.5	26.8	26.9	-0.3	-1.1	212381.0	5756164.2	160
2013-08-28	26.5	27.5	26.2	27.2	0.5	1.87	157948.0	4267212.6	160
2013-08-27	28.1	28.2	26.2	26.7	-1.7	-5.99	789249.0	21906955.3	350
2013-08-26	28.4	28.8	28.2	28.4	0.1	0.35	177747.0	5060243.3	197
2013-08-25	29.0	29.1	28.1	28.3	-0.7	-2.41	372879.0	10680888.4	213
2013-08-22	29.0	29.0	28.8	29.0	-0.1	-0.34	148220.0	4289892.9	144
2013-08-21	28.8	29.1	28.8	29.1	0.2	0.69	200357.0	5796393.3	185
2013-08-20	29.0	29.2	28.8	28.9	0.0	0.0	175338.0	5078379.0	184
2013-08-19	28.8	29.1	28.8	28.9	-0.1	-0.34	218916.0	6336798.6	177
2013-08-18	29.1	29.3	28.8	29.0	0.1	0.35	371789.0	10790747.4	319
2013-08-15	28.3	29.8	28.1	28.9	0.7	2.48	1509902.0	43887866.7	709
2013-08-14	27.6	28.3	27.6	28.2	0.5	1.81	497914.0	13929787.6	327
2013-08-13	27.7	27.9	27.4	27.7	0.2	0.73	389037.0	10754129.3	200
2013-08-05	27.1	27.7	27.1	27.5	0.2	0.73	498592.0	13704372.5	284
2013-08-04	27.4	27.4	27.1	27.3	0.1	0.37	112198.0	3061095.7	93
2013-08-01	27.1	27.3	27.0	27.2	0.1	0.37	197348.0	5356670.3	157
2013-07-31	27.3	27.5	27.0	27.1	-0.1	-0.37	453996.0	12382098.4	272
2013-07-30	27.2	27.4	27.1	27.2	0.0	0.0	236217.0	6426992.4	172
2013-07-29	26.9	27.3	26.7	27.2	0.3	1.12	471631.0	12736529.3	217
2013-07-28	26.9	26.9	26.6	26.9	-0.1	-0.37	256055.0	6861101.5	178
2013-07-25	27.1	27.2	26.8	27.0	-0.2	-0.74	275973.0	7454922.9	213
2013-07-24	27.3	27.5	26.9	27.2	0.1	0.37	391799.0	10639580.9	278
2013-07-23	27.5	27.6	27.1	27.1	-0.4	-1.45	550906.0	15060202.2	280
2013-07-22	27.2	27.7	27.2	27.5	0.4	1.48	435543.0	11979191.0	302
2013-07-21	26.7	27.3	26.4	27.1	0.3	1.12	281579.0	7583711.3	229
2013-07-18	26.8	27.2	26.7	26.8	-0.9	-3.25	661300.0	17838515.9	440
2013-07-17	28.0	28.0	27.6	27.7	-0.2	-0.72	705429.0	19553719.3	440
2013-07-16	28.0	28.2	27.5	27.9	0.2	0.72	1088854.0	30399522.4	668
2013-07-15	27.7	28.5	27.7	27.7	0.1	0.36	2135272.0	59891990.8	1401
2013-07-14	27.0	27.7	26.8	27.6	0.7	2.6	886632.0	24163199.8	524
2013-07-11	27.1	27.6	26.8	26.9	-0.3	-1.1	1456431.0	39530078.4	807
2013-07-10	26.6	27.4	26.5	27.2	0.8	3.03	1086622.0	29414501.1	705
2013-07-09	26.7	26.9	26.3	26.4	-0.1	-0.38	453622.0	12058837.9	336
2013-07-08	27.5	27.6	26.4	26.5	-1.0	-3.64	1158707.0	31114364.0	542
2013-07-07	27.0	27.9	26.9	27.5	0.7	2.61	1048625.0	28866259.0	765
2013-07-04	26.7	26.9	26.6	26.8	0.3	1.13	239239.0	6401474.5	213
2013-07-03	26.5	26.7	26.3	26.5	-0.2	-0.75	329559.0	8730325.1	260
2013-07-02	27.1	27.1	26.5	26.7	-0.4	-1.48	593328.0	15933387.9	458
2013-07-01	26.2	27.2	26.2	27.1	1.2	4.63	1663587.0	44418415.4	911
2013-06-30	25.3	26.2	25.3	25.9	0.4	1.57	459369.0	11904326.3	281
2013-06-26	25.4	25.6	25.3	25.5	0.1	0.39	260998.0	6646786.0	180
2013-06-25	25.1	25.5	25.0	25.4	0.2	0.79	146416.0	3712598.4	117
2013-06-24	25.4	25.4	25.1	25.2	-0.1	-0.4	280336.0	7074792.1	148
2013-06-23	25.3	25.6	25.1	25.3	-0.1	-0.39	422053.0	10683155.8	244
2013-06-22	24.8	25.6	24.7	25.4	0.45	1.8	337038.0	8467998.65	253
2013-06-19	24.95	25.0	24.85	24.95	0.1	0.4	64896.0	1618634.75	87
2013-06-18	25.0	25.1	24.85	24.85	-0.15	-0.6	167301.0	4177333.6	175
2013-06-17	24.85	25.0	24.65	25.0	0.4	1.63	424970.0	10581273.75	320
2013-06-16	24.95	25.2	24.55	24.6	-0.4	-1.6	758530.0	18918937.85	526
2013-06-15	25.7	25.7	23.9	25.0	-1.0	-3.85	461911.0	11520768.7	304
2013-06-12	25.8	26.0	25.7	26.0	0.2	0.78	98934.0	2555734.7	84
2013-06-11	25.7	25.9	25.7	25.8	0.0	0.0	128302.0	3307958.4	119
2013-06-10	26.0	26.0	25.5	25.8	-0.2	-0.77	225117.0	5806477.1	171
2013-06-09	26.0	26.1	25.9	26.0	0.1	0.39	160845.0	4178991.3	128
2013-06-08	26.0	26.2	25.9	25.9	0.0	0.0	203843.0	5310838.4	159
2013-06-05	25.9	26.2	25.8	25.9	0.1	0.39	266871.0	6935156.7	160
2013-06-04	26.1	26.2	25.7	25.8	-0.3	-1.15	424741.0	11029066.5	312
2013-06-03	25.9	26.1	25.8	26.1	0.2	0.77	223567.0	5807857.7	172
2013-06-02	26.0	26.0	25.8	25.9	-0.1	-0.38	211260.0	5470626.1	212
2013-06-01	25.9	26.1	25.9	26.0	-0.1	-0.38	127835.0	3324415.4	150
2013-05-29	26.4	26.5	26.0	26.1	-0.3	-1.14	430898.0	11263827.4	279
2013-05-28	26.3	26.5	26.2	26.4	-0.1	-0.38	549231.0	14468199.3	342
2013-05-27	26.1	27.0	25.8	26.5	0.5	1.92	1243720.0	32847834.2	692
2013-05-26	26.2	26.3	25.9	26.0	-0.2	-0.76	223119.0	5812324.7	208
2013-05-25	26.2	26.3	26.1	26.2	-0.3	-1.13	113523.0	2973013.1	82
2013-05-22	26.3	26.5	26.1	26.5	0.1	0.38	198425.0	5199316.0	189
2013-05-21	26.3	26.4	26.2	26.4	0.0	0.0	113468.0	2986136.7	112
2013-05-20	26.3	26.4	26.0	26.4	0.1	0.38	148299.0	3892351.5	153
2013-05-19	26.3	26.4	26.0	26.3	0.0	0.0	295545.0	7755024.2	177
2013-05-18	26.5	26.5	25.9	26.3	0.2	0.77	293620.0	7661644.2	295
2013-05-15	26.3	26.4	25.2	26.1	-0.2	-0.76	204958.0	5273504.8	229
2013-05-14	26.7	26.8	26.3	26.3	-0.3	-1.13	104019.0	2758513.5	132
2013-05-13	26.7	26.7	26.1	26.6	-0.2	-0.75	146247.0	3872497.6	137
2013-05-12	27.0	27.0	26.8	26.8	-0.2	-0.74	81226.0	2181985.2	105
2013-05-11	27.0	27.1	26.9	27.0	0.1	0.37	86588.0	2338924.6	100
2013-05-08	26.9	27.1	26.9	26.9	0.1	0.37	97314.0	2628718.0	109
2013-05-07	27.0	27.2	26.7	26.8	-0.2	-0.74	103614.0	2786818.1	144
2013-05-06	27.1	27.2	26.9	27.0	0.0	0.0	214602.0	5799080.4	231
2013-05-05	27.7	27.8	27.0	27.0	-0.6	-2.17	458572.0	12495430.4	420
2013-05-04	27.0	28.0	26.8	27.6	0.8	2.99	600404.0	16459161.9	504
2013-05-01	27.0	27.1	26.8	26.8	-0.3	-1.11	154173.0	4146128.9	146
2013-04-30	26.8	27.2	26.8	27.1	0.4	1.5	388438.0	10463924.0	317
2013-04-29	26.8	26.8	26.6	26.7	0.1	0.38	111482.0	2979671.4	164
2013-04-28	26.9	26.9	26.4	26.6	-0.3	-1.12	183644.0	4888493.3	155
2013-04-27	27.0	27.1	26.7	26.9	0.0	0.0	192222.0	5158617.9	188
2013-04-24	27.0	27.1	26.7	26.9	-0.2	-0.74	190864.0	5134721.3	195
2013-04-23	27.2	27.2	26.9	27.1	-0.1	-0.37	276658.0	7476670.3	297
2013-04-22	26.4	27.5	26.4	27.2	1.0	3.82	1494060.0	40471660.7	1005
2013-04-21	25.9	26.2	25.8	26.2	0.3	1.16	297522.0	7739426.6	235
2013-04-20	26.1	26.1	25.6	25.9	0.0	0.0	197752.0	5101103.6	198
2013-04-17	25.7	26.2	25.5	25.9	0.4	1.57	378629.0	9789046.7	265
2013-04-16	25.5	25.6	25.4	25.5	0.0	0.0	146684.0	3740422.7	103
2013-04-15	25.8	25.8	25.5	25.5	-0.3	-1.16	132163.0	3395056.7	142
2013-04-14	25.8	26.0	25.7	25.8	-0.2	-0.77	219492.0	5662217.8	161
2013-04-13	26.3	26.3	26.0	26.0	-0.1	-0.38	203621.0	5316269.5	149
2013-04-10	26.1	26.6	26.0	26.1	0.1	0.38	269757.0	7073663.8	282
2013-04-09	25.6	26.4	25.4	26.0	0.5	1.96	698090.0	18153012.2	473
2013-04-08	25.3	25.7	25.1	25.5	0.2	0.79	297121.0	7541530.6	240
2013-04-07	25.2	25.4	25.2	25.3	0.0	0.0	98385.0	2493877.2	99
2013-04-06	25.3	25.5	25.2	25.3	-0.8	-3.07	274009.0	6939831.6	273
2013-04-03	26.2	26.4	26.1	26.1	0.0	0.0	400013.0	10499980.5	340
2013-04-02	25.7	26.1	25.5	26.1	0.5	1.95	153200.0	3950029.3	130
2013-04-01	25.6	25.8	25.6	25.6	-0.2	-0.78	63984.0	1643395.1	82
2013-03-31	25.7	25.8	25.5	25.8	0.2	0.78	66033.0	1698752.7	111
2013-03-30	25.6	25.9	25.4	25.6	-0.2	-0.78	122532.0	3138982.0	142
2013-03-27	25.7	26.0	25.6	25.8	0.0	0.0	106103.0	2736487.8	148
2013-03-26	25.8	26.2	25.7	25.8	0.0	0.0	234669.0	6089550.6	206
2013-03-25	25.6	25.9	25.5	25.8	0.3	1.18	176841.0	4550041.5	167
2013-03-24	25.7	25.8	25.5	25.5	0.0	0.0	297471.0	7648675.9	261
2013-03-23	25.4	25.5	25.3	25.5	0.1	0.39	185049.0	4708367.6	180
2013-03-20	25.3	25.4	25.2	25.4	0.0	0.0	153957.0	3897695.1	132
2013-03-19	25.3	25.4	25.3	25.4	0.1	0.4	92343.0	2343538.9	135
2013-03-18	25.5	25.5	25.2	25.3	-0.3	-1.17	195222.0	4945865.5	195
2013-03-17	25.5	25.8	25.4	25.6	0.2	0.79	198298.0	5078488.2	233
2013-03-16	25.5	25.8	25.3	25.4	0.0	0.0	337729.0	8630498.5	303
2013-03-13	25.3	25.5	25.2	25.4	0.3	1.2	80908.0	2053771.2	141
2013-03-12	25.4	25.6	25.1	25.1	-0.4	-1.57	194162.0	4929934.4	187
2013-03-11	25.5	25.7	25.3	25.5	-0.2	-0.78	237695.0	6054288.1	214
2013-03-10	25.5	25.7	25.2	25.7	0.2	0.78	134283.0	3412860.2	131
2013-03-09	25.3	25.9	25.3	25.5	0.3	1.19	362291.0	9261495.9	270
2013-03-06	25.3	25.7	25.2	25.2	-0.1	-0.4	169107.0	4282565.5	160
2013-03-05	25.5	25.8	25.0	25.3	0.2	0.8	154469.0	3947120.9	197
2013-03-04	25.3	25.5	25.0	25.1	-0.4	-1.57	167150.0	4207111.6	187
2013-03-03	25.8	26.2	25.1	25.5	-0.2	-0.78	289936.0	7442917.0	325
2013-03-02	25.7	26.6	25.5	25.7	0.3	1.18	523464.0	13655922.0	496
2013-02-27	25.4	25.8	25.3	25.4	0.2	0.79	208041.0	5325868.6	214
2013-02-26	25.9	25.9	25.2	25.2	-0.6	-2.33	282720.0	7232233.2	299
2013-02-25	24.6	25.8	24.6	25.8	1.2	4.88	1238979.0	31228095.35	879
2013-02-24	24.45	24.75	24.35	24.6	0.2	0.82	276736.0	6798088.35	205
2013-02-23	24.5	24.6	24.2	24.4	-0.1	-0.41	70132.0	1711633.35	94
2013-02-20	24.6	24.6	24.45	24.5	0.0	0.0	73160.0	1794563.3	87
2013-02-19	24.65	24.65	24.2	24.5	-0.1	-0.41	110541.0	2709428.55	147
2013-02-18	24.7	24.7	24.45	24.6	0.0	0.0	61902.0	1521146.4	88
2013-02-17	24.65	24.8	24.55	24.6	0.05	0.2	65675.0	1619552.8	106
2013-02-16	24.65	24.8	24.5	24.55	-0.1	-0.41	177501.0	4371127.55	177
2013-02-13	24.7	24.8	24.4	24.65	-0.1	-0.4	75188.0	1854796.65	119
2013-02-12	24.6	24.9	24.6	24.75	0.2	0.81	155765.0	3853528.25	214
2013-02-11	24.6	24.8	24.5	24.55	-0.05	-0.2	114306.0	2813534.15	152
2013-02-10	24.5	24.6	24.45	24.6	0.15	0.61	92273.0	2262639.4	117
2013-02-09	24.6	24.7	24.45	24.45	-0.15	-0.61	239840.0	5879511.9	232
2013-02-06	25.0	25.0	24.5	24.6	-0.25	-1.01	156655.0	3879776.0	195
2013-02-05	24.7	24.9	24.6	24.85	-0.05	-0.2	143162.0	3544974.9	172
2013-02-04	25.3	25.4	24.8	24.9	-0.4	-1.58	241445.0	6076296.55	193
2013-02-03	25.5	25.7	25.2	25.3	-0.4	-1.56	197889.0	5023487.7	186
2013-02-02	26.0	26.0	25.6	25.7	-0.3	-1.15	185906.0	4798112.9	180
2013-01-30	25.6	26.0	25.4	26.0	0.4	1.56	311664.0	8009610.6	276
2013-01-29	25.7	25.7	25.4	25.6	-0.1	-0.39	174845.0	4455315.9	211
2013-01-28	25.4	25.8	25.3	25.7	0.4	1.58	704859.0	18056241.0	502
2013-01-27	25.4	25.6	25.1	25.3	-0.1	-0.39	303618.0	7680046.3	252
2013-01-26	25.9	25.9	25.3	25.4	-0.3	-1.17	312388.0	7971523.6	269
2013-01-23	26.1	26.3	25.6	25.7	-0.6	-2.28	275027.0	7140343.9	232
2013-01-22	26.3	26.4	26.0	26.3	0.1	0.38	155489.0	4076411.8	120
2013-01-21	26.0	26.7	26.0	26.2	-0.1	-0.38	303817.0	8006358.3	252
2013-01-20	26.5	26.5	26.2	26.3	-0.2	-0.75	153363.0	4040939.5	125
2013-01-19	26.3	26.7	26.3	26.5	0.0	0.0	191586.0	5074892.3	165
2013-01-16	26.5	26.5	26.2	26.5	-0.2	-0.75	177941.0	4695614.4	202
2013-01-15	26.6	26.9	26.4	26.7	-0.1	-0.37	261127.0	6969410.5	225
2013-01-14	26.8	27.1	26.7	26.8	-0.1	-0.37	210186.0	5641751.3	201
2013-01-13	27.0	27.0	26.4	26.9	-0.3	-1.1	387488.0	10391812.4	329
2013-01-12	27.0	27.2	26.6	27.2	0.3	1.12	370525.0	9966416.6	333
2013-01-09	27.3	27.4	26.8	26.9	-0.2	-0.74	399422.0	10869078.0	359
2013-01-08	27.0	27.6	26.7	27.1	0.0	0.0	703350.0	19072278.0	528
2013-01-07	27.1	27.4	26.9	27.1	-0.2	-0.73	424660.0	11508941.1	358
2013-01-06	26.1	27.4	26.0	27.3	1.2	4.6	975182.0	26023631.8	666
2013-01-05	26.0	26.2	25.9	26.1	0.1	0.38	224827.0	5862319.8	190
2013-01-02	25.6	26.0	25.5	26.0	0.4	1.56	118246.0	3041954.4	150
2013-01-01	25.6	26.1	25.4	25.6	0.3	1.19	216407.0	5568627.5	197
2012-12-31	25.4	25.4	25.1	25.3	-0.2	-0.78	136265.0	3441749.5	181
2012-12-30	25.9	26.0	25.2	25.5	-0.4	-1.54	192800.0	4915070.1	203
2012-12-29	26.2	26.4	25.9	25.9	-0.1	-0.38	234360.0	6113978.5	174
2012-12-26	25.8	26.0	25.7	26.0	0.1	0.39	180074.0	4664476.9	162
2012-12-25	25.9	26.2	25.7	25.9	0.2	0.78	278594.0	7224318.4	269
2012-12-24	25.4	26.0	25.3	25.7	0.7	2.8	580523.0	14897276.6	434
2012-12-23	26.3	26.6	25.0	25.0	-0.8	-3.1	738031.0	19207060.5	559
2012-12-22	26.0	26.0	25.6	25.8	-0.2	-0.77	120952.0	3115180.0	125
2012-12-19	25.8	26.1	25.7	26.0	0.1	0.39	154180.0	3983794.0	161
2012-12-18	26.2	26.3	25.8	25.9	0.1	0.39	135709.0	3538306.6	144
2012-12-17	25.7	25.8	25.2	25.8	0.1	0.39	60422.0	1548584.9	102
2012-12-16	26.0	26.2	25.7	25.7	-0.1	-0.39	137044.0	3553652.9	127
2012-12-15	26.1	26.1	25.7	25.8	0.2	0.78	172905.0	4476799.5	172
2012-12-12	25.5	25.7	25.4	25.6	0.0	0.0	206402.0	5257480.5	148
2012-12-11	25.6	26.1	25.3	25.6	-0.1	-0.39	373866.0	9637520.7	325
2012-12-10	24.9	26.6	24.8	25.7	0.3	1.18	845332.0	22020605.65	624
2012-12-09	25.4	25.7	25.1	25.4	0.0	0.0	170081.0	4303597.8	199
2012-12-08	25.7	25.9	25.4	25.4	0.2	0.79	234063.0	6012670.1	230
2012-12-05	25.9	26.0	25.2	25.2	0.2	0.8	259249.0	6644542.8	367
2012-12-04	24.6	25.0	24.5	25.0	0.25	1.01	138824.0	3436388.55	155
2012-12-03	24.45	24.75	24.4	24.75	0.25	1.02	139858.0	3426837.0	128
2012-12-02	24.35	24.65	24.3	24.5	0.0	0.0	99675.0	2438189.3	102
2012-12-01	24.45	24.55	24.25	24.5	0.35	1.45	86701.0	2121105.1	115
2012-11-28	23.75	24.4	23.7	24.15	0.3	1.26	135904.0	3270086.2	147
2012-11-27	24.0	24.0	23.6	23.85	-0.35	-1.45	177620.0	4235499.95	123
2012-11-26	24.1	24.2	23.0	24.2	0.2	0.83	172709.0	4077183.7	167
2012-11-25	24.7	24.7	23.6	24.0	-0.7	-2.83	189044.0	4548913.1	215
2012-11-24	24.5	24.75	24.3	24.7	0.55	2.28	127275.0	3123349.65	128
2012-11-21	24.4	24.65	24.1	24.15	-0.35	-1.43	143047.0	3488251.8	134
2012-11-20	24.85	24.9	24.4	24.5	-0.05	-0.2	163627.0	4041533.1	146
2012-11-19	25.5	25.5	24.25	24.55	-0.85	-3.35	214221.0	5343211.1	218
2012-11-18	25.8	25.8	25.4	25.4	-0.4	-1.55	124772.0	3191289.9	116
2012-11-17	25.5	25.9	25.3	25.8	0.0	0.0	346318.0	8829121.5	178
2012-11-14	26.0	26.1	25.6	25.8	0.0	0.0	145979.0	3778752.8	145
2012-11-13	26.0	26.1	25.5	25.8	-0.2	-0.77	249959.0	6453536.8	244
2012-11-12	26.3	26.5	25.8	26.0	-0.1	-0.38	385928.0	10103204.3	355
2012-11-11	25.3	26.3	25.3	26.1	0.8	3.16	519924.0	13490212.4	490
2012-11-10	25.3	25.8	24.4	25.3	-0.4	-1.56	250962.0	6358982.9	174
2012-11-07	25.8	25.8	25.3	25.7	-0.2	-0.77	343235.0	8763325.5	242
2012-11-06	25.2	25.9	25.2	25.9	0.6	2.37	285439.0	7310453.6	190
2012-11-05	25.3	25.8	24.9	25.3	0.0	0.0	745383.0	18935114.2	429
2012-11-04	25.4	25.6	25.1	25.3	0.0	0.0	215058.0	5459699.2	149
2012-11-03	25.9	25.9	25.3	25.3	-0.6	-2.32	192366.0	4903259.4	211
2012-10-24	25.3	25.9	25.3	25.9	0.2	0.78	141891.0	3637915.7	131
2012-10-23	26.1	26.2	25.7	25.7	-0.7	-2.65	90409.0	2342363.7	154
2012-10-22	25.7	26.5	25.4	26.4	0.4	1.54	385049.0	9984866.6	286
2012-10-21	25.2	26.0	24.9	26.0	0.9	3.59	625616.0	15937144.9	342
2012-10-20	24.6	25.2	24.5	25.1	0.4	1.62	220456.0	5485635.35	176
2012-10-17	24.1	24.85	24.1	24.7	0.7	2.92	289269.0	7082281.3	244
2012-10-16	24.05	24.25	23.95	24.0	-0.3	-1.23	155508.0	3745496.75	175
2012-10-15	24.0	24.3	24.0	24.3	0.1	0.41	133734.0	3237061.0	141
2012-10-14	23.75	24.8	23.75	24.2	0.35	1.47	108463.0	2614467.05	147
2012-10-13	24.0	24.0	23.35	23.85	-0.55	-2.25	91257.0	2168533.05	143
2012-10-10	24.3	24.5	24.3	24.4	0.1	0.41	81270.0	1980771.2	93
2012-10-09	24.3	24.5	24.1	24.3	0.0	0.0	102690.0	2492291.1	129
2012-10-08	24.25	24.3	24.1	24.3	-0.1	-0.41	75689.0	1831300.1	119
2012-10-07	24.6	24.6	24.1	24.4	-0.15	-0.61	94503.0	2297882.95	126
2012-10-06	24.8	24.95	24.45	24.55	-0.1	-0.41	214840.0	5308304.2	200
2012-10-03	24.8	25.0	24.4	24.65	-0.1	-0.4	418184.0	10322213.6	284
2012-10-02	24.3	24.8	24.2	24.75	0.6	2.48	492793.0	12127197.35	356
2012-10-01	24.1	24.45	24.05	24.15	0.15	0.63	349984.0	8488289.85	323
2012-09-30	24.15	24.25	23.7	24.0	0.0	0.0	307271.0	7397725.05	334
2012-09-29	24.7	24.8	23.95	24.0	-0.7	-2.83	500242.0	12164495.9	455
2012-09-26	25.7	25.8	24.65	24.7	-1.0	-3.89	540627.0	13609186.85	443
2012-09-25	26.4	26.5	25.2	25.7	-0.7	-2.65	631902.0	16261230.5	606
2012-09-24	26.5	26.8	26.1	26.4	0.1	0.38	765450.0	20290620.9	570
2012-09-22	26.0	26.4	25.6	26.3	0.3	1.15	351239.0	9136447.7	301
2012-09-19	26.3	26.5	26.0	26.0	-0.3	-1.14	228139.0	5973966.7	227
2012-09-18	25.9	26.3	25.9	26.3	0.2	0.77	382005.0	9970649.0	279
2012-09-17	26.1	26.2	25.9	26.1	0.0	0.0	248617.0	6479246.6	193
2012-09-16	26.2	26.5	26.0	26.1	0.1	0.38	250444.0	6599374.4	176
2012-09-15	26.2	26.4	26.0	26.0	0.0	0.0	171130.0	4489885.6	192
2012-09-12	26.0	26.3	25.8	26.0	0.1	0.39	301078.0	7839461.2	270
2012-09-11	25.0	26.5	25.0	25.9	0.9	3.6	634478.0	16343002.0	539
2012-09-10	24.8	25.0	24.6	25.0	0.2	0.81	279923.0	6954662.3	241
2012-09-09	24.65	24.9	24.5	24.8	0.15	0.61	158723.0	3912955.9	168
2012-09-08	24.75	24.85	24.6	24.65	0.2	0.82	121200.0	2992718.05	133
2012-09-05	24.5	24.7	24.4	24.45	-0.15	-0.61	106365.0	2611300.6	140
2012-09-04	24.8	24.9	24.45	24.6	-0.25	-1.01	192955.0	4741343.6	186
2012-09-03	25.0	25.1	24.7	24.85	-0.05	-0.2	279822.0	6972664.65	266
2012-09-02	24.8	25.1	24.7	24.9	0.15	0.61	438965.0	10933053.25	322
2012-09-01	24.35	25.2	24.35	24.75	0.4	1.64	819170.0	20340528.15	574
2012-08-29	24.3	24.4	24.25	24.35	0.0	0.0	108244.0	2631403.5	145
2012-08-28	24.25	24.4	24.25	24.35	0.05	0.21	130170.0	3166501.35	153
2012-08-27	24.4	24.45	24.2	24.3	-0.05	-0.21	242396.0	5888669.3	206
2012-08-26	24.5	24.5	24.2	24.35	0.05	0.21	330860.0	8059082.5	309
2012-08-25	24.5	24.55	24.2	24.3	0.85	3.62	630763.0	15367170.05	503
2012-08-15	23.8	24.5	23.45	23.45	-0.1	-0.42	673723.0	16087275.4	705
2012-08-14	22.9	23.55	22.75	23.55	0.6	2.61	167789.0	3882223.45	192
2012-08-13	23.1	23.1	22.9	22.95	-0.1	-0.43	79107.0	1818537.75	109
2012-08-12	23.05	23.25	23.0	23.05	-0.15	-0.65	113945.0	2628160.6	132
2012-08-11	23.35	23.5	23.15	23.2	-0.2	-0.85	144515.0	3368211.2	129
2012-08-08	23.15	23.5	23.0	23.4	0.15	0.65	348543.0	8112715.1	278
2012-08-07	23.1	24.1	23.0	23.25	0.1	0.43	754951.0	17781105.85	577
2012-08-06	23.15	23.3	23.0	23.15	0.05	0.22	169911.0	3936754.0	163
2012-08-05	23.4	23.7	22.9	23.1	-0.8	-3.35	508419.0	11806108.65	463
2012-08-04	23.7	23.95	23.2	23.9	0.4	1.7	524560.0	12342139.65	420
2012-08-01	23.5	24.0	23.05	23.5	0.0	0.0	374848.0	8857632.15	309
2012-07-31	22.05	24.05	22.05	23.5	1.45	6.58	780403.0	18199285.75	636
2012-07-30	22.0	22.2	21.9	22.05	0.3	1.38	197621.0	4356615.2	223
2012-07-29	21.05	21.75	21.05	21.75	0.6	2.84	122931.0	2618348.55	131
2012-07-28	21.3	21.45	21.1	21.15	0.3	1.44	156552.0	3320254.15	167
2012-07-25	21.0	21.1	20.8	20.85	-0.15	-0.71	41328.0	864311.5	72
2012-07-24	20.7	21.0	20.7	21.0	0.3	1.45	94922.0	1976428.7	92
2012-07-23	21.0	21.1	20.7	20.7	-0.5	-2.36	125177.0	2613885.75	101
2012-07-22	20.95	21.25	20.8	21.2	0.35	1.68	137353.0	2888003.3	175
2012-07-21	21.0	21.1	20.8	20.85	-0.35	-1.65	180725.0	3774072.25	225
2012-07-18	21.1	21.6	21.1	21.2	-0.7	-3.2	216357.0	4614524.25	234
2012-07-17	21.8	21.9	21.6	21.9	0.1	0.46	46348.0	1005905.0	78
2012-07-16	21.9	21.9	21.8	21.8	-0.1	-0.46	30897.0	675380.6	48
2012-07-15	22.2	22.2	21.7	21.9	-0.4	-1.79	97564.0	2134781.05	118
2012-07-14	22.1	22.3	21.75	22.3	0.4	1.83	79536.0	1752013.15	97
2012-07-11	22.0	22.0	21.6	21.9	-0.1	-0.45	82307.0	1789708.65	116
2012-07-10	22.05	22.15	21.9	22.0	-0.1	-0.45	89821.0	1977366.55	115
2012-07-09	22.45	22.45	22.05	22.1	-0.4	-1.78	101213.0	2251881.6	165
2012-07-08	22.45	22.55	22.35	22.5	0.05	0.22	166803.0	3745613.05	141
2012-07-07	22.35	22.45	22.2	22.45	0.05	0.22	121111.0	2702717.55	127
2012-07-04	22.4	22.5	22.2	22.4	-0.1	-0.44	322521.0	7212112.25	299
2012-07-03	22.5	22.7	22.3	22.5	0.0	0.0	273873.0	6161842.65	286
2012-07-02	22.0	22.5	22.0	22.5	0.5	2.27	125950.0	2790679.35	156
2012-07-01	22.0	22.0	21.8	22.0	0.15	0.69	50489.0	1107111.3	102
2012-06-30	22.2	22.2	21.85	21.85	0.15	0.69	162304.0	3579265.85	126
2012-06-27	22.1	22.3	21.5	21.7	-0.3	-1.36	108910.0	2378124.4	162
2012-06-26	22.0	22.15	21.95	22.0	0.05	0.23	132080.0	2911066.55	102
2012-06-25	22.1	22.15	21.95	21.95	-0.2	-0.9	97801.0	2158399.15	156
2012-06-24	22.25	22.3	22.05	22.15	-0.15	-0.67	133853.0	2967029.45	151
2012-06-23	22.5	22.55	22.25	22.3	-0.35	-1.55	180175.0	4034254.95	191
2012-06-20	22.9	22.9	22.65	22.65	0.0	0.0	204049.0	4638864.2	194
2012-06-19	22.5	22.9	22.5	22.65	0.0	0.0	336454.0	7639167.9	333
2012-06-18	22.5	22.65	22.4	22.65	0.25	1.12	129543.0	2916893.35	128
2012-06-17	22.1	22.5	22.1	22.4	0.2	0.9	91341.0	2044952.65	82
2012-06-16	22.4	22.45	21.85	22.2	-0.05	-0.22	102876.0	2279251.95	124
2012-06-13	22.35	22.35	22.2	22.25	0.0	0.0	93456.0	2082910.8	78
2012-06-12	22.3	22.3	22.1	22.25	-0.05	-0.22	111068.0	2463289.05	84
2012-06-11	22.25	23.0	22.25	22.3	0.2	0.9	360302.0	8155036.65	357
2012-06-10	22.0	22.1	21.8	22.1	0.15	0.68	35482.0	780963.75	76
2012-06-09	22.4	22.7	21.9	21.95	-0.05	-0.23	144445.0	3213129.6	177
2012-06-06	22.35	22.45	21.65	22.0	-0.3	-1.35	114066.0	2531944.6	162
2012-06-05	22.4	22.45	22.25	22.3	-0.05	-0.22	98767.0	2206382.5	155
2012-06-04	22.45	22.45	22.25	22.35	-0.25	-1.11	216568.0	4837337.5	174
2012-06-03	22.5	22.7	22.3	22.6	0.25	1.12	169548.0	3802124.65	135
2012-06-02	22.8	23.05	22.3	22.35	-1.25	-5.3	169284.0	3868034.95	168
2012-05-30	23.8	24.0	23.5	23.6	-0.4	-1.67	80625.0	1913727.6	101
2012-05-29	24.15	24.15	23.9	24.0	0.05	0.21	50144.0	1204278.8	91
2012-05-28	23.85	24.2	23.85	23.95	0.15	0.63	126948.0	3041449.05	154
2012-05-27	24.0	24.0	23.75	23.8	-0.15	-0.63	58886.0	1400855.5	80
2012-05-26	24.0	24.1	23.9	23.95	-0.05	-0.21	59010.0	1414824.5	91
2012-05-23	24.1	24.4	23.8	24.0	-0.2	-0.83	155953.0	3739763.6	154
2012-05-22	24.2	24.3	24.15	24.2	0.2	0.83	135716.0	3291080.05	148
2012-05-21	24.0	24.2	24.0	24.0	0.35	1.48	110622.0	2664007.65	166
2012-05-20	23.7	23.95	23.65	23.65	0.05	0.21	57312.0	1363167.65	117
2012-05-19	23.6	23.9	23.55	23.6	-0.3	-1.26	116288.0	2752505.6	160
2012-05-16	23.9	23.9	23.6	23.9	0.0	0.0	73688.0	1749709.5	123
2012-05-15	24.1	24.3	23.9	23.9	0.15	0.63	78144.0	1878531.2	125
2012-05-14	24.0	24.1	23.75	23.75	-0.25	-1.04	150766.0	3607698.35	176
2012-05-13	24.6	24.6	23.95	24.0	-0.55	-2.24	155488.0	3761276.2	252
2012-05-12	24.85	24.85	23.6	24.55	-0.2	-0.81	190826.0	4611366.75	256
2012-05-09	25.6	25.6	24.75	24.75	-0.95	-3.7	207755.0	5232655.0	281
2012-05-08	25.8	25.9	25.6	25.7	0.0	0.0	92758.0	2384678.4	129
2012-05-07	25.7	25.7	25.4	25.7	-0.2	-0.77	125163.0	3200793.6	201
2012-05-06	26.0	26.1	25.7	25.9	-0.1	-0.38	145674.0	3772311.2	183
2012-05-05	26.1	26.1	25.7	26.0	-0.3	-1.14	243336.0	6295326.2	274
2012-05-02	26.4	26.6	26.3	26.3	0.0	0.0	171214.0	4521274.1	204
2012-05-01	26.5	26.6	26.2	26.3	-0.2	-0.75	245917.0	6505113.0	237
2012-04-30	26.5	26.6	26.2	26.5	0.0	0.0	160306.0	4228074.5	175
2012-04-29	26.8	26.8	26.4	26.5	-0.3	-1.12	240634.0	6404899.8	310
2012-04-28	26.8	27.0	26.7	26.8	0.1	0.37	223888.0	6002346.7	264
2012-04-25	26.7	26.8	26.5	26.7	0.1	0.38	315047.0	8397984.0	315
2012-04-24	27.0	27.1	26.2	26.6	-0.1	-0.37	254984.0	6777271.5	233
2012-04-23	26.6	27.4	26.5	26.7	-0.1	-0.37	306821.0	8237355.2	339
2012-04-22	26.9	27.1	26.5	26.8	-0.1	-0.37	374499.0	10043630.8	324
2012-04-21	26.8	26.9	26.5	26.9	0.4	1.51	359713.0	9616325.5	358
2012-04-18	26.8	27.0	26.2	26.5	-0.2	-0.75	557571.0	14849924.1	498
2012-04-17	27.0	27.3	26.4	26.7	0.1	0.38	865458.0	23231691.2	646
2012-04-16	28.1	28.2	26.3	26.6	-1.7	-6.01	736321.0	20054799.6	605
2012-04-15	28.6	28.7	28.0	28.3	-0.3	-1.05	457287.0	12975660.8	446
2012-04-14	29.4	29.8	28.6	28.6	-0.9	-3.05	702455.0	20510145.9	782
2012-04-11	28.0	29.5	27.5	29.5	1.5	5.36	946250.0	27058730.1	975
2012-04-10	28.8	29.0	27.7	28.0	-0.8	-2.78	601700.0	17150608.8	559
2012-04-09	29.0	29.1	28.3	28.8	-0.4	-1.37	437432.0	12594028.7	426
2012-04-08	29.2	29.4	27.2	29.2	0.0	0.0	715220.0	20348676.6	696
2012-04-07	29.2	29.2	28.6	29.2	0.2	0.69	536325.0	15528513.1	501
2012-04-04	29.3	29.7	28.8	29.0	-0.4	-1.36	866978.0	25323441.4	749
2012-04-03	28.8	29.8	28.8	29.4	0.5	1.73	1162925.0	34268966.7	876
2012-04-02	28.4	29.2	28.2	28.9	0.8	2.85	1355008.0	38812071.8	1030
2012-04-01	28.0	28.2	27.8	28.1	-0.1	-0.35	470194.0	13178077.4	441
2012-03-31	28.0	28.3	27.9	28.2	0.3	1.08	514578.0	14449866.4	438
2012-03-28	27.7	28.1	27.6	27.9	0.1	0.36	280522.0	7831774.2	293
2012-03-27	28.0	28.3	27.5	27.8	-0.3	-1.07	470118.0	13185769.1	441
2012-03-26	28.2	28.5	27.8	28.1	-0.2	-0.71	365385.0	10302531.7	397
2012-03-25	28.0	28.7	28.0	28.3	0.4	1.43	982854.0	27889315.3	733
2012-03-24	27.7	28.2	27.7	27.9	0.3	1.09	500368.0	13974168.9	436
2012-03-21	28.0	28.3	27.3	27.6	-0.6	-2.13	731951.0	20241579.2	589
2012-03-20	28.5	28.7	27.9	28.2	-0.9	-3.09	743603.0	21093115.1	654
2012-03-19	29.0	29.4	28.5	29.1	0.2	0.69	2455187.0	71242936.2	1511
[truncated: 650 more rows]
