# Supplementary material for: Effective short-term forecasts of Saudi stock price trends using technical indicators and large-scale multivariate time series
Source: PeerJ Comput Sci. 2023 Jan 6;9:e1205. doi: 10.7717/peerj-cs.1205 (PMC10280263; doi:10.7717/peerj-cs.1205)
Supplement: Supplemental Information 3 [file peerj-cs-09-1205-s003.zip › TASI Dataset 2021/UACC_3005.csv]

date	open	high	low	close	change	change_percent	volume_traded	value_traded_SAR	number_trades
2020-03-19	14.6	15.34	14.6	15.14	0.16	1.07	2220495.0	33591631.92	1766
2020-03-18	14.36	15.4	14.36	14.98	0.28	1.9	2291907.0	34253719.6	2321
2020-03-17	14.28	14.9	13.82	14.7	0.38	2.65	3504077.0	50461073.94	3274
2020-03-16	15.22	15.48	14.32	14.32	-1.58	-9.94	3377732.0	50002503.52	2386
2020-03-15	17.4	17.4	15.82	15.9	-0.88	-5.24	2486688.0	41060831.36	2645
2020-03-12	16.78	17.28	16.78	16.78	-1.86	-9.98	4653870.0	78394958.38	3499
2020-03-11	20.68	20.68	18.64	18.64	-2.06	-9.95	3505430.0	68939525.36	3846
2020-03-10	20.7	21.04	19.2	20.7	0.9	4.55	4661416.0	94096333.94	3962
2020-03-09	19.8	20.2	19.8	19.8	-2.18	-9.92	1627400.0	32242183.02	854
2020-03-08	22.5	22.5	21.98	21.98	-2.44	-9.99	1698009.0	37444836.18	1148
2020-03-05	25.4	25.55	24.42	24.42	-0.58	-2.32	706475.0	17660320.57	1104
2020-03-04	24.2	25.3	23.8	25.0	0.4	1.63	1173793.0	29197857.5	1616
2020-03-03	23.24	25.1	23.24	24.6	1.54	6.68	1223218.0	29361757.84	1801
2020-03-02	23.8	24.0	22.8	23.06	0.06	0.26	1584294.0	37419888.78	1545
2020-03-01	21.98	23.1	21.98	23.0	-1.42	-5.81	2640494.0	59305734.78	2509
2020-02-27	25.7	25.75	24.18	24.42	-1.78	-6.79	1803066.0	44501114.34	2157
2020-02-26	27.8	27.85	25.65	26.2	-1.45	-5.24	1660281.0	43692790.3	2399
2020-02-25	27.9	28.05	27.1	27.65	-0.25	-0.9	382537.0	10546209.75	584
2020-02-24	28.45	28.45	27.75	27.9	-0.55	-1.93	553051.0	15510130.95	774
2020-02-23	28.25	28.75	27.9	28.45	0.25	0.89	511132.0	14464508.75	885
2020-02-20	27.25	28.85	27.25	28.2	1.15	4.25	1531632.0	43285766.65	1990
2020-02-19	26.5	27.15	26.5	27.05	0.55	2.08	667627.0	17959592.75	1130
2020-02-18	26.95	26.95	26.3	26.5	-0.4	-1.49	456519.0	12100512.9	920
2020-02-17	26.75	27.15	26.75	26.9	0.15	0.56	294574.0	7936701.0	568
2020-02-16	27.2	27.3	26.5	26.75	-0.55	-2.01	598317.0	16060478.55	1079
2020-02-13	27.9	28.0	26.5	27.3	-0.5	-1.8	733940.0	19879549.0	1336
2020-02-12	28.45	28.65	27.6	27.8	-0.5	-1.77	536789.0	15049381.15	1101
2020-02-11	28.7	28.8	27.95	28.3	-0.05	-0.18	595250.0	16972228.6	1016
2020-02-10	27.8	29.05	27.1	28.35	0.75	2.72	991383.0	28228237.15	1598
2020-02-09	29.0	29.0	26.95	27.6	-1.4	-4.83	981872.0	27135686.05	1784
2020-02-06	29.2	29.2	28.5	29.0	0.1	0.35	787861.0	22694018.0	1054
2020-02-05	29.1	29.6	28.6	28.9	0.0	0.0	1087501.0	31608880.75	1593
2020-02-04	31.0	31.3	28.2	28.9	-1.8	-5.86	1918887.0	56678846.4	3565
2020-02-03	32.0	32.6	30.3	30.7	-1.2	-3.76	2584930.0	82018705.85	3559
2020-02-02	28.8	31.9	28.5	31.9	2.9	10.0	1764539.0	54158401.85	2105
2020-01-30	28.4	29.0	28.2	29.0	0.35	1.22	935415.0	26856100.55	835
2020-01-29	28.45	28.9	28.4	28.65	0.55	1.96	461492.0	13211957.35	694
2020-01-28	28.95	29.1	28.1	28.1	-0.85	-2.94	704930.0	20059208.55	977
2020-01-27	29.8	29.8	28.7	28.95	-0.7	-2.36	956928.0	27919544.5	1202
2020-01-26	29.55	30.0	28.9	29.65	0.25	0.85	1147789.0	33918112.35	1571
2020-01-23	28.1	29.8	27.9	29.4	1.4	5.0	1763426.0	50902710.55	1949
2020-01-22	26.6	28.0	26.45	28.0	1.4	5.26	1562813.0	42927142.8	1306
2020-01-21	25.8	26.9	25.5	26.6	0.8	3.1	916959.0	24182844.95	1240
2020-01-20	25.25	26.0	25.25	25.8	0.5	1.98	518260.0	13387025.6	669
2020-01-19	24.84	25.65	24.84	25.3	0.1	0.4	549892.0	13933114.04	750
2020-01-16	25.3	26.1	24.98	25.2	-0.15	-0.59	1359883.0	34755902.18	1645
2020-01-15	24.26	25.5	24.04	25.35	1.13	4.67	1024903.0	25654310.18	1391
2020-01-14	23.76	24.56	23.76	24.22	0.54	2.28	974648.0	23582033.76	1334
2020-01-13	24.0	24.1	23.54	23.68	-0.32	-1.33	725868.0	17366179.32	1020
2020-01-12	22.76	24.38	22.52	24.0	1.5	6.67	1586815.0	37145254.02	1763
2020-01-09	21.2	22.76	21.2	22.5	1.8	8.7	2105848.0	46926043.08	1647
2020-01-08	20.22	20.82	20.22	20.7	-0.1	-0.48	403329.0	8310377.4	460
2020-01-07	20.8	21.1	20.7	20.8	0.0	0.0	415371.0	8686223.66	601
2020-01-06	20.9	21.14	20.4	20.8	-0.2	-0.95	467156.0	9689081.56	585
2020-01-05	21.72	21.78	21.0	21.0	-0.88	-4.02	589462.0	12547604.04	856
2020-01-02	22.0	22.18	21.8	21.88	-0.12	-0.55	303680.0	6664319.26	575
2020-01-01	22.0	22.24	21.92	22.0	-0.1	-0.45	397106.0	8761953.22	541
2019-12-31	22.38	22.5	21.9	22.1	-0.26	-1.16	633456.0	13987193.52	790
2019-12-30	22.88	22.88	22.22	22.36	-0.54	-2.36	1440322.0	32328716.76	987
2019-12-29	21.1	22.96	21.1	22.9	1.82	8.63	2354685.0	52473780.46	2284
2019-12-26	20.94	21.26	20.88	21.08	0.14	0.67	549659.0	11591705.7	529
2019-12-25	20.62	20.94	20.44	20.94	0.34	1.65	528623.0	10939885.5	660
2019-12-24	20.96	20.96	20.5	20.6	-0.36	-1.72	567676.0	11741219.24	700
2019-12-23	20.8	21.02	20.62	20.96	0.16	0.77	586406.0	12216179.6	652
2019-12-22	21.14	21.2	20.64	20.8	-0.34	-1.61	781306.0	16244100.56	1013
2019-12-19	21.52	21.52	20.94	21.14	-0.44	-2.04	1014991.0	21485221.32	933
2019-12-18	21.5	21.7	21.4	21.58	0.08	0.37	465752.0	10031439.08	472
2019-12-17	21.46	21.58	21.4	21.5	0.0	0.0	264859.0	5698802.14	389
2019-12-16	21.04	21.74	21.0	21.5	0.5	2.38	540963.0	11571227.96	732
2019-12-15	20.7	21.02	20.7	21.0	0.18	0.86	324300.0	6786089.66	402
2019-12-12	21.3	21.32	20.74	20.82	-0.48	-2.25	494239.0	10384550.44	574
2019-12-11	20.92	21.3	20.92	21.3	0.4	1.91	567451.0	12015003.16	537
2019-12-10	20.7	21.3	20.48	20.9	0.2	0.97	431383.0	9023300.1	664
2019-12-09	20.3	21.36	20.3	20.7	0.3	1.47	1231163.0	25859259.28	1061
2019-12-08	19.9	20.44	19.9	20.4	0.58	2.93	682995.0	13782974.24	678
2019-12-05	19.2	19.94	19.14	19.82	0.78	4.1	971902.0	19145407.44	913
2019-12-04	18.46	19.16	18.46	19.04	0.62	3.37	939782.0	17733669.44	839
2019-12-03	18.1	18.46	18.1	18.42	0.38	2.11	300133.0	5491062.42	399
2019-12-02	18.06	18.06	17.98	18.04	-0.06	-0.33	35515.0	639678.28	107
2019-12-01	18.14	18.14	17.98	18.1	0.06	0.33	46195.0	834028.42	161
2019-11-28	18.08	18.08	17.84	18.04	0.04	0.22	63038.0	1134897.82	185
2019-11-27	17.9	18.08	17.9	18.0	0.04	0.22	99516.0	1789659.96	194
2019-11-26	17.86	17.98	17.84	17.96	-0.04	-0.22	82307.0	1471109.56	178
2019-11-25	17.9	18.0	17.8	18.0	0.1	0.56	163395.0	2920523.26	284
2019-11-24	18.2	18.2	17.8	17.9	-0.2	-1.1	164053.0	2953373.3	320
2019-11-21	18.3	18.3	18.1	18.1	-0.2	-1.09	189586.0	3447047.32	323
2019-11-20	18.36	18.42	18.28	18.3	-0.06	-0.33	130850.0	2398992.34	262
2019-11-19	18.16	18.4	18.1	18.36	0.26	1.44	609608.0	11135511.74	617
2019-11-18	18.0	18.14	18.0	18.1	0.06	0.33	213692.0	3858101.02	322
2019-11-17	18.16	18.16	18.02	18.04	-0.12	-0.66	90928.0	1645299.96	257
2019-11-14	18.1	18.16	18.0	18.16	0.0	0.0	140017.0	2536102.16	263
2019-11-13	18.4	18.4	18.06	18.16	-0.14	-0.77	340588.0	6197532.14	406
2019-11-12	17.76	18.3	17.76	18.3	0.6	3.39	811650.0	14747039.1	727
2019-11-11	17.7	17.88	17.6	17.7	-0.04	-0.23	291599.0	5169172.44	420
2019-11-10	17.64	17.96	17.6	17.74	0.1	0.57	296085.0	5273053.24	389
2019-11-07	18.02	18.1	17.64	17.64	-0.38	-2.11	457697.0	8195801.34	593
2019-11-06	18.86	18.9	18.0	18.02	-0.38	-2.07	1057676.0	19464922.38	1076
2019-11-05	18.14	18.64	18.14	18.4	0.26	1.43	497022.0	9124343.46	588
2019-11-04	17.6	18.14	17.6	18.14	0.38	2.14	253237.0	4532499.32	373
2019-11-03	17.9	18.2	17.76	17.76	-0.54	-2.95	170939.0	3076085.88	276
2019-10-31	18.36	18.4	18.2	18.3	-0.18	-0.97	133493.0	2441300.58	189
2019-10-30	18.54	18.56	18.3	18.48	-0.02	-0.11	216428.0	3987734.78	211
2019-10-29	18.48	18.52	18.0	18.5	-0.26	-1.39	439751.0	8038120.54	424
2019-10-28	18.5	18.76	18.44	18.76	0.28	1.52	520819.0	9681630.86	423
2019-10-27	18.1	18.48	18.04	18.48	0.36	1.99	316263.0	5789664.12	369
2019-10-24	17.78	18.12	17.78	18.12	0.14	0.78	489820.0	8834566.3	364
2019-10-23	17.56	18.0	17.56	17.98	0.48	2.74	564266.0	10066927.38	478
2019-10-22	17.44	17.5	17.26	17.5	0.0	0.0	154606.0	2694845.62	206
2019-10-21	17.54	17.58	17.38	17.5	-0.04	-0.23	124870.0	2184444.68	161
2019-10-20	17.52	17.6	17.46	17.54	0.16	0.92	199044.0	3490766.26	223
2019-10-17	17.12	17.38	17.12	17.38	0.26	1.52	117562.0	2026334.84	252
2019-10-16	17.04	17.28	17.04	17.12	-0.16	-0.93	339625.0	5809055.0	328
2019-10-15	17.34	17.36	17.0	17.28	-0.2	-1.14	284310.0	4896834.22	304
2019-10-14	17.4	17.58	17.4	17.48	-0.02	-0.11	254220.0	4452500.24	293
2019-10-13	17.3	17.6	17.3	17.5	0.12	0.69	384695.0	6742819.24	272
2019-10-10	17.4	17.44	17.32	17.38	0.1	0.58	286244.0	4974971.42	361
2019-10-09	17.2	17.38	17.1	17.28	0.08	0.47	298404.0	5156016.96	344
2019-10-08	17.26	17.26	17.0	17.2	-0.14	-0.81	219898.0	3765489.06	299
2019-10-07	17.4	17.46	17.0	17.34	-0.06	-0.34	286897.0	4965834.24	361
2019-10-06	17.12	17.44	17.12	17.4	0.42	2.47	464870.0	8069587.78	505
2019-10-03	17.06	17.06	16.88	16.98	-0.14	-0.82	254969.0	4316019.2	237
2019-10-02	17.2	17.26	17.1	17.12	-0.16	-0.93	135119.0	2323687.4	202
2019-10-01	17.28	17.56	17.2	17.28	0.02	0.12	690373.0	12016802.52	402
2019-09-30	17.1	17.3	17.0	17.26	0.26	1.53	750336.0	12876680.52	466
2019-09-29	17.08	17.18	16.9	17.0	0.0	0.0	389832.0	6653325.28	304
2019-09-26	17.2	17.2	16.86	17.0	0.14	0.83	391824.0	6654469.4	353
2019-09-25	17.0	17.3	16.86	16.86	-0.14	-0.82	538083.0	9195277.88	507
2019-09-24	16.66	17.08	16.66	17.0	0.34	2.04	540108.0	9148082.38	487
2019-09-22	16.24	16.8	16.12	16.66	0.44	2.71	416737.0	6917716.38	424
2019-09-19	16.34	16.34	16.02	16.22	-0.18	-1.1	412120.0	6672568.56	445
2019-09-18	16.56	16.56	16.4	16.4	-0.06	-0.36	189889.0	3127397.04	223
2019-09-17	16.54	16.7	16.2	16.46	-0.16	-0.96	315383.0	5210147.94	390
2019-09-16	16.72	17.02	16.5	16.62	-0.08	-0.48	463705.0	7791949.56	489
2019-09-15	16.1	16.7	16.0	16.7	0.08	0.48	284842.0	4678110.44	262
2019-09-12	16.46	16.7	16.46	16.62	0.1	0.61	233170.0	3871705.58	170
2019-09-11	16.88	16.88	16.3	16.52	-0.38	-2.25	339040.0	5606222.96	420
2019-09-10	17.4	17.4	16.9	16.9	-0.44	-2.54	345298.0	5901315.46	328
2019-09-09	17.5	17.56	17.34	17.34	-0.16	-0.91	335487.0	5838246.82	239
2019-09-08	17.38	17.6	17.32	17.5	0.3	1.74	429616.0	7503035.62	366
2019-09-05	17.06	17.46	16.92	17.2	0.14	0.82	664745.0	11454351.8	502
2019-09-04	16.9	17.1	16.9	17.06	0.12	0.71	276793.0	4707989.06	208
2019-09-03	16.8	17.14	16.78	16.94	0.04	0.24	509218.0	8646893.9	497
2019-09-02	16.58	16.9	16.58	16.9	0.32	1.93	560006.0	9393316.1	396
2019-09-01	16.6	16.6	16.38	16.58	-0.18	-1.07	421131.0	6955983.74	360
2019-08-29	16.82	17.18	16.62	16.76	0.0	0.0	2067487.0	35233087.56	1023
2019-08-28	16.1	16.88	16.1	16.76	0.66	4.1	1056971.0	17614562.2	845
2019-08-27	16.6	16.6	16.1	16.1	-0.44	-2.66	335834.0	5464703.52	386
2019-08-26	16.4	16.54	16.24	16.54	0.1	0.61	530449.0	8704637.2	365
2019-08-25	16.7	16.7	16.38	16.44	-0.32	-1.91	348102.0	5731562.58	351
2019-08-22	16.62	16.76	16.44	16.76	0.1	0.6	344630.0	5703139.12	444
2019-08-21	16.78	16.84	16.6	16.66	-0.04	-0.24	321933.0	5381556.54	313
2019-08-20	16.7	16.94	16.68	16.7	0.1	0.6	1005291.0	16933961.48	669
2019-08-19	16.36	16.78	16.36	16.6	0.24	1.47	1119623.0	18590922.32	739
2019-08-18	16.24	16.36	15.9	16.36	0.16	0.99	872805.0	14078103.32	594
2019-08-08	16.2	16.3	16.1	16.2	-0.06	-0.37	244405.0	3960119.9	285
2019-08-07	16.4	16.44	16.26	16.26	-0.16	-0.97	411502.0	6723860.4	367
2019-08-06	16.48	16.64	16.3	16.42	-0.18	-1.08	509005.0	8360093.88	439
2019-08-05	16.5	16.64	16.42	16.6	0.08	0.48	445738.0	7380799.24	446
2019-08-04	16.2	16.6	16.1	16.52	0.24	1.47	859474.0	14094589.22	974
2019-08-01	16.3	16.34	16.1	16.28	-0.06	-0.37	547387.0	8853669.72	583
2019-07-31	16.4	16.6	16.26	16.34	0.02	0.12	499297.0	8196030.6	492
2019-07-30	16.04	16.72	15.98	16.32	0.4	2.51	1718102.0	28166434.66	1363
2019-07-29	16.24	16.24	15.82	15.92	-0.32	-1.97	487035.0	7807491.44	572
2019-07-28	16.1	16.44	16.1	16.24	-0.04	-0.25	486646.0	7927952.12	489
2019-07-25	16.2	16.46	15.9	16.28	0.16	0.99	1139256.0	18453530.96	1137
2019-07-24	15.24	16.34	15.24	16.12	0.82	5.36	1130849.0	18015689.86	1392
2019-07-23	15.7	15.78	15.26	15.3	-0.38	-2.42	441050.0	6814373.3	426
2019-07-22	15.2	15.82	15.2	15.68	0.38	2.48	805304.0	12573323.22	874
2019-07-21	15.42	15.66	14.7	15.3	-0.6	-3.77	1529820.0	23399166.3	1167
2019-07-18	16.06	16.1	15.9	15.9	-0.18	-1.12	367512.0	5877395.5	353
2019-07-17	16.24	16.26	16.04	16.08	-0.16	-0.99	507506.0	8198602.94	446
2019-07-16	15.78	16.26	15.74	16.24	0.48	3.05	1111157.0	17798117.72	1051
2019-07-15	15.6	15.76	15.48	15.76	0.18	1.16	357836.0	5596043.9	357
2019-07-14	15.7	15.72	15.56	15.58	-0.18	-1.14	341883.0	5350171.36	346
2019-07-11	15.5	15.86	15.44	15.76	0.32	2.07	1220211.0	19185008.38	1086
2019-07-10	15.42	15.52	15.4	15.44	0.06	0.39	668621.0	10350201.22	562
2019-07-09	15.5	15.66	15.3	15.38	-0.1	-0.65	928336.0	14418975.42	679
2019-07-08	15.48	15.7	15.48	15.48	0.08	0.52	1814134.0	28250923.06	982
2019-07-07	15.3	15.5	15.2	15.4	0.18	1.18	1403494.0	21592314.58	830
2019-07-04	15.14	15.26	15.14	15.22	0.16	1.06	579778.0	8806904.38	379
2019-07-03	14.92	15.26	14.92	15.06	0.08	0.53	434112.0	6540915.26	420
2019-07-02	15.1	15.22	14.94	14.98	-0.12	-0.79	508391.0	7671503.12	459
2019-07-01	14.94	15.36	14.94	15.1	0.18	1.21	1161191.0	17604160.7	804
2019-06-30	14.56	14.92	14.54	14.92	0.4	2.75	383000.0	5662107.62	374
2019-06-27	14.46	14.56	14.44	14.52	0.12	0.83	250560.0	3634454.76	207
2019-06-26	14.4	14.46	14.24	14.4	0.02	0.14	273840.0	3931153.86	254
2019-06-25	14.26	14.38	14.22	14.38	0.16	1.13	374621.0	5339384.38	198
2019-06-24	14.36	14.36	14.2	14.22	-0.02	-0.14	254352.0	3626613.92	256
2019-06-23	14.34	14.34	14.16	14.24	-0.12	-0.84	189919.0	2703376.68	194
2019-06-20	14.4	14.5	14.24	14.36	-0.04	-0.28	360047.0	5169382.72	284
2019-06-19	14.36	14.74	14.2	14.4	0.1	0.7	1063649.0	15393088.58	730
2019-06-18	14.3	14.3	14.1	14.3	0.0	0.0	524498.0	7448655.54	332
2019-06-17	13.9	14.32	13.9	14.3	0.4	2.88	671534.0	9500431.66	431
2019-06-16	14.0	14.08	13.86	13.9	0.0	0.0	244525.0	3401456.16	215
2019-06-13	14.0	14.0	13.78	13.9	-0.2	-1.42	637605.0	8855167.52	473
2019-06-12	14.3	14.32	14.04	14.1	-0.2	-1.4	291252.0	4127268.92	342
2019-06-11	14.3	14.54	14.08	14.3	-0.06	-0.42	627358.0	8998106.4	524
2019-06-10	14.34	14.62	14.34	14.36	-0.06	-0.42	453182.0	6563309.28	404
2019-06-09	14.16	14.52	14.16	14.42	0.26	1.84	480076.0	6879210.52	388
2019-05-30	13.84	14.16	13.84	14.16	0.28	2.02	306430.0	4294648.32	295
2019-05-29	13.82	14.02	13.8	13.88	0.08	0.58	366003.0	5087779.0	320
2019-05-28	13.54	13.86	13.54	13.8	0.26	1.92	293049.0	4019725.78	302
2019-05-27	13.44	13.54	13.2	13.54	0.0	0.0	91194.0	1221637.1	147
2019-05-26	13.56	13.6	13.38	13.54	-0.06	-0.44	169186.0	2277222.28	184
2019-05-23	13.6	13.62	13.38	13.6	-0.12	-0.87	284825.0	3837275.1	356
2019-05-22	13.8	13.88	13.68	13.72	-0.08	-0.58	283475.0	3898111.9	320
2019-05-21	13.84	13.86	13.68	13.8	0.1	0.73	190935.0	2629991.7	201
2019-05-20	13.78	13.84	13.44	13.7	-0.1	-0.72	531440.0	7201667.5	369
2019-05-19	13.9	14.1	13.78	13.8	-0.16	-1.15	476046.0	6660620.78	352
2019-05-16	13.94	14.0	13.78	13.96	0.06	0.43	595849.0	8295008.26	409
2019-05-15	13.78	14.04	13.64	13.9	0.6	4.51	804053.0	11095920.76	525
2019-05-14	13.58	13.98	12.94	13.3	-0.42	-3.06	973975.0	13175539.22	874
2019-05-13	14.08	14.3	13.6	13.72	-0.44	-3.11	694565.0	9742243.4	608
2019-05-12	14.58	14.58	14.16	14.16	-0.44	-3.01	446303.0	6424832.88	412
2019-05-09	14.52	14.82	14.48	14.6	-0.06	-0.41	399407.0	5830226.96	446
2019-05-08	14.84	14.92	14.5	14.66	-0.1	-0.68	481742.0	7089929.86	512
2019-05-07	14.3	14.98	14.24	14.76	0.56	3.94	1155312.0	16932499.7	1125
2019-05-06	14.1	14.4	14.1	14.2	-0.42	-2.87	1209404.0	17228654.06	823
2019-05-05	15.0	15.04	14.62	14.62	-0.38	-2.53	1137262.0	16836043.22	823
2019-05-02	15.2	15.44	14.9	15.0	0.62	4.31	6028837.0	91303128.42	3833
2019-05-01	14.08	14.38	14.0	14.38	1.3	9.94	1012050.0	14451124.68	498
2019-04-30	12.86	13.26	12.86	13.08	0.4	3.15	1360139.0	17742702.32	1000
2019-04-29	12.74	12.74	12.56	12.68	-0.06	-0.47	146023.0	1844085.84	207
2019-04-28	12.86	12.86	12.6	12.74	-0.06	-0.47	439996.0	5582970.34	398
2019-04-25	12.58	12.9	12.54	12.8	0.36	2.89	1112958.0	14199092.16	707
2019-04-24	12.38	12.66	12.38	12.44	0.06	0.48	400443.0	5023508.08	348
2019-04-23	12.36	12.38	12.34	12.38	0.0	0.0	153581.0	1898700.86	135
2019-04-22	12.44	12.44	12.32	12.38	-0.06	-0.48	186864.0	2311636.7	174
2019-04-21	12.34	12.46	12.34	12.44	0.0	0.0	94669.0	1175292.86	150
2019-04-18	12.4	12.44	12.34	12.44	0.06	0.48	87088.0	1078813.04	169
2019-04-17	12.5	12.5	12.36	12.38	-0.18	-1.43	290298.0	3601820.82	316
2019-04-16	12.58	12.68	12.42	12.56	0.08	0.64	780609.0	9824760.56	671
2019-04-15	12.26	12.56	12.24	12.48	0.22	1.79	506794.0	6293404.08	437
2019-04-14	12.26	12.26	12.22	12.26	0.0	0.0	106294.0	1301395.1	163
2019-04-11	12.34	12.36	12.22	12.26	-0.08	-0.65	217690.0	2675987.12	243
2019-04-10	12.18	12.36	12.18	12.34	0.2	1.65	463665.0	5685455.86	473
2019-04-09	12.16	12.18	12.12	12.14	-0.02	-0.16	110459.0	1340669.92	136
2019-04-08	12.14	12.2	12.04	12.16	0.06	0.5	248058.0	3008282.76	213
2019-04-07	12.02	12.14	12.0	12.1	0.02	0.17	143892.0	1736670.4	183
2019-04-04	12.0	12.08	12.0	12.08	0.04	0.33	106561.0	1282829.16	161
2019-04-03	12.0	12.04	11.98	12.04	0.04	0.33	181534.0	2181189.02	189
2019-04-02	12.04	12.06	11.98	12.0	-0.04	-0.33	111784.0	1342353.28	156
2019-04-01	12.0	12.04	11.98	12.04	0.04	0.33	101418.0	1217844.5	148
2019-03-31	12.08	12.1	12.0	12.0	-0.06	-0.5	191625.0	2304442.32	219
2019-03-28	12.1	12.12	12.04	12.06	-0.04	-0.33	140483.0	1696903.1	233
2019-03-27	12.08	12.16	12.06	12.1	0.0	0.0	132292.0	1601483.86	246
2019-03-26	12.1	12.16	12.08	12.1	0.0	0.0	165338.0	2004310.18	225
2019-03-25	12.2	12.3	12.0	12.1	-0.1	-0.82	487622.0	5918114.52	493
2019-03-24	12.16	12.56	12.16	12.2	-0.04	-0.33	694942.0	8587306.32	699
2019-03-21	12.36	12.4	12.2	12.24	-0.14	-1.13	604516.0	7424210.34	482
2019-03-20	12.0	12.4	12.0	12.38	0.38	3.17	860926.0	10526438.84	662
2019-03-19	11.96	12.1	11.96	12.0	0.08	0.67	383009.0	4601693.56	401
2019-03-18	11.92	11.94	11.86	11.92	0.0	0.0	287866.0	3426525.34	255
2019-03-17	11.82	12.1	11.82	11.92	0.14	1.19	545540.0	6515879.08	495
2019-03-14	11.72	11.8	11.72	11.78	0.12	1.03	191211.0	2248097.16	184
2019-03-13	11.76	11.8	11.66	11.66	-0.12	-1.02	376212.0	4403370.3	385
2019-03-12	11.84	11.94	11.7	11.78	-0.02	-0.17	353762.0	4174189.74	293
2019-03-11	11.88	11.92	11.8	11.8	-0.1	-0.84	260658.0	3095403.04	218
2019-03-10	11.86	11.98	11.86	11.9	0.04	0.34	168445.0	2005798.46	186
2019-03-07	11.88	11.88	11.82	11.86	-0.02	-0.17	267506.0	3171756.54	220
2019-03-06	11.9	11.96	11.86	11.88	-0.06	-0.5	241570.0	2872329.24	216
2019-03-05	11.96	11.98	11.9	11.94	0.0	0.0	258061.0	3080502.62	297
2019-03-04	11.98	11.98	11.88	11.94	0.02	0.17	209480.0	2495680.22	213
2019-03-03	11.88	11.98	11.84	11.92	0.1	0.85	328052.0	3914126.8	281
2019-02-28	11.9	11.9	11.8	11.82	-0.08	-0.67	209044.0	2477653.16	219
2019-02-27	12.04	12.04	11.8	11.9	-0.18	-1.49	457144.0	5458416.18	400
2019-02-26	12.2	12.2	12.02	12.08	-0.06	-0.49	229698.0	2773251.66	267
2019-02-25	12.22	12.24	12.12	12.14	-0.1	-0.82	113253.0	1377423.68	190
2019-02-24	12.34	12.34	12.22	12.24	-0.14	-1.13	290829.0	3569948.12	236
2019-02-21	12.42	12.42	12.26	12.38	0.1	0.81	211358.0	2602810.98	183
2019-02-20	12.28	12.3	12.2	12.28	0.0	0.0	177324.0	2171582.14	220
2019-02-19	12.34	12.4	12.24	12.28	-0.06	-0.49	151358.0	1863479.04	211
2019-02-18	12.5	12.54	12.34	12.34	-0.18	-1.44	221337.0	2749057.5	223
2019-02-17	12.46	12.58	12.46	12.52	0.06	0.48	319424.0	4003912.54	255
2019-02-14	12.46	12.56	12.4	12.46	0.0	0.0	274841.0	3428194.72	262
2019-02-13	12.48	12.5	12.38	12.46	-0.06	-0.48	394187.0	4904971.66	318
2019-02-12	12.68	12.68	12.5	12.52	-0.06	-0.48	512359.0	6431652.66	383
2019-02-11	12.68	12.74	12.58	12.58	-0.02	-0.16	660029.0	8355565.02	493
2019-02-10	12.44	12.82	12.44	12.6	0.24	1.94	990683.0	12539196.0	978
2019-02-07	12.3	12.42	12.3	12.36	0.06	0.49	438065.0	5405023.82	341
2019-02-06	12.38	12.46	12.24	12.3	-0.06	-0.49	510810.0	6302285.98	375
2019-02-05	12.02	12.5	12.02	12.36	0.34	2.83	1479542.0	18310712.66	956
2019-02-04	12.2	12.2	12.02	12.02	-0.14	-1.15	234175.0	2834463.58	335
2019-02-03	12.26	12.32	12.16	12.16	-0.04	-0.33	211463.0	2588872.34	223
2019-01-31	12.28	12.32	12.14	12.2	-0.02	-0.16	417399.0	5105660.82	402
2019-01-30	12.14	12.36	12.14	12.22	0.1	0.83	720379.0	8838446.78	486
2019-01-29	12.18	12.2	12.08	12.12	-0.04	-0.33	879690.0	10665618.08	697
2019-01-28	12.16	12.48	12.14	12.16	0.0	0.0	1636483.0	20128838.52	1001
2019-01-27	11.92	12.16	11.92	12.16	0.22	1.84	678162.0	8165303.78	594
2019-01-24	12.06	12.2	11.94	11.94	-0.06	-0.5	1003127.0	12082898.4	902
2019-01-23	11.54	12.04	11.54	12.0	0.38	3.27	1102943.0	13074601.22	784
2019-01-22	11.5	11.68	11.44	11.62	0.12	1.04	274588.0	3168064.82	257
2019-01-21	11.68	11.7	11.3	11.5	-0.24	-2.04	299749.0	3458164.38	309
2019-01-20	11.6	11.8	11.6	11.74	0.16	1.38	460784.0	5391534.02	355
2019-01-17	11.64	11.74	11.52	11.58	-0.02	-0.17	494708.0	5759158.28	509
2019-01-16	11.24	11.8	11.24	11.6	0.4	3.57	1196104.0	13795330.6	823
2019-01-15	11.24	11.26	11.16	11.2	0.0	0.0	225469.0	2526944.22	232
2019-01-14	11.26	11.26	11.2	11.2	-0.1	-0.88	73527.0	826381.26	115
2019-01-13	11.3	11.32	11.26	11.3	0.02	0.18	85523.0	965916.74	136
2019-01-10	11.32	11.34	11.22	11.28	-0.06	-0.53	285464.0	3222766.62	251
2019-01-09	11.38	11.42	11.3	11.34	-0.02	-0.18	218058.0	2476905.92	170
2019-01-08	11.34	11.36	11.32	11.36	0.0	0.0	91650.0	1039519.32	130
2019-01-07	11.34	11.36	11.32	11.36	0.04	0.35	154628.0	1754967.44	157
2019-01-06	11.36	11.38	11.32	11.32	0.0	0.0	99499.0	1127978.44	123
2019-01-03	11.3	11.44	11.3	11.32	0.02	0.18	172753.0	1962013.24	148
2019-01-02	11.36	11.38	11.3	11.3	-0.1	-0.88	82670.0	937535.42	145
2019-01-01	11.44	11.44	11.32	11.4	-0.02	-0.18	138750.0	1582746.48	177
2018-12-31	11.52	11.52	11.42	11.42	-0.12	-1.04	100293.0	1151705.48	128
2018-12-30	11.58	11.6	11.5	11.54	-0.04	-0.35	70707.0	816033.2	118
2018-12-27	11.48	11.62	11.44	11.58	0.16	1.4	267839.0	3083738.92	196
2018-12-26	11.42	11.46	11.4	11.42	-0.08	-0.7	99770.0	1139770.4	123
2018-12-25	11.5	11.5	11.34	11.5	0.0	0.0	147990.0	1694525.8	131
2018-12-24	11.5	11.64	11.5	11.5	-0.04	-0.35	81889.0	946819.6	133
2018-12-23	11.22	11.54	11.2	11.54	0.12	1.05	188888.0	2139214.42	291
2018-12-20	11.74	11.74	11.4	11.42	-0.28	-2.39	175712.0	2023592.32	265
2018-12-19	11.74	11.74	11.68	11.7	-0.14	-1.18	153062.0	1794552.5	212
2018-12-18	11.76	11.96	11.74	11.84	0.06	0.51	212337.0	2516043.58	295
2018-12-17	12.0	12.0	11.74	11.78	-0.18	-1.51	458771.0	5443722.22	452
2018-12-16	12.12	12.2	11.96	11.96	-0.12	-0.99	554895.0	6686090.48	436
2018-12-13	12.0	12.1	11.98	12.08	0.08	0.67	273436.0	3292645.98	288
2018-12-12	12.0	12.08	11.96	12.0	0.02	0.17	206524.0	2482135.7	254
2018-12-11	12.06	12.16	11.84	11.98	-0.08	-0.66	442995.0	5319299.6	448
2018-12-10	11.76	12.1	11.76	12.06	0.32	2.73	672906.0	8043916.74	580
2018-12-09	11.88	12.0	11.72	11.74	-0.02	-0.17	363329.0	4308611.7	322
2018-12-06	11.62	11.9	11.6	11.76	0.16	1.38	361830.0	4257556.28	367
2018-12-05	11.58	11.68	11.5	11.6	-0.04	-0.34	146445.0	1693820.3	155
2018-12-04	11.64	11.7	11.58	11.64	0.08	0.69	89330.0	1038299.44	158
2018-12-03	11.7	11.7	11.54	11.56	-0.12	-1.03	185671.0	2158275.98	209
2018-12-02	11.5	11.68	11.5	11.68	0.24	2.1	253348.0	2935871.08	357
2018-11-29	11.22	11.46	11.22	11.44	0.22	1.96	261166.0	2971891.34	277
2018-11-28	11.22	11.3	11.2	11.22	0.0	0.0	108829.0	1224076.58	160
2018-11-27	11.2	11.26	11.2	11.22	0.02	0.18	176011.0	1976215.38	177
2018-11-26	11.32	11.36	11.08	11.2	-0.14	-1.23	595972.0	6665444.5	508
2018-11-25	11.36	11.4	11.3	11.34	-0.08	-0.7	115730.0	1313225.12	196
2018-11-22	11.44	11.52	11.36	11.42	0.02	0.18	344569.0	3946478.56	267
2018-11-21	11.2	11.44	11.18	11.4	0.2	1.79	373273.0	4212330.64	354
2018-11-20	11.4	11.5	11.14	11.2	-0.3	-2.61	464599.0	5260151.16	450
2018-11-19	11.58	11.7	11.38	11.5	-0.14	-1.2	825131.0	9474082.88	559
2018-11-18	11.96	11.98	11.6	11.64	-0.36	-3.0	240688.0	2823670.24	370
2018-11-15	12.08	12.12	11.96	12.0	-0.04	-0.33	268494.0	3220785.72	261
2018-11-14	12.04	12.12	11.96	12.04	-0.12	-0.99	421152.0	5065522.2	352
2018-11-13	12.2	12.38	12.1	12.16	-0.06	-0.49	536868.0	6552076.36	487
2018-11-12	12.16	12.42	12.16	12.22	0.04	0.33	693662.0	8527520.0	590
2018-11-11	12.28	12.38	11.96	12.18	-0.12	-0.98	811834.0	9859379.42	684
2018-11-08	12.24	12.5	12.04	12.3	0.0	0.0	515953.0	6330206.16	481
2018-11-07	12.0	12.4	12.0	12.3	0.28	2.33	907744.0	11127063.12	598
2018-11-06	11.5	12.12	11.5	12.02	0.34	2.91	565551.0	6752173.4	449
2018-11-05	11.84	11.86	11.68	11.68	-0.2	-1.68	190661.0	2241310.88	214
2018-11-04	11.7	12.0	11.7	11.88	0.12	1.02	411254.0	4889519.8	313
2018-11-01	11.96	12.08	11.7	11.76	-0.24	-2.0	577934.0	6853970.8	483
2018-10-31	11.66	12.12	11.66	12.0	0.32	2.74	2370970.0	28472223.88	1281
2018-10-30	11.38	11.8	11.38	11.68	0.48	4.29	620486.0	7232072.86	565
2018-10-29	11.22	11.26	11.14	11.2	0.06	0.54	167769.0	1878473.36	199
2018-10-28	11.04	11.18	10.96	11.14	0.06	0.54	111204.0	1231458.5	242
2018-10-25	11.1	11.12	11.0	11.08	0.0	0.0	173830.0	1921874.02	276
2018-10-24	11.02	11.54	11.0	11.08	-0.22	-1.95	260844.0	2924070.04	388
2018-10-23	10.38	11.3	10.38	11.3	0.92	8.86	203438.0	2171757.26	200
2018-10-22	10.6	10.7	10.36	10.38	-0.2	-1.89	258558.0	2704581.7	313
2018-10-21	10.3	10.6	10.3	10.58	-0.1	-0.94	136822.0	1442696.1	171
2018-10-18	10.7	10.76	10.64	10.68	-0.02	-0.19	110375.0	1181238.52	136
2018-10-17	10.62	10.72	10.6	10.7	0.1	0.94	112025.0	1196663.32	183
2018-10-16	10.6	10.72	10.38	10.6	-0.06	-0.56	137961.0	1457670.0	215
2018-10-15	10.38	10.66	10.38	10.66	0.32	3.09	294488.0	3109826.14	272
2018-10-14	11.8	11.8	10.3	10.34	-0.8	-7.18	520000.0	5598343.2	582
2018-10-11	11.38	11.38	11.0	11.14	-0.4	-3.47	403853.0	4511893.16	584
2018-10-10	11.66	11.66	11.54	11.54	-0.12	-1.03	85148.0	988371.38	187
2018-10-09	11.8	11.8	11.66	11.66	-0.14	-1.19	184718.0	2165663.5	311
2018-10-08	11.64	12.04	11.64	11.8	0.1	0.85	736132.0	8744619.0	790
2018-10-07	11.8	11.8	11.6	11.7	0.0	0.0	147173.0	1719850.96	231
2018-10-04	11.58	11.74	11.58	11.7	0.14	1.21	244981.0	2858532.56	261
2018-10-03	11.46	11.56	11.46	11.56	0.04	0.35	48012.0	552840.18	120
2018-10-02	11.52	11.6	11.5	11.52	-0.06	-0.52	106302.0	1226948.8	194
2018-10-01	11.76	11.76	11.54	11.58	0.0	0.0	167106.0	1943691.54	209
2018-09-30	11.58	11.68	11.58	11.58	0.02	0.17	244921.0	2847033.1	340
2018-09-27	11.52	11.82	11.46	11.56	0.14	1.23	958951.0	11128496.76	686
2018-09-26	11.56	11.56	11.36	11.42	-0.14	-1.21	261195.0	2993669.72	241
2018-09-25	11.7	11.78	11.56	11.56	-0.1	-0.86	170943.0	1994092.68	202
2018-09-20	11.5	11.8	11.5	11.66	0.16	1.39	288171.0	3338844.76	294
2018-09-19	11.22	11.62	11.22	11.5	-0.1	-0.86	322228.0	3685138.74	436
2018-09-18	11.56	11.68	11.4	11.6	-0.08	-0.68	466881.0	5401960.36	383
2018-09-17	11.7	11.7	11.56	11.68	-0.06	-0.51	207346.0	2409061.0	229
2018-09-16	11.72	11.9	11.54	11.74	-0.04	-0.34	293786.0	3453288.1	383
2018-09-13	11.62	11.78	11.5	11.78	0.14	1.2	128136.0	1483237.02	208
2018-09-12	11.88	11.88	11.64	11.64	-0.18	-1.52	64283.0	754908.14	200
2018-09-11	12.0	12.0	11.8	11.82	-0.12	-1.01	105457.0	1258781.66	202
2018-09-10	11.94	12.34	11.94	11.94	0.0	0.0	155275.0	1881099.6	418
2018-09-09	12.0	12.0	11.86	11.94	-0.06	-0.5	112701.0	1346566.6	189
2018-09-06	12.12	12.12	11.84	12.0	0.0	0.0	134264.0	1610597.64	298
2018-09-05	12.4	12.4	12.0	12.0	-0.46	-3.69	97724.0	1193366.4	379
2018-09-04	12.5	12.64	12.46	12.46	-0.02	-0.16	93276.0	1167156.38	266
2018-09-03	12.54	12.54	12.48	12.48	-0.04	-0.32	72016.0	901321.48	293
2018-09-02	12.66	12.7	12.5	12.52	-0.26	-2.03	111933.0	1410594.0	355
2018-08-30	12.82	12.86	12.74	12.78	-0.14	-1.08	112036.0	1435681.5	141
2018-08-29	13.0	13.0	12.8	12.92	-0.08	-0.62	156218.0	2014370.62	236
2018-08-28	13.0	13.0	12.98	13.0	0.0	0.0	92075.0	1196722.94	128
2018-08-27	13.02	13.04	12.98	13.0	0.0	0.0	54772.0	712422.8	153
2018-08-26	13.12	13.12	13.0	13.0	-0.1	-0.76	80219.0	1048819.22	279
2018-08-16	13.1	13.1	13.0	13.1	0.04	0.31	51802.0	674803.18	94
2018-08-15	13.0	13.06	13.0	13.06	0.0	0.0	32743.0	427291.38	114
2018-08-14	13.16	13.2	13.0	13.06	0.12	0.93	55864.0	730288.2	250
2018-08-13	13.0	13.04	12.94	12.94	-0.16	-1.22	95840.0	1245066.8	269
2018-08-12	13.1	13.12	13.08	13.1	-0.14	-1.06	61991.0	812545.36	274
2018-08-09	13.3	13.3	13.24	13.24	0.02	0.15	24594.0	325706.34	138
2018-08-08	13.1	13.3	13.1	13.22	-0.08	-0.6	116380.0	1534669.6	228
2018-08-07	13.52	13.54	13.3	13.3	-0.2	-1.48	104101.0	1396634.9	212
2018-08-06	13.62	13.64	13.5	13.5	-0.2	-1.46	56514.0	766755.8	190
2018-08-05	13.56	13.7	13.56	13.7	0.04	0.29	77188.0	1052536.96	128
2018-08-02	13.56	13.7	13.56	13.66	0.12	0.89	51100.0	697615.06	117
2018-08-01	13.7	13.7	13.5	13.54	-0.14	-1.02	74818.0	1016136.56	135
2018-07-31	13.6	13.7	13.5	13.68	0.14	1.03	95092.0	1293488.64	137
2018-07-30	13.54	13.54	13.5	13.54	0.0	0.0	101201.0	1368400.78	139
2018-07-29	13.9	13.9	13.54	13.54	-0.28	-2.03	66622.0	909044.38	211
2018-07-26	13.9	13.9	13.8	13.82	-0.28	-1.99	68025.0	942400.8	129
2018-07-25	14.02	14.24	13.92	14.1	0.1	0.71	100467.0	1408324.38	172
2018-07-24	14.1	14.1	14.0	14.0	-0.2	-1.41	131420.0	1844291.48	204
2018-07-23	14.22	14.24	14.14	14.2	-0.14	-0.98	173195.0	2455766.94	183
2018-07-22	14.28	14.34	14.28	14.34	0.1	0.7	89294.0	1278374.54	129
2018-07-19	14.2	14.26	14.2	14.24	0.02	0.14	69586.0	989946.62	115
2018-07-18	14.26	14.26	14.2	14.22	-0.08	-0.56	99234.0	1413902.92	103
2018-07-17	14.28	14.34	14.28	14.3	0.0	0.0	55498.0	794487.8	103
2018-07-16	14.3	14.36	14.3	14.3	0.0	0.0	88077.0	1260359.74	125
2018-07-15	14.32	14.36	14.26	14.3	-0.02	-0.14	98104.0	1404778.74	129
2018-07-12	14.22	14.32	14.22	14.32	0.06	0.42	89683.0	1281360.98	110
2018-07-11	14.22	14.3	14.2	14.26	0.04	0.28	119462.0	1703348.66	126
2018-07-10	14.24	14.34	14.22	14.22	0.04	0.28	195343.0	2793756.94	221
2018-07-09	14.18	14.2	14.16	14.18	0.02	0.14	42648.0	604619.26	93
2018-07-08	14.16	14.18	14.16	14.16	-0.04	-0.28	48625.0	689106.82	103
2018-07-05	14.24	14.24	14.18	14.2	-0.06	-0.42	73909.0	1050825.74	136
2018-07-04	14.3	14.3	14.24	14.26	-0.06	-0.42	94851.0	1353068.62	140
2018-07-03	14.2	14.42	14.2	14.32	0.12	0.85	155500.0	2226609.2	211
2018-07-02	14.24	14.24	14.18	14.2	0.0	0.0	98648.0	1402679.58	144
2018-07-01	14.22	14.3	14.2	14.2	-0.02	-0.14	97869.0	1392745.4	163
2018-06-28	14.24	14.32	14.2	14.22	0.0	0.0	63198.0	900882.7	149
2018-06-27	14.34	14.34	14.22	14.22	-0.12	-0.84	151323.0	2161997.08	152
2018-06-26	14.36	14.46	14.3	14.34	-0.04	-0.28	133155.0	1908680.76	103
2018-06-25	14.48	14.54	14.36	14.38	-0.06	-0.42	34794.0	501946.1	91
2018-06-24	14.48	14.6	14.44	14.44	0.1	0.7	154969.0	2248907.26	147
2018-06-21	14.38	14.4	14.34	14.34	0.02	0.14	75233.0	1081548.08	65
2018-06-20	14.4	14.4	14.32	14.32	-0.14	-0.97	74909.0	1076285.32	105
2018-06-12	14.38	14.46	14.32	14.46	0.08	0.56	109860.0	1582497.84	133
2018-06-11	14.32	14.44	14.24	14.38	0.14	0.98	193569.0	2781010.22	164
2018-06-10	14.36	14.44	14.24	14.24	-0.08	-0.56	282912.0	4049256.38	234
2018-06-07	14.14	14.36	14.14	14.32	0.18	1.27	245034.0	3492453.78	249
2018-06-06	14.24	14.24	14.12	14.14	-0.1	-0.7	168023.0	2382723.88	199
2018-06-05	14.18	14.28	14.16	14.24	0.08	0.56	294255.0	4182626.08	258
2018-06-04	14.2	14.2	14.12	14.16	0.0	0.0	159366.0	2255718.6	142
2018-06-03	14.3	14.3	14.1	14.16	-0.08	-0.56	196098.0	2781614.92	231
2018-05-31	14.3	14.3	14.12	14.24	0.02	0.14	206916.0	2940678.56	194
2018-05-30	14.48	14.48	14.22	14.22	-0.16	-1.11	112245.0	1605454.38	127
2018-05-29	14.3	14.38	14.28	14.38	0.04	0.28	187219.0	2681635.58	165
2018-05-28	14.5	14.5	14.2	14.34	-0.2	-1.38	136581.0	1964816.96	188
2018-05-27	14.7	14.8	14.48	14.54	-0.18	-1.22	346533.0	5050717.22	323
2018-05-24	14.98	14.98	14.72	14.72	-0.07	-0.47	171572.0	2541169.4	156
2018-05-23	14.76	14.82	14.7	14.79	0.03	0.2	312071.0	4607154.92	192
2018-05-22	14.78	14.8	14.74	14.76	-0.02	-0.14	103276.0	1523607.16	137
2018-05-21	14.8	14.86	14.74	14.78	-0.03	-0.2	131844.0	1949950.26	145
2018-05-20	14.88	14.94	14.8	14.81	-0.08	-0.54	203018.0	3018698.98	155
2018-05-17	14.74	14.9	14.74	14.89	0.05	0.34	62472.0	926818.76	137
2018-05-16	15.04	15.04	14.84	14.84	-0.19	-1.26	139288.0	2079706.4	210
2018-05-15	15.26	15.26	14.96	15.03	-0.14	-0.92	227249.0	3425935.24	242
2018-05-14	14.8	15.4	14.8	15.17	0.43	2.92	610655.0	9255875.42	562
2018-05-13	14.7	14.8	14.62	14.74	0.15	1.03	372609.0	5480312.1	267
2018-05-10	14.52	14.66	14.46	14.59	0.03	0.21	206888.0	3003712.06	227
2018-05-09	14.7	14.78	14.5	14.56	-0.15	-1.02	278610.0	4055856.72	236
2018-05-08	14.76	14.9	14.48	14.71	-0.26	-1.74	325943.0	4775199.56	370
2018-05-07	15.2	15.22	14.96	14.97	-0.26	-1.71	373021.0	5597300.66	347
2018-05-06	15.52	15.6	15.2	15.23	-0.3	-1.93	370064.0	5704893.3	371
2018-05-03	15.8	15.84	15.5	15.53	-0.17	-1.08	189630.0	2961449.52	311
2018-05-02	15.74	15.74	15.66	15.7	-0.06	-0.38	110476.0	1734894.18	164
2018-05-01	15.86	15.86	15.76	15.76	-0.08	-0.51	113104.0	1787406.12	179
2018-04-30	15.96	15.96	15.84	15.84	-0.09	-0.56	143499.0	2278207.08	192
2018-04-29	15.96	15.96	15.92	15.93	0.0	0.0	186802.0	2977007.54	139
2018-04-26	15.98	15.98	15.88	15.93	-0.04	-0.25	272458.0	4337852.96	225
2018-04-25	15.86	15.98	15.86	15.97	0.09	0.57	215074.0	3422130.18	214
2018-04-24	15.92	15.94	15.86	15.88	-0.06	-0.38	303785.0	4830947.72	349
2018-04-23	15.98	16.0	15.9	15.94	0.0	0.0	315430.0	5033781.04	257
2018-04-22	15.98	16.0	15.94	15.94	-0.05	-0.31	264451.0	4223630.06	277
2018-04-19	16.08	16.14	15.98	15.99	-0.09	-0.56	745443.0	11957694.54	552
2018-04-18	16.06	16.2	16.04	16.08	0.04	0.25	303743.0	4892635.64	283
2018-04-17	16.16	16.16	16.0	16.04	-0.06	-0.37	277146.0	4445594.0	289
2018-04-16	15.96	16.2	15.92	16.1	0.17	1.07	1184283.0	18269936.66	572
2018-04-15	15.74	15.96	15.74	15.93	0.15	0.95	215647.0	3427645.92	236
2018-04-12	15.66	15.8	15.66	15.78	0.1	0.64	173660.0	2730975.96	182
2018-04-11	15.98	15.98	15.62	15.68	-0.26	-1.63	319019.0	5053466.76	279
2018-04-10	16.0	16.0	15.92	15.94	-0.03	-0.19	112939.0	1803064.34	163
2018-04-09	16.0	16.04	15.96	15.97	-0.03	-0.19	192574.0	3080368.72	224
2018-04-08	16.0	16.08	16.0	16.0	-0.01	-0.06	463131.0	7422418.5	331
2018-04-05	16.14	16.14	16.0	16.01	-0.05	-0.31	332855.0	5347946.7	299
2018-04-04	16.18	16.2	16.04	16.06	-0.04	-0.25	300149.0	4835789.9	314
2018-04-03	15.82	16.12	15.82	16.1	0.24	1.51	5567042.0	81159117.32	409
2018-04-02	15.88	15.92	15.84	15.86	-0.02	-0.13	190415.0	3022129.96	244
2018-04-01	15.92	16.0	15.88	15.88	-0.08	-0.5	197019.0	3136616.02	318
2018-03-29	16.08	16.08	15.94	15.96	-0.05	-0.31	258140.0	4122847.56	278
2018-03-28	16.14	16.14	15.98	16.01	-0.15	-0.93	431045.0	6909351.18	424
2018-03-27	16.16	16.2	16.14	16.16	0.04	0.25	195464.0	3159834.22	253
2018-03-26	16.1	16.16	16.08	16.12	-0.05	-0.31	269126.0	4339140.3	271
2018-03-25	16.2	16.32	16.14	16.17	-0.12	-0.74	327937.0	5322296.46	329
2018-03-22	16.3	16.38	16.28	16.29	-0.03	-0.18	258591.0	4217837.58	310
2018-03-21	16.42	16.5	16.3	16.32	-0.11	-0.67	476930.0	7803508.28	414
2018-03-20	16.24	16.48	16.24	16.43	0.19	1.17	827833.0	13539240.98	757
2018-03-19	16.22	16.32	16.18	16.24	-0.02	-0.12	411660.0	6684613.18	444
2018-03-18	16.38	16.38	16.1	16.26	-0.05	-0.31	603729.0	9796821.12	568
2018-03-15	16.5	16.54	16.24	16.31	-0.26	-1.57	905083.0	14809057.64	726
2018-03-14	16.74	16.74	16.5	16.57	-0.18	-1.07	793354.0	13152589.92	737
2018-03-13	17.5	17.7	16.7	16.75	0.01	0.06	3878057.0	66015514.02	2807
2018-03-12	16.34	16.82	16.3	16.74	0.44	2.7	1072642.0	17708317.72	715
2018-03-11	16.0	16.36	16.0	16.3	0.31	1.94	964338.0	15607684.98	685
2018-03-08	16.0	16.02	15.92	15.99	-0.02	-0.12	221125.0	3535499.32	163
2018-03-07	16.02	16.04	15.98	16.01	-0.02	-0.12	247615.0	3965761.24	186
2018-03-06	16.0	16.06	16.0	16.03	0.05	0.31	253923.0	4068708.28	179
2018-03-05	16.0	16.0	15.96	15.98	-0.03	-0.19	129503.0	2070329.9	167
2018-03-04	16.04	16.1	16.0	16.01	-0.08	-0.5	181438.0	2910404.9	194
2018-03-01	16.16	16.2	16.08	16.09	-0.1	-0.62	294995.0	4758496.28	218
2018-02-28	16.12	16.3	16.1	16.19	0.09	0.56	550169.0	8911312.18	436
2018-02-27	16.1	16.14	16.02	16.1	0.01	0.06	451185.0	7254543.82	287
2018-02-26	16.02	16.3	16.0	16.09	0.07	0.44	803284.0	12976099.88	617
2018-02-25	16.1	16.12	16.02	16.02	-0.02	-0.12	341350.0	5479680.94	434
2018-02-22	16.0	16.1	15.96	16.04	0.01	0.06	260077.0	4163673.6	232
2018-02-21	16.0	16.14	15.96	16.03	0.06	0.38	461423.0	7408736.74	419
2018-02-20	15.96	15.98	15.86	15.97	0.07	0.44	93837.0	1495246.24	167
2018-02-19	16.0	16.0	15.88	15.9	-0.1	-0.63	129885.0	2068355.32	189
2018-02-18	16.04	16.08	16.0	16.0	-0.01	-0.06	265661.0	4255983.3	192
2018-02-15	16.06	16.1	16.0	16.01	0.01	0.06	496105.0	7954932.08	393
2018-02-14	16.0	16.2	15.98	16.0	0.0	0.0	585363.0	9408919.16	509
2018-02-13	16.02	16.04	15.92	16.0	0.01	0.06	135053.0	2160116.12	173
2018-02-12	15.98	16.04	15.94	15.99	0.08	0.5	142240.0	2274938.82	137
2018-02-11	16.02	16.06	15.9	15.91	-0.11	-0.69	170710.0	2726966.24	173
2018-02-08	15.98	16.14	15.88	16.02	0.02	0.13	471671.0	7564409.04	337
2018-02-07	16.16	16.2	16.0	16.0	-0.06	-0.37	271166.0	4361541.8	271
2018-02-06	16.02	16.16	15.84	16.06	-0.17	-1.05	388531.0	6212488.4	441
2018-02-05	16.6	16.6	16.22	16.23	-0.37	-2.23	669071.0	10917710.38	564
2018-02-04	16.34	16.82	16.26	16.6	0.3	1.84	1397907.0	23117575.36	1014
2018-02-01	16.12	16.32	16.0	16.3	0.13	0.8	641852.0	10383204.2	584
2018-01-31	15.9	16.4	15.9	16.17	0.27	1.7	1544230.0	25009731.46	1254
2018-01-30	15.94	15.96	15.88	15.9	0.0	0.0	442371.0	6765430.68	198
2018-01-29	16.0	16.0	15.88	15.9	-0.07	-0.44	244115.0	3895897.52	279
2018-01-28	16.0	16.06	15.92	15.97	0.02	0.13	442287.0	7073039.96	314
2018-01-25	15.9	16.1	15.9	15.95	0.02	0.13	696508.0	11135069.84	500
2018-01-24	15.86	15.96	15.78	15.93	0.06	0.38	126073.0	2000143.12	170
2018-01-23	15.98	16.06	15.86	15.87	-0.07	-0.44	161025.0	2569629.98	242
2018-01-22	16.06	16.12	15.92	15.94	-0.13	-0.81	202092.0	3240034.18	273
2018-01-21	16.32	16.34	16.02	16.07	-0.28	-1.71	417921.0	6740360.04	429
2018-01-18	16.6	16.68	16.24	16.35	-0.35	-2.1	317285.0	5197423.94	444
2018-01-17	16.76	16.82	16.7	16.7	-0.11	-0.65	105430.0	1766919.02	166
2018-01-16	16.76	16.82	16.72	16.81	0.09	0.54	159575.0	2679868.54	156
2018-01-15	16.8	16.82	16.72	16.72	-0.08	-0.48	139503.0	2339595.98	149
2018-01-14	16.7	16.84	16.7	16.8	0.14	0.84	193007.0	3236747.42	177
2018-01-11	16.9	16.92	16.62	16.66	-0.18	-1.07	325688.0	5472019.42	303
2018-01-10	16.52	16.9	16.52	16.84	0.28	1.69	183430.0	3073890.96	174
2018-01-09	16.7	16.76	16.5	16.56	-0.2	-1.19	155085.0	2579734.84	152
2018-01-08	16.8	16.84	16.74	16.76	-0.03	-0.18	170226.0	2858285.48	198
2018-01-07	16.94	16.98	16.72	16.79	-0.1	-0.59	266562.0	4487934.02	291
2018-01-04	16.54	16.96	16.54	16.89	0.41	2.49	610876.0	10263992.02	554
2018-01-03	16.48	16.52	16.2	16.48	0.0	0.0	123632.0	2028580.16	184
2018-01-02	16.56	16.68	16.44	16.48	-0.09	-0.54	111299.0	1847191.9	155
2018-01-01	16.8	16.8	16.5	16.57	-0.24	-1.43	174759.0	2907518.7	202
2017-12-31	16.9	16.94	16.8	16.81	-0.07	-0.41	283531.0	4781538.86	315
2017-12-28	16.76	17.18	16.74	16.88	0.15	0.9	689715.0	11686419.44	475
2017-12-27	16.78	16.86	16.72	16.73	0.02	0.12	267706.0	4496655.8	267
2017-12-26	16.52	16.78	16.52	16.71	0.12	0.72	273703.0	4572102.74	228
2017-12-25	16.78	16.8	16.54	16.59	-0.22	-1.31	248156.0	4142140.8	244
2017-12-24	17.14	17.14	16.8	16.81	-0.29	-1.7	272113.0	4605982.56	331
2017-12-21	16.9	17.3	16.9	17.1	0.21	1.24	805697.0	13837144.44	547
2017-12-20	17.1	17.16	16.7	16.89	-0.14	-0.82	339825.0	5736192.18	343
2017-12-19	17.4	17.44	16.82	17.03	-0.32	-1.84	623730.0	10706823.02	524
2017-12-18	17.1	17.7	17.04	17.35	0.37	2.18	1580207.0	27534361.5	1262
2017-12-17	16.3	17.08	16.3	16.98	0.71	4.36	798986.0	13336289.14	659
2017-12-14	16.18	16.32	16.12	16.27	0.12	0.74	155961.0	2528894.12	170
2017-12-13	16.34	16.34	16.1	16.15	-0.19	-1.16	291322.0	4720716.96	246
2017-12-12	16.34	16.42	16.28	16.34	-0.08	-0.49	304063.0	4970754.14	216
2017-12-11	16.32	16.6	16.32	16.42	-0.07	-0.42	551763.0	9108143.8	315
2017-12-10	16.2	16.68	16.2	16.49	0.34	2.11	620970.0	10225910.56	406
2017-12-07	15.98	16.2	15.94	16.15	0.13	0.81	252186.0	4060779.68	259
2017-12-06	16.08	16.12	16.0	16.02	-0.09	-0.56	200032.0	3209230.44	189
2017-12-05	16.0	16.2	16.0	16.11	-0.2	-1.23	223005.0	3590691.6	201
2017-12-04	16.5	16.58	16.16	16.31	-0.22	-1.33	974156.0	15928309.7	621
2017-12-03	16.0	16.8	15.98	16.53	1.07	6.92	1672927.0	27475600.74	1020
2017-11-30	15.26	15.48	15.22	15.46	0.21	1.38	234804.0	3597418.34	224
2017-11-29	15.22	15.34	15.22	15.25	0.02	0.13	124556.0	1900932.14	143
2017-11-28	15.18	15.3	15.16	15.23	0.02	0.13	144751.0	2207042.94	162
2017-11-27	15.22	15.36	15.2	15.21	0.06	0.4	256857.0	3918902.2	296
2017-11-26	15.16	15.26	15.12	15.15	0.01	0.07	97962.0	1487092.22	139
2017-11-23	15.02	15.26	15.0	15.14	0.06	0.4	93580.0	1416478.2	158
2017-11-22	15.02	15.1	14.94	15.08	0.08	0.53	64684.0	971149.76	116
2017-11-21	14.98	15.0	14.92	15.0	-0.01	-0.07	53142.0	795849.06	113
2017-11-20	15.2	15.2	15.0	15.01	-0.2	-1.31	117245.0	1763999.72	211
2017-11-19	15.4	15.42	15.16	15.21	-0.13	-0.85	95995.0	1467951.96	157
2017-11-16	15.38	15.52	15.26	15.34	-0.09	-0.58	129724.0	2000987.66	217
2017-11-15	15.42	15.54	15.4	15.43	-0.03	-0.19	153044.0	2366315.16	320
2017-11-14	15.52	15.6	15.44	15.46	-0.05	-0.32	376134.0	5828218.08	434
2017-11-13	15.6	15.8	15.36	15.51	0.27	1.77	410470.0	6365476.22	325
2017-11-12	15.42	15.9	15.2	15.24	-0.01	-0.07	344168.0	5305778.26	304
2017-11-09	15.2	15.44	15.2	15.25	0.09	0.59	170004.0	2606042.68	220
2017-11-08	15.12	15.5	15.08	15.16	0.04	0.26	372241.0	5671020.22	315
2017-11-07	16.16	16.16	14.58	15.12	-1.07	-6.61	656191.0	10148403.64	695
2017-11-06	16.0	17.1	16.0	16.19	0.25	1.57	1490293.0	24834859.96	1432
2017-11-05	15.98	16.08	15.7	15.94	-0.2	-1.24	353906.0	5624050.4	289
2017-11-02	15.9	16.3	15.9	16.14	0.2	1.25	261403.0	4218502.82	274
2017-11-01	15.82	15.94	15.82	15.94	0.06	0.38	48785.0	775251.66	100
2017-10-31	15.92	15.92	15.8	15.88	-0.06	-0.38	111932.0	1775266.78	147
2017-10-30	16.12	16.18	15.94	15.94	-0.15	-0.93	163140.0	2617643.54	188
2017-10-29	16.12	16.16	15.9	16.09	-0.08	-0.49	137968.0	2214411.52	295
2017-10-26	16.0	16.6	15.8	16.17	0.18	1.13	750661.0	12257142.2	722
2017-10-25	15.36	16.3	15.34	15.99	0.68	4.44	664444.0	10575620.66	563
2017-10-24	15.3	15.78	15.24	15.31	-0.07	-0.46	361304.0	5588016.78	365
2017-10-23	15.34	15.38	15.14	15.38	0.0	0.0	120140.0	1835653.88	208
2017-10-22	15.4	15.5	15.4	15.38	-0.18	-1.16	105425.0	1629614.82	179
2017-10-19	15.56	15.58	15.32	15.56	0.0	0.0	85805.0	1325588.76	168
2017-10-18	15.7	15.8	15.56	15.56	-0.17	-1.08	74181.0	1160586.78	137
2017-10-17	15.48	15.8	15.4	15.73	0.28	1.81	141368.0	2202043.98	194
2017-10-16	15.52	15.52	15.32	15.45	-0.09	-0.58	167125.0	2580573.26	188
2017-10-15	15.8	15.8	15.5	15.54	-0.27	-1.71	114981.0	1800230.38	161
2017-10-12	15.7	15.82	15.54	15.81	0.06	0.38	135655.0	2131264.88	138
2017-10-11	15.96	15.96	15.66	15.75	-0.26	-1.62	162151.0	2556096.5	195
2017-10-10	16.38	16.4	16.0	16.01	-0.43	-2.62	132049.0	2137975.56	256
2017-10-09	16.64	16.66	16.36	16.44	-0.22	-1.32	136455.0	2248819.0	190
2017-10-08	16.9	16.92	16.66	16.66	-0.23	-1.36	141332.0	2370854.24	194
2017-10-05	16.9	17.0	16.7	16.89	0.01	0.06	380448.0	6429120.28	282
2017-10-04	17.08	17.2	16.84	16.88	-0.17	-1.0	435060.0	7412536.1	329
2017-10-03	16.8	17.2	16.76	17.05	0.24	1.43	646733.0	11031369.02	452
2017-10-02	16.72	16.84	16.7	16.81	0.05	0.3	64032.0	1072973.46	121
2017-10-01	16.66	16.86	16.66	16.76	-0.05	-0.3	96073.0	1607362.2	109
2017-09-28	16.72	16.86	16.62	16.81	0.13	0.78	127786.0	2137635.2	162
2017-09-27	16.66	16.8	16.6	16.68	-0.01	-0.06	83449.0	1394243.48	125
2017-09-26	16.8	16.8	16.66	16.69	0.03	0.18	86731.0	1449106.22	171
2017-09-25	16.84	16.84	16.66	16.66	-0.17	-1.01	75215.0	1257936.08	145
2017-09-21	16.8	16.86	16.8	16.83	-0.01	-0.06	93052.0	1565100.0	138
2017-09-20	16.9	16.9	16.82	16.84	0.01	0.06	124496.0	2097191.02	125
2017-09-19	17.0	17.04	16.82	16.83	-0.17	-1.0	145717.0	2469918.32	186
2017-09-18	17.06	17.08	17.0	17.0	-0.04	-0.23	98389.0	1674243.12	146
2017-09-17	17.04	17.1	17.0	17.04	0.02	0.12	127576.0	2175982.74	176
2017-09-14	16.96	17.06	16.96	17.02	0.03	0.18	128190.0	2179368.5	156
2017-09-13	17.12	17.14	16.96	16.99	-0.13	-0.76	237100.0	4037006.46	200
2017-09-12	17.1	17.14	17.1	17.12	-0.07	-0.41	54010.0	924650.38	97
2017-09-11	17.28	17.34	17.18	17.19	-0.1	-0.58	126372.0	2184381.12	200
2017-09-10	16.98	17.4	16.94	17.29	0.31	1.83	250103.0	4272339.38	261
2017-09-07	17.04	17.04	16.96	16.98	-0.03	-0.18	124654.0	2119755.32	106
2017-09-06	17.02	17.08	17.0	17.01	0.01	0.06	70517.0	1201554.66	120
2017-08-29	17.0	17.02	16.96	17.0	-0.01	-0.06	120651.0	2050133.14	161
2017-08-28	16.94	17.04	16.9	17.01	0.1	0.59	114100.0	1937232.3	172
2017-08-27	16.94	17.0	16.9	16.91	-0.04	-0.24	54407.0	922831.34	155
2017-08-24	17.04	17.12	16.94	16.95	-0.09	-0.53	110225.0	1874480.38	167
2017-08-23	17.14	17.14	17.0	17.04	-0.07	-0.41	125944.0	2149842.34	194
2017-08-22	17.02	17.14	17.02	17.11	0.11	0.65	120490.0	2059278.3	183
2017-08-21	17.06	17.12	17.0	17.0	-0.1	-0.58	165881.0	2827235.16	205
2017-08-20	17.0	17.26	17.0	17.1	0.11	0.65	226051.0	3873575.96	261
2017-08-17	16.96	17.02	16.92	16.99	0.07	0.41	136876.0	2324955.8	217
2017-08-16	17.14	17.16	16.9	16.92	-0.22	-1.28	349697.0	5950347.94	408
2017-08-15	17.3	17.34	17.14	17.14	-0.06	-0.35	176652.0	3039791.18	251
2017-08-14	17.2	17.4	17.18	17.2	-0.05	-0.29	230530.0	3981580.22	264
2017-08-13	17.3	17.4	17.16	17.25	-0.01	-0.06	197119.0	3393372.7	299
2017-08-10	17.44	17.46	17.24	17.26	-0.17	-0.98	166292.0	2883277.94	225
2017-08-09	17.46	17.74	17.42	17.43	-0.01	-0.06	235041.0	4130464.16	222
2017-08-08	17.36	17.48	17.34	17.44	0.07	0.4	86173.0	1498726.22	139
2017-08-07	17.34	17.42	17.3	17.37	-0.14	-0.8	66092.0	1147853.52	152
2017-08-06	17.32	17.6	17.32	17.51	0.01	0.06	37007.0	648139.14	103
2017-08-03	17.44	17.7	17.44	17.5	0.31	1.8	139637.0	2451530.16	273
2017-08-02	17.4	17.4	17.2	17.19	-0.27	-1.55	56098.0	969189.96	158
2017-08-01	17.5	17.6	17.42	17.46	-0.02	-0.11	124495.0	2182178.44	177
2017-07-31	17.34	17.48	17.34	17.48	0.23	1.33	49096.0	855649.7	155
2017-07-30	17.22	17.34	17.2	17.25	-0.08	-0.46	43427.0	747824.22	103
2017-07-27	17.3	17.48	17.24	17.33	-0.13	-0.74	110064.0	1908851.0	143
2017-07-26	17.54	17.54	17.46	17.46	-0.07	-0.4	126762.0	2217719.24	158
2017-07-25	17.86	17.86	17.5	17.53	-0.25	-1.41	114912.0	2023487.6	214
2017-07-24	17.8	17.82	17.76	17.78	-0.07	-0.39	45443.0	808582.84	136
2017-07-23	17.98	17.98	17.84	17.85	-0.13	-0.72	87386.0	1563687.92	165
2017-07-20	17.96	18.0	17.92	17.98	0.04	0.22	50322.0	904335.64	113
2017-07-19	17.94	18.04	17.92	17.94	0.0	0.0	379523.0	6827451.94	225
2017-07-18	18.02	18.18	17.92	17.94	-0.15	-0.83	176351.0	3178406.16	223
2017-07-17	18.1	18.2	18.02	18.09	-0.08	-0.44	125384.0	2267832.88	213
2017-07-16	18.22	18.3	18.1	18.17	-0.03	-0.16	97751.0	1776811.08	161
2017-07-13	18.26	18.32	18.2	18.2	-0.13	-0.71	99304.0	1814391.84	153
2017-07-12	18.44	18.54	18.3	18.33	-0.12	-0.65	242828.0	4461677.5	224
2017-07-11	18.3	18.5	18.28	18.45	0.06	0.33	214941.0	3953590.78	219
2017-07-10	18.5	18.78	18.34	18.39	-0.21	-1.13	247141.0	4594489.94	280
2017-07-09	18.4	18.74	18.2	18.6	0.17	0.92	349347.0	6443680.06	394
2017-07-06	18.6	19.12	18.4	18.43	0.17	0.93	831523.0	15645578.98	869
2017-07-05	18.32	18.48	18.2	18.26	-0.15	-0.81	246891.0	4518933.4	242
2017-07-04	18.2	18.5	18.16	18.41	0.26	1.43	144131.0	2632167.7	208
2017-07-03	18.2	18.22	18.1	18.15	-0.05	-0.27	98626.0	1791953.04	166
2017-07-02	18.24	18.4	18.08	18.2	-0.13	-0.71	186906.0	3398036.98	271
2017-06-22	18.36	18.5	18.26	18.33	0.0	0.0	339700.0	6228443.92	241
2017-06-21	18.4	18.7	18.0	18.33	0.33	1.83	409722.0	7555045.84	279
2017-06-20	18.28	18.4	17.96	18.0	-0.23	-1.26	212357.0	3850931.68	191
2017-06-19	18.04	18.34	18.0	18.23	0.38	2.13	110863.0	2011892.38	178
2017-06-18	17.88	18.06	17.82	17.85	-0.02	-0.11	122012.0	2184973.88	182
2017-06-15	17.96	17.96	17.8	17.87	-0.1	-0.56	51825.0	926780.86	118
2017-06-14	17.92	18.02	17.92	17.97	0.06	0.34	54042.0	972475.04	111
2017-06-13	18.2	18.2	17.9	17.91	-0.17	-0.94	172387.0	3092952.84	177
2017-06-12	18.16	18.2	17.9	18.08	-0.15	-0.82	148369.0	2678792.34	172
2017-06-11	18.7	18.7	18.2	18.23	-0.41	-2.2	113798.0	2095898.9	194
2017-06-08	19.02	19.08	18.6	18.64	-0.46	-2.41	204159.0	3835828.24	223
2017-06-07	18.6	19.34	18.54	19.1	0.41	2.19	217561.0	4145836.06	274
2017-06-06	18.84	19.0	18.7	18.69	-0.2	-1.06	72087.0	1357862.52	110
2017-06-05	18.8	19.02	18.6	18.89	-0.1	-0.53	88769.0	1676573.5	145
2017-06-04	18.6	19.0	18.6	18.99	0.26	1.39	99867.0	1888597.1	173
2017-06-01	19.05	19.1	18.7	18.73	-0.38	-1.99	163793.0	3096366.3	264
2017-05-31	18.2	20.1	18.2	19.11	0.82	4.48	634658.0	12293565.8	863
2017-05-30	18.3	18.4	18.15	18.29	0.06	0.33	147239.0	2690524.85	153
2017-05-29	17.9	18.25	17.9	18.23	0.32	1.79	73686.0	1331057.8	138
2017-05-28	18.3	18.35	17.9	17.91	-0.67	-3.61	160423.0	2888463.5	241
2017-05-25	18.7	18.85	18.5	18.58	-0.23	-1.22	159662.0	2981313.5	237
2017-05-24	18.65	19.1	18.65	18.81	-0.23	-1.21	155358.0	2936239.15	212
2017-05-23	19.5	19.5	18.9	19.04	-0.63	-3.2	474928.0	9068966.15	462
2017-05-22	19.6	19.7	19.6	19.67	-0.02	-0.1	168024.0	3298298.6	209
2017-05-21	20.1	20.25	19.4	19.69	-0.31	-1.55	450532.0	9001254.2	426
2017-05-18	20.15	20.25	19.95	20.0	-0.31	-1.53	390534.0	7834597.0	417
2017-05-17	20.3	20.4	20.0	20.31	-0.11	-0.54	1094321.0	22174074.85	597
2017-05-16	20.5	20.75	20.2	20.42	-0.11	-0.54	958267.0	19660114.3	775
2017-05-15	19.8	20.65	19.7	20.53	0.73	3.69	1953618.0	39644386.55	1017
2017-05-14	19.55	19.95	19.5	19.8	0.06	0.3	608667.0	11998741.45	534
2017-05-11	19.45	19.85	19.25	19.74	0.31	1.6	1112626.0	21707063.2	907
2017-05-10	18.5	19.7	18.45	19.43	0.93	5.03	2255874.0	43314632.35	1857
2017-05-09	18.15	18.6	18.1	18.5	0.25	1.37	649838.0	11962905.9	500
2017-05-08	18.15	18.3	18.05	18.25	0.09	0.5	318083.0	5784744.0	332
2017-05-07	17.95	18.5	17.95	18.16	0.13	0.72	858323.0	15620113.35	688
2017-05-04	18.35	18.35	18.0	18.03	-0.35	-1.9	387925.0	7022163.7	379
2017-05-03	18.4	18.65	18.2	18.38	0.04	0.22	808887.0	14882464.4	678
2017-05-02	17.95	18.5	17.85	18.34	0.39	2.17	715819.0	13007966.9	548
2017-05-01	17.9	18.0	17.85	17.95	-0.03	-0.17	279822.0	5024181.55	289
2017-04-30	18.0	18.05	17.85	17.98	-0.02	-0.11	612619.0	11006634.0	367
2017-04-27	18.0	18.05	17.85	18.0	-0.02	-0.11	218926.0	3929042.5	259
2017-04-26	18.05	18.05	17.9	18.02	-0.03	-0.17	254419.0	4581585.1	246
2017-04-25	18.25	18.25	17.95	18.05	-0.2	-1.1	394002.0	7123606.85	303
2017-04-24	18.1	18.4	18.0	18.25	0.25	1.39	432196.0	7870361.1	435
2017-04-23	18.15	18.15	17.95	18.0	0.2	1.12	300827.0	5422524.0	329
2017-04-20	18.0	18.1	17.75	17.8	-0.39	-2.14	389530.0	6994335.9	449
2017-04-19	17.9	18.4	17.9	18.19	0.42	2.36	644724.0	11691061.65	821
2017-04-18	18.05	18.1	17.7	17.77	-0.4	-2.2	308037.0	5517508.6	358
2017-04-17	18.15	18.2	18.0	18.17	0.07	0.39	192938.0	3499742.1	257
2017-04-16	18.2	18.3	18.0	18.1	-0.29	-1.58	375353.0	6804553.5	432
2017-04-13	18.7	18.7	18.35	18.39	-0.24	-1.29	365863.0	6769962.9	350
2017-04-12	18.35	18.8	18.3	18.63	0.32	1.75	528165.0	9818155.25	607
2017-04-11	18.4	18.45	18.3	18.31	-0.1	-0.54	427974.0	7855320.5	430
2017-04-10	18.45	18.55	18.35	18.41	-0.02	-0.11	305092.0	5631234.2	475
2017-04-09	18.65	18.7	18.35	18.43	-0.3	-1.6	717984.0	13298334.3	761
2017-04-06	19.0	19.0	18.7	18.73	-0.26	-1.37	602614.0	11373047.05	605
2017-04-05	19.05	19.1	19.0	18.99	0.01	0.05	266359.0	5068670.15	292
2017-04-04	19.0	19.15	18.95	18.98	0.0	0.0	566723.0	10799917.85	487
2017-04-03	19.3	19.3	18.95	18.98	-0.22	-1.15	475328.0	9063684.95	477
2017-04-02	19.15	19.4	19.05	19.2	0.11	0.58	1023374.0	19657546.75	880
2017-03-30	19.1	19.25	19.05	19.09	0.02	0.1	579244.0	11089018.35	569
2017-03-29	19.0	19.15	19.0	19.07	0.09	0.47	450789.0	8607332.8	401
2017-03-28	19.1	19.15	18.95	18.98	-0.13	-0.68	432687.0	8246520.05	355
2017-03-27	19.1	19.25	19.05	19.11	-0.03	-0.16	552801.0	10577724.5	317
2017-03-26	19.5	19.5	19.05	19.14	0.05	0.26	681381.0	13081497.4	544
2017-03-23	19.0	19.2	19.0	19.09	0.16	0.85	726624.0	13883728.95	703
2017-03-22	20.0	20.0	18.9	18.93	-0.39	-2.02	1689194.0	32669112.05	1464
2017-03-21	19.35	19.5	19.25	19.32	-0.03	-0.16	633412.0	12277312.05	554
2017-03-20	19.5	19.7	19.35	19.35	-0.09	-0.46	980234.0	19120221.15	791
2017-03-19	19.55	19.65	19.25	19.44	-0.05	-0.26	510264.0	9926261.4	644
2017-03-16	19.7	19.9	19.35	19.49	-0.08	-0.41	540417.0	10601029.95	631
2017-03-15	19.45	19.85	19.35	19.57	0.19	0.98	677670.0	13299239.95	738
2017-03-14	19.4	19.6	18.85	19.38	-0.2	-1.02	722220.0	13800730.65	711
2017-03-13	19.8	20.0	19.55	19.58	-0.27	-1.36	390714.0	7729771.0	649
2017-03-12	19.9	20.0	19.6	19.85	-0.22	-1.1	268452.0	5317665.35	388
2017-03-09	20.25	20.45	19.85	20.07	-0.52	-2.53	994050.0	19965906.4	987
2017-03-08	20.55	20.8	20.45	20.59	-0.01	-0.05	406525.0	8373600.15	510
2017-03-07	20.7	20.75	20.45	20.6	0.02	0.1	493026.0	10161854.85	546
2017-03-06	20.7	20.9	20.15	20.58	-0.09	-0.44	838509.0	17210890.25	932
2017-03-05	21.1	21.15	20.6	20.67	-0.24	-1.15	756045.0	15780821.75	941
2017-03-02	20.7	21.35	20.2	20.91	0.82	4.08	2337960.0	48719562.95	1990
2017-03-01	20.25	20.3	19.85	20.09	0.08	0.4	622988.0	12498372.85	780
2017-02-28	19.55	20.3	19.3	20.01	0.23	1.16	1101813.0	21861378.95	1101
2017-02-27	20.2	20.3	19.7	19.78	-0.47	-2.32	795472.0	15864940.5	924
2017-02-26	20.5	20.55	20.2	20.25	-0.13	-0.64	919019.0	18702535.8	876
2017-02-23	20.2	20.9	19.85	20.38	0.28	1.39	2077691.0	42435456.35	2105
2017-02-22	20.35	20.7	20.1	20.1	-0.29	-1.42	873695.0	17722985.6	989
2017-02-21	20.9	21.0	20.2	20.39	-0.66	-3.14	1202615.0	24580300.05	1239
2017-02-20	21.75	21.75	20.95	21.05	-0.75	-3.44	898476.0	19146651.3	1120
2017-02-19	21.7	22.15	21.65	21.8	-0.15	-0.68	655906.0	14323356.15	818
2017-02-16	22.2	22.3	21.9	21.95	-0.21	-0.95	722396.0	15957232.95	755
2017-02-15	22.1	22.35	22.05	22.16	-0.03	-0.14	429173.0	9520810.85	574
2017-02-14	22.25	22.35	22.1	22.19	-0.08	-0.36	465680.0	10336691.7	663
2017-02-13	22.15	22.85	21.95	22.27	0.17	0.77	1492078.0	33433532.55	1589
2017-02-12	22.45	22.5	21.9	22.1	-0.16	-0.72	1138551.0	25261792.65	1348
2017-02-09	23.0	23.5	22.2	22.26	-0.46	-2.02	2203084.0	50226286.45	2050
2017-02-08	22.3	23.6	21.8	22.72	0.57	2.57	2884347.0	65622535.15	2620
2017-02-07	22.05	22.3	21.7	22.15	0.19	0.87	814277.0	17856218.8	935
2017-02-06	22.9	22.9	21.6	21.96	-0.65	-2.87	1327783.0	29304723.1	1540
2017-02-05	23.05	23.3	22.5	22.61	0.03	0.13	1377283.0	31425820.7	1442
2017-02-02	23.0	23.95	22.25	22.58	-0.21	-0.92	2558187.0	59227889.65	2386
2017-02-01	24.35	24.75	22.55	22.79	-1.59	-6.52	3344183.0	79243319.1	3178
2017-01-31	22.8	24.8	22.45	24.38	1.71	7.54	3103360.0	72766378.0	2706
2017-01-30	23.0	23.35	22.25	22.67	0.02	0.09	2718483.0	61922416.25	2083
2017-01-29	21.4	23.35	21.2	22.65	1.39	6.54	3978118.0	89671926.15	3050
2017-01-26	20.2	21.65	20.0	21.26	1.04	5.14	3068721.0	63371170.45	2066
2017-01-25	19.9	21.0	19.7	20.22	1.02	5.31	4381042.0	89309256.85	2718
2017-01-24	17.55	19.2	17.55	19.2	1.71	9.78	1613256.0	30464555.2	881
2017-01-23	17.0	17.6	16.95	17.49	0.53	3.13	778019.0	13455995.75	656
2017-01-22	16.55	17.0	16.35	16.96	0.25	1.5	911383.0	15100785.15	814
2017-01-19	17.0	17.1	16.65	16.71	-0.25	-1.47	1088274.0	18300388.35	860
2017-01-18	17.1	17.1	16.9	16.96	-0.11	-0.64	490621.0	8348079.9	501
2017-01-17	17.2	17.45	17.0	17.07	-0.27	-1.56	856760.0	14656545.4	769
2017-01-16	17.4	17.45	17.05	17.34	-0.14	-0.8	285903.0	4929112.65	337
2017-01-15	17.3	17.6	17.25	17.48	0.23	1.33	355833.0	6217176.75	423
2017-01-12	17.2	17.35	16.75	17.25	0.08	0.47	668119.0	11385020.45	515
2017-01-11	17.55	17.6	17.1	17.17	-0.36	-2.05	516309.0	8927319.95	374
2017-01-10	17.35	17.6	17.25	17.53	-0.12	-0.68	304015.0	5299396.35	308
2017-01-09	17.95	17.95	17.2	17.65	-0.16	-0.9	476124.0	8315343.0	450
2017-01-08	18.05	18.05	17.8	17.81	-0.16	-0.89	383821.0	6862450.9	355
2017-01-05	18.15	18.15	17.75	17.97	-0.06	-0.33	1038839.0	18684051.0	670
2017-01-04	18.35	18.5	17.85	18.03	-0.33	-1.8	1087260.0	19800459.05	631
2017-01-03	18.35	18.9	18.2	18.36	0.06	0.33	947677.0	17523712.6	848
2017-01-02	18.2	18.4	18.1	18.3	0.18	0.99	487830.0	8921975.3	435
2017-01-01	18.05	18.15	17.95	18.12	0.19	1.06	511251.0	9226021.3	329
2016-12-29	17.9	18.0	17.65	17.93	-0.03	-0.17	660551.0	11762005.3	515
2016-12-28	18.05	18.1	17.9	17.96	-0.04	-0.22	727337.0	13107022.2	504
2016-12-27	17.75	18.05	17.65	18.0	0.5	2.86	1670465.0	29886083.2	940
2016-12-26	17.3	17.6	17.2	17.5	0.23	1.33	1170766.0	20361442.1	661
2016-12-25	17.45	17.45	17.1	17.27	0.3	1.77	988895.0	17003118.05	597
2016-12-22	16.9	17.15	16.85	16.97	-0.05	-0.29	691886.0	11764929.25	562
2016-12-21	17.2	17.35	16.8	17.02	-0.18	-1.05	680930.0	11569978.0	542
2016-12-20	17.45	17.6	17.05	17.2	-0.39	-2.22	551796.0	9521293.05	504
2016-12-19	18.0	18.05	17.5	17.59	-0.41	-2.28	832561.0	14892755.2	751
2016-12-18	18.25	18.25	17.95	18.0	-0.14	-0.77	655525.0	11816630.0	606
2016-12-15	17.85	18.2	17.7	18.14	0.05	0.28	430092.0	7733973.25	409
2016-12-14	18.1	18.35	17.8	18.09	-0.14	-0.77	380991.0	6895965.3	530
2016-12-13	19.05	19.05	18.1	18.23	-1.05	-5.45	1415790.0	25990931.8	1073
2016-12-12	19.75	19.85	19.2	19.28	-0.4	-2.03	575012.0	11194416.6	524
2016-12-11	19.9	20.1	19.6	19.68	0.76	4.02	819017.0	16230946.6	607
2016-12-08	18.65	19.0	18.65	18.92	0.3	1.61	468704.0	8839012.35	423
2016-12-07	19.0	19.0	18.55	18.62	0.03	0.16	468456.0	8792727.05	472
2016-12-06	18.0	18.7	17.85	18.59	0.89	5.03	985552.0	18071075.4	725
2016-12-05	17.3	17.9	17.1	17.7	0.37	2.14	602163.0	10495714.3	340
2016-12-04	17.45	17.6	17.2	17.33	0.11	0.64	922073.0	16030020.7	640
2016-12-01	17.25	17.5	17.15	17.22	0.28	1.65	699141.0	12088724.05	491
2016-11-30	16.65	17.2	16.55	16.94	0.46	2.79	914865.0	15510436.75	581
2016-11-29	16.65	16.65	16.4	16.48	-0.09	-0.54	356495.0	5899420.7	362
2016-11-28	16.2	17.0	16.1	16.57	0.43	2.66	621126.0	10248741.75	566
2016-11-27	16.05	16.25	16.0	16.14	0.11	0.69	478516.0	7730337.1	368
2016-11-24	15.95	16.25	15.85	16.03	0.08	0.5	1145154.0	18405347.55	651
2016-11-23	15.55	16.0	15.55	15.95	0.43	2.77	807655.0	12800325.65	554
2016-11-22	15.55	15.7	15.4	15.52	-0.04	-0.26	616552.0	9592911.4	457
2016-11-21	15.9	15.95	15.55	15.56	-0.36	-2.26	619086.0	9742257.7	419
2016-11-20	16.25	16.25	15.75	15.92	-0.36	-2.21	830272.0	13256933.9	557
2016-11-17	16.1	16.35	15.9	16.28	0.17	1.06	557104.0	8989641.05	395
2016-11-16	15.8	16.25	15.65	16.11	0.54	3.47	892038.0	14256432.95	628
2016-11-15	15.4	15.95	15.2	15.57	0.22	1.43	1098911.0	17082951.45	712
2016-11-14	15.55	15.75	15.3	15.35	-0.13	-0.84	1086770.0	16859006.1	593
2016-11-13	15.2	15.6	15.1	15.48	0.34	2.25	1097446.0	16792367.15	676
2016-11-10	14.85	15.35	14.85	15.14	0.35	2.37	1081712.0	16347356.15	631
2016-11-09	14.2	14.9	13.7	14.79	0.27	1.86	1431415.0	20614013.25	786
2016-11-08	14.2	15.05	14.2	14.52	0.37	2.61	1794350.0	26321745.0	1054
2016-11-07	14.1	14.2	14.05	14.15	0.15	1.07	579684.0	8188971.9	370
2016-11-06	13.65	14.25	13.55	14.0	0.33	2.41	1011880.0	14127974.55	650
2016-11-03	13.35	13.7	13.35	13.67	0.28	2.09	559827.0	7592862.0	351
2016-11-02	13.5	13.6	13.3	13.39	-0.19	-1.4	880417.0	11890746.1	477
2016-11-01	13.7	13.7	13.5	13.58	0.04	0.3	592487.0	8046634.7	288
2016-10-31	13.45	13.7	13.4	13.54	0.11	0.82	890500.0	12049308.95	512
2016-10-30	13.5	13.55	13.35	13.43	-0.11	-0.81	697025.0	9370326.3	471
2016-10-27	13.3	13.6	13.2	13.54	0.26	1.96	673811.0	9067935.35	404
2016-10-26	13.3	13.4	13.15	13.28	-0.08	-0.6	611827.0	8135361.6	392
2016-10-25	13.4	13.55	13.35	13.36	-0.03	-0.22	1042701.0	13980126.8	435
2016-10-24	13.25	13.7	13.2	13.39	0.38	2.92	1470336.0	19737463.85	914
2016-10-23	12.6	13.15	12.6	13.01	0.42	3.34	1342335.0	17327043.55	733
2016-10-20	12.4	12.9	12.15	12.59	-0.06	-0.47	2222947.0	27578502.2	1001
2016-10-19	12.45	12.9	12.1	12.65	0.27	2.18	2572860.0	31985172.25	1408
2016-10-18	13.1	13.25	12.25	12.38	-0.93	-6.99	1067872.0	13578255.4	951
2016-10-17	13.85	13.95	13.3	13.31	-0.62	-4.45	1349221.0	18218011.05	1001
2016-10-16	14.15	14.25	13.85	13.93	-0.33	-2.31	911005.0	12764065.15	683
2016-10-13	14.8	14.95	14.1	14.26	-0.63	-4.23	2458620.0	35906892.4	1336
2016-10-12	14.85	15.0	14.75	14.89	0.01	0.07	1603266.0	23853528.75	952
2016-10-11	14.95	15.2	14.85	14.88	-0.01	-0.07	2373430.0	35554590.6	1078
2016-10-10	15.05	15.05	14.85	14.89	-0.25	-1.65	877255.0	13109790.15	519
2016-10-09	15.0	15.55	15.0	15.14	0.29	1.95	2397898.0	36679749.55	1183
2016-10-06	14.85	14.95	14.65	14.85	0.0	0.0	1551562.0	22981826.9	828
2016-10-05	15.0	15.0	14.7	14.85	-0.04	-0.27	968027.0	14376646.6	603
2016-10-04	15.0	15.35	14.8	14.89	-0.09	-0.6	618787.0	9232025.6	488
2016-10-03	14.9	15.5	14.6	14.98	-0.14	-0.93	317431.0	4754474.25	362
2016-10-02	16.1	16.1	15.0	15.12	-0.91	-5.68	102448.0	1612784.4	187
2016-09-29	15.05	16.45	15.05	16.03	0.19	1.2	375030.0	5976758.7	297
2016-09-28	17.0	17.05	15.75	15.84	-1.18	-6.93	270996.0	4414033.4	368
2016-09-27	17.65	17.65	16.9	17.02	-1.12	-6.17	326448.0	5631998.8	359
2016-09-26	18.2	18.25	18.05	18.14	0.06	0.33	299921.0	5440983.55	235
2016-09-25	18.55	18.55	17.95	18.08	-0.62	-3.32	364874.0	6592588.25	427
2016-09-21	18.95	18.95	18.65	18.7	-0.13	-0.69	123362.0	2311449.65	223
2016-09-20	18.7	19.55	18.5	18.83	0.2	1.07	436154.0	8233068.15	409
2016-09-19	20.0	20.2	18.25	18.63	-1.08	-5.48	356185.0	6850820.8	427
2016-09-18	20.0	20.5	19.65	19.71	0.72	3.79	661601.0	13242860.35	710
2016-09-08	18.7	19.0	18.7	18.99	0.28	1.5	160307.0	3013742.95	262
2016-09-07	18.8	18.8	18.4	18.71	-0.07	-0.37	91059.0	1691563.65	164
2016-09-06	19.0	19.0	18.7	18.78	-0.14	-0.74	377002.0	7115666.7	483
2016-09-05	18.65	19.0	18.65	18.92	0.32	1.72	334587.0	6304667.15	317
2016-09-04	18.45	18.8	18.45	18.6	0.66	3.68	68399.0	1274339.05	184
2016-09-01	18.2	18.2	17.9	17.94	-0.64	-3.44	102278.0	1843694.45	199
2016-08-31	18.75	18.75	18.6	18.58	-0.17	-0.91	79650.0	1487132.95	140
2016-08-30	18.65	18.8	18.6	18.75	0.1	0.54	180374.0	3363991.7	196
2016-08-29	18.6	19.0	18.6	18.65	-0.06	-0.32	99606.0	1864964.2	172
2016-08-28	18.55	19.2	18.55	18.71	0.54	2.97	272052.0	5135930.3	400
2016-08-25	18.05	18.2	18.0	18.17	-0.09	-0.49	101942.0	1845356.45	261
2016-08-24	18.6	18.75	18.3	18.26	-0.33	-1.78	151188.0	2802927.4	178
2016-08-23	18.5	18.7	18.3	18.59	0.2	1.09	87884.0	1626799.35	182
2016-08-22	18.8	18.8	18.35	18.39	-0.61	-3.21	71867.0	1336359.2	180
2016-08-21	19.4	19.45	19.0	19.0	-0.38	-1.96	106418.0	2043849.95	201
2016-08-18	19.5	19.5	19.1	19.38	-0.25	-1.27	126940.0	2455398.15	222
2016-08-17	20.15	20.15	19.6	19.63	-0.65	-3.21	151197.0	2990686.55	284
2016-08-16	20.7	20.75	20.2	20.28	-0.51	-2.45	169400.0	3460209.4	235
2016-08-15	20.9	20.95	20.7	20.79	-0.2	-0.95	139077.0	2894405.15	180
2016-08-14	21.15	21.15	20.95	20.99	0.01	0.05	185933.0	3909634.25	225
2016-08-11	21.25	21.25	20.95	20.98	-0.22	-1.04	84156.0	1775312.65	165
2016-08-10	21.25	21.25	21.15	21.2	0.01	0.05	71542.0	1516911.0	139
2016-08-09	21.45	21.5	21.15	21.19	-0.1	-0.47	120934.0	2570476.45	188
2016-08-08	21.4	21.4	21.2	21.29	-0.08	-0.37	68925.0	1467756.8	135
2016-08-07	21.75	21.75	21.25	21.37	-0.27	-1.25	95325.0	2042456.3	196
2016-08-04	21.85	21.9	21.5	21.64	-0.05	-0.23	29859.0	648171.0	99
2016-08-03	21.7	21.85	21.65	21.69	-0.01	-0.05	19418.0	422005.75	70
2016-08-02	21.7	21.85	21.5	21.7	-0.04	-0.18	602440.0	13099756.75	121
2016-08-01	22.0	22.0	21.55	21.74	-0.03	-0.14	45085.0	980714.7	106
2016-07-31	22.0	22.0	21.2	21.77	-0.45	-2.03	101608.0	2203306.2	162
2016-07-28	22.6	22.6	22.1	22.22	-0.61	-2.67	154074.0	3451354.65	151
2016-07-27	22.0	23.5	22.0	22.83	0.12	0.53	160843.0	3691704.7	221
2016-07-26	22.85	22.85	22.6	22.71	-0.24	-1.05	135931.0	3088210.05	190
2016-07-25	23.15	23.15	22.9	22.95	-0.29	-1.25	111386.0	2559591.65	172
2016-07-24	23.35	23.4	23.35	23.24	-0.48	-2.02	21424.0	500516.8	108
2016-07-21	23.85	23.9	23.7	23.72	-0.19	-0.79	74159.0	1764631.8	138
2016-07-20	23.9	24.1	23.9	23.91	-0.04	-0.17	84696.0	2031802.0	178
2016-07-19	24.05	24.3	23.9	23.95	-0.17	-0.7	68715.0	1650187.25	150
2016-07-18	24.1	24.25	24.1	24.12	-0.13	-0.54	42504.0	1028706.25	106
2016-07-17	24.15	24.45	24.1	24.25	0.1	0.41	69021.0	1670959.7	175
2016-07-14	23.9	24.5	23.9	24.15	0.22	0.92	209024.0	5048970.0	341
2016-07-13	23.9	24.0	23.5	23.93	0.04	0.17	125063.0	2982113.0	205
2016-07-12	23.85	23.9	23.85	23.89	0.04	0.17	28168.0	672670.5	126
2016-07-11	24.0	24.0	23.85	23.85	-0.14	-0.58	41167.0	983379.8	88
2016-07-10	23.8	23.95	23.8	23.99	0.12	0.5	34346.0	821374.55	62
2016-06-30	24.0	24.0	23.8	23.87	-0.13	-0.54	41185.0	983252.95	121
2016-06-29	24.5	24.5	23.95	24.0	-0.2	-0.83	70918.0	1714028.45	133
2016-06-28	24.1	24.2	24.05	24.2	0.14	0.58	20137.0	486648.75	85
2016-06-27	23.85	24.15	23.8	24.06	0.15	0.63	53324.0	1274813.85	98
2016-06-26	24.0	24.0	23.8	23.91	-0.29	-1.2	35545.0	847262.8	100
2016-06-23	24.1	24.75	24.0	24.2	0.2	0.83	72293.0	1757001.6	138
2016-06-22	24.0	24.0	24.0	24.0	0.0	0.0	9166.0	219811.6	64
2016-06-21	24.1	24.1	24.0	24.0	-0.04	-0.17	13475.0	323941.8	63
2016-06-20	24.15	24.2	23.95	24.04	-0.11	-0.46	19994.0	480457.8	70
2016-06-19	23.95	24.4	23.9	24.15	0.19	0.79	63044.0	1520751.0	129
2016-06-16	24.35	24.35	23.75	23.96	-0.37	-1.52	95442.0	2289603.6	144
2016-06-15	24.25	24.7	24.25	24.33	0.23	0.95	119158.0	2910622.0	182
2016-06-14	24.3	24.3	24.1	24.1	-0.09	-0.37	20075.0	485980.1	81
2016-06-13	24.0	24.4	23.9	24.19	0.11	0.46	74855.0	1809541.75	121
2016-06-12	23.9	24.1	23.7	24.08	0.07	0.29	58364.0	1397445.0	111
2016-06-09	23.8	24.05	23.8	24.01	0.03	0.13	103520.0	2478669.85	147
2016-06-08	23.15	24.25	23.05	23.98	1.09	4.76	330873.0	7888674.6	362
2016-06-07	22.85	23.15	22.85	22.89	0.09	0.39	27659.0	635519.45	97
2016-06-06	22.75	22.85	22.75	22.8	-0.05	-0.22	16731.0	381551.5	54
2016-06-05	23.15	23.15	22.8	22.85	-0.39	-1.68	40002.0	918889.3	130
2016-06-02	23.4	23.4	23.2	23.24	-0.19	-0.81	13580.0	317174.25	86
2016-06-01	23.1	23.45	23.1	23.43	0.13	0.56	22513.0	526416.95	73
2016-05-31	22.95	23.4	22.95	23.3	0.15	0.65	65665.0	1522987.3	127
2016-05-30	23.3	23.6	22.7	23.15	-0.34	-1.45	184464.0	4267344.8	293
2016-05-29	22.75	24.2	22.75	23.49	0.74	3.25	206015.0	4807331.5	334
2016-05-26	22.8	22.9	22.6	22.75	0.06	0.26	175543.0	3990433.55	190
2016-05-25	23.1	23.2	22.65	22.69	-0.16	-0.7	142157.0	3250716.3	200
2016-05-24	23.0	23.2	22.25	22.85	-0.34	-1.47	333319.0	7511694.85	286
2016-05-23	24.0	24.0	23.1	23.19	-0.81	-3.38	105387.0	2462882.15	202
2016-05-22	24.2	24.2	24.0	24.0	-0.39	-1.6	31608.0	760770.4	152
2016-05-19	24.3	24.45	24.3	24.39	-0.21	-0.85	87574.0	2136790.2	179
2016-05-18	24.5	24.65	24.35	24.6	0.01	0.04	75267.0	1847735.1	169
2016-05-17	24.7	24.9	24.55	24.59	-0.05	-0.2	222568.0	5507755.4	269
2016-05-16	24.6	24.95	24.4	24.64	-0.01	-0.04	248718.0	6121614.35	329
2016-05-15	23.9	25.0	23.8	24.65	0.77	3.22	763138.0	18737490.2	709
2016-05-12	23.8	24.15	23.7	23.88	0.22	0.93	355375.0	8496918.0	412
2016-05-11	23.7	24.0	23.5	23.66	0.0	0.0	268098.0	6349223.15	408
2016-05-10	23.7	23.85	23.5	23.66	-0.34	-1.42	325613.0	7707583.95	308
2016-05-09	24.3	24.35	23.95	24.0	-0.29	-1.19	344409.0	8278813.95	350
2016-05-08	24.5	24.55	24.15	24.29	-0.08	-0.33	273179.0	6667448.35	294
2016-05-05	24.5	24.6	24.35	24.37	-0.03	-0.12	119156.0	2912773.4	145
2016-05-04	24.6	24.75	24.4	24.4	-0.19	-0.77	57346.0	1406438.65	112
2016-05-03	25.3	25.5	24.5	24.59	-0.71	-2.81	204758.0	5143214.15	173
2016-05-02	25.7	25.7	25.1	25.3	-0.4	-1.56	58344.0	1479796.3	127
2016-05-01	26.0	26.0	25.5	25.7	-0.1	-0.39	73398.0	1886407.0	115
2016-04-28	26.0	26.2	25.8	25.8	0.01	0.04	88768.0	2309688.9	184
2016-04-27	25.6	25.9	25.6	25.79	0.0	0.0	99714.0	2567732.9	151
2016-04-26	25.8	25.9	25.7	25.79	-0.06	-0.23	58362.0	1503920.5	115
2016-04-25	25.7	26.0	25.5	25.85	-0.19	-0.73	216642.0	5573639.8	225
2016-04-24	25.7	26.1	25.5	26.04	0.55	2.16	204214.0	5288900.2	306
2016-04-21	25.4	25.6	25.3	25.49	0.12	0.47	119460.0	3044241.2	212
2016-04-20	25.4	25.5	25.1	25.37	0.14	0.55	151267.0	3836591.1	226
2016-04-19	25.5	25.5	25.1	25.23	0.24	0.96	218359.0	5514470.7	271
2016-04-18	24.8	25.0	24.4	24.99	0.03	0.12	162399.0	4018474.15	265
2016-04-17	24.85	25.7	24.75	24.96	0.21	0.85	436093.0	10948769.65	528
2016-04-14	25.7	25.7	24.5	24.75	-0.81	-3.17	345985.0	8612456.4	406
2016-04-13	26.8	26.8	25.5	25.56	-0.93	-3.51	174555.0	4552826.7	270
2016-04-12	24.55	26.7	24.55	26.49	2.09	8.57	574300.0	14992528.65	646
2016-04-11	24.6	24.7	24.4	24.4	-0.34	-1.37	92051.0	2254233.75	143
2016-04-10	24.55	24.9	24.35	24.74	0.28	1.14	169089.0	4154688.7	208
2016-04-07	24.8	24.9	24.4	24.46	-0.11	-0.45	93793.0	2314594.4	140
2016-04-06	24.9	24.9	24.5	24.57	-0.12	-0.49	140365.0	3456381.35	149
2016-04-05	24.7	24.8	24.6	24.69	0.0	0.0	176646.0	4362803.95	130
2016-04-04	24.35	25.0	24.35	24.69	0.44	1.81	318954.0	7848259.85	188
2016-04-03	24.0	24.35	23.6	24.25	-0.81	-3.23	284336.0	6828567.45	262
2016-03-31	26.1	26.5	25.0	25.06	-1.43	-5.4	316393.0	8126818.4	352
2016-03-30	26.3	26.7	25.2	26.49	0.53	2.04	241185.0	6328509.2	287
2016-03-29	26.3	26.3	25.9	25.96	-0.4	-1.52	104874.0	2734648.0	205
2016-03-28	25.8	26.5	25.6	26.36	1.16	4.6	533038.0	13880089.4	501
2016-03-27	25.5	25.7	25.0	25.2	-0.25	-0.98	235904.0	5952313.6	216
2016-03-24	25.3	26.0	24.8	25.45	0.15	0.59	270982.0	6841252.55	334
2016-03-23	24.8	26.0	24.8	25.3	0.4	1.61	546494.0	13928260.9	428
2016-03-22	24.9	25.1	24.7	24.9	-0.16	-0.64	135677.0	3382157.1	267
2016-03-21	25.5	25.7	24.8	25.06	-0.44	-1.73	358081.0	9058956.05	379
2016-03-20	25.4	25.7	25.4	25.5	0.21	0.83	426975.0	10923982.4	760
2016-03-17	25.3	25.4	25.1	25.29	0.22	0.88	155680.0	3933290.7	219
2016-03-16	24.7	25.5	24.7	25.07	0.35	1.42	308435.0	7766586.15	373
2016-03-15	24.3	25.0	24.1	24.72	0.17	0.69	270461.0	6670298.25	304
2016-03-14	24.3	25.1	24.25	24.55	0.21	0.86	536125.0	13215837.65	509
2016-03-13	24.0	24.45	24.0	24.34	0.19	0.79	443336.0	10743266.15	319
2016-03-10	24.1	24.3	23.8	24.15	0.21	0.88	356833.0	8607189.3	339
2016-03-09	24.0	24.55	23.65	23.94	-0.08	-0.33	703140.0	16982982.2	583
2016-03-08	24.3	24.55	23.85	24.02	-0.18	-0.74	515074.0	12384553.8	449
2016-03-07	24.75	24.75	24.0	24.2	-0.41	-1.67	770140.0	18634678.85	627
2016-03-06	25.0	25.5	24.5	24.61	0.04	0.16	755388.0	18689694.55	811
2016-03-03	24.05	25.3	24.05	24.57	0.58	2.42	705807.0	17507128.15	911
2016-03-02	22.2	24.3	21.9	23.99	1.86	8.4	981945.0	22225384.1	899
2016-03-01	22.0	22.4	21.55	22.13	0.73	3.41	535730.0	11804595.45	671
2016-02-29	20.5	22.1	20.4	21.4	1.06	5.21	1035871.0	22029771.55	1042
2016-02-28	19.45	20.65	19.45	20.34	1.15	5.99	685779.0	13818467.3	656
2016-02-25	19.3	19.6	18.85	19.19	0.31	1.64	596788.0	11504322.5	562
2016-02-24	18.4	19.1	18.35	18.88	0.33	1.78	403192.0	7502510.3	373
2016-02-23	18.55	19.0	18.5	18.55	0.06	0.32	689375.0	12895511.95	491
2016-02-22	18.4	18.7	18.3	18.49	0.16	0.87	635438.0	11768892.3	517
2016-02-21	18.15	18.7	18.15	18.33	0.06	0.33	365553.0	6730483.4	373
2016-02-18	18.35	18.45	18.0	18.27	0.06	0.33	640384.0	11713545.4	516
2016-02-17	17.8	18.45	17.8	18.21	0.21	1.17	312192.0	5651506.85	314
2016-02-16	17.6	18.45	17.6	18.0	1.16	6.89	675059.0	12165950.75	595
2016-02-15	16.5	17.0	16.3	16.84	0.69	4.27	245687.0	4097553.3	292
2016-02-14	17.8	17.8	16.0	16.15	-1.11	-6.43	332031.0	5684163.15	358
2016-02-11	18.3	18.3	17.15	17.26	-1.04	-5.68	231650.0	4091710.2	303
2016-02-10	18.25	18.5	18.2	18.3	-0.06	-0.33	126162.0	2307916.25	185
2016-02-09	18.4	18.5	18.2	18.36	-0.05	-0.27	320776.0	5878881.95	368
2016-02-08	18.65	19.0	18.4	18.41	-0.07	-0.38	361376.0	6754711.1	423
2016-02-07	18.7	19.05	18.4	18.48	-0.58	-3.04	408172.0	7612877.95	470
2016-02-04	19.9	19.9	19.05	19.06	-0.2	-1.04	898389.0	17370236.95	771
2016-02-03	19.5	19.5	18.8	19.26	-0.12	-0.62	649966.0	12446161.4	692
2016-02-02	20.25	20.6	19.3	19.38	-0.96	-4.72	392908.0	7848371.15	430
2016-02-01	20.0	20.8	19.45	20.34	0.35	1.75	880654.0	18038998.45	422
2016-01-31	19.75	21.0	19.65	19.99	0.7	3.63	674769.0	13649463.05	539
2016-01-28	17.85	19.4	17.6	19.29	1.65	9.35	726633.0	13830550.3	494
2016-01-27	17.85	18.0	17.4	17.64	0.17	0.97	284873.0	5029174.15	349
2016-01-26	16.55	18.2	16.2	17.47	0.59	3.5	783288.0	13731767.4	602
2016-01-25	16.1	17.15	16.0	16.88	0.14	0.84	546575.0	9079792.2	506
2016-01-24	17.3	17.5	16.3	16.74	0.19	1.15	1855851.0	30869688.05	1131
2016-01-21	17.2	17.7	16.55	16.55	-1.8	-9.81	1274553.0	21169189.55	701
2016-01-20	19.55	19.55	18.35	18.35	-2.03	-9.96	648293.0	12007302.3	508
2016-01-19	20.2	20.75	20.2	20.38	0.3	1.49	617415.0	12633732.25	467
2016-01-18	20.0	20.2	19.45	20.08	0.47	2.4	120399.0	2384777.35	253
2016-01-17	20.3	20.3	19.6	19.61	-1.97	-9.13	98331.0	1954885.65	286
2016-01-14	22.4	22.4	20.7	21.58	-1.36	-5.93	92546.0	2010408.1	216
2016-01-13	23.5	23.5	22.7	22.94	-0.26	-1.12	134337.0	3106635.0	185
2016-01-12	22.9	23.5	22.35	23.2	-0.57	-2.4	116261.0	2678958.55	229
2016-01-11	20.25	23.95	20.25	23.77	1.32	5.88	94974.0	2142823.7	253
2016-01-10	24.0	24.1	22.5	22.45	-1.33	-5.59	172837.0	4026714.45	266
2016-01-07	25.8	26.0	23.6	23.78	-2.39	-9.13	428212.0	10726266.6	477
2016-01-06	26.6	26.7	25.9	26.17	-0.43	-1.62	64340.0	1694427.8	147
2016-01-05	26.6	26.8	26.5	26.6	-0.19	-0.71	46127.0	1225073.2	130
2016-01-04	26.9	27.1	26.7	26.79	-0.31	-1.14	72520.0	1950451.5	124
2016-01-03	27.0	27.3	26.9	27.1	-0.03	-0.11	74102.0	2005384.3	173
2015-12-31	27.0	27.2	26.6	27.13	0.03	0.11	85343.0	2293336.5	211
2015-12-30	27.2	27.5	27.0	27.1	-0.15	-0.55	65336.0	1781630.3	149
2015-12-29	27.0	27.2	26.4	27.25	-0.48	-1.73	95258.0	2557027.1	224
2015-12-28	27.8	27.8	27.4	27.73	0.24	0.87	60382.0	1667260.3	181
2015-12-27	27.0	27.5	27.0	27.49	0.28	1.03	43662.0	1192001.9	132
2015-12-24	27.5	27.5	27.2	27.21	-0.19	-0.69	64169.0	1752474.7	138
2015-12-23	27.7	27.8	27.4	27.4	-0.29	-1.05	82009.0	2263728.6	208
2015-12-22	27.8	27.8	27.5	27.69	0.17	0.62	94322.0	2608698.6	197
2015-12-21	27.0	28.0	27.0	27.52	0.22	0.81	89359.0	2463668.9	182
2015-12-20	27.1	27.4	27.0	27.3	-0.46	-1.66	71626.0	1946419.2	202
2015-12-17	27.1	28.1	27.1	27.76	0.78	2.89	74583.0	2053943.2	175
2015-12-16	27.1	27.1	26.8	26.98	-0.01	-0.04	74755.0	2015284.0	152
2015-12-15	27.0	27.1	26.7	26.99	0.45	1.7	103639.0	2787313.1	176
2015-12-14	27.8	27.8	26.5	26.54	-0.86	-3.14	130911.0	3559481.1	210
2015-12-13	27.5	27.9	27.0	27.4	-1.25	-4.36	165368.0	4530854.4	264
2015-12-10	29.1	29.2	28.5	28.65	-0.35	-1.21	70355.0	2027377.5	153
2015-12-09	29.3	29.7	29.0	29.0	-0.43	-1.46	125599.0	3652525.0	231
2015-12-08	29.7	29.7	29.2	29.43	-0.56	-1.87	61232.0	1805545.1	137
2015-12-07	30.3	30.3	30.0	29.99	-0.47	-1.54	89854.0	2701980.8	160
2015-12-06	30.2	30.5	30.1	30.46	0.12	0.4	73514.0	2222369.9	163
2015-12-03	30.5	31.9	30.3	30.34	-0.06	-0.2	563039.0	17333365.5	619
2015-12-02	30.2	30.9	30.1	30.4	0.37	1.23	309751.0	9459575.2	310
2015-12-01	30.2	30.2	29.9	30.03	0.01	0.03	78199.0	2353365.3	190
2015-11-30	30.3	30.3	30.0	30.02	-0.11	-0.37	83072.0	2499520.6	163
2015-11-29	30.2	30.5	30.0	30.13	-0.05	-0.17	127456.0	3854103.8	206
2015-11-26	30.1	30.5	30.0	30.18	0.04	0.13	132847.0	4011268.2	202
2015-11-25	30.1	30.3	30.0	30.14	0.03	0.1	50110.0	1510076.9	149
2015-11-24	30.5	30.6	30.1	30.11	-0.04	-0.13	102057.0	3095413.8	175
2015-11-23	30.0	30.7	29.9	30.15	0.15	0.5	222755.0	6731906.9	244
2015-11-22	30.3	30.3	30.0	30.0	0.09	0.3	115273.0	3475021.4	254
2015-11-19	30.0	31.0	29.8	29.91	0.1	0.34	437064.0	13306161.1	553
2015-11-18	30.0	30.6	29.8	29.81	-0.34	-1.13	167206.0	5037527.7	298
2015-11-17	30.8	31.2	30.0	30.15	-0.39	-1.28	605759.0	18714812.1	626
2015-11-16	29.3	31.0	29.3	30.54	1.2	4.09	747964.0	22704584.3	883
2015-11-15	28.9	29.6	28.3	29.34	-0.39	-1.31	292392.0	8461455.9	290
2015-11-12	29.2	29.9	28.2	29.73	0.5	1.71	451476.0	13103131.6	478
2015-11-11	28.8	30.1	28.6	29.23	0.31	1.07	780868.0	22929481.5	1005
2015-11-10	27.7	29.3	27.5	28.92	1.17	4.22	257283.0	7316489.0	335
2015-11-09	27.7	27.8	27.3	27.75	0.25	0.91	106924.0	2943410.6	175
2015-11-08	27.3	27.5	26.9	27.5	-0.02	-0.07	74272.0	2024403.1	163
2015-11-05	27.2	28.4	27.0	27.52	0.16	0.58	169440.0	4665779.6	250
2015-11-04	27.5	27.8	26.0	27.36	0.17	0.63	164009.0	4431754.1	313
2015-11-03	27.6	27.8	27.2	27.19	-0.39	-1.41	121790.0	3348776.0	239
2015-11-02	27.5	27.9	27.4	27.58	0.1	0.36	155850.0	4295397.2	247
2015-11-01	28.0	28.1	27.2	27.48	-0.65	-2.31	112012.0	3107734.5	184
2015-10-29	28.7	28.9	28.0	28.13	-0.3	-1.06	194173.0	5530824.2	314
2015-10-28	27.5	28.7	27.0	28.43	0.68	2.45	188764.0	5243917.5	265
2015-10-27	28.9	28.9	27.5	27.75	-0.94	-3.28	121488.0	3452234.3	267
2015-10-26	28.8	28.9	28.5	28.69	-0.04	-0.14	126527.0	3629528.1	175
2015-10-25	29.2	29.4	28.7	28.73	-0.26	-0.9	113574.0	3291546.1	252
2015-10-22	29.2	29.7	28.8	28.99	-0.22	-0.75	170074.0	4970332.8	281
2015-10-21	30.1	30.1	29.0	29.21	-0.94	-3.12	188316.0	5556199.2	331
2015-10-20	30.4	30.5	30.1	30.15	-0.21	-0.69	100404.0	3047688.0	191
2015-10-19	30.1	30.5	30.1	30.36	-0.13	-0.43	112522.0	3410414.8	238
2015-10-18	30.7	30.8	30.4	30.49	0.15	0.49	184309.0	5634320.4	242
2015-10-15	30.8	30.8	30.2	30.34	-0.63	-2.03	179040.0	5473172.9	280
2015-10-14	31.4	31.4	30.8	30.97	-0.53	-1.68	252461.0	7847459.9	359
2015-10-13	31.7	32.0	31.5	31.5	-0.21	-0.66	164535.0	5225226.4	290
2015-10-12	31.3	32.4	31.2	31.71	0.51	1.63	526888.0	16830123.2	669
2015-10-11	31.2	31.4	31.1	31.2	0.13	0.42	145399.0	4540729.3	265
2015-10-08	31.2	31.3	30.9	31.07	0.03	0.1	246424.0	7653021.0	284
2015-10-07	30.8	31.1	30.8	31.04	0.48	1.57	238339.0	7367222.1	307
2015-10-06	30.6	30.8	30.4	30.56	-0.03	-0.1	154442.0	4723625.2	260
2015-10-05	30.7	30.7	30.4	30.59	0.12	0.39	189609.0	5791464.3	291
2015-10-04	31.1	31.6	30.4	30.47	0.16	0.53	222410.0	6887995.9	362
2015-10-01	31.0	31.0	30.2	30.31	-0.69	-2.23	221391.0	6795819.8	218
2015-09-30	31.2	31.2	31.0	31.0	0.2	0.65	70084.0	2176287.7	142
2015-09-29	30.6	31.0	30.5	30.8	-0.34	-1.09	90514.0	2783240.1	186
2015-09-21	30.9	31.3	30.5	31.14	0.15	0.48	110898.0	3430446.8	231
2015-09-20	30.5	31.2	30.5	30.99	-0.34	-1.09	199211.0	6185760.6	203
2015-09-17	31.7	32.0	31.0	31.33	-0.08	-0.25	116274.0	3650166.6	305
2015-09-16	31.5	31.6	31.2	31.41	0.07	0.22	177976.0	5584875.2	274
2015-09-15	31.7	32.3	31.3	31.34	-0.77	-2.4	190556.0	6012105.9	321
2015-09-14	32.9	32.9	31.6	32.11	-0.8	-2.43	124034.0	4006421.4	215
2015-09-13	33.0	33.7	32.9	32.91	-0.19	-0.57	147673.0	4908089.5	268
2015-09-10	32.6	33.4	32.6	33.1	-0.36	-1.08	173565.0	5737014.0	293
2015-09-09	34.5	34.7	33.3	33.46	0.36	1.09	546461.0	18626676.1	817
2015-09-08	30.3	33.1	30.1	33.1	3.0	9.97	534491.0	17401927.5	497
2015-09-07	30.3	30.5	30.0	30.1	0.01	0.03	71478.0	2160958.5	181
2015-09-06	29.8	30.3	29.8	30.09	0.02	0.07	58539.0	1761871.9	153
2015-09-03	30.3	30.8	30.0	30.07	-0.11	-0.36	74689.0	2255032.2	246
2015-09-02	30.2	30.5	29.9	30.18	-0.52	-1.69	176545.0	5321956.7	191
2015-09-01	31.0	31.0	30.5	30.7	-0.04	-0.13	76771.0	2361605.9	151
2015-08-31	31.7	31.7	30.7	30.74	-0.46	-1.47	74635.0	2306753.4	175
2015-08-30	31.6	32.3	31.3	31.2	0.58	1.89	252756.0	7989089.0	233
2015-08-27	31.1	31.8	30.6	30.62	0.5	1.66	134999.0	4226879.2	290
2015-08-26	31.2	31.2	30.0	30.12	-1.22	-3.89	108635.0	3338255.6	246
2015-08-25	30.0	31.6	29.9	31.34	1.96	6.67	135793.0	4164827.9	296
2015-08-24	30.0	31.3	29.2	29.38	-1.92	-6.13	99608.0	3008736.2	363
2015-08-23	29.5	31.8	29.5	31.3	-0.72	-2.25	113002.0	3491149.0	307
2015-08-20	28.8	32.2	28.8	32.02	1.33	4.33	179589.0	5408323.8	417
2015-08-19	32.5	32.5	30.3	30.69	-1.69	-5.22	77084.0	2453099.0	237
2015-08-18	33.0	33.1	30.0	32.38	-0.89	-2.68	91659.0	2958356.3	292
2015-08-17	33.2	34.0	33.1	33.27	-0.71	-2.09	88479.0	2973122.5	283
2015-08-16	35.1	35.1	33.5	33.98	-0.93	-2.66	48774.0	1674856.8	218
2015-08-13	35.4	35.4	35.0	34.91	-0.3	-0.85	19257.0	675600.5	155
2015-08-12	35.0	35.5	34.6	35.21	-0.09	-0.25	39828.0	1396204.1	158
2015-08-11	36.2	36.2	35.3	35.3	-0.56	-1.56	66256.0	2360824.2	198
2015-08-10	35.0	36.4	35.0	35.86	1.03	2.96	119782.0	4298264.6	351
2015-08-09	34.1	35.2	34.1	34.83	-0.19	-0.54	89597.0	3109063.6	285
2015-08-06	36.4	36.4	34.5	35.02	-1.44	-3.95	234640.0	8250132.8	338
2015-08-05	36.3	36.5	36.2	36.46	0.26	0.72	35921.0	1307309.6	190
2015-08-04	36.0	36.5	36.0	36.2	-0.25	-0.69	58081.0	2097811.0	218
2015-08-03	36.0	37.3	36.0	36.45	0.25	0.69	69068.0	2506926.6	263
2015-08-02	38.7	38.7	35.7	36.2	-2.8	-7.18	187171.0	6835793.3	449
2015-07-30	39.2	39.3	38.9	39.0	-0.2	-0.51	42589.0	1663255.9	218
2015-07-29	39.4	39.4	39.2	39.2	-0.04	-0.1	29911.0	1175536.3	207
2015-07-28	39.3	39.4	39.2	39.24	-0.1	-0.25	23531.0	922761.5	197
2015-07-27	39.5	39.5	39.0	39.34	-0.16	-0.41	90996.0	3571327.8	301
2015-07-26	39.5	39.6	39.5	39.5	0.0	0.0	43645.0	1723914.0	248
2015-07-23	39.7	39.8	39.4	39.5	-0.19	-0.48	59215.0	2347279.7	234
2015-07-22	39.2	39.7	39.2	39.69	0.04	0.1	40181.0	1587438.2	221
2015-07-15	39.5	39.7	39.4	39.65	0.12	0.3	46705.0	1846610.2	230
2015-07-14	39.6	39.6	39.3	39.53	-0.13	-0.33	40211.0	1587958.7	237
2015-07-13	39.8	39.9	39.6	39.66	-0.03	-0.08	53656.0	2129864.6	219
2015-07-12	39.7	39.9	39.6	39.69	-0.09	-0.23	89386.0	3550106.7	303
2015-07-09	39.7	41.0	39.5	39.78	-0.22	-0.55	424514.0	16916890.7	707
2015-07-08	40.3	40.8	39.5	40.0	-0.41	-1.01	233764.0	9354238.1	480
2015-07-07	41.0	41.2	40.3	40.41	-0.99	-2.39	73324.0	2990733.7	312
2015-07-06	39.3	42.4	39.0	41.4	1.68	4.23	722433.0	29543115.9	984
2015-07-05	39.0	40.0	39.0	39.72	0.38	0.97	75644.0	2982944.9	301
2015-07-02	39.1	39.5	38.7	39.34	0.23	0.59	138980.0	5420429.7	303
2015-07-01	39.1	39.3	38.9	39.11	-0.33	-0.84	49660.0	1942097.0	239
2015-06-30	38.3	39.6	38.3	39.44	0.1	0.25	39621.0	1547705.5	216
2015-06-29	39.8	39.8	39.0	39.34	-0.65	-1.63	29584.0	1163717.8	166
2015-06-28	40.0	40.4	39.8	39.99	-0.49	-1.21	107551.0	4307564.3	262
2015-06-25	39.8	40.7	39.8	40.48	0.45	1.12	72263.0	2910985.8	228
2015-06-24	39.6	40.3	39.6	40.03	0.43	1.09	37735.0	1508580.1	219
2015-06-23	39.5	39.6	39.4	39.6	0.11	0.28	41954.0	1658446.3	167
2015-06-22	40.0	40.0	39.4	39.49	-0.01	-0.03	48388.0	1911079.3	170
2015-06-21	39.5	39.5	39.2	39.5	-0.1	-0.25	26281.0	1035874.4	153
2015-06-18	39.4	39.8	39.4	39.6	-0.04	-0.1	26541.0	1053188.4	166
2015-06-17	39.6	39.9	39.3	39.64	0.04	0.1	30534.0	1206537.3	225
2015-06-16	39.5	39.6	39.3	39.6	0.04	0.1	27083.0	1069019.8	181
2015-06-15	40.0	40.2	39.5	39.56	-0.42	-1.05	34680.0	1378521.6	229
2015-06-14	39.5	40.1	39.5	39.98	0.42	1.06	69846.0	2774353.5	298
2015-06-11	40.3	40.3	39.4	39.56	0.33	0.84	78550.0	3119193.7	280
2015-06-10	39.5	39.7	39.2	39.23	-0.04	-0.1	46513.0	1833516.6	276
2015-06-09	39.7	39.8	39.2	39.27	-0.43	-1.08	68063.0	2677015.4	280
2015-06-08	40.0	40.1	39.5	39.7	-0.31	-0.77	36991.0	1477917.7	345
2015-06-07	40.1	40.1	39.9	40.01	-0.16	-0.4	59825.0	2393645.9	303
2015-06-04	40.1	40.2	39.6	40.17	0.16	0.4	88824.0	3553996.8	322
2015-06-03	40.2	40.3	40.0	40.01	-0.2	-0.5	107484.0	4312058.2	375
2015-06-02	40.3	40.5	40.0	40.21	-0.42	-1.03	279321.0	11224484.9	473
2015-06-01	40.7	40.7	40.1	40.63	-0.22	-0.54	60555.0	2445798.4	304
2015-05-31	41.0	41.2	40.9	40.85	-0.15	-0.37	36090.0	1482384.4	302
2015-05-28	41.0	41.1	40.9	41.0	-0.24	-0.58	127171.0	5206610.9	329
2015-05-27	41.4	41.6	41.2	41.24	-0.21	-0.51	65008.0	2689158.0	278
2015-05-26	41.3	41.6	41.3	41.45	0.14	0.34	46080.0	1911142.9	310
2015-05-25	41.4	41.5	41.3	41.31	-0.11	-0.27	66717.0	2760124.8	331
2015-05-24	41.4	41.6	41.3	41.42	0.02	0.05	63661.0	2638921.3	326
2015-05-21	41.7	41.8	41.4	41.4	-0.3	-0.72	179982.0	7468088.4	282
2015-05-20	42.0	42.0	41.7	41.7	-0.3	-0.71	72855.0	3048783.4	266
2015-05-19	41.8	42.5	41.7	42.0	0.08	0.19	56456.0	2370812.4	337
2015-05-18	42.0	42.2	41.9	41.92	-0.06	-0.14	45481.0	1911208.3	303
2015-05-17	41.8	42.7	41.7	41.98	0.38	0.91	182918.0	7717106.0	448
2015-05-14	41.8	41.8	41.6	41.6	0.0	0.0	26948.0	1121692.0	241
2015-05-13	41.6	41.7	41.5	41.6	0.13	0.31	39977.0	1661575.2	194
2015-05-12	41.2	41.7	41.2	41.47	0.07	0.17	41411.0	1715209.6	254
2015-05-11	41.8	42.0	41.0	41.4	-0.36	-0.86	92698.0	3860952.7	312
2015-05-10	41.6	41.8	41.3	41.76	0.07	0.17	57035.0	2371307.3	272
2015-05-07	41.5	41.9	41.5	41.69	-0.03	-0.07	50801.0	2114171.8	252
2015-05-06	41.7	42.2	41.5	41.72	0.01	0.02	162541.0	6797086.8	373
2015-05-05	42.2	42.2	41.6	41.71	0.08	0.19	115800.0	4851815.1	359
2015-05-04	40.9	41.9	40.7	41.63	0.59	1.44	118935.0	4915241.7	396
2015-05-03	41.9	42.0	40.9	41.04	-1.06	-2.52	206055.0	8509762.7	460
2015-04-30	42.0	42.2	41.8	42.1	0.06	0.14	48083.0	2023223.0	284
2015-04-29	42.5	42.5	41.8	42.04	-0.23	-0.54	105202.0	4424848.5	354
2015-04-28	42.0	42.4	41.9	42.27	0.25	0.59	80498.0	3400165.1	357
2015-04-27	42.3	42.3	42.0	42.02	-0.25	-0.59	299271.0	12604695.8	375
2015-04-26	41.9	42.4	41.8	42.27	0.19	0.45	141029.0	5933425.6	469
2015-04-23	42.2	42.4	42.0	42.08	-0.13	-0.31	42617.0	1797032.4	291
2015-04-22	42.5	42.7	42.1	42.21	0.01	0.02	199613.0	8495497.1	347
2015-04-21	41.9	42.8	41.6	42.2	0.13	0.31	122629.0	5173282.6	325
2015-04-20	42.5	42.6	41.9	42.07	-0.19	-0.45	91019.0	3837025.9	361
2015-04-19	41.5	42.4	41.5	42.26	1.24	3.02	158310.0	6648988.7	567
2015-04-16	40.8	41.6	40.8	41.02	0.12	0.29	155111.0	6374854.9	442
2015-04-15	40.2	41.0	40.1	40.9	1.19	3.0	139185.0	5647521.7	428
2015-04-14	39.6	40.6	39.5	39.71	-0.03	-0.08	210206.0	8404216.1	437
2015-04-13	39.9	40.0	39.2	39.74	0.26	0.66	255214.0	10080292.1	459
2015-04-12	39.8	40.4	39.4	39.48	-0.22	-0.55	187503.0	7479541.6	442
2015-04-09	38.5	40.3	38.5	39.7	1.09	2.82	177101.0	6930908.6	379
2015-04-08	38.5	39.1	38.2	38.61	0.22	0.57	214727.0	8312354.0	360
2015-04-07	38.2	38.5	37.7	38.39	0.58	1.53	236647.0	9018889.7	413
2015-04-06	39.5	39.7	37.7	37.81	-1.07	-2.75	447256.0	17119636.3	563
2015-04-05	39.9	39.9	38.5	38.88	-1.35	-3.36	93479.0	3663205.7	352
2015-04-02	41.8	42.4	40.0	40.23	-1.72	-4.1	106137.0	4347623.4	349
2015-04-01	41.8	42.4	41.7	41.95	0.15	0.36	92680.0	3889926.5	258
2015-03-31	41.7	42.0	41.7	41.8	-0.21	-0.5	58882.0	2467776.4	234
2015-03-30	41.6	42.5	41.6	42.01	-0.02	-0.05	75495.0	3180281.0	319
2015-03-29	41.4	42.2	41.3	42.03	1.58	3.91	146202.0	6107489.4	335
2015-03-26	39.1	41.0	38.0	40.45	-0.67	-1.63	143521.0	5709782.5	428
2015-03-25	43.1	43.1	40.2	41.12	-2.03	-4.7	133863.0	5578911.9	395
2015-03-24	42.2	43.4	42.2	43.15	1.15	2.74	165904.0	7110856.8	431
2015-03-23	41.9	42.5	41.6	42.0	0.09	0.21	89703.0	3766581.3	269
2015-03-22	41.0	42.2	41.0	41.91	0.82	2.0	90273.0	3768715.5	332
2015-03-19	40.9	41.3	40.6	41.09	0.51	1.26	86338.0	3536157.9	317
2015-03-18	41.1	41.1	39.9	40.58	-1.17	-2.8	128364.0	5193503.1	359
2015-03-17	42.4	42.4	41.7	41.75	-0.47	-1.11	55542.0	2330796.3	252
2015-03-16	42.9	42.9	42.0	42.22	-0.68	-1.59	108260.0	4590195.3	361
2015-03-15	43.4	43.4	42.8	42.9	-0.59	-1.36	98565.0	4253897.8	351
2015-03-12	43.3	43.6	43.2	43.49	-0.03	-0.07	112524.0	4889380.8	372
2015-03-11	43.5	43.8	43.1	43.52	-0.12	-0.27	106558.0	4623992.8	349
2015-03-10	44.0	44.0	43.6	43.64	-0.36	-0.82	84963.0	3720720.5	315
2015-03-09	43.4	44.9	43.4	44.0	0.3	0.69	475765.0	21034981.7	794
2015-03-08	43.6	44.0	43.2	43.7	-0.26	-0.59	123664.0	5406596.1	366
2015-03-05	43.4	44.0	43.4	43.96	0.35	0.8	80136.0	3505351.6	326
2015-03-04	43.9	44.2	43.6	43.61	-0.07	-0.16	111967.0	4909899.7	409
2015-03-03	43.2	44.2	43.2	43.68	0.21	0.48	179070.0	7863034.6	478
2015-03-02	43.5	43.8	42.7	43.47	-0.11	-0.25	254365.0	11004626.9	484
2015-03-01	44.5	44.5	43.5	43.58	-0.85	-1.91	361086.0	15872380.4	755
2015-02-26	43.0	46.0	43.0	44.43	1.45	3.37	1035924.0	46368407.2	1630
2015-02-25	41.6	43.8	41.4	42.98	1.14	2.72	294014.0	12454764.7	573
2015-02-24	41.5	41.9	41.5	41.84	0.18	0.43	28431.0	1186917.1	217
2015-02-23	41.9	42.4	41.6	41.66	-0.56	-1.33	47250.0	1985340.6	224
2015-02-22	42.7	42.9	42.2	42.22	-0.39	-0.92	46427.0	1977543.4	254
2015-02-19	43.0	43.1	42.3	42.61	-0.37	-0.86	154788.0	6597925.3	381
2015-02-18	42.2	43.8	42.2	42.98	0.78	1.85	283710.0	12180365.9	505
2015-02-17	45.0	45.8	42.0	42.2	-2.81	-6.24	869099.0	37234598.8	826
2015-02-16	44.7	45.7	44.0	45.01	0.19	0.42	309983.0	13873064.8	674
2015-02-15	43.5	44.9	43.0	44.82	1.91	4.45	331536.0	14639129.7	600
2015-02-12	42.0	43.3	42.0	42.91	0.6	1.42	173201.0	7407898.2	439
2015-02-11	43.0	43.1	42.1	42.31	-0.33	-0.77	94975.0	4039087.8	335
2015-02-10	43.1	43.4	42.6	42.64	-0.45	-1.04	87397.0	3748635.4	380
2015-02-09	43.5	43.7	43.0	43.09	-0.26	-0.6	70192.0	3041565.0	388
2015-02-08	42.0	43.9	42.0	43.35	1.7	4.08	214647.0	9261200.9	700
2015-02-05	41.9	42.0	41.5	41.65	-0.52	-1.23	97791.0	4072916.2	348
2015-02-04	42.8	42.8	42.2	42.17	-0.48	-1.13	36750.0	1559297.2	361
2015-02-03	42.0	43.0	41.7	42.65	0.72	1.72	312903.0	13296116.5	614
2015-02-02	41.7	42.1	41.0	41.93	0.01	0.02	249330.0	10415913.6	559
2015-02-01	42.0	42.2	41.8	41.92	0.92	2.24	149789.0	6284900.3	542
2015-01-29	41.1	41.3	41.0	41.0	-0.62	-1.49	164106.0	6749301.0	454
2015-01-28	41.1	41.8	41.0	41.62	0.76	1.86	153782.0	6358028.7	530
2015-01-27	40.2	41.3	40.2	40.86	0.68	1.69	108821.0	4424470.5	476
2015-01-26	40.4	40.8	40.2	40.18	0.09	0.22	45749.0	1850267.9	403
2015-01-22	39.7	40.1	39.7	40.09	0.22	0.55	48832.0	1953760.2	345
2015-01-21	40.0	40.1	39.8	39.87	-0.23	-0.57	72622.0	2893887.3	311
2015-01-20	40.5	40.6	39.7	40.1	-0.34	-0.84	144914.0	5837768.6	340
2015-01-19	41.1	42.0	40.3	40.44	-0.97	-2.34	125780.0	5160848.6	496
2015-01-18	38.9	41.8	38.9	41.41	2.47	6.34	227706.0	9283672.8	647
2015-01-15	39.2	39.5	38.9	38.94	0.28	0.72	232465.0	9069808.2	362
2015-01-14	38.3	40.0	38.3	38.66	0.46	1.2	275249.0	10735016.1	571
2015-01-13	37.9	38.6	37.3	38.2	0.3	0.79	154255.0	5881963.0	433
2015-01-12	37.5	38.2	37.5	37.9	0.36	0.96	178899.0	6772706.9	445
2015-01-11	37.0	38.0	36.8	37.54	0.31	0.83	54782.0	2049828.7	305
2015-01-08	36.4	38.0	36.4	37.23	1.22	3.39	230291.0	8160575.7	422
2015-01-07	35.3	36.4	35.3	36.01	0.75	2.13	63536.0	2284279.8	320
2015-01-06	33.1	35.2	33.1	35.26	-1.06	-2.92	64363.0	2218930.4	369
2015-01-05	37.3	37.4	36.2	36.32	-1.37	-3.63	71219.0	2625694.7	319
2015-01-04	37.4	38.0	37.4	37.69	-0.11	-0.29	72729.0	2736237.4	344
2015-01-01	36.2	38.1	36.2	37.8	1.23	3.36	139086.0	5187121.5	394
2014-12-31	37.1	37.3	36.0	36.57	-0.37	-1.0	140998.0	5148460.0	396
2014-12-30	37.8	37.8	36.9	36.94	-2.0	-5.14	106966.0	3990497.6	440
2014-12-29	38.8	39.0	38.3	38.94	0.44	1.14	114645.0	4430335.0	423
2014-12-28	37.5	38.5	37.5	38.5	0.87	2.31	383636.0	14682697.0	415
2014-12-25	37.5	38.5	37.3	37.63	-0.04	-0.11	166337.0	6274159.0	494
2014-12-24	37.7	38.9	37.5	37.67	0.28	0.75	269384.0	10288488.8	557
2014-12-23	37.7	37.7	37.0	37.39	-0.11	-0.29	84695.0	3174581.1	333
2014-12-22	37.0	37.6	37.0	37.5	0.67	1.82	131114.0	4886112.2	439
2014-12-21	38.4	38.5	35.1	36.83	0.83	2.31	284933.0	10645049.0	550
2014-12-18	33.8	36.0	33.7	36.0	3.2	9.76	261094.0	9247368.2	557
2014-12-17	32.3	33.7	30.1	32.8	0.79	2.47	358219.0	11414285.8	577
2014-12-16	33.2	33.8	32.0	32.01	-3.5	-9.86	220507.0	7139125.6	648
2014-12-15	38.0	38.0	35.1	35.51	-1.99	-5.31	199326.0	7328818.8	587
2014-12-14	36.7	38.0	36.7	37.5	-1.17	-3.03	99861.0	3771605.9	447
2014-12-11	39.0	39.0	38.0	38.67	-0.47	-1.2	220904.0	8472553.2	602
2014-12-10	39.9	39.9	39.0	39.14	-0.69	-1.73	76507.0	3014337.0	512
2014-12-09	39.1	40.4	39.1	39.83	-0.49	-1.22	154133.0	6042900.9	417
2014-12-08	40.8	40.9	40.3	40.32	-0.48	-1.18	155047.0	6297336.6	507
2014-12-07	40.3	41.4	40.3	40.8	0.16	0.39	115138.0	4700798.4	544
2014-12-04	40.4	40.7	40.4	40.64	0.34	0.84	136458.0	5534436.9	591
2014-12-03	40.2	40.5	39.9	40.3	-0.2	-0.49	79577.0	3196230.0	495
2014-12-02	40.4	40.8	40.1	40.5	0.47	1.17	70987.0	2875063.2	425
2014-12-01	39.1	40.2	39.1	40.03	1.04	2.67	137957.0	5478823.6	568
2014-11-30	39.0	39.7	38.7	38.99	-1.71	-4.2	115387.0	4510154.0	590
2014-11-27	40.1	41.0	40.1	40.7	0.11	0.27	74927.0	3043164.7	502
2014-11-26	40.7	41.0	40.0	40.59	-0.66	-1.6	91710.0	3706996.6	520
2014-11-25	41.1	41.6	41.1	41.25	-0.25	-0.6	56692.0	2339651.4	467
2014-11-24	41.8	41.8	41.5	41.5	-0.5	-1.19	41093.0	1711565.2	416
2014-11-23	42.0	42.1	41.9	42.0	0.24	0.57	92253.0	3873709.6	538
2014-11-20	41.5	42.3	41.5	41.76	0.21	0.51	127591.0	5336351.9	628
2014-11-19	41.4	41.8	41.4	41.55	0.03	0.07	58750.0	2442703.1	567
2014-11-18	41.5	41.7	40.8	41.52	0.52	1.27	99319.0	4102105.1	690
2014-11-17	40.5	41.5	40.5	41.0	-1.0	-2.38	93829.0	3834264.6	677
2014-11-16	42.0	42.6	42.0	42.0	-0.5	-1.18	69570.0	2930963.8	692
2014-11-13	42.5	42.7	42.4	42.5	-0.1	-0.23	68831.0	2928520.1	698
2014-11-12	42.4	42.7	42.4	42.6	0.0	0.0	64711.0	2755646.4	603
2014-11-11	42.7	43.0	42.6	42.6	-0.4	-0.93	76701.0	3272813.7	580
2014-11-10	42.0	43.1	42.0	43.0	0.78	1.85	173589.0	7408812.9	704
2014-11-09	41.9	42.4	41.7	42.22	0.16	0.38	78858.0	3314598.3	526
2014-11-06	41.7	42.2	41.7	42.06	0.25	0.6	72732.0	3051422.4	604
2014-11-05	42.0	42.8	40.0	41.81	-0.53	-1.25	117412.0	4853520.4	549
2014-11-04	43.3	43.8	42.3	42.34	-1.07	-2.46	108362.0	4647405.8	515
2014-11-03	43.3	43.6	43.0	43.41	0.02	0.05	112629.0	4889093.5	484
2014-11-02	43.4	43.9	43.2	43.39	0.43	1.0	88317.0	3839618.5	657
2014-10-30	43.2	43.2	42.7	42.96	-0.45	-1.04	92076.0	3956282.7	850
2014-10-29	43.5	43.7	43.3	43.41	-0.01	-0.02	153302.0	6659908.1	820
2014-10-28	44.0	44.0	43.0	43.42	-0.6	-1.36	186835.0	8089086.6	833
2014-10-27	44.0	44.2	43.7	44.02	0.0	0.0	183766.0	8053370.2	878
2014-10-26	43.3	44.4	43.3	44.02	0.66	1.52	209833.0	9233472.9	887
2014-10-23	42.8	43.6	42.7	43.36	-0.27	-0.62	131473.0	5673461.4	801
2014-10-22	43.5	44.1	43.5	43.63	0.41	0.95	325166.0	14202356.7	983
2014-10-21	41.6	43.7	41.6	43.22	1.32	3.15	367624.0	15752060.4	1092
2014-10-20	42.0	42.0	41.0	41.9	0.3	0.72	277597.0	11543472.1	848
2014-10-19	41.6	42.5	41.5	41.6	1.48	3.69	275533.0	11515563.6	885
2014-10-16	41.0	41.8	38.8	40.12	-1.6	-3.84	405346.0	16263119.1	1580
2014-10-15	42.0	42.2	41.5	41.72	-0.48	-1.14	175122.0	7316058.3	1070
2014-10-14	43.2	43.2	41.2	42.2	-0.8	-1.86	298969.0	12556958.8	1193
2014-10-13	40.0	43.3	40.0	43.0	1.3	3.12	454562.0	19135996.3	1577
2014-10-12	45.9	45.9	41.7	41.7	-4.55	-9.84	616881.0	26621323.9	1479
2014-10-02	46.1	46.4	46.0	46.25	-0.18	-0.39	129921.0	6004037.2	747
2014-10-01	46.2	46.6	46.1	46.43	0.14	0.3	151903.0	7038812.8	802
2014-09-30	46.1	46.4	46.0	46.29	0.27	0.59	240025.0	11090425.1	833
2014-09-29	46.3	46.5	46.0	46.02	-0.22	-0.48	181783.0	8398582.9	892
2014-09-28	45.9	46.5	45.9	46.24	0.35	0.76	266307.0	12298689.6	1265
2014-09-25	45.5	46.3	45.5	45.89	0.27	0.59	187419.0	8611957.5	1283
2014-09-24	46.4	46.4	45.0	45.62	-1.37	-2.92	319477.0	14596365.2	1696
2014-09-22	47.6	47.6	46.3	46.99	-0.53	-1.12	428070.0	20066699.1	1507
2014-09-21	47.5	48.9	47.4	47.52	-0.02	-0.04	1007782.0	48545274.9	1892
2014-09-18	47.6	48.0	47.5	47.54	-0.1	-0.21	303744.0	14481560.2	1380
2014-09-17	46.8	48.1	46.8	47.64	0.86	1.84	845862.0	40263309.0	1825
2014-09-16	46.5	47.0	46.5	46.78	0.11	0.24	249708.0	11662019.4	1552
2014-09-15	47.1	47.1	46.1	46.67	-0.47	-1.0	528391.0	24662760.1	1346
2014-09-14	47.5	47.8	47.0	47.14	-0.65	-1.36	297267.0	14123672.2	1029
2014-09-11	48.0	48.1	47.7	47.79	-0.29	-0.6	420549.0	20143964.5	1866
2014-09-10	48.3	48.3	47.9	48.08	-0.31	-0.64	465211.0	22363678.3	1957
2014-09-09	48.3	48.7	48.1	48.39	0.07	0.14	531617.0	25700630.4	2093
2014-09-08	48.7	48.7	48.1	48.32	-0.19	-0.39	515408.0	24927470.5	2063
2014-09-07	48.9	49.0	48.4	48.51	-0.08	-0.16	520382.0	25319697.8	2222
2014-09-04	48.6	49.1	48.5	48.59	-0.03	-0.06	508022.0	24723051.4	2191
2014-09-03	48.7	49.4	48.4	48.62	-0.06	-0.12	539689.0	26358287.3	2363
2014-09-02	49.0	49.1	48.6	48.68	-0.34	-0.69	435996.0	21296726.0	2057
2014-09-01	49.1	49.7	49.0	49.02	-0.22	-0.45	775030.0	38193089.0	2619
2014-08-31	49.2	49.8	48.9	49.24	0.34	0.7	1062185.0	52433634.6	3051
2014-08-28	48.3	50.25	48.3	48.9	0.02	0.04	1945040.0	95898868.25	4194
2014-08-27	49.8	49.9	48.7	48.88	-0.92	-1.85	1319242.0	64931446.6	3333
2014-08-26	50.5	50.75	49.0	49.8	0.09	0.18	3089537.0	154126918.5	5781
2014-08-25	47.8	50.5	46.8	49.71	2.12	4.45	4446241.0	214959406.55	6248
2014-08-24	47.0	49.0	47.0	47.59	0.78	1.67	2950192.0	141566291.4	4831
2014-08-21	45.0	47.7	44.8	46.81	1.75	3.88	5503264.0	257251494.7	6484
2014-08-20	44.8	45.1	44.7	45.06	0.32	0.72	853780.0	38357221.8	2572
2014-08-19	44.6	45.1	44.6	44.74	0.09	0.2	869838.0	38947277.0	2939
2014-08-18	44.5	45.3	44.4	44.65	0.23	0.52	1190926.0	53377239.0	3855
2014-08-17	44.1	44.9	44.1	44.42	0.33	0.75	930052.0	41412263.2	3566
2014-08-14	45.6	45.6	44.0	44.09	-1.32	-2.91	1393955.0	62406660.0	4754
2014-08-13	46.9	47.1	45.2	45.41	-1.28	-2.74	2662540.0	122870577.0	6306
2014-08-12	46.0	47.5	45.6	46.69	1.05	2.3	6830831.0	318916234.5	9927
2014-08-11	42.8	46.5	42.3	45.64	3.06	7.19	10355781.0	465737865.1	11346
2014-08-10	41.4	42.8	41.2	42.58	1.29	3.12	3867652.0	162438042.3	6648
2014-08-07	41.3	41.7	41.2	41.29	-0.08	-0.19	1270827.0	52555716.4	4931
2014-08-06	40.7	42.2	40.6	41.37	0.48	1.17	4160043.0	173178501.3	7262
2014-08-05	40.9	41.0	40.6	40.89	0.0	0.0	1488399.0	60809597.2	5589
2014-08-04	40.7	41.4	40.5	40.89	0.4	0.99	2239243.0	91449562.7	6503
2014-08-03	40.2	40.9	40.2	40.49	0.39	0.97	1154804.0	46812272.4	4420
2014-07-24	40.6	40.6	40.0	40.1	-0.59	-1.45	1591907.0	64074880.5	5810
2014-07-23	41.0	41.3	40.5	40.69	-0.42	-1.02	2755847.0	112738969.7	5921
2014-07-22	41.5	42.4	40.7	41.11	-0.06	-0.15	5922552.0	246157509.5	9834
2014-07-21	38.2	41.6	38.2	41.17	2.88	7.52	6983594.0	282408775.5	10194
2014-07-20	38.7	38.7	38.0	38.29	-0.65	-1.67	1282507.0	49226346.1	4752
2014-07-17	39.1	39.3	38.5	38.94	-0.67	-1.69	2363199.0	91867032.1	6164
2014-07-16	40.2	40.3	39.5	39.61	-0.65	-1.61	2158991.0	85835083.5	7011
2014-07-15	40.7	40.9	40.0	40.26	-0.65	-1.59	3518878.0	142164153.7	9342
2014-07-14	42.3	42.3	40.4	40.91	-0.84	-2.01	8727054.0	361308197.5	15246
2014-07-13	39.6	42.4	39.5	41.75	2.57	6.56	17050198.0	703281833.5	21550
2014-07-10	37.3	39.6	37.3	39.18	1.98	5.32	14193657.0	548783597.3	17736
2014-07-09	36.2	38.0	36.2	37.2	0.68	1.86	11335625.0	421825189.3	17189
2014-07-08	37.4	37.5	36.1	36.52	-0.29	-0.79	10775507.0	395851330.4	21238
2014-07-07	35.5	37.4	34.6	36.81	0.56	1.54	18420976.0	658514976.3	31069
2014-07-06	40.0	40.4	36.2	36.25	-3.96	-9.85	17541486.0	662989880.9	54044
2014-07-03	42.8	45.3	39.3	40.21	-0.99	-2.4	28440406.0	1234128550.5	72483
2014-07-02	38.5	41.2	38.5	41.2	3.7	9.87	11146574.0	446527259.2	32341
2014-07-01	37.5	37.5	35.5	37.5	3.4	9.97	11050079.0	409536414.7	43773
2014-06-30	34.1	34.1	34.1	34.1	3.1	10.0	856375.0	29202387.5	9866
2014-06-29	31.0	31.0	31.0	31.0	2.8	9.93	598337.0	18548447.0	11741
2014-06-26	28.2	28.2	28.2	28.2	2.5	9.73	425002.0	11985056.4	8430
2014-06-25	25.7	25.7	25.7	25.7	2.3	9.83	441632.0	11349942.4	8928
2014-06-24	23.4	23.4	23.4	23.4	2.1	9.86	298004.0	6973293.6	6439
2014-06-23	21.3	21.3	21.3	21.3	1.9	9.79	296252.0	6310167.6	6368
2014-06-22	19.4	19.4	19.4	19.4	1.75	9.92	156791.0	3041745.4	3744
2014-06-19	17.65	17.65	17.65	17.65	1.6	9.97	150980.0	2664797.0	3697
2014-06-18	16.05	16.05	16.05	16.05	1.45	9.93	107432.0	1724283.6	2917
2014-06-17	14.6	14.6	14.6	14.6	1.3	9.77	96856.0	1414097.6	2690
2014-06-16	13.3	13.3	13.3	13.3	1.2	9.92	110532.0	1470075.6	2920
2014-06-15	12.1	12.1	12.1	12.1	1.1	10.0	104213.0	1260977.3	2844
2014-06-12	11.0	11.0	11.0	11.0	1.0	10.0	135624.0	1491864.0	3400
