# Supplementary material for: Effective short-term forecasts of Saudi stock price trends using technical indicators and large-scale multivariate time series
Source: PeerJ Comput Sci. 2023 Jan 6;9:e1205. doi: 10.7717/peerj-cs.1205 (PMC10280263; doi:10.7717/peerj-cs.1205)
Supplement: Supplemental Information 3 [file peerj-cs-09-1205-s003.zip › TASI Dataset 2021/SACO_4008.csv]

date	open	high	low	close	change	change_percent	volume_traded	value_traded_SAR	number_trades
2020-03-19	35.2	39.8	35.2	39.5	3.1	8.52	693577.0	26040461.5	1530
2020-03-18	36.1	37.3	35.75	36.4	0.4	1.11	313383.0	11475093.65	769
2020-03-17	34.0	36.15	33.15	36.0	2.0	5.88	680973.0	23584285.5	1412
2020-03-16	36.9	36.9	34.0	34.0	-3.0	-8.11	245368.0	8707095.45	1006
2020-03-15	38.25	39.95	37.0	37.0	-1.9	-4.88	431229.0	16300839.6	1122
2020-03-12	38.1	39.7	38.0	38.9	-2.6	-6.27	453802.0	17564787.1	1114
2020-03-11	43.6	43.9	40.1	41.5	-2.4	-5.47	540363.0	22796215.3	1339
2020-03-10	42.5	43.95	40.4	43.9	3.6	8.93	618448.0	25857369.15	1475
2020-03-09	40.3	41.8	40.3	40.3	-4.45	-9.94	269411.0	10904967.95	713
2020-03-08	44.75	46.0	44.75	44.75	-4.95	-9.96	397898.0	17891319.95	986
2020-03-05	50.5	50.5	49.7	49.7	-0.7	-1.39	133624.0	6686772.3	495
2020-03-04	49.4	50.4	49.1	50.4	0.5	1.0	113194.0	5645626.9	320
2020-03-03	49.2	50.0	49.0	49.9	1.6	3.31	110925.0	5494681.5	414
2020-03-02	50.0	51.0	48.3	48.3	-0.5	-1.02	225663.0	11277779.8	524
2020-03-01	49.35	49.9	48.4	48.8	-1.8	-3.56	138412.0	6766557.25	546
2020-02-27	50.2	51.5	50.2	50.6	-0.5	-0.98	122558.0	6219819.0	539
2020-02-26	51.5	51.9	51.0	51.1	-0.8	-1.54	171702.0	8806843.4	427
2020-02-25	52.2	52.5	50.7	51.9	-0.5	-0.95	155111.0	8041988.3	542
2020-02-24	54.6	54.6	52.4	52.4	-2.2	-4.03	204145.0	10874498.0	695
2020-02-23	54.0	55.0	53.5	54.6	0.6	1.11	218861.0	11895539.6	492
2020-02-20	53.9	54.0	53.3	54.0	0.3	0.56	153731.0	8264904.6	342
2020-02-19	52.6	54.0	52.5	53.7	0.7	1.32	86989.0	4644326.8	357
2020-02-18	53.5	53.5	52.5	53.0	-0.5	-0.93	212660.0	11274460.9	678
2020-02-17	54.0	54.2	53.4	53.5	-0.5	-0.93	209054.0	11264656.2	460
2020-02-16	54.4	56.6	53.8	54.0	0.0	0.0	574740.0	31679742.0	1504
2020-02-13	53.6	54.1	53.1	54.0	0.5	0.93	228799.0	12286462.1	698
2020-02-12	52.8	53.5	52.2	53.5	0.7	1.33	169797.0	9016983.7	578
2020-02-11	53.3	53.8	52.8	52.8	-0.7	-1.31	90655.0	4824974.8	363
2020-02-10	53.4	54.2	52.8	53.5	0.3	0.56	122282.0	6568089.3	425
2020-02-09	53.6	54.0	52.8	53.2	-0.8	-1.48	118343.0	6332462.6	380
2020-02-06	54.8	55.2	53.2	54.0	-0.6	-1.1	152132.0	8261116.3	513
2020-02-05	53.4	55.0	53.3	54.6	1.4	2.63	566655.0	30666829.3	1348
2020-02-04	54.0	54.0	52.9	53.2	0.0	0.0	121224.0	6439348.3	406
2020-02-03	53.2	53.5	52.8	53.2	0.2	0.38	76783.0	4077578.2	327
2020-02-02	53.3	53.3	52.2	53.0	-0.4	-0.75	79313.0	4189942.3	416
2020-01-30	53.6	54.3	53.4	53.4	-0.1	-0.19	53938.0	2904364.6	303
2020-01-29	54.3	54.8	53.5	53.5	-0.8	-1.47	167816.0	9045769.3	542
2020-01-28	53.6	54.3	53.2	54.3	0.3	0.56	107781.0	5804061.9	472
2020-01-27	56.0	56.0	54.0	54.0	-2.0	-3.57	215612.0	11786924.3	786
2020-01-26	56.3	56.3	55.4	56.0	-0.3	-0.53	103857.0	5800778.9	611
2020-01-23	56.8	56.8	55.4	56.3	-0.2	-0.35	161205.0	9013880.7	523
2020-01-22	56.7	57.0	56.4	56.5	0.1	0.18	160177.0	9070961.8	625
2020-01-21	56.4	56.5	56.0	56.4	0.2	0.36	137047.0	7703168.9	530
2020-01-20	56.4	57.1	56.0	56.2	-0.2	-0.35	222677.0	12603594.5	547
2020-01-19	55.4	57.1	55.2	56.4	1.2	2.17	457977.0	25869827.6	982
2020-01-16	55.5	55.6	54.9	55.2	-0.4	-0.72	211332.0	11652538.0	624
2020-01-15	56.0	56.3	55.4	55.6	-0.3	-0.54	180827.0	10102130.7	434
2020-01-14	55.4	56.5	55.3	55.9	0.8	1.45	521399.0	29235325.0	932
2020-01-13	54.9	55.7	54.7	55.1	0.4	0.73	381640.0	21073250.5	803
2020-01-12	53.3	54.8	53.3	54.7	1.5	2.82	238192.0	12909840.7	675
2020-01-09	52.1	53.9	52.0	53.2	2.2	4.31	307656.0	16266790.0	806
2020-01-08	51.0	52.0	50.2	51.0	-1.3	-2.49	257342.0	13223742.8	758
2020-01-07	52.9	53.7	52.0	52.3	-0.5	-0.95	230910.0	12237475.5	681
2020-01-06	52.7	52.9	51.9	52.8	0.0	0.0	189062.0	9923211.7	609
2020-01-05	53.2	54.0	52.7	52.8	-1.7	-3.12	295344.0	15773336.7	910
2020-01-02	55.0	55.2	54.0	54.5	-0.5	-0.91	324369.0	17711737.4	1145
2020-01-01	52.2	55.1	52.1	55.0	2.9	5.57	799694.0	43189893.9	2093
2019-12-31	52.6	52.6	51.0	52.1	-0.6	-1.14	570094.0	29537559.8	1315
2019-12-30	52.8	52.9	52.6	52.7	0.0	0.0	169924.0	8974204.1	431
2019-12-29	53.0	53.1	52.5	52.7	0.1	0.19	262472.0	13855067.2	1249
2019-12-26	52.6	52.8	52.2	52.6	0.1	0.19	276810.0	14545018.9	563
2019-12-25	52.9	53.2	52.2	52.5	-0.2	-0.38	516083.0	27229366.9	1051
2019-12-24	51.6	52.8	51.5	52.7	1.5	2.93	766098.0	40068753.5	1634
2019-12-23	50.6	51.6	50.5	51.2	0.9	1.79	707827.0	36131283.3	1512
2019-12-22	49.6	50.6	49.6	50.3	1.0	2.03	632328.0	31715958.3	1598
2019-12-19	48.95	49.75	48.9	49.3	0.55	1.13	477259.0	23540718.3	1178
2019-12-18	48.75	49.0	48.4	48.75	0.0	0.0	592938.0	28824832.7	1231
2019-12-17	48.9	49.0	48.75	48.75	-0.15	-0.31	148152.0	7238049.6	511
2019-12-16	48.6	49.15	48.45	48.9	0.35	0.72	257261.0	12574131.85	751
2019-12-15	49.0	49.1	48.3	48.55	-0.3	-0.61	220905.0	10714893.8	856
2019-12-12	50.0	50.0	48.35	48.85	-1.1	-2.2	294862.0	14493541.15	1163
2019-12-11	49.15	50.0	49.0	49.95	1.0	2.04	239463.0	11869849.8	825
2019-12-10	49.0	49.15	48.85	48.95	-0.05	-0.1	200264.0	9811191.7	445
2019-12-09	49.1	49.4	48.95	49.0	0.0	0.0	310461.0	15270204.4	732
2019-12-08	49.0	49.3	48.85	49.0	0.0	0.0	171056.0	8411041.7	567
2019-12-05	49.25	49.4	48.7	49.0	-0.25	-0.51	299237.0	14669213.3	750
2019-12-04	49.8	50.0	49.05	49.25	-0.5	-1.01	170514.0	8410201.7	732
2019-12-03	50.1	50.4	49.45	49.75	-0.15	-0.3	143380.0	7152545.95	594
2019-12-02	50.3	51.2	49.7	49.9	-0.3	-0.6	247462.0	12456779.55	904
2019-12-01	49.7	50.2	49.3	50.2	0.7	1.41	94949.0	4730575.15	540
2019-11-28	50.5	50.8	49.5	49.5	-1.0	-1.98	312555.0	15701458.1	1055
2019-11-27	50.5	50.7	50.1	50.5	0.2	0.4	85790.0	4321316.6	337
2019-11-26	50.3	50.5	50.2	50.3	-0.2	-0.4	104316.0	5251282.4	316
2019-11-25	50.5	50.7	50.2	50.5	0.0	0.0	119635.0	6036544.1	432
2019-11-24	50.5	51.0	50.2	50.5	0.0	0.0	224572.0	11373491.8	528
2019-11-21	50.7	51.4	50.5	50.5	-0.1	-0.2	307339.0	15642281.3	931
2019-11-20	50.8	50.9	50.5	50.6	-0.1	-0.2	154915.0	7845823.2	487
2019-11-19	51.2	51.3	50.6	50.7	-0.4	-0.78	181549.0	9232064.7	461
2019-11-18	51.1	51.1	50.6	51.1	0.3	0.59	340597.0	17325911.5	797
2019-11-17	51.6	51.9	50.8	50.8	-0.8	-1.55	107825.0	5523466.3	462
2019-11-14	51.6	52.4	51.6	51.6	-0.2	-0.39	177132.0	9215242.4	573
2019-11-13	52.9	53.1	51.5	51.8	-0.9	-1.71	236868.0	12447396.3	647
2019-11-12	53.1	53.2	52.4	52.7	-0.3	-0.57	220523.0	11656392.5	596
2019-11-11	52.8	53.6	52.8	53.0	0.3	0.57	300997.0	16012162.4	838
2019-11-10	51.9	52.7	51.6	52.7	1.1	2.13	483207.0	25300169.5	1159
2019-11-07	51.7	52.6	51.5	51.6	-0.1	-0.19	582553.0	30344190.6	1539
2019-11-06	51.7	52.2	51.5	51.7	0.2	0.39	299073.0	15493561.0	888
2019-11-05	52.1	52.6	51.5	51.5	-0.4	-0.77	404232.0	20983863.0	1728
2019-11-04	53.5	53.6	51.8	51.9	-1.6	-2.99	493049.0	25809373.8	1494
2019-11-03	55.0	55.0	53.4	53.5	-3.8	-6.63	735251.0	39839434.2	1463
2019-10-31	57.9	58.5	57.0	57.3	-0.2	-0.35	60306.0	3487644.4	301
2019-10-30	57.5	58.0	56.5	57.5	0.2	0.35	94326.0	5409349.7	351
2019-10-29	59.0	59.4	57.0	57.3	-1.9	-3.21	98306.0	5734759.9	407
2019-10-28	59.1	59.2	58.8	59.2	0.1	0.17	40426.0	2385763.3	209
2019-10-27	59.3	59.5	59.1	59.1	-0.1	-0.17	10426.0	617658.8	113
2019-10-24	59.2	59.4	59.0	59.2	-0.2	-0.34	35387.0	2095988.7	125
2019-10-23	59.2	59.5	58.6	59.4	0.6	1.02	67369.0	3978156.3	189
2019-10-22	58.2	58.8	58.2	58.8	0.4	0.68	40100.0	2348141.6	106
2019-10-21	58.7	58.7	57.9	58.4	0.2	0.34	67202.0	3912828.9	213
2019-10-20	58.6	58.7	58.0	58.2	0.7	1.22	75240.0	4395745.1	250
2019-10-17	58.1	58.2	57.3	57.5	-0.2	-0.35	82625.0	4770479.0	287
2019-10-16	57.0	58.0	56.9	57.7	0.4	0.7	358531.0	20465656.0	713
2019-10-15	58.6	59.0	57.0	57.3	-1.3	-2.22	94143.0	5453034.8	335
2019-10-14	60.6	60.6	58.6	58.6	-2.2	-3.62	102445.0	6091289.7	353
2019-10-13	61.9	62.5	60.6	60.8	-0.8	-1.3	33730.0	2064462.6	219
2019-10-10	63.0	63.0	61.3	61.6	-1.4	-2.22	185113.0	11410743.3	1925
2019-10-09	63.1	63.3	62.7	63.0	-0.5	-0.79	101968.0	6425929.9	294
2019-10-08	63.0	65.0	62.6	63.5	0.5	0.79	395669.0	25177703.7	1036
2019-10-07	62.8	63.3	62.7	63.0	0.0	0.0	147835.0	9323580.3	209
2019-10-06	62.5	63.3	62.5	63.0	0.5	0.8	133731.0	8404186.1	389
2019-10-03	62.7	62.8	62.2	62.5	-0.5	-0.79	91808.0	5732776.1	212
2019-10-02	63.3	63.3	62.8	63.0	-0.3	-0.47	27083.0	1706300.5	116
2019-10-01	63.7	63.9	63.3	63.3	-0.2	-0.31	37882.0	2408763.5	157
2019-09-30	63.0	63.6	62.2	63.5	0.5	0.79	73710.0	4642045.7	280
2019-09-29	63.1	63.5	63.0	63.0	-0.1	-0.16	43552.0	2753537.3	152
2019-09-26	63.0	63.8	63.0	63.1	0.1	0.16	127342.0	8055633.9	421
2019-09-25	62.8	63.2	62.8	63.0	0.0	0.0	76600.0	4827755.6	181
2019-09-24	61.9	63.2	61.5	63.0	1.2	1.94	160451.0	10023302.5	447
2019-09-22	61.1	62.1	60.2	61.8	0.8	1.31	107426.0	6611528.8	382
2019-09-19	61.0	61.1	60.1	61.0	0.0	0.0	106082.0	6463923.7	306
2019-09-18	60.2	61.7	60.0	61.0	1.0	1.67	161323.0	9814443.2	552
2019-09-17	59.6	60.3	59.1	60.0	1.0	1.69	86217.0	5156681.3	325
2019-09-16	60.2	60.2	58.9	59.0	-0.9	-1.5	76836.0	4574786.6	293
2019-09-15	58.2	60.2	58.2	59.9	-0.5	-0.83	65316.0	3904740.4	221
2019-09-12	59.6	60.7	59.0	60.4	0.4	0.67	98031.0	5901805.5	367
2019-09-11	59.4	60.4	57.2	60.0	0.9	1.52	195391.0	11512104.9	639
2019-09-10	59.7	59.7	57.7	59.1	-0.6	-1.01	304883.0	17855714.8	843
2019-09-09	60.1	60.1	59.7	59.7	-0.7	-1.16	84074.0	5038402.2	282
2019-09-08	61.0	61.0	60.1	60.4	-0.1	-0.17	137096.0	8316635.7	339
2019-09-05	60.5	60.9	59.9	60.5	0.0	0.0	157358.0	9486518.6	449
2019-09-04	59.6	60.5	59.5	60.5	0.9	1.51	183513.0	11032435.2	500
2019-09-03	60.6	60.6	59.3	59.6	-0.8	-1.32	212499.0	12679828.4	756
2019-09-02	61.5	61.5	59.9	60.4	-0.9	-1.47	237205.0	14302748.0	762
2019-09-01	62.3	62.6	61.2	61.3	-1.9	-3.01	128337.0	7915163.4	383
2019-08-29	63.6	64.1	62.4	63.2	-0.7	-1.1	225864.0	14195495.2	685
2019-08-28	63.4	64.7	63.3	63.9	0.5	0.79	206628.0	13245453.4	804
2019-08-27	63.8	63.8	62.4	63.4	-0.1	-0.16	303697.0	19216261.5	701
2019-08-26	63.2	63.8	62.3	63.5	-0.5	-0.78	132111.0	8326578.1	610
2019-08-25	64.1	64.3	63.0	64.0	-0.6	-0.93	67589.0	4298557.5	402
2019-08-22	65.1	65.2	64.2	64.6	-0.3	-0.46	46928.0	3035557.4	209
2019-08-21	65.6	65.7	64.7	64.9	-0.3	-0.46	67757.0	4424078.9	325
2019-08-20	65.2	66.1	65.0	65.2	0.1	0.15	209895.0	13785776.6	653
2019-08-19	63.8	65.4	63.8	65.1	1.5	2.36	170356.0	11034017.9	537
2019-08-18	62.9	63.8	62.9	63.6	0.7	1.11	50321.0	3198351.1	264
2019-08-08	63.0	64.1	62.7	62.9	-0.2	-0.32	242661.0	15374526.4	893
2019-08-07	63.9	63.9	63.0	63.1	-0.4	-0.63	125977.0	7999078.0	562
2019-08-06	63.7	64.0	62.9	63.5	-0.9	-1.4	166583.0	10547040.3	628
2019-08-05	65.0	65.0	64.1	64.4	-0.7	-1.08	144153.0	9312234.6	443
2019-08-04	64.5	65.1	64.4	65.1	0.2	0.31	54612.0	3529395.0	292
2019-08-01	64.4	65.0	64.4	64.9	-0.1	-0.15	67163.0	4348817.8	271
2019-07-31	65.2	65.2	64.6	65.0	0.1	0.15	92625.0	6011416.9	365
2019-07-30	64.6	66.2	64.1	64.9	-0.1	-0.15	314704.0	20515191.6	1325
2019-07-29	67.3	67.4	64.5	65.0	-2.2	-3.27	247242.0	16299480.7	1418
2019-07-28	66.5	67.5	66.5	67.2	0.7	1.05	127124.0	8532877.4	621
2019-07-25	66.0	67.3	65.9	66.5	0.5	0.76	280394.0	18670367.6	1730
2019-07-24	68.0	68.3	66.0	66.0	-2.8	-4.07	469174.0	31490513.7	2154
2019-07-23	70.2	70.4	68.5	68.8	-1.7	-2.41	180347.0	12481835.6	603
2019-07-22	71.3	71.9	70.4	70.5	-1.3	-1.81	141712.0	10062591.8	677
2019-07-21	72.0	72.5	70.9	71.8	-1.2	-1.64	51909.0	3723328.1	346
2019-07-18	73.8	73.9	73.0	73.0	-1.0	-1.35	41238.0	3036700.4	234
2019-07-17	72.5	74.0	71.9	74.0	1.4	1.93	180177.0	13218373.0	372
2019-07-16	71.8	72.6	71.2	72.6	0.9	1.26	152864.0	11030851.2	315
2019-07-15	72.1	72.2	71.3	71.7	-0.8	-1.1	114741.0	8224709.8	375
2019-07-14	71.2	72.8	70.6	72.5	1.7	2.4	230609.0	16606942.7	688
2019-07-11	70.0	71.9	69.9	70.8	0.8	1.14	243120.0	17257265.9	848
2019-07-10	68.1	70.0	68.0	70.0	2.0	2.94	233589.0	16222127.0	643
2019-07-09	68.0	68.6	67.9	68.0	0.1	0.15	90169.0	6146168.3	285
2019-07-08	67.7	67.9	67.3	67.9	0.1	0.15	24347.0	1647099.0	156
2019-07-07	68.0	68.1	67.8	67.8	0.0	0.0	34896.0	2372012.1	118
2019-07-04	67.8	68.3	67.8	67.8	-0.2	-0.29	37174.0	2532994.1	122
2019-07-03	67.8	68.3	67.8	68.0	0.0	0.0	38784.0	2638259.9	156
2019-07-02	68.0	68.4	67.8	68.0	0.0	0.0	43901.0	2989159.0	181
2019-07-01	68.1	68.6	67.7	68.0	0.0	0.0	71051.0	4838688.7	290
2019-06-30	67.8	68.8	67.8	68.0	0.1	0.15	35837.0	2445422.4	175
2019-06-27	67.8	68.4	67.7	67.9	-0.1	-0.15	49306.0	3347408.1	480
2019-06-26	68.1	68.4	67.6	68.0	0.0	0.0	111273.0	7578241.4	356
2019-06-25	67.3	68.0	66.8	68.0	0.7	1.04	59535.0	4006889.5	178
2019-06-24	67.0	68.4	66.1	67.3	0.6	0.9	77902.0	5222930.1	330
2019-06-23	67.0	67.5	66.7	66.7	-0.3	-0.45	38001.0	2542299.5	174
2019-06-20	68.0	68.0	66.7	67.0	-1.2	-1.76	108211.0	7271773.5	403
2019-06-19	68.3	69.5	67.8	68.2	-0.1	-0.15	186590.0	12825352.9	603
2019-06-18	67.6	68.5	67.2	68.3	0.8	1.19	181273.0	12322584.0	584
2019-06-17	65.5	68.5	65.5	67.5	2.0	3.05	302384.0	20206254.1	935
2019-06-16	64.8	65.9	64.7	65.5	0.8	1.24	143130.0	9333338.0	387
2019-06-13	66.4	66.6	64.5	64.7	-1.4	-2.12	425997.0	27903108.5	1025
2019-06-12	63.6	66.4	63.3	66.1	2.7	4.26	557290.0	36007267.1	1492
2019-06-11	62.4	63.7	62.4	63.4	1.2	1.93	639799.0	40479991.4	1546
2019-06-10	61.5	62.4	61.4	62.2	0.6	0.97	682094.0	42274727.2	1050
2019-06-09	62.5	63.3	61.6	61.6	-0.9	-1.44	290213.0	18161077.2	799
2019-05-30	63.0	63.9	62.4	62.5	-0.5	-0.79	167763.0	10549742.4	597
2019-05-29	65.1	66.0	63.0	63.0	-3.5	-5.26	149653.0	9577037.5	446
2019-05-28	65.0	66.5	64.3	66.5	1.5	2.31	146650.0	9622513.7	558
2019-05-27	64.3	65.2	62.4	65.0	1.1	1.72	76296.0	4884062.3	381
2019-05-26	64.8	64.8	62.0	63.9	-0.8	-1.24	120335.0	7611556.0	483
2019-05-23	66.2	66.5	64.5	64.7	-1.8	-2.71	58118.0	3807682.5	309
2019-05-22	65.7	66.5	65.2	66.5	1.2	1.84	121725.0	8019405.7	423
2019-05-21	66.2	66.8	65.1	65.3	-0.5	-0.76	87255.0	5737272.2	389
2019-05-20	67.0	67.0	65.1	65.8	-1.4	-2.08	52077.0	3426146.5	291
2019-05-19	67.2	68.5	67.0	67.2	-1.4	-2.04	60609.0	4083105.4	237
2019-05-16	69.4	69.4	68.5	68.6	-0.8	-1.15	70183.0	4836394.0	241
2019-05-15	70.0	70.0	68.5	69.4	0.6	0.87	236990.0	16416590.4	453
2019-05-14	68.0	70.9	67.3	68.8	1.5	2.23	339304.0	23481920.5	776
2019-05-13	66.6	68.7	64.0	67.3	0.5	0.75	208291.0	13751059.9	679
2019-05-12	67.7	67.7	65.6	66.8	-1.2	-1.76	106821.0	7121803.6	386
2019-05-09	70.6	70.6	67.3	68.0	-2.6	-3.68	215308.0	14729044.4	776
2019-05-08	71.1	71.3	70.2	70.6	-0.7	-0.98	125368.0	8879717.9	476
2019-05-07	71.4	72.5	71.0	71.3	0.1	0.14	183683.0	13156139.8	766
2019-05-06	70.9	71.3	69.4	71.2	0.2	0.28	163549.0	11497815.5	757
2019-05-05	72.5	73.6	70.2	71.0	-1.3	-1.8	200194.0	14447733.1	1059
2019-05-02	76.5	76.5	71.1	72.3	-4.2	-5.49	351274.0	25855659.6	1443
2019-05-01	79.5	79.5	75.7	76.5	-1.7	-2.17	172584.0	13194668.2	731
2019-04-30	77.7	78.4	76.6	78.2	-0.2	-0.26	33158.0	2587536.1	155
2019-04-29	77.9	78.7	77.5	78.4	0.6	0.77	78134.0	6125374.1	272
2019-04-28	78.7	78.7	77.8	77.8	-0.8	-1.02	45527.0	3557430.7	150
2019-04-25	78.9	79.2	78.0	78.6	-0.3	-0.38	56786.0	4459391.6	324
2019-04-24	79.2	79.9	78.2	78.9	0.3	0.38	185156.0	14673844.7	416
2019-04-23	77.7	78.6	77.6	78.6	1.4	1.81	78774.0	6148371.8	255
2019-04-22	76.5	77.8	76.5	77.2	0.4	0.52	40222.0	3110685.4	147
2019-04-21	77.4	78.0	76.8	76.8	-1.6	-2.04	46241.0	3578891.1	181
2019-04-18	78.3	79.0	77.5	78.4	0.1	0.13	133136.0	10447762.0	189
2019-04-17	78.6	78.6	78.0	78.3	-0.5	-0.63	45337.0	3550410.5	259
2019-04-16	80.0	80.0	78.6	78.8	-1.2	-1.5	120854.0	9581394.9	430
2019-04-15	79.8	81.9	79.6	80.0	0.2	0.25	131109.0	10612773.1	565
2019-04-14	80.9	80.9	79.7	79.8	-0.9	-1.12	57828.0	4633730.7	278
2019-04-11	77.5	83.5	76.6	80.7	3.2	4.13	304560.0	24582910.1	1555
2019-04-10	73.7	78.9	73.7	77.5	3.9	5.3	240788.0	18308321.7	802
2019-04-09	72.0	76.0	71.9	73.6	1.7	2.36	162626.0	11999751.8	705
2019-04-08	72.0	72.0	71.5	71.9	-0.6	-0.83	21661.0	1556447.1	140
2019-04-07	73.0	73.0	72.3	72.5	-0.1	-0.14	8787.0	638926.0	46
2019-04-04	72.6	73.1	72.0	72.6	-0.4	-0.55	47707.0	3468884.0	239
2019-04-03	73.7	73.9	72.5	73.0	-0.5	-0.68	48719.0	3568771.5	271
2019-04-02	73.4	73.7	72.5	73.5	0.1	0.14	71129.0	5223143.3	300
2019-04-01	72.7	73.5	72.7	73.4	0.8	1.1	67378.0	4933653.5	288
2019-03-31	72.8	72.8	72.1	72.6	-0.4	-0.55	15551.0	1126804.5	89
2019-03-28	72.9	73.1	72.7	73.0	-0.4	-0.54	22840.0	1666918.6	135
2019-03-27	72.0	73.4	71.4	73.4	1.4	1.94	40886.0	2961818.4	200
2019-03-26	71.0	72.5	71.0	72.0	0.2	0.28	55998.0	4048413.6	173
2019-03-25	71.7	71.8	71.0	71.8	-0.2	-0.28	30635.0	2182384.6	226
2019-03-24	73.0	73.0	71.9	72.0	-1.1	-1.5	78337.0	5677203.5	217
2019-03-21	72.2	73.1	72.2	73.1	0.1	0.14	63750.0	4639989.8	211
2019-03-20	72.1	73.0	72.1	73.0	0.5	0.69	13013.0	948305.1	162
2019-03-19	73.0	73.2	72.5	72.5	-0.7	-0.96	41020.0	2983819.6	196
2019-03-18	73.0	73.2	72.0	73.2	0.2	0.27	68474.0	4990817.7	226
2019-03-17	72.6	73.8	72.5	73.0	0.5	0.69	76396.0	5582813.2	244
2019-03-14	70.5	72.8	70.4	72.5	1.2	1.68	107961.0	7783580.2	432
2019-03-13	69.4	71.5	69.4	71.3	1.9	2.74	107364.0	7576913.6	422
2019-03-12	69.5	69.6	69.0	69.4	-0.1	-0.14	70381.0	4876825.3	181
2019-03-11	70.0	70.0	68.0	69.5	-0.5	-0.71	57033.0	3952996.9	486
2019-03-10	68.3	72.0	68.3	70.0	1.4	2.04	194145.0	13772101.5	760
2019-03-07	68.5	69.3	68.5	68.6	-0.1	-0.15	40342.0	2780121.2	232
2019-03-06	68.6	68.7	68.0	68.7	-0.2	-0.29	13366.0	912603.0	161
2019-03-05	68.5	69.1	68.3	68.9	0.2	0.29	25530.0	1751655.3	183
2019-03-04	69.5	69.5	68.0	68.7	-0.8	-1.15	60915.0	4178445.2	332
2019-03-03	69.7	70.8	69.3	69.5	-0.1	-0.14	100742.0	7050608.6	430
2019-02-28	67.5	71.9	66.3	69.6	2.3	3.42	425827.0	29825497.4	1305
2019-02-27	66.6	68.0	66.6	67.3	1.2	1.82	138358.0	9314243.8	437
2019-02-26	65.0	66.7	65.0	66.1	1.0	1.54	41483.0	2726932.1	178
2019-02-25	66.2	66.2	65.1	65.1	-1.2	-1.81	47143.0	3091796.2	218
2019-02-24	66.5	66.5	66.2	66.3	0.1	0.15	8541.0	566851.8	73
2019-02-21	66.7	66.7	66.2	66.2	-0.6	-0.9	14029.0	930670.7	138
2019-02-20	66.3	67.0	66.3	66.8	0.4	0.6	19798.0	1320675.9	131
2019-02-19	66.1	66.5	65.9	66.4	0.2	0.3	15125.0	1001250.0	157
2019-02-18	66.7	66.9	66.1	66.2	-0.7	-1.05	30740.0	2045289.5	171
2019-02-17	66.9	67.0	66.6	66.9	-0.2	-0.3	21839.0	1460467.6	103
2019-02-14	66.6	67.1	66.6	67.1	0.2	0.3	23678.0	1586695.9	142
2019-02-13	66.7	67.8	66.3	66.9	0.5	0.75	87438.0	5852663.3	341
2019-02-12	66.7	66.9	66.3	66.4	0.0	0.0	50423.0	3352171.9	182
2019-02-11	67.4	67.4	66.4	66.4	-0.7	-1.04	40265.0	2686832.7	251
2019-02-10	67.7	68.4	67.0	67.1	-0.7	-1.03	45567.0	3084529.2	182
2019-02-07	66.7	68.3	66.7	67.8	1.1	1.65	158309.0	10742790.1	518
2019-02-06	66.5	67.0	66.5	66.7	0.0	0.0	27077.0	1804331.4	200
2019-02-05	66.5	66.8	66.4	66.7	0.2	0.3	20718.0	1379788.7	174
2019-02-04	66.7	67.2	66.5	66.5	-0.2	-0.3	36062.0	2404195.2	514
2019-02-03	66.0	67.0	66.0	66.7	0.2	0.3	23821.0	1585289.9	152
2019-01-31	67.1	67.1	66.5	66.5	-0.8	-1.19	21595.0	1442036.4	214
2019-01-30	67.5	67.5	67.0	67.3	0.3	0.45	30858.0	2074257.0	188
2019-01-29	67.5	67.6	67.0	67.0	-0.4	-0.59	23205.0	1560952.4	204
2019-01-28	67.5	68.3	66.6	67.4	-0.4	-0.59	157183.0	10545600.0	574
2019-01-27	68.0	68.5	67.3	67.8	-0.4	-0.59	35181.0	2393066.4	215
2019-01-24	67.6	68.2	67.0	68.2	1.2	1.79	61540.0	4160165.7	275
2019-01-23	66.9	67.6	66.7	67.0	0.5	0.75	81683.0	5496439.0	336
2019-01-22	66.0	67.9	65.9	66.5	0.5	0.76	78688.0	5267007.3	408
2019-01-21	66.6	66.6	65.7	66.0	-0.6	-0.9	26213.0	1733590.8	186
2019-01-20	67.3	67.3	66.3	66.6	-0.7	-1.04	27367.0	1830788.8	170
2019-01-17	68.1	68.8	67.0	67.3	-0.9	-1.32	73563.0	5004363.7	346
2019-01-16	68.0	68.9	67.7	68.2	0.7	1.04	150871.0	10289202.9	579
2019-01-15	64.2	68.1	63.9	67.5	3.0	4.65	373735.0	25007255.9	1262
2019-01-14	64.4	64.6	64.0	64.5	-0.2	-0.31	66509.0	4271430.6	325
2019-01-13	64.5	64.8	64.4	64.7	0.2	0.31	39050.0	2520207.5	237
2019-01-10	64.8	65.4	64.5	64.5	-0.9	-1.38	63326.0	4115990.5	297
2019-01-09	65.1	65.5	64.1	65.4	0.3	0.46	80841.0	5248481.0	428
2019-01-08	63.7	65.5	63.2	65.1	1.5	2.36	158679.0	10176594.7	609
2019-01-07	63.8	64.2	63.2	63.6	-0.6	-0.93	119462.0	7620321.3	409
2019-01-06	64.3	64.3	63.8	64.2	0.2	0.31	58032.0	3715271.3	294
2019-01-03	65.4	65.4	63.8	64.0	-0.8	-1.23	108779.0	6978976.9	498
2019-01-02	65.2	65.3	64.5	64.8	-0.6	-0.92	137652.0	8929955.6	378
2019-01-01	66.0	66.0	65.1	65.4	-0.8	-1.21	37039.0	2429127.3	230
2018-12-31	66.3	67.0	66.0	66.2	0.2	0.3	58654.0	3893054.5	277
2018-12-30	66.0	66.1	65.5	66.0	0.2	0.3	67652.0	4460693.9	267
2018-12-27	65.8	66.2	65.3	65.8	0.3	0.46	113033.0	7453208.5	446
2018-12-26	63.5	65.5	63.4	65.5	2.1	3.31	239386.0	15518961.4	683
2018-12-25	65.0	65.0	63.0	63.4	-2.3	-3.5	215058.0	13739710.0	746
2018-12-24	65.4	67.0	65.0	65.7	0.7	1.08	221972.0	14721201.7	775
2018-12-23	63.4	65.7	63.4	65.0	-2.0	-2.99	117371.0	7610869.5	764
2018-12-20	70.0	70.5	66.7	67.0	-5.0	-6.94	423941.0	28928865.9	2332
2018-12-19	74.4	74.9	71.5	72.0	-2.4	-3.23	202076.0	14708681.4	1076
2018-12-18	73.9	77.0	73.0	74.4	-30.6	-29.14	551774.0	41467797.0	2201
2018-12-17	70.53	72.0	68.67	70.0	0.27	0.39	336368.0	23518398.6	994
2018-12-16	66.07	72.67	65.87	69.73	3.33	5.02	708558.0	49588027.2	1599
2018-12-13	67.87	68.8	66.4	66.4	-1.87	-2.74	122171.0	8271028.4	501
2018-12-12	69.07	69.07	67.6	68.27	-0.4	-0.58	93477.0	6391905.6	371
2018-12-11	68.67	69.33	68.27	68.67	0.4	0.59	181166.0	12469365.4	559
2018-12-10	66.33	68.53	66.0	68.27	1.94	2.92	196208.0	13275545.3	742
2018-12-09	66.67	67.33	66.0	66.33	0.8	1.22	92444.0	6141612.8	465
2018-12-06	66.0	67.33	64.87	65.53	-0.47	-0.71	213467.0	14060572.4	1093
2018-12-05	68.0	68.13	65.67	66.0	-2.67	-3.89	333915.0	22315067.2	1157
2018-12-04	69.2	70.67	68.13	68.67	-0.53	-0.77	145790.0	10074316.6	531
2018-12-03	70.67	72.13	68.0	69.2	-0.67	-0.96	198812.0	13879602.0	886
2018-12-02	65.13	71.07	64.93	69.87	4.74	7.28	486705.0	33748345.5	1364
2018-11-29	62.53	66.6	62.33	65.13	2.33	3.71	307050.0	19846588.3	1035
2018-11-28	60.67	62.8	60.67	62.8	1.53	2.5	169613.0	10543015.6	509
2018-11-27	59.67	61.87	59.53	61.27	1.67	2.8	186426.0	11389964.8	863
2018-11-26	58.73	59.6	58.07	59.6	0.8	1.36	61218.0	3607112.1	373
2018-11-25	59.4	59.53	58.67	58.8	-0.87	-1.46	109887.0	6503996.0	223
2018-11-22	60.67	60.73	59.47	59.67	-1.06	-1.75	147186.0	8856583.5	838
2018-11-21	57.93	62.0	57.33	60.73	3.4	5.93	363473.0	21943341.1	1598
2018-11-20	57.33	58.0	57.27	57.33	-0.14	-0.24	49664.0	2859387.7	292
2018-11-19	56.73	58.27	56.73	57.47	0.67	1.18	77528.0	4454759.9	313
2018-11-18	57.67	57.67	56.67	56.8	-0.87	-1.51	40967.0	2342325.8	199
2018-11-15	57.4	59.73	57.4	57.67	0.47	0.82	64752.0	3782701.5	401
2018-11-14	57.33	57.87	56.73	57.2	-0.87	-1.5	59208.0	3397473.6	271
2018-11-13	58.8	58.8	57.33	58.07	-0.73	-1.24	103959.0	6036797.7	350
2018-11-12	55.8	60.33	55.8	58.8	3.27	5.89	423573.0	24931184.4	1384
2018-11-11	55.53	56.0	55.33	55.53	-0.6	-1.07	40581.0	2251118.7	172
2018-11-08	56.0	56.13	55.73	56.13	0.13	0.23	22680.0	1267835.7	115
2018-11-07	56.07	56.27	55.73	56.0	-0.27	-0.48	45315.0	2537526.7	165
2018-11-06	56.33	56.87	56.13	56.27	-0.4	-0.71	35571.0	2002766.5	194
2018-11-05	57.33	57.33	56.47	56.67	-0.33	-0.58	165459.0	9404239.7	334
2018-11-04	57.47	57.93	57.0	57.0	0.0	0.0	124970.0	7174621.1	297
2018-11-01	57.2	57.6	56.8	57.0	-0.27	-0.47	260751.0	14938142.5	395
2018-10-31	57.67	57.87	56.67	57.27	-0.4	-0.69	394284.0	22613490.5	598
2018-10-30	56.67	59.53	56.67	57.67	0.6	1.05	267651.0	15421673.3	685
2018-10-29	58.27	58.33	57.0	57.07	-1.6	-2.73	277305.0	16037682.3	632
2018-10-28	63.13	63.13	57.67	58.67	1.27	2.21	914682.0	54754217.3	2006
2018-10-25	57.4	57.4	56.67	57.4	5.2	9.96	342567.0	19634116.5	376
2018-10-24	49.33	52.2	49.33	52.2	4.73	9.96	209573.0	10833831.6	243
2018-10-23	46.73	48.0	46.67	47.47	1.07	2.31	69534.0	3289520.4	244
2018-10-22	47.2	47.2	46.33	46.4	-0.8	-1.69	47810.0	2229824.1	152
2018-10-21	46.67	47.33	45.67	47.2	-0.13	-0.27	26670.0	1249088.7	131
2018-10-18	47.27	47.6	46.67	47.33	0.06	0.13	33572.0	1582105.4	114
2018-10-17	47.33	47.47	46.67	47.27	0.27	0.57	44028.0	2076163.0	153
2018-10-16	45.6	47.27	45.0	47.0	0.33	0.71	84974.0	3926168.7	298
2018-10-15	46.93	47.6	45.87	46.67	0.8	1.74	137439.0	6404717.1	314
2018-10-14	50.0	50.0	44.6	45.87	-3.66	-7.39	217350.0	9884733.3	542
2018-10-11	50.47	50.47	49.33	49.53	-1.07	-2.11	175286.0	8691266.2	317
2018-10-10	49.53	51.27	49.47	50.6	1.27	2.57	80141.0	4039614.9	319
2018-10-09	49.33	49.53	49.33	49.33	-0.2	-0.4	70010.0	3456185.0	123
2018-10-08	49.33	50.07	49.33	49.53	0.2	0.41	210491.0	10401404.9	326
2018-10-07	50.07	50.07	49.33	49.33	-0.67	-1.34	100661.0	4985630.0	234
2018-10-04	50.4	50.4	49.73	50.0	0.0	0.0	82407.0	4119742.4	178
2018-10-03	50.07	50.67	49.67	50.0	0.0	0.0	94259.0	4725360.8	265
2018-10-02	51.33	51.33	49.8	50.0	-0.93	-1.83	79769.0	4000549.5	332
2018-10-01	51.33	51.93	50.87	50.93	-1.0	-1.93	113939.0	5826054.7	263
2018-09-30	51.53	52.33	51.53	51.93	0.53	1.03	116592.0	6040741.3	267
2018-09-27	49.53	52.6	49.53	51.4	1.87	3.78	357821.0	18306292.9	934
2018-09-26	47.47	50.0	47.47	49.53	2.13	4.49	305280.0	14995407.0	861
2018-09-25	46.2	47.6	46.2	47.4	1.13	2.44	135260.0	6318518.1	1123
2018-09-20	47.0	47.2	46.0	46.27	-0.8	-1.7	68933.0	3192725.1	248
2018-09-19	47.33	47.67	47.0	47.07	-0.26	-0.55	80105.0	3788051.8	276
2018-09-18	46.47	48.33	45.67	47.33	2.06	4.55	251454.0	11928414.1	625
2018-09-17	44.0	46.07	44.0	45.27	0.94	2.12	150674.0	6818965.3	529
2018-09-16	45.73	45.73	44.0	44.33	-1.54	-3.36	305835.0	13625641.3	738
2018-09-13	47.13	47.13	45.87	45.87	-1.46	-3.08	190154.0	8809474.9	593
2018-09-12	48.53	49.13	46.6	47.33	-1.0	-2.07	139658.0	6711648.5	523
2018-09-11	47.67	48.47	47.6	48.33	0.33	0.69	47621.0	2285726.8	190
2018-09-10	48.0	48.87	48.0	48.0	-0.33	-0.68	158808.0	7701840.6	300
2018-09-09	47.6	49.0	47.33	48.33	0.8	1.68	174480.0	8551588.4	346
2018-09-06	48.67	48.8	46.67	47.53	-1.14	-2.34	248393.0	11935577.5	549
2018-09-05	50.2	50.2	48.33	48.67	-1.8	-3.57	257358.0	12808194.7	639
2018-09-04	50.47	51.13	50.47	50.47	0.0	0.0	144449.0	7328752.0	470
2018-09-03	51.0	51.0	50.2	50.47	-0.4	-0.79	84681.0	4283536.5	428
2018-09-02	51.53	51.6	50.67	50.87	-0.46	-0.9	72012.0	3679854.9	315
2018-08-30	50.93	51.33	50.2	51.33	0.46	0.9	119291.0	6040792.8	459
2018-08-29	51.93	52.0	50.73	50.87	-0.93	-1.8	145488.0	7432295.2	496
2018-08-28	52.47	53.0	51.53	51.8	-0.4	-0.77	194847.0	10129718.8	761
2018-08-27	53.13	53.67	52.07	52.2	-0.87	-1.64	122459.0	6426567.8	477
2018-08-26	52.0	55.4	52.0	53.07	1.07	2.06	308709.0	16665489.4	824
2018-08-16	50.93	52.33	50.67	52.0	1.13	2.22	238526.0	12230224.8	566
2018-08-15	51.33	51.6	50.8	50.87	-0.26	-0.51	95447.0	4873050.5	282
2018-08-14	51.53	52.13	50.87	51.13	-0.14	-0.27	113138.0	5845324.5	386
2018-08-13	54.27	54.27	51.0	51.27	-3.06	-5.63	264666.0	13908865.2	811
2018-08-12	52.07	55.33	51.33	54.33	2.26	4.34	530621.0	28388576.6	1412
2018-08-09	52.4	52.73	52.0	52.07	-0.6	-1.14	54167.0	2833974.6	259
2018-08-08	53.33	54.0	52.53	52.67	-0.73	-1.37	190694.0	10196061.1	528
2018-08-07	55.47	55.87	53.13	53.4	-1.33	-2.43	462737.0	24854967.6	1055
2018-08-06	50.0	54.73	49.73	54.73	4.93	9.9	722651.0	37798904.4	1929
2018-08-05	50.0	50.27	49.67	49.8	-0.13	-0.26	132488.0	6610252.1	435
2018-08-02	50.53	51.27	49.6	49.93	-0.74	-1.46	143768.0	7218276.5	662
2018-08-01	51.53	51.93	50.53	50.67	-0.73	-1.42	150776.0	7719630.8	705
2018-07-31	52.07	53.07	51.13	51.4	-0.6	-1.15	264687.0	13765378.6	887
2018-07-30	53.67	53.73	51.87	52.0	-2.07	-3.83	783033.0	41282290.4	1218
2018-07-29	54.47	55.2	53.47	54.07	-0.26	-0.48	539225.0	29162446.1	1146
2018-07-26	53.4	56.67	53.33	54.33	-3.47	-6.0	1646666.0	90629934.3	3397
2018-07-25	57.8	57.8	57.8	57.8	-6.4	-9.97	77837.0	4498949.7	227
2018-07-24	66.8	67.33	64.2	64.2	-7.13	-10.0	134052.0	8633751.6	271
2018-07-23	73.33	73.33	71.33	71.33	-1.74	-2.38	19527.0	1411069.2	138
2018-07-22	74.0	74.0	73.07	73.07	-0.8	-1.08	16616.0	1219616.8	82
2018-07-19	73.6	73.87	73.47	73.87	-0.13	-0.18	14286.0	1051508.2	97
2018-07-18	74.13	74.13	73.6	74.0	-0.4	-0.54	21021.0	1553826.8	103
2018-07-17	74.4	74.93	74.4	74.4	-0.93	-1.23	5412.0	403473.0	63
2018-07-16	76.0	76.0	74.0	75.33	-0.54	-0.71	21425.0	1605127.4	152
2018-07-15	74.53	78.13	74.53	75.87	1.87	2.53	57393.0	4370491.4	256
2018-07-12	74.4	74.4	73.87	74.0	-0.4	-0.54	53384.0	3950785.2	98
2018-07-11	74.53	74.53	73.73	74.4	0.0	0.0	13230.0	980187.8	80
2018-07-10	74.53	74.53	74.27	74.4	0.13	0.18	9618.0	715900.8	82
2018-07-09	75.33	75.33	74.0	74.27	-1.06	-1.41	46602.0	3473706.4	135
2018-07-08	75.33	76.0	75.33	75.33	-0.67	-0.88	119571.0	9009400.4	83
2018-07-05	76.0	76.13	76.0	76.0	0.53	0.7	29864.0	2269740.4	119
2018-07-04	75.73	75.73	75.47	75.47	0.14	0.19	3458.0	261994.0	40
2018-07-03	75.87	76.67	75.2	75.33	-0.54	-0.71	26715.0	2019461.4	139
2018-07-02	76.67	76.67	75.87	75.87	-0.53	-0.69	7532.0	573449.4	70
2018-07-01	76.13	77.2	76.13	76.4	-0.4	-0.52	245325.0	18810590.2	95
2018-06-28	77.6	77.6	76.27	76.8	-0.53	-0.69	143864.0	11050770.2	157
2018-06-27	77.33	78.0	77.33	77.33	0.0	0.0	22875.0	1770169.0	83
2018-06-26	76.93	77.6	76.93	77.33	-0.54	-0.69	7424.0	573870.8	58
2018-06-25	78.8	79.07	77.87	77.87	-1.06	-1.34	14882.0	1166424.8	106
2018-06-24	78.93	79.2	78.67	78.93	0.8	1.02	45119.0	3569317.6	56
2018-06-21	79.07	79.07	78.13	78.13	-0.54	-0.69	12219.0	957683.2	49
2018-06-20	81.33	81.33	78.27	78.67	-2.0	-2.48	18936.0	1494326.6	84
2018-06-12	78.67	80.67	77.33	80.67	3.2	4.13	96587.0	7618436.0	232
2018-06-11	78.13	78.13	77.47	77.47	-0.66	-0.84	1473.0	114499.6	26
2018-06-10	78.13	78.27	78.13	78.13	-0.54	-0.69	4587.0	358359.6	50
2018-06-07	78.53	78.67	76.53	78.67	0.4	0.51	49092.0	3782807.8	116
2018-06-06	77.6	78.27	77.33	78.27	-0.26	-0.33	67050.0	5213159.6	177
2018-06-05	78.0	79.07	78.0	78.53	0.53	0.68	22928.0	1799797.4	56
2018-06-04	78.67	79.6	77.47	78.0	-0.67	-0.85	112505.0	8824494.0	172
2018-06-03	77.33	79.87	77.33	78.67	2.27	2.97	90477.0	7115958.2	245
2018-05-31	75.07	76.4	74.93	76.4	0.13	0.17	48240.0	3656908.2	143
2018-05-30	74.93	77.33	74.93	76.27	0.27	0.36	21416.0	1626114.8	65
2018-05-29	75.2	76.0	75.2	76.0	0.27	0.36	18174.0	1374717.8	98
2018-05-28	74.67	75.73	74.0	75.73	0.4	0.53	60425.0	4507627.8	150
2018-05-27	77.33	77.33	75.33	75.33	-1.48	-1.93	22416.0	1701221.0	83
2018-05-24	76.93	77.6	76.13	76.81	-0.11	-0.14	60729.0	4656389.8	166
2018-05-23	76.13	77.2	74.93	76.92	-0.45	-0.58	36036.0	2739025.0	199
2018-05-22	78.0	78.0	76.8	77.37	-0.9	-1.15	12548.0	970363.2	62
2018-05-21	77.6	79.33	77.6	78.27	-0.78	-0.99	48338.0	3808946.2	153
2018-05-20	79.07	79.87	78.93	79.05	-1.45	-1.8	171440.0	13663842.2	181
2018-05-17	80.27	81.6	78.67	80.5	-0.27	-0.33	80447.0	6476196.4	301
2018-05-16	77.07	83.33	76.0	80.77	4.5	5.9	157397.0	12571686.2	600
2018-05-15	74.53	77.33	73.07	76.27	2.11	2.85	88253.0	6643207.8	335
2018-05-14	73.33	75.33	70.4	74.16	0.41	0.56	131310.0	9511896.6	651
2018-05-13	75.33	75.33	72.27	73.75	-2.06	-2.72	155631.0	11451355.6	686
2018-05-10	79.87	79.87	74.4	75.81	-6.78	-8.21	483425.0	36242532.6	656
2018-05-09	83.07	83.07	82.0	82.59	-0.4	-0.48	29898.0	2474210.4	94
2018-05-08	84.13	84.13	82.8	82.99	-1.16	-1.38	9411.0	783256.4	52
2018-05-07	81.47	84.67	81.07	84.15	2.04	2.48	55401.0	4611780.8	201
2018-05-06	85.2	85.2	82.0	82.11	-2.32	-2.75	43199.0	3593244.4	210
2018-05-03	86.0	86.0	84.13	84.43	-0.94	-1.1	14034.0	1191063.4	96
2018-05-02	86.8	86.8	85.33	85.37	-1.76	-2.02	12294.0	1058699.6	67
2018-05-01	87.07	87.47	86.8	87.13	-0.21	-0.24	12678.0	1106780.6	90
2018-04-30	87.87	87.87	87.07	87.34	-1.05	-1.19	9746.0	851761.4	85
2018-04-29	88.93	88.93	86.93	88.39	0.43	0.49	7715.0	678311.2	73
2018-04-26	87.87	87.87	86.67	87.96	0.09	0.1	23385.0	2030557.4	139
2018-04-25	87.47	88.67	87.33	87.87	-1.18	-1.33	15476.0	1360501.2	118
2018-04-24	90.8	90.8	89.07	89.05	-1.67	-1.84	17343.0	1555841.6	151
2018-04-23	96.27	96.27	90.4	90.72	2.73	3.1	106605.0	9923681.8	462
2018-04-22	89.33	89.33	87.33	87.99	-1.06	-1.19	9929.0	876892.2	42
2018-04-19	87.73	89.33	87.07	89.05	1.06	1.2	65787.0	5808727.4	254
2018-04-18	88.0	88.4	87.6	87.99	0.3	0.34	28280.0	2486484.2	117
2018-04-17	86.67	89.87	86.67	87.69	-0.02	-0.02	63980.0	5635315.6	235
2018-04-16	85.6	89.6	85.6	87.71	2.57	3.02	85257.0	7478273.4	340
2018-04-15	84.0	87.47	84.0	85.14	1.25	1.49	74192.0	6377509.4	240
2018-04-12	83.87	84.53	83.33	83.89	-0.04	-0.05	49758.0	4184972.4	136
2018-04-11	84.67	84.67	83.87	83.93	-0.72	-0.85	34218.0	2888791.6	144
2018-04-10	84.53	85.6	84.0	84.65	0.62	0.74	84308.0	7137573.4	268
2018-04-09	84.93	84.93	83.33	84.03	-1.46	-1.71	113234.0	9513319.8	348
2018-04-08	85.33	86.0	85.07	85.49	0.2	0.23	44085.0	3772688.8	161
2018-04-05	84.0	85.73	84.0	85.29	1.19	1.41	80522.0	6851738.6	221
2018-04-04	86.4	86.4	83.87	84.1	-1.11	-1.3	74811.0	6309127.2	281
2018-04-03	86.4	86.8	85.07	85.21	-0.4	-0.47	48396.0	4179545.4	206
2018-04-02	85.2	86.0	83.6	85.61	0.05	0.06	51279.0	4365443.0	308
2018-04-01	87.33	87.33	84.13	85.56	-2.41	-2.74	51780.0	4453520.0	265
2018-03-29	87.33	89.47	86.67	87.97	-0.03	-0.03	37449.0	3302701.8	156
2018-03-28	87.07	89.87	86.67	88.0	-0.38	-0.43	40070.0	3548761.6	182
2018-03-27	85.47	89.47	84.53	88.38	2.58	3.01	168132.0	13501646.2	263
2018-03-26	87.47	88.4	85.47	85.8	-1.71	-1.95	118104.0	9634585.8	255
2018-03-25	86.67	91.47	84.53	87.51	0.17	0.19	227592.0	19948069.6	991
2018-03-22	93.07	94.67	86.67	87.34	-1.46	-1.64	202565.0	18458986.6	1102
2018-03-21	80.8	88.8	80.8	88.8	8.04	9.96	99389.0	8514979.0	251
2018-03-20	80.8	80.8	79.6	80.76	-0.57	-0.7	43736.0	3515795.4	93
2018-03-19	81.73	81.73	81.2	81.33	-0.28	-0.34	17178.0	1399299.2	68
2018-03-18	81.33	81.73	81.33	81.61	1.08	1.34	18765.0	1529709.2	85
2018-03-15	80.0	81.33	79.6	80.53	0.47	0.59	24282.0	1946800.2	104
2018-03-14	80.0	80.4	79.87	80.06	-0.19	-0.24	16511.0	1321359.8	86
2018-03-13	79.2	81.2	79.07	80.25	0.92	1.16	147173.0	11765722.0	203
2018-03-12	79.87	79.87	79.2	79.33	-1.23	-1.53	16032.0	1273086.2	88
2018-03-11	82.0	82.0	79.33	80.56	-1.57	-1.91	34865.0	2811067.2	128
2018-03-08	82.27	82.67	81.2	82.13	-0.11	-0.13	95384.0	7835693.6	249
2018-03-07	82.93	83.07	82.0	82.24	-0.95	-1.14	17571.0	1445209.4	112
2018-03-06	81.6	84.0	81.6	83.19	2.1	2.59	126824.0	10468734.0	308
2018-03-05	78.67	83.87	78.0	81.09	2.0	2.53	279366.0	22715362.4	660
2018-03-04	75.87	80.0	75.87	79.09	4.46	5.98	60051.0	4680345.6	224
2018-03-01	74.67	75.2	74.53	74.63	-0.7	-0.93	20066.0	1497794.4	141
2018-02-28	75.47	75.47	75.07	75.33	-0.3	-0.4	63060.0	4750211.0	90
2018-02-27	76.27	76.27	74.53	75.63	-0.88	-1.15	41948.0	3152349.0	152
2018-02-26	76.67	76.67	76.4	76.51	-0.48	-0.62	11831.0	906675.8	62
2018-02-25	78.13	78.13	77.47	76.99	-1.62	-2.06	7239.0	561883.0	50
2018-02-22	78.0	78.67	78.0	78.61	-0.12	-0.15	51069.0	3994691.2	69
2018-02-21	78.27	79.33	78.27	78.73	-0.25	-0.32	48585.0	3822698.6	104
2018-02-20	80.67	80.67	78.8	78.98	-2.36	-2.9	61611.0	4944566.0	100
2018-02-19	80.4	82.53	80.27	81.34	0.37	0.46	56682.0	4602322.0	122
2018-02-18	78.53	81.33	78.53	80.97	2.36	3.0	64820.0	5186001.2	161
2018-02-15	76.13	79.2	76.13	78.61	2.6	3.42	42078.0	3278008.2	182
2018-02-14	75.73	76.13	75.6	76.01	0.05	0.07	120858.0	9184207.0	95
2018-02-13	75.47	76.67	75.47	75.96	0.49	0.65	107831.0	8198364.2	216
2018-02-12	75.47	75.47	75.47	75.47	0.14	0.19	3246.0	245096.2	34
2018-02-11	76.0	76.0	75.33	75.33	-0.42	-0.55	5730.0	434903.4	57
2018-02-08	74.8	76.4	74.8	75.75	0.38	0.5	5979.0	451842.8	55
2018-02-07	75.2	76.0	75.2	75.37	0.61	0.82	4005.0	302279.6	49
2018-02-06	74.13	75.87	74.0	74.76	-1.11	-1.46	12275.0	916232.0	64
2018-02-05	76.0	76.0	75.47	75.87	-0.13	-0.17	9968.0	756246.6	51
2018-02-04	75.07	76.0	74.93	76.0	-0.04	-0.05	4688.0	355203.6	37
2018-02-01	75.2	76.0	75.07	76.04	0.44	0.58	49533.0	3762115.4	80
2018-01-31	75.87	76.0	75.6	75.6	-0.85	-1.11	52457.0	3979644.8	65
2018-01-30	75.73	76.53	75.73	76.45	0.5	0.66	65064.0	4938081.0	107
2018-01-29	76.67	76.67	75.73	75.95	-0.72	-0.94	101522.0	7743873.4	149
2018-01-28	76.8	76.8	76.67	76.67	-0.12	-0.16	7160.0	548926.2	41
2018-01-25	76.4	76.8	76.27	76.79	0.79	1.04	40592.0	3111162.6	113
2018-01-24	76.0	76.0	74.67	76.0	0.13	0.17	14456.0	1089203.6	79
2018-01-23	76.53	76.93	75.87	75.87	-0.13	-0.17	57573.0	4413634.4	154
2018-01-22	76.0	76.13	76.0	76.0	-0.19	-0.25	80340.0	6106213.0	106
2018-01-21	76.0	76.27	75.87	76.19	0.99	1.32	170183.0	12948010.4	140
2018-01-18	75.33	75.6	74.67	75.2	-0.82	-1.08	212127.0	15947101.8	247
2018-01-17	76.27	76.27	75.2	76.02	-0.65	-0.85	66996.0	5076742.6	103
2018-01-16	76.8	78.53	76.27	76.67	-0.13	-0.17	29313.0	2252399.0	77
2018-01-15	76.53	76.8	76.53	76.8	0.0	0.0	20571.0	1578584.8	59
2018-01-14	76.93	76.93	76.67	76.8	0.01	0.01	10886.0	835937.2	53
2018-01-11	75.33	77.87	75.33	76.79	1.99	2.66	66635.0	5102265.6	167
2018-01-10	74.93	76.0	74.93	74.8	-0.96	-1.27	2115.0	159981.0	32
2018-01-09	74.67	75.87	74.67	75.76	1.07	1.43	11235.0	847144.4	68
2018-01-08	73.33	78.67	73.33	74.69	0.7	0.95	68499.0	5243808.8	272
2018-01-07	72.13	74.0	72.13	73.99	2.12	2.95	19295.0	1414235.0	120
2018-01-04	72.0	72.13	71.87	71.87	-0.48	-0.66	36009.0	2593554.6	91
2018-01-03	72.0	72.0	72.0	72.35	0.32	0.44	10017.0	721354.0	48
2018-01-02	72.13	72.67	72.0	72.03	-0.1	-0.14	21978.0	1590062.2	85
2018-01-01	74.8	74.8	72.0	72.13	-0.88	-1.21	12618.0	921898.4	83
2017-12-31	74.0	74.0	72.8	73.01	-0.86	-1.16	4475.0	327113.8	74
2017-12-28	73.47	74.0	72.67	73.87	-0.01	-0.01	18962.0	1392739.6	96
2017-12-27	74.8	74.8	72.67	73.88	-0.83	-1.11	30483.0	2255174.4	106
2017-12-26	75.6	77.2	74.67	74.71	-0.64	-0.85	28016.0	2118040.2	80
2017-12-25	78.8	79.07	75.73	75.35	-0.65	-0.86	22532.0	1735179.0	84
2017-12-24	75.33	80.0	75.33	76.0	0.56	0.74	46295.0	3597473.8	172
2017-12-21	74.4	75.47	74.4	75.44	1.55	2.1	20939.0	1577144.6	100
2017-12-20	74.27	74.27	73.07	73.89	0.04	0.05	22887.0	1682944.8	86
2017-12-19	73.33	75.33	73.33	73.85	0.63	0.86	23243.0	1724761.6	76
2017-12-18	72.0	72.67	72.0	73.22	1.22	1.69	6857.0	497189.0	76
2017-12-17	71.33	72.0	71.33	72.0	0.23	0.32	15941.0	1144231.4	75
2017-12-14	72.13	73.33	72.0	71.77	-0.38	-0.53	15363.0	1112456.6	106
2017-12-13	73.47	74.67	72.0	72.15	-3.04	-4.04	48917.0	3637199.6	67
2017-12-12	74.67	75.33	74.67	75.19	0.52	0.7	20955.0	1570538.0	66
2017-12-11	75.33	76.0	74.67	74.67	0.0	0.0	18249.0	1365838.8	66
2017-12-10	74.67	75.33	74.53	74.67	-1.05	-1.39	24936.0	1864278.0	112
2017-12-07	75.33	75.87	75.33	75.72	1.05	1.41	113690.0	8576628.2	179
2017-12-06	74.67	74.67	74.67	74.67	-0.13	-0.17	15353.0	1146336.8	75
2017-12-05	75.33	75.33	74.53	74.8	-0.8	-1.06	25182.0	1895694.0	108
2017-12-04	75.47	75.6	75.33	75.6	0.13	0.17	23439.0	1769361.8	63
2017-12-03	75.33	75.6	75.33	75.47	0.44	0.59	16029.0	1209015.2	53
2017-11-30	74.67	75.07	74.67	75.03	0.12	0.16	24192.0	1811301.4	49
2017-11-29	73.47	75.47	73.47	74.91	0.45	0.6	59591.0	4474992.6	104
2017-11-28	73.2	75.2	72.93	74.46	1.77	2.43	121664.0	8967639.0	209
2017-11-27	71.6	73.2	71.6	72.69	1.36	1.91	65547.0	4725089.4	102
2017-11-26	70.67	71.6	70.67	71.33	0.67	0.95	61551.0	4380980.4	65
2017-11-23	70.0	71.47	70.0	70.66	1.06	1.52	56775.0	4001501.0	135
2017-11-22	68.13	69.6	68.13	69.6	1.61	2.37	75152.0	5169392.2	137
2017-11-21	67.87	68.4	67.87	67.99	0.12	0.18	17334.0	1178971.8	54
2017-11-20	68.4	69.33	66.93	67.87	-0.66	-0.96	17376.0	1193581.4	80
2017-11-19	68.67	69.33	68.4	68.53	0.09	0.13	35913.0	2471898.6	71
2017-11-16	67.47	68.67	66.67	68.44	0.84	1.24	29654.0	2006359.0	71
2017-11-15	66.8	68.0	66.8	67.6	0.93	1.39	9012.0	608769.8	57
2017-11-14	66.67	67.6	66.67	66.67	0.0	0.0	30062.0	2005943.4	106
2017-11-13	66.67	66.67	66.53	66.67	-0.34	-0.51	35207.0	2346869.0	61
2017-11-12	66.8	67.87	66.67	67.01	-0.78	-1.15	35004.0	2352134.6	67
2017-11-09	68.67	68.67	67.33	67.79	-0.84	-1.22	171704.0	11655470.0	247
2017-11-08	69.33	69.33	68.0	68.63	-2.02	-2.86	153477.0	10552640.0	305
2017-11-07	72.0	72.13	67.33	70.65	-2.46	-3.36	130686.0	9201502.6	321
2017-11-06	73.73	73.73	72.0	73.11	-1.01	-1.36	31947.0	2331896.8	99
2017-11-05	74.67	74.8	72.13	74.12	-0.55	-0.74	57222.0	4244416.2	95
2017-11-02	72.0	79.6	72.0	74.67	2.27	3.14	121332.0	9179623.8	373
2017-11-01	71.07	72.4	71.07	72.4	1.52	2.14	3795.0	270960.4	36
2017-10-31	71.6	71.6	70.0	70.88	-1.12	-1.56	21954.0	1550099.2	58
2017-10-30	71.47	71.47	71.47	72.0	0.46	0.64	2682.0	191747.8	26
2017-10-29	71.33	71.87	71.2	71.54	-0.33	-0.46	22190.0	1585438.6	42
2017-10-26	72.4	72.4	71.2	71.87	0.4	0.56	13931.0	999777.4	63
2017-10-25	71.47	71.47	71.33	71.47	-0.39	-0.54	25196.0	1797531.0	35
2017-10-24	72.67	72.8	71.73	71.86	-1.06	-1.45	18516.0	1336903.2	56
2017-10-23	72.8	72.93	72.8	72.92	0.12	0.16	10122.0	736967.6	24
2017-10-22	72.8	72.8	72.8	72.8	-1.07	-1.45	31214.0	2272381.4	25
2017-10-19	72.8	74.0	72.8	73.87	0.72	0.98	59000.0	4324974.0	62
2017-10-18	73.33	73.33	73.33	73.15	-0.18	-0.25	4584.0	336071.4	22
2017-10-17				73.33	0.0	0.0	480.0	35133.6	26
2017-10-16	73.73	73.73	73.33	73.33	-0.4	-0.54	8249.0	606976.8	28
2017-10-15	73.07	73.73	73.07	73.73	0.13	0.18	1943.0	142426.6	28
2017-10-12	73.6	73.87	73.6	73.6	0.93	1.28	3903.0	288019.8	35
2017-10-11	73.47	73.47	72.67	72.67	-0.8	-1.09	68711.0	5022449.0	71
2017-10-10	73.6	73.6	73.47	73.47	-0.14	-0.19	3479.0	255713.8	26
2017-10-09	74.4	74.8	73.47	73.61	-0.64	-0.86	12927.0	958483.4	53
2017-10-08	73.47	74.93	73.47	74.25	0.78	1.06	5976.0	443137.0	44
2017-10-05				73.47	0.0	0.0	714.0	52452.0	15
2017-10-04	73.33	74.0	73.33	73.47	0.14	0.19	41130.0	3020360.4	78
2017-10-03	72.67	74.13	72.67	73.33	0.42	0.58	10571.0	776787.0	61
2017-10-02	72.0	72.93	72.0	72.91	0.91	1.26	24504.0	1774826.6	43
2017-10-01	71.6	72.0	71.6	72.0	-0.13	-0.18	2642.0	189933.8	30
2017-09-28				72.13	0.26	0.36	609.0	43792.0	26
2017-09-27	71.87	71.87	71.87	71.87	-0.13	-0.18	14834.0	1066259.4	59
2017-09-26	71.6	72.0	71.6	72.0	0.53	0.74	3893.0	279412.4	28
2017-09-25	71.73	72.27	71.33	71.47	-0.26	-0.36	30680.0	2191570.2	45
2017-09-21	71.33	72.67	71.33	71.73	-0.94	-1.29	15021.0	1084010.6	70
2017-09-20	72.67	72.67	72.67	72.67	0.65	0.9	6801.0	493512.0	51
2017-09-19	72.13	72.13	72.0	72.02	-0.78	-1.07	3035.0	218550.8	34
2017-09-18	72.8	72.93	72.67	72.8	0.0	0.0	13290.0	966493.2	38
2017-09-17	72.4	73.33	72.4	72.8	0.27	0.37	10821.0	789446.0	67
2017-09-14	72.13	72.13	72.13	72.53	0.26	0.36	22376.0	1614120.6	40
2017-09-13	72.27	72.27	72.27	72.27	-0.26	-0.36	1629.0	117762.8	45
2017-09-12	72.27	72.27	72.27	72.53	0.05	0.07	2630.0	190022.2	26
2017-09-11	71.87	72.4	71.87	72.48	0.07	0.1	81357.0	5873852.0	91
2017-09-10	72.4	72.4	72.4	72.41	1.06	1.49	7748.0	560537.4	43
2017-09-07	71.33	73.2	71.33	71.35	-0.38	-0.53	64844.0	4657290.4	62
2017-09-06	71.73	71.73	71.73	71.73	0.0	0.0	1122.0	80887.8	31
2017-08-29	71.6	71.73	71.6	71.73	0.0	0.0	7376.0	528324.6	31
2017-08-28	71.33	72.53	71.33	71.73	-0.4	-0.55	16347.0	1173605.4	43
2017-08-27	72.13	72.27	72.0	72.13	-0.62	-0.85	34821.0	2508752.2	56
2017-08-24	72.93	72.93	72.67	72.75	-0.32	-0.44	19118.0	1391699.8	45
2017-08-23	73.33	74.0	73.07	73.07	-0.26	-0.35	12390.0	910643.8	80
2017-08-22	73.2	73.33	72.4	73.33	-0.14	-0.19	24401.0	1781485.2	86
2017-08-21	72.27	76.4	72.27	73.47	1.3	1.8	61871.0	4552847.6	241
2017-08-20	72.0	72.4	72.0	72.17	0.7	0.98	7845.0	566202.0	63
2017-08-17	71.33	72.27	71.33	71.47	0.8	1.13	73271.0	5264432.0	102
2017-08-16	70.13	70.67	70.13	70.67	0.35	0.5	22023.0	1552472.8	67
2017-08-15	69.47	70.67	69.47	70.32	0.85	1.22	64050.0	4478201.4	83
2017-08-14	69.33	69.47	69.33	69.47	0.01	0.01	15816.0	1097774.0	67
2017-08-13	68.67	69.47	68.67	69.46	0.0	0.0	48636.0	3372599.8	67
2017-08-10	69.6	69.6	69.33	69.46	0.13	0.19	6797.0	471782.2	50
2017-08-09	68.67	69.6	68.13	69.33	0.72	1.05	30704.0	2121066.8	88
2017-08-08	68.0	68.67	68.0	68.61	0.61	0.9	25616.0	1751178.8	68
2017-08-07	68.0	68.0	68.0	68.0	0.0	0.0	7251.0	493011.6	40
2017-08-06	68.4	68.67	68.0	68.0	-0.15	-0.22	13236.0	904728.8	44
2017-08-03	68.0	68.53	67.73	68.15	0.16	0.24	7104.0	482497.8	57
2017-08-02	67.33	68.0	67.33	67.99	1.06	1.58	44213.0	2990480.4	52
2017-08-01	66.67	66.93	66.67	66.93	-0.78	-1.15	21324.0	1425035.2	70
2017-07-31	67.2	67.6	67.07	67.71	0.51	0.76	33129.0	2230931.4	50
2017-07-30	68.0	68.67	67.07	67.2	-1.47	-2.14	9618.0	650062.6	70
2017-07-27	69.47	70.67	68.0	68.67	0.46	0.67	50786.0	3492252.2	185
2017-07-26	68.27	68.27	68.13	68.21	-0.37	-0.54	1400.0	95438.2	28
2017-07-25	68.13	68.13	68.0	68.58	0.45	0.66	9092.0	619178.6	40
2017-07-24	68.67	68.67	68.67	68.13	-0.54	-0.79	3375.0	231561.2	43
2017-07-23	68.67	68.67	68.67	68.67	-0.8	-1.15	1550.0	106338.6	37
2017-07-20	68.93	69.47	68.93	69.47	0.17	0.25	14475.0	1000543.4	41
2017-07-19	68.67	69.33	68.67	69.3	1.3	1.91	3882.0	268152.2	29
2017-07-18	67.6	68.4	67.6	68.0	-0.26	-0.38	132840.0	9037297.0	98
2017-07-17	68.93	69.33	68.0	68.26	-1.06	-1.53	11424.0	789226.4	42
2017-07-16	68.0	69.73	68.0	69.32	1.32	1.94	34971.0	2413811.0	112
2017-07-13	69.33	69.33	67.33	68.0	-0.67	-0.98	38517.0	2620793.8	87
2017-07-12	68.4	70.27	68.4	68.67	0.3	0.44	281774.0	19521455.6	157
2017-07-11	67.47	68.67	67.07	68.37	1.0	1.48	25748.0	1744677.2	102
2017-07-10	66.33	68.93	66.2	67.37	1.77	2.7	18864.0	1263005.2	103
2017-07-09	64.87	66.33	64.87	65.6	0.77	1.19	10320.0	676817.2	67
2017-07-06	66.2	67.07	64.73	64.83	-1.86	-2.79	103928.0	6850681.0	162
2017-07-05	68.13	68.27	66.67	66.69	-1.16	-1.71	42945.0	2877746.6	75
2017-07-04	69.33	69.33	68.0	67.85	-1.62	-2.33	29202.0	2006120.0	80
2017-07-03	69.6	69.6	68.93	69.47	-0.38	-0.54	51929.0	3599960.4	99
2017-07-02	69.33	70.8	69.33	69.85	-0.82	-1.16	7841.0	549939.2	55
2017-06-22	69.33	71.47	68.0	70.67	0.63	0.9	113714.0	8066194.2	186
2017-06-21	66.67	70.13	66.47	70.04	3.67	5.53	129723.0	8967307.0	169
2017-06-20	66.4	66.47	66.13	66.37	-0.2	-0.3	33534.0	2222773.5	42
2017-06-19	65.33	66.67	65.33	66.57	0.97	1.48	71750.0	4760434.7	82
2017-06-18	65.33	65.6	65.2	65.6	-0.59	-0.89	15224.0	993126.9	32
2017-06-15	67.33	67.33	65.8	66.19	-1.45	-2.14	94976.0	6283043.0	148
2017-06-14	69.07	69.07	67.6	67.64	-0.89	-1.3	32805.0	2234324.6	55
2017-06-13	67.6	68.27	67.6	68.53	1.31	1.95	8559.0	580133.2	44
2017-06-12	67.33	67.73	67.2	67.22	-0.51	-0.75	35856.0	2415639.4	55
2017-06-11	67.33	67.73	66.8	67.73	-0.8	-1.17	5855.0	394556.4	51
2017-06-08	68.8	69.73	68.8	68.53	-1.2	-1.72	10263.0	710919.0	37
2017-06-07	69.6	70.13	69.6	69.73	-0.88	-1.25	40572.0	2834003.4	98
2017-06-06	70.93	70.93	70.27	70.61	0.34	0.48	14892.0	1051095.4	81
2017-06-05	69.6	70.53	69.6	70.27	0.38	0.54	14295.0	998941.4	74
2017-06-04	70.0	70.13	69.47	69.89	-0.42	-0.6	18731.0	1307829.2	62
2017-06-01	68.33	71.17	68.33	70.31	2.19	3.21	34848.0	2440668.0	125
2017-05-31	67.33	68.33	67.33	68.12	0.12	0.18	30947.0	2107987.25	88
2017-05-30	67.83	68.0	67.67	68.0	-0.21	-0.31	28524.0	1932513.75	42
2017-05-29	68.67	68.67	68.0	68.21	-0.3	-0.44	5679.0	386612.75	38
2017-05-28	67.5	68.67	67.33	68.51	0.24	0.35	254351.0	17250940.5	67
2017-05-25	68.0	68.67	67.83	68.27	0.7	1.04	35142.0	2396192.5	201
2017-05-24	68.0	68.5	67.33	67.57	0.9	1.35	45266.0	3064611.0	102
2017-05-23	66.67	67.17	66.67	66.67	-0.14	-0.21	37274.0	2490778.5	70
2017-05-22	66.67	67.17	66.67	66.81	-0.18	-0.27	18528.0	1238122.5	77
2017-05-21	67.5	67.5	67.0	66.99	0.16	0.24	32312.0	2170611.5	57
2017-05-18	67.5	68.0	66.83	66.83	-0.67	-0.99	13220.0	886456.75	56
2017-05-17	67.5	68.0	67.5	67.5	0.05	0.07	3300.0	223409.0	45
2017-05-16	67.0	67.67	67.0	67.45	0.28	0.42	7145.0	481082.5	46
2017-05-15	66.17	67.17	66.0	67.17	0.67	1.01	133446.0	8907692.5	305
2017-05-14	66.33	66.83	66.17	66.5	-0.83	-1.23	16358.0	1087892.75	72
2017-05-11	69.17	69.17	66.67	67.33	-1.84	-2.66	22224.0	1508605.0	112
2017-05-10	68.83	69.33	68.33	69.17	0.34	0.49	10529.0	727289.0	76
2017-05-09	67.67	70.67	67.67	68.83	1.5	2.23	25761.0	1790508.0	147
2017-05-08	66.83	67.33	66.67	67.33	0.48	0.72	52842.0	3525590.25	223
2017-05-07	68.0	68.0	66.67	66.85	-1.82	-2.65	14004.0	937813.5	58
2017-05-04	68.83	68.83	68.67	68.67	-1.33	-1.9	11895.0	818813.0	92
2017-05-03	70.0	70.0	69.5	70.0	0.01	0.01	20414.0	1426202.0	89
2017-05-02	70.5	70.67	70.0	69.99	0.19	0.27	35354.0	2491766.25	108
2017-05-01	68.5	72.67	68.33	69.8	1.97	2.9	99861.0	7010667.5	330
2017-04-30	67.33	68.0	67.33	67.83	0.5	0.74	60014.0	4063319.0	211
2017-04-27	67.33	67.5	66.5	67.33	-0.67	-0.99	19733.0	1323569.0	112
2017-04-26	68.0	68.33	68.0	68.0	-0.23	-0.34	75386.0	5126449.75	259
2017-04-25	68.33	68.83	68.33	68.23	0.23	0.34	24582.0	1683879.25	99
2017-04-24	68.0	69.17	68.0	68.0	-1.15	-1.66	67122.0	4583493.25	354
2017-04-23	66.0	69.33	66.0	69.15	5.57	8.76	268830.0	18273838.75	668
2017-04-20	64.17	64.33	63.33	63.58	-1.15	-1.78	39335.0	2512645.5	132
2017-04-19	64.33	65.0	64.33	64.73	0.31	0.48	33147.0	2145416.75	100
2017-04-18	65.33	67.33	64.33	64.42	-0.75	-1.15	43985.0	2880521.0	239
2017-04-17	63.0	65.67	63.0	65.17	1.65	2.6	24746.0	1584542.0	142
2017-04-16	64.33	64.33	63.17	63.52	-0.89	-1.38	19466.0	1237483.0	137
2017-04-13	65.33	68.0	64.0	64.41	-0.79	-1.21	189716.0	12643581.0	637
2017-04-12	65.67	65.83	64.0	65.2	1.18	1.84	82248.0	5348737.0	306
2017-04-11	62.5	67.33	62.5	64.02	1.87	3.01	290478.0	18800341.25	827
2017-04-10	61.0	62.5	61.0	62.15	1.23	2.02	52695.0	3248419.0	215
2017-04-09	61.0	61.0	60.33	60.92	0.01	0.02	12602.0	764252.25	79
2017-04-06	60.33	61.0	60.17	60.91	0.84	1.4	46032.0	2784090.25	130
2017-04-05	60.33	61.33	60.0	60.07	0.24	0.4	104823.0	6339496.75	193
2017-04-04	60.0	60.0	59.67	59.83	0.18	0.3	9930.0	594907.0	49
2017-04-03	60.33	60.33	59.67	59.65	-0.18	-0.3	7752.0	466199.25	41
2017-04-02	60.0	60.0	59.5	59.83	-0.33	-0.55	3729.0	223127.0	50
2017-03-30	60.67	60.67	59.5	60.16	0.19	0.32	39120.0	2356447.5	102
2017-03-29	58.67	60.17	58.67	59.97	1.28	2.18	153576.0	9094127.0	199
2017-03-28	58.67	58.83	58.5	58.69	0.04	0.07	50753.0	2978697.25	102
2017-03-27	59.0	59.0	58.0	58.65	-0.7	-1.18	32907.0	1933188.75	114
2017-03-26	60.83	61.33	59.33	59.35	-1.02	-1.69	53097.0	3188785.75	113
2017-03-23	60.0	62.33	60.0	60.37	0.78	1.31	198974.0	12105872.25	289
2017-03-22	60.33	60.33	59.33	59.59	-0.79	-1.31	120743.0	7224147.25	230
2017-03-21	59.17	62.33	59.17	60.38	1.3	2.2	110772.0	6761055.25	323
2017-03-20	58.67	59.17	58.67	59.08	0.08	0.14	74306.0	4382742.5	141
2017-03-19	59.33	59.67	59.17	59.0	-0.85	-1.42	62664.0	3720410.25	96
2017-03-16	58.67	60.33	58.67	59.85	1.29	2.2	116519.0	6961643.25	165
2017-03-15	57.17	59.0	57.17	58.56	1.56	2.74	37386.0	2181865.0	180
2017-03-14	56.83	57.0	56.83	57.0	-0.58	-1.01	17126.0	974028.75	85
2017-03-13	57.33	58.0	57.33	57.58	0.2	0.35	42788.0	2461262.25	115
2017-03-12	58.0	58.0	57.33	57.38	-0.9	-1.54	16944.0	973383.75	62
2017-03-09	60.0	60.0	58.0	58.28	-2.21	-3.65	40413.0	2379085.0	160
2017-03-08	60.67	60.67	60.0	60.49	-0.89	-1.45	33791.0	2042922.75	88
2017-03-07	62.0	62.0	61.67	61.38	-0.6	-0.97	10785.0	667580.0	86
2017-03-06	62.33	63.0	62.0	61.98	-1.02	-1.62	59459.0	3742549.5	53
2017-03-05	62.83	63.0	62.67	63.0	0.33	0.53	43481.0	2728774.75	77
2017-03-02	63.0	63.0	63.0	62.67	-0.33	-0.52	7284.0	458864.25	39
2017-03-01	63.33	63.5	63.0	63.0	-0.32	-0.51	8063.0	509427.5	65
2017-02-28	63.0	63.0	63.0	63.32	0.01	0.02	1797.0	113084.5	21
2017-02-27	63.33	63.33	63.0	63.31	-1.02	-1.59	8780.0	555598.0	60
2017-02-26	64.0	64.33	64.0	64.33	0.87	1.37	3756.0	240134.0	66
2017-02-23	64.0	64.17	63.5	63.46	0.13	0.21	12999.0	830568.25	79
2017-02-22	62.67	63.5	62.67	63.33	0.66	1.05	33479.0	2118766.0	160
2017-02-21	62.67	62.67	62.0	62.67	0.0	0.0	22424.0	1394753.75	111
2017-02-20	62.0	62.83	62.0	62.67	-0.46	-0.73	14148.0	885118.75	101
2017-02-19	63.83	63.83	63.17	63.13	-0.03	-0.05	15119.0	960125.5	86
2017-02-16	62.67	63.83	62.67	63.16	0.87	1.4	56163.0	3560123.0	197
2017-02-15	63.5	63.67	61.83	62.29	-1.26	-1.98	70389.0	4390431.25	264
2017-02-14	64.83	65.0	63.33	63.55	-1.54	-2.37	33711.0	2164180.25	161
2017-02-13	65.67	66.67	64.67	65.09	0.01	0.02	57452.0	3778758.25	315
2017-02-12	64.5	69.0	64.5	65.08	0.73	1.13	156765.0	10395691.0	431
2017-02-09	64.0	64.5	63.83	64.35	0.18	0.28	95300.0	6125796.75	146
2017-02-08	63.67	64.67	63.33	64.17	0.26	0.41	94263.0	6050565.5	184
2017-02-07	62.67	64.83	62.67	63.91	1.41	2.26	128246.0	8187626.75	316
2017-02-06	62.0	63.17	61.83	62.5	0.83	1.35	67715.0	4210651.25	173
2017-02-05	61.67	62.17	61.33	61.67	0.52	0.85	75714.0	4678848.0	152
2017-02-02	59.33	62.0	59.33	61.15	2.09	3.54	59082.0	3605503.25	222
2017-02-01	58.83	59.0	58.17	59.06	0.23	0.39	14312.0	840655.75	78
2017-01-31	59.17	59.67	58.0	58.83	-0.19	-0.32	150354.0	8853963.75	306
2017-01-30	59.83	60.17	59.0	59.02	-1.19	-1.98	36924.0	2211151.5	120
2017-01-29	59.83	60.5	59.0	60.21	1.04	1.76	362202.0	21724107.75	473
2017-01-26	58.83	59.33	58.83	59.17	0.3	0.51	43589.0	2570772.0	69
2017-01-25	58.67	59.67	58.67	58.87	0.15	0.26	30633.0	1806043.25	120
2017-01-24	59.5	59.5	58.5	58.72	0.04	0.07	57206.0	3358673.75	152
2017-01-23	59.0	60.17	58.33	58.68	-0.33	-0.56	43349.0	2564588.5	191
2017-01-22	57.33	59.17	56.67	59.01	1.34	2.32	47522.0	2750328.0	161
2017-01-19	56.33	58.17	56.33	57.67	0.52	0.91	23118.0	1326903.0	110
2017-01-18	57.33	58.17	57.0	57.15	-0.9	-1.55	41915.0	2404534.5	129
2017-01-17	57.33	58.67	56.67	58.05	0.91	1.59	57129.0	3283561.75	219
2017-01-16	55.67	58.83	55.0	57.14	2.92	5.39	228194.0	13005796.75	514
2017-01-15	56.0	56.0	54.0	54.22	-2.61	-4.59	90554.0	4997580.5	201
2017-01-12	56.83	57.33	56.67	56.83	0.16	0.28	13028.0	740348.0	65
2017-01-11	56.83	56.83	56.67	56.67	-0.98	-1.7	6561.0	372105.5	58
2017-01-10	57.5	58.0	57.0	57.65	-0.2	-0.35	44180.0	2526333.75	126
2017-01-09	58.33	58.67	57.83	57.85	-0.92	-1.57	135485.0	7873028.25	149
2017-01-08	58.67	59.33	58.33	58.77	0.23	0.39	165245.0	9691555.5	319
2017-01-05	58.33	60.0	58.0	58.54	0.1	0.17	62685.0	3699917.25	236
2017-01-04	57.5	58.67	57.5	58.44	1.11	1.94	54623.0	3191576.5	192
2017-01-03	57.0	58.67	57.0	57.33	0.66	1.16	29510.0	1699472.0	128
2017-01-02	56.67	57.33	56.67	56.67	0.0	0.0	99180.0	5625246.0	111
2017-01-01	56.33	57.33	56.33	56.67	-0.24	-0.42	18956.0	1077748.25	98
2016-12-29	57.33	57.5	56.83	56.91	-1.52	-2.6	54327.0	3110997.75	135
2016-12-28	57.67	58.83	57.67	58.43	0.8	1.39	80349.0	4686519.75	166
2016-12-27	57.17	58.0	56.67	57.63	0.3	0.52	47636.0	2740160.25	121
2016-12-26	56.67	57.67	56.5	57.33	0.72	1.27	45167.0	2584225.5	135
2016-11-13	47.67	49.33	47.67	49.21	1.43	2.99	82241.0	4012334.25	201
2016-11-10	46.67	47.83	46.67	47.78	1.44	3.11	154820.0	7317272.0	278
2016-11-09	46.67	48.0	44.0	46.34	-0.36	-0.77	298745.0	13809634.0	515
2016-11-08	44.17	47.83	44.17	46.7	2.87	6.55	303528.0	14074285.25	576
2016-11-07	42.83	44.33	42.83	43.83	1.41	3.32	130410.0	5721889.5	301
2016-11-06	42.0	42.67	41.67	42.42	0.25	0.59	243656.0	10311743.0	170
2016-11-03	42.33	44.17	42.0	42.17	-0.18	-0.43	234941.0	10050195.25	382
2016-11-02	41.33	43.17	41.33	42.35	0.37	0.88	172694.0	7343549.75	417
2016-11-01	42.33	42.33	41.83	41.98	-0.23	-0.54	10304.0	433417.5	59
2016-10-31	42.0	42.33	42.0	42.21	0.36	0.86	58628.0	2467730.25	93
2016-10-30	41.5	42.0	41.33	41.85	0.34	0.82	25328.0	1051054.0	80
2016-10-27	41.67	42.0	41.33	41.51	0.18	0.44	82341.0	3417228.75	112
2016-10-26	41.83	42.0	40.33	41.33	-0.64	-1.52	249381.0	10290802.25	345
2016-10-25	43.0	45.17	41.83	41.97	-0.74	-1.73	165921.0	7174892.0	380
2016-10-24	40.17	43.17	40.0	42.71	3.12	7.88	180093.0	7488588.25	302
2016-10-23	37.5	40.0	37.5	39.59	1.88	4.99	269841.0	10525643.5	187
2016-10-20	36.5	38.0	36.33	37.71	1.03	2.81	118343.0	4433353.0	119
2016-10-19	38.0	38.0	36.5	36.68	-1.03	-2.73	41585.0	1542334.25	134
2016-10-18	37.0	38.0	36.67	37.71	0.26	0.69	133851.0	5036018.75	216
2016-10-17	36.83	38.33	36.83	37.45	1.28	3.54	282044.0	10654543.75	486
2016-10-16	35.83	36.67	35.83	36.17	-0.12	-0.33	17885.0	647142.5	50
2016-10-13	36.5	37.33	36.0	36.29	-0.38	-1.04	144717.0	5337707.75	229
2016-10-12	35.83	36.67	35.83	36.67	0.67	1.86	112814.0	4095876.0	116
2016-10-11	35.17	36.33	35.17	36.0	0.85	2.42	166541.0	5984276.25	197
2016-10-10	34.67	35.17	34.67	35.15	-0.09	-0.26	59225.0	2065520.0	82
2016-10-09	36.67	36.67	35.0	35.24	-1.07	-2.95	57572.0	2074393.25	113
2016-10-06	36.67	36.67	35.5	36.31	-0.14	-0.38	64385.0	2332086.75	128
2016-10-05	37.17	37.17	36.33	36.45	-0.12	-0.33	43227.0	1586949.25	105
2016-10-04	36.67	37.33	35.83	36.57	-0.28	-0.76	69800.0	2544476.25	163
2016-10-03	37.0	39.0	34.0	36.85	0.27	0.74	127271.0	4620379.0	255
2016-10-02	40.17	41.17	36.33	36.58	-3.69	-9.16	59453.0	2317511.5	175
2016-09-29	39.83	40.67	39.17	40.27	0.64	1.61	89760.0	3578153.75	163
2016-09-28	42.0	42.67	39.0	39.63	-2.38	-5.67	95855.0	3838613.25	238
2016-09-27	46.17	46.17	42.0	42.01	-4.49	-9.66	122273.0	5299099.75	261
2016-09-26	46.67	47.0	46.5	46.5	-0.17	-0.36	29654.0	1383178.0	70
2016-09-25	46.67	46.67	46.5	46.67	-0.33	-0.7	2670.0	124419.75	45
2016-09-21	47.17	47.33	47.0	47.0	0.33	0.71	194634.0	9170392.5	131
2016-09-20	47.33	47.33	46.67	46.67	-0.16	-0.34	89082.0	4184624.25	146
2016-09-19	47.83	48.0	46.67	46.83	-0.84	-1.76	119535.0	5713459.75	153
2016-09-18	48.17	48.17	47.67	47.67	-0.34	-0.71	39182.0	1868109.5	69
2016-09-08	48.0	48.33	48.0	48.01	0.0	0.0	248999.0	11954270.5	236
2016-09-07	48.0	48.17	47.33	48.01	0.02	0.04	96180.0	4591706.5	130
2016-09-06	48.83	49.0	48.0	47.99	-0.34	-0.7	37220.0	1797560.0	104
2016-09-05	48.67	48.67	48.33	48.33	-0.24	-0.49	63074.0	3059793.5	147
2016-09-04	46.17	48.67	46.17	48.57	2.18	4.7	74232.0	3553960.75	169
2016-09-01	49.17	49.17	46.17	46.39	-2.63	-5.37	189744.0	8968017.0	375
2016-08-31	50.0	50.17	49.0	49.02	-1.54	-3.05	49026.0	2439345.75	102
2016-08-30	49.67	51.0	49.67	50.56	0.56	1.12	51932.0	2611558.75	112
2016-08-29	49.67	49.83	49.33	50.0	0.33	0.66	43044.0	2133325.75	90
2016-08-28	49.33	50.0	49.33	49.67	0.47	0.96	43463.0	2166321.25	104
2016-08-25	49.33	50.0	48.83	49.2	0.01	0.02	41123.0	2026732.0	118
2016-08-24	50.17	50.17	49.0	49.19	-0.99	-1.97	67976.0	3384262.0	110
2016-08-23	50.33	50.67	49.83	50.18	-0.57	-1.12	73452.0	3687664.25	136
2016-08-22	51.5	51.67	50.67	50.75	-0.97	-1.88	26648.0	1371468.5	69
2016-08-21	52.33	52.67	51.67	51.72	-0.78	-1.49	16653.0	871384.75	83
2016-08-18	53.5	53.5	52.33	52.5	-1.0	-1.87	73580.0	3886345.25	130
2016-08-17	54.5	55.67	53.33	53.5	-1.0	-1.83	41138.0	2243558.75	120
2016-08-16	55.0	55.0	54.5	54.5	-0.81	-1.46	32201.0	1762960.0	79
2016-08-15	55.5	56.0	55.17	55.31	-0.02	-0.04	32829.0	1822458.25	149
2016-08-14	56.0	56.17	55.17	55.33	-0.33	-0.59	47073.0	2623643.75	102
2016-08-11	56.17	56.33	55.33	55.66	-0.99	-1.75	50124.0	2789778.25	120
2016-08-10	56.33	56.67	56.17	56.65	0.45	0.8	29700.0	1672435.0	84
2016-08-09	56.17	57.0	56.0	56.2	0.1	0.18	50268.0	2821220.0	121
2016-08-08	56.33	56.33	56.0	56.1	-0.09	-0.16	8777.0	492675.0	83
2016-08-07	56.67	56.67	56.33	56.19	-0.3	-0.53	56624.0	3206997.75	74
2016-08-04	56.83	56.83	56.33	56.49	-0.18	-0.32	17831.0	1009930.5	57
2016-08-03	57.33	57.33	56.67	56.67	-0.05	-0.09	76296.0	4335272.0	85
2016-08-02	57.33	57.33	56.67	56.72	-1.28	-2.21	107516.0	6097016.5	119
2016-08-01	57.5	58.17	57.5	58.0	0.0	0.0	19860.0	1151350.75	70
2016-07-31	58.83	58.83	58.0	58.0	-1.13	-1.91	26582.0	1548651.5	89
2016-07-28	59.33	59.33	59.0	59.13	-0.57	-0.95	19995.0	1185666.5	71
2016-07-27	58.83	59.83	58.83	59.7	0.7	1.19	8421.0	498495.25	68
2016-07-26	59.5	59.5	58.5	59.0	0.0	0.0	5687.0	335023.75	60
2016-07-25	58.5	59.0	58.33	59.0	0.17	0.29	7404.0	434562.0	58
2016-07-24	59.5	59.5	58.83	58.83	-0.5	-0.84	6624.0	391069.0	61
2016-07-21	60.0	60.0	59.33	59.33	-0.17	-0.29	12857.0	765307.0	78
2016-07-20	58.83	59.67	58.67	59.5	0.67	1.14	23786.0	1408368.75	111
2016-07-19	59.5	59.67	58.83	58.83	-0.66	-1.11	24389.0	1445108.0	81
2016-07-18	59.67	59.67	59.0	59.49	-0.34	-0.57	24984.0	1483721.5	93
2016-07-17	60.0	60.0	59.67	59.83	0.0	0.0	19773.0	1184479.0	93
2016-07-14	60.33	60.33	59.5	59.83	-0.5	-0.83	22860.0	1368923.75	129
2016-07-13	60.0	62.33	59.83	60.33	0.26	0.43	71712.0	4358661.75	244
2016-07-12	59.0	60.33	59.0	60.07	1.24	2.11	22259.0	1322060.5	101
2016-07-11	59.33	59.33	59.0	58.83	-0.49	-0.83	25904.0	1532586.75	86
2016-07-10	59.33	59.67	59.17	59.32	0.21	0.36	33848.0	2009537.0	92
2016-06-30	59.17	59.33	58.83	59.11	-0.06	-0.1	33527.0	1982850.5	126
2016-06-29	58.67	59.67	58.67	59.17	0.17	0.29	14307.0	847384.5	91
2016-06-28	58.83	59.0	58.83	59.0	0.0	0.0	3453.0	203249.25	62
2016-06-27	58.83	59.33	58.83	59.0	0.0	0.0	7289.0	429858.75	40
2016-06-26	57.33	58.67	56.67	59.0	-0.83	-1.39	32493.0	1883562.5	99
2016-06-23	58.83	60.0	58.83	59.83	0.66	1.12	16311.0	974518.75	89
2016-06-22	59.5	59.5	59.17	59.17	-0.33	-0.55	3792.0	225069.0	43
2016-06-21	59.0	59.5	59.0	59.5	0.09	0.15	3918.0	232766.25	47
2016-06-20	59.33	59.67	59.17	59.41	0.08	0.13	7841.0	465796.75	62
2016-06-19	59.83	59.83	59.17	59.33	0.33	0.56	7712.0	457627.0	47
2016-06-16	59.0	59.17	58.83	59.0	-0.17	-0.29	36315.0	2142318.75	78
2016-06-15	59.83	60.5	59.17	59.17	-0.47	-0.79	54563.0	3270206.75	148
2016-06-14	60.17	60.17	59.5	59.64	-0.61	-1.01	33371.0	1998652.75	114
2016-06-13	59.5	61.0	59.33	60.25	0.58	0.97	45095.0	2713407.5	189
2016-06-12	60.0	60.0	59.33	59.67	-0.18	-0.3	17315.0	1032694.0	74
2016-06-09	60.33	60.33	59.83	59.85	-0.74	-1.22	49500.0	2973098.0	180
2016-06-08	59.33	61.17	59.33	60.59	1.26	2.12	87971.0	5325909.25	217
2016-06-07	59.67	59.67	59.17	59.33	-0.17	-0.29	15596.0	928426.25	78
2016-06-06	58.83	59.67	58.83	59.5	0.33	0.56	10766.0	639476.25	55
2016-06-05	59.5	60.5	59.17	59.17	-0.11	-0.19	43350.0	2588227.25	139
2016-06-02	58.5	61.33	58.5	59.28	0.99	1.7	95523.0	5740827.25	355
2016-06-01	58.67	59.0	57.83	58.29	-0.35	-0.6	28068.0	1634268.75	107
2016-05-31	58.67	58.67	57.83	58.64	0.49	0.84	22491.0	1309749.25	82
2016-05-30	58.33	58.67	57.67	58.15	-0.35	-0.6	21480.0	1249471.0	90
2016-05-29	58.33	59.0	58.33	58.5	-0.5	-0.85	34389.0	2020765.75	103
2016-05-26	60.33	60.33	59.0	59.0	-0.79	-1.32	86328.0	5156280.75	295
2016-05-25	59.0	61.33	59.0	59.79	1.58	2.71	82724.0	4975685.0	318
2016-05-24	58.33	58.67	58.0	58.21	0.17	0.29	34322.0	1997770.5	131
2016-05-23	60.33	60.33	58.0	58.04	-2.39	-3.95	71402.0	4219173.25	223
2016-05-22	60.5	62.5	60.33	60.43	0.15	0.25	81240.0	4995517.5	346
2016-05-19	60.17	60.83	60.0	60.28	-1.02	-1.66	65256.0	3948616.5	212
2016-05-18	62.0	62.0	60.83	61.3	-0.31	-0.5	65436.0	4008556.0	369
2016-05-17	61.83	62.33	61.33	61.61	0.02	0.03	112659.0	6971698.5	303
2016-05-16	61.0	63.5	60.5	61.59	0.36	0.59	334245.0	20824540.5	870
2016-05-15	65.67	66.5	60.67	61.23	-2.94	-4.58	480233.0	30183326.75	1214
2016-05-12	58.33	64.17	58.33	64.17	5.84	10.01	597537.0	37268698.5	969
2016-05-11	57.83	60.17	57.83	58.33	0.49	0.85	118425.0	6978187.25	308
2016-05-10	57.83	58.0	57.67	57.84	-0.45	-0.77	8181.0	473506.0	56
2016-05-09	57.67	58.33	57.67	58.29	0.58	1.01	19067.0	1106378.0	69
2016-05-08	58.0	58.67	57.67	57.71	-0.02	-0.03	34976.0	2035813.25	122
2016-05-05	57.67	58.33	57.67	57.73	0.06	0.1	27476.0	1593468.0	111
2016-05-04	57.5	57.67	56.83	57.67	-0.22	-0.38	23778.0	1364133.25	132
2016-05-03	59.33	59.33	57.83	57.89	-1.5	-2.53	87231.0	5089820.0	221
2016-05-02	60.33	60.67	58.33	59.39	-0.68	-1.13	137654.0	8229822.0	241
2016-05-01	59.67	60.33	59.0	60.07	1.02	1.73	64337.0	3833576.75	206
2016-04-28	58.83	59.67	58.67	59.05	0.22	0.37	52815.0	3117311.0	160
2016-04-27	58.5	58.83	58.33	58.83	0.56	0.96	67041.0	3927128.5	159
2016-04-26	59.33	59.5	58.0	58.27	-1.44	-2.41	52646.0	3100731.5	178
2016-04-25	59.17	59.83	58.17	59.71	0.55	0.93	100530.0	5920820.0	199
2016-04-24	56.67	59.83	56.5	59.16	2.83	5.02	205548.0	12032183.0	459
2016-04-21	56.0	56.5	56.0	56.33	0.76	1.37	46554.0	2619904.75	120
2016-04-20	56.67	56.67	55.33	55.57	-0.76	-1.35	97403.0	5431298.75	234
2016-04-19	55.67	56.5	55.67	56.33	0.96	1.73	61670.0	3459239.5	182
2016-04-18	56.0	56.0	55.17	55.37	-0.96	-1.7	74289.0	4135377.5	150
2016-04-17	57.67	57.67	56.33	56.33	-1.0	-1.74	24408.0	1385098.75	106
2016-04-14	57.33	57.67	56.83	57.33	-0.04	-0.07	10278.0	588363.5	96
2016-04-13	57.33	57.67	57.33	57.37	0.04	0.07	25457.0	1466177.0	97
2016-04-12	56.83	57.5	56.83	57.33	0.33	0.58	15033.0	862262.0	89
2016-04-11	58.0	58.0	57.0	57.0	-0.72	-1.25	15596.0	896378.0	102
2016-04-10	58.67	58.67	57.0	57.72	1.27	2.25	28935.0	1670742.5	150
2016-04-07	56.67	57.67	56.5	56.45	0.37	0.66	67121.0	3830620.75	181
2016-04-06	56.33	56.5	55.83	56.08	0.17	0.3	66345.0	3727102.25	167
2016-04-05	56.33	57.33	55.67	55.91	-0.7	-1.24	42738.0	2398163.0	153
2016-04-04	56.67	57.17	56.67	56.61	0.94	1.69	10059.0	571070.0	66
2016-04-03	56.67	56.67	54.67	55.67	-1.58	-2.76	18020.0	1002070.25	93
2016-03-31	56.0	57.33	56.0	57.25	0.66	1.17	63342.0	3577272.25	126
2016-03-30	57.5	57.5	56.33	56.59	-0.8	-1.39	56070.0	3202184.5	157
2016-03-29	58.17	58.33	57.17	57.39	-0.79	-1.36	41840.0	2406883.0	116
2016-03-28	58.83	59.33	58.0	58.18	-0.25	-0.43	55851.0	3260568.5	163
2016-03-27	58.17	60.67	58.0	58.43	0.34	0.59	139965.0	8233589.75	325
2016-03-24	60.0	60.67	58.0	58.09	-2.56	-4.22	158729.0	9371324.5	372
2016-03-23	60.67	62.0	60.17	60.65	0.18	0.3	124988.0	7629569.0	279
2016-03-22	61.17	61.33	59.83	60.47	-0.86	-1.4	32636.0	1982071.75	132
2016-03-21	61.83	61.83	61.17	61.33	-0.48	-0.78	35906.0	2200937.5	108
2016-03-20	61.83	62.33	61.0	61.81	0.48	0.78	29585.0	1824401.75	140
2016-03-17	61.0	62.67	61.0	61.33	1.86	3.13	151532.0	9323744.0	381
2016-03-16	59.33	59.83	59.0	59.47	0.14	0.24	43757.0	2595051.75	224
2016-03-15	60.33	60.67	59.0	59.33	-1.48	-2.43	50489.0	3000948.5	178
2016-03-14	61.67	62.33	60.67	60.81	-1.16	-1.87	26082.0	1610458.5	122
2016-03-13	60.83	62.17	60.83	61.97	1.01	1.66	31385.0	1935340.25	134
2016-03-10	60.33	62.0	60.33	60.96	0.57	0.94	66681.0	4076307.5	200
2016-03-09	62.83	62.83	60.0	60.39	-2.59	-4.11	61908.0	3778472.75	211
2016-03-08	63.67	63.83	62.67	62.98	-0.36	-0.57	53499.0	3374637.25	160
2016-03-07	65.17	65.17	63.33	63.34	-1.79	-2.75	53040.0	3417446.75	189
2016-03-06	65.5	66.5	64.67	65.13	0.85	1.32	72453.0	4726363.0	259
2016-03-03	63.5	65.0	62.83	64.28	1.32	2.1	266981.0	17139351.25	621
2016-03-02	61.33	65.33	60.83	62.96	1.75	2.86	356492.0	22318907.25	876
2016-03-01	56.67	62.17	56.67	61.21	4.62	8.16	309891.0	18826469.0	773
2016-02-29	56.67	57.33	56.0	56.59	0.04	0.07	117147.0	6602361.25	207
2016-02-28	55.67	57.5	55.67	56.55	1.74	3.17	80639.0	4567067.75	260
2016-02-25	54.33	55.0	53.67	54.81	1.15	2.14	27945.0	1522701.25	132
2016-02-24	55.0	55.33	53.67	53.66	-2.14	-3.84	47904.0	2615823.0	145
2016-02-23	54.67	56.0	54.17	55.8	0.96	1.75	121445.0	6675875.75	283
2016-02-22	55.0	55.5	53.67	54.84	0.51	0.94	103539.0	5629070.75	267
2016-02-21	52.67	56.33	52.67	54.33	1.8	3.43	132300.0	7217840.25	392
2016-02-18	50.83	55.0	50.83	52.53	2.0	3.96	142067.0	7507907.0	351
2016-02-17	48.67	50.67	48.67	50.53	1.44	2.93	74702.0	3727904.75	206
2016-02-16	51.33	52.0	48.67	49.09	-0.89	-1.78	100257.0	4998787.0	264
2016-02-15	49.0	50.67	49.0	49.98	0.67	1.36	70286.0	3495679.25	189
2016-02-14	53.67	54.67	48.83	49.31	-4.12	-7.71	63131.0	3273460.5	220
2016-02-11	55.0	55.33	52.67	53.43	-2.0	-3.61	44238.0	2410423.0	125
2016-02-10	55.0	56.0	54.67	55.43	-0.14	-0.25	23451.0	1295562.75	100
2016-02-09	56.17	56.17	55.33	55.57	-0.14	-0.25	17147.0	955908.75	97
2016-02-08	56.17	57.17	55.33	55.71	-0.52	-0.92	52271.0	2927118.25	158
2016-02-07	56.67	57.17	55.33	56.23	-0.5	-0.88	33510.0	1886515.0	138
2016-02-04	55.5	57.5	55.0	56.73	2.33	4.28	209387.0	11804503.75	375
2016-02-03	53.33	54.67	53.0	54.4	-0.07	-0.13	65789.0	3542900.75	184
2016-02-02	54.83	56.17	53.5	54.47	-0.58	-1.05	250881.0	13756623.25	477
2016-02-01	53.17	55.83	52.33	55.05	2.05	3.87	294438.0	15759142.75	526
2016-01-31	55.5	55.5	52.83	53.0	-0.31	-0.58	231894.0	12663562.5	457
2016-01-28	53.0	54.17	53.0	53.31	0.65	1.23	146067.0	7809539.25	383
2016-01-27	52.33	53.67	52.33	52.66	0.47	0.9	84660.0	4483184.75	292
2016-01-26	51.0	52.5	50.17	52.19	-0.78	-1.47	181908.0	9329411.75	403
2016-01-25	54.67	54.67	52.0	52.97	-2.25	-4.07	275213.0	14574069.25	559
2016-01-24	57.67	60.0	54.67	55.22	-0.22	-0.4	137697.0	7839120.75	353
2016-01-21	54.67	57.33	54.33	55.44	0.78	1.43	63957.0	3582042.75	168
2016-01-20	58.0	58.0	54.17	54.66	-5.03	-8.43	93215.0	5241325.25	262
2016-01-19	58.67	61.83	58.0	59.69	2.14	3.72	96107.0	5711342.25	256
2016-01-18	55.33	58.0	54.0	57.55	2.14	3.86	65439.0	3676523.25	214
2016-01-17	55.33	59.33	55.33	55.41	-5.91	-9.64	138506.0	7734105.0	286
2016-01-14	64.17	64.17	60.83	61.32	-1.73	-2.74	50642.0	3118795.75	151
2016-01-13	62.67	65.17	62.17	63.05	1.05	1.69	333818.0	21242527.25	384
2016-01-12	60.17	62.67	60.17	62.0	-0.67	-1.07	44210.0	2739533.5	87
2016-01-11	62.67	63.17	62.0	62.67	-0.16	-0.25	44099.0	2756788.75	155
2016-01-10	62.33	64.67	62.33	62.83	0.39	0.62	32570.0	2060543.5	126
2016-01-07	63.67	63.67	62.0	62.44	-2.31	-3.57	35859.0	2249142.75	140
2016-01-06	64.83	66.0	64.67	64.75	-0.64	-0.98	29541.0	1922494.75	108
2016-01-05	65.5	65.67	65.17	65.39	-0.61	-0.92	94761.0	6195640.5	156
2016-01-04	66.67	66.83	66.0	66.0	-0.47	-0.71	92190.0	6122647.0	198
2016-01-03	66.0	68.33	66.0	66.47	0.12	0.18	53772.0	3603559.0	202
2015-12-31	66.0	67.0	65.5	66.35	0.02	0.03	65963.0	4360751.75	122
2015-12-30	66.0	66.67	66.0	66.33	0.33	0.5	53537.0	3552293.5	152
2015-12-29	64.67	66.5	64.0	66.0	1.04	1.6	278825.0	16834596.0	187
2015-12-28	64.0	65.0	63.33	64.96	0.23	0.36	19901.0	1279198.0	101
2015-12-27	64.67	64.83	64.17	64.73	-0.58	-0.89	30101.0	1944526.0	125
2015-12-24	65.67	66.0	64.67	65.31	0.67	1.04	52997.0	3464966.25	181
2015-12-23	64.17	65.83	63.67	64.64	0.81	1.27	93684.0	6080453.0	315
2015-12-22	64.0	64.17	63.33	63.83	0.5	0.79	67218.0	4284642.5	283
2015-12-21	62.67	63.5	62.0	63.33	0.4	0.64	44706.0	2803047.0	212
2015-12-20	63.0	63.5	61.5	62.93	-0.38	-0.6	44172.0	2768647.25	178
2015-12-17	60.67	64.83	60.67	63.31	2.54	4.18	315618.0	20091164.0	640
2015-12-16	62.0	62.0	60.5	60.77	0.42	0.7	42165.0	2572550.25	156
2015-12-15	60.5	61.0	60.17	60.35	0.52	0.87	61226.0	3712800.75	159
2015-12-14	60.67	61.0	59.67	59.83	-0.22	-0.37	93923.0	5669295.25	264
2015-12-13	62.67	62.67	59.67	60.05	-3.83	-6.0	195632.0	11861414.75	403
2015-12-10	63.5	65.33	63.5	63.88	0.15	0.24	37616.0	2409410.0	126
2015-12-09	64.0	64.33	63.33	63.73	0.06	0.09	25883.0	1652641.5	121
2015-12-08	64.67	65.0	62.5	63.67	-2.0	-3.05	50531.0	3229153.25	181
2015-12-07	68.0	68.0	65.67	65.67	-2.0	-2.96	45042.0	2991158.75	165
2015-12-06	68.33	68.33	67.67	67.67	-0.66	-0.97	38426.0	2606200.5	112
2015-12-03	68.67	68.67	67.83	68.33	-0.5	-0.73	26531.0	1809292.5	121
2015-12-02	68.67	69.33	68.67	68.83	-0.08	-0.12	226454.0	15625324.0	280
2015-12-01	68.0	69.0	68.0	68.91	0.18	0.26	47141.0	3235753.25	122
2015-11-30	68.5	69.0	67.67	68.73	0.08	0.12	32655.0	2228548.75	139
2015-11-29	69.17	69.17	68.5	68.65	-0.82	-1.18	115916.0	7986815.25	247
2015-11-26	70.0	70.0	69.33	69.47	-0.36	-0.52	61221.0	4251439.0	216
2015-11-25	70.17	70.33	69.17	69.83	-0.1	-0.14	62435.0	4367565.0	195
2015-11-24	69.67	70.67	69.67	69.93	0.6	0.87	61337.0	4299758.0	233
2015-11-23	69.33	70.67	68.67	69.33	1.29	1.9	166778.0	11596669.0	457
2015-11-22	68.33	68.67	67.83	68.04	-0.24	-0.35	46752.0	3194646.0	195
2015-11-19	67.67	68.83	67.33	68.28	1.1	1.64	69783.0	4751949.5	298
2015-11-18	67.67	67.67	66.5	67.18	0.02	0.03	21897.0	1468109.75	142
2015-11-17	67.0	70.0	67.0	67.16	1.16	1.76	113793.0	7744917.25	397
2015-11-16	66.67	66.67	65.5	66.0	-0.23	-0.35	21015.0	1386237.75	119
2015-11-15	64.67	66.33	63.5	66.23	-0.34	-0.51	154149.0	10022255.25	330
2015-11-12	67.17	68.0	66.33	66.57	-0.98	-1.45	32600.0	2185270.5	189
2015-11-11	67.0	67.83	66.5	67.55	0.9	1.35	52290.0	3523047.75	216
2015-11-10	66.67	67.17	66.0	66.65	0.3	0.45	64373.0	4285314.0	239
2015-11-09	63.83	68.0	63.83	66.35	2.36	3.69	69929.0	4571729.25	292
2015-11-08	64.0	64.33	63.0	63.99	-0.26	-0.4	60459.0	3864121.5	171
2015-11-05	64.17	64.67	64.0	64.25	-0.41	-0.63	90464.0	5820016.75	172
2015-11-04	65.0	65.0	63.67	64.66	0.05	0.08	104006.0	6706591.75	269
2015-11-03	65.17	65.67	64.33	64.61	-0.34	-0.52	58178.0	3776882.75	173
2015-11-02	64.83	65.33	64.0	64.95	0.76	1.18	63416.0	4112376.75	243
2015-11-01	64.83	65.5	64.17	64.19	-1.6	-2.43	45408.0	2932820.5	214
2015-10-29	67.17	67.67	65.33	65.79	-0.45	-0.68	63876.0	4258663.75	235
2015-10-28	65.33	66.67	64.5	66.24	1.36	2.1	102581.0	6721691.75	388
2015-10-27	67.0	67.17	64.67	64.88	-2.62	-3.88	112223.0	7445475.75	298
2015-10-26	66.67	69.0	66.5	67.5	1.05	1.58	213836.0	14468163.75	547
2015-10-25	68.0	68.67	66.0	66.45	-1.19	-1.76	69396.0	4657062.75	259
2015-10-22	68.33	69.33	67.17	67.64	-1.34	-1.94	49082.0	3351894.25	260
2015-10-21	71.33	71.67	68.0	68.98	-2.8	-3.9	71511.0	4980501.0	300
2015-10-20	71.67	72.67	71.67	71.78	-0.32	-0.44	71222.0	5133377.25	233
2015-10-19	74.0	74.0	71.83	72.1	-0.99	-1.35	94262.0	6827870.0	290
2015-10-18	75.33	75.33	72.83	73.09	-1.48	-1.98	172041.0	12654269.25	573
2015-10-15	74.33	75.33	73.83	74.57	0.02	0.03	145454.0	10861996.0	422
2015-10-14	76.33	77.17	74.17	74.55	-2.53	-3.28	140226.0	10588284.5	477
2015-10-13	78.33	79.33	76.83	77.08	-1.15	-1.47	134211.0	10442078.75	530
2015-10-12	74.0	79.5	72.83	78.23	4.22	5.7	371667.0	28494421.25	906
2015-10-11	74.17	74.83	73.67	74.01	0.84	1.15	111630.0	8284434.75	378
2015-10-08	74.0	74.0	73.17	73.17	-0.46	-0.62	131508.0	9651772.0	302
2015-10-07	73.33	75.5	73.33	73.63	0.78	1.07	148952.0	11070256.75	442
2015-10-06	73.33	74.33	72.67	72.85	-0.12	-0.16	117677.0	8634452.0	425
2015-10-05	71.67	73.33	71.0	72.97	2.32	3.28	269898.0	19523330.25	751
2015-10-04	66.83	71.33	66.83	70.65	4.68	7.09	436920.0	30325210.25	1131
2015-10-01	66.0	68.67	65.67	65.97	-0.06	-0.09	107727.0	7251746.25	397
2015-09-30	65.33	66.17	65.0	66.03	1.46	2.26	71303.0	4688285.25	226
2015-09-29	65.33	65.33	64.0	64.57	-1.34	-2.03	114369.0	7377261.75	280
2015-09-21	66.67	67.83	65.83	65.91	-0.08	-0.12	122336.0	8143816.75	435
2015-09-20	64.33	67.33	64.33	65.99	0.66	1.01	119586.0	7905779.0	447
2015-09-17	66.17	66.17	64.5	65.33	0.25	0.38	151298.0	9890021.5	462
2015-09-16	63.33	67.83	63.17	65.08	2.17	3.45	393438.0	25845672.75	1142
2015-09-15	65.0	65.0	62.5	62.91	-1.87	-2.89	166871.0	10622600.0	508
2015-09-14	66.17	66.67	64.67	64.78	-2.13	-3.18	157635.0	10335813.75	516
2015-09-13	67.33	71.17	66.5	66.91	-0.59	-0.87	659660.0	45133456.5	1522
2015-09-10	60.83	67.5	60.83	67.5	6.0	9.76	302900.0	20002457.5	423
2015-09-09	61.5	61.83	61.0	61.5	0.83	1.37	79842.0	4906604.5	242
2015-09-08	59.33	60.83	58.83	60.67	1.14	1.92	908846.0	56094473.75	351
2015-09-07	61.33	62.0	58.83	59.53	-1.98	-3.22	174528.0	10538566.25	452
2015-09-06	61.33	61.83	60.67	61.51	-1.04	-1.66	109091.0	6679333.5	317
2015-09-03	63.33	63.33	62.33	62.55	-0.26	-0.41	73802.0	4637586.0	279
2015-09-02	62.83	63.33	61.67	62.81	-1.3	-2.03	156416.0	9749914.0	486
2015-09-01	64.67	65.17	63.83	64.11	0.16	0.25	88082.0	5657186.0	261
2015-08-31	65.83	66.0	63.33	63.95	-2.34	-3.53	150944.0	9772250.5	464
2015-08-30	68.5	69.0	66.17	66.29	-0.31	-0.47	462393.0	31168191.5	590
2015-08-27	68.67	69.83	66.17	66.6	-0.56	-0.83	275135.0	18729662.5	584
2015-08-26	68.67	68.67	65.33	67.16	-2.41	-3.46	259020.0	17412668.25	636
2015-08-25	65.33	70.0	64.5	69.57	5.42	8.45	269642.0	18059000.25	659
2015-08-24	63.33	64.67	62.0	64.15	1.34	2.13	163637.0	10371759.25	652
2015-08-23	63.33	66.5	62.67	62.81	-4.98	-7.35	370970.0	24094274.0	612
2015-08-20	65.33	69.83	63.67	67.79	1.12	1.68	390171.0	25739090.75	755
2015-08-19	67.0	68.0	66.33	66.67	-0.45	-0.67	161726.0	10810735.5	480
2015-08-18	70.17	70.17	65.67	67.12	-3.23	-4.59	312662.0	21003460.0	645
2015-08-17	71.17	72.0	69.67	70.35	-1.24	-1.73	88835.0	6264312.5	388
2015-08-16	72.67	73.5	70.67	71.59	-1.85	-2.52	184913.0	13358666.0	493
2015-08-13	74.67	74.67	72.67	73.44	-0.54	-0.73	257256.0	18889110.75	420
2015-08-12	75.33	75.33	72.67	73.98	-1.69	-2.23	330785.0	24221411.0	677
2015-08-11	76.67	77.0	75.33	75.67	-0.54	-0.71	111255.0	8468045.5	373
2015-08-10	76.17	77.5	75.67	76.21	0.22	0.29	182168.0	13942403.5	460
2015-08-09	74.0	77.0	74.0	75.99	0.0	0.0	102345.0	7764294.75	401
2015-08-06	77.33	77.5	75.33	75.99	-1.94	-2.49	124524.0	9558504.0	364
2015-08-05	78.33	78.83	77.67	77.93	0.12	0.15	107384.0	8396068.25	321
2015-08-04	78.67	79.0	77.17	77.81	-1.02	-1.29	192294.0	14988374.25	420
2015-08-03	77.83	79.33	77.33	78.83	0.72	0.92	63329.0	4934569.75	394
2015-08-02	81.33	81.33	76.67	78.11	-3.27	-4.02	314882.0	24721023.0	642
2015-07-30	81.0	81.5	80.0	81.38	0.28	0.35	250577.0	20217529.75	656
2015-07-29	83.83	83.83	81.0	81.1	-2.26	-2.71	203391.0	16724971.5	649
2015-07-28	82.67	83.83	82.67	83.36	0.36	0.43	46965.0	3898270.5	373
2015-07-27	85.0	85.0	82.67	83.0	-2.27	-2.66	202191.0	16882731.0	670
2015-07-26	86.67	86.67	85.0	85.27	-1.54	-1.77	118035.0	10117890.5	537
2015-07-23	87.0	87.5	86.67	86.81	-0.12	-0.14	150198.0	13069200.25	495
2015-07-22	87.17	87.67	86.17	86.93	0.27	0.31	160209.0	13930067.75	487
2015-07-15	87.5	87.67	86.5	86.66	-0.96	-1.1	287831.0	25007695.75	510
2015-07-14	87.0	87.67	87.0	87.62	0.35	0.4	266847.0	23282554.0	448
2015-07-13	88.67	88.67	87.0	87.27	-0.93	-1.05	278316.0	24402608.0	456
2015-07-12	88.67	88.67	87.67	88.2	-0.13	-0.15	47291.0	4167135.75	432
2015-07-09	88.33	89.0	88.0	88.33	0.3	0.34	166566.0	14735153.75	544
2015-07-08	88.5	88.67	87.83	88.03	0.19	0.22	248768.0	21969382.75	415
2015-07-07	88.33	88.33	87.83	87.84	-0.5	-0.57	36489.0	3210210.75	337
2015-07-06	85.83	88.67	85.83	88.34	0.39	0.44	252284.0	22261438.0	530
2015-07-05	88.0	89.33	85.33	87.95	-0.15	-0.17	258548.0	22740601.75	796
2015-07-02	88.67	89.0	88.0	88.1	-1.04	-1.17	195171.0	17229265.0	796
2015-07-01	88.83	89.33	88.33	89.14	0.15	0.17	299934.0	26640327.75	858
2015-06-30	88.33	89.33	88.0	88.99	0.01	0.01	320651.0	28418955.5	818
2015-06-29	89.5	89.67	88.33	88.98	-1.16	-1.29	151979.0	13486694.25	555
2015-06-28	90.67	91.5	89.33	90.14	-0.37	-0.41	224520.0	20286317.0	637
2015-06-25	90.33	91.33	90.0	90.51	0.08	0.09	133382.0	12061526.75	582
2015-06-24	89.33	91.83	88.83	90.43	1.3	1.46	335111.0	30332884.25	781
2015-06-23	89.17	90.33	88.17	89.13	-0.16	-0.18	207137.0	18494908.0	526
2015-06-22	89.17	90.33	88.33	89.29	0.06	0.07	274152.0	24470105.0	647
2015-06-21	90.5	90.67	88.67	89.23	-0.78	-0.87	225464.0	20162919.25	670
2015-06-18	90.5	90.83	89.83	90.01	0.1	0.11	108141.0	9740014.5	566
2015-06-17	91.17	91.33	89.33	89.91	-1.22	-1.34	203508.0	18338768.0	878
2015-06-16	90.67	93.17	90.67	91.13	0.95	1.05	449336.0	41214877.25	1446
2015-06-15	90.0	90.67	89.83	90.18	-0.33	-0.36	162152.0	14607265.0	826
2015-06-14	90.0	90.67	89.5	90.51	0.2	0.22	172346.0	15557054.25	1054
2015-06-11	91.33	91.33	90.17	90.31	-0.28	-0.31	292479.0	26475583.75	956
2015-06-10	91.5	92.17	90.5	90.59	-0.42	-0.46	381585.0	34766354.75	1218
2015-06-09	93.0	93.17	89.67	91.01	-1.43	-1.55	419054.0	38138776.5	2047
2015-06-08	95.17	95.17	90.67	92.44	-2.73	-2.87	848207.0	79061094.25	3005
2015-06-07	95.67	96.83	95.0	95.17	-0.69	-0.72	405551.0	38901399.25	2253
2015-06-04	95.83	97.0	95.67	95.86	0.1	0.1	561687.0	53981442.0	2633
2015-06-03	97.17	97.33	95.5	95.76	-0.61	-0.63	766980.0	73989433.5	3043
2015-06-02	95.83	98.0	95.33	96.37	1.26	1.32	2068896.0	199864915.25	4498
2015-06-01	95.33	97.17	94.33	95.11	-0.31	-0.32	1341665.0	128159497.5	4605
2015-05-31	94.67	98.83	94.33	95.42	1.82	1.94	3512505.0	340268097.0	9381
2015-05-28	87.5	95.33	87.5	93.6	6.11	6.98	4506911.0	415907691.5	10509
2015-05-27	88.0	88.33	86.67	87.49	-0.29	-0.33	635835.0	55706727.25	3403
2015-05-26	88.67	90.33	87.33	87.78	-1.07	-1.2	1416719.0	125384657.25	5941
2015-05-25	91.17	91.17	88.5	88.85	-2.0	-2.2	1421891.0	127106402.25	6594
2015-05-24	91.83	93.33	90.0	90.85	1.44	1.61	2761371.0	252625872.25	9570
2015-05-21	86.67	91.5	86.5	89.41	3.72	4.34	5861841.0	525290262.25	19108
2015-05-20	83.33	90.17	82.33	85.69	3.69	4.5	11240835.0	964522772.75	38760
2015-05-19	79.17	82.0	76.83	82.0	7.33	9.82	8745611.0	700507121.25	37223
2015-05-18	74.67	74.67	74.67	74.67	6.67	9.81	981425.0	73279696.0	12932
2015-05-17	68.0	68.0	68.0	68.0	6.17	9.98	318689.0	21670818.0	7706
2015-05-14				61.83	5.5	9.76	67211.0	4155849.25	3032
2015-05-13				56.33	5.0	9.74	22785.0	1283555.0	1202
2015-05-12				51.33	51.33	0.0	16622.0	853237.0	957
