# Supplementary material for: Effective short-term forecasts of Saudi stock price trends using technical indicators and large-scale multivariate time series
Source: PeerJ Comput Sci. 2023 Jan 6;9:e1205. doi: 10.7717/peerj-cs.1205 (PMC10280263; doi:10.7717/peerj-cs.1205)
Supplement: Supplemental Information 3 [file peerj-cs-09-1205-s003.zip › TASI Dataset 2021/SAUDI KAYAN_2350.csv]

date	open	high	low	close	change	change_percent	volume_traded	value_traded_SAR	number_trades
2020-03-19	7.07	7.38	7.06	7.1	0.0	0.0	12541053.0	90306366.44	4129
2020-03-18	7.03	7.19	7.03	7.1	0.0	0.0	7338726.0	52182982.65	3199
2020-03-17	7.08	7.32	7.08	7.1	0.01	0.14	8447846.0	60654455.84	3629
2020-03-16	8.0	8.0	7.09	7.09	-0.23	-3.14	9179836.0	68190208.03	4833
2020-03-15	7.76	7.77	7.25	7.32	-0.18	-2.4	5737980.0	42613500.39	2492
2020-03-12	7.14	7.63	7.14	7.5	-0.19	-2.47	6343142.0	46882143.31	2875
2020-03-11	7.81	8.18	7.58	7.69	-0.09	-1.16	8447292.0	66037292.44	3877
2020-03-10	7.3	7.78	7.16	7.78	0.7	9.89	14281940.0	106000874.69	4994
2020-03-09	7.08	7.38	7.08	7.08	-0.78	-9.92	5029983.0	35785216.38	2640
2020-03-08	8.11	8.2	7.84	7.86	-0.85	-9.76	6685479.0	53398838.61	3652
2020-03-05	8.78	8.82	8.7	8.71	-0.01	-0.11	1976027.0	17263696.81	1266
2020-03-04	8.74	8.8	8.65	8.72	-0.04	-0.46	3806447.0	33272308.9	1716
2020-03-03	8.78	8.8	8.68	8.76	0.23	2.7	2724069.0	23803999.77	1695
2020-03-02	8.6	8.82	8.53	8.53	0.03	0.35	4524767.0	39377263.11	3355
2020-03-01	8.64	8.65	8.48	8.5	-0.36	-4.06	4200454.0	35849588.29	2603
2020-02-27	8.8	8.86	8.66	8.86	-0.02	-0.23	4979877.0	43599269.64	3339
2020-02-26	8.9	8.96	8.8	8.88	-0.07	-0.78	4089400.0	36331584.01	2810
2020-02-25	8.94	9.02	8.86	8.95	-0.05	-0.56	3110264.0	27860356.97	2240
2020-02-24	9.2	9.2	8.96	9.0	-0.26	-2.81	4896657.0	44253730.01	2947
2020-02-23	9.43	9.44	9.21	9.26	-0.16	-1.7	3637159.0	33786431.81	2005
2020-02-20	9.31	9.47	9.3	9.42	0.13	1.4	3863750.0	36323518.68	2183
2020-02-19	9.03	9.29	9.03	9.29	0.28	3.11	3260290.0	29930526.59	2297
2020-02-18	9.04	9.04	8.98	9.01	0.01	0.11	1266127.0	11400196.72	1143
2020-02-17	8.95	9.05	8.9	9.0	0.15	1.69	2763180.0	24868425.94	2151
2020-02-16	9.1	9.12	8.82	8.85	-0.27	-2.96	5606206.0	50113868.24	3154
2020-02-13	9.35	9.35	9.09	9.12	-0.23	-2.46	4301676.0	39550318.0	2535
2020-02-12	9.41	9.5	9.28	9.35	-0.06	-0.64	4209074.0	39463739.51	2184
2020-02-11	9.58	9.58	9.41	9.41	-0.17	-1.77	1954476.0	18523893.04	1746
2020-02-10	9.52	9.58	9.49	9.58	0.08	0.84	2263354.0	21553996.77	1568
2020-02-09	9.63	9.66	9.41	9.5	-0.14	-1.45	2915353.0	27734349.01	2083
2020-02-06	9.74	9.76	9.61	9.64	-0.06	-0.62	2813723.0	27245425.75	1656
2020-02-05	9.76	9.78	9.65	9.7	-0.03	-0.31	2773299.0	26900703.62	1798
2020-02-04	9.72	9.8	9.7	9.73	0.05	0.52	3302060.0	31918483.61	1904
2020-02-03	9.77	9.82	9.68	9.68	-0.09	-0.92	3687183.0	35865173.48	2337
2020-02-02	9.92	9.92	9.76	9.77	-0.18	-1.81	4103472.0	40341906.07	2720
2020-01-30	10.04	10.04	9.95	9.95	-0.11	-1.09	5830589.0	58272183.07	2534
2020-01-29	10.06	10.12	10.04	10.06	-0.02	-0.2	2069820.0	20851019.14	1084
2020-01-28	10.04	10.16	10.02	10.08	0.02	0.2	2579315.0	26000495.46	1493
2020-01-27	10.14	10.16	10.02	10.06	-0.1	-0.98	5560047.0	56133237.64	2275
2020-01-26	10.1	10.26	10.1	10.16	-0.46	-4.33	8918217.0	90853332.44	3175
2020-01-23	10.72	10.74	10.56	10.62	-0.14	-1.3	5698175.0	60490084.84	2140
2020-01-22	10.8	10.86	10.74	10.76	-0.02	-0.19	3002412.0	32406125.5	1269
2020-01-21	10.8	10.82	10.76	10.78	-0.04	-0.37	2065039.0	22275629.72	1062
2020-01-20	10.84	10.88	10.78	10.82	0.0	0.0	3003477.0	32513244.46	1575
2020-01-19	10.96	10.98	10.82	10.82	-0.1	-0.92	2631056.0	28656671.46	1668
2020-01-16	10.94	11.04	10.86	10.92	-0.02	-0.18	4124017.0	45036089.06	2052
2020-01-15	11.16	11.3	10.94	10.94	-0.22	-1.97	7068293.0	78474793.76	2814
2020-01-14	11.22	11.3	11.14	11.16	-0.06	-0.53	6368376.0	71405609.94	2296
2020-01-13	11.04	11.24	11.02	11.22	0.18	1.63	6935479.0	77495750.14	2366
2020-01-12	10.94	11.04	10.88	11.04	0.16	1.47	6135783.0	67242244.18	1891
2020-01-09	10.84	10.9	10.72	10.88	0.32	3.03	8418465.0	91019707.34	2390
2020-01-08	10.5	10.62	10.38	10.56	-0.1	-0.94	7048772.0	74118529.22	2355
2020-01-07	10.8	10.94	10.64	10.66	-0.08	-0.74	4141184.0	44730751.4	2084
2020-01-06	10.86	10.9	10.7	10.74	-0.1	-0.92	5250234.0	56597475.06	2317
2020-01-05	11.0	11.06	10.82	10.84	-0.32	-2.87	6809173.0	74614275.28	2780
2020-01-02	11.12	11.2	11.02	11.16	0.02	0.18	5227188.0	58250348.42	1689
2020-01-01	11.1	11.24	11.1	11.14	0.04	0.36	6099528.0	68071313.62	2119
2019-12-31	10.98	11.12	10.96	11.1	0.1	0.91	4970951.0	54907866.86	2044
2019-12-30	11.12	11.18	11.0	11.0	-0.08	-0.72	6334956.0	70249104.42	2403
2019-12-29	11.0	11.14	10.98	11.08	0.12	1.09	11549478.0	127624018.5	3170
2019-12-26	10.7	11.0	10.62	10.96	0.26	2.43	10070740.0	108675850.18	2949
2019-12-25	10.76	10.8	10.66	10.7	-0.08	-0.74	6117145.0	65483143.3	2096
2019-12-24	10.84	10.86	10.72	10.78	0.02	0.19	9388753.0	101175163.78	3178
2019-12-23	10.44	10.76	10.42	10.76	0.34	3.26	14183007.0	150279542.52	4230
2019-12-22	10.34	10.46	10.3	10.42	0.12	1.17	5483330.0	56962896.26	1733
2019-12-19	10.46	10.5	10.3	10.3	-0.14	-1.34	7510729.0	77724906.56	2247
2019-12-18	10.28	10.48	10.24	10.44	0.22	2.15	8925786.0	92208236.36	2521
2019-12-17	10.22	10.34	10.22	10.22	0.04	0.39	8643986.0	88850312.94	2607
2019-12-16	10.08	10.24	10.02	10.18	0.12	1.19	7062120.0	71794707.6	2465
2019-12-15	10.08	10.08	9.99	10.06	0.06	0.6	2800429.0	28071896.78	1272
2019-12-12	10.18	10.2	10.0	10.0	-0.22	-2.15	5593235.0	56270716.2	2189
2019-12-11	10.12	10.24	10.12	10.22	0.14	1.39	4179991.0	42538100.38	1600
2019-12-10	10.2	10.22	10.08	10.08	-0.16	-1.56	4451302.0	45152342.66	1431
2019-12-09	10.28	10.36	10.2	10.24	0.02	0.2	6450382.0	66031691.12	2099
2019-12-08	10.04	10.24	10.04	10.22	0.22	2.2	4714523.0	47860618.48	2051
2019-12-05	10.02	10.04	9.96	10.0	-0.04	-0.4	1568158.0	15669017.51	872
2019-12-04	10.0	10.04	9.92	10.04	0.04	0.4	2266943.0	22606905.16	1034
2019-12-03	10.0	10.04	9.95	10.0	0.0	0.0	2737868.0	27307238.1	2102
2019-12-02	10.04	10.06	9.95	10.0	-0.04	-0.4	2967682.0	29630325.12	1425
2019-12-01	10.06	10.1	10.02	10.04	-0.04	-0.4	2219541.0	22325904.4	1094
2019-11-28	9.9	10.08	9.9	10.08	0.2	2.02	3398288.0	33665991.71	1794
2019-11-27	10.02	10.04	9.85	9.88	-0.07	-0.7	5003980.0	49879255.25	2194
2019-11-26	10.1	10.14	9.95	9.95	-0.17	-1.68	4930248.0	49447254.83	1789
2019-11-25	10.16	10.18	10.1	10.12	-0.04	-0.39	3742003.0	37761963.96	1651
2019-11-24	10.3	10.32	10.16	10.16	-0.18	-1.74	3228013.0	33033552.5	1285
2019-11-21	10.32	10.46	10.26	10.34	0.04	0.39	5558522.0	57491355.8	1722
2019-11-20	10.38	10.4	10.28	10.3	-0.08	-0.77	3620103.0	37288546.98	1265
2019-11-19	10.32	10.4	10.28	10.38	0.04	0.39	5099195.0	52696496.34	1582
2019-11-18	10.28	10.42	10.28	10.34	0.04	0.39	5301590.0	54871545.18	1637
2019-11-17	10.28	10.32	10.22	10.3	0.1	0.98	3989652.0	40926006.08	1349
2019-11-14	10.32	10.4	10.2	10.2	-0.14	-1.35	4184334.0	43011883.82	1498
2019-11-13	10.54	10.62	10.3	10.34	-0.24	-2.27	4030353.0	42186773.2	1593
2019-11-12	10.5	10.64	10.5	10.58	0.04	0.38	4662920.0	49293460.82	1816
2019-11-11	10.58	10.62	10.46	10.54	0.0	0.0	3264548.0	34406311.72	1335
2019-11-10	10.44	10.6	10.44	10.54	0.14	1.35	6714075.0	70741257.6	1982
2019-11-07	10.18	10.54	10.18	10.4	0.22	2.16	9957089.0	103638170.02	2767
2019-11-06	10.2	10.34	10.18	10.18	-0.04	-0.39	3891220.0	39864127.78	2036
2019-11-05	10.16	10.24	10.12	10.22	0.06	0.59	2786991.0	28398983.64	1668
2019-11-04	10.16	10.22	10.1	10.16	0.0	0.0	1953717.0	19836143.72	1037
2019-11-03	10.1	10.2	10.04	10.16	-0.06	-0.59	3321359.0	33689113.22	1282
2019-10-31	10.36	10.36	10.22	10.22	-0.14	-1.35	3889329.0	39967762.1	1426
2019-10-30	10.26	10.4	10.22	10.36	0.1	0.97	4099211.0	42257466.54	1583
2019-10-29	10.4	10.4	10.1	10.26	-0.18	-1.72	7499764.0	76998563.22	3030
2019-10-28	10.6	10.68	10.44	10.44	-0.14	-1.32	10606360.0	112128679.04	3638
2019-10-27	10.12	10.64	10.08	10.58	0.4	3.93	12688272.0	131965312.5	3313
2019-10-24	10.14	10.22	10.08	10.18	0.06	0.59	4801995.0	48743326.9	1868
2019-10-23	10.12	10.16	10.04	10.12	0.04	0.4	4664122.0	47134456.3	1668
2019-10-22	10.08	10.12	10.02	10.08	0.02	0.2	2673463.0	26939542.34	1481
2019-10-21	10.2	10.3	10.02	10.06	0.0	0.0	8650651.0	87716430.2	2597
2019-10-20	9.98	10.06	9.97	10.06	0.16	1.62	3992873.0	39959741.85	1489
2019-10-17	9.93	9.97	9.84	9.9	-0.01	-0.1	4196686.0	41541258.32	2274
2019-10-16	9.96	9.98	9.77	9.91	-0.03	-0.3	2839536.0	28069086.65	1824
2019-10-15	10.1	10.18	9.92	9.94	-0.22	-2.17	4477839.0	44813011.44	2005
2019-10-14	9.94	10.3	9.9	10.16	0.21	2.11	8027299.0	81134247.25	3207
2019-10-13	9.7	10.08	9.7	9.95	0.26	2.68	4982732.0	49486653.24	2184
2019-10-10	9.8	9.84	9.63	9.69	-0.11	-1.12	2859970.0	27756038.56	1737
2019-10-09	9.96	9.96	9.8	9.8	-0.18	-1.8	3437304.0	34005500.89	1638
2019-10-08	10.0	10.02	9.89	9.98	-0.02	-0.2	2723538.0	27061962.24	1584
2019-10-07	10.1	10.16	10.0	10.0	-0.08	-0.79	3145114.0	31683075.76	1264
2019-10-06	10.1	10.12	10.04	10.08	0.08	0.8	1613258.0	16255817.32	847
2019-10-03	10.0	10.02	9.86	10.0	-0.04	-0.4	2355575.0	23503097.93	1441
2019-10-02	10.12	10.14	10.02	10.04	-0.12	-1.18	2783536.0	28024819.64	1509
2019-10-01	10.28	10.28	10.16	10.16	-0.04	-0.39	2192005.0	22384349.22	1273
2019-09-30	10.32	10.4	10.2	10.2	-0.1	-0.97	4611196.0	47477250.36	1402
2019-09-29	10.32	10.4	10.3	10.3	-0.02	-0.19	1570162.0	16256450.18	653
2019-09-26	10.34	10.48	10.3	10.32	-0.04	-0.39	2854260.0	29648042.72	1176
2019-09-25	10.34	10.44	10.28	10.36	0.02	0.19	3701384.0	38264337.72	1710
2019-09-24	10.14	10.34	10.14	10.34	0.16	1.57	3279475.0	33570603.7	1575
2019-09-22	10.1	10.2	10.0	10.18	0.08	0.79	3174275.0	32193333.4	1112
2019-09-19	10.0	10.12	9.97	10.1	0.1	1.0	13607158.0	137033735.61	2299
2019-09-18	10.1	10.16	9.97	10.0	0.0	0.0	5616194.0	56306923.66	2309
2019-09-17	10.02	10.08	9.91	10.0	-0.06	-0.6	3464359.0	34654324.57	1578
2019-09-16	10.16	10.2	9.9	10.06	-0.08	-0.79	6864565.0	68932412.21	2779
2019-09-15	9.98	10.18	9.98	10.14	-0.28	-2.69	7945206.0	80130913.12	2663
2019-09-12	10.46	10.54	10.38	10.42	-0.06	-0.57	2383087.0	24932428.46	1304
2019-09-11	10.5	10.5	10.32	10.48	-0.08	-0.76	3059863.0	31835599.44	1626
2019-09-10	10.64	10.64	10.5	10.56	-0.08	-0.75	2218400.0	23416069.8	1436
2019-09-09	10.66	10.66	10.54	10.64	-0.02	-0.19	2328231.0	24667879.66	1090
2019-09-08	10.7	10.74	10.64	10.66	-0.06	-0.56	1332052.0	14237822.02	796
2019-09-05	10.76	10.8	10.62	10.72	0.02	0.19	3670854.0	39280898.44	1687
2019-09-04	10.46	10.7	10.46	10.7	0.18	1.71	5362538.0	56626781.24	2327
2019-09-03	10.54	10.56	10.44	10.52	-0.04	-0.38	1824326.0	19158669.7	1443
2019-09-02	10.46	10.58	10.42	10.56	0.12	1.15	1855697.0	19520847.88	1302
2019-09-01	10.58	10.58	10.36	10.44	-0.06	-0.57	2290274.0	24009120.52	1460
2019-08-29	10.8	10.8	10.5	10.5	-0.28	-2.6	5678109.0	60503333.94	2449
2019-08-28	10.74	10.8	10.52	10.78	-0.18	-1.64	7637937.0	81621107.52	3087
2019-08-27	10.48	10.96	10.24	10.96	0.56	5.38	36513771.0	393233466.22	7208
2019-08-26	10.36	10.44	10.18	10.4	0.08	0.78	5363816.0	55422806.66	2410
2019-08-25	10.62	10.62	10.28	10.32	-0.42	-3.91	6848366.0	71422245.72	2509
2019-08-22	10.84	10.84	10.56	10.74	-0.1	-0.92	7065169.0	75239501.8	2966
2019-08-21	11.0	11.0	10.78	10.84	-0.16	-1.45	5029096.0	54480233.36	2630
2019-08-20	11.16	11.2	10.98	11.0	-0.16	-1.43	5582379.0	61824006.22	2830
2019-08-19	11.16	11.24	11.16	11.16	0.02	0.18	3738146.0	41840773.16	3296
2019-08-18	11.18	11.26	11.12	11.14	-0.06	-0.54	4032061.0	45060910.56	1708
2019-08-08	11.2	11.32	11.2	11.2	-0.02	-0.18	3368023.0	37942029.16	1021
2019-08-07	11.18	11.3	11.14	11.22	0.04	0.36	3058771.0	34464111.82	1136
2019-08-06	11.12	11.18	11.0	11.18	-0.02	-0.18	2671022.0	29666934.98	2152
2019-08-05	11.18	11.26	11.16	11.2	0.0	0.0	2770331.0	31047708.66	2262
2019-08-04	11.26	11.26	11.16	11.2	-0.1	-0.88	2573126.0	28848321.08	1143
2019-08-01	11.32	11.36	11.24	11.3	0.0	0.0	1873243.0	21156840.68	1920
2019-07-31	11.3	11.4	11.28	11.3	0.0	0.0	2016389.0	22847516.88	1524
2019-07-30	11.26	11.34	11.24	11.3	0.04	0.36	1778738.0	20087738.08	1095
2019-07-29	11.46	11.46	11.2	11.26	-0.22	-1.92	4413978.0	49986165.36	2685
2019-07-28	11.4	11.54	11.34	11.48	0.02	0.17	2425050.0	27796971.08	1209
2019-07-25	11.16	11.46	11.14	11.46	0.3	2.69	5725489.0	64894090.02	2039
2019-07-24	11.18	11.24	11.0	11.16	-0.04	-0.36	5266675.0	58497621.52	2270
2019-07-23	11.32	11.34	11.2	11.2	-0.18	-1.58	4262428.0	47963680.36	1991
2019-07-22	11.32	11.46	11.26	11.38	-0.16	-1.39	6361999.0	72269553.56	2435
2019-07-21	11.7	11.7	11.44	11.54	-0.26	-2.2	4572525.0	52673665.48	2063
2019-07-18	11.9	11.92	11.74	11.8	-0.1	-0.84	4835629.0	57283875.46	1681
2019-07-17	11.74	11.92	11.72	11.9	0.2	1.71	5097137.0	60144701.18	1817
2019-07-16	11.62	11.74	11.62	11.7	0.08	0.69	4904561.0	57332043.0	1767
2019-07-15	11.56	11.62	11.48	11.62	0.06	0.52	3408224.0	39358566.54	1408
2019-07-14	11.48	11.66	11.46	11.56	0.14	1.23	5109389.0	59144284.8	1963
2019-07-11	11.32	11.5	11.32	11.42	0.12	1.06	5307562.0	60558477.18	2195
2019-07-10	11.32	11.42	11.24	11.3	-0.02	-0.18	7103416.0	80537840.62	2542
2019-07-09	11.46	11.46	11.28	11.32	-0.16	-1.39	7196250.0	81536207.4	3202
2019-07-08	11.74	11.76	11.46	11.48	-0.28	-2.38	8927423.0	102895973.96	3481
2019-07-07	11.96	11.96	11.74	11.76	-0.16	-1.34	2800270.0	33112008.7	1621
2019-07-04	11.9	11.92	11.84	11.92	0.0	0.0	2540213.0	30200353.78	1135
2019-07-03	11.98	11.98	11.82	11.92	-0.04	-0.33	2963176.0	35286106.48	1744
2019-07-02	12.18	12.2	11.94	11.96	-0.24	-1.97	7356208.0	88561864.72	3235
2019-07-01	12.24	12.26	12.14	12.2	-0.04	-0.33	3541484.0	43228343.52	1640
2019-06-30	12.26	12.38	12.24	12.24	0.02	0.16	4541679.0	55848486.64	1539
2019-06-27	12.18	12.32	12.14	12.22	0.02	0.16	4233943.0	51776399.8	1980
2019-06-26	12.3	12.34	12.18	12.2	-0.06	-0.49	7053204.0	86515519.66	2557
2019-06-25	12.2	12.28	12.12	12.26	0.1	0.82	6549282.0	79951177.76	1719
2019-06-24	12.3	12.38	12.08	12.16	-0.14	-1.14	5446243.0	66590271.54	2180
2019-06-23	12.42	12.56	12.3	12.3	-0.22	-1.76	4765990.0	59210333.44	1859
2019-06-20	12.52	12.8	12.32	12.52	-0.02	-0.16	16050744.0	200918336.8	3890
2019-06-19	12.8	12.9	12.54	12.54	-0.2	-1.57	11206275.0	142858723.64	2931
2019-06-18	12.56	12.86	12.42	12.74	0.2	1.59	12473182.0	157756111.9	3686
2019-06-17	12.38	12.6	12.32	12.54	0.2	1.62	10229630.0	127406279.26	3033
2019-06-16	12.18	12.38	12.12	12.34	0.26	2.15	8417489.0	102963783.76	2477
2019-06-13	12.38	12.62	12.08	12.08	-0.24	-1.95	22537616.0	279075813.96	6567
2019-06-12	12.1	12.32	12.0	12.32	0.22	1.82	8834945.0	107273305.28	2849
2019-06-11	11.92	12.1	11.88	12.1	0.14	1.17	7794555.0	93669151.08	2419
2019-06-10	11.84	12.04	11.84	11.96	0.12	1.01	6836878.0	81617863.12	2183
2019-06-09	11.84	11.9	11.74	11.84	0.12	1.02	5400870.0	63899133.02	1612
2019-05-30	11.7	11.78	11.64	11.72	-0.02	-0.17	4897152.0	57238045.56	1648
2019-05-29	12.0	12.1	11.62	11.74	-0.44	-3.61	8930826.0	104743790.4	2969
2019-05-28	11.46	12.18	11.44	12.18	0.74	6.47	35653562.0	427705020.76	5313
2019-05-27	11.46	11.58	11.18	11.44	0.0	0.0	4459867.0	50745453.54	2123
2019-05-26	11.84	11.88	11.38	11.44	-0.38	-3.21	4703407.0	54227376.48	2692
2019-05-23	12.02	12.02	11.74	11.82	-0.2	-1.66	5973586.0	70708981.8	2717
2019-05-22	11.84	12.14	11.8	12.02	0.16	1.35	7404472.0	88548281.34	2705
2019-05-21	11.68	11.86	11.6	11.86	0.2	1.72	3643749.0	42814072.16	1496
2019-05-20	11.9	11.94	11.44	11.66	-0.24	-2.02	5284345.0	61467822.6	2139
2019-05-19	12.14	12.24	11.9	11.9	-0.28	-2.3	2939106.0	35446355.14	1369
2019-05-16	12.1	12.22	12.1	12.18	0.04	0.33	3434683.0	41788042.84	1526
2019-05-15	12.0	12.24	12.0	12.14	0.22	1.85	6552912.0	79728292.78	1937
2019-05-14	12.0	12.2	11.5	11.92	-0.1	-0.83	8204151.0	98413678.68	2584
2019-05-13	12.3	12.32	12.0	12.02	-0.32	-2.59	7333306.0	89149326.04	2405
2019-05-12	12.46	12.46	12.22	12.34	-0.12	-0.96	3968832.0	48839156.62	1656
2019-05-09	12.5	12.62	12.36	12.46	-0.08	-0.64	4847691.0	60393036.94	2152
2019-05-08	12.6	12.6	12.48	12.54	-0.06	-0.48	3697690.0	46343739.46	1369
2019-05-07	12.56	12.64	12.48	12.6	0.06	0.48	3058893.0	38395804.62	1437
2019-05-06	12.52	12.78	12.32	12.54	-0.24	-1.88	10376042.0	129743090.38	2933
2019-05-05	13.08	13.08	12.76	12.78	-0.3	-2.29	7833064.0	101163536.74	2666
2019-05-02	13.08	13.14	13.06	13.08	-0.04	-0.3	4362753.0	57133593.88	1713
2019-05-01	13.14	13.14	13.06	13.12	-0.04	-0.3	4192080.0	54932126.7	1793
2019-04-30	13.16	13.24	13.08	13.16	0.0	0.0	9382862.0	123611839.52	2624
2019-04-29	13.32	13.32	13.06	13.16	-0.14	-1.05	6883736.0	90810202.54	2659
2019-04-28	13.3	13.44	13.24	13.3	0.0	0.0	8020962.0	106759394.74	2129
2019-04-25	13.32	13.34	13.24	13.3	-0.04	-0.3	4379717.0	58224943.08	1745
2019-04-24	13.36	13.36	13.24	13.34	-0.02	-0.15	6851437.0	91074120.16	2301
2019-04-23	13.34	13.5	13.32	13.36	-0.04	-0.3	6942419.0	93143509.3	2701
2019-04-22	13.7	13.78	13.18	13.4	-0.76	-5.37	33575968.0	451247453.32	9002
2019-04-21	14.12	14.2	14.12	14.16	0.04	0.28	3839182.0	54328543.88	1252
2019-04-18	14.22	14.22	14.12	14.12	-0.12	-0.84	3402976.0	48188618.62	1453
2019-04-17	14.26	14.28	14.12	14.24	-0.02	-0.14	8085437.0	114909004.94	2531
2019-04-16	14.32	14.32	14.26	14.26	-0.06	-0.42	4105302.0	58633319.62	1482
2019-04-15	14.3	14.36	14.26	14.32	0.0	0.0	4829247.0	69090160.44	1765
2019-04-14	14.2	14.32	14.2	14.32	0.08	0.56	4033049.0	57409783.32	1470
2019-04-11	14.28	14.32	14.22	14.24	0.0	0.0	7688849.0	109765693.74	2031
2019-04-10	14.24	14.24	14.18	14.24	-0.02	-0.14	4139156.0	58807717.88	1743
2019-04-09	14.38	14.38	14.22	14.26	-0.1	-0.7	5769868.0	82461889.26	1986
2019-04-08	14.16	14.38	14.1	14.36	0.2	1.41	7606598.0	108220038.34	2649
2019-04-07	14.38	14.4	14.14	14.16	-0.18	-1.26	6420987.0	91401216.06	2547
2019-04-04	14.32	14.44	14.24	14.34	0.04	0.28	7451427.0	106725721.46	2739
2019-04-03	14.24	14.5	14.22	14.3	0.08	0.56	14963355.0	215377168.68	4668
2019-04-02	14.06	14.22	14.0	14.22	0.18	1.28	10179601.0	143637536.02	3155
2019-04-01	14.04	14.12	14.0	14.04	-0.02	-0.14	5425886.0	76236687.52	1969
2019-03-31	14.08	14.12	14.02	14.06	-0.02	-0.14	4537475.0	63795280.06	1648
2019-03-28	14.24	14.38	14.04	14.08	-0.06	-0.42	11856434.0	168210693.82	3907
2019-03-27	14.16	14.2	14.04	14.14	0.0	0.0	6760617.0	95401049.2	2180
2019-03-26	14.16	14.32	14.12	14.14	0.0	0.0	9020059.0	128143404.22	2333
2019-03-25	14.0	14.2	13.86	14.14	0.12	0.86	10960334.0	153671849.38	3883
2019-03-24	14.66	14.68	13.96	14.02	-0.68	-4.63	14901905.0	212868688.06	4192
2019-03-21	14.5	14.7	14.42	14.7	0.18	1.24	5343925.0	78004557.94	1994
2019-03-20	14.68	14.68	14.48	14.52	-0.16	-1.09	4913104.0	71518364.3	2097
2019-03-19	14.66	14.92	14.62	14.68	0.06	0.41	11731866.0	172934856.94	3696
2019-03-18	14.28	14.64	14.26	14.62	0.38	2.67	16745018.0	241993263.14	4362
2019-03-17	14.0	14.28	14.0	14.24	0.16	1.14	9610309.0	135835665.56	2573
2019-03-14	14.1	14.14	13.96	14.08	0.08	0.57	11859841.0	166661946.72	2873
2019-03-13	13.74	14.02	13.74	14.0	0.3	2.19	9992156.0	138909773.22	2940
2019-03-12	13.78	13.78	13.64	13.7	-0.02	-0.15	2954977.0	40475604.6	1295
2019-03-11	13.76	13.78	13.66	13.72	0.02	0.15	2949867.0	40425880.94	1482
2019-03-10	13.78	13.96	13.7	13.7	-0.16	-1.15	5911945.0	81599429.78	2222
2019-03-07	13.92	13.92	13.7	13.86	-0.08	-0.57	5299246.0	73209418.08	2083
2019-03-06	14.0	14.04	13.94	13.94	-0.1	-0.71	3502353.0	48964695.04	1272
2019-03-05	14.06	14.08	13.92	14.04	-0.04	-0.28	5980888.0	83754844.12	1860
2019-03-04	14.0	14.08	13.96	14.08	0.08	0.57	5909138.0	82827083.72	1561
2019-03-03	14.14	14.18	13.98	14.0	-0.14	-0.99	7121060.0	100202482.84	2268
2019-02-28	13.76	14.16	13.66	14.14	0.38	2.76	12296519.0	171329142.16	3186
2019-02-27	13.68	13.82	13.54	13.76	0.12	0.88	4457421.0	60915119.44	1523
2019-02-26	13.58	13.66	13.46	13.64	0.02	0.15	4944176.0	66997447.82	1847
2019-02-25	13.82	13.82	13.56	13.62	-0.18	-1.3	6131560.0	83616840.64	1910
2019-02-24	13.72	13.92	13.7	13.8	0.14	1.02	7328235.0	101230087.4	2793
2019-02-21	13.54	13.66	13.52	13.66	0.18	1.34	2742246.0	37263247.68	998
2019-02-20	13.56	13.62	13.48	13.48	-0.1	-0.74	2690174.0	36408168.88	1161
2019-02-19	13.5	13.6	13.48	13.58	0.06	0.44	4291557.0	58048255.32	1383
2019-02-18	13.72	13.8	13.5	13.52	-0.2	-1.46	8353792.0	113920243.9	2446
2019-02-17	13.84	13.88	13.7	13.72	-0.04	-0.29	4943188.0	68205012.04	1447
2019-02-14	13.8	13.84	13.66	13.76	-0.04	-0.29	4049935.0	55720004.1	1788
2019-02-13	13.76	13.88	13.74	13.8	0.1	0.73	4461820.0	61559344.1	1690
2019-02-12	13.92	13.92	13.58	13.7	-0.22	-1.58	11592795.0	158859076.28	3646
2019-02-11	14.02	14.02	13.9	13.92	-0.1	-0.71	3814007.0	53174391.2	1216
2019-02-10	14.0	14.02	13.94	14.02	0.04	0.29	3399001.0	47467136.78	1061
2019-02-07	14.06	14.14	13.98	13.98	-0.06	-0.43	3284428.0	46096382.86	1103
2019-02-06	14.16	14.26	14.04	14.04	-0.12	-0.85	6071756.0	86019492.66	1578
2019-02-05	14.02	14.2	14.0	14.16	0.1	0.71	6040080.0	85254898.52	1890
2019-02-04	14.0	14.16	13.98	14.06	0.04	0.29	5617402.0	78869153.46	1809
2019-02-03	14.1	14.16	13.9	14.02	0.08	0.57	6921236.0	97031385.74	1905
2019-01-31	13.98	14.3	13.94	13.94	0.02	0.14	13630753.0	192497850.8	4223
2019-01-30	13.44	13.94	13.44	13.92	0.48	3.57	9486096.0	129633767.1	2888
2019-01-29	13.36	13.46	13.34	13.44	0.06	0.45	5059477.0	67838003.48	1578
2019-01-28	13.4	13.48	13.34	13.38	-0.04	-0.3	5885266.0	78858850.08	2053
2019-01-27	13.24	13.52	13.22	13.42	0.12	0.9	7808346.0	104794604.12	2813
2019-01-24	13.42	13.42	13.3	13.3	-0.1	-0.75	4626085.0	61719020.92	1967
2019-01-23	13.4	13.62	13.36	13.4	0.0	0.0	9413936.0	126610331.3	3041
2019-01-22	13.44	13.46	13.32	13.4	-0.02	-0.15	5424199.0	72597862.28	2619
2019-01-21	13.5	13.6	12.94	13.42	-0.76	-5.36	33305663.0	442274834.38	10218
2019-01-20	14.12	14.22	13.98	14.18	0.1	0.71	12936487.0	182658175.0	2826
2019-01-17	13.98	14.2	13.98	14.08	0.1	0.72	9727202.0	137085533.8	2364
2019-01-16	14.0	14.04	13.92	13.98	0.02	0.14	6047674.0	84580398.38	1801
2019-01-15	14.02	14.06	13.94	13.96	-0.06	-0.43	8643325.0	120936270.22	2273
2019-01-14	14.08	14.18	13.98	14.02	-0.06	-0.43	5963945.0	83772461.72	1907
2019-01-13	14.32	14.32	13.96	14.08	-0.22	-1.54	8218302.0	116160262.44	2217
2019-01-10	14.28	14.38	14.22	14.3	0.04	0.28	5995437.0	85744299.86	1936
2019-01-09	14.2	14.32	14.1	14.26	0.14	0.99	6849691.0	97389326.32	2047
2019-01-08	14.08	14.28	14.02	14.12	0.06	0.43	5548419.0	78406371.14	2366
2019-01-07	13.7	14.12	13.7	14.06	0.36	2.63	10267713.0	143868154.76	3756
2019-01-06	13.5	13.78	13.5	13.7	0.36	2.7	10424656.0	142430519.18	3244
2019-01-03	13.18	13.34	13.16	13.34	0.18	1.37	2599149.0	34407308.1	1216
2019-01-02	13.22	13.22	13.12	13.16	-0.08	-0.6	2492070.0	32817555.94	1411
2019-01-01	13.28	13.28	13.18	13.24	0.04	0.3	1463598.0	19365086.46	706
2018-12-31	13.4	13.42	13.2	13.2	-0.14	-1.05	2969032.0	39469455.14	1445
2018-12-30	13.44	13.44	13.28	13.34	0.1	0.76	1614046.0	21523603.34	982
2018-12-27	13.52	13.6	13.2	13.24	0.26	2.0	5229095.0	69863741.04	2455
2018-12-26	12.94	13.04	12.86	12.98	0.08	0.62	3279176.0	42478945.9	1208
2018-12-25	13.1	13.18	12.9	12.9	-0.44	-3.3	7516770.0	97575306.02	2611
2018-12-24	13.4	13.5	13.34	13.34	-0.04	-0.3	2562418.0	34368539.64	1188
2018-12-23	13.2	13.38	13.1	13.38	-0.12	-0.89	4936310.0	65191029.66	1877
2018-12-20	13.9	13.9	13.42	13.5	-0.42	-3.02	6185108.0	84518853.48	2539
2018-12-19	13.96	13.96	13.84	13.92	-0.12	-0.85	3853076.0	53546907.16	1876
2018-12-18	14.0	14.08	13.92	14.04	-0.06	-0.43	6060065.0	84835336.48	1715
2018-12-17	14.04	14.16	14.02	14.1	0.06	0.43	3944086.0	55588016.42	1475
2018-12-16	14.08	14.12	13.98	14.04	-0.12	-0.85	4961295.0	69616987.32	1459
2018-12-13	14.2	14.28	14.12	14.16	-0.04	-0.28	2833410.0	40207888.68	1074
2018-12-12	14.14	14.3	14.14	14.2	0.1	0.71	5585018.0	79466421.14	1818
2018-12-11	13.94	14.14	13.86	14.1	0.18	1.29	3267397.0	45812709.02	1399
2018-12-10	14.06	14.08	13.86	13.92	-0.14	-1.0	4820048.0	67175590.82	1748
2018-12-09	14.04	14.14	13.98	14.06	0.04	0.29	3297648.0	46351602.96	1127
2018-12-06	14.0	14.1	13.88	14.02	-0.1	-0.71	6266135.0	87520775.58	1955
2018-12-05	14.0	14.14	13.84	14.12	-0.06	-0.42	6304071.0	88220598.72	1927
2018-12-04	14.4	14.4	14.16	14.18	-0.26	-1.8	6356955.0	90468456.06	2282
2018-12-03	14.42	14.6	14.4	14.44	0.18	1.26	6294768.0	91157787.82	1978
2018-12-02	13.92	14.3	13.92	14.26	0.36	2.59	5422143.0	76840534.12	1931
2018-11-29	13.98	14.08	13.74	13.9	-0.06	-0.43	4556299.0	63235468.46	1666
2018-11-28	13.64	14.08	13.64	13.96	0.34	2.5	6716855.0	93361561.78	2222
2018-11-27	13.36	13.62	13.3	13.62	0.3	2.25	7593686.0	102028122.16	2014
2018-11-26	13.32	13.5	13.28	13.32	0.04	0.3	5529308.0	73897687.64	2089
2018-11-25	13.6	13.6	13.24	13.28	-0.5	-3.63	8317988.0	111065555.86	2950
2018-11-22	13.76	13.86	13.7	13.78	0.06	0.44	6902187.0	95057069.8	1921
2018-11-21	13.92	13.96	13.5	13.72	-0.24	-1.72	9552500.0	130842335.6	3146
2018-11-20	13.96	14.1	13.94	13.96	-0.06	-0.43	3969849.0	55676026.82	1286
2018-11-19	13.84	14.14	13.84	14.02	0.2	1.45	5668950.0	79551495.8	1988
2018-11-18	14.26	14.28	13.82	13.82	-0.48	-3.36	9079041.0	126847964.74	2952
2018-11-15	14.5	14.5	14.24	14.3	-0.14	-0.97	4693895.0	67408283.12	1899
2018-11-14	14.5	14.5	14.36	14.44	-0.26	-1.77	7510536.0	108339454.98	2251
2018-11-13	14.64	14.74	14.54	14.7	-0.06	-0.41	6342809.0	92954137.72	2236
2018-11-12	14.7	14.9	14.68	14.76	0.2	1.37	4308254.0	63716098.34	1314
2018-11-11	14.68	14.68	14.48	14.56	-0.26	-1.75	7960665.0	116019975.66	1892
2018-11-08	14.92	15.0	14.78	14.82	-0.12	-0.8	5805617.0	86185817.72	1630
2018-11-07	14.96	14.98	14.76	14.94	0.02	0.13	5279462.0	78419546.9	1681
2018-11-06	15.0	15.04	14.88	14.92	0.0	0.0	5565115.0	83240771.46	1738
2018-11-05	15.04	15.18	14.92	14.92	-0.1	-0.67	7546361.0	113374068.9	2355
2018-11-04	15.38	15.4	15.02	15.02	-0.36	-2.34	7350376.0	111542907.2	2628
2018-11-01	15.46	15.74	15.34	15.38	-0.02	-0.13	9003566.0	139919466.56	2920
2018-10-31	14.72	15.4	14.68	15.4	0.76	5.19	18151556.0	273736713.8	4113
2018-10-30	14.9	14.9	14.62	14.64	-0.22	-1.48	6783578.0	99970608.4	2548
2018-10-29	14.64	15.02	14.64	14.86	0.28	1.92	13737021.0	204489218.66	3403
2018-10-28	14.5	14.8	14.46	14.58	0.24	1.67	10225165.0	149662381.7	2855
2018-10-25	14.3	14.72	14.18	14.34	0.06	0.42	24927478.0	361091576.94	5118
2018-10-24	14.5	14.6	14.1	14.28	-0.24	-1.65	13917439.0	199725294.36	4058
2018-10-23	14.28	14.98	14.1	14.52	0.32	2.25	19826360.0	289819014.64	4675
2018-10-22	14.92	15.02	13.82	14.2	-0.84	-5.59	38106647.0	547762758.06	9507
2018-10-21	14.7	15.2	14.7	15.04	-0.46	-2.97	18002586.0	270916350.12	3820
2018-10-18	15.52	15.84	15.5	15.5	-0.32	-2.02	7407695.0	115996041.88	2384
2018-10-17	16.08	16.2	15.62	15.82	-0.18	-1.13	19974751.0	311172943.4	4226
2018-10-16	15.42	16.0	14.7	16.0	0.14	0.88	38247999.0	593810350.18	6887
2018-10-15	15.38	15.92	15.32	15.86	0.76	5.03	18283612.0	285860773.94	4049
2018-10-14	15.72	15.74	14.68	15.1	-0.66	-4.19	25079892.0	381378586.7	5093
2018-10-11	15.6	15.92	15.46	15.76	-0.66	-4.02	19136544.0	301021027.82	5029
2018-10-10	16.66	16.8	16.42	16.42	-0.26	-1.56	8641911.0	143202196.42	2742
2018-10-09	17.06	17.26	16.6	16.68	-0.24	-1.42	11415137.0	194083117.04	3352
2018-10-08	16.42	16.98	16.34	16.92	0.28	1.68	15577033.0	258251547.88	4567
2018-10-07	17.42	17.42	16.48	16.64	-0.76	-4.37	23497572.0	397198515.48	5169
2018-10-04	17.36	17.52	17.34	17.4	-0.06	-0.34	6382240.0	111261858.48	1583
2018-10-03	17.4	17.6	17.2	17.46	0.04	0.23	11754187.0	205177203.08	2746
2018-10-02	17.0	17.56	16.9	17.42	0.42	2.47	20133764.0	346765225.5	5047
2018-10-01	16.92	17.0	16.78	17.0	0.12	0.71	9676124.0	163775552.32	2332
2018-09-30	16.4	16.9	16.24	16.88	0.42	2.55	11366616.0	188617040.68	2878
2018-09-27	16.8	16.84	16.42	16.46	-0.36	-2.14	11312777.0	187900776.06	2376
2018-09-26	17.0	17.08	16.74	16.82	-0.16	-0.94	7958670.0	134589323.06	1839
2018-09-25	16.82	17.0	16.76	16.98	0.34	2.04	9616555.0	162643627.0	2454
2018-09-20	16.5	16.7	16.3	16.64	0.14	0.85	8064567.0	133554544.3	2275
2018-09-19	16.2	16.96	16.18	16.5	0.32	1.98	13006525.0	216299367.78	3643
2018-09-18	16.32	16.32	16.0	16.18	-0.1	-0.61	10083831.0	162864801.0	2734
2018-09-17	14.94	16.32	14.72	16.28	1.22	8.1	20663862.0	320280508.66	5491
2018-09-16	16.4	16.4	14.86	15.06	-1.38	-8.39	22140344.0	345796653.16	5240
2018-09-13	16.52	16.52	16.12	16.44	-0.06	-0.36	7906420.0	129295817.88	1980
2018-09-12	16.84	16.86	16.42	16.5	-0.18	-1.08	5567948.0	92635494.5	1789
2018-09-11	16.78	16.78	16.54	16.68	-0.02	-0.12	4594605.0	76599502.7	1352
2018-09-10	16.82	17.06	16.6	16.7	-0.06	-0.36	9277456.0	156347110.8	2254
2018-09-09	16.9	16.9	16.4	16.76	-0.1	-0.59	7155032.0	119276431.22	1883
2018-09-06	17.0	17.08	16.4	16.86	-0.12	-0.71	13182410.0	221072522.72	3475
2018-09-05	17.72	17.72	16.4	16.98	-0.76	-4.28	17846721.0	305312166.26	4311
2018-09-04	17.6	17.84	17.56	17.74	0.14	0.8	3854247.0	68373620.42	1000
2018-09-03	17.7	17.82	17.58	17.6	-0.12	-0.68	4236014.0	74908799.44	1204
2018-09-02	17.8	17.82	17.38	17.72	-0.06	-0.34	8051255.0	141262057.72	1769
2018-08-30	18.0	18.06	17.72	17.78	-0.2	-1.11	7104175.0	127039888.24	1528
2018-08-29	18.22	18.22	17.96	17.98	-0.24	-1.32	5628318.0	101654824.1	1318
2018-08-28	18.26	18.32	18.18	18.22	-0.02	-0.11	2523021.0	46023161.04	814
2018-08-27	18.3	18.34	18.08	18.24	-0.04	-0.22	4960639.0	90374844.64	1304
2018-08-26	17.96	18.28	17.9	18.28	0.58	3.28	9451394.0	171214764.4	1987
2018-08-16	17.6	17.76	17.38	17.7	0.1	0.57	6932782.0	122039380.68	1640
2018-08-15	17.64	17.7	17.46	17.6	0.0	0.0	5263220.0	92433459.32	1254
2018-08-14	17.52	17.78	17.46	17.6	0.1	0.57	7540346.0	132879452.7	1871
2018-08-13	17.9	17.9	17.26	17.5	-0.4	-2.23	9163072.0	161025847.36	2275
2018-08-12	17.68	17.92	17.6	17.9	0.14	0.79	7072751.0	125771534.08	1525
2018-08-09	17.6	17.76	17.5	17.76	0.08	0.45	7335540.0	129340379.5	1898
2018-08-08	18.12	18.18	17.64	17.68	-0.42	-2.32	6234624.0	112111028.2	1979
2018-08-07	17.8	18.1	17.8	18.1	0.3	1.69	6039850.0	108789987.68	1516
2018-08-06	17.82	17.84	17.48	17.8	-0.08	-0.45	8737325.0	154429640.3	2157
2018-08-05	18.04	18.1	17.88	17.88	-0.2	-1.11	5281310.0	95026867.44	1425
2018-08-02	18.22	18.22	17.94	18.08	-0.18	-0.99	6595196.0	119142932.88	1800
2018-08-01	18.22	18.3	18.16	18.26	0.02	0.11	6189260.0	112799700.2	1679
2018-07-31	18.42	18.5	18.24	18.24	-0.18	-0.98	5042949.0	92694590.22	1587
2018-07-30	18.4	18.52	18.22	18.42	0.02	0.11	9776084.0	180165086.06	2495
2018-07-29	18.1	18.5	17.98	18.4	0.28	1.55	19021468.0	348290138.98	3662
2018-07-26	18.04	18.2	17.9	18.12	0.0	0.0	14773792.0	267114557.64	3312
2018-07-25	18.0	18.16	17.92	18.12	0.16	0.89	13241438.0	238828115.18	2863
2018-07-24	18.12	18.22	17.8	17.96	-0.18	-0.99	16953285.0	305402819.8	4511
2018-07-23	18.22	18.5	17.9	18.14	1.06	6.21	44979430.0	818457704.74	9037
2018-07-22	16.98	17.22	16.92	17.08	0.14	0.83	12239937.0	208878655.96	3298
2018-07-19	16.46	16.98	16.34	16.94	0.58	3.55	8892500.0	147944494.12	2613
2018-07-18	16.68	16.68	16.26	16.36	-0.32	-1.92	7444704.0	122327277.96	2446
2018-07-17	16.72	16.8	16.66	16.68	-0.2	-1.18	6149695.0	102881378.3	1474
2018-07-16	16.84	16.9	16.6	16.88	0.04	0.24	4908529.0	82569381.5	1297
2018-07-15	16.88	16.96	16.84	16.84	-0.04	-0.24	2701779.0	45659457.46	1123
2018-07-12	16.74	16.9	16.68	16.88	-0.08	-0.47	5898382.0	99201202.9	1802
2018-07-11	16.72	17.0	16.52	16.96	0.24	1.44	10927581.0	184132892.78	2386
2018-07-10	16.66	16.96	16.66	16.72	0.14	0.84	12024672.0	202383742.66	2986
2018-07-09	16.28	16.58	16.2	16.58	0.42	2.6	12533929.0	205515347.58	2841
2018-07-08	15.74	16.16	15.62	16.16	0.58	3.72	8221039.0	130236240.82	2076
2018-07-05	16.16	16.2	15.52	15.58	-0.58	-3.59	7781376.0	124084785.04	1801
2018-07-04	16.16	16.22	16.06	16.16	0.02	0.12	4118252.0	66467571.84	1249
2018-07-03	16.04	16.2	15.9	16.14	0.14	0.88	6380301.0	102344182.96	1803
2018-07-02	16.0	16.4	15.76	16.0	0.0	0.0	15438238.0	247959927.34	3847
2018-07-01	15.86	16.02	15.82	16.0	0.22	1.39	10042890.0	160274005.36	2159
2018-06-28	15.52	15.8	15.52	15.78	0.28	1.81	10345974.0	161995505.44	2396
2018-06-27	15.4	15.54	15.36	15.5	0.16	1.04	9870779.0	152398613.02	2218
2018-06-26	15.02	15.34	15.0	15.34	0.24	1.59	11712218.0	178169659.84	2390
2018-06-25	14.9	15.18	14.9	15.1	0.2	1.34	11244474.0	169258439.76	2461
2018-06-24	14.6	15.0	14.6	14.9	0.4	2.76	8193872.0	121663923.96	1788
2018-06-21	14.6	14.62	14.32	14.5	0.02	0.14	5100712.0	73883043.52	1991
2018-06-20	15.0	15.04	14.46	14.48	-0.46	-3.08	7664366.0	113079586.92	2042
2018-06-12	15.06	15.12	14.92	14.94	-0.12	-0.8	6741194.0	101243333.38	2011
2018-06-11	14.98	15.06	14.84	15.06	0.1	0.67	5489145.0	81964845.5	1111
2018-06-10	14.94	14.96	14.82	14.96	0.06	0.4	4998351.0	74511973.44	1343
2018-06-07	14.82	15.0	14.8	14.9	0.08	0.54	10067742.0	150219804.36	1919
2018-06-06	14.76	14.94	14.7	14.82	0.08	0.54	9149019.0	135475036.84	1829
2018-06-05	14.56	14.8	14.54	14.74	0.2	1.38	5468475.0	80390435.74	1341
2018-06-04	14.5	14.92	14.44	14.54	0.06	0.41	12701152.0	186560188.76	2631
2018-06-03	14.18	14.5	14.16	14.48	0.3	2.12	13834606.0	198205114.94	2326
2018-05-31	13.94	14.18	13.94	14.18	0.28	2.01	6201898.0	87191900.76	1609
2018-05-30	13.92	13.98	13.84	13.9	-0.08	-0.57	3054560.0	42491013.5	831
2018-05-29	13.9	14.02	13.86	13.98	0.08	0.58	5389675.0	75123749.9	1045
2018-05-28	13.86	14.0	13.8	13.9	0.04	0.29	3780097.0	52555030.98	1016
2018-05-27	13.96	13.96	13.8	13.86	-0.1	-0.72	5617087.0	77909497.34	1009
2018-05-24	14.02	14.1	13.9	13.95	-0.06	-0.43	4538403.0	63585284.76	1120
2018-05-23	14.04	14.22	13.98	14.01	0.02	0.14	11517903.0	162218714.94	1725
2018-05-22	13.8	14.04	13.7	13.99	0.2	1.45	6761016.0	93743316.96	1380
2018-05-21	13.96	13.98	13.78	13.79	-0.17	-1.22	5416963.0	74985551.18	1133
2018-05-20	14.0	14.08	13.84	13.96	-0.02	-0.14	5359470.0	74859005.38	1092
2018-05-17	13.8	14.04	13.78	13.98	0.16	1.16	5100073.0	71057101.88	1275
2018-05-16	14.1	14.1	13.78	13.82	-0.28	-1.99	10914494.0	152172534.12	2074
2018-05-15	14.16	14.24	14.08	14.1	-0.04	-0.28	9290009.0	131491582.78	1737
2018-05-14	14.14	14.18	14.06	14.14	0.01	0.07	6299291.0	88927877.1	1313
2018-05-13	14.2	14.26	14.1	14.13	-0.04	-0.28	8580784.0	121705055.44	1656
2018-05-10	14.04	14.2	13.96	14.17	0.14	1.0	12197874.0	171722489.64	2664
2018-05-09	14.24	14.24	14.0	14.03	-0.1	-0.71	15209013.0	214656472.06	2833
2018-05-08	14.24	14.34	14.0	14.13	-0.15	-1.05	15022378.0	212408011.24	2676
2018-05-07	14.2	14.3	14.0	14.28	0.08	0.56	11245426.0	158964283.88	2216
2018-05-06	14.4	14.5	14.14	14.2	-0.02	-0.14	9468921.0	136011049.96	2344
2018-05-03	13.9	14.38	13.9	14.22	0.24	1.72	14658726.0	206549807.86	2740
2018-05-02	14.18	14.2	13.94	13.98	-0.17	-1.2	9762249.0	136977070.2	2150
2018-05-01	14.38	14.4	13.98	14.15	-0.23	-1.6	14808106.0	209483500.38	3262
2018-04-30	14.52	14.56	14.3	14.38	-0.18	-1.24	7869943.0	113474708.26	2174
2018-04-29	14.82	14.9	14.54	14.56	-0.24	-1.62	8326108.0	122438978.74	2209
2018-04-26	14.62	14.84	14.46	14.8	0.22	1.51	13577392.0	199060119.02	2749
2018-04-25	14.7	14.7	14.52	14.58	-0.19	-1.29	12457108.0	181807980.88	2998
2018-04-24	14.98	15.0	14.62	14.77	-0.19	-1.27	13347181.0	198024649.8	3442
2018-04-23	15.0	15.2	14.92	14.96	0.47	3.24	34747195.0	522734394.44	7147
2018-04-22	14.84	14.86	14.44	14.49	-0.34	-2.29	11836387.0	173407281.14	3054
2018-04-19	14.9	14.98	14.76	14.83	-0.01	-0.07	12676051.0	188611255.82	2816
2018-04-18	14.54	14.86	14.46	14.84	0.32	2.2	16435876.0	241127422.0	3406
2018-04-17	14.5	14.56	14.34	14.52	0.07	0.48	10206508.0	147720781.46	2215
2018-04-16	14.34	14.52	14.3	14.45	0.14	0.98	12514806.0	180802098.1	2462
2018-04-15	14.06	14.36	14.06	14.31	0.39	2.8	12535387.0	178362227.14	2454
2018-04-12	13.7	14.0	13.52	13.92	0.18	1.31	13818306.0	190758065.04	3104
2018-04-11	14.32	14.32	13.42	13.74	-0.53	-3.71	17513728.0	244557468.6	3698
2018-04-10	14.2	14.3	13.96	14.27	0.05	0.35	9955684.0	140779795.74	2610
2018-04-09	14.34	14.48	14.16	14.22	-0.18	-1.25	8980987.0	129071203.68	2401
2018-04-08	14.22	14.64	14.14	14.4	0.2	1.41	12317572.0	178501567.04	3221
2018-04-05	13.98	14.24	13.98	14.2	0.33	2.38	13932243.0	196397578.26	3597
2018-04-04	13.86	14.0	13.8	13.87	0.06	0.43	13102819.0	182279512.76	2508
2018-04-03	13.5	13.84	13.48	13.81	0.26	1.92	8742194.0	119308769.18	1763
2018-04-02	13.6	13.6	13.4	13.55	-0.02	-0.15	4987157.0	67274484.46	1435
2018-04-01	13.66	13.7	13.54	13.57	-0.11	-0.8	4584960.0	62485890.04	1170
2018-03-29	13.84	13.84	13.56	13.68	-0.05	-0.36	10261483.0	140218831.44	2187
2018-03-28	13.68	13.76	13.52	13.73	0.06	0.44	11497389.0	156682946.82	2175
2018-03-27	13.5	13.7	13.46	13.67	0.22	1.64	15734873.0	212194289.64	2704
2018-03-26	13.24	13.5	13.24	13.45	0.12	0.9	10326195.0	138092223.3	1695
2018-03-25	13.54	13.54	13.26	13.33	-0.15	-1.11	12379860.0	165829310.32	1896
2018-03-22	13.4	13.58	13.36	13.48	0.16	1.2	11867843.0	159949375.82	2323
2018-03-21	13.2	13.36	13.14	13.32	0.16	1.22	10917005.0	144822188.04	2006
2018-03-20	13.2	13.24	13.14	13.16	-0.07	-0.53	4218982.0	55638811.0	1518
2018-03-19	13.14	13.28	13.08	13.23	0.11	0.84	9551132.0	126103734.16	2090
2018-03-18	13.08	13.18	13.0	13.12	0.08	0.61	5840343.0	76525552.42	1849
2018-03-15	13.06	13.08	12.96	13.04	-0.01	-0.08	4102166.0	53377327.86	1055
2018-03-14	13.06	13.2	13.0	13.05	0.02	0.15	7778564.0	101754750.24	1608
2018-03-13	12.96	13.08	12.88	13.03	0.03	0.23	8660868.0	112311581.02	1939
2018-03-12	13.3	13.3	12.96	13.0	-0.16	-1.22	13986226.0	183801082.1	3194
2018-03-11	12.8	13.24	12.8	13.16	0.42	3.3	22598759.0	295438276.88	4013
2018-03-08	12.68	12.76	12.68	12.74	0.06	0.47	5545640.0	70555660.54	821
2018-03-07	12.74	12.76	12.66	12.68	-0.08	-0.63	4177521.0	53026393.54	787
2018-03-06	12.7	12.78	12.62	12.76	0.13	1.03	6974075.0	88738470.44	1264
2018-03-05	12.68	12.74	12.62	12.63	-0.07	-0.55	5279860.0	66845599.26	971
2018-03-04	12.84	12.86	12.68	12.7	-0.12	-0.94	5439977.0	69439201.76	994
2018-03-01	12.78	12.9	12.76	12.82	0.05	0.39	7549637.0	96825079.56	1513
2018-02-28	12.58	12.84	12.58	12.77	0.15	1.19	7738837.0	98300614.8	1320
2018-02-27	12.66	12.66	12.54	12.62	0.0	0.0	4124949.0	52089308.58	999
2018-02-26	12.74	12.76	12.52	12.62	-0.11	-0.86	4348223.0	55195309.78	1082
2018-02-25	12.8	12.8	12.66	12.73	0.05	0.39	6090143.0	77667108.08	1426
2018-02-22	12.68	12.72	12.6	12.68	-0.03	-0.24	5958144.0	75335597.84	1099
2018-02-21	12.7	12.76	12.62	12.71	0.01	0.08	6219859.0	78964062.96	1494
2018-02-20	12.66	12.8	12.6	12.7	0.01	0.08	9416964.0	119772914.96	1956
2018-02-19	12.74	12.82	12.64	12.69	-0.03	-0.24	7993869.0	101737029.36	1562
2018-02-18	12.7	12.74	12.58	12.72	0.1	0.79	8245018.0	104560239.84	1822
2018-02-15	12.74	12.8	12.58	12.62	0.02	0.16	9794951.0	124293802.58	1654
2018-02-14	12.6	12.66	12.48	12.6	0.07	0.56	6932611.0	87280520.96	1423
2018-02-13	12.7	12.82	12.42	12.53	-0.06	-0.48	16213215.0	204921138.04	3105
2018-02-12	12.18	12.66	12.14	12.59	0.52	4.31	16543831.0	206071560.96	3133
2018-02-11	11.9	12.16	11.88	12.07	0.07	0.58	13185673.0	158343116.6	2197
2018-02-08	11.8	12.14	11.74	12.0	0.19	1.61	13692397.0	162739327.68	2973
2018-02-07	12.54	12.64	11.76	11.81	-0.62	-4.99	21271198.0	261138413.48	4207
2018-02-06	12.56	12.64	12.36	12.43	-0.36	-2.81	21769761.0	272415213.54	3729
2018-02-05	12.82	12.88	12.66	12.79	0.01	0.08	14967301.0	190950118.3	2639
2018-02-04	12.58	12.86	12.56	12.78	0.04	0.31	14242416.0	181250652.36	2663
2018-02-01	12.6	12.96	12.46	12.74	0.24	1.92	20012759.0	254683936.98	4090
2018-01-31	12.86	13.02	12.36	12.5	-0.34	-2.65	25626261.0	327179736.0	6422
2018-01-30	12.26	12.94	12.24	12.84	0.62	5.07	22430823.0	279755405.58	4767
2018-01-29	11.86	12.26	11.86	12.22	0.38	3.21	21654459.0	260751100.1	3922
2018-01-28	11.8	11.98	11.74	11.84	0.09	0.77	16537307.0	196190830.2	3040
2018-01-25	11.44	11.8	11.38	11.75	0.47	4.17	20110820.0	232616996.48	3688
2018-01-24	11.02	11.34	10.98	11.28	0.24	2.17	16468280.0	183155116.18	2596
2018-01-23	11.04	11.5	11.0	11.04	-0.2	-1.78	27753486.0	313010189.96	4631
2018-01-22	11.46	11.52	11.2	11.24	-0.22	-1.92	11121379.0	126695322.92	2260
2018-01-21	11.44	11.62	11.34	11.46	0.01	0.09	17043737.0	195726360.16	2489
2018-01-18	11.34	11.52	11.2	11.45	0.14	1.24	14986650.0	169991940.3	2798
2018-01-17	11.4	11.54	11.28	11.31	-0.08	-0.7	26300003.0	299966244.52	4197
2018-01-16	11.08	11.52	11.04	11.39	0.34	3.08	31736192.0	358162005.96	4741
2018-01-15	11.06	11.14	10.96	11.05	-0.01	-0.09	15928535.0	175960807.38	2842
2018-01-14	11.16	11.22	10.98	11.06	-0.11	-0.98	15396498.0	170925734.98	2621
2018-01-11	11.1	11.28	11.08	11.17	0.08	0.72	14258323.0	159691374.1	2516
2018-01-10	10.94	11.12	10.88	11.09	0.19	1.74	13263215.0	146194000.48	2353
2018-01-09	10.9	10.96	10.82	10.9	0.02	0.18	5583261.0	60730377.18	1205
2018-01-08	10.92	11.0	10.82	10.88	-0.02	-0.18	8094747.0	88340783.52	1882
2018-01-07	11.14	11.16	10.86	10.9	-0.19	-1.71	16846601.0	185650189.5	3479
2018-01-04	11.12	11.22	11.04	11.09	0.05	0.45	18250530.0	202993889.54	3181
2018-01-03	11.08	11.24	10.94	11.04	0.05	0.45	22809407.0	253224886.44	4078
2018-01-02	10.6	11.2	10.58	10.99	0.41	3.88	38570839.0	423461281.1	6724
2018-01-01	10.7	10.7	10.48	10.58	-0.1	-0.94	6477620.0	68511678.64	1844
2017-12-31	10.84	10.92	10.64	10.68	-0.16	-1.48	13627786.0	146748015.14	2790
2017-12-28	10.78	10.92	10.76	10.84	0.07	0.65	11678714.0	126640254.78	2043
2017-12-27	10.8	10.92	10.7	10.77	0.04	0.37	15626706.0	169118960.66	2855
2017-12-26	10.5	10.76	10.44	10.73	0.26	2.48	14945978.0	158381996.9	2546
2017-12-25	10.62	10.62	10.38	10.47	-0.17	-1.6	9841166.0	103098066.7	2178
2017-12-24	10.86	10.86	10.6	10.64	-0.21	-1.94	10426128.0	111631986.92	2622
2017-12-21	10.88	10.98	10.8	10.85	0.0	0.0	16965835.0	184817891.78	2571
2017-12-20	10.9	11.04	10.78	10.85	0.02	0.18	19163080.0	208967230.06	2898
2017-12-19	10.88	11.0	10.64	10.83	-0.06	-0.55	25353648.0	275379761.74	4107
2017-12-18	10.72	10.94	10.68	10.89	0.19	1.78	25949347.0	280388757.44	3639
2017-12-17	10.74	10.92	10.66	10.7	-0.03	-0.28	25622596.0	275602624.26	4602
2017-12-14	10.54	10.86	10.38	10.73	0.26	2.48	31996265.0	341896653.52	5862
2017-12-13	10.28	10.54	10.04	10.47	0.2	1.95	26915597.0	279660900.8	5983
2017-12-12	10.0	10.9	9.98	10.27	0.32	3.22	40886344.0	429274411.46	7762
2017-12-11	10.66	10.66	9.9	9.95	-0.71	-6.66	29119962.0	301491950.0	6510
2017-12-10	10.44	10.9	10.4	10.66	0.64	6.39	52528268.0	557477717.12	9127
2017-12-07	9.1	10.02	9.08	10.02	0.9	9.87	36827463.0	354903932.0	5697
2017-12-06	9.1	9.25	9.08	9.12	0.01	0.11	9291681.0	85217024.41	2168
2017-12-05	9.1	9.15	9.05	9.11	-0.07	-0.76	5412746.0	49311293.6	1133
2017-12-04	9.22	9.24	9.13	9.18	-0.02	-0.22	5042895.0	46302628.64	1269
2017-12-03	9.14	9.3	9.14	9.2	0.1	1.1	9772763.0	90115534.77	1712
2017-11-30	9.06	9.11	9.06	9.1	0.06	0.66	4384728.0	39849048.66	835
2017-11-29	9.07	9.13	9.0	9.04	-0.02	-0.22	5276402.0	47850519.46	1176
2017-11-28	9.0	9.12	8.98	9.06	0.05	0.55	4480844.0	40596466.95	1015
2017-11-27	9.01	9.12	8.97	9.01	0.02	0.22	9016741.0	81612064.29	1560
2017-11-26	8.9	9.01	8.9	8.99	0.14	1.58	3164514.0	28355119.68	907
2017-11-23	8.8	8.88	8.78	8.85	0.07	0.8	2347494.0	20758752.2	676
2017-11-22	8.74	8.86	8.73	8.78	0.11	1.27	3493909.0	30657939.43	824
2017-11-21	8.77	8.77	8.6	8.67	-0.08	-0.91	3960667.0	34379267.07	1062
2017-11-20	8.86	8.89	8.75	8.75	-0.11	-1.24	3590133.0	31633288.16	1061
2017-11-19	8.98	9.0	8.84	8.86	-0.11	-1.23	4757024.0	42348925.9	1141
2017-11-16	9.05	9.09	8.93	8.97	-0.08	-0.88	5133268.0	46190754.37	1248
2017-11-15	9.2	9.2	9.02	9.05	-0.13	-1.42	7826262.0	71364620.58	1535
2017-11-14	9.23	9.27	9.17	9.18	-0.06	-0.65	12858044.0	118726976.11	1985
2017-11-13	9.08	9.26	9.06	9.24	0.19	2.1	13936936.0	128083229.4	2026
2017-11-12	9.05	9.15	9.02	9.05	-0.02	-0.22	5863825.0	53240461.79	1283
2017-11-09	8.97	9.13	8.97	9.07	0.04	0.44	6731225.0	61074011.08	1353
2017-11-08	8.9	9.07	8.9	9.03	-0.1	-1.1	10914947.0	98206147.51	1791
2017-11-07	9.31	9.34	8.9	9.13	-0.24	-2.56	25005078.0	228994994.77	3543
2017-11-06	9.45	9.49	9.08	9.37	-0.07	-0.74	22927266.0	212268816.18	3908
2017-11-05	9.09	9.47	9.0	9.44	0.23	2.5	16053396.0	147643448.92	2944
2017-11-02	9.14	9.28	9.08	9.21	0.09	0.99	12503303.0	115013071.91	1968
2017-11-01	9.04	9.16	9.04	9.12	0.11	1.22	5735466.0	52160934.84	1389
2017-10-31	8.88	9.05	8.8	9.01	0.17	1.92	8571022.0	76455421.74	1883
2017-10-30	9.11	9.17	8.83	8.84	-0.2	-2.21	21160041.0	190658494.5	2942
2017-10-29	9.03	9.08	8.99	9.04	0.05	0.56	5199117.0	46986969.47	1141
2017-10-26	8.9	9.02	8.83	8.99	0.12	1.35	6212614.0	55607136.3	1472
2017-10-25	8.8	8.9	8.72	8.87	0.15	1.72	5311386.0	46968656.23	1222
2017-10-24	8.82	8.87	8.65	8.72	-0.09	-1.02	8403357.0	73575210.29	1956
2017-10-23	8.97	8.97	8.76	8.81	-0.15	-1.67	9241554.0	81538686.2	1909
2017-10-22	9.13	9.13	8.92	8.96	-0.17	-1.86	7623507.0	68886431.89	2186
2017-10-19	9.1	9.46	9.1	9.13	0.44	5.06	28113667.0	259699700.11	5556
2017-10-18	8.7	8.8	8.67	8.69	-0.19	-2.14	4856453.0	42483482.15	1259
2017-10-17	8.66	8.92	8.64	8.88	0.25	2.9	4098028.0	35958849.89	1132
2017-10-16	8.45	8.68	8.42	8.63	0.2	2.37	2919925.0	24935352.33	831
2017-10-15	8.5	8.53	8.39	8.43	-0.03	-0.35	4148804.0	34762813.78	666
2017-10-12	8.34	8.48	8.34	8.46	0.11	1.32	3610700.0	30380977.89	753
2017-10-11	8.59	8.6	8.3	8.35	-0.23	-2.68	7457367.0	62514193.47	1346
2017-10-10	8.7	8.71	8.56	8.58	-0.1	-1.15	3432660.0	29529814.33	794
2017-10-09	8.79	8.81	8.64	8.68	-0.12	-1.36	3491716.0	30402515.87	902
2017-10-08	8.93	8.93	8.78	8.8	-0.13	-1.46	2868033.0	25346650.1	741
2017-10-05	8.89	8.99	8.84	8.93	0.04	0.45	3591359.0	31967333.54	649
2017-10-04	8.91	8.95	8.85	8.89	-0.02	-0.22	3190421.0	28368622.03	734
2017-10-03	8.95	8.97	8.87	8.91	-0.05	-0.56	4254900.0	37964839.27	902
2017-10-02	9.02	9.05	8.94	8.96	-0.04	-0.44	2861972.0	25715668.2	650
2017-10-01	8.94	9.03	8.92	9.0	-0.03	-0.33	2901204.0	26000667.72	697
2017-09-28	8.95	9.05	8.93	9.03	0.08	0.89	3424332.0	30790323.96	751
2017-09-27	9.0	9.0	8.9	8.95	-0.03	-0.33	3794281.0	33951899.25	669
2017-09-26	9.02	9.09	8.96	8.98	0.01	0.11	5777122.0	52087947.79	916
2017-09-25	9.1	9.1	8.95	8.97	-0.11	-1.21	4313115.0	38846172.47	895
2017-09-21	9.08	9.14	9.07	9.08	0.04	0.44	2808135.0	25551589.43	717
2017-09-20	9.01	9.09	8.93	9.04	0.02	0.22	2885228.0	25921150.06	886
2017-09-19	9.17	9.2	9.02	9.02	-0.14	-1.53	3888830.0	35390646.61	1130
2017-09-18	9.15	9.29	9.15	9.16	0.01	0.11	5495877.0	50648957.93	1458
2017-09-17	9.02	9.18	9.02	9.15	0.16	1.78	7856299.0	71662364.39	1356
2017-09-14	8.93	9.04	8.91	8.99	0.07	0.78	5601423.0	50319754.77	1176
2017-09-13	8.79	8.94	8.79	8.92	0.14	1.59	5256572.0	46697138.2	1182
2017-09-12	8.78	8.85	8.75	8.78	0.02	0.23	4895210.0	43015613.62	1088
2017-09-11	8.67	8.81	8.66	8.76	0.09	1.04	6182643.0	54178407.14	1407
2017-09-10	8.59	8.74	8.58	8.67	0.1	1.17	6055804.0	52587992.53	1501
2017-09-07	8.51	8.59	8.51	8.57	0.07	0.82	3266838.0	27959741.76	745
2017-09-06	8.52	8.55	8.5	8.5	0.01	0.12	2034570.0	17337276.74	548
2017-08-29	8.49	8.51	8.48	8.49	0.01	0.12	1581604.0	13438349.17	436
2017-08-28	8.47	8.51	8.47	8.48	0.01	0.12	1707852.0	14496705.76	510
2017-08-27	8.5	8.52	8.47	8.47	-0.04	-0.47	1825300.0	15499215.79	527
2017-08-24	8.52	8.53	8.48	8.51	0.0	0.0	2600615.0	22105075.52	592
2017-08-23	8.56	8.59	8.51	8.51	-0.04	-0.47	2816925.0	24075278.67	676
2017-08-22	8.56	8.59	8.55	8.55	0.0	0.0	1333118.0	11414861.09	445
2017-08-21	8.53	8.58	8.53	8.55	0.02	0.23	2201051.0	18843952.41	607
2017-08-20	8.52	8.57	8.5	8.53	0.04	0.47	2308058.0	19701575.53	679
2017-08-17	8.48	8.51	8.44	8.49	0.03	0.35	3124261.0	26490482.15	711
2017-08-16	8.46	8.48	8.41	8.46	0.01	0.12	2365233.0	19984973.21	570
2017-08-15	8.58	8.59	8.44	8.45	-0.13	-1.52	4720625.0	40227938.0	1037
2017-08-14	8.63	8.64	8.57	8.58	-0.02	-0.23	2892030.0	24897691.71	671
2017-08-13	8.64	8.67	8.59	8.6	-0.04	-0.46	3138170.0	27080513.63	1001
2017-08-10	8.6	8.65	8.57	8.64	0.04	0.47	2904508.0	25019211.15	757
2017-08-09	8.56	8.64	8.54	8.6	0.05	0.58	2559402.0	21965520.75	818
2017-08-08	8.61	8.65	8.54	8.55	-0.04	-0.47	3275802.0	28171741.79	970
2017-08-07	8.5	8.63	8.47	8.59	0.08	0.94	3829947.0	32787839.03	942
2017-08-06	8.7	8.7	8.5	8.51	-0.18	-2.07	4000258.0	34391849.43	1398
2017-08-03	8.71	8.72	8.68	8.69	-0.01	-0.11	2078734.0	18085791.81	574
2017-08-02	8.75	8.76	8.68	8.7	-0.05	-0.57	1761429.0	15346082.2	675
2017-08-01	8.73	8.79	8.73	8.75	0.05	0.57	1408810.0	12336494.31	488
2017-07-31	8.72	8.76	8.7	8.7	-0.03	-0.34	1909258.0	16652472.61	617
2017-07-30	8.79	8.81	8.72	8.73	-0.07	-0.8	2171595.0	19028792.11	857
2017-07-27	8.85	8.85	8.8	8.8	-0.02	-0.23	1919382.0	16938657.77	697
2017-07-26	8.86	8.91	8.82	8.82	-0.01	-0.11	4309922.0	38201398.48	857
2017-07-25	8.86	8.93	8.83	8.83	-0.04	-0.45	5031065.0	44613214.63	1122
2017-07-24	8.83	8.89	8.78	8.87	0.05	0.57	3999247.0	35312115.02	1055
2017-07-23	8.85	8.87	8.81	8.82	-0.01	-0.11	2848484.0	25158078.87	880
2017-07-20	8.82	8.96	8.82	8.83	0.01	0.11	4317802.0	38328836.74	1224
2017-07-19	8.93	8.93	8.77	8.82	-0.11	-1.23	5938987.0	52470496.46	1854
2017-07-18	9.32	9.46	8.9	8.93	-0.19	-2.08	19639543.0	181673930.52	4673
2017-07-17	9.2	9.2	9.11	9.12	-0.09	-0.98	3890926.0	35647686.36	752
2017-07-16	9.2	9.25	9.17	9.21	0.03	0.33	2572717.0	23702952.56	596
2017-07-13	9.25	9.25	9.16	9.18	-0.05	-0.54	3238963.0	29882250.6	747
2017-07-12	9.16	9.29	9.15	9.23	0.09	0.98	4290543.0	39546942.6	1071
2017-07-11	9.14	9.21	9.11	9.14	0.01	0.11	3332800.0	30516244.44	826
2017-07-10	9.05	9.19	9.05	9.13	0.09	1.0	5664837.0	51753147.68	1214
2017-07-09	8.99	9.09	8.98	9.04	0.05	0.56	3295684.0	29774704.22	791
2017-07-06	9.1	9.13	8.98	8.99	-0.08	-0.88	3397529.0	30678328.55	877
2017-07-05	8.96	9.16	8.96	9.07	0.13	1.45	6181707.0	55955412.44	1640
2017-07-04	8.94	9.03	8.94	8.94	-0.05	-0.56	2694254.0	24209892.75	694
2017-07-03	8.95	9.0	8.9	8.99	0.06	0.67	3449376.0	30927590.28	819
2017-07-02	8.9	9.04	8.81	8.93	0.12	1.36	5121242.0	45821640.07	1417
2017-06-22	8.65	9.04	8.61	8.81	0.06	0.69	11373797.0	100724923.01	2058
2017-06-21	8.42	9.13	8.35	8.75	0.45	5.42	19915942.0	175783743.11	2834
2017-06-20	8.45	8.46	8.29	8.3	-0.11	-1.31	1800323.0	15043613.27	627
2017-06-19	8.25	8.56	8.25	8.41	0.18	2.19	2987250.0	25194033.52	918
2017-06-18	8.24	8.26	8.2	8.23	-0.01	-0.12	689603.0	5675470.2	293
2017-06-15	8.25	8.26	8.16	8.24	-0.06	-0.72	1699579.0	13996811.79	475
2017-06-14	8.26	8.35	8.24	8.3	0.06	0.73	1326188.0	11015215.45	305
2017-06-13	8.25	8.29	8.24	8.24	0.05	0.61	868786.0	7178289.16	329
2017-06-12	8.16	8.22	8.08	8.19	0.02	0.24	913331.0	7448369.07	425
2017-06-11	8.26	8.3	8.16	8.17	-0.1	-1.21	1458970.0	12012005.3	524
2017-06-08	8.35	8.35	8.24	8.27	-0.09	-1.08	2385512.0	19782531.34	569
2017-06-07	8.38	8.42	8.32	8.36	0.05	0.6	1557119.0	13039267.04	495
2017-06-06	8.53	8.55	8.3	8.31	-0.22	-2.58	2884742.0	24235743.14	741
2017-06-05	8.55	8.6	8.39	8.53	0.0	0.0	2417196.0	20547538.79	675
2017-06-04	8.55	8.65	8.45	8.53	-0.02	-0.23	2435577.0	20899512.35	612
2017-06-01	8.3	8.7	8.25	8.55	0.22	2.64	6659016.0	56700147.55	1060
2017-05-31	8.3	8.45	8.3	8.33	0.08	0.97	5680862.0	47428949.55	557
2017-05-30	8.05	8.3	8.05	8.25	0.19	2.36	5770644.0	47332444.75	653
2017-05-29	7.95	8.1	7.95	8.06	0.11	1.38	3413902.0	27324449.4	701
2017-05-28	8.25	8.25	7.95	7.95	-0.31	-3.75	4398846.0	35264466.05	862
2017-05-25	8.4	8.45	8.2	8.26	-0.15	-1.78	4155032.0	34564695.1	930
2017-05-24	8.5	8.5	8.35	8.41	-0.08	-0.94	3684540.0	31122546.8	596
2017-05-23	8.6	8.6	8.45	8.49	-0.16	-1.85	7107786.0	60581012.35	752
2017-05-22	8.7	8.75	8.65	8.65	-0.05	-0.57	3142996.0	27333000.45	461
2017-05-21	8.7	8.8	8.65	8.7	0.1	1.16	7403449.0	64518710.9	798
2017-05-18	8.65	8.7	8.6	8.6	-0.08	-0.92	3528461.0	30444195.35	592
2017-05-17	8.65	8.7	8.55	8.68	0.03	0.35	4574372.0	39441160.55	507
2017-05-16	8.6	8.7	8.55	8.65	0.06	0.7	9072983.0	78495964.4	773
2017-05-15	8.5	8.65	8.5	8.59	0.09	1.06	8914107.0	76493710.45	886
2017-05-14	8.55	8.6	8.45	8.5	-0.08	-0.93	4678076.0	39811804.0	722
2017-05-11	8.7	8.75	8.55	8.58	-0.07	-0.81	6422233.0	55625518.05	958
2017-05-10	8.7	8.7	8.6	8.65	-0.05	-0.57	3607823.0	31211080.95	559
2017-05-09	8.7	8.75	8.6	8.7	0.05	0.58	4568914.0	39664275.8	808
2017-05-08	8.5	8.7	8.45	8.65	0.21	2.49	9217331.0	78872272.0	1308
2017-05-07	8.8	8.9	8.4	8.44	-0.41	-4.63	17678308.0	152764154.3	2339
2017-05-04	8.85	8.9	8.7	8.85	-0.05	-0.56	13220999.0	116403783.8	1943
2017-05-03	9.15	9.2	8.8	8.9	-0.31	-3.37	26219204.0	236505350.9	2854
2017-05-02	9.35	9.4	9.05	9.21	-0.07	-0.75	22223204.0	205114638.05	2866
2017-05-01	9.8	9.85	9.2	9.28	-0.47	-4.82	38441640.0	366579631.3	5096
2017-04-30	9.35	9.75	9.3	9.75	0.87	9.8	49530638.0	474608542.75	5371
2017-04-27	8.8	8.9	8.7	8.88	0.09	1.02	12479075.0	110110091.95	1349
2017-04-26	8.65	8.85	8.6	8.79	0.15	1.74	11375918.0	99522119.45	1164
2017-04-25	8.8	8.8	8.55	8.64	-0.12	-1.37	8189315.0	70962225.3	1003
2017-04-24	8.8	8.85	8.7	8.76	-0.03	-0.34	5270792.0	46258492.05	695
2017-04-23	8.85	8.95	8.65	8.79	0.04	0.46	11752577.0	103072184.0	1199
2017-04-20	8.7	8.9	8.7	8.75	-0.04	-0.46	15911599.0	139778844.4	1838
2017-04-19	8.55	8.8	8.45	8.79	0.2	2.33	12416177.0	107323096.2	1557
2017-04-18	8.7	8.75	8.5	8.59	-0.12	-1.38	8967360.0	77527949.6	1037
2017-04-17	8.75	8.75	8.6	8.71	0.02	0.23	10398273.0	90107408.75	1448
2017-04-16	8.5	8.8	8.5	8.69	0.16	1.88	22146807.0	191550530.2	2639
2017-04-13	8.3	8.6	8.3	8.53	0.23	2.77	17084660.0	144990559.15	2141
2017-04-12	8.0	8.35	8.0	8.3	0.31	3.88	11584547.0	95085628.45	1438
2017-04-11	8.05	8.05	7.95	7.99	-0.05	-0.62	4038057.0	32258060.95	519
2017-04-10	8.05	8.1	8.0	8.04	0.0	0.0	2265112.0	18214797.65	392
2017-04-09	8.1	8.15	8.0	8.04	-0.06	-0.74	2987282.0	24127707.5	471
2017-04-06	8.2	8.25	8.1	8.1	-0.06	-0.74	2657078.0	21654281.6	446
2017-04-05	8.15	8.3	8.15	8.16	0.06	0.74	5739360.0	47102354.3	662
2017-04-04	8.1	8.2	8.0	8.1	-0.04	-0.49	4210811.0	34134578.6	493
2017-04-03	8.2	8.3	8.1	8.14	-0.06	-0.73	2403841.0	19656365.45	453
2017-04-02	8.0	8.3	7.95	8.2	0.27	3.4	8965227.0	73094994.5	1276
2017-03-30	7.9	7.95	7.85	7.93	0.05	0.63	2337612.0	18433140.1	409
2017-03-29	7.7	7.9	7.7	7.88	0.2	2.6	4172377.0	32613454.1	707
2017-03-28	7.6	7.7	7.6	7.68	0.13	1.72	3538630.0	27091692.7	453
2017-03-27	7.65	7.65	7.55	7.55	-0.08	-1.05	2537398.0	19267666.1	351
2017-03-26	7.55	7.65	7.55	7.63	0.1	1.33	2787921.0	21255254.45	468
2017-03-23	7.5	7.6	7.45	7.53	0.08	1.07	2846569.0	21413895.15	571
2017-03-22	7.75	7.75	7.4	7.45	-0.3	-3.87	4684467.0	35491108.3	808
2017-03-21	7.75	7.85	7.75	7.75	0.05	0.65	2144983.0	16723134.7	394
2017-03-20	7.8	7.85	7.7	7.7	-0.15	-1.91	2400357.0	18562561.15	510
2017-03-19	7.8	7.85	7.75	7.85	0.06	0.77	1541856.0	12064413.45	314
2017-03-16	7.7	7.8	7.7	7.79	0.11	1.43	3331493.0	25926151.85	510
2017-03-15	7.6	7.7	7.55	7.68	0.08	1.05	2858365.0	21878780.75	519
2017-03-14	7.6	7.65	7.4	7.6	-0.03	-0.39	4066005.0	30613958.3	824
2017-03-13	7.75	7.85	7.6	7.63	-0.2	-2.55	4296563.0	33376671.2	762
2017-03-12	8.0	8.0	7.8	7.83	-0.21	-2.61	4893835.0	38682140.75	688
2017-03-09	8.2	8.2	7.95	8.04	-0.17	-2.07	4648040.0	37367501.5	903
2017-03-08	8.3	8.35	8.2	8.21	-0.11	-1.32	2519647.0	20828190.95	403
2017-03-07	8.3	8.35	8.25	8.32	0.03	0.36	2240243.0	18637938.9	368
2017-03-06	8.25	8.3	8.2	8.29	0.03	0.36	2445229.0	20138905.2	463
2017-03-05	8.4	8.45	8.25	8.26	-0.14	-1.67	4159888.0	34620144.45	566
2017-03-02	8.3	8.45	8.3	8.4	0.1	1.2	4373709.0	36654372.35	506
2017-03-01	8.35	8.45	8.3	8.3	-0.07	-0.84	3246973.0	27137075.95	436
2017-02-28	8.3	8.4	8.25	8.37	0.03	0.36	2613267.0	21694759.85	540
2017-02-27	8.4	8.45	8.3	8.34	-0.06	-0.71	2828746.0	23687387.0	480
2017-02-26	8.45	8.5	8.4	8.4	0.0	0.0	2085914.0	17599164.15	352
2017-02-23	8.4	8.45	8.35	8.4	-0.01	-0.12	3684066.0	30959071.95	433
2017-02-22	8.45	8.55	8.4	8.41	0.01	0.12	7584778.0	64359637.3	692
2017-02-21	8.45	8.45	8.35	8.4	0.0	0.0	3247701.0	27253846.15	489
2017-02-20	8.5	8.5	8.4	8.4	-0.09	-1.06	6804253.0	57572148.9	616
2017-02-19	8.6	8.65	8.4	8.49	-0.06	-0.7	8001568.0	68116479.85	947
2017-02-16	8.5	8.65	8.5	8.55	0.05	0.59	6455376.0	55481530.35	979
2017-02-15	8.5	8.55	8.45	8.5	0.05	0.59	4904214.0	41605021.4	510
2017-02-14	8.5	8.5	8.4	8.45	-0.02	-0.24	4683177.0	39625835.2	429
2017-02-13	8.4	8.5	8.3	8.47	0.12	1.44	5744628.0	48456852.95	810
2017-02-12	8.3	8.4	8.3	8.35	0.1	1.21	3472886.0	29011040.4	539
2017-02-09	8.3	8.3	8.15	8.25	-0.02	-0.24	3200573.0	26365377.0	620
2017-02-08	8.5	8.5	8.25	8.27	-0.22	-2.59	6879646.0	57328808.6	963
2017-02-07	8.5	8.5	8.4	8.49	-0.01	-0.12	4028434.0	34101859.15	552
2017-02-06	8.4	8.5	8.4	8.5	0.05	0.59	2289130.0	19418431.7	396
2017-02-05	8.55	8.6	8.45	8.45	-0.03	-0.35	2393942.0	20347738.4	426
2017-02-02	8.5	8.6	8.45	8.48	0.01	0.12	5070091.0	43245306.4	803
2017-02-01	8.5	8.55	8.45	8.47	-0.03	-0.35	2929227.0	24909413.65	461
2017-01-31	8.55	8.55	8.45	8.5	-0.06	-0.7	3906081.0	33200589.85	588
2017-01-30	8.7	8.7	8.55	8.56	-0.14	-1.61	8078307.0	69558168.0	736
2017-01-29	8.7	8.75	8.6	8.7	0.04	0.46	4128098.0	35853959.35	491
2017-01-26	8.65	8.7	8.6	8.66	0.02	0.23	5391503.0	46650110.7	708
2017-01-25	8.65	8.75	8.6	8.64	-0.04	-0.46	6868963.0	59646961.35	850
2017-01-24	8.6	8.7	8.6	8.68	0.11	1.28	5545639.0	48002060.6	695
2017-01-23	8.45	8.75	8.4	8.57	0.14	1.66	10572292.0	90641687.4	1195
2017-01-22	8.45	8.5	8.35	8.43	0.04	0.48	6848160.0	57657413.0	880
2017-01-19	8.3	8.45	8.2	8.39	0.1	1.21	7554664.0	62971460.55	1065
2017-01-18	8.5	8.5	8.25	8.29	-0.15	-1.78	4911027.0	41000560.15	828
2017-01-17	8.35	8.5	8.15	8.44	0.09	1.08	7608892.0	63134490.2	1271
2017-01-16	8.75	8.8	8.35	8.35	-0.38	-4.35	10114682.0	86250331.85	1578
2017-01-15	8.55	8.8	8.45	8.73	0.22	2.59	4324277.0	37188299.65	690
2017-01-12	8.45	8.55	8.45	8.51	0.05	0.59	2911464.0	24781484.4	544
2017-01-11	8.6	8.6	8.45	8.46	-0.09	-1.05	5824585.0	49632181.7	734
2017-01-10	8.5	8.65	8.45	8.55	0.01	0.12	6278241.0	53791990.75	643
2017-01-09	8.65	8.7	8.45	8.54	-0.15	-1.73	5477251.0	46804730.1	985
2017-01-08	8.8	8.85	8.65	8.69	-0.1	-1.14	5554579.0	48505598.35	727
2017-01-05	8.8	8.9	8.7	8.79	0.01	0.11	4198581.0	36949905.9	612
2017-01-04	8.9	8.9	8.75	8.78	-0.16	-1.79	6395311.0	56368970.1	738
2017-01-03	8.85	8.95	8.75	8.94	0.09	1.02	7026570.0	62280545.2	739
2017-01-02	8.85	8.95	8.75	8.85	0.0	0.0	6542383.0	58011536.5	932
2017-01-01	8.9	8.95	8.8	8.85	0.01	0.11	5499555.0	48750073.25	518
2016-12-29	8.9	8.9	8.75	8.84	-0.12	-1.34	11822055.0	104254457.15	1627
2016-12-28	9.05	9.1	8.95	8.96	-0.04	-0.44	10549694.0	95209228.85	997
2016-12-27	8.9	9.1	8.9	9.0	0.11	1.24	9380186.0	84355749.6	1001
2016-12-26	9.15	9.25	8.85	8.89	-0.24	-2.63	12510267.0	113209486.85	1445
2016-12-25	8.75	9.15	8.7	9.13	0.55	6.41	17292350.0	154385133.95	2030
2016-12-22	8.5	8.65	8.45	8.58	0.08	0.94	8010211.0	68555198.0	917
2016-12-21	8.55	8.65	8.4	8.5	-0.04	-0.47	8763256.0	74710787.4	1005
2016-12-20	8.7	8.75	8.5	8.54	-0.17	-1.95	9016214.0	77383644.3	1089
2016-12-19	9.0	9.05	8.65	8.71	-0.25	-2.79	11282798.0	100011504.65	1186
2016-12-18	8.9	9.0	8.8	8.96	0.12	1.36	13167748.0	117578213.8	1074
2016-12-15	8.7	8.85	8.5	8.84	0.09	1.03	14275804.0	124123361.25	1484
2016-12-14	8.9	9.0	8.7	8.75	-0.2	-2.23	9753334.0	86429950.15	1124
2016-12-13	9.05	9.1	8.9	8.95	-0.13	-1.43	10004080.0	89867618.45	1444
2016-12-12	9.3	9.45	9.05	9.08	-0.05	-0.55	22680860.0	209560940.5	2692
2016-12-11	8.8	9.4	8.8	9.13	0.47	5.43	33169240.0	300912136.0	3747
2016-12-08	8.65	8.75	8.5	8.66	0.01	0.12	9534382.0	82325956.75	1155
2016-12-07	8.9	8.95	8.6	8.65	-0.23	-2.59	22798557.0	199483335.0	2017
2016-12-06	8.85	8.95	8.8	8.88	0.1	1.14	6996213.0	62031494.2	935
2016-12-05	8.7	8.85	8.6	8.78	0.01	0.11	10023199.0	87501395.7	1169
2016-12-04	8.7	9.0	8.7	8.77	0.11	1.27	16770709.0	148371853.25	1974
2016-12-01	8.45	8.75	8.4	8.66	0.38	4.59	26012635.0	224196447.15	2523
2016-11-30	8.1	8.45	8.1	8.28	0.22	2.73	17832652.0	148178946.9	1761
2016-11-29	8.2	8.25	8.05	8.06	-0.12	-1.47	6106595.0	49796123.15	968
2016-11-28	8.2	8.25	8.1	8.18	-0.02	-0.24	6665506.0	54459205.75	915
2016-11-27	8.25	8.4	8.15	8.2	-0.09	-1.09	8537668.0	70471464.3	1084
2016-11-24	8.35	8.6	8.2	8.29	0.05	0.61	18366884.0	154211627.6	2134
2016-11-23	8.05	8.3	8.05	8.24	0.19	2.36	10476441.0	86019086.5	1316
2016-11-22	8.05	8.15	8.0	8.05	-0.02	-0.25	9536370.0	77012561.55	1005
2016-11-21	8.05	8.2	7.95	8.07	0.02	0.25	9318923.0	75323888.3	974
2016-11-20	8.3	8.3	8.0	8.05	-0.27	-3.25	12301151.0	99463390.05	1481
2016-11-17	8.25	8.35	8.15	8.32	0.08	0.97	8744154.0	72030619.3	1145
2016-11-16	7.95	8.35	7.9	8.24	0.31	3.91	17694036.0	143367629.45	1814
2016-11-15	7.95	8.1	7.55	7.93	-0.07	-0.88	19467175.0	153497087.15	1665
2016-11-14	8.0	8.15	7.9	8.0	0.0	0.0	18786226.0	150919869.7	1719
2016-11-13	7.8	8.05	7.7	8.0	0.15	1.91	21549900.0	171352857.25	1732
2016-11-10	7.45	7.9	7.45	7.85	0.51	6.95	28391379.0	218724052.25	2402
2016-11-09	7.0	7.4	6.9	7.34	0.14	1.94	41215544.0	294476108.7	2226
2016-11-08	7.0	7.25	7.0	7.2	0.14	1.98	21684848.0	154729796.15	1570
2016-11-07	7.0	7.1	6.9	7.06	0.08	1.15	23410159.0	163994529.5	1575
2016-11-06	6.7	7.0	6.65	6.98	0.28	4.18	21522454.0	146965154.35	1351
2016-11-03	6.6	6.75	6.6	6.7	0.11	1.67	10037427.0	67041371.15	830
2016-11-02	6.5	6.65	6.5	6.59	0.07	1.07	16255916.0	106749786.95	837
2016-11-01	6.55	6.6	6.5	6.52	-0.07	-1.06	14592961.0	95288234.05	649
2016-10-31	6.6	6.7	6.55	6.59	0.0	0.0	17866532.0	117986664.9	1032
2016-10-30	6.5	6.6	6.45	6.59	0.04	0.61	18640664.0	121480460.05	995
2016-10-27	6.45	6.6	6.45	6.55	0.06	0.92	15719296.0	103191666.4	768
2016-10-26	6.6	6.6	6.45	6.49	-0.14	-2.11	22767282.0	148365443.95	1173
2016-10-25	6.45	6.65	6.45	6.63	0.17	2.63	14945435.0	98222823.5	1045
2016-10-24	6.55	6.6	6.45	6.46	-0.09	-1.37	17198495.0	111910983.8	1083
2016-10-23	6.35	6.6	6.35	6.55	0.21	3.31	26402170.0	170750234.4	1414
2016-10-20	6.2	6.4	6.15	6.34	0.15	2.42	16973502.0	106860523.75	1133
2016-10-19	6.15	6.25	6.05	6.19	0.12	1.98	14091379.0	87024991.05	1055
2016-10-18	6.2	6.25	6.0	6.07	-0.07	-1.14	11278762.0	68714655.7	1089
2016-10-17	6.1	6.2	6.0	6.14	0.0	0.0	8871715.0	54107137.25	854
2016-10-16	6.3	6.35	6.1	6.14	-0.15	-2.38	16981338.0	105220811.35	1296
2016-10-13	6.2	6.45	6.15	6.29	0.22	3.62	52143935.0	328120543.2	4186
2016-10-12	6.05	6.15	5.95	6.07	0.02	0.33	13714486.0	82867242.1	1173
2016-10-11	6.1	6.25	6.05	6.05	0.03	0.5	34428586.0	211387149.9	1968
2016-10-10	5.7	6.1	5.65	6.02	0.27	4.7	34141642.0	199946744.75	2029
2016-10-09	6.1	6.2	5.7	5.75	-0.38	-6.2	21671235.0	129498325.85	1692
2016-10-06	5.95	6.2	5.85	6.13	0.26	4.43	22275617.0	133817061.4	2126
2016-10-05	5.55	6.0	5.45	5.87	0.36	6.53	32248555.0	183031102.75	1914
2016-10-04	5.5	5.55	5.3	5.51	0.11	2.04	14440883.0	78146477.7	1119
2016-10-03	5.25	5.5	5.1	5.4	0.19	3.65	20166756.0	107349577.9	1407
2016-10-02	5.55	5.7	5.15	5.21	-0.22	-4.05	12318360.0	67384402.95	1449
2016-09-29	5.2	5.55	5.15	5.43	0.26	5.03	21036929.0	112591424.45	1689
2016-09-28	5.5	5.6	5.05	5.17	-0.33	-6.0	23227486.0	123352939.8	1886
2016-09-27	5.9	5.9	5.5	5.5	-0.57	-9.39	17218298.0	98395270.75	1872
2016-09-26	6.15	6.15	6.05	6.07	-0.02	-0.33	4510709.0	27530027.05	548
2016-09-25	6.25	6.25	6.0	6.09	-0.16	-2.56	10722219.0	65540066.55	1034
2016-09-21	6.25	6.35	6.15	6.25	0.06	0.97	9293367.0	57962997.2	666
2016-09-20	6.2	6.3	6.1	6.19	-0.09	-1.43	10080535.0	62252593.05	725
2016-09-19	6.5	6.55	6.15	6.28	-0.19	-2.94	10702164.0	67578052.0	1110
2016-09-18	6.55	6.55	6.45	6.47	-0.17	-2.56	6636618.0	43161610.6	688
2016-09-08	6.6	6.65	6.55	6.64	0.06	0.91	8369241.0	55446082.8	834
2016-09-07	6.6	6.65	6.55	6.58	-0.01	-0.15	4985280.0	32839054.55	496
2016-09-06	6.75	6.8	6.55	6.59	-0.13	-1.93	9208805.0	61295531.3	836
2016-09-05	6.6	6.85	6.6	6.72	0.13	1.97	18960641.0	127156038.65	1292
2016-09-04	6.5	6.6	6.5	6.59	0.1	1.54	4985139.0	32689398.6	634
2016-09-01	6.55	6.55	6.35	6.49	-0.1	-1.52	9753678.0	63091259.25	837
2016-08-31	6.65	6.65	6.55	6.59	-0.06	-0.9	4300630.0	28458343.55	474
2016-08-30	6.65	6.75	6.6	6.65	0.05	0.76	9056871.0	60312787.25	659
2016-08-29	6.65	6.7	6.6	6.6	-0.09	-1.35	5492574.0	36459577.6	535
2016-08-28	6.6	6.75	6.55	6.69	0.15	2.29	10263704.0	68412026.8	772
2016-08-25	6.55	6.6	6.45	6.54	-0.05	-0.76	10000118.0	65318760.5	868
2016-08-24	6.8	6.8	6.55	6.59	-0.16	-2.37	8357179.0	55733370.1	838
2016-08-23	6.65	6.8	6.55	6.75	0.12	1.81	8761515.0	58329661.7	761
2016-08-22	6.8	6.8	6.6	6.63	-0.17	-2.5	10779683.0	71851888.15	985
2016-08-21	6.9	6.95	6.8	6.8	-0.04	-0.58	7791638.0	53395462.45	791
2016-08-18	6.9	6.95	6.7	6.84	-0.06	-0.87	13735563.0	93604667.15	1352
2016-08-17	7.1	7.1	6.9	6.9	-0.2	-2.82	17861467.0	124606682.45	1289
2016-08-16	7.1	7.2	7.1	7.1	0.01	0.14	14962724.0	107055599.25	1258
2016-08-15	7.05	7.1	7.0	7.09	0.04	0.57	8076714.0	57134899.95	958
2016-08-14	7.05	7.15	7.05	7.05	0.1	1.44	9161256.0	64778752.05	1097
2016-08-11	6.95	7.0	6.85	6.95	0.05	0.72	8421042.0	58390064.65	828
2016-08-10	7.0	7.05	6.9	6.9	-0.11	-1.57	14772969.0	103073091.3	1185
2016-08-09	7.0	7.1	6.85	7.01	0.09	1.3	15479614.0	108108369.0	1589
2016-08-08	6.65	6.95	6.65	6.92	0.32	4.85	23670829.0	161248890.0	2122
2016-08-07	6.6	6.65	6.55	6.6	0.08	1.23	7465372.0	49216820.35	843
2016-08-04	6.6	6.65	6.5	6.52	-0.03	-0.46	11006362.0	72341632.45	938
2016-08-03	6.6	6.7	6.55	6.55	-0.09	-1.36	9387187.0	61918948.05	918
2016-08-02	6.65	6.7	6.45	6.64	0.0	0.0	18050683.0	118717480.3	1421
2016-08-01	6.65	6.7	6.5	6.64	0.06	0.91	11657325.0	77059014.35	1182
2016-07-31	6.7	6.8	6.4	6.58	-0.16	-2.37	17321164.0	113650288.4	1784
2016-07-28	7.0	7.0	6.65	6.74	-0.26	-3.71	26977649.0	184297343.65	2009
2016-07-27	6.95	7.05	6.85	7.0	0.02	0.29	9392387.0	65214714.75	1221
2016-07-26	7.05	7.1	6.9	6.98	-0.1	-1.41	10492825.0	73145529.5	1047
2016-07-25	7.1	7.1	6.9	7.08	0.04	0.57	15568809.0	108871213.3	1885
2016-07-24	7.2	7.35	7.0	7.04	0.05	0.72	31112450.0	223532814.15	3424
2016-07-21	7.1	7.1	6.9	6.99	0.0	0.0	16248367.0	113815987.4	1446
2016-07-20	6.9	7.05	6.9	6.99	0.15	2.19	22053766.0	153624115.4	1796
2016-07-19	6.9	6.9	6.75	6.84	-0.05	-0.73	8335825.0	56963812.75	860
2016-07-18	7.0	7.0	6.8	6.89	-0.06	-0.86	12401776.0	85435881.35	1279
2016-07-17	7.0	7.1	6.95	6.95	-0.04	-0.57	10048800.0	70376632.5	1144
2016-07-14	6.95	7.1	6.9	6.99	-0.02	-0.29	23764369.0	166617400.0	2007
2016-07-13	7.25	7.35	6.95	7.01	-0.15	-2.09	37835642.0	271411870.35	2973
2016-07-12	6.9	7.25	6.85	7.16	0.27	3.92	32173410.0	226590147.9	2728
2016-07-11	6.7	6.95	6.6	6.89	0.24	3.61	31096309.0	212331346.95	2254
2016-07-10	6.5	6.7	6.45	6.65	0.17	2.62	23374304.0	153593348.5	1399
2016-06-30	6.5	6.75	6.45	6.48	0.03	0.47	26948335.0	177377932.55	1943
2016-06-29	6.45	6.55	6.4	6.45	0.06	0.94	16747716.0	108790702.35	1285
2016-06-28	6.3	6.45	6.25	6.39	0.11	1.75	21080006.0	133844711.6	1227
2016-06-27	6.35	6.45	6.25	6.28	-0.01	-0.16	13988677.0	88999207.4	1034
2016-06-26	6.0	6.3	5.95	6.29	-0.11	-1.72	25977046.0	160675560.85	1841
2016-06-23	6.3	6.45	6.25	6.4	0.06	0.95	8564503.0	54286232.45	893
2016-06-22	6.45	6.5	6.3	6.34	-0.06	-0.94	11122044.0	71515305.3	898
2016-06-21	6.4	6.5	6.4	6.4	0.01	0.16	11770650.0	75852998.35	639
2016-06-20	6.45	6.45	6.35	6.39	0.01	0.16	8557213.0	54677062.35	725
2016-06-19	6.45	6.55	6.35	6.38	0.0	0.0	14024452.0	90558843.4	1186
2016-06-16	6.35	6.4	6.3	6.38	-0.02	-0.31	12645742.0	80385647.05	813
2016-06-15	6.55	6.6	6.35	6.4	-0.12	-1.84	9355403.0	60588959.45	937
2016-06-14	6.45	6.6	6.4	6.52	0.07	1.09	9022536.0	58423536.55	929
2016-06-13	6.4	6.6	6.3	6.45	0.05	0.78	14046224.0	90692034.65	1192
2016-06-12	6.4	6.5	6.35	6.4	-0.1	-1.54	10682925.0	68692462.1	1137
2016-06-09	6.7	6.7	6.45	6.5	-0.15	-2.26	15381220.0	100912269.9	1634
2016-06-08	6.55	6.8	6.45	6.65	0.17	2.62	35821816.0	237473652.7	2639
2016-06-07	6.25	6.6	6.2	6.48	0.29	4.68	28299606.0	179311304.45	2041
2016-06-06	6.1	6.2	6.05	6.19	0.06	0.98	5936254.0	36442132.4	701
2016-06-05	6.3	6.45	6.1	6.13	-0.17	-2.7	18588999.0	117114101.75	1533
2016-06-02	6.2	6.35	6.2	6.3	0.08	1.29	8325178.0	52149362.4	761
2016-06-01	6.3	6.35	6.15	6.22	-0.08	-1.27	6241978.0	39037840.75	659
2016-05-31	6.15	6.35	6.1	6.3	0.2	3.28	10565500.0	65695386.35	1008
2016-05-30	6.25	6.3	6.1	6.1	-0.14	-2.24	7158533.0	44332266.25	917
2016-05-29	6.35	6.4	6.2	6.24	-0.15	-2.35	5939230.0	37186350.4	964
2016-05-26	6.5	6.55	6.35	6.39	-0.04	-0.62	8575678.0	55468301.85	981
2016-05-25	6.5	6.55	6.4	6.43	0.04	0.63	9100717.0	58942417.5	1001
2016-05-24	6.35	6.45	6.3	6.39	0.06	0.95	10385934.0	66264563.75	985
2016-05-23	6.65	6.7	6.3	6.33	-0.33	-4.95	12931387.0	83934393.1	1727
2016-05-22	6.8	6.8	6.65	6.66	-0.12	-1.77	6172976.0	41460990.35	954
2016-05-19	6.8	6.85	6.75	6.78	-0.06	-0.88	6117968.0	41479201.6	977
2016-05-18	6.95	6.95	6.8	6.84	-0.05	-0.73	8652799.0	59415181.95	909
2016-05-17	6.95	7.05	6.85	6.89	0.04	0.58	24945065.0	174004270.4	2377
2016-05-16	6.85	6.95	6.8	6.85	0.05	0.74	14534357.0	99849428.35	1331
2016-05-15	6.85	6.95	6.8	6.8	-0.04	-0.58	11095140.0	76361116.8	1160
2016-05-12	6.85	6.9	6.75	6.84	0.05	0.74	18455216.0	126181977.35	1598
2016-05-11	6.85	6.9	6.65	6.79	0.03	0.44	18369392.0	124155991.35	1667
2016-05-10	6.8	6.85	6.75	6.76	-0.14	-2.03	15426093.0	104895553.85	1396
2016-05-09	6.9	6.95	6.75	6.9	0.07	1.02	17624152.0	121315885.05	1837
2016-05-08	7.0	7.1	6.8	6.83	-0.06	-0.87	25482569.0	177293891.1	3352
2016-05-05	6.5	7.0	6.5	6.89	0.45	6.99	44842238.0	304213662.9	4031
2016-05-04	6.6	6.6	6.4	6.44	-0.21	-3.16	18744691.0	122027407.8	2265
2016-05-03	6.8	6.9	6.6	6.65	-0.2	-2.92	29430430.0	199479743.45	2764
2016-05-02	6.95	6.95	6.7	6.85	-0.09	-1.3	20772835.0	141520299.0	1950
2016-05-01	7.1	7.15	6.85	6.94	-0.11	-1.56	17241899.0	120536302.65	2308
2016-04-28	7.1	7.2	7.0	7.05	0.03	0.43	24616025.0	174719493.9	2776
2016-04-27	6.8	7.15	6.8	7.02	0.3	4.46	48834279.0	343001038.4	4969
2016-04-26	6.8	6.9	6.55	6.72	-0.08	-1.18	36940130.0	248880455.05	3161
2016-04-25	6.9	7.2	6.5	6.8	0.15	2.26	95467610.0	653579613.85	9853
2016-04-24	6.15	6.65	6.1	6.65	0.6	9.92	43696545.0	280129870.65	4188
2016-04-21	5.6	6.05	5.6	6.05	0.51	9.21	41283546.0	242622416.15	3842
2016-04-20	5.55	5.65	5.45	5.54	-0.01	-0.18	20511466.0	114249961.3	1756
2016-04-19	5.6	5.65	5.5	5.55	0.12	2.21	30802480.0	171740453.15	2838
2016-04-18	5.25	5.5	5.2	5.43	0.1	1.88	28712719.0	153042176.7	2488
2016-04-17	5.35	5.6	5.3	5.33	0.1	1.91	52802995.0	287392607.45	4664
2016-04-14	5.25	5.35	5.15	5.23	0.04	0.77	33399676.0	175795398.7	2144
2016-04-13	5.1	5.3	5.1	5.19	0.09	1.76	27935935.0	145012519.7	1901
2016-04-12	5.05	5.15	5.05	5.1	0.05	0.99	6472896.0	33048938.95	700
2016-04-11	5.15	5.15	5.05	5.05	-0.08	-1.56	6674274.0	33876560.25	726
2016-04-10	5.15	5.2	5.1	5.13	0.03	0.59	5087635.0	26237794.25	707
2016-04-07	5.1	5.15	5.05	5.1	0.07	1.39	7219283.0	36859113.6	909
2016-04-06	5.05	5.1	5.0	5.03	0.03	0.6	7205035.0	36427790.4	738
2016-04-05	5.0	5.05	4.95	5.0	-0.04	-0.79	5971797.0	29853878.0	740
2016-04-04	5.0	5.05	4.95	5.04	0.08	1.61	4845090.0	24309812.5	598
2016-04-03	5.0	5.05	4.9	4.96	-0.1	-1.98	8297913.0	41277803.1	937
2016-03-31	5.1	5.1	5.0	5.06	-0.08	-1.56	12605499.0	63699523.7	1208
2016-03-30	5.2	5.25	5.1	5.14	-0.01	-0.19	9295144.0	48133223.05	856
2016-03-29	5.1	5.2	5.05	5.15	0.05	0.98	10344280.0	52890551.3	971
2016-03-28	5.15	5.2	5.05	5.1	0.0	0.0	9318706.0	47832199.35	881
2016-03-27	5.1	5.2	5.05	5.1	-0.03	-0.58	10619268.0	54276929.05	880
2016-03-24	5.15	5.15	5.05	5.13	-0.03	-0.58	11078474.0	56628374.9	1287
2016-03-23	5.2	5.3	5.15	5.16	-0.04	-0.77	22252280.0	115699461.5	1459
2016-03-22	5.3	5.4	5.15	5.2	-0.05	-0.95	31592528.0	166522040.45	2029
2016-03-21	5.3	5.4	5.2	5.25	-0.03	-0.57	20209259.0	106974449.0	1683
2016-03-20	5.3	5.45	5.25	5.28	0.04	0.76	26151807.0	138808049.8	1901
2016-03-17	5.2	5.3	5.15	5.24	0.11	2.14	19670492.0	102980963.8	1372
2016-03-16	5.1	5.15	4.95	5.13	0.04	0.79	13687414.0	69238304.5	1113
2016-03-15	5.0	5.1	4.95	5.09	0.04	0.79	12339522.0	61931106.3	1015
2016-03-14	5.2	5.2	5.05	5.05	-0.11	-2.13	6339239.0	32423017.95	903
2016-03-13	5.25	5.3	5.15	5.16	-0.02	-0.39	9724470.0	50611284.1	1051
2016-03-10	5.35	5.45	5.15	5.18	-0.17	-3.18	23777019.0	126033707.9	1803
2016-03-09	5.25	5.4	5.1	5.35	0.03	0.56	46280208.0	242551728.65	2234
2016-03-08	5.1	5.4	5.05	5.32	0.28	5.56	41186127.0	213676533.05	2653
2016-03-07	5.15	5.15	5.0	5.04	-0.05	-0.98	9483023.0	48038367.25	1178
2016-03-06	5.1	5.2	5.05	5.09	0.15	3.04	25929031.0	132907331.75	2025
2016-03-03	4.95	5.05	4.9	4.94	0.0	0.0	17708764.0	87922237.3	1085
2016-03-02	5.05	5.05	4.9	4.94	-0.05	-1.0	12894007.0	64125605.3	1103
2016-03-01	4.95	5.15	4.95	4.99	0.11	2.25	47966026.0	241317484.15	3053
2016-02-29	4.85	4.9	4.8	4.88	0.03	0.62	14847044.0	72238856.2	1289
2016-02-28	4.8	4.9	4.75	4.85	0.15	3.19	17413577.0	84223098.85	1426
2016-02-25	4.85	4.85	4.6	4.7	-0.09	-1.88	21068934.0	99102522.05	1868
2016-02-24	4.85	4.85	4.75	4.79	-0.11	-2.24	9138706.0	44120602.25	1072
2016-02-23	4.85	4.95	4.8	4.9	0.01	0.2	14483933.0	70624531.8	1049
2016-02-22	4.85	4.95	4.75	4.89	0.11	2.3	24678821.0	119926733.85	1493
2016-02-21	4.9	5.05	4.7	4.78	-0.12	-2.45	24001040.0	117265964.55	1804
2016-02-18	4.8	4.95	4.8	4.9	0.18	3.81	16694537.0	80871744.0	1371
2016-02-17	4.65	4.75	4.65	4.72	0.06	1.29	5615479.0	26383892.95	643
2016-02-16	4.75	4.8	4.6	4.66	0.04	0.87	10627633.0	50086996.65	1176
2016-02-15	4.6	4.7	4.55	4.62	0.11	2.44	8604832.0	39714779.75	976
2016-02-14	4.8	4.8	4.5	4.51	-0.08	-1.74	9929325.0	46250984.7	1453
2016-02-11	4.9	4.9	4.55	4.59	-0.3	-6.13	18356347.0	85931756.1	1885
2016-02-10	4.9	4.95	4.9	4.89	-0.04	-0.81	2780307.0	13638646.15	551
2016-02-09	4.85	5.0	4.85	4.93	0.0	0.0	5041235.0	24883981.6	625
2016-02-08	5.0	5.05	4.85	4.93	-0.01	-0.2	9871819.0	48899842.45	1108
2016-02-07	5.05	5.05	4.9	4.94	-0.1	-1.98	6984361.0	34689032.85	986
2016-02-04	5.2	5.25	5.0	5.04	0.0	0.0	23160597.0	118261527.4	1575
2016-02-03	4.9	5.1	4.85	5.04	0.15	3.07	13803597.0	68546244.15	1198
2016-02-02	5.0	5.05	4.85	4.89	-0.12	-2.4	12140504.0	60362031.15	1419
2016-02-01	5.05	5.1	4.9	5.01	0.01	0.2	12246071.0	61356796.1	1288
2016-01-31	5.05	5.25	5.0	5.0	0.16	3.31	38270027.0	195987243.5	3177
2016-01-28	4.75	5.0	4.75	4.84	0.14	2.98	33140588.0	161665832.7	2677
2016-01-27	4.75	4.8	4.65	4.7	-0.04	-0.84	17813381.0	84196758.9	1899
2016-01-26	4.65	4.75	4.55	4.74	-0.06	-1.25	18664821.0	86965781.4	1820
2016-01-25	4.95	4.95	4.7	4.8	-0.14	-2.83	23604432.0	113603945.85	1931
2016-01-24	5.1	5.1	4.8	4.94	0.3	6.47	39098890.0	193034359.35	3267
2016-01-21	4.5	4.7	4.4	4.64	0.09	1.98	22548663.0	102578862.4	2894
2016-01-20	4.9	4.9	4.55	4.55	-0.5	-9.9	54395994.0	254203209.75	4815
2016-01-19	4.9	5.15	4.8	5.05	0.33	6.99	56579281.0	282496077.0	5437
2016-01-18	4.8	5.15	4.7	4.72	-0.48	-9.23	96141344.0	456042040.35	7968
2016-01-17	5.2	5.3	5.2	5.2	-0.55	-9.57	5397944.0	28125357.35	1013
2016-01-14	6.05	6.05	5.75	5.75	-0.59	-9.31	16059635.0	94057212.5	2624
2016-01-13	6.3	6.6	6.25	6.34	0.29	4.79	19964887.0	127897724.35	2806
2016-01-12	6.05	6.15	6.0	6.05	-0.1	-1.63	4408414.0	26722995.9	764
2016-01-11	6.1	6.2	6.05	6.15	0.1	1.65	5370451.0	32851798.2	910
2016-01-10	6.05	6.15	6.0	6.05	0.05	0.83	6353375.0	38560995.65	1213
2016-01-07	6.1	6.1	5.95	6.0	-0.2	-3.23	8544950.0	51412045.95	1606
2016-01-06	6.5	6.5	6.15	6.2	-0.29	-4.47	5455710.0	34449027.75	1341
2016-01-05	6.6	6.65	6.45	6.49	-0.05	-0.76	4860451.0	31715666.65	1137
2016-01-04	6.8	6.85	6.5	6.54	-0.21	-3.11	7011866.0	46872967.7	1548
2016-01-03	6.75	6.85	6.7	6.75	-0.02	-0.3	5928686.0	40177406.35	984
2015-12-31	6.95	6.95	6.65	6.77	-0.22	-3.15	10406876.0	70693533.2	2010
2015-12-30	7.1	7.15	6.95	6.99	-0.14	-1.96	7198012.0	50537066.0	1298
2015-12-29	7.1	7.15	6.85	7.13	-0.13	-1.79	9138857.0	64196482.35	1571
2015-12-28	7.25	7.4	7.15	7.26	0.01	0.14	8723322.0	63431426.35	1212
2015-12-27	7.3	7.3	7.1	7.25	-0.01	-0.14	5105106.0	36807997.75	941
2015-12-24	7.45	7.45	7.25	7.26	-0.09	-1.22	5609594.0	41218514.5	642
2015-12-23	7.4	7.5	7.3	7.35	-0.04	-0.54	10147026.0	75261898.65	1160
2015-12-22	7.4	7.5	7.3	7.39	0.06	0.82	9418182.0	69780384.85	1308
2015-12-21	7.3	7.4	7.2	7.33	0.04	0.55	12374995.0	90055664.3	1596
2015-12-20	7.75	7.75	7.2	7.29	-0.6	-7.6	24274383.0	180110989.7	3190
2015-12-17	7.55	7.9	7.55	7.89	0.38	5.06	6227379.0	47797580.35	944
2015-12-16	7.55	7.6	7.5	7.51	-0.02	-0.27	2596476.0	19588873.4	555
2015-12-15	7.5	7.65	7.45	7.53	0.1	1.35	7893134.0	59515176.05	913
2015-12-14	7.6	7.75	7.4	7.43	-0.17	-2.24	5241273.0	39788433.45	833
2015-12-13	7.5	7.65	7.35	7.6	-0.19	-2.44	4734695.0	35504410.05	971
2015-12-10	7.85	7.85	7.75	7.79	-0.06	-0.76	1885410.0	14760053.85	513
2015-12-09	7.95	7.95	7.8	7.85	-0.02	-0.25	4293559.0	33847690.9	661
2015-12-08	7.9	7.95	7.75	7.87	-0.17	-2.11	5409591.0	42591867.95	980
2015-12-07	8.2	8.2	8.0	8.04	-0.16	-1.95	4001429.0	32425130.5	850
2015-12-06	8.2	8.25	8.15	8.2	-0.01	-0.12	2930499.0	24020895.25	569
2015-12-03	8.4	8.4	8.2	8.21	-0.21	-2.49	12100784.0	100074641.65	1226
2015-12-02	8.45	8.5	8.35	8.42	0.02	0.24	5254194.0	44253063.85	519
2015-12-01	8.4	8.55	8.3	8.4	0.06	0.72	9601958.0	80699497.65	991
2015-11-30	8.35	8.45	8.3	8.34	-0.01	-0.12	4691609.0	39286843.4	547
2015-11-29	8.35	8.4	8.25	8.35	0.05	0.6	5604214.0	46671005.2	628
2015-11-26	8.3	8.35	8.25	8.3	0.05	0.61	3972587.0	33006565.6	549
2015-11-25	8.3	8.35	8.25	8.25	-0.02	-0.24	3697184.0	30645629.65	518
2015-11-24	8.4	8.6	8.25	8.27	-0.09	-1.08	16049852.0	134659727.55	1569
2015-11-23	8.35	8.45	8.2	8.36	-0.02	-0.24	10768961.0	89572076.95	1298
2015-11-22	8.3	8.45	8.25	8.38	0.13	1.58	8282964.0	69057430.25	1071
2015-11-19	8.25	8.35	8.2	8.25	0.07	0.86	5472295.0	45289634.85	617
2015-11-18	8.2	8.3	8.1	8.18	0.0	0.0	8233721.0	67576480.4	851
2015-11-17	8.35	8.35	8.15	8.18	-0.13	-1.56	4283900.0	35437899.85	614
2015-11-16	8.25	8.35	8.1	8.31	0.14	1.71	4333719.0	35673524.0	641
2015-11-15	8.3	8.35	8.15	8.17	-0.28	-3.31	6725108.0	55372959.3	971
2015-11-12	8.45	8.6	8.4	8.45	-0.04	-0.47	4444022.0	37753069.2	558
2015-11-11	8.45	8.55	8.4	8.49	0.05	0.59	5251821.0	44641671.0	672
2015-11-10	8.65	8.75	8.4	8.44	-0.2	-2.31	6971258.0	59619628.45	892
2015-11-09	8.4	8.8	8.35	8.64	0.25	2.98	6570041.0	55871665.05	845
2015-11-08	8.35	8.4	8.25	8.39	-0.01	-0.12	2513755.0	20911261.65	592
2015-11-05	8.55	8.55	8.35	8.4	-0.13	-1.52	3614177.0	30558301.85	550
2015-11-04	8.5	8.6	8.35	8.53	0.16	1.91	3375234.0	28595072.7	615
2015-11-03	8.5	8.6	8.35	8.37	-0.13	-1.53	3464652.0	29323207.9	706
2015-11-02	8.5	8.65	8.45	8.5	-0.01	-0.12	4247665.0	36366298.85	549
2015-11-01	8.5	8.6	8.4	8.51	-0.03	-0.35	3022952.0	25611550.65	562
2015-10-29	8.65	8.8	8.5	8.54	-0.05	-0.58	4283487.0	37069078.4	810
2015-10-28	8.4	8.6	8.3	8.59	0.23	2.75	4750970.0	40198010.0	926
2015-10-27	8.85	8.85	8.2	8.36	-0.54	-6.07	10025571.0	85708801.45	1321
2015-10-26	8.7	8.95	8.55	8.9	0.16	1.83	5507520.0	48024368.75	809
2015-10-25	8.9	8.95	8.7	8.74	-0.04	-0.46	4546318.0	40092981.15	785
2015-10-22	8.8	8.95	8.65	8.78	-0.06	-0.68	3912002.0	34303430.7	935
2015-10-21	9.0	9.05	8.8	8.84	-0.15	-1.67	4593999.0	40995786.05	1110
2015-10-20	9.3	9.4	8.95	8.99	-0.29	-3.12	8321306.0	76424367.05	1401
2015-10-19	9.1	9.65	9.0	9.28	0.18	1.98	13050623.0	122185939.0	2049
2015-10-18	9.0	9.25	9.0	9.1	-0.1	-1.09	12989785.0	118285182.0	2092
2015-10-15	9.4	9.6	9.2	9.2	-0.97	-9.54	20911945.0	194719166.75	2958
2015-10-14	10.1	10.3	10.0	10.17	0.07	0.69	10332451.0	105370336.45	1616
2015-10-13	9.7	10.15	9.65	10.1	0.25	2.54	13416166.0	132937831.3	1607
2015-10-12	9.65	10.05	9.4	9.85	0.3	3.14	18696368.0	183266512.1	2411
2015-10-11	8.8	9.6	8.8	9.55	0.81	9.27	24399207.0	227557448.7	3065
2015-10-08	8.6	8.75	8.5	8.74	0.17	1.98	7747511.0	66971973.95	963
2015-10-07	8.4	8.65	8.4	8.57	0.22	2.63	9571384.0	81766490.65	1254
2015-10-06	8.4	8.4	8.3	8.35	0.01	0.12	4959373.0	41484063.5	609
2015-10-05	8.25	8.45	8.25	8.34	0.13	1.58	9275282.0	77069364.6	874
2015-10-04	8.25	8.3	8.15	8.21	-0.04	-0.48	1433875.0	11771440.85	455
2015-10-01	8.3	8.35	8.25	8.25	-0.04	-0.48	2730607.0	22614579.85	418
2015-09-30	8.3	8.35	8.25	8.29	0.04	0.48	1351365.0	11220361.55	307
2015-09-29	8.35	8.35	8.15	8.25	-0.09	-1.08	2349230.0	19376667.6	455
2015-09-21	8.35	8.4	8.3	8.34	0.04	0.48	2473641.0	20650158.8	568
2015-09-20	8.35	8.35	8.2	8.3	-0.06	-0.72	2749598.0	22817799.4	656
2015-09-17	8.5	8.6	8.35	8.36	-0.04	-0.48	6507981.0	54950797.4	1050
2015-09-16	8.5	8.55	8.35	8.4	-0.01	-0.12	4320739.0	36523684.95	748
2015-09-15	8.3	8.45	8.3	8.41	-0.04	-0.47	4486244.0	37469071.2	863
2015-09-14	8.6	8.6	8.45	8.45	-0.11	-1.29	3182880.0	27106047.3	701
2015-09-13	8.6	8.75	8.55	8.56	-0.04	-0.47	5034951.0	43527074.75	860
2015-09-10	8.6	8.65	8.5	8.6	-0.08	-0.92	5195396.0	44626557.95	985
2015-09-09	8.7	8.75	8.6	8.68	0.12	1.4	9328894.0	81097276.1	1497
2015-09-08	8.45	8.6	8.4	8.56	0.13	1.54	5913935.0	50241049.4	762
2015-09-07	8.45	8.55	8.4	8.43	0.04	0.48	5456243.0	46289962.5	889
2015-09-06	8.3	8.45	8.3	8.39	-0.01	-0.12	3628790.0	30401286.35	724
2015-09-03	8.55	8.6	8.35	8.4	-0.03	-0.36	5398994.0	45646055.0	914
2015-09-02	8.45	8.5	8.25	8.43	-0.07	-0.82	8052729.0	67311091.4	1338
2015-09-01	8.65	8.7	8.45	8.5	-0.11	-1.28	7252576.0	62115614.2	1221
2015-08-31	8.65	8.7	8.35	8.61	-0.12	-1.37	7161077.0	61322603.8	1406
2015-08-30	9.1	9.2	8.7	8.73	0.12	1.39	13651919.0	122420528.8	2503
2015-08-27	8.6	8.85	8.5	8.61	0.4	4.87	17351680.0	150196519.35	2508
2015-08-26	8.45	8.55	8.15	8.21	-0.33	-3.86	12691593.0	106206556.25	2246
2015-08-25	8.0	8.55	7.95	8.54	0.75	9.63	18564816.0	154446501.55	3127
2015-08-24	8.05	8.25	7.4	7.79	-0.3	-3.71	12174257.0	95980962.05	2916
2015-08-23	8.5	8.65	8.05	8.09	-0.83	-9.3	17240301.0	144687488.15	2921
2015-08-20	8.85	8.95	8.6	8.92	-0.06	-0.67	30813936.0	270540470.9	3950
2015-08-19	9.25	9.45	8.9	8.98	-0.34	-3.65	8972100.0	82190911.65	1738
2015-08-18	9.65	9.65	9.1	9.32	-0.28	-2.92	7329661.0	68659244.55	1549
2015-08-17	9.55	9.75	9.5	9.6	0.02	0.21	4963706.0	47714719.55	1174
2015-08-16	10.0	10.05	9.55	9.58	-0.42	-4.2	12076315.0	118226940.6	1979
2015-08-13	10.15	10.15	10.0	10.0	-0.06	-0.6	2572980.0	25866030.55	678
2015-08-12	10.05	10.15	9.95	10.06	-0.02	-0.2	3275261.0	32933575.7	768
2015-08-11	10.3	10.3	10.05	10.08	-0.17	-1.66	3123562.0	31865547.3	757
2015-08-10	10.15	10.3	10.15	10.25	0.14	1.38	6372495.0	65092666.2	969
2015-08-09	9.9	10.15	9.85	10.11	0.09	0.9	4115761.0	41233588.05	953
2015-08-06	10.1	10.1	9.95	10.02	-0.12	-1.18	5627859.0	56447325.95	1260
2015-08-05	10.25	10.25	10.1	10.14	-0.04	-0.39	3637529.0	37076127.2	727
2015-08-04	10.3	10.3	10.05	10.18	-0.16	-1.55	8501241.0	86357508.55	1522
2015-08-03	10.35	10.45	10.3	10.34	-0.06	-0.58	9388523.0	97096631.65	1291
2015-08-02	10.75	10.75	10.35	10.4	-0.47	-4.32	7175703.0	75433685.4	1565
2015-07-30	10.9	10.95	10.85	10.87	-0.01	-0.09	2513949.0	27380915.65	609
2015-07-29	10.9	11.0	10.8	10.88	0.06	0.55	4026630.0	43919534.9	778
2015-07-28	10.75	10.9	10.6	10.82	0.06	0.56	5578410.0	59814054.75	1087
2015-07-27	11.15	11.15	10.7	10.76	-0.44	-3.93	8930260.0	98042012.5	1577
2015-07-26	11.6	11.65	11.15	11.2	-0.22	-1.93	10248256.0	116102602.3	1554
2015-07-23	11.5	11.85	11.35	11.42	-0.08	-0.7	13832213.0	160431134.15	2149
2015-07-22	11.0	11.75	10.95	11.5	0.54	4.93	10569449.0	120465852.5	1852
2015-07-15	10.95	11.1	10.9	10.96	0.06	0.55	6870661.0	75414145.4	1087
2015-07-14	10.85	11.05	10.85	10.9	-0.02	-0.18	5112030.0	55868320.7	849
2015-07-13	10.8	10.95	10.8	10.92	0.09	0.83	2647861.0	28820425.4	539
2015-07-12	10.95	11.05	10.8	10.83	-0.12	-1.1	4772419.0	52171790.0	980
2015-07-09	10.65	11.35	10.55	10.95	0.34	3.2	12949723.0	140983714.95	2090
2015-07-08	10.65	10.7	10.5	10.61	-0.01	-0.09	2963533.0	31473246.85	594
2015-07-07	10.65	10.65	10.55	10.62	-0.03	-0.28	3031423.0	32130432.15	577
2015-07-06	10.7	10.75	10.6	10.65	-0.1	-0.93	2856645.0	30495949.2	591
2015-07-05	10.65	10.9	10.6	10.75	0.07	0.66	6159898.0	66243412.65	844
2015-07-02	10.7	10.85	10.65	10.68	-0.02	-0.19	4377929.0	46941155.05	890
2015-07-01	10.8	10.8	10.55	10.7	-0.06	-0.56	6171081.0	66023171.5	1085
2015-06-30	10.6	10.8	10.45	10.76	0.11	1.03	4547087.0	48269331.8	996
2015-06-29	10.75	10.8	10.4	10.65	-0.22	-2.02	4419231.0	46909970.85	1216
2015-06-28	11.1	11.15	10.85	10.87	-0.29	-2.6	5126970.0	56181664.45	1202
2015-06-25	11.15	11.2	11.1	11.16	-0.03	-0.27	1896785.0	21121511.9	511
2015-06-24	11.1	11.2	11.0	11.19	0.13	1.18	4097926.0	45544710.7	872
2015-06-23	11.1	11.2	11.0	11.06	-0.02	-0.18	3972086.0	43953467.9	857
2015-06-22	11.25	11.25	11.0	11.08	-0.14	-1.25	4004017.0	44496287.2	915
2015-06-21	11.5	11.5	11.2	11.22	-0.28	-2.43	3450044.0	39000381.8	1008
2015-06-18	11.6	11.6	11.45	11.5	-0.07	-0.61	2556486.0	29392408.0	628
2015-06-17	11.65	11.65	11.5	11.57	-0.06	-0.52	2546324.0	29426434.35	580
2015-06-16	11.65	11.7	11.55	11.63	0.0	0.0	3473246.0	40378361.55	685
2015-06-15	11.85	11.9	11.6	11.63	-0.15	-1.27	5291480.0	62276174.65	1067
2015-06-14	11.6	11.85	11.55	11.78	0.22	1.9	6169607.0	71886497.45	1144
2015-06-11	11.55	11.6	11.45	11.56	0.01	0.09	3066870.0	35334891.4	659
2015-06-10	11.5	11.6	11.5	11.55	0.1	0.87	2869713.0	33149154.85	608
2015-06-09	11.5	11.55	11.35	11.45	-0.09	-0.78	4117292.0	47106297.7	897
2015-06-08	11.55	11.65	11.5	11.54	-0.06	-0.52	1765229.0	20432755.6	592
2015-06-07	11.7	11.75	11.55	11.6	-0.08	-0.68	4260937.0	49504777.15	921
2015-06-04	11.7	11.7	11.6	11.68	0.01	0.09	2087223.0	24315137.65	464
2015-06-03	11.7	11.75	11.65	11.67	-0.02	-0.17	2199557.0	25725687.05	569
2015-06-02	11.7	11.75	11.65	11.69	0.0	0.0	3558793.0	41661445.75	669
2015-06-01	11.7	11.75	11.5	11.69	-0.05	-0.43	3717485.0	43208214.7	1006
2015-05-31	11.85	11.9	11.7	11.74	-0.09	-0.76	4848704.0	57173111.65	923
2015-05-28	11.85	11.9	11.75	11.83	-0.06	-0.5	6821443.0	80538547.1	1109
2015-05-27	11.95	12.0	11.8	11.89	-0.06	-0.5	4643903.0	55293682.9	975
2015-05-26	12.0	12.1	11.9	11.95	0.0	0.0	5863340.0	70338216.2	998
2015-05-25	12.0	12.05	11.95	11.95	-0.1	-0.83	4848635.0	58162944.35	922
2015-05-24	12.05	12.05	11.85	12.05	-0.04	-0.33	5597279.0	67047544.85	1157
2015-05-21	12.05	12.1	12.0	12.09	0.07	0.58	2656927.0	32017405.55	672
2015-05-20	12.15	12.15	12.0	12.02	-0.13	-1.07	6141557.0	74188904.6	1105
2015-05-19	12.25	12.35	12.15	12.15	-0.12	-0.98	10161932.0	124270437.2	1182
2015-05-18	12.3	12.3	12.15	12.27	0.04	0.33	7692788.0	94165312.7	923
2015-05-17	12.15	12.25	12.1	12.23	0.13	1.07	9632916.0	117523678.05	1254
2015-05-14	12.0	12.2	12.0	12.1	0.12	1.0	10326205.0	125187004.75	1277
2015-05-13	12.15	12.15	11.9	11.98	-0.11	-0.91	7204909.0	86677544.05	1086
2015-05-12	11.9	12.1	11.8	12.09	0.15	1.26	6387069.0	76408327.95	1153
2015-05-11	12.25	12.3	11.9	11.94	-0.3	-2.45	16247924.0	196283827.3	1955
2015-05-10	12.25	12.35	12.2	12.24	0.04	0.33	9277711.0	113834676.2	1216
2015-05-07	12.3	12.3	12.1	12.2	-0.1	-0.81	8367234.0	102045530.55	1587
2015-05-06	12.25	12.45	12.25	12.3	0.0	0.0	13032660.0	160887529.7	1592
2015-05-05	12.5	12.6	12.25	12.3	-0.03	-0.24	26347997.0	327451032.2	3427
2015-05-04	12.1	12.45	12.05	12.33	0.27	2.24	17993359.0	220060385.25	2322
2015-05-03	12.15	12.3	12.0	12.06	-0.08	-0.66	23410743.0	284464749.4	2725
2015-04-30	12.05	12.3	12.0	12.14	0.13	1.08	29233444.0	354480317.7	3376
2015-04-29	11.95	12.05	11.75	12.01	0.16	1.35	21487679.0	256018027.85	2461
2015-04-28	11.95	12.05	11.8	11.85	-0.07	-0.59	15445658.0	184290059.1	1825
2015-04-27	11.8	12.1	11.7	11.92	0.12	1.02	23085885.0	275627554.95	2692
2015-04-26	11.65	11.95	11.6	11.8	0.22	1.9	21947284.0	259341517.15	2453
2015-04-23	11.5	11.65	11.45	11.58	0.04	0.35	6226251.0	71957376.9	1010
2015-04-22	11.85	11.9	11.45	11.54	0.04	0.35	11918880.0	138436448.45	2151
2015-04-21	11.65	11.65	11.3	11.5	-0.2	-1.71	11184829.0	128562370.5	1962
2015-04-20	12.0	12.05	11.6	11.7	-0.15	-1.27	25431211.0	300639642.1	3613
2015-04-19	11.15	11.85	11.15	11.85	1.05	9.72	30812433.0	358775693.75	4705
2015-04-16	10.8	10.9	10.6	10.8	-0.18	-1.64	22016714.0	237025591.2	2805
2015-04-15	10.95	11.05	10.9	10.98	0.14	1.29	7292006.0	80082853.25	1331
2015-04-14	10.95	10.95	10.8	10.84	-0.14	-1.28	5011713.0	54538472.75	1181
2015-04-13	10.9	11.1	10.9	10.98	0.09	0.83	9925861.0	109239652.9	1424
2015-04-12	11.0	11.05	10.85	10.89	-0.05	-0.46	7778495.0	85303685.2	1285
2015-04-09	10.75	11.05	10.7	10.94	0.17	1.58	11252231.0	122479082.9	1608
2015-04-08	10.8	11.0	10.75	10.77	0.03	0.28	14125770.0	153914418.65	1793
2015-04-07	10.55	10.8	10.55	10.74	0.29	2.78	8038939.0	85615373.15	1263
2015-04-06	10.45	10.6	10.4	10.45	0.0	0.0	8179856.0	85812984.0	1260
2015-04-05	10.6	10.7	10.35	10.45	-0.21	-1.97	7164877.0	75073193.55	1566
2015-04-02	10.85	10.95	10.55	10.66	-0.15	-1.39	7792918.0	83874106.45	1630
2015-04-01	10.85	10.9	10.6	10.81	0.01	0.09	6262574.0	67421013.55	1677
2015-03-31	11.0	11.1	10.7	10.8	-0.27	-2.44	8761194.0	95143051.15	2254
2015-03-30	11.2	11.25	11.0	11.07	-0.17	-1.51	7851682.0	87505455.4	1628
2015-03-29	11.3	11.3	11.1	11.24	0.28	2.55	12600518.0	141440356.4	2340
2015-03-26	10.25	11.05	10.25	10.96	0.13	1.2	18643129.0	199928460.0	3470
2015-03-25	11.7	11.7	10.75	10.83	-0.9	-7.67	21612677.0	242724377.35	3974
2015-03-24	11.75	11.8	11.6	11.73	-0.03	-0.26	10057696.0	118069819.45	1621
2015-03-23	11.8	11.85	11.7	11.76	-0.08	-0.68	12870785.0	151553887.8	2087
2015-03-22	11.95	12.0	11.6	11.84	0.01	0.08	24954660.0	293134482.45	3714
2015-03-19	11.95	12.0	11.65	11.83	0.18	1.55	12416387.0	146684851.45	2491
2015-03-18	11.95	12.05	11.1	11.65	-0.44	-3.64	22008274.0	256608643.6	4053
2015-03-17	12.4	12.5	11.95	12.09	-0.23	-1.87	18680514.0	228363200.75	3484
2015-03-16	12.85	13.0	12.25	12.32	-0.55	-4.27	24444939.0	308794927.75	3899
2015-03-15	13.05	13.05	12.8	12.87	-0.5	-3.74	29984099.0	387885122.85	4329
2015-03-12	13.35	13.5	13.2	13.37	0.08	0.6	25223528.0	336932775.8	2766
2015-03-11	13.4	13.45	13.1	13.29	-0.2	-1.48	24496428.0	324519025.3	2785
2015-03-10	13.65	13.65	13.35	13.49	-0.18	-1.32	14915942.0	201625530.3	2282
2015-03-09	13.75	13.9	13.6	13.67	0.01	0.07	34356447.0	474059090.85	3553
2015-03-08	13.15	13.7	13.1	13.66	0.46	3.48	39456905.0	533626464.55	4575
2015-03-05	13.05	13.3	13.0	13.2	0.15	1.15	18827576.0	247489960.3	2217
2015-03-04	13.15	13.3	13.0	13.05	-0.04	-0.31	25004820.0	328524245.35	3307
2015-03-03	12.7	13.15	12.6	13.09	0.38	2.99	30298312.0	389994939.75	3485
2015-03-02	12.65	12.8	12.55	12.71	0.06	0.47	16516050.0	210153039.6	1724
2015-03-01	12.7	12.8	12.6	12.65	0.0	0.0	10842082.0	137134595.0	1710
2015-02-26	12.7	12.8	12.55	12.65	0.05	0.4	22376777.0	282656025.3	2248
2015-02-25	12.6	12.7	12.4	12.6	0.01	0.08	20592781.0	258530572.95	2514
2015-02-24	12.5	12.65	12.45	12.59	0.02	0.16	12485659.0	156966515.15	1609
2015-02-23	12.75	12.8	12.55	12.57	-0.16	-1.26	12846690.0	162758255.3	1984
2015-02-22	12.9	12.95	12.65	12.73	-0.11	-0.86	18186227.0	233077469.0	3014
2015-02-19	13.1	13.2	12.8	12.84	-0.39	-2.95	20269330.0	262800009.55	3393
2015-02-18	13.05	13.3	12.9	13.23	0.21	1.61	27410133.0	359764175.9	3021
2015-02-17	13.05	13.2	12.9	13.02	-0.05	-0.38	16557684.0	215942339.95	3067
2015-02-16	13.6	13.6	13.0	13.07	-0.49	-3.61	19144890.0	255598307.4	3439
2015-02-15	13.7	13.7	13.45	13.56	0.23	1.73	21130507.0	287118846.3	3235
2015-02-12	13.35	13.85	13.1	13.33	-0.04	-0.3	41501098.0	563366064.0	4392
2015-02-11	13.8	14.0	13.25	13.37	-0.47	-3.4	41088541.0	565881069.7	4400
2015-02-10	13.85	14.0	13.7	13.84	-0.03	-0.22	32837019.0	454525541.9	3622
2015-02-09	13.9	14.15	13.7	13.87	0.17	1.24	68360376.0	952358756.35	9060
2015-02-08	13.7	13.7	13.35	13.7	1.24	9.95	83346141.0	1137619289.9	7577
2015-02-05	12.45	12.6	12.3	12.46	-0.13	-1.03	8444544.0	105467786.8	2100
2015-02-04	12.85	12.95	12.5	12.59	-0.09	-0.71	17126206.0	217918495.95	3029
2015-02-03	12.85	13.2	12.5	12.68	0.28	2.26	54653708.0	704400152.1	7883
2015-02-02	12.1	12.55	11.9	12.4	0.25	2.06	20902221.0	256710220.05	3836
2015-02-01	12.8	12.9	12.1	12.15	-0.1	-0.82	42615373.0	533865182.85	4427
2015-01-29	12.15	12.45	11.95	12.25	0.05	0.41	22907517.0	278236490.4	2898
2015-01-28	11.7	12.35	11.65	12.2	0.5	4.27	21017483.0	253472629.6	3266
2015-01-27	11.15	11.75	11.1	11.7	0.57	5.12	18072701.0	207628708.2	2690
2015-01-26	11.15	11.2	11.0	11.13	0.06	0.54	7477137.0	83071115.75	1255
2015-01-22	11.0	11.15	10.9	11.07	0.1	0.91	6153445.0	68241046.55	941
2015-01-21	11.1	11.25	10.95	10.97	-0.16	-1.44	5787670.0	64341287.3	935
2015-01-20	11.1	11.15	11.05	11.13	-0.02	-0.18	3287197.0	36503839.85	688
2015-01-19	11.3	11.3	11.1	11.15	-0.15	-1.33	3752942.0	42066881.3	938
2015-01-18	11.35	11.5	11.2	11.3	-0.04	-0.35	8299680.0	94157380.55	1387
2015-01-15	11.5	11.6	11.3	11.34	-0.03	-0.26	7788894.0	89161082.05	1302
2015-01-14	11.4	11.55	11.3	11.37	0.07	0.62	12935617.0	147509889.55	1336
2015-01-13	11.0	11.35	10.9	11.3	-0.05	-0.44	12108600.0	135121986.25	1573
2015-01-12	11.5	11.6	11.3	11.35	-0.22	-1.9	7717472.0	88290152.25	1183
2015-01-11	11.15	11.75	11.05	11.57	0.42	3.77	16236920.0	185850852.05	2111
2015-01-08	11.3	11.4	11.15	11.15	0.21	1.92	7000977.0	78588007.15	1399
2015-01-07	10.25	11.0	10.2	10.94	0.5	4.79	17597372.0	188885837.25	2208
2015-01-06	10.0	10.5	9.95	10.44	-0.14	-1.32	9036677.0	91518194.3	1718
2015-01-05	10.75	10.8	10.55	10.58	-0.4	-3.64	4952862.0	52711979.15	1294
2015-01-04	11.05	11.2	10.9	10.98	-0.17	-1.52	8305764.0	91680226.65	1358
2015-01-01	11.15	11.3	10.9	11.15	0.18	1.64	7430210.0	82692608.1	1337
2014-12-31	11.6	11.65	10.4	10.97	-0.47	-4.11	13300016.0	147176787.25	2773
2014-12-30	11.6	11.7	11.4	11.44	-0.75	-6.15	14789718.0	171055172.55	2425
2014-12-29	12.1	12.55	12.05	12.19	0.17	1.41	18975792.0	233560743.55	2925
2014-12-28	12.05	12.1	11.9	12.02	0.1	0.84	7237106.0	86996659.4	1287
2014-12-25	11.9	12.15	11.75	11.92	-0.01	-0.08	13845490.0	165328802.4	2187
2014-12-24	11.85	12.35	11.8	11.93	0.22	1.88	19442479.0	234478919.9	3041
2014-12-23	11.7	12.0	11.65	11.71	-0.22	-1.84	10181551.0	120082819.05	2070
2014-12-22	11.4	12.2	11.15	11.93	0.68	6.04	23908708.0	284044400.55	4225
2014-12-21	11.0	11.25	10.65	11.25	1.0	9.76	29663189.0	326904628.85	4018
2014-12-18	9.85	10.25	9.85	10.25	0.91	9.74	13735735.0	139142835.65	2148
2014-12-17	9.1	9.7	8.7	9.34	0.29	3.2	23447141.0	213185310.95	3644
2014-12-16	9.85	9.85	9.05	9.05	-0.98	-9.77	15910895.0	147062089.75	2990
2014-12-15	10.8	10.85	9.9	10.03	-0.5	-4.75	10240113.0	106386176.5	2069
2014-12-14	10.6	10.85	10.45	10.53	-0.59	-5.31	8420578.0	89855298.35	1631
2014-12-11	10.75	11.2	10.7	11.12	-0.04	-0.36	10757738.0	116810940.3	1852
2014-12-10	11.3	11.4	11.0	11.16	-0.26	-2.28	10902818.0	121882400.9	1897
2014-12-09	11.65	11.65	11.2	11.42	-0.49	-4.11	12435614.0	141875035.65	2445
2014-12-08	12.15	12.2	11.9	11.91	-0.3	-2.46	4938182.0	59509643.1	1108
2014-12-07	12.25	12.35	12.15	12.21	-0.08	-0.65	5342237.0	65384052.75	873
2014-12-04	12.15	12.35	12.15	12.29	0.22	1.82	8021216.0	98232335.25	1137
2014-12-03	12.0	12.15	12.0	12.07	0.03	0.25	5018497.0	60580036.85	783
2014-12-02	12.35	12.35	12.0	12.04	-0.06	-0.5	10818652.0	132175404.85	1447
2014-12-01	11.8	12.15	11.8	12.1	0.31	2.63	9182870.0	110348857.1	1374
2014-11-30	12.0	12.3	11.65	11.79	-1.11	-8.6	13181512.0	157069796.25	2607
2014-11-27	12.7	12.95	12.6	12.9	0.09	0.7	5831807.0	74777218.85	1017
2014-11-26	12.9	12.9	12.45	12.81	-0.11	-0.85	7939176.0	100783563.15	1645
2014-11-25	13.15	13.15	12.85	12.92	-0.3	-2.27	6448378.0	83710165.3	1440
2014-11-24	13.5	13.55	13.15	13.22	-0.24	-1.78	5698801.0	76135383.3	1057
2014-11-23	13.4	13.55	13.35	13.46	0.31	2.36	6238733.0	83874982.25	1353
2014-11-20	13.1	13.25	13.05	13.15	0.09	0.69	5215766.0	68487912.2	1218
2014-11-19	13.15	13.2	13.0	13.06	-0.09	-0.68	4949251.0	64771053.65	881
2014-11-18	13.05	13.2	12.95	13.15	0.2	1.54	7509176.0	98091233.65	1216
2014-11-17	13.6	13.65	12.85	12.95	-0.66	-4.85	13028961.0	170649306.4	2082
2014-11-16	13.8	13.9	13.5	13.61	-0.18	-1.31	7056781.0	96802299.15	1091
2014-11-13	13.9	13.9	13.75	13.79	-0.07	-0.51	4658277.0	64315821.8	955
2014-11-12	13.85	14.0	13.8	13.86	0.04	0.29	7085178.0	98525832.4	956
2014-11-11	13.95	14.0	13.7	13.82	-0.24	-1.71	7081761.0	98372877.1	1311
2014-11-10	14.05	14.1	13.95	14.06	-0.03	-0.21	8410406.0	118148001.05	1073
2014-11-09	14.15	14.25	13.95	14.09	-0.08	-0.56	5509289.0	77558841.9	874
2014-11-06	14.15	14.25	13.95	14.17	0.16	1.14	7176752.0	101098102.35	1197
2014-11-05	14.25	14.35	13.6	14.01	-0.22	-1.55	11334790.0	158655871.85	2066
2014-11-04	14.65	14.85	14.1	14.23	-0.47	-3.2	17811665.0	260104728.35	2224
2014-11-03	14.6	14.7	14.55	14.7	0.05	0.34	4554715.0	66600917.0	804
2014-11-02	14.75	14.8	14.65	14.65	0.16	1.1	5039186.0	74111882.9	941
2014-10-30	14.55	14.6	14.25	14.49	-0.16	-1.09	7556680.0	109087346.9	1775
2014-10-29	14.8	14.85	14.6	14.65	-0.05	-0.34	8467912.0	124857738.1	1223
2014-10-28	14.85	14.85	14.65	14.7	-0.14	-0.94	8989780.0	132351828.5	1451
2014-10-27	15.1	15.1	14.8	14.84	-0.21	-1.4	7887469.0	117738796.45	1475
2014-10-26	14.9	15.1	14.8	15.05	0.13	0.87	12199029.0	182597442.6	1718
2014-10-23	15.0	15.2	14.85	14.92	-0.35	-2.29	28616192.0	428820330.9	3052
2014-10-22	15.6	15.65	15.1	15.27	-0.18	-1.17	26443194.0	405657506.05	3182
2014-10-21	14.55	15.65	14.5	15.45	0.95	6.55	33425563.0	507716535.3	3555
2014-10-20	14.7	14.8	14.4	14.5	0.19	1.33	26007269.0	379861967.6	2944
2014-10-19	14.6	14.7	14.25	14.31	0.38	2.73	18344248.0	264981252.35	2284
2014-10-16	14.5	14.7	13.8	13.93	-0.76	-5.17	17271729.0	244879373.95	3223
2014-10-15	14.85	15.15	14.65	14.69	-0.16	-1.08	19547920.0	290647645.45	2748
2014-10-14	15.0	15.05	14.65	14.85	-0.31	-2.04	18985892.0	282290523.0	2264
2014-10-13	14.95	15.25	14.7	15.16	0.4	2.71	23115000.0	347719154.75	2650
2014-10-12	15.6	15.6	14.65	14.76	-1.29	-8.04	26492842.0	402135925.75	3709
2014-10-02	16.05	16.15	15.9	16.05	-0.3	-1.83	19850030.0	319103000.25	2334
2014-10-01	16.7	16.75	16.35	16.35	-0.29	-1.74	10913095.0	179529523.15	1462
2014-09-30	16.3	16.7	16.25	16.64	0.39	2.4	13038721.0	215302143.4	1723
2014-09-29	15.95	16.35	15.9	16.25	0.35	2.2	15371440.0	248911297.65	1734
2014-09-28	15.95	16.0	15.75	15.9	-0.03	-0.19	8838457.0	140155414.45	1375
2014-09-25	16.05	16.15	15.9	15.93	0.02	0.13	12930926.0	206832090.35	1917
2014-09-24	16.25	16.3	15.65	15.91	-0.53	-3.22	33784209.0	539116976.5	4107
2014-09-22	16.6	16.6	16.25	16.44	-0.3	-1.79	20847260.0	342803614.3	2984
2014-09-21	17.25	17.3	16.65	16.74	-0.41	-2.39	25065713.0	424304439.45	2981
2014-09-18	17.4	17.4	17.1	17.15	-0.25	-1.44	18172377.0	313263309.65	2370
2014-09-17	17.55	17.6	17.3	17.4	-0.06	-0.34	26883327.0	470214804.75	2349
2014-09-16	17.35	17.55	17.3	17.46	0.19	1.1	24413180.0	425685822.9	1944
2014-09-15	17.35	17.6	17.1	17.27	-0.13	-0.75	32147703.0	556777094.35	3343
2014-09-14	17.75	18.05	17.25	17.4	-0.47	-2.63	27339828.0	485359974.2	3681
2014-09-11	18.05	18.4	17.7	17.87	-0.23	-1.27	24876879.0	450195194.9	3638
2014-09-10	18.65	18.85	17.95	18.1	-0.63	-3.36	59018810.0	1085846416.4	6544
2014-09-09	18.15	19.05	18.1	18.73	0.59	3.25	52811524.0	983427485.2	5792
2014-09-08	18.2	18.25	18.0	18.14	0.0	0.0	29110940.0	527577890.6	2737
2014-09-07	17.6	18.2	17.6	18.14	0.56	3.19	36860756.0	662098383.65	4154
2014-09-04	17.65	17.75	17.55	17.58	-0.02	-0.11	30952862.0	546274509.15	2824
2014-09-03	17.25	17.75	17.2	17.6	0.37	2.15	40091130.0	703832029.5	4343
2014-09-02	17.15	17.4	17.05	17.23	0.13	0.76	31750659.0	547058886.05	3269
2014-09-01	17.4	17.45	17.05	17.1	-0.22	-1.27	33722551.0	581040305.7	3943
2014-08-31	16.75	17.4	16.75	17.32	0.67	4.02	52539572.0	897640409.7	5554
2014-08-28	16.8	16.85	16.6	16.65	-0.13	-0.77	19033359.0	317993977.45	2629
2014-08-27	16.5	16.95	16.45	16.78	0.39	2.38	42235476.0	706077240.8	4904
2014-08-26	16.1	16.45	16.05	16.39	0.39	2.44	44112579.0	718819848.7	4250
2014-08-25	16.1	16.4	15.9	16.0	-0.06	-0.37	45729130.0	737504825.95	5541
2014-08-24	15.9	16.1	15.9	16.06	0.19	1.2	17446006.0	279395363.65	2086
2014-08-21	15.95	15.95	15.8	15.87	-0.03	-0.19	5742063.0	91143247.85	950
2014-08-20	15.85	16.0	15.85	15.9	0.03	0.19	8269478.0	131791164.5	1440
2014-08-19	15.9	15.95	15.8	15.87	0.02	0.13	6283497.0	99736018.5	1019
2014-08-18	15.95	16.1	15.8	15.85	-0.14	-0.88	13615490.0	217233038.4	1962
2014-08-17	15.7	16.05	15.7	15.99	0.29	1.85	24076546.0	382988906.4	2634
2014-08-14	15.7	15.85	15.6	15.7	0.05	0.32	12861140.0	202390404.15	1356
2014-08-13	15.7	15.75	15.6	15.65	-0.05	-0.32	5893457.0	92463816.4	1244
2014-08-12	15.85	15.85	15.65	15.7	-0.1	-0.63	5602804.0	88202998.6	1174
2014-08-11	15.85	15.9	15.75	15.8	-0.07	-0.44	6158298.0	97319454.2	1267
2014-08-10	15.9	16.0	15.8	15.87	0.04	0.25	8806888.0	140115556.45	1377
2014-08-07	15.75	15.95	15.7	15.83	0.1	0.64	10544640.0	167018273.85	1729
2014-08-06	15.6	15.8	15.55	15.73	0.06	0.38	7143360.0	112134982.65	1326
2014-08-05	15.6	15.8	15.55	15.67	0.09	0.58	15089305.0	236791704.75	2274
2014-08-04	15.55	15.65	15.4	15.58	0.09	0.58	11125816.0	172778840.9	1946
2014-08-03	15.6	15.65	15.4	15.49	0.02	0.13	16423887.0	255113863.25	2589
2014-07-24	15.1	15.5	15.05	15.47	0.44	2.93	24078657.0	367256143.45	3759
2014-07-23	15.05	15.2	14.95	15.03	-0.07	-0.46	19472686.0	293511944.9	2807
2014-07-22	15.0	15.3	14.85	15.1	0.45	3.07	27325109.0	411407367.1	3840
2014-07-21	14.55	14.7	14.5	14.65	0.09	0.62	7022966.0	102561698.6	1185
2014-07-20	14.7	14.7	14.45	14.56	-0.15	-1.02	7932842.0	115523876.95	1734
2014-07-17	14.6	14.8	14.5	14.71	-0.43	-2.84	18123639.0	265474739.75	3844
2014-07-16	15.1	15.3	15.05	15.14	0.09	0.6	6943053.0	105358463.05	1270
2014-07-15	14.9	15.1	14.9	15.05	0.16	1.07	4962677.0	74551704.25	1033
2014-07-14	15.0	15.0	14.8	14.89	-0.18	-1.19	8399420.0	125394968.35	1952
2014-07-13	15.3	15.3	15.0	15.07	-0.21	-1.37	8431111.0	127631825.25	1742
2014-07-10	15.25	15.35	15.25	15.28	0.01	0.07	5041833.0	77075250.25	896
2014-07-09	15.3	15.35	15.2	15.27	-0.1	-0.65	3414434.0	52196923.4	762
2014-07-08	15.35	15.4	15.3	15.37	-0.02	-0.13	6905596.0	106004119.65	1108
2014-07-07	15.35	15.4	15.25	15.39	0.08	0.52	4840250.0	74186865.95	1034
2014-07-06	15.4	15.45	15.2	15.31	-0.01	-0.07	8349454.0	127897801.95	1655
2014-07-03	15.05	15.4	15.05	15.32	0.22	1.46	14204759.0	216340548.55	2099
2014-07-02	15.0	15.15	15.0	15.1	0.14	0.94	7649003.0	115538164.45	1244
2014-07-01	14.75	15.0	14.7	14.96	0.26	1.77	4880542.0	72412208.45	821
2014-06-30	14.65	14.8	14.6	14.7	0.02	0.14	4789515.0	70428984.2	783
2014-06-29	14.75	14.8	14.65	14.68	-0.24	-1.61	6013782.0	88486831.7	983
2014-06-26	14.95	15.05	14.85	14.92	0.12	0.81	11198270.0	167441130.2	1789
2014-06-25	14.85	14.9	14.75	14.8	0.04	0.27	12674923.0	187910254.8	1552
2014-06-24	14.9	14.95	14.5	14.76	-0.19	-1.27	11856121.0	174157061.8	1943
2014-06-23	15.25	15.25	14.85	14.95	-0.39	-2.54	15057057.0	225586511.7	2298
2014-06-22	15.55	15.65	15.3	15.34	-0.21	-1.35	9334161.0	144464690.1	1583
2014-06-19	15.65	15.7	15.4	15.55	-0.06	-0.38	9097820.0	141440051.0	1459
2014-06-18	15.6	15.7	15.45	15.61	0.12	0.77	10820533.0	168702152.7	1376
2014-06-17	15.35	15.65	15.25	15.49	0.08	0.52	19852337.0	307794529.3	2409
2014-06-16	16.05	16.05	15.3	15.41	-0.63	-3.93	17075979.0	268451415.75	3056
2014-06-15	16.2	16.2	15.95	16.04	-0.27	-1.66	15219483.0	244588876.2	2411
2014-06-12	16.45	16.65	16.25	16.31	-0.12	-0.73	23828828.0	390985683.2	2319
2014-06-11	16.3	16.5	16.25	16.43	0.08	0.49	13363553.0	218149314.0	1672
2014-06-10	16.5	16.6	16.25	16.35	-0.13	-0.79	17188820.0	282082421.35	2136
2014-06-09	16.4	16.55	16.35	16.48	0.04	0.24	9996785.0	164612508.6	1313
2014-06-08	16.75	16.75	16.25	16.44	-0.21	-1.26	24292374.0	399981109.1	2790
2014-06-05	16.65	16.75	16.55	16.65	0.02	0.12	12154131.0	202322192.4	1460
2014-06-04	16.55	16.65	16.5	16.63	0.06	0.36	9950967.0	165113081.05	1527
2014-06-03	16.7	16.95	16.5	16.57	-0.17	-1.02	37767243.0	631534805.9	3598
2014-06-02	16.85	16.85	16.6	16.74	-0.09	-0.53	25509505.0	426444406.15	2461
2014-06-01	17.0	17.05	16.8	16.83	-0.1	-0.59	34137075.0	576901812.75	3646
2014-05-29	16.4	17.0	16.3	16.93	0.58	3.55	90590138.0	1518881682.8	6646
2014-05-28	16.5	16.5	16.3	16.35	-0.16	-0.97	18175195.0	298125375.55	2212
2014-05-27	16.7	16.8	16.45	16.51	-0.15	-0.9	19947403.0	331780201.25	2674
2014-05-26	16.85	16.95	16.6	16.66	-0.11	-0.66	42715823.0	717985338.75	3929
2014-05-25	16.2	16.8	16.15	16.77	0.51	3.14	52519875.0	867355578.75	5177
2014-05-22	16.25	16.45	16.25	16.26	-0.02	-0.12	22413367.0	366454621.7	2272
2014-05-21	16.3	16.35	16.25	16.28	0.0	0.0	8289884.0	134926075.1	1303
2014-05-20	16.35	16.4	16.15	16.28	0.0	0.0	14298727.0	232662639.65	1760
2014-05-19	16.45	16.45	16.15	16.28	-0.19	-1.15	36160157.0	589043045.25	3584
2014-05-18	16.3	16.55	16.3	16.47	0.22	1.35	32712781.0	537916988.15	3612
2014-05-15	16.3	16.35	16.2	16.25	-0.09	-0.55	20138529.0	327631530.9	1871
2014-05-14	16.15	16.4	16.15	16.34	0.17	1.05	26564619.0	432461760.1	2718
2014-05-13	16.2	16.25	16.1	16.17	0.02	0.12	7281990.0	117821092.35	1453
2014-05-12	16.05	16.15	16.0	16.15	0.07	0.44	8989641.0	144585870.5	1331
2014-05-11	16.3	16.3	15.9	16.08	-0.17	-1.05	24430355.0	393563300.1	3504
2014-05-08	16.2	16.35	16.2	16.25	0.03	0.18	13670716.0	222592577.85	1630
2014-05-07	16.25	16.3	16.15	16.22	-0.08	-0.49	15193164.0	246442886.85	2297
2014-05-06	16.45	16.5	16.25	16.3	-0.19	-1.15	17295017.0	283522992.75	2071
2014-05-05	16.6	16.6	16.4	16.49	-0.07	-0.42	25332940.0	417787743.25	2162
2014-05-04	16.5	16.65	16.4	16.56	0.19	1.16	28722975.0	473959181.6	2903
2014-05-01	16.25	16.5	16.25	16.37	0.12	0.74	21781047.0	357357910.1	2384
2014-04-30	16.35	16.45	16.25	16.25	-0.07	-0.43	11807106.0	192650434.95	1684
2014-04-29	16.25	16.5	16.25	16.32	0.07	0.43	16249517.0	265676297.45	2083
2014-04-28	16.35	16.4	16.2	16.25	-0.13	-0.79	11410381.0	185844577.05	1932
2014-04-27	16.35	16.55	16.2	16.38	0.03	0.18	16281191.0	267135817.4	2256
2014-04-24	16.35	16.4	16.1	16.35	-0.01	-0.06	11804965.0	192151816.4	2010
2014-04-23	16.5	16.75	16.3	16.36	-0.1	-0.61	28372245.0	469342816.85	3685
2014-04-22	16.55	16.6	16.4	16.46	-0.11	-0.66	10609000.0	175000451.2	2034
2014-04-21	16.6	16.7	16.4	16.57	0.08	0.49	29116975.0	481783402.4	3971
2014-04-20	16.15	16.55	16.1	16.49	0.48	3.0	22196975.0	361472146.35	3451
2014-04-17	16.0	16.3	15.85	16.01	-0.07	-0.44	24354951.0	391573466.0	4007
2014-04-16	16.35	16.4	16.0	16.08	-0.27	-1.65	10135604.0	164266103.7	2203
2014-04-15	16.4	16.75	16.3	16.35	-0.17	-1.03	14658710.0	241025781.9	3223
2014-04-14	15.55	16.6	15.5	16.52	0.92	5.9	26740638.0	432258539.1	4105
2014-04-13	15.7	15.75	15.55	15.6	-0.3	-1.89	11603971.0	181614279.7	2108
2014-04-10	16.05	16.1	15.75	15.9	-0.1	-0.62	13670289.0	218024127.6	2398
2014-04-09	16.45	16.45	15.9	16.0	-0.45	-2.74	25050355.0	405760059.6	4348
2014-04-08	16.4	16.5	16.3	16.45	0.05	0.3	15232634.0	249721102.4	2498
2014-04-07	16.55	16.55	16.25	16.4	-0.2	-1.2	12784021.0	209738097.5	2151
2014-04-06	16.75	16.75	16.45	16.6	-0.2	-1.19	15843704.0	262709292.1	2376
2014-04-03	16.85	16.95	16.65	16.8	-0.1	-0.59	25987157.0	437172873.5	2495
2014-04-02	16.85	17.05	16.8	16.9	0.15	0.9	32368614.0	547726343.8	3394
2014-04-01	16.6	16.8	16.55	16.75	0.2	1.21	15388724.0	256510322.45	1795
2014-03-31	16.6	16.65	16.4	16.55	-0.05	-0.3	10629580.0	175667678.7	1483
2014-03-30	16.7	16.8	16.5	16.6	0.05	0.3	18965101.0	315820066.95	2159
2014-03-27	16.8	16.9	16.35	16.55	-0.3	-1.78	27726227.0	462095224.2	3210
2014-03-26	16.65	16.95	16.55	16.85	0.3	1.81	26338973.0	441749159.75	2707
2014-03-25	16.75	16.8	16.55	16.55	-0.25	-1.49	24581724.0	409714421.6	2843
2014-03-24	16.35	16.8	16.3	16.8	0.45	2.75	38903872.0	643633211.85	4056
2014-03-23	15.95	16.35	15.9	16.35	0.5	3.15	21732006.0	351134640.6	2856
2014-03-20	15.75	15.85	15.65	15.85	0.1	0.63	5685605.0	89550825.7	1034
2014-03-19	15.8	15.85	15.65	15.75	-0.05	-0.32	7773839.0	122460024.8	1527
2014-03-18	16.1	16.15	15.8	15.8	-0.25	-1.56	12783907.0	204397660.3	1955
2014-03-17	15.95	16.1	15.9	16.05	0.05	0.31	9974195.0	159839911.25	1312
2014-03-16	16.05	16.05	15.9	16.0	-0.1	-0.62	8391977.0	133942632.55	1799
2014-03-13	16.1	16.2	16.05	16.1	0.0	0.0	7277133.0	117485978.8	1123
2014-03-12	16.15	16.3	16.0	16.1	-0.1	-0.62	12410617.0	200264199.6	1862
2014-03-11	16.35	16.5	16.2	16.2	-0.15	-0.92	20260032.0	331022394.3	2161
2014-03-10	16.1	16.6	16.0	16.35	0.25	1.55	39573994.0	647943841.15	3840
2014-03-09	16.1	16.35	16.05	16.1	-0.05	-0.31	21925910.0	354641958.3	2356
2014-03-06	16.25	16.3	16.1	16.15	-0.05	-0.31	21379240.0	346338004.65	2100
2014-03-05	16.3	16.4	15.8	16.2	-0.05	-0.31	36594785.0	590804824.95	4021
2014-03-04	15.95	16.4	15.9	16.25	0.35	2.2	39530262.0	639683493.65	4349
2014-03-03	15.65	16.05	15.25	15.9	0.15	0.95	56583971.0	887500497.3	6080
2014-03-02	15.55	15.85	15.05	15.75	0.25	1.61	28602899.0	443439761.5	3471
2014-02-27	15.95	16.0	15.5	15.5	-0.45	-2.82	27975933.0	441318757.35	3000
2014-02-26	15.5	15.95	15.45	15.95	0.4	2.57	28235717.0	444504145.35	2810
2014-02-25	15.6	15.65	15.35	15.55	0.0	0.0	13670781.0	212233371.7	1676
2014-02-24	15.25	15.55	15.25	15.55	0.25	1.63	12829763.0	197587670.0	1703
2014-02-23	15.2	15.35	15.15	15.3	0.1	0.66	15310410.0	233505832.8	1306
2014-02-20	15.1	15.3	15.1	15.2	0.05	0.33	14993272.0	227821891.65	1503
2014-02-19	15.15	15.3	15.05	15.15	0.05	0.33	13032229.0	197660583.85	1804
2014-02-18	15.35	15.45	15.05	15.1	-0.35	-2.27	17281633.0	263687264.15	2465
2014-02-17	15.7	15.8	15.4	15.45	-0.25	-1.59	17297388.0	270113358.85	2130
2014-02-16	15.55	15.7	15.35	15.7	0.25	1.62	21572921.0	335241633.1	2520
2014-02-13	15.1	15.55	15.0	15.45	0.35	2.32	37373263.0	572832742.6	3794
2014-02-12	15.2	15.45	15.05	15.1	-0.05	-0.33	19530590.0	297387221.05	3014
2014-02-11	14.55	15.35	14.5	15.15	0.65	4.48	30150150.0	451355172.35	4221
2014-02-10	14.4	14.55	14.3	14.5	0.15	1.05	13514644.0	194907290.65	1520
2014-02-09	14.15	14.4	14.1	14.35	0.3	2.14	20099272.0	286327965.6	1968
2014-02-06	14.0	14.1	13.95	14.05	0.05	0.36	4227116.0	59238873.8	851
2014-02-05	14.1	14.2	14.0	14.0	-0.05	-0.36	6501059.0	91504664.25	786
2014-02-04	13.95	14.1	13.85	14.05	0.05	0.36	7792113.0	108819522.3	1026
2014-02-03	14.0	14.25	13.95	14.0	0.0	0.0	6599328.0	92953363.1	1028
2014-02-02	13.95	14.05	13.95	14.0	-0.05	-0.36	5775238.0	80913609.7	988
2014-01-30	14.05	14.1	13.9	14.05	-0.1	-0.71	5498090.0	77023525.5	1013
2014-01-29	14.15	14.2	14.1	14.15	0.1	0.71	6931235.0	98041985.2	916
2014-01-28	13.95	14.15	13.9	14.05	0.15	1.08	8853588.0	124196569.45	1174
2014-01-27	14.15	14.2	13.9	13.9	-0.2	-1.42	5754582.0	80807156.3	1284
2014-01-26	13.75	14.1	13.6	14.1	0.0	0.0	8195915.0	113760557.45	1726
2014-01-23	14.1	14.2	14.05	14.1	0.05	0.36	6109749.0	86413248.4	1193
2014-01-22	13.9	14.25	13.85	14.05	0.15	1.08	11947580.0	168107375.7	1900
2014-01-21	14.2	14.2	13.7	13.9	-0.3	-2.11	13452644.0	186736261.45	2797
2014-01-20	14.35	14.45	14.2	14.2	-0.2	-1.39	8844922.0	126637559.85	1753
2014-01-19	14.6	14.65	14.0	14.4	-0.75	-4.95	24011745.0	345057701.05	4200
2014-01-16	15.6	15.65	15.1	15.15	-0.5	-3.19	9880362.0	152892793.35	2057
2014-01-15	15.85	15.95	15.6	15.65	-0.25	-1.57	7726526.0	121778237.8	1625
2014-01-14	15.85	16.0	15.75	15.9	0.0	0.0	8566480.0	135945627.65	1441
2014-01-13	15.9	16.2	15.8	15.9	-0.1	-0.62	17850335.0	285835773.35	2553
2014-01-12	15.7	16.05	15.55	16.0	0.3	1.91	14845712.0	234311610.45	2599
2014-01-09	15.9	16.05	15.6	15.7	-0.25	-1.57	18517526.0	293723331.55	3153
2014-01-08	15.5	16.0	15.45	15.95	0.45	2.9	23594804.0	370564065.15	3537
2014-01-07	15.6	15.6	15.1	15.5	-0.1	-0.64	31043598.0	474739753.35	4097
2014-01-06	16.0	16.0	15.45	15.6	-0.4	-2.5	15120808.0	238088696.35	2186
2014-01-05	16.05	16.2	15.9	16.0	-0.1	-0.62	7922243.0	127342702.1	1539
2014-01-02	16.0	16.15	15.9	16.1	0.1	0.63	11498598.0	184514018.0	1926
2014-01-01	15.65	16.0	15.65	16.0	0.3	1.91	17275166.0	273758914.05	1835
2013-12-31	15.9	15.9	15.6	15.7	-0.15	-0.95	8791788.0	138505039.4	1419
2013-12-30	15.7	16.0	15.7	15.85	0.2	1.28	17336200.0	274830056.8	1842
2013-12-29	15.6	15.75	15.6	15.65	0.0	0.0	6201322.0	97055031.65	979
2013-12-26	15.7	15.8	15.55	15.65	0.0	0.0	9142927.0	142913837.2	1224
2013-12-25	15.6	15.9	15.45	15.65	0.1	0.64	18418776.0	288979012.7	1907
2013-12-24	15.45	15.85	15.4	15.55	0.1	0.65	24098050.0	377207883.85	2774
2013-12-23	15.05	15.5	14.95	15.45	0.4	2.66	18652233.0	283747304.8	1550
2013-12-22	15.05	15.15	15.0	15.05	0.0	0.0	10464961.0	157431948.5	1150
2013-12-19	14.95	15.15	14.9	15.05	0.15	1.01	10798330.0	162133509.9	1366
2013-12-18	14.95	15.0	14.9	14.9	-0.05	-0.33	6629231.0	99060537.0	898
2013-12-17	14.9	15.0	14.8	14.95	0.0	0.0	14576086.0	217214437.75	1777
2013-12-16	14.9	15.0	14.75	14.95	0.15	1.01	15639438.0	232550481.0	1680
2013-12-15	14.5	15.0	14.45	14.8	0.6	4.23	29334369.0	431667392.55	3191
2013-12-12	14.25	14.35	14.15	14.2	-0.15	-1.05	8680462.0	123513630.65	1077
2013-12-11	14.4	14.45	14.3	14.35	-0.05	-0.35	7841004.0	112753542.7	949
2013-12-10	14.2	14.5	14.15	14.4	0.25	1.77	20887202.0	300231960.5	1947
2013-12-09	14.15	14.25	14.1	14.15	0.05	0.35	6578674.0	93087904.5	939
2013-12-08	14.05	14.15	13.95	14.1	0.05	0.36	14354907.0	201775482.95	1480
2013-12-05	13.65	14.05	13.6	14.05	0.45	3.31	16716403.0	231255477.7	1585
2013-12-04	13.55	13.65	13.5	13.6	0.0	0.0	4250885.0	57734383.35	581
2013-12-03	13.75	13.75	13.5	13.6	-0.15	-1.09	7208779.0	98234146.05	778
2013-12-02	13.5	13.8	13.5	13.75	0.2	1.48	10184873.0	139032166.8	956
2013-12-01	13.65	13.65	13.5	13.55	-0.1	-0.73	3816599.0	51785145.7	712
2013-11-28	13.6	13.75	13.6	13.65	0.05	0.37	6092762.0	83306972.5	728
2013-11-27	13.6	13.65	13.5	13.6	0.0	0.0	3762683.0	51138702.95	617
2013-11-26	13.65	13.7	13.5	13.6	-0.05	-0.37	4493814.0	61146605.15	761
2013-11-25	13.75	13.8	13.65	13.65	-0.1	-0.73	5251707.0	71975659.6	712
2013-11-24	13.75	13.85	13.7	13.75	0.05	0.36	5290465.0	72822128.55	702
2013-11-21	13.75	13.8	13.65	13.7	-0.05	-0.36	4257989.0	58416428.5	767
2013-11-20	13.75	13.85	13.7	13.75	-0.05	-0.36	3705893.0	51008671.8	703
2013-11-19	13.85	13.95	13.75	13.8	-0.1	-0.72	4911554.0	67969171.15	895
2013-11-18	13.95	14.0	13.85	13.9	-0.05	-0.36	4943866.0	68791950.45	862
2013-11-17	14.05	14.15	13.9	13.95	0.0	0.0	11804682.0	165679108.3	1475
2013-11-14	14.0	14.05	13.85	13.95	0.0	0.0	9824470.0	137239454.85	1165
2013-11-13	14.1	14.2	13.9	13.95	-0.15	-1.06	17049995.0	239767248.45	1696
2013-11-12	13.85	14.15	13.8	14.1	0.25	1.81	25566498.0	358801350.65	2649
2013-11-11	13.85	13.95	13.75	13.85	0.0	0.0	9312084.0	128905493.6	1184
2013-11-10	13.95	14.0	13.85	13.85	-0.1	-0.72	8602717.0	119569816.1	1066
2013-11-07	13.7	14.0	13.7	13.95	0.25	1.82	21126246.0	293422879.85	2226
2013-11-06	13.75	13.8	13.65	13.7	-0.1	-0.72	4241975.0	58251927.85	805
2013-11-05	13.85	13.95	13.7	13.8	0.0	0.0	13233566.0	182795520.45	1612
2013-11-04	13.65	13.95	13.65	13.8	0.15	1.1	20222096.0	278837129.6	1989
2013-11-03	13.55	13.85	13.5	13.65	0.1	0.74	18528968.0	253166404.6	1901
2013-10-31	13.5	13.7	13.4	13.55	0.05	0.37	18626469.0	252714944.15	2406
2013-10-30	13.2	13.55	13.1	13.5	0.35	2.66	14852607.0	197663037.75	1845
2013-10-29	13.2	13.3	13.1	13.15	-0.05	-0.38	6238199.0	82201180.95	838
2013-10-28	13.25	13.25	13.1	13.2	0.0	0.0	7585555.0	99836423.95	1153
2013-10-27	13.3	13.45	13.2	13.2	-0.25	-1.86	11402127.0	151800901.5	1515
2013-10-24	13.3	13.5	13.25	13.45	0.15	1.13	12028063.0	160999181.05	1692
2013-10-23	13.1	13.35	13.0	13.3	0.15	1.14	13244357.0	174700018.8	2055
2013-10-22	13.45	13.5	13.05	13.15	-0.25	-1.87	16486426.0	218666773.3	2853
2013-10-21	13.4	13.65	13.3	13.4	0.3	2.29	48807671.0	657199867.45	6436
2013-10-20	12.8	13.1	12.8	13.1	1.15	9.62	44443045.0	576162231.65	3289
2013-10-10	11.85	12.05	11.8	11.95	0.1	0.84	5204005.0	62086694.85	754
2013-10-09	11.8	11.9	11.75	11.85	0.0	0.0	1737207.0	20539105.7	473
2013-10-08	11.8	11.85	11.75	11.85	0.05	0.42	1967049.0	23231225.7	394
2013-10-07	11.8	11.95	11.75	11.8	-0.1	-0.84	2681677.0	31811375.4	410
2013-10-06	11.95	12.0	11.65	11.9	-0.1	-0.83	5798549.0	68682251.3	931
2013-10-03	12.05	12.05	11.95	12.0	0.0	0.0	4882721.0	58524939.8	707
2013-10-02	12.1	12.15	12.0	12.0	-0.05	-0.41	3920714.0	47290813.55	577
2013-10-01	12.0	12.1	11.95	12.05	0.05	0.42	2830851.0	34105786.4	608
2013-09-30	12.0	12.05	11.95	12.0	0.0	0.0	2486732.0	29837640.3	478
2013-09-29	12.2	12.2	11.95	12.0	-0.25	-2.04	6162081.0	74174271.7	1067
2013-09-26	12.45	12.45	12.2	12.25	-0.25	-2.0	4953526.0	60932941.75	851
2013-09-25	12.5	12.5	12.4	12.5	-0.05	-0.4	3988964.0	49731319.55	473
2013-09-24	12.55	12.6	12.45	12.55	0.0	0.0	4516857.0	56546871.45	593
2013-09-19	12.5	12.6	12.45	12.55	0.1	0.8	5779368.0	72303577.55	770
2013-09-18	12.5	12.5	12.35	12.45	-0.1	-0.8	3412087.0	42353055.6	615
2013-09-17	12.6	12.65	12.45	12.55	-0.05	-0.4	6405313.0	80415253.7	827
2013-09-16	12.55	12.65	12.45	12.6	0.05	0.4	6738850.0	84514627.9	997
2013-09-15	12.15	12.65	12.15	12.55	0.5	4.15	10835087.0	133583528.65	1651
2013-09-12	11.95	12.05	11.9	12.05	0.15	1.26	3774427.0	45293498.25	544
2013-09-11	12.05	12.05	11.9	11.9	-0.1	-0.83	2861905.0	34284040.9	523
2013-09-10	11.95	12.05	11.9	12.0	0.3	2.56	7767259.0	93105004.35	1250
2013-09-09	11.6	11.7	11.5	11.7	0.1	0.86	2235795.0	25955636.4	502
2013-09-08	11.7	11.75	11.55	11.6	0.05	0.43	1887082.0	21985557.55	521
2013-09-05	11.65	11.8	11.45	11.55	-0.1	-0.86	4229455.0	48941601.3	970
2013-09-04	11.75	11.8	11.6	11.65	-0.25	-2.1	3484827.0	40825873.85	720
2013-09-03	12.1	12.15	11.75	11.9	-0.2	-1.65	5425208.0	65087188.8	1117
2013-09-02	12.25	12.4	12.0	12.1	-0.15	-1.22	5371257.0	65473770.0	973
2013-09-01	12.05	12.25	11.95	12.25	0.45	3.81	6257821.0	75332380.6	1157
2013-08-29	11.85	12.1	11.75	11.8	-0.05	-0.42	6486718.0	77302064.3	1150
2013-08-28	11.4	11.85	11.3	11.85	0.3	2.6	6809998.0	79703821.05	1501
2013-08-27	12.0	12.1	11.5	11.55	-0.9	-7.23	9767105.0	115401471.85	2380
2013-08-26	12.5	12.65	12.3	12.45	-0.1	-0.8	7297343.0	91179331.35	1483
2013-08-25	12.8	12.9	12.55	12.55	-0.3	-2.33	7888821.0	100117470.1	1511
2013-08-22	12.85	13.0	12.8	12.85	0.1	0.78	9891843.0	127804802.2	1515
2013-08-21	12.45	12.95	12.4	12.75	0.3	2.41	15391587.0	195455623.5	2036
2013-08-20	12.35	12.6	12.3	12.45	0.05	0.4	8997572.0	111822436.85	1405
2013-08-19	12.25	12.4	12.15	12.4	0.1	0.81	8394302.0	103194032.75	1101
2013-08-18	12.35	12.45	12.25	12.3	-0.05	-0.4	6880892.0	84918923.7	1255
2013-08-15	12.25	12.45	12.15	12.35	0.1	0.82	13930327.0	172181841.95	1904
2013-08-14	11.8	12.25	11.75	12.25	0.3	2.51	21633843.0	260823806.35	2822
2013-08-13	11.8	12.0	11.65	11.95	0.25	2.14	17987775.0	212392177.9	2309
2013-08-05	11.2	11.75	11.2	11.7	0.45	4.0	21045331.0	241033945.15	2660
2013-08-04	11.25	11.3	11.2	11.25	0.05	0.45	6572341.0	73813559.05	962
2013-08-01	11.25	11.3	11.2	11.2	-0.05	-0.44	4530523.0	50832696.2	816
2013-07-31	11.25	11.3	11.2	11.25	0.0	0.0	2333775.0	26259495.3	522
2013-07-30	11.2	11.25	11.15	11.25	0.0	0.0	4153408.0	46588209.3	786
2013-07-29	11.25	11.25	11.2	11.25	0.0	0.0	1738961.0	19507940.95	415
2013-07-28	11.25	11.3	11.2	11.25	-0.05	-0.44	1693251.0	19034371.95	436
2013-07-25	11.25	11.3	11.2	11.3	0.05	0.44	1794960.0	20180694.6	421
2013-07-24	11.25	11.3	11.2	11.25	0.0	0.0	1391791.0	15655766.2	452
2013-07-23	11.25	11.3	11.2	11.25	0.0	0.0	3531634.0	39767800.2	746
2013-07-22	11.25	11.3	11.2	11.25	0.0	0.0	2383835.0	26826588.4	595
2013-07-21	11.25	11.3	11.2	11.25	0.05	0.45	2612520.0	29389648.6	602
2013-07-18	11.3	11.3	11.2	11.2	-0.1	-0.88	2725429.0	30624152.6	785
2013-07-17	11.35	11.35	11.25	11.3	0.0	0.0	3284327.0	37087033.05	733
2013-07-16	11.45	11.45	11.3	11.3	-0.3	-2.59	8844112.0	100469215.95	1410
2013-07-15	11.5	11.6	11.45	11.6	0.05	0.43	2478038.0	28552837.55	465
2013-07-14	11.55	11.6	11.45	11.55	0.05	0.43	4003524.0	46156805.9	543
2013-07-11	11.55	11.55	11.5	11.5	0.0	0.0	1270260.0	14639365.3	352
2013-07-10	11.55	11.6	11.5	11.5	-0.05	-0.43	1123523.0	12945476.2	317
2013-07-09	11.6	11.65	11.5	11.55	-0.05	-0.43	1601609.0	18520015.0	431
2013-07-08	11.65	11.65	11.55	11.6	-0.05	-0.43	1461526.0	16960632.15	471
2013-07-07	11.55	11.7	11.55	11.65	0.1	0.87	4062414.0	47233328.1	712
2013-07-04	11.5	11.55	11.5	11.55	0.1	0.87	2388583.0	27532485.25	499
2013-07-03	11.55	11.55	11.4	11.45	-0.05	-0.43	2194748.0	25180929.0	588
2013-07-02	11.6	11.65	11.5	11.5	-0.15	-1.29	3003041.0	34824589.5	592
2013-07-01	11.45	11.7	11.45	11.65	0.25	2.19	5034317.0	58197561.35	892
2013-06-30	11.4	11.45	11.35	11.4	-0.05	-0.44	2009557.0	22931924.6	505
2013-06-26	11.55	11.6	11.4	11.45	-0.15	-1.29	2565910.0	29483659.6	640
2013-06-25	11.5	11.65	11.45	11.6	0.1	0.87	3527738.0	40803258.25	565
2013-06-24	11.6	11.65	11.45	11.5	-0.1	-0.86	3233081.0	37230092.65	773
2013-06-23	11.65	11.7	11.55	11.6	0.0	0.0	2829332.0	32916968.15	672
2013-06-22	11.5	11.7	11.45	11.6	-0.05	-0.43	2723708.0	31564023.15	675
2013-06-19	11.7	11.7	11.55	11.65	-0.05	-0.43	2950181.0	34348655.25	682
2013-06-18	11.55	11.8	11.55	11.7	0.15	1.3	6600844.0	77117089.95	1186
2013-06-17	11.4	11.6	11.4	11.55	0.3	2.67	5694583.0	65447772.85	1137
2013-06-16	11.2	11.4	11.15	11.25	0.15	1.35	4884055.0	54946557.4	1331
2013-06-15	11.85	11.85	10.9	11.1	-0.9	-7.5	11186032.0	128301590.2	2634
2013-06-12	11.8	12.1	11.8	12.0	0.15	1.27	10148992.0	121406295.55	1682
2013-06-11	11.9	11.95	11.8	11.85	-0.05	-0.42	5288067.0	62631064.6	805
2013-06-10	11.75	11.95	11.75	11.9	0.1	0.85	9442778.0	111901086.05	1366
2013-06-09	11.7	11.8	11.65	11.8	0.1	0.85	2684439.0	31426082.55	546
2013-06-08	11.75	11.8	11.7	11.7	-0.05	-0.43	3526370.0	41481445.1	838
2013-06-05	11.7	11.8	11.65	11.75	0.0	0.0	3576906.0	41882463.4	700
2013-06-04	11.75	11.85	11.7	11.75	0.05	0.43	5830407.0	68660131.1	1164
2013-06-03	11.5	11.8	11.45	11.7	0.15	1.3	9404440.0	109780894.65	1427
2013-06-02	11.5	11.6	11.4	11.55	0.05	0.43	8463708.0	97565107.15	1029
2013-06-01	11.45	11.5	11.35	11.5	0.0	0.0	3137403.0	35925888.9	718
2013-05-29	11.6	11.65	11.45	11.5	-0.1	-0.86	3971155.0	45765463.45	745
2013-05-28	11.5	11.65	11.5	11.6	0.1	0.87	2735140.0	31681928.5	614
2013-05-27	11.5	11.55	11.4	11.5	0.0	0.0	1384845.0	15900741.65	370
2013-05-26	11.5	11.55	11.45	11.5	0.0	0.0	1665832.0	19158167.05	410
2013-05-25	11.55	11.55	11.45	11.5	-0.1	-0.86	2320306.0	26718874.65	584
2013-05-22	11.65	11.7	11.6	11.6	-0.05	-0.43	1655386.0	19249023.0	457
2013-05-21	11.6	11.7	11.6	11.65	0.05	0.43	3460931.0	40354937.1	701
2013-05-20	11.7	11.75	11.55	11.6	-0.05	-0.43	5060531.0	59061758.7	967
2013-05-19	11.5	11.75	11.45	11.65	0.15	1.3	13742355.0	159582141.05	1767
2013-05-18	11.2	11.5	11.2	11.5	0.3	2.68	7179527.0	81217852.95	1164
2013-05-15	11.25	11.25	11.1	11.2	0.0	0.0	3173136.0	35426352.45	849
2013-05-14	11.2	11.35	11.15	11.2	0.0	0.0	6222916.0	69976468.55	1088
2013-05-13	11.25	11.3	11.15	11.2	-0.1	-0.88	3751326.0	42086724.55	846
2013-05-12	11.4	11.4	11.3	11.3	-0.1	-0.88	3297818.0	37396937.35	571
2013-05-11	11.25	11.45	11.2	11.4	0.2	1.79	3515475.0	39775014.2	738
2013-05-08	11.2	11.3	11.2	11.2	0.0	0.0	1150969.0	12941733.25	425
2013-05-07	11.2	11.3	11.2	11.2	0.0	0.0	1668245.0	18730928.95	441
2013-05-06	11.25	11.25	11.2	11.2	-0.05	-0.44	1340285.0	15054442.0	366
2013-05-05	11.3	11.3	11.25	11.25	-0.1	-0.88	2551503.0	28734721.1	587
2013-05-04	11.3	11.35	11.25	11.35	0.05	0.44	3321255.0	37532605.25	597
2013-05-01	11.3	11.3	11.2	11.3	0.0	0.0	1919880.0	21638534.5	526
2013-04-30	11.35	11.35	11.3	11.3	0.0	0.0	1415539.0	16007896.35	418
2013-04-29	11.3	11.4	11.25	11.3	0.0	0.0	6027317.0	68253757.5	963
2013-04-28	11.3	11.3	11.2	11.3	0.0	0.0	1690573.0	19022833.7	447
2013-04-27	11.25	11.35	11.2	11.3	0.1	0.89	4325653.0	48785666.7	911
2013-04-24	11.25	11.25	11.15	11.2	0.0	0.0	2826335.0	31663459.15	651
2013-04-23	11.3	11.35	11.15	11.2	-0.1	-0.88	4145303.0	46587710.25	962
2013-04-22	11.3	11.35	11.25	11.3	-0.05	-0.44	2106675.0	23801382.25	512
2013-04-21	11.3	11.35	11.25	11.35	0.05	0.44	1714441.0	19338409.8	477
2013-04-20	11.3	11.35	11.25	11.3	0.0	0.0	1833581.0	20740868.15	553
2013-04-17	11.25	11.4	11.2	11.3	0.05	0.44	3141775.0	35497220.25	803
2013-04-16	11.3	11.3	11.2	11.25	-0.15	-1.32	2583699.0	29052713.95	907
2013-04-15	11.5	11.5	11.25	11.4	-0.1	-0.87	3631042.0	41416460.8	1032
2013-04-14	11.5	11.55	11.45	11.5	-0.1	-0.86	3028167.0	34831081.75	987
2013-04-13	11.7	11.7	11.55	11.6	-0.1	-0.85	2279866.0	26483528.0	694
2013-04-10	11.7	11.75	11.6	11.7	0.0	0.0	2272848.0	26531618.0	705
2013-04-09	11.7	11.75	11.6	11.7	0.0	0.0	2465281.0	28793226.9	673
2013-04-08	11.7	11.75	11.6	11.7	0.0	0.0	2895989.0	33759614.15	840
2013-04-07	11.7	11.75	11.65	11.7	-0.1	-0.85	1813046.0	21174925.75	647
2013-04-06	11.9	11.95	11.65	11.8	-0.2	-1.67	3474464.0	40924544.35	971
2013-04-03	12.0	12.05	11.85	12.0	0.0	0.0	4695646.0	56141656.35	981
2013-04-02	11.75	12.0	11.7	12.0	0.25	2.13	9634232.0	114383072.95	1427
2013-04-01	11.6	11.9	11.6	11.75	0.2	1.73	6511689.0	76610904.65	1331
2013-03-31	11.55	11.6	11.5	11.55	0.0	0.0	1471103.0	16983118.65	525
2013-03-30	11.75	11.75	11.55	11.55	-0.2	-1.7	1662019.0	19368221.15	642
2013-03-27	11.8	11.8	11.7	11.75	0.0	0.0	1490832.0	17510482.85	407
2013-03-26	11.8	11.85	11.7	11.75	-0.05	-0.42	3378753.0	39822936.2	742
2013-03-25	11.7	11.8	11.65	11.8	0.1	0.85	3278128.0	38459259.95	670
2013-03-24	11.65	11.7	11.6	11.7	0.1	0.86	2180390.0	25426595.65	631
2013-03-23	11.55	11.7	11.5	11.6	0.1	0.87	3187043.0	37039850.45	721
2013-03-20	11.55	11.6	11.45	11.5	-0.05	-0.43	1451680.0	16712553.15	481
2013-03-19	11.55	11.7	11.5	11.55	0.05	0.43	3588934.0	41596057.2	819
2013-03-18	11.4	11.6	11.35	11.5	0.1	0.88	4910405.0	56365326.95	948
2013-03-17	11.25	11.45	11.2	11.4	0.15	1.33	4522270.0	51398009.15	1029
2013-03-16	11.25	11.3	11.2	11.25	0.05	0.45	1427197.0	16030727.65	628
2013-03-13	11.15	11.2	11.1	11.2	0.0	0.0	1383491.0	15437737.85	737
2013-03-12	11.3	11.3	11.15	11.2	-0.15	-1.32	1490637.0	16731892.0	666
2013-03-11	11.3	11.35	11.25	11.35	0.05	0.44	1087221.0	12289853.4	509
2013-03-10	11.35	11.4	11.25	11.3	-0.1	-0.88	1718526.0	19422450.85	629
2013-03-09	11.45	11.5	11.35	11.4	0.05	0.44	2118882.0	24193247.95	678
2013-03-06	11.3	11.4	11.3	11.35	0.1	0.89	2791406.0	31700149.3	647
2013-03-05	11.25	11.45	11.2	11.25	0.0	0.0	4400216.0	49931550.15	991
2013-03-04	11.4	11.45	11.2	11.25	-0.1	-0.88	4746899.0	53822912.05	1190
2013-03-03	11.35	11.7	11.35	11.35	0.05	0.44	10796184.0	124347026.65	2342
2013-03-02	11.35	11.35	11.3	11.3	0.0	0.0	934675.0	10584168.15	496
2013-02-27	11.4	11.4	11.3	11.3	-0.1	-0.88	1651772.0	18766542.25	552
2013-02-26	11.45	11.45	11.3	11.4	-0.1	-0.87	2012259.0	22854656.6	832
2013-02-25	11.45	11.55	11.45	11.5	0.05	0.44	1984269.0	22776218.0	593
2013-02-24	11.5	11.5	11.45	11.45	-0.05	-0.43	1485533.0	17025602.55	583
2013-02-23	11.6	11.6	11.45	11.5	-0.1	-0.86	2309051.0	26578324.25	838
2013-02-20	11.6	11.6	11.5	11.6	0.0	0.0	1483020.0	17119435.65	536
2013-02-19	11.55	11.65	11.5	11.6	0.0	0.0	1454387.0	16824900.45	515
2013-02-18	11.65	11.65	11.55	11.6	-0.05	-0.43	1562449.0	18121166.1	622
2013-02-17	11.7	11.7	11.6	11.65	-0.05	-0.43	1218519.0	14188977.95	478
2013-02-16	11.7	11.75	11.6	11.7	0.0	0.0	1170341.0	13653922.8	562
2013-02-13	11.65	11.75	11.6	11.7	0.05	0.43	2134289.0	24890489.05	616
2013-02-12	11.7	11.7	11.6	11.65	-0.05	-0.43	1849633.0	21569697.95	634
2013-02-11	11.75	11.75	11.65	11.7	0.0	0.0	3110249.0	36369456.85	846
2013-02-10	11.75	11.8	11.7	11.7	-0.05	-0.43	1220334.0	14328888.1	472
2013-02-09	11.7	11.8	11.7	11.75	0.05	0.43	1476537.0	17324208.4	541
2013-02-06	11.75	11.8	11.65	11.7	0.0	0.0	1977116.0	23179989.95	755
2013-02-05	11.75	11.75	11.65	11.7	-0.05	-0.43	2356732.0	27604351.25	1019
2013-02-04	11.8	11.85	11.75	11.75	-0.05	-0.42	1083474.0	12786053.5	486
2013-02-03	11.9	11.9	11.8	11.8	-0.1	-0.84	2838944.0	33613799.45	740
2013-02-02	11.9	12.0	11.85	11.9	0.1	0.85	4097067.0	48787796.5	982
2013-01-30	11.85	11.9	11.8	11.8	-0.05	-0.42	3993671.0	47251335.6	1259
2013-01-29	11.9	11.95	11.85	11.85	-0.05	-0.42	3355525.0	39898371.65	769
2013-01-28	12.05	12.05	11.85	11.9	-0.1	-0.83	3211279.0	38386071.2	1104
2013-01-27	12.05	12.1	12.0	12.0	-0.05	-0.41	2824435.0	34029155.0	535
2013-01-26	12.05	12.15	12.0	12.05	0.0	0.0	1864007.0	22469849.45	650
2013-01-23	12.1	12.15	12.05	12.05	-0.05	-0.41	1693053.0	19880078.75	454
2013-01-22	12.05	12.15	12.05	12.1	0.05	0.41	1320992.0	15961704.35	458
2013-01-21	12.15	12.2	12.05	12.05	-0.1	-0.82	1877519.0	22720243.35	582
2013-01-20	12.15	12.2	12.1	12.15	-0.05	-0.41	1746678.0	21216259.6	502
2013-01-19	12.15	12.3	12.1	12.2	0.05	0.41	2348017.0	28609653.15	591
2013-01-16	12.2	12.2	12.1	12.15	-0.1	-0.82	2971601.0	36078536.35	744
2013-01-15	12.3	12.35	12.15	12.25	-0.05	-0.41	3689982.0	45095610.45	781
2013-01-14	12.4	12.4	12.25	12.3	-0.15	-1.2	5498418.0	67507049.45	1228
2013-01-13	12.55	12.6	12.35	12.45	-0.6	-4.6	12051257.0	150026023.95	2511
2013-01-12	13.1	13.2	13.0	13.05	-0.1	-0.76	3264248.0	42742568.25	936
2013-01-09	13.1	13.2	13.0	13.15	0.05	0.38	5639370.0	73801128.9	1089
2013-01-08	12.9	13.15	12.8	13.1	0.2	1.55	8996863.0	116984547.35	1991
2013-01-07	12.85	12.95	12.8	12.9	0.1	0.78	3274592.0	42130459.45	894
2013-01-06	12.7	12.95	12.6	12.8	0.1	0.79	6073019.0	77627829.4	1226
2013-01-05	12.8	12.8	12.65	12.7	0.1	0.79	4520113.0	57413350.2	1044
2013-01-02	12.3	12.6	12.3	12.6	0.35	2.86	5899976.0	73646339.15	1267
2013-01-01	12.25	12.25	12.15	12.25	0.15	1.24	1829760.0	22346618.85	500
2012-12-31	12.1	12.2	12.05	12.1	-0.1	-0.82	1638097.0	19862734.75	687
2012-12-30	12.3	12.35	12.1	12.2	-0.1	-0.81	1953763.0	23892334.7	784
2012-12-29	12.4	12.5	12.25	12.3	-0.1	-0.81	3163794.0	39248950.45	1004
2012-12-26	12.35	12.4	12.2	12.4	0.05	0.4	3558201.0	43652908.3	984
2012-12-25	12.85	12.85	12.25	12.35	-0.5	-3.89	7181954.0	89707502.3	1759
2012-12-24	12.85	12.85	12.75	12.85	0.05	0.39	1080468.0	13835919.3	464
2012-12-23	12.75	12.85	12.7	12.8	-0.05	-0.39	3446549.0	44067079.4	826
2012-12-22	13.0	13.05	12.65	12.85	-0.2	-1.53	8456412.0	108578623.1	1644
2012-12-19	12.9	13.2	12.8	13.05	0.25	1.95	4482874.0	58355187.1	1297
2012-12-18	12.9	13.2	12.75	12.8	-0.05	-0.39	7802639.0	101262752.9	2010
2012-12-17	12.25	13.05	12.25	12.85	0.55	4.47	10220092.0	129871215.25	2328
2012-12-16	12.0	12.35	11.95	12.3	0.35	2.93	5800644.0	70141524.6	1213
2012-12-15	12.0	12.0	11.9	11.95	0.05	0.42	3623004.0	43308153.15	667
2012-12-12	11.9	12.0	11.85	11.9	0.0	0.0	2791656.0	33300566.25	540
2012-12-11	11.9	11.9	11.8	11.9	0.05	0.42	1669398.0	19797855.65	579
2012-12-10	11.9	11.95	11.8	11.85	-0.05	-0.42	1519879.0	18055977.65	493
2012-12-09	12.0	12.05	11.9	11.9	-0.05	-0.42	1980673.0	23655657.1	655
2012-12-08	12.05	12.1	11.95	11.95	-0.05	-0.42	3995919.0	48030590.45	985
2012-12-05	12.1	12.1	11.95	12.0	-0.1	-0.83	3152295.0	37849053.15	790
2012-12-04	12.1	12.15	12.0	12.1	-0.05	-0.41	1031863.0	12458337.3	422
2012-12-03	12.1	12.3	12.1	12.15	0.1	0.83	2926825.0	35687651.35	743
2012-12-02	12.1	12.1	11.95	12.05	0.0	0.0	1637647.0	19684529.3	544
2012-12-01	11.95	12.1	11.85	12.05	0.35	2.99	3533857.0	42290503.05	802
2012-11-28	11.55	11.8	11.55	11.7	0.15	1.3	4428545.0	51717937.5	767
2012-11-27	11.75	11.75	11.5	11.55	-0.25	-2.12	2528787.0	29359747.05	856
2012-11-26	11.85	11.9	11.4	11.8	-0.05	-0.42	2869232.0	33422914.0	927
2012-11-25	12.1	12.1	11.75	11.85	-0.25	-2.07	2637341.0	31393062.55	1073
2012-11-24	12.15	12.2	12.05	12.1	0.05	0.41	1664635.0	20186353.4	399
2012-11-21	12.05	12.2	12.0	12.05	0.0	0.0	3886474.0	46950857.8	625
2012-11-20	12.1	12.2	12.0	12.05	-0.1	-0.82	3218453.0	38895550.55	756
2012-11-19	12.3	12.35	12.05	12.15	-0.15	-1.22	3716291.0	45195547.0	824
2012-11-18	12.35	12.4	12.2	12.3	-0.05	-0.4	2756669.0	33907634.7	464
2012-11-17	12.2	12.4	12.15	12.35	0.1	0.82	2584415.0	31687721.55	544
2012-11-14	12.3	12.35	12.25	12.25	0.0	0.0	1115801.0	13698136.9	470
2012-11-13	12.35	12.4	12.2	12.25	-0.1	-0.81	2047903.0	25110207.95	616
2012-11-12	12.45	12.45	12.3	12.35	-0.1	-0.8	1255712.0	15542420.45	424
2012-11-11	12.5	12.55	12.35	12.45	-0.1	-0.8	2005457.0	24976098.75	592
2012-11-10	12.6	12.6	12.45	12.55	-0.15	-1.18	2635084.0	32962698.1	691
2012-11-07	12.55	12.75	12.55	12.7	0.15	1.2	3364371.0	42652341.9	780
2012-11-06	12.3	12.55	12.3	12.55	0.2	1.62	2865791.0	35720652.2	735
2012-11-05	12.3	12.35	12.25	12.35	0.1	0.82	1028631.0	12649907.25	427
2012-11-04	12.3	12.35	12.2	12.25	-0.05	-0.41	2921477.0	35931587.85	608
2012-11-03	12.35	12.4	12.25	12.3	-0.1	-0.81	2095633.0	25767483.45	675
2012-10-24	12.15	12.4	12.1	12.4	0.2	1.64	4575679.0	56163309.1	902
2012-10-23	12.15	12.2	12.1	12.2	0.05	0.41	2193288.0	26628974.85	629
2012-10-22	12.25	12.3	12.1	12.15	-0.1	-0.82	3665303.0	44641701.45	864
2012-10-21	12.45	12.7	12.2	12.25	0.0	0.0	6376168.0	79272801.0	1535
2012-10-20	12.2	12.3	12.15	12.25	-0.05	-0.41	2349758.0	28720624.8	672
2012-10-17	12.25	12.35	12.2	12.3	0.05	0.41	2942450.0	36136670.5	784
2012-10-16	12.25	12.3	12.15	12.25	0.05	0.41	1192616.0	14579820.55	602
2012-10-15	12.15	12.3	12.15	12.2	0.1	0.83	3417905.0	41709000.65	788
2012-10-14	12.15	12.15	11.95	12.1	-0.35	-2.81	3859793.0	46713814.4	1339
2012-10-13	12.65	12.65	12.35	12.45	-0.15	-1.19	2458466.0	30576043.95	1027
2012-10-10	12.55	12.65	12.5	12.6	-0.1	-0.79	2646452.0	33356798.5	646
2012-10-09	12.65	12.7	12.55	12.7	0.05	0.4	1631826.0	20625546.9	454
2012-10-08	12.85	12.85	12.5	12.65	-0.2	-1.56	2501409.0	31646316.0	817
2012-10-07	12.9	12.95	12.8	12.85	-0.05	-0.39	2067963.0	26618556.1	745
2012-10-06	13.0	13.05	12.9	12.9	-0.05	-0.39	3276907.0	42598625.2	811
2012-10-03	13.05	13.05	12.95	12.95	-0.1	-0.77	2366697.0	30749906.6	613
2012-10-02	13.05	13.1	13.0	13.05	-0.05	-0.38	1317061.0	17189123.5	447
2012-10-01	13.1	13.15	13.05	13.1	0.0	0.0	3064397.0	40066212.9	667
2012-09-30	13.05	13.2	12.95	13.1	0.1	0.77	3209106.0	41961714.55	939
2012-09-29	13.0	13.15	12.9	13.0	0.0	0.0	2600472.0	33877015.35	899
2012-09-26	13.2	13.2	12.95	13.0	-0.25	-1.89	3719165.0	48558829.05	1380
2012-09-25	13.2	13.3	13.1	13.25	0.0	0.0	3570569.0	46993258.3	1055
2012-09-24	13.75	13.75	13.1	13.25	-0.45	-3.28	4262935.0	56796066.0	1494
2012-09-22	13.75	13.8	13.6	13.7	-0.05	-0.36	1626028.0	22255992.75	765
2012-09-19	14.0	14.0	13.75	13.75	-0.15	-1.08	2192717.0	30390495.45	862
2012-09-18	14.1	14.1	13.85	13.9	-0.25	-1.77	2604623.0	36402716.85	932
2012-09-17	14.15	14.15	14.05	14.15	0.0	0.0	2204776.0	31129763.25	453
2012-09-16	14.15	14.2	14.1	14.15	-0.05	-0.35	1180891.0	16689422.6	513
2012-09-15	14.15	14.2	14.1	14.2	0.15	1.07	3045073.0	43081616.95	835
2012-09-12	14.05	14.1	14.0	14.05	0.0	0.0	1926563.0	27091534.85	714
2012-09-11	14.1	14.15	14.0	14.05	-0.1	-0.71	2633755.0	37013453.1	969
2012-09-10	14.15	14.2	14.1	14.15	0.0	0.0	1454432.0	20569268.1	513
2012-09-09	14.15	14.2	14.1	14.15	-0.05	-0.35	1546876.0	21908088.9	485
2012-09-08	14.2	14.3	14.15	14.2	0.05	0.35	2505171.0	35630431.3	789
2012-09-05	14.15	14.15	14.05	14.15	-0.05	-0.35	902703.0	12751940.4	535
2012-09-04	14.3	14.3	14.1	14.2	-0.15	-1.05	1254098.0	17791081.55	651
2012-09-03	14.3	14.4	14.25	14.35	0.0	0.0	1548369.0	22175010.45	526
2012-09-02	14.4	14.4	14.3	14.35	-0.05	-0.35	978431.0	14037732.05	485
2012-09-01	14.5	14.55	14.4	14.4	-0.05	-0.35	2174449.0	31428396.15	658
2012-08-29	14.45	14.5	14.4	14.45	-0.05	-0.34	1131129.0	16336556.15	476
2012-08-28	14.6	14.65	14.4	14.5	-0.05	-0.34	4931593.0	71552207.65	1103
2012-08-27	14.3	14.6	14.3	14.55	0.3	2.11	4900392.0	70615715.15	1210
2012-08-26	14.2	14.35	14.2	14.25	0.05	0.35	3058324.0	43659135.3	749
2012-08-25	14.15	14.25	14.1	14.2	0.2	1.43	3118066.0	44161628.95	820
2012-08-15	13.95	14.1	13.85	14.0	0.2	1.45	3811088.0	53241763.45	1208
2012-08-14	13.8	13.8	13.7	13.8	0.0	0.0	1059285.0	14440026.25	494
2012-08-13	13.85	13.85	13.75	13.8	-0.05	-0.36	1526649.0	21091944.6	531
2012-08-12	13.95	13.95	13.75	13.85	-0.05	-0.36	1696920.0	23477190.75	698
2012-08-11	14.0	14.05	13.9	13.9	-0.05	-0.36	1965755.0	27482323.1	753
2012-08-08	14.3	14.3	13.95	13.95	-0.3	-2.11	2719983.0	38439300.0	893
2012-08-07	14.35	14.4	14.15	14.25	-0.1	-0.7	3192019.0	45475974.3	995
2012-08-06	14.4	14.45	14.1	14.35	0.0	0.0	2862214.0	41008853.25	820
2012-08-05	14.4	14.45	14.3	14.35	-0.05	-0.35	1969456.0	28281129.6	616
2012-08-04	14.3	14.45	14.25	14.4	0.25	1.77	2388880.0	34251930.2	741
2012-08-01	14.35	14.35	14.1	14.15	-0.15	-1.05	2564218.0	36443776.9	783
2012-07-31	14.15	14.3	14.1	14.3	0.15	1.06	3041707.0	43296231.85	741
2012-07-30	14.0	14.15	13.95	14.15	0.15	1.07	3902983.0	54881613.35	677
2012-07-29	13.75	14.05	13.65	14.0	0.25	1.82	4031949.0	56102770.25	877
2012-07-28	13.65	13.8	13.6	13.75	0.25	1.85	8034851.0	110434684.55	1110
2012-07-25	13.45	13.55	13.4	13.5	0.0	0.0	3221597.0	43310224.55	565
2012-07-24	13.35	13.55	13.25	13.5	0.1	0.75	2815047.0	37695807.7	713
2012-07-23	13.35	13.55	13.2	13.4	0.0	0.0	4900925.0	65648796.65	1111
2012-07-22	12.9	13.4	12.8	13.4	0.5	3.88	4211970.0	55202095.05	1155
2012-07-21	12.7	12.95	12.65	12.9	0.2	1.57	4028249.0	51603542.9	828
2012-07-18	12.3	12.7	12.2	12.7	0.15	1.2	4845120.0	60740082.55	1521
2012-07-17	12.9	12.95	12.2	12.55	-0.35	-2.71	4938670.0	62936382.35	1594
2012-07-16	13.1	13.1	12.85	12.9	-0.15	-1.15	4007583.0	51884301.35	1474
2012-07-15	13.0	13.15	12.85	13.05	-0.95	-6.79	13325046.0	173110319.0	3357
2012-07-14	13.95	14.0	13.85	14.0	0.05	0.36	4372754.0	60956599.65	950
2012-07-11	14.25	14.25	13.85	13.95	-0.3	-2.11	3403308.0	47754837.9	1201
2012-07-10	14.7	14.7	14.15	14.25	-0.4	-2.73	6555899.0	94107863.35	1529
2012-07-09	14.85	14.9	14.6	14.65	-0.2	-1.35	3880353.0	57119040.65	1031
2012-07-08	15.0	15.0	14.85	14.85	-0.15	-1.0	4700915.0	70217635.25	939
2012-07-07	15.0	15.05	14.9	15.0	-0.05	-0.33	2764642.0	41385064.9	644
2012-07-04	14.95	15.15	14.9	15.05	0.1	0.67	4252829.0	63865267.0	947
2012-07-03	14.9	15.15	14.9	14.95	0.1	0.67	6110940.0	91831079.4	933
2012-07-02	14.9	15.0	14.85	14.85	-0.05	-0.34	2532927.0	37794240.6	669
2012-07-01	14.95	15.1	14.85	14.9	0.0	0.0	4312220.0	64548569.1	900
2012-06-30	14.85	15.05	14.8	14.9	0.35	2.41	3873399.0	57790322.75	848
2012-06-27	14.95	15.0	14.15	14.55	-0.35	-2.35	4667989.0	68330002.0	1513
2012-06-26	14.85	15.0	14.85	14.9	0.05	0.34	1312204.0	19570039.5	571
2012-06-25	14.95	15.0	14.85	14.85	-0.15	-1.0	2597125.0	38768618.7	724
2012-06-24	15.1	15.15	14.95	15.0	-0.1	-0.66	2468124.0	37079323.55	687
2012-06-23	15.1	15.1	15.05	15.1	-0.15	-0.98	3180837.0	47947327.15	790
2012-06-20	15.2	15.25	15.1	15.25	0.05	0.33	3697933.0	56149314.5	699
2012-06-19	15.15	15.2	15.1	15.2	0.05	0.33	3496224.0	52993881.8	712
2012-06-18	15.1	15.2	15.1	15.15	0.1	0.66	4258959.0	64453454.7	924
2012-06-17	14.9	15.05	14.9	15.05	0.05	0.33	3313555.0	49599145.9	825
2012-06-16	15.15	15.2	14.5	15.0	-0.05	-0.33	8630429.0	129082217.95	2034
2012-06-13	15.1	15.15	15.05	15.05	0.0	0.0	2097422.0	31656507.0	639
2012-06-12	15.2	15.25	15.05	15.05	-0.25	-1.63	2751017.0	41656624.05	888
2012-06-11	15.45	15.5	15.25	15.3	-0.05	-0.33	5745897.0	88569618.7	1281
2012-06-10	15.15	15.35	15.1	15.35	0.2	1.32	3921568.0	59801891.65	906
2012-06-09	15.4	15.4	15.05	15.15	0.05	0.33	3523671.0	53561432.8	1084
2012-06-06	15.6	15.9	14.95	15.1	-0.35	-2.27	8177392.0	125994923.4	1986
2012-06-05	15.5	15.9	15.4	15.45	0.0	0.0	4864226.0	75707260.15	1283
2012-06-04	15.2	15.55	15.1	15.45	0.2	1.31	5613964.0	86230619.9	1296
2012-06-03	15.15	15.35	15.0	15.25	0.2	1.33	4218718.0	63956258.45	1313
2012-06-02	15.0	15.5	14.8	15.05	-1.0	-6.23	8677128.0	131403078.45	2185
2012-05-30	16.15	16.15	16.0	16.05	-0.1	-0.62	4171442.0	67025255.5	1137
2012-05-29	16.25	16.3	16.15	16.15	-0.05	-0.31	2377435.0	38324273.35	641
2012-05-28	16.15	16.25	16.15	16.2	0.05	0.31	2440966.0	39526113.0	732
2012-05-27	16.15	16.2	16.05	16.15	-0.05	-0.31	3087939.0	49821026.35	739
2012-05-26	16.3	16.35	16.1	16.2	-0.1	-0.61	3450334.0	55990283.2	869
2012-05-23	16.35	16.35	16.25	16.3	-0.1	-0.61	2468070.0	40170677.6	833
2012-05-22	16.4	16.5	16.35	16.4	0.1	0.61	5003763.0	82199217.75	1275
2012-05-21	16.35	16.4	16.25	16.3	0.0	0.0	3522264.0	57427689.7	856
2012-05-20	16.3	16.45	16.2	16.3	0.1	0.62	3986551.0	64939757.35	1041
2012-05-19	16.25	16.4	16.15	16.2	-0.35	-2.11	4772003.0	77660844.8	1328
2012-05-16	16.4	16.55	16.35	16.55	-0.05	-0.3	4037305.0	66401750.3	1030
2012-05-15	16.5	16.7	16.5	16.6	0.1	0.61	5502786.0	91338290.75	1246
2012-05-14	16.7	16.7	16.45	16.5	-0.3	-1.79	5350441.0	88478103.1	1602
2012-05-13	17.15	17.15	16.8	16.8	-0.35	-2.04	4682064.0	79488545.55	1513
2012-05-12	16.75	17.15	16.6	17.15	0.25	1.48	7408295.0	125039840.7	2236
2012-05-09	17.1	17.15	16.9	16.9	-0.25	-1.46	6585949.0	111988962.45	1941
2012-05-08	17.2	17.2	17.05	17.15	-0.1	-0.58	5099133.0	87363599.25	1080
2012-05-07	17.05	17.25	17.0	17.25	0.1	0.58	7839681.0	134033429.3	1625
2012-05-06	17.3	17.35	17.05	17.15	-0.15	-0.87	7510971.0	129084225.55	1675
2012-05-05	17.4	17.4	16.95	17.3	-0.5	-2.81	11834350.0	203709822.25	2514
2012-05-02	17.85	17.9	17.7	17.8	0.0	0.0	5754358.0	102406765.95	1296
2012-05-01	17.9	17.95	17.7	17.8	-0.1	-0.56	7184964.0	128045292.05	1310
2012-04-30	17.9	17.95	17.65	17.9	-0.05	-0.28	8212724.0	146009773.9	1577
2012-04-29	18.2	18.2	17.85	17.95	-0.25	-1.37	7266988.0	131116109.5	1628
2012-04-28	18.2	18.35	18.1	18.2	0.2	1.11	9778416.0	178123385.2	1982
2012-04-25	17.8	18.05	17.75	18.0	0.2	1.12	8107453.0	145299313.55	1768
2012-04-24	17.85	17.95	17.65	17.8	0.0	0.0	9559397.0	169930271.15	1708
2012-04-23	17.8	17.95	17.6	17.8	-0.15	-0.84	9977097.0	177280062.65	1900
2012-04-22	18.2	18.2	17.85	17.95	-0.2	-1.1	10520044.0	189431753.95	2388
2012-04-21	17.7	18.3	17.65	18.15	0.45	2.54	13822629.0	249980220.45	2941
2012-04-18	17.85	17.85	17.5	17.7	-0.05	-0.28	9945158.0	175566466.2	2544
2012-04-17	17.45	17.8	17.2	17.75	0.65	3.8	16409500.0	286437376.55	3612
2012-04-16	17.4	17.55	16.9	17.1	-0.3	-1.72	13078306.0	225742348.4	3288
2012-04-15	17.4	17.7	17.2	17.4	-1.2	-6.45	26779363.0	468455617.55	5863
2012-04-14	18.95	19.15	18.55	18.6	-0.3	-1.59	16101905.0	303796055.2	3388
2012-04-11	18.75	18.95	18.15	18.9	-0.05	-0.26	20325866.0	378377153.5	4347
2012-04-10	19.2	19.6	18.7	18.95	-0.2	-1.04	21719067.0	417318653.4	4845
2012-04-09	19.05	19.35	18.9	19.15	-0.15	-0.78	16227767.0	309920946.85	3771
2012-04-08	20.05	20.05	18.9	19.3	-0.7	-3.5	25281147.0	491207177.9	6386
2012-04-07	20.1	20.1	19.9	20.0	-0.2	-0.99	16427792.0	328452659.75	4686
2012-04-04	20.5	20.65	20.05	20.2	-0.5	-2.42	18899815.0	385964322.7	4841
2012-04-03	20.85	20.85	20.4	20.7	-0.1	-0.48	22097419.0	455397441.1	5515
2012-04-02	21.15	21.2	20.6	20.8	-0.3	-1.42	44274801.0	925530461.75	7297
2012-04-01	20.15	21.1	20.0	21.1	0.9	4.46	47488787.0	986054355.5	7760
2012-03-31	19.9	20.35	19.9	20.2	0.35	1.76	25352727.0	509889861.05	4880
2012-03-28	20.0	20.25	19.65	19.85	0.0	0.0	30322671.0	605206291.05	6300
2012-03-27	21.0	21.15	19.85	19.85	-1.0	-4.8	29250321.0	603076809.0	5933
2012-03-26	21.35	21.4	20.8	20.85	-0.45	-2.11	35896296.0	757759804.8	6151
2012-03-25	21.15	21.5	20.65	21.3	0.2	0.95	39305640.0	830144717.1	8142
2012-03-24	21.4	21.5	20.95	21.1	0.05	0.24	39233400.0	832516341.55	8261
2012-03-21	19.6	21.6	19.6	21.05	1.35	6.85	140720586.0	2941459166.8	18628
2012-03-20	19.5	20.0	19.2	19.7	0.1	0.51	42153973.0	829071754.65	6241
2012-03-19	19.85	20.05	19.55	19.6	-0.2	-1.01	55030213.0	1092510448.35	7849
[truncated: 1,181 more rows]
