# Supplementary material for: Effective short-term forecasts of Saudi stock price trends using technical indicators and large-scale multivariate time series
Source: PeerJ Comput Sci. 2023 Jan 6;9:e1205. doi: 10.7717/peerj-cs.1205 (PMC10280263; doi:10.7717/peerj-cs.1205)
Supplement: Supplemental Information 3 [file peerj-cs-09-1205-s003.zip › TASI Dataset 2021/CATERING_6004.csv]

date	open	high	low	close	change	change_percent	volume_traded	value_traded_SAR	number_trades
2020-03-19	71.9	74.1	71.5	73.0	1.0	1.39	305380.0	22212505.7	1216
2020-03-18	71.4	72.8	71.0	72.0	0.6	0.84	206660.0	14831970.8	1009
2020-03-17	72.0	73.6	71.0	71.4	-0.4	-0.56	222512.0	16150885.1	1405
2020-03-16	71.5	72.6	70.0	71.8	-0.1	-0.14	288408.0	20611639.0	1301
2020-03-15	73.0	73.0	68.5	71.9	-2.0	-2.71	301016.0	21289067.2	1257
2020-03-12	74.0	74.8	70.0	73.9	-2.8	-3.65	371155.0	27135576.7	1315
2020-03-11	79.3	79.3	75.9	76.7	-1.4	-1.79	235115.0	18231075.4	1161
2020-03-10	80.0	80.0	75.0	78.1	5.3	7.28	369507.0	28791479.9	1271
2020-03-09	72.2	75.3	72.0	72.8	-7.2	-9.0	505098.0	36789889.1	1958
2020-03-08	78.5	81.0	78.5	80.0	-7.2	-8.26	564013.0	44565529.8	1568
2020-03-05	87.2	87.6	86.8	87.2	0.0	0.0	245375.0	21380521.8	886
2020-03-04	86.0	88.0	86.0	87.2	0.1	0.11	212071.0	18431148.8	997
2020-03-03	88.8	88.8	85.9	87.1	0.2	0.23	335725.0	29112270.1	1780
2020-03-02	90.6	91.3	85.5	86.9	-3.1	-3.44	636354.0	56763599.2	2220
2020-03-01	89.0	90.8	87.9	90.0	-1.2	-1.32	194665.0	17388376.1	695
2020-02-27	95.1	95.5	90.9	91.2	-4.5	-4.7	384196.0	35282436.0	1398
2020-02-26	98.2	98.2	95.5	95.7	-2.6	-2.64	245878.0	23756653.7	1418
2020-02-25	100.0	100.2	97.3	98.3	-2.5	-2.48	74301.0	7323097.5	833
2020-02-24	101.6	101.6	97.5	100.8	-1.6	-1.56	152062.0	15163380.0	1051
2020-02-23	102.0	102.4	101.0	102.4	0.8	0.79	34696.0	3518024.6	143
2020-02-20	103.0	103.4	101.6	101.6	-1.4	-1.36	87437.0	8957328.2	378
2020-02-19	101.6	103.0	100.4	103.0	2.6	2.59	79633.0	8136466.2	330
2020-02-18	99.4	101.8	99.4	100.4	1.8	1.83	56203.0	5676490.3	457
2020-02-17	98.0	99.0	98.0	98.6	0.6	0.61	11837.0	1168940.8	178
2020-02-16	98.0	98.3	98.0	98.0	-0.4	-0.41	16010.0	1570615.6	112
2020-02-13	98.9	99.2	97.2	98.4	0.4	0.41	24800.0	2436227.9	274
2020-02-12	99.0	99.1	98.0	98.0	-0.4	-0.41	76499.0	7546221.0	308
2020-02-11	100.2	100.4	98.4	98.4	-2.4	-2.38	75758.0	7544268.8	319
2020-02-10	100.6	102.0	100.0	100.8	0.4	0.4	48831.0	4905583.6	257
2020-02-09	101.6	101.6	99.5	100.4	-0.6	-0.59	42172.0	4232071.6	239
2020-02-06	101.0	102.0	99.7	101.0	0.4	0.4	91211.0	9157003.3	368
2020-02-05	101.8	102.0	100.6	100.6	-0.4	-0.4	62169.0	6300748.2	219
2020-02-04	100.8	102.2	100.4	101.0	1.2	1.2	76956.0	7792549.4	443
2020-02-03	100.8	102.0	99.8	99.8	-1.0	-0.99	83572.0	8411633.1	620
2020-02-02	102.2	102.2	100.6	100.8	-2.0	-1.95	34684.0	3502940.8	157
2020-01-30	100.8	103.2	100.6	102.8	2.0	1.98	140180.0	14209580.2	392
2020-01-29	101.0	101.0	100.2	100.8	0.4	0.4	63041.0	6345087.2	330
2020-01-28	100.8	102.0	100.4	100.4	-0.6	-0.59	79676.0	8056337.8	433
2020-01-27	101.6	102.0	100.8	101.0	-1.4	-1.37	78545.0	7954933.0	284
2020-01-26	102.0	102.8	101.2	102.4	0.0	0.0	65038.0	6626094.2	206
2020-01-23	103.4	103.4	101.0	102.4	-1.0	-0.97	72355.0	7405605.8	334
2020-01-22	103.8	103.8	102.8	103.4	0.4	0.39	31971.0	3295526.8	161
2020-01-21	104.2	104.2	102.8	103.0	-1.0	-0.96	25903.0	2674748.4	177
2020-01-20	103.0	104.0	102.2	104.0	1.2	1.17	38840.0	4012481.6	233
2020-01-19	104.4	104.4	102.4	102.8	-0.2	-0.19	31226.0	3222414.4	185
2020-01-16	103.2	103.4	101.6	103.0	-0.2	-0.19	96743.0	9924643.6	803
2020-01-15	103.2	104.4	103.2	103.2	-0.8	-0.77	44812.0	4655477.6	287
2020-01-14	104.4	105.0	103.0	104.0	0.0	0.0	134342.0	13998558.4	473
2020-01-13	103.4	104.2	103.0	104.0	1.0	0.97	108191.0	11237102.6	519
2020-01-12	101.8	103.2	101.4	103.0	1.8	1.78	154199.0	15792594.0	285
2020-01-09	101.8	101.8	100.0	101.2	1.0	1.0	114048.0	11495576.2	844
2020-01-08	99.4	100.8	99.1	100.2	0.0	0.0	58862.0	5877765.1	318
2020-01-07	100.0	100.6	99.9	100.2	0.2	0.2	36298.0	3633275.6	256
2020-01-06	99.0	100.0	99.0	100.0	1.0	1.01	71600.0	7124482.7	520
2020-01-05	99.8	101.0	99.0	99.0	-3.0	-2.94	132562.0	13235589.4	484
2020-01-02	101.8	102.4	100.6	102.0	0.0	0.0	72146.0	7308832.2	397
2020-01-01	102.8	102.8	101.6	102.0	-0.8	-0.78	46711.0	4769910.0	194
2019-12-31	102.0	105.0	101.6	102.8	0.8	0.78	468272.0	48242482.2	996
2019-12-30	100.8	102.8	100.6	102.0	1.4	1.39	166903.0	16953318.0	712
2019-12-29	99.2	101.2	99.2	100.6	1.4	1.41	128161.0	12843741.2	669
2019-12-26	98.9	100.2	98.1	99.2	0.9	0.92	181299.0	17961784.3	387
2019-12-25	98.3	98.7	98.0	98.3	0.0	0.0	116395.0	11451080.7	262
2019-12-24	101.0	101.8	97.8	98.3	-2.3	-2.29	193077.0	19310930.3	840
2019-12-23	97.4	102.0	97.4	100.6	5.1	5.34	654216.0	65490803.5	2308
2019-12-22	93.0	95.5	93.0	95.5	2.6	2.8	175435.0	16583592.2	664
2019-12-19	91.9	92.9	91.9	92.9	1.3	1.42	151277.0	14019083.9	502
2019-12-18	91.7	92.2	91.1	91.6	0.1	0.11	69597.0	6381211.8	382
2019-12-17	91.3	91.5	91.0	91.5	0.3	0.33	118073.0	10785897.4	507
2019-12-16	90.6	91.8	90.3	91.2	-0.1	-0.11	91254.0	8321544.4	1013
2019-12-15	91.3	91.4	90.0	91.3	0.3	0.33	77317.0	6996466.0	689
2019-12-12	91.5	91.5	90.5	91.0	0.0	0.0	46241.0	4199476.1	1155
2019-12-11	91.7	92.0	91.0	91.0	0.0	0.0	74629.0	6839273.3	443
2019-12-10	90.5	91.7	90.5	91.0	0.4	0.44	88589.0	8055494.2	461
2019-12-09	90.3	90.9	89.7	90.6	0.6	0.67	121218.0	10951795.7	554
2019-12-08	88.5	90.3	88.5	90.0	0.0	0.0	78360.0	7009334.8	273
2019-12-05	89.5	90.4	89.5	90.0	0.5	0.56	46318.0	4155775.8	331
2019-12-04	89.5	89.7	88.7	89.5	0.2	0.22	26856.0	2394563.4	246
2019-12-03	88.4	89.3	88.3	89.3	1.2	1.36	78227.0	6965323.6	618
2019-12-02	88.6	88.9	87.0	88.1	-0.8	-0.9	86836.0	7644150.7	316
2019-12-01	88.5	89.0	88.4	88.9	0.1	0.11	90716.0	8021460.2	205
2019-11-28	88.6	89.8	88.6	88.8	0.4	0.45	22558.0	2007573.5	269
2019-11-27	90.0	90.0	88.1	88.4	-2.2	-2.43	96707.0	8552456.6	465
2019-11-26	88.4	90.6	88.0	90.6	2.3	2.6	643827.0	58062956.8	889
2019-11-25	88.2	89.0	88.1	88.3	-0.4	-0.45	176009.0	15583294.5	634
2019-11-24	89.1	89.8	88.6	88.7	-2.6	-2.85	63818.0	5675661.4	220
2019-11-21	91.8	91.8	91.0	91.3	-0.2	-0.22	87878.0	8015555.2	500
2019-11-20	92.0	92.2	91.4	91.5	-0.5	-0.54	132313.0	12138074.1	448
2019-11-19	91.2	92.0	91.0	92.0	1.0	1.1	69172.0	6327533.4	295
2019-11-18	91.0	91.3	91.0	91.0	0.0	0.0	51582.0	4704621.0	470
2019-11-17	91.3	91.3	89.8	91.0	-0.2	-0.22	44065.0	3994098.9	212
2019-11-14	90.0	91.3	89.5	91.2	1.2	1.33	116823.0	10579587.1	557
2019-11-13	89.5	90.5	89.0	90.0	0.5	0.56	115044.0	10335726.4	564
2019-11-12	89.2	89.5	89.0	89.5	0.3	0.34	86564.0	7723256.1	591
2019-11-11	89.3	89.5	89.2	89.2	-0.1	-0.11	41493.0	3705232.7	208
2019-11-10	88.1	89.5	88.1	89.3	0.7	0.79	89563.0	7986644.7	280
2019-11-07	87.1	88.6	87.1	88.6	1.4	1.61	214569.0	18767511.0	554
2019-11-06	88.0	88.5	86.7	87.2	-0.8	-0.91	189652.0	16585450.1	935
2019-11-05	87.3	88.0	87.0	88.0	1.0	1.15	139692.0	12238735.5	655
2019-11-04	86.0	87.0	85.9	87.0	0.9	1.05	74835.0	6455265.2	357
2019-11-03	86.2	86.3	85.5	86.1	-0.4	-0.46	33064.0	2843263.5	145
2019-10-31	86.2	86.5	85.6	86.5	0.0	0.0	38667.0	3333869.1	194
2019-10-30	85.5	86.5	85.0	86.5	0.1	0.12	66659.0	5712910.4	344
2019-10-29	86.0	86.4	85.0	86.4	0.2	0.23	90234.0	7744976.5	709
2019-10-28	86.9	87.0	86.2	86.2	-0.7	-0.81	46790.0	4044937.9	331
2019-10-27	86.3	87.3	86.3	86.9	0.4	0.46	50246.0	4366985.8	193
2019-10-24	86.5	86.7	86.1	86.5	0.0	0.0	81547.0	7047242.9	400
2019-10-23	86.0	86.5	85.9	86.5	0.5	0.58	26245.0	2263363.0	287
2019-10-22	86.5	86.5	85.8	86.0	-0.4	-0.46	67164.0	5778596.3	498
2019-10-21	87.0	87.0	86.2	86.4	-0.1	-0.12	48625.0	4202889.7	221
2019-10-20	87.9	87.9	86.5	86.5	-0.5	-0.57	95557.0	8318313.0	306
2019-10-17	86.9	87.0	86.5	87.0	0.3	0.35	33623.0	2919450.4	251
2019-10-16	85.4	86.9	85.2	86.7	0.9	1.05	62638.0	5413063.5	334
2019-10-15	86.0	87.0	85.7	85.8	0.7	0.82	146200.0	12579091.4	379
2019-10-14	84.7	86.2	84.7	85.1	0.1	0.12	200893.0	17097935.5	399
2019-10-13	85.5	85.6	85.0	85.0	0.0	0.0	39472.0	3370906.3	129
2019-10-10	85.2	85.2	84.7	85.0	-0.1	-0.12	57794.0	4911713.0	332
2019-10-09	85.4	85.6	85.0	85.1	-0.4	-0.47	75981.0	6484306.7	482
2019-10-08	86.5	86.7	85.1	85.5	-0.8	-0.93	131769.0	11310306.6	377
2019-10-07	87.6	87.7	86.3	86.3	-1.5	-1.71	83927.0	7295676.0	234
2019-10-06	86.8	87.8	86.5	87.8	1.9	2.21	37364.0	3266648.4	188
2019-10-03	86.9	86.9	85.8	85.9	-0.6	-0.69	140640.0	12094995.1	354
2019-10-02	87.3	87.5	86.3	86.5	-0.5	-0.57	56482.0	4903936.1	459
2019-10-01	87.7	88.1	87.0	87.0	-0.6	-0.68	78100.0	6849993.7	389
2019-09-30	88.5	89.2	87.6	87.6	-0.8	-0.9	126362.0	11134378.2	467
2019-09-29	88.2	88.4	87.5	88.4	0.7	0.8	31626.0	2780213.7	138
2019-09-26	88.9	88.9	87.7	87.7	-1.3	-1.46	40779.0	3600214.5	317
2019-09-25	89.0	89.5	88.3	89.0	0.0	0.0	57986.0	5158601.9	381
2019-09-24	89.0	89.7	89.0	89.0	0.4	0.45	38168.0	3405200.4	367
2019-09-22	88.2	88.7	88.2	88.6	-0.1	-0.11	10507.0	929703.0	86
2019-09-19	87.9	88.7	86.8	88.7	0.8	0.91	341123.0	30116486.5	666
2019-09-18	87.8	88.0	87.5	87.9	0.4	0.46	41488.0	3640709.7	269
2019-09-17	87.9	87.9	87.3	87.5	-0.3	-0.34	104866.0	9170772.8	359
2019-09-16	87.9	88.0	87.3	87.8	-0.1	-0.11	104673.0	9178103.9	427
2019-09-15	88.0	88.0	86.0	87.9	-0.5	-0.57	43627.0	3809309.3	196
2019-09-12	87.9	88.5	87.5	88.4	0.3	0.34	42686.0	3762866.3	283
2019-09-11	87.7	88.1	86.0	88.1	0.0	0.0	78934.0	6888183.4	506
2019-09-10	87.8	88.1	87.1	88.1	0.1	0.11	131166.0	11475963.2	537
2019-09-09	88.0	88.1	87.9	88.0	0.0	0.0	56990.0	5015099.5	251
2019-09-08	88.1	88.2	87.7	88.0	0.1	0.11	18859.0	1657549.1	108
2019-09-05	88.0	88.1	87.7	87.9	0.0	0.0	99397.0	8736390.7	446
2019-09-04	87.7	88.3	87.7	87.9	0.0	0.0	91376.0	8047048.3	424
2019-09-03	87.9	88.3	87.7	87.9	0.0	0.0	33128.0	2912729.5	343
2019-09-02	88.5	88.5	87.4	87.9	-0.2	-0.23	91688.0	8037210.0	433
2019-09-01	88.0	88.5	87.5	88.1	0.6	0.69	49233.0	4364149.2	201
2019-08-29	88.8	88.9	87.5	87.5	-1.1	-1.24	90790.0	8031241.7	544
2019-08-28	88.0	89.0	87.3	88.6	-1.0	-1.12	130370.0	11551862.6	658
2019-08-27	88.4	89.6	86.5	89.6	1.9	2.17	1545120.0	137743766.0	3919
2019-08-26	86.2	87.7	86.2	87.7	0.8	0.92	81043.0	7058545.2	683
2019-08-25	88.3	88.4	86.0	86.9	-3.1	-3.44	215848.0	18773369.0	630
2019-08-22	90.5	90.5	89.6	90.0	-0.5	-0.55	113042.0	10169622.7	659
2019-08-21	90.4	91.4	89.9	90.5	0.0	0.0	174234.0	15815132.4	656
2019-08-20	90.9	91.4	90.0	90.5	-0.2	-0.22	113860.0	10326726.8	729
2019-08-19	91.5	91.8	90.7	90.7	-1.1	-1.2	170649.0	15562433.8	2506
2019-08-18	91.5	92.1	91.3	91.8	0.2	0.22	64852.0	5954906.6	253
2019-08-08	90.5	91.9	90.4	91.6	1.1	1.22	125891.0	11490823.0	478
2019-08-07	89.5	90.9	89.5	90.5	1.5	1.69	113423.0	10262359.8	458
2019-08-06	88.5	89.9	88.5	89.0	-1.5	-1.66	47647.0	4240915.6	902
2019-08-05	89.4	90.5	88.8	90.5	1.5	1.69	78723.0	7045219.9	1505
2019-08-04	89.5	90.0	88.4	89.0	-1.1	-1.22	44421.0	3955230.0	281
2019-08-01	90.5	90.5	89.5	90.1	-0.4	-0.44	53692.0	4831541.2	915
2019-07-31	90.4	91.0	90.0	90.5	-0.4	-0.44	81187.0	7339842.6	823
2019-07-30	91.2	92.0	90.0	90.9	-0.2	-0.22	95941.0	8690023.9	439
2019-07-29	92.9	92.9	90.9	91.1	-1.4	-1.51	62391.0	5738436.3	933
2019-07-28	91.9	93.1	91.7	92.5	0.7	0.76	159061.0	14707101.2	372
2019-07-25	91.0	91.9	91.0	91.8	0.8	0.88	155157.0	14215464.9	305
2019-07-24	89.5	91.8	89.5	91.0	1.0	1.11	130427.0	11801673.0	280
2019-07-23	90.5	91.9	90.0	90.0	-1.0	-1.1	65554.0	5969810.2	312
2019-07-22	90.1	92.3	90.0	91.0	0.1	0.11	217524.0	19955435.2	649
2019-07-21	91.3	91.3	89.8	90.9	-0.6	-0.66	88379.0	7979501.2	276
2019-07-18	90.0	91.7	89.7	91.5	1.5	1.67	213001.0	19315595.2	690
2019-07-17	90.1	90.1	89.2	90.0	-0.1	-0.11	145104.0	13054733.5	304
2019-07-16	89.2	90.1	89.0	90.1	1.0	1.12	280360.0	25109092.7	530
2019-07-15	89.3	89.3	88.6	89.1	0.2	0.22	139092.0	12382943.3	318
2019-07-14	88.0	89.4	88.0	88.9	0.9	1.02	112337.0	9968481.8	400
2019-07-11	86.4	88.0	86.4	88.0	1.5	1.73	119541.0	10432991.6	388
2019-07-10	86.1	86.5	85.8	86.5	0.3	0.35	51571.0	4446915.5	208
2019-07-09	85.5	86.2	85.4	86.2	0.7	0.82	55483.0	4761469.0	243
2019-07-08	85.4	85.5	84.7	85.5	0.0	0.0	44552.0	3804422.4	255
2019-07-07	85.4	85.5	85.4	85.5	0.0	0.0	64697.0	5528566.3	175
2019-07-04	85.2	85.5	85.2	85.5	0.3	0.35	33452.0	2856981.0	304
2019-07-03	85.0	85.2	84.4	85.2	0.4	0.47	50391.0	4284806.0	237
2019-07-02	85.5	85.5	84.5	84.8	-0.1	-0.12	197569.0	16824476.3	829
2019-07-01	85.5	85.5	84.6	84.9	-0.6	-0.7	37183.0	3166935.5	357
2019-06-30	85.8	86.0	85.0	85.5	0.1	0.12	53225.0	4552102.1	232
2019-06-27	86.0	86.0	85.2	85.4	-0.6	-0.7	85136.0	7303804.1	389
2019-06-26	85.1	87.0	85.1	86.0	1.1	1.3	233617.0	20001767.0	1288
2019-06-25	84.1	85.1	84.0	84.9	0.9	1.07	160486.0	13594200.1	430
2019-06-24	83.5	84.2	83.5	84.0	0.5	0.6	128342.0	10764256.2	277
2019-06-23	84.0	84.4	83.5	83.5	-0.6	-0.71	66174.0	5552172.6	204
2019-06-20	84.2	84.8	83.0	84.1	0.0	0.0	425633.0	35790616.3	694
2019-06-19	84.1	85.0	84.1	84.1	0.3	0.36	206737.0	17428559.1	496
2019-06-18	84.5	84.5	83.6	83.8	-0.4	-0.48	130804.0	11009234.2	338
2019-06-17	83.9	84.2	83.0	84.2	-0.2	-0.24	280963.0	23481177.9	644
2019-06-16	84.8	84.8	84.2	84.4	-0.2	-0.24	149465.0	12612709.0	370
2019-06-13	84.5	85.0	84.2	84.6	-0.6	-0.7	152592.0	12894095.6	717
2019-06-12	84.8	85.3	83.9	85.2	0.4	0.47	213504.0	18080791.8	746
2019-06-11	84.0	84.8	83.9	84.8	0.3	0.36	193254.0	16279756.7	652
2019-06-10	83.8	84.5	83.7	84.5	0.5	0.6	138014.0	11606027.0	475
2019-06-09	83.6	84.3	83.0	84.0	0.6	0.72	159527.0	13364016.7	341
2019-05-30	82.9	83.5	82.4	83.4	0.4	0.48	194685.0	16106569.3	554
2019-05-29	84.5	84.5	82.6	83.0	-1.5	-1.78	168923.0	14063665.7	478
2019-05-28	83.6	87.3	83.4	84.5	0.9	1.08	2710835.0	229501414.8	2614
2019-05-27	82.6	83.6	81.6	83.6	1.2	1.46	170237.0	14060657.4	812
2019-05-26	83.6	83.7	81.6	82.4	-1.3	-1.55	184456.0	15166874.3	527
2019-05-23	83.1	83.8	82.9	83.7	0.7	0.84	145420.0	12123278.3	668
2019-05-22	82.2	84.0	82.2	83.0	1.0	1.22	264307.0	22016667.2	787
2019-05-21	81.6	82.0	81.0	82.0	0.8	0.99	117489.0	9599469.9	395
2019-05-20	82.7	82.7	80.0	81.2	-1.4	-1.69	267633.0	21650067.6	829
2019-05-19	83.4	84.0	82.0	82.6	-1.4	-1.67	170473.0	14091648.7	313
2019-05-16	82.8	84.0	82.7	84.0	1.3	1.57	143825.0	12025872.6	759
2019-05-15	82.0	83.1	81.7	82.7	0.6	0.73	156821.0	12960515.2	602
2019-05-14	81.7	82.6	81.0	82.1	0.2	0.24	218035.0	17879217.9	799
2019-05-13	82.3	82.8	81.8	81.9	-1.4	-1.68	169701.0	13955303.6	442
2019-05-12	83.0	83.4	82.4	83.3	0.3	0.36	157232.0	13035998.4	481
2019-05-09	83.1	83.1	81.6	83.0	0.0	0.0	180505.0	14853077.4	610
2019-05-08	84.0	84.0	82.7	83.0	-1.2	-1.43	122495.0	10176660.8	886
2019-05-07	83.2	84.2	83.0	84.2	0.8	0.96	150797.0	12622283.5	427
2019-05-06	84.2	84.2	82.6	83.4	-1.1	-1.3	220641.0	18303214.1	860
2019-05-05	85.1	85.4	83.7	84.5	-0.6	-0.71	183942.0	15549897.1	592
2019-05-02	84.0	85.1	84.0	85.1	1.1	1.31	225109.0	19062954.4	810
2019-05-01	84.0	84.5	83.5	84.0	-0.3	-0.36	157423.0	13208731.5	464
2019-04-30	83.5	84.8	83.3	84.3	1.0	1.2	476627.0	40070751.6	1143
2019-04-29	82.8	83.4	82.7	83.3	0.3	0.36	71519.0	5945816.6	336
2019-04-28	83.6	83.6	82.5	83.0	-0.5	-0.6	78315.0	6491917.0	240
2019-04-25	82.3	83.5	82.2	83.5	1.2	1.46	263141.0	21815135.7	701
2019-04-24	81.3	82.4	81.3	82.3	1.1	1.35	93812.0	7692142.9	442
2019-04-23	82.0	82.1	81.0	81.2	-1.0	-1.22	162107.0	13213099.4	717
2019-04-22	81.2	82.2	80.7	82.2	0.9	1.11	177688.0	14417264.3	425
2019-04-21	81.8	81.8	81.3	81.3	-0.6	-0.73	87849.0	7157655.5	282
2019-04-18	82.0	82.1	81.7	81.9	-0.2	-0.24	116937.0	9574642.5	313
2019-04-17	81.8	82.1	81.8	82.1	0.1	0.12	112293.0	9206739.0	391
2019-04-16	81.8	82.1	81.8	82.0	0.0	0.0	88933.0	7288806.6	263
2019-04-15	82.6	82.9	81.7	82.0	-0.9	-1.09	273492.0	22458119.3	680
2019-04-14	83.4	83.4	82.8	82.9	-0.7	-0.84	75471.0	6267089.1	285
2019-04-11	83.1	83.7	83.0	83.6	0.5	0.6	100811.0	8401830.5	392
2019-04-10	82.7	83.1	82.6	83.1	0.3	0.36	80591.0	6676264.2	418
2019-04-09	81.9	83.2	81.3	82.8	0.8	0.98	154635.0	12744249.1	468
2019-04-08	82.0	82.0	81.2	82.0	0.2	0.24	131770.0	10753234.9	516
2019-04-07	82.3	82.3	81.7	81.8	-0.4	-0.49	59228.0	4853899.8	239
2019-04-04	81.9	82.2	81.7	82.2	0.3	0.37	113498.0	9305214.1	537
2019-04-03	81.0	82.0	80.9	81.9	0.9	1.11	144184.0	11755432.5	670
2019-04-02	80.8	81.1	80.6	81.0	0.0	0.0	134372.0	10856088.9	433
2019-04-01	81.0	81.5	80.7	81.0	0.0	0.0	94270.0	7631919.3	294
2019-03-31	81.2	81.2	80.8	81.0	0.0	0.0	42818.0	3467021.5	175
2019-03-28	81.5	81.8	81.0	81.0	-0.4	-0.49	104527.0	8508374.6	437
2019-03-27	80.1	81.4	79.9	81.4	1.0	1.24	229648.0	18473278.2	567
2019-03-26	81.4	81.4	80.1	80.4	-0.8	-0.99	199803.0	16088956.7	632
2019-03-25	81.0	81.5	81.0	81.2	-1.2	-1.46	97858.0	7950160.7	377
2019-03-24	83.0	83.0	82.0	82.4	-0.6	-0.72	217308.0	17894596.1	543
2019-03-21	82.9	83.1	82.4	83.0	0.1	0.12	162430.0	13445008.9	609
2019-03-20	83.5	83.8	82.7	82.9	-0.9	-1.07	89673.0	7459835.5	260
2019-03-19	82.8	83.8	82.0	83.8	1.0	1.21	260562.0	21530490.3	1518
2019-03-18	83.0	83.0	82.1	82.8	0.0	0.0	180200.0	14844950.4	648
2019-03-17	83.1	83.2	82.7	82.8	-0.2	-0.24	90901.0	7532843.8	215
2019-03-14	82.9	83.1	82.3	83.0	0.4	0.48	170968.0	14159023.9	583
2019-03-13	83.0	83.1	82.4	82.6	-0.1	-0.12	216700.0	17902712.7	340
2019-03-12	82.9	83.0	82.5	82.7	-0.2	-0.24	72113.0	5965046.1	298
2019-03-11	83.4	83.4	82.8	82.9	-0.7	-0.84	94704.0	7860632.7	313
2019-03-10	83.8	84.0	83.4	83.6	-0.1	-0.12	53405.0	4473773.8	171
2019-03-07	83.6	83.8	83.1	83.7	0.1	0.12	63411.0	5295547.3	254
2019-03-06	83.4	83.7	82.9	83.6	-0.2	-0.24	94098.0	7831257.6	327
2019-03-05	83.8	83.8	83.4	83.8	0.0	0.0	49784.0	4159270.4	236
2019-03-04	83.6	83.9	83.1	83.8	0.3	0.36	104766.0	8751397.8	316
2019-03-03	83.8	83.8	83.1	83.5	-0.4	-0.48	95293.0	7943104.2	336
2019-02-28	84.0	84.2	82.8	83.9	-0.1	-0.12	108511.0	9057151.4	495
2019-02-27	84.4	84.5	83.8	84.0	-0.4	-0.47	50838.0	4279101.1	489
2019-02-26	84.8	84.9	84.3	84.4	-0.5	-0.59	24005.0	2029011.1	124
2019-02-25	84.5	84.9	84.2	84.9	0.0	0.0	50591.0	4284705.5	571
2019-02-24	84.0	85.0	83.8	84.9	0.9	1.07	83614.0	7062438.3	668
2019-02-21	84.3	84.3	83.7	84.0	0.0	0.0	40094.0	3367568.1	180
2019-02-20	83.8	84.1	83.6	84.0	0.7	0.84	71980.0	6040213.9	229
2019-02-19	83.2	83.6	83.0	83.3	0.2	0.24	64057.0	5333251.4	246
2019-02-18	84.6	84.6	83.0	83.1	-1.5	-1.77	164373.0	13775685.1	602
2019-02-17	85.2	85.4	84.6	84.6	-0.6	-0.7	37879.0	3218672.8	182
2019-02-14	85.2	85.5	85.0	85.2	0.0	0.0	46465.0	3961139.6	213
2019-02-13	86.0	87.2	85.2	85.2	0.4	0.47	211820.0	18220439.1	492
2019-02-12	84.8	85.0	84.4	84.8	0.0	0.0	53581.0	4538494.8	209
2019-02-11	85.9	85.9	84.4	84.8	-1.1	-1.28	65661.0	5581010.4	218
2019-02-10	86.0	86.0	85.3	85.9	0.2	0.23	30730.0	2629512.1	217
2019-02-07	86.4	86.4	85.6	85.7	-0.7	-0.81	58438.0	5034399.1	213
2019-02-06	86.4	86.5	86.0	86.4	0.0	0.0	46599.0	4022840.3	317
2019-02-05	86.1	86.5	86.0	86.4	0.2	0.23	44948.0	3880377.6	491
2019-02-04	86.3	86.4	85.9	86.2	0.1	0.12	30952.0	2665278.1	172
2019-02-03	86.4	86.5	85.8	86.1	-0.3	-0.35	34921.0	3005651.8	118
2019-01-31	86.0	87.0	85.9	86.4	0.4	0.47	76828.0	6645630.4	281
2019-01-30	86.0	86.4	85.5	86.0	0.0	0.0	60838.0	5223412.4	202
2019-01-29	86.1	86.2	85.6	86.0	-0.1	-0.12	31504.0	2707385.1	206
2019-01-28	86.4	86.7	85.5	86.1	0.1	0.12	74090.0	6373995.7	259
2019-01-27	86.0	86.7	85.9	86.0	0.0	0.0	173002.0	14918429.5	218
2019-01-24	85.9	86.4	85.5	86.0	0.5	0.58	111855.0	9621426.1	262
2019-01-23	86.0	86.0	85.3	85.5	-0.5	-0.58	52468.0	4496009.6	276
2019-01-22	86.0	86.0	85.3	86.0	-0.1	-0.12	35505.0	3045513.5	183
2019-01-21	86.1	86.1	85.4	86.1	0.0	0.0	62823.0	5388241.3	291
2019-01-20	86.7	87.0	86.0	86.1	-0.6	-0.69	55562.0	4793364.1	270
2019-01-17	85.1	87.0	85.1	86.7	1.2	1.4	124180.0	10703616.8	452
2019-01-16	85.1	85.5	84.9	85.5	0.3	0.35	57318.0	4885431.3	525
2019-01-15	85.6	85.8	85.0	85.2	-0.4	-0.47	71017.0	6063399.3	532
2019-01-14	84.6	86.2	84.0	85.6	1.1	1.3	155921.0	13286055.5	456
2019-01-13	83.6	84.5	83.6	84.5	0.5	0.6	62540.0	5255909.9	332
2019-01-10	84.4	84.4	83.6	84.0	0.0	0.0	105122.0	8821598.4	339
2019-01-09	84.0	84.5	83.9	84.0	0.0	0.0	86043.0	7241124.4	443
2019-01-08	84.0	84.3	83.6	84.0	0.3	0.36	73605.0	6187053.8	300
2019-01-07	81.8	84.1	81.6	83.7	2.1	2.57	155561.0	12936844.7	621
2019-01-06	81.5	81.7	81.4	81.6	0.5	0.62	63411.0	5171436.2	169
2019-01-03	80.8	81.2	80.8	81.1	0.3	0.37	26368.0	2136907.6	184
2019-01-02	81.2	81.2	80.3	80.8	-0.1	-0.12	31504.0	2543862.3	175
2019-01-01	80.5	81.0	80.5	80.9	-0.1	-0.12	15481.0	1251300.1	99
2018-12-31	82.0	82.0	80.4	81.0	-0.8	-0.98	93929.0	7634376.0	295
2018-12-30	81.9	83.0	81.5	81.8	0.1	0.12	39554.0	3243823.4	176
2018-12-27	82.3	82.5	81.7	81.7	0.2	0.25	66414.0	5448434.5	275
2018-12-26	81.9	82.3	81.5	81.5	-0.4	-0.49	111946.0	9167521.2	209
2018-12-25	82.7	82.7	81.4	81.9	-1.1	-1.33	103139.0	8446653.0	209
2018-12-24	82.8	83.2	82.4	83.0	0.2	0.24	54451.0	4506325.2	160
2018-12-23	82.5	83.0	81.5	82.8	-2.2	-2.59	207262.0	17114145.2	332
2018-12-20	85.2	86.0	84.9	85.0	-0.5	-0.58	91557.0	7817837.0	459
2018-12-19	86.6	86.6	85.3	85.5	-1.5	-1.72	144979.0	12466549.7	395
2018-12-18	87.4	87.6	86.5	87.0	-0.8	-0.91	164934.0	14341021.7	482
2018-12-17	87.7	88.0	87.0	87.8	0.3	0.34	159642.0	13988463.3	493
2018-12-16	87.4	87.9	87.0	87.5	0.2	0.23	40020.0	3497102.1	253
2018-12-13	87.4	87.6	87.2	87.3	-0.2	-0.23	36175.0	3161773.4	181
2018-12-12	87.5	87.6	87.3	87.5	0.3	0.34	42925.0	3751705.0	217
2018-12-11	87.0	87.5	86.6	87.2	0.2	0.23	70556.0	6142044.5	236
2018-12-10	86.6	87.4	86.5	87.0	0.5	0.58	41387.0	3591229.8	236
2018-12-09	87.0	87.0	86.4	86.5	-0.3	-0.35	91333.0	7899461.9	139
2018-12-06	86.9	87.8	86.2	86.8	-0.4	-0.46	78818.0	6844391.6	306
2018-12-05	87.8	87.8	86.6	87.2	-1.0	-1.13	136193.0	11851023.9	371
2018-12-04	86.6	88.7	86.3	88.2	1.6	1.85	434461.0	38022159.3	632
2018-12-03	85.5	86.7	85.0	86.6	1.4	1.64	196083.0	16817298.7	431
2018-12-02	84.2	85.2	84.2	85.2	1.4	1.67	160518.0	13636777.0	317
2018-11-29	82.8	84.0	82.8	83.8	0.9	1.09	84894.0	7100490.4	243
2018-11-28	83.5	83.6	82.7	82.9	-0.3	-0.36	149019.0	12360936.2	318
2018-11-27	83.4	83.6	82.8	83.2	-0.2	-0.24	200675.0	16693431.0	374
2018-11-26	85.0	85.0	83.4	83.4	-1.1	-1.3	177004.0	14838415.3	347
2018-11-25	85.5	85.5	84.5	84.5	-1.1	-1.29	57671.0	4897398.1	163
2018-11-22	85.2	85.6	85.0	85.6	0.4	0.47	69573.0	5932043.9	186
2018-11-21	85.0	85.5	84.8	85.2	0.3	0.35	121200.0	10309650.1	155
2018-11-20	84.3	85.2	84.3	84.9	0.4	0.47	78167.0	6624592.5	127
2018-11-19	83.0	84.5	83.0	84.5	1.1	1.32	112474.0	9446413.9	240
2018-11-18	84.0	84.0	83.1	83.4	-0.6	-0.71	74087.0	6180826.0	146
2018-11-15	84.5	84.5	83.9	84.0	-0.5	-0.59	79529.0	6692614.0	217
2018-11-14	84.9	85.1	84.5	84.5	-0.5	-0.59	77157.0	6542039.0	171
2018-11-13	84.0	85.5	83.8	85.0	1.0	1.19	180599.0	15314012.4	294
2018-11-12	83.6	84.4	83.6	84.0	0.5	0.6	59436.0	4986827.4	191
2018-11-11	84.5	84.7	83.0	83.5	-1.2	-1.42	149756.0	12525343.9	317
2018-11-08	85.0	85.4	84.6	84.7	-0.3	-0.35	104775.0	8901106.3	346
2018-11-07	84.5	86.0	84.3	85.0	2.0	2.41	364707.0	31045713.9	606
2018-11-06	82.5	83.0	82.0	83.0	0.5	0.61	97342.0	8037263.3	151
2018-11-05	82.8	83.0	82.2	82.5	0.0	0.0	49196.0	4063108.1	182
2018-11-04	82.8	82.8	82.3	82.5	-0.5	-0.6	51413.0	4246202.6	113
2018-11-01	82.9	83.4	82.5	83.0	0.5	0.61	115525.0	9584751.6	218
2018-10-31	81.7	83.1	81.6	82.5	0.8	0.98	159332.0	13166364.5	281
2018-10-30	81.7	82.2	81.4	81.7	-0.1	-0.12	158753.0	12985931.2	351
2018-10-29	80.5	82.2	80.5	81.8	1.5	1.87	181947.0	14789648.4	396
2018-10-28	80.0	80.5	79.6	80.3	0.8	1.01	42694.0	3417473.0	169
2018-10-25	77.5	80.2	77.5	79.5	2.4	3.11	308435.0	24367030.7	471
2018-10-24	77.5	77.9	76.7	77.1	0.0	0.0	140092.0	10792498.2	348
2018-10-23	75.1	78.0	75.0	77.1	1.5	1.98	97783.0	7517770.7	314
2018-10-22	76.5	77.2	75.0	75.6	-1.6	-2.07	189235.0	14310127.4	408
2018-10-21	77.0	77.2	75.5	77.2	-0.1	-0.13	179202.0	13644586.8	461
2018-10-18	78.0	79.0	77.3	77.3	-1.3	-1.65	95372.0	7442915.2	472
2018-10-17	79.5	81.5	78.0	78.6	0.9	1.16	95080.0	7521215.5	434
2018-10-16	78.0	78.8	75.1	77.7	-2.2	-2.75	384530.0	29670161.4	676
2018-10-15	77.9	81.2	77.5	79.9	3.8	4.99	255099.0	20078947.7	608
2018-10-14	80.0	81.0	76.0	76.1	-5.1	-6.28	259918.0	20214640.8	584
2018-10-11	83.0	83.0	80.7	81.2	-2.5	-2.99	166180.0	13524235.3	577
2018-10-10	83.6	83.7	83.0	83.7	0.0	0.0	67629.0	5633259.5	240
2018-10-09	84.0	84.0	83.6	83.7	-0.3	-0.36	34322.0	2876504.1	119
2018-10-08	84.1	84.4	83.5	84.0	-0.1	-0.12	108704.0	9109659.3	193
2018-10-07	84.3	84.4	83.5	84.1	0.0	0.0	53893.0	4532891.5	166
2018-10-04	84.5	84.5	83.7	84.1	-0.3	-0.36	51405.0	4316488.1	205
2018-10-03	85.0	85.0	84.0	84.4	-0.5	-0.59	105220.0	8866267.3	196
2018-10-02	84.0	84.9	83.8	84.9	1.0	1.19	94159.0	7940662.7	225
2018-10-01	84.0	84.2	83.5	83.9	-0.5	-0.59	120389.0	10092693.8	269
2018-09-30	83.8	84.4	82.9	84.4	0.7	0.84	141196.0	11822842.8	265
2018-09-27	83.1	84.0	83.1	83.7	0.2	0.24	251337.0	20999653.0	329
2018-09-26	86.8	87.0	83.2	83.5	-3.4	-3.91	314658.0	26491877.9	777
2018-09-25	87.4	87.4	86.5	86.9	0.0	0.0	47400.0	4116893.7	339
2018-09-20	86.5	86.9	85.5	86.9	0.2	0.23	28966.0	2489307.3	93
2018-09-19	85.5	87.3	85.2	86.7	1.2	1.4	38158.0	3273379.2	197
2018-09-18	85.0	85.5	84.5	85.5	-0.1	-0.12	32057.0	2724586.2	137
2018-09-17	85.7	85.7	83.2	85.6	-0.1	-0.12	139513.0	11746710.5	416
2018-09-16	87.0	87.2	85.7	85.7	-1.3	-1.49	22720.0	1958514.6	76
2018-09-13	87.0	87.0	85.8	87.0	-1.2	-1.36	75560.0	6521746.1	322
2018-09-12	88.8	89.0	88.0	88.2	-0.5	-0.56	90064.0	7952538.7	256
2018-09-11	88.7	89.2	88.1	88.7	-0.2	-0.22	22955.0	2031965.8	91
2018-09-10	89.7	89.7	88.1	88.9	-0.8	-0.89	45151.0	3999223.3	165
2018-09-09	89.0	89.7	89.0	89.7	1.2	1.36	38637.0	3440376.2	77
2018-09-06	88.1	88.5	87.2	88.5	0.5	0.57	110490.0	9714954.5	337
2018-09-05	91.9	91.9	88.0	88.0	-3.0	-3.3	66214.0	5957427.6	248
2018-09-04	91.6	92.0	91.0	91.0	0.0	0.0	43164.0	3947821.8	109
2018-09-03	91.0	92.5	90.8	91.0	0.1	0.11	45091.0	4123649.2	133
2018-09-02	91.5	92.0	90.5	90.9	-1.4	-1.52	28546.0	2602915.0	113
2018-08-30	91.7	92.4	91.1	92.3	0.6	0.65	89955.0	8266890.3	171
2018-08-29	90.9	92.0	90.9	91.7	1.0	1.1	61477.0	5630012.8	198
2018-08-28	90.5	90.8	90.2	90.7	1.0	1.11	65902.0	5965867.8	184
2018-08-27	89.7	90.2	89.0	89.7	0.0	0.0	48845.0	4377820.1	170
2018-08-26	88.7	89.9	88.7	89.7	0.1	0.11	19924.0	1786771.0	83
2018-08-16	89.7	89.8	88.5	89.6	-0.4	-0.44	32835.0	2931221.8	205
2018-08-15	89.5	90.0	89.5	90.0	0.5	0.56	16439.0	1478219.2	99
2018-08-14	88.4	89.6	88.4	89.5	1.4	1.59	43790.0	3913145.4	178
2018-08-13	90.0	90.0	88.1	88.1	-0.8	-0.9	57480.0	5109619.0	250
2018-08-12	89.5	90.4	88.9	88.9	-0.9	-1.0	45511.0	4073353.9	156
2018-08-09	90.6	90.6	89.7	89.8	-0.2	-0.22	32655.0	2938358.4	204
2018-08-08	90.6	90.9	89.8	90.0	-0.8	-0.88	70559.0	6358523.4	130
2018-08-07	89.8	90.8	89.8	90.8	1.0	1.11	58802.0	5310633.3	103
2018-08-06	90.5	90.6	89.8	89.8	-0.8	-0.88	29686.0	2680344.3	87
2018-08-05	88.9	90.7	88.4	90.6	1.7	1.91	29585.0	2652115.6	128
2018-08-02	88.9	89.0	88.4	88.9	0.0	0.0	53169.0	4730378.7	101
2018-08-01	88.6	89.0	87.9	88.9	0.6	0.68	69506.0	6139806.0	226
2018-07-31	89.9	90.0	88.3	88.3	-0.3	-0.34	69719.0	6214172.9	181
2018-07-30	89.0	90.0	88.6	88.6	-0.6	-0.67	56666.0	5044208.4	190
2018-07-29	88.4	91.0	88.1	89.2	0.2	0.22	139475.0	12544663.0	213
2018-07-26	89.0	89.0	88.4	89.0	0.0	0.0	86754.0	7696741.1	201
2018-07-25	89.0	89.0	88.8	89.0	0.6	0.68	69749.0	6204114.8	235
2018-07-24	89.2	89.4	88.2	88.4	-1.6	-1.78	134278.0	11912469.5	498
2018-07-23	93.2	93.2	89.1	90.0	-4.0	-4.26	287282.0	26013613.5	640
2018-07-22	94.5	94.5	93.8	94.0	-0.5	-0.53	73728.0	6948436.0	114
2018-07-19	94.9	94.9	94.3	94.5	0.0	0.0	80168.0	7591562.7	151
2018-07-18	94.4	94.7	94.1	94.5	-0.2	-0.21	31958.0	3019656.9	105
2018-07-17	94.8	94.8	93.8	94.7	-0.3	-0.32	27819.0	2622681.7	135
2018-07-16	94.2	95.5	93.2	95.0	0.2	0.21	81033.0	7610896.9	195
2018-07-15	94.9	95.0	93.9	94.8	0.9	0.96	58966.0	5583816.6	112
2018-07-12	93.1	93.9	91.9	93.9	-0.1	-0.11	47369.0	4409816.9	161
2018-07-11	95.0	95.0	94.0	94.0	-1.0	-1.05	36505.0	3442923.4	153
2018-07-10	96.3	96.5	94.9	95.0	-1.1	-1.14	60591.0	5786563.5	169
2018-07-09	95.7	96.5	95.1	96.1	1.1	1.16	62638.0	6014768.7	207
2018-07-08	93.0	96.0	93.0	95.0	1.0	1.06	55758.0	5294325.6	142
2018-07-05	95.0	96.0	94.0	94.0	-1.5	-1.57	78243.0	7446750.3	250
2018-07-04	91.5	95.8	91.3	95.5	3.7	4.03	100780.0	9483716.3	277
2018-07-03	91.8	92.0	91.3	91.8	-0.1	-0.11	43472.0	3987080.0	150
2018-07-02	93.0	93.0	91.8	91.9	-1.1	-1.18	50952.0	4705722.8	123
2018-07-01	92.3	93.2	92.3	93.0	-0.1	-0.11	71773.0	6676665.1	122
2018-06-28	93.1	93.2	92.5	93.1	-0.6	-0.64	40406.0	3749656.4	119
2018-06-27	92.2	93.8	92.1	93.7	1.7	1.85	147420.0	13692049.2	183
2018-06-26	91.8	93.0	91.4	92.0	0.2	0.22	83599.0	7723929.6	143
2018-06-25	91.5	92.5	91.3	91.8	0.3	0.33	122475.0	11277083.8	249
2018-06-24	88.4	91.7	88.4	91.5	2.3	2.58	133127.0	12006582.4	206
2018-06-21	90.0	90.0	88.1	89.2	0.0	0.0	96915.0	8619893.8	232
2018-06-20	90.3	91.0	89.2	89.2	-2.5	-2.73	62007.0	5567217.2	155
2018-06-12	91.8	91.8	90.6	91.7	0.1	0.11	124204.0	11322024.7	191
2018-06-11	90.6	91.9	90.6	91.6	0.2	0.22	142134.0	12976657.5	210
2018-06-10	90.3	91.5	90.1	91.4	1.1	1.22	141575.0	12833263.5	216
2018-06-07	91.0	91.0	89.6	90.3	-1.2	-1.31	113144.0	10216497.0	228
2018-06-06	91.0	91.9	91.0	91.5	0.8	0.88	254878.0	23323572.0	345
2018-06-05	87.3	91.2	87.3	90.7	2.9	3.3	320055.0	28735486.2	383
2018-06-04	87.7	88.5	87.1	87.8	-0.1	-0.11	265671.0	23358981.0	273
2018-06-03	87.8	88.5	87.5	87.9	0.3	0.34	233415.0	20545361.6	247
2018-05-31	86.3	87.8	86.0	87.6	1.7	1.98	312342.0	27150643.5	146
2018-05-30	86.0	86.5	85.9	85.9	-0.1	-0.12	219003.0	18915348.2	143
2018-05-29	85.9	86.4	85.5	86.0	-0.5	-0.58	49660.0	4278694.0	85
2018-05-28	86.6	86.7	86.0	86.5	0.6	0.7	20716.0	1789332.7	70
2018-05-27	86.9	87.2	85.9	85.9	-0.9	-1.04	54660.0	4715520.6	95
2018-05-24	86.5	87.0	86.5	86.76	0.22	0.25	80801.0	7009452.4	153
2018-05-23	86.1	87.2	86.1	86.54	0.34	0.39	258475.0	22455442.0	223
2018-05-22	86.2	86.8	86.0	86.2	-0.37	-0.43	136652.0	11836479.3	107
2018-05-21	85.0	86.8	85.0	86.57	0.24	0.28	39737.0	3423426.0	125
2018-05-20	85.0	86.4	84.5	86.33	1.11	1.3	34579.0	2940012.1	113
2018-05-17	84.8	85.4	84.2	85.22	0.59	0.7	48744.0	4140143.5	114
2018-05-16	85.3	85.5	84.0	84.63	-0.87	-1.02	144468.0	12249579.0	239
2018-05-15	85.0	85.7	85.0	85.5	0.47	0.55	32269.0	2754931.6	122
2018-05-14	84.9	85.2	84.6	85.03	0.17	0.2	58031.0	4924641.8	142
2018-05-13	84.7	85.6	84.7	84.86	0.36	0.43	183309.0	15591749.5	146
2018-05-10	84.6	85.4	84.4	84.5	-0.4	-0.47	151674.0	12869796.2	300
2018-05-09	85.5	86.0	84.7	84.9	-0.14	-0.16	140695.0	12008399.7	308
2018-05-08	86.5	86.8	85.0	85.04	-1.94	-2.23	118366.0	10141543.4	245
2018-05-07	87.7	87.7	86.0	86.98	-0.29	-0.33	213929.0	18610764.9	212
2018-05-06	88.4	88.5	86.0	87.27	-0.71	-0.81	263715.0	23268879.1	323
2018-05-03	87.0	88.4	87.0	87.98	0.52	0.59	184714.0	16237984.6	209
2018-05-02	86.9	87.5	86.9	87.46	0.46	0.53	61835.0	5397874.4	156
2018-05-01	87.5	87.5	86.0	87.0	-0.09	-0.1	141468.0	12298089.4	203
2018-04-30	87.5	88.2	87.0	87.09	-0.46	-0.53	107913.0	9442989.6	238
2018-04-29	86.3	88.5	86.0	87.55	1.19	1.38	284530.0	24897371.6	508
2018-04-26	86.0	86.4	85.0	86.36	0.43	0.5	98578.0	8455294.3	195
2018-04-25	85.3	86.0	85.1	85.93	0.89	1.05	137600.0	11779678.6	222
2018-04-24	84.0	85.1	83.8	85.04	0.92	1.09	288850.0	24424755.1	339
2018-04-23	84.1	84.3	84.0	84.12	0.1	0.12	118454.0	9962705.5	191
2018-04-22	84.5	84.7	83.8	84.02	-0.11	-0.13	117745.0	9904677.0	201
2018-04-19	82.5	84.7	82.4	84.13	1.8	2.19	293445.0	24604079.6	591
2018-04-18	83.0	83.0	82.0	82.33	-0.5	-0.6	188082.0	15496029.1	403
2018-04-17	83.7	83.7	82.5	82.83	-1.09	-1.3	111695.0	9260813.7	315
2018-04-16	83.3	84.3	83.2	83.92	0.52	0.62	126975.0	10637515.5	249
2018-04-15	81.1	83.3	81.1	83.4	2.37	2.92	218925.0	18143573.2	292
2018-04-12	81.0	81.8	80.7	81.03	-0.22	-0.27	89897.0	7279446.8	188
2018-04-11	81.8	82.3	81.0	81.25	-0.54	-0.66	76227.0	6231984.8	239
2018-04-10	82.3	82.3	81.6	81.79	-0.48	-0.58	97281.0	7973962.9	159
2018-04-09	82.1	82.6	81.5	82.27	0.32	0.39	98088.0	8055226.3	284
2018-04-08	82.5	82.5	81.0	81.95	-1.53	-1.83	185102.0	15137877.7	368
2018-04-05	83.7	84.0	83.4	83.48	-0.09	-0.11	139908.0	11708094.3	278
2018-04-04	82.8	83.7	82.6	83.57	0.46	0.55	228127.0	18748094.9	315
2018-04-03	82.2	83.3	82.2	83.11	0.81	0.98	80528.0	6672777.5	246
2018-04-02	82.1	82.7	82.0	82.3	-0.38	-0.46	33017.0	2716404.8	160
2018-04-01	82.3	82.8	81.5	82.68	0.67	0.82	89241.0	7321657.6	206
2018-03-29	82.7	83.0	81.5	82.01	-0.47	-0.57	80937.0	6647245.8	377
2018-03-28	83.9	83.9	82.3	82.48	-2.43	-2.86	396618.0	32928500.0	675
2018-03-27	84.4	85.0	84.2	84.91	0.62	0.74	40945.0	3462157.3	139
2018-03-26	84.1	84.5	84.0	84.29	0.08	0.1	43552.0	3664221.9	132
2018-03-25	85.0	85.0	83.8	84.21	-0.65	-0.77	47068.0	3968765.2	142
2018-03-22	84.8	85.0	84.5	84.86	-0.01	-0.01	89669.0	7604915.2	242
2018-03-21	85.5	86.0	84.7	84.87	-0.49	-0.57	151963.0	12982571.8	402
2018-03-20	84.3	85.5	84.0	85.36	0.7	0.83	167770.0	14235580.3	273
2018-03-19	84.8	84.9	84.4	84.66	-0.06	-0.07	170733.0	14379448.4	106
2018-03-18	84.1	84.9	84.0	84.72	0.58	0.69	58153.0	4911276.4	178
2018-03-15	84.1	84.4	83.0	84.14	0.14	0.17	90809.0	7592089.0	255
2018-03-14	83.6	85.0	83.5	84.0	0.45	0.54	189568.0	15957489.1	198
2018-03-13	84.0	85.2	83.1	83.55	-0.31	-0.37	91996.0	7711811.0	297
2018-03-12	84.8	85.2	83.2	83.86	-0.93	-1.1	104371.0	8821885.9	237
2018-03-11	84.9	85.9	84.6	84.79	-0.12	-0.14	320672.0	27267263.4	444
2018-03-08	84.1	85.2	84.0	84.91	0.7	0.83	78620.0	6676441.3	166
2018-03-07	82.6	84.3	82.6	84.21	1.02	1.23	111301.0	9345254.0	233
2018-03-06	82.6	83.5	82.6	83.19	0.48	0.58	95818.0	7978019.1	209
2018-03-05	81.1	82.9	80.5	82.71	1.73	2.14	230084.0	18879696.6	411
2018-03-04	84.5	84.5	80.7	80.98	-3.71	-4.38	612086.0	50313312.2	864
2018-03-01	85.3	85.5	84.1	84.69	-0.97	-1.13	209470.0	17776526.3	296
2018-02-28	87.5	88.0	85.5	85.66	-1.33	-1.53	275288.0	23871775.0	412
2018-02-27	85.0	87.1	84.7	86.99	2.01	2.37	313834.0	27077722.5	547
2018-02-26	84.0	85.1	84.0	84.98	0.98	1.17	79474.0	6736968.9	199
2018-02-25	83.5	84.1	83.5	84.0	0.55	0.66	40359.0	3383613.7	109
2018-02-22	83.5	83.6	82.5	83.45	-0.16	-0.19	59105.0	4914420.1	146
2018-02-21	84.5	84.9	83.2	83.61	-0.42	-0.5	164124.0	13754860.8	251
2018-02-20	84.3	85.7	83.9	84.03	-1.05	-1.23	261661.0	22226723.7	476
2018-02-19	83.8	85.3	83.5	85.08	0.84	1.0	216340.0	18257007.4	279
2018-02-18	84.2	85.4	83.6	84.24	-0.52	-0.61	307961.0	26021791.6	409
2018-02-15	81.8	85.3	81.8	84.76	3.22	3.95	500004.0	41705304.0	722
2018-02-14	80.4	81.7	80.0	81.54	0.66	0.82	152847.0	12400932.0	244
2018-02-13	81.0	81.0	80.4	80.88	0.07	0.09	68281.0	5508853.3	140
2018-02-12	79.9	81.2	79.5	80.81	1.05	1.32	102738.0	8286960.6	236
2018-02-11	80.1	80.1	79.1	79.76	-0.5	-0.62	200044.0	15925606.0	222
2018-02-08	80.2	80.8	79.8	80.26	0.1	0.12	203991.0	16346548.2	234
2018-02-07	81.4	81.5	80.1	80.16	-0.96	-1.18	204032.0	16537604.9	310
2018-02-06	79.5	81.3	79.0	81.12	0.26	0.32	304396.0	24379969.6	461
2018-02-05	81.3	81.6	80.2	80.86	-0.49	-0.6	205227.0	16577042.1	293
2018-02-04	79.5	81.5	79.4	81.35	1.76	2.21	287270.0	23180796.6	377
2018-02-01	79.6	79.7	79.3	79.59	0.14	0.18	84562.0	6722671.9	198
2018-01-31	80.0	80.3	79.3	79.45	-0.39	-0.49	115952.0	9260019.1	213
2018-01-30	79.5	79.9	79.5	79.84	0.51	0.64	57785.0	4599784.6	156
2018-01-29	79.5	79.9	79.2	79.33	-0.15	-0.19	82996.0	6588557.3	164
2018-01-28	79.0	79.6	78.9	79.48	0.57	0.72	183396.0	14513302.9	245
2018-01-25	79.0	79.2	78.9	78.91	0.17	0.22	47747.0	3771905.9	109
2018-01-24	78.6	79.1	78.5	78.74	0.34	0.43	55361.0	4360663.2	130
2018-01-23	78.9	79.0	78.1	78.4	-0.55	-0.7	119161.0	9395546.5	232
2018-01-22	80.0	80.0	78.8	78.95	-1.13	-1.41	352219.0	27936683.5	427
2018-01-21	80.7	80.7	80.0	80.08	-0.41	-0.51	76781.0	6159226.6	171
2018-01-18	80.8	80.9	80.3	80.49	-0.14	-0.17	125602.0	10113431.8	247
2018-01-17	81.5	81.5	80.6	80.63	-0.8	-0.98	139701.0	11308990.9	188
2018-01-16	80.9	81.5	80.9	81.43	0.83	1.03	146231.0	11866377.9	255
2018-01-15	81.4	81.6	80.6	80.6	-0.73	-0.9	124141.0	10061796.2	205
2018-01-14	80.9	81.4	80.4	81.33	0.92	1.14	178434.0	14429183.8	302
2018-01-11	80.5	80.8	80.2	80.41	0.2	0.25	64218.0	5163453.4	143
2018-01-10	80.1	80.5	79.9	80.21	0.21	0.26	121824.0	9773914.0	141
2018-01-09	80.5	80.7	80.0	80.0	-0.57	-0.71	171440.0	13762803.5	224
2018-01-08	80.5	81.2	80.4	80.57	-0.12	-0.15	141156.0	11389358.6	251
2018-01-07	80.5	80.8	80.3	80.69	0.51	0.64	141653.0	11405566.9	217
2018-01-04	79.7	80.2	79.5	80.18	0.63	0.79	163908.0	13105776.3	246
2018-01-03	79.7	79.8	79.0	79.55	-0.04	-0.05	114027.0	9044973.0	230
2018-01-02	79.8	80.3	79.0	79.59	-0.39	-0.49	251588.0	19992384.4	305
2018-01-01	80.0	80.4	79.0	79.98	-0.24	-0.3	158163.0	12601445.8	318
2017-12-31	80.0	80.6	80.0	80.22	0.21	0.26	108633.0	8715314.9	201
2017-12-28	80.4	80.6	79.8	80.01	-0.55	-0.68	236224.0	18916104.4	385
2017-12-27	80.8	81.0	80.2	80.56	-0.12	-0.15	159054.0	12814776.3	412
2017-12-26	80.1	81.8	79.7	80.68	0.64	0.8	441110.0	35694645.0	901
2017-12-25	78.6	80.5	78.5	80.04	1.02	1.29	221632.0	17586219.6	451
2017-12-24	79.5	79.7	78.6	79.02	-0.06	-0.08	235943.0	18672818.6	442
2017-12-21	77.5	80.0	77.4	79.08	1.7	2.2	928122.0	73199039.6	1334
2017-12-20	78.5	78.5	77.3	77.38	-0.26	-0.33	457891.0	35585910.9	663
2017-12-19	78.3	78.7	77.4	77.64	-0.35	-0.45	413762.0	32357042.1	697
2017-12-18	77.3	79.2	77.2	77.99	0.63	0.81	635901.0	49874078.7	936
2017-12-17	76.8	77.6	76.8	77.36	0.57	0.74	248969.0	19218090.6	423
2017-12-14	76.7	76.9	76.1	76.79	-0.09	-0.12	408483.0	31285682.7	588
2017-12-13	78.3	78.4	76.7	76.88	-0.97	-1.25	779197.0	60323371.0	1247
2017-12-12	77.2	78.0	77.2	77.85	0.83	1.08	1303651.0	101155643.4	1208
2017-12-11	76.6	77.6	76.6	77.02	0.49	0.64	956134.0	73766920.1	989
2017-12-10	75.3	76.7	75.3	76.53	1.08	1.43	722016.0	55086831.7	768
2017-12-07	76.1	76.4	75.2	75.45	-0.58	-0.76	453941.0	34283534.4	947
2017-12-06	77.0	77.0	75.9	76.03	-0.96	-1.25	347260.0	26562724.4	744
2017-12-05	77.0	77.0	76.0	76.99	0.0	0.0	448022.0	34364297.7	753
2017-12-04	77.0	77.2	76.7	76.99	0.04	0.05	450663.0	34684924.3	632
2017-12-03	76.6	77.2	76.5	76.95	0.94	1.24	559101.0	43011744.9	680
2017-11-30	76.3	76.6	75.9	76.01	-0.55	-0.72	265685.0	20218860.8	827
2017-11-29	77.0	77.3	76.5	76.56	-0.38	-0.49	374285.0	28792247.2	597
2017-11-28	76.9	77.2	76.5	76.94	0.32	0.42	187006.0	14392757.1	415
2017-11-27	78.0	78.0	76.4	76.62	-1.21	-1.55	504349.0	38969406.2	774
2017-11-26	79.5	80.8	77.5	77.83	1.17	1.53	380975.0	29858179.8	804
2017-11-23	76.1	77.1	76.0	76.66	0.48	0.63	411997.0	31547132.1	361
2017-11-22	76.9	77.0	75.9	76.18	-1.22	-1.58	168781.0	12868061.2	599
2017-11-21	77.8	78.2	77.0	77.4	-0.63	-0.81	137152.0	10646438.7	365
2017-11-20	78.0	78.5	77.9	78.03	-0.05	-0.06	159042.0	12408215.1	189
2017-11-19	78.0	78.8	77.9	78.08	0.28	0.36	227634.0	17800516.7	483
2017-11-16	78.0	78.2	77.6	77.8	-0.67	-0.85	162682.0	12668269.9	445
2017-11-15	78.7	79.2	78.4	78.47	-0.1	-0.13	317421.0	25024483.0	373
2017-11-14	78.1	78.9	78.1	78.57	0.52	0.67	74213.0	5826912.9	325
2017-11-13	79.3	79.3	77.2	78.05	-1.36	-1.71	141861.0	11075381.2	440
2017-11-12	80.1	80.2	79.3	79.41	-0.55	-0.69	61375.0	4883263.6	331
2017-11-09	79.9	80.3	79.8	79.96	0.24	0.3	105508.0	8442579.7	403
2017-11-08	81.9	81.9	79.6	79.72	-2.41	-2.93	157494.0	12709604.6	348
2017-11-07	81.3	82.5	79.8	82.13	0.84	1.03	518637.0	42140845.9	360
2017-11-06	82.9	82.9	80.0	81.29	-0.11	-0.14	98291.0	7916125.8	301
2017-11-05	84.0	84.0	80.0	81.4	-2.85	-3.38	543468.0	44029162.1	694
2017-11-02	84.0	84.5	83.9	84.25	0.25	0.3	47610.0	4009737.6	85
2017-11-01	84.0	84.1	83.9	84.0	-0.1	-0.12	16452.0	1382028.0	39
2017-10-31	84.2	84.2	83.6	84.1	-0.24	-0.28	9906.0	832125.4	80
2017-10-30	84.5	85.0	84.4	84.34	-0.16	-0.19	16814.0	1424231.4	62
2017-10-29	84.8	84.8	83.7	84.5	0.89	1.06	2437.0	205214.0	41
2017-10-26	83.0	84.1	82.8	83.61	0.61	0.73	19496.0	1626351.4	46
2017-10-25	83.3	83.4	82.8	83.0	-0.43	-0.52	12648.0	1053050.1	50
2017-10-24	83.0	83.9	83.0	83.43	0.45	0.54	36254.0	3024630.3	60
2017-10-23	82.8	83.6	82.6	82.98	-0.02	-0.02	12974.0	1075084.2	78
2017-10-22	83.9	84.0	82.7	83.0	-1.26	-1.5	30282.0	2528581.8	110
2017-10-19	82.7	84.6	82.7	84.26	1.57	1.9	14919.0	1252378.5	103
2017-10-18	85.0	85.0	82.2	82.69	-2.31	-2.72	133260.0	11068073.5	294
2017-10-17	85.0	85.2	84.9	85.0	-0.29	-0.34	96894.0	8236591.6	214
2017-10-16	85.9	85.9	85.3	85.29	-0.21	-0.25	36653.0	3129100.4	57
2017-10-15	85.5	85.9	85.0	85.5	0.2	0.23	33024.0	2822892.8	61
2017-10-12	85.2	85.5	85.2	85.3	-0.27	-0.32	42263.0	3604192.6	67
2017-10-11	85.2	86.0	85.0	85.57	0.18	0.21	177112.0	15093980.8	176
2017-10-10	86.5	86.5	85.2	85.39	-0.62	-0.72	128759.0	11043679.5	137
2017-10-09	85.9	86.0	85.4	86.01	0.01	0.01	49460.0	4245948.9	138
2017-10-08	86.0	86.6	85.9	86.0	-0.13	-0.15	101763.0	8772232.6	115
2017-10-05	87.5	87.5	86.1	86.13	-0.37	-0.43	144894.0	12542499.0	112
2017-10-04	87.2	87.7	86.4	86.5	-1.06	-1.21	90293.0	7839343.3	174
2017-10-03	88.0	88.0	86.5	87.56	-0.59	-0.67	143129.0	12432355.4	145
2017-10-02	87.1	88.2	87.0	88.15	0.95	1.09	12236.0	1071753.4	57
2017-10-01	88.5	88.5	87.0	87.2	-1.11	-1.26	21552.0	1896092.4	59
2017-09-28	88.3	88.5	87.5	88.31	0.11	0.12	17110.0	1508074.8	62
2017-09-27	87.4	88.2	87.3	88.2	1.06	1.22	29109.0	2550132.0	68
2017-09-26	87.2	87.2	86.8	87.14	-0.36	-0.41	52346.0	4553124.5	96
2017-09-25	87.5	87.5	86.9	87.5	-0.03	-0.03	20555.0	1788530.9	70
2017-09-21	88.0	88.0	87.0	87.53	0.1	0.11	53449.0	4661700.6	75
2017-09-20	87.6	89.3	87.2	87.43	-0.57	-0.65	54030.0	4716309.1	94
2017-09-19	87.0	88.3	87.0	88.0	0.49	0.56	81514.0	7154397.1	125
2017-09-18	87.2	88.0	87.2	87.51	0.3	0.34	22309.0	1950859.6	69
2017-09-17	86.5	87.2	86.5	87.21	0.41	0.47	24118.0	2092843.1	60
2017-09-14	86.2	86.8	85.8	86.8	0.5	0.58	24330.0	2099040.3	83
2017-09-13	87.0	87.0	86.2	86.3	-0.05	-0.06	7478.0	646107.3	43
2017-09-12	87.2	87.3	86.1	86.35	-1.11	-1.27	33912.0	2948828.6	86
2017-09-11	87.0	88.1	87.0	87.46	0.8	0.92	54629.0	4776163.5	159
2017-09-10	87.5	87.7	86.5	86.66	-0.36	-0.41	62387.0	5441050.1	138
2017-09-07	86.0	87.5	86.0	87.02	1.6	1.87	54698.0	4740288.4	107
2017-09-06	85.4	86.0	84.0	85.42	-0.09	-0.11	46564.0	3947077.9	146
2017-08-29	86.0	86.0	85.4	85.51	-0.58	-0.67	18482.0	1581997.6	66
2017-08-28	86.0	86.2	86.0	86.09	0.85	1.0	69306.0	5967839.2	78
2017-08-27	85.2	85.2	84.9	85.24	0.04	0.05	22528.0	1915997.1	149
2017-08-24	85.6	85.6	85.4	85.2	-0.45	-0.53	19538.0	1670950.7	84
2017-08-23	86.0	86.8	85.5	85.65	-0.85	-0.98	26220.0	2253611.9	127
2017-08-22	85.0	87.0	85.0	86.5	-1.46	-1.66	22620.0	1944959.4	80
2017-08-21	87.2	88.0	87.2	87.96	0.99	1.14	47363.0	4155666.9	148
2017-08-20	86.7	87.0	86.4	86.97	0.18	0.21	35331.0	3066404.8	133
2017-08-17	86.3	87.0	86.2	86.79	0.48	0.56	27234.0	2357025.1	90
2017-08-16	86.0	86.5	85.6	86.31	-0.28	-0.32	50341.0	4331864.1	209
2017-08-15	85.0	87.0	84.5	86.59	4.11	4.98	101931.0	8735255.9	405
2017-08-14	84.0	84.0	82.2	82.48	-1.41	-1.68	77672.0	6469832.7	167
2017-08-13	85.1	85.4	83.4	83.89	-1.35	-1.58	19013.0	1608092.7	113
2017-08-10	85.4	85.4	85.0	85.24	-0.26	-0.3	31456.0	2682316.2	62
2017-08-09	85.3	85.6	85.2	85.5	-0.28	-0.33	17702.0	1513021.1	42
2017-08-08	85.8	85.8	85.7	85.78	0.58	0.68	56638.0	4858907.7	55
2017-08-07	85.5	85.9	85.1	85.2	-0.28	-0.33	32798.0	2808530.9	47
2017-08-06	86.1	86.1	85.3	85.48	-0.51	-0.59	20308.0	1741618.9	55
2017-08-03	86.7	86.9	85.9	85.99	-0.66	-0.76	25165.0	2165154.4	51
2017-08-02	87.3	87.3	86.1	86.65	-0.33	-0.38	28667.0	2480304.6	63
2017-08-01	86.7	88.2	86.7	86.98	0.33	0.38	23889.0	2088307.0	65
2017-07-31	86.0	86.9	86.0	86.65	0.65	0.76	33441.0	2894920.8	48
2017-07-30	87.0	87.2	86.0	86.0	0.04	0.05	56174.0	4866343.9	77
2017-07-27	86.7	86.7	85.7	85.96	-0.27	-0.31	4502.0	387681.2	46
2017-07-26	86.1	86.3	86.1	86.23	-0.58	-0.67	13504.0	1164409.0	43
2017-07-25	87.1	87.1	86.8	86.81	-0.29	-0.33	19432.0	1690566.8	46
2017-07-24	87.0	87.5	86.9	87.1	0.24	0.28	22360.0	1946143.4	80
2017-07-23	86.5	87.0	86.0	86.86	0.86	1.0	75974.0	6604023.6	87
2017-07-20	85.9	86.0	85.7	86.0	0.62	0.73	50365.0	4324010.8	87
2017-07-19	85.1	85.5	85.0	85.38	0.35	0.41	22488.0	1915523.5	65
2017-07-18	85.1	85.1	84.8	85.03	-0.45	-0.53	39855.0	3389289.1	67
2017-07-17	85.5	85.6	85.1	85.48	-0.08	-0.09	24829.0	2120725.2	53
2017-07-16	85.5	85.8	85.5	85.56	0.08	0.09	54799.0	4686903.1	81
2017-07-13	85.0	85.5	84.9	85.48	0.67	0.79	32805.0	2793370.5	70
2017-07-12	84.7	84.9	84.7	84.81	0.31	0.37	35400.0	3001684.0	49
2017-07-11	85.2	85.5	84.5	84.5	-0.81	-0.95	65415.0	5551550.7	114
2017-07-10	85.5	85.6	84.5	85.31	0.39	0.46	112663.0	9625383.9	93
2017-07-09	85.0	86.0	84.4	84.92	-0.37	-0.43	27644.0	2343354.5	66
2017-07-06	84.8	85.6	84.3	85.29	0.82	0.97	59943.0	5073709.0	178
2017-07-05	85.3	85.4	84.4	84.47	-1.02	-1.19	83814.0	7119919.9	132
2017-07-04	86.2	86.2	85.1	85.49	-0.67	-0.78	110851.0	9512460.8	159
2017-07-03	87.1	87.2	85.5	86.16	-0.89	-1.02	30198.0	2616460.5	70
2017-07-02	87.4	89.3	85.5	87.05	0.08	0.09	121012.0	10693421.6	147
2017-06-22	87.5	88.5	86.5	86.97	-0.03	-0.03	136795.0	11971729.5	197
2017-06-21	84.0	87.1	83.5	87.0	3.48	4.17	206700.0	17888327.9	219
2017-06-20	83.7	83.7	83.0	83.52	0.53	0.64	216153.0	17985535.0	447
2017-06-19	81.9	83.5	81.5	82.99	1.49	1.83	31301.0	2591394.1	113
2017-06-18	81.0	82.0	80.1	81.5	0.2	0.25	152852.0	12463011.2	227
2017-06-15	81.9	82.3	81.1	81.3	-0.34	-0.42	39611.0	3232584.1	85
2017-06-14	81.8	82.0	81.6	81.64	0.34	0.42	78050.0	6383272.7	76
2017-06-13	82.0	82.0	81.2	81.3	-0.31	-0.38	66355.0	5402607.6	114
2017-06-12	82.0	82.0	81.5	81.61	-0.58	-0.71	59971.0	4904140.6	94
2017-06-11	84.0	84.1	81.8	82.19	-1.26	-1.51	146829.0	12135529.5	149
2017-06-08	85.2	85.2	83.4	83.45	-1.95	-2.28	105281.0	8860497.6	176
2017-06-07	85.7	85.7	85.2	85.4	-0.45	-0.52	19677.0	1682660.8	54
2017-06-06	86.5	86.5	85.9	85.85	-0.65	-0.75	31515.0	2711676.7	49
2017-06-05	87.0	87.0	86.5	86.5	-0.34	-0.39	18360.0	1591429.9	43
2017-06-04	85.1	87.0	85.1	86.84	0.34	0.39	19740.0	1703709.6	57
2017-06-01	87.0	87.25	86.25	86.5	-0.24	-0.28	37488.0	3256552.0	70
2017-05-31	86.5	87.0	86.5	86.74	-0.26	-0.3	18634.0	1620243.75	44
2017-05-30	87.25	87.25	86.75	87.0	-0.19	-0.22	81372.0	7076428.0	98
2017-05-29	85.75	87.5	85.5	87.19	2.04	2.4	28069.0	2424140.0	77
2017-05-28	86.0	86.0	85.0	85.15	-0.6	-0.7	21719.0	1853656.75	64
2017-05-25	85.75	87.5	85.25	85.75	0.0	0.0	62635.0	5373060.25	82
2017-05-24	86.5	86.5	85.5	85.75	-0.88	-1.02	50765.0	4371505.75	85
2017-05-23	88.0	88.0	86.25	86.63	-1.4	-1.59	186044.0	16108215.5	166
2017-05-22	90.0	90.0	88.0	88.03	-1.79	-1.99	61513.0	5454634.75	119
2017-05-21	89.75	90.25	89.5	89.82	0.07	0.08	24287.0	2182655.5	48
2017-05-18	89.5	89.75	89.5	89.75	0.25	0.28	3910.0	350224.25	25
2017-05-17	89.0	89.5	89.0	89.5	0.33	0.37	36809.0	3293936.75	70
2017-05-16	89.25	90.0	89.0	89.17	0.0	0.0	37166.0	3321502.0	111
2017-05-15	89.5	90.0	89.0	89.17	0.65	0.73	18409.0	1643841.25	71
2017-05-14	91.0	91.0	88.5	88.52	-2.13	-2.35	37053.0	3306270.25	77
2017-05-11	90.75	90.75	90.0	90.65	0.65	0.72	18761.0	1693858.25	35
2017-05-10	91.0	91.0	90.0	90.0	-1.0	-1.1	7042.0	638060.5	29
2017-05-09	90.0	91.0	89.25	91.0	0.25	0.28	50805.0	4563515.25	90
2017-05-08	91.0	91.0	89.75	90.75	0.5	0.55	10367.0	934777.5	34
2017-05-07	91.5	91.5	90.0	90.25	-1.5	-1.63	28480.0	2571748.5	57
2017-05-04	91.5	91.75	91.0	91.75	0.01	0.01	160873.0	14690722.0	106
2017-05-03	92.0	92.0	91.5	91.74	-0.26	-0.28	22277.0	2042456.5	78
2017-05-02	93.0	93.0	91.75	92.0	-1.0	-1.08	106202.0	9760525.75	196
2017-05-01	93.25	93.25	92.75	93.0	-0.13	-0.14	58953.0	5483454.5	67
2017-04-30	93.0	94.0	93.0	93.13	0.11	0.12	43808.0	4089982.75	74
2017-04-27	93.0	94.0	92.25	93.02	0.43	0.46	102658.0	9540517.75	333
2017-04-26	91.5	93.25	91.0	92.59	1.37	1.5	67638.0	6229584.75	149
2017-04-25	90.5	91.75	90.5	91.22	-0.02	-0.02	69958.0	6380711.25	115
2017-04-24	90.5	91.25	90.5	91.24	0.75	0.83	93866.0	8529056.25	74
2017-04-23	90.0	91.0	89.5	90.49	1.51	1.7	85960.0	7756095.0	144
2017-04-20	88.5	89.0	88.0	88.98	0.58	0.66	114906.0	10129325.75	192
2017-04-19	89.0	89.5	88.25	88.4	-1.07	-1.2	40169.0	3561613.25	90
2017-04-18	90.5	90.5	88.75	89.47	-0.54	-0.6	86542.0	7749174.5	129
2017-04-17	89.0	91.5	89.0	90.01	0.22	0.25	41618.0	3783446.75	86
2017-04-16	90.75	90.75	89.25	89.79	-1.21	-1.33	52475.0	4698852.25	125
2017-04-13	92.0	92.25	90.75	91.0	-1.01	-1.1	68403.0	6263213.25	124
2017-04-12	91.5	92.25	90.25	92.01	1.3	1.43	38621.0	3534565.25	117
2017-04-11	91.5	92.25	89.75	90.71	-0.99	-1.08	64068.0	5879577.5	178
2017-04-10	91.5	91.75	91.0	91.7	0.95	1.05	20949.0	1915743.25	54
2017-04-09	91.75	91.75	90.5	90.75	-0.66	-0.72	28364.0	2576345.25	109
2017-04-06	91.5	91.75	91.25	91.41	0.02	0.02	61740.0	5641637.25	84
2017-04-05	90.0	91.75	90.0	91.39	1.39	1.54	150967.0	13729415.5	140
2017-04-04	89.5	90.25	89.5	90.0	0.0	0.0	10519.0	947262.25	38
2017-04-03	90.0	90.0	89.75	90.0	0.0	0.0	3820.0	343345.0	17
2017-04-02	90.0	90.0	90.0	90.0	0.18	0.2	8138.0	732347.75	29
2017-03-30	90.5	90.75	89.75	89.82	-0.18	-0.2	29496.0	2663839.0	99
2017-03-29	89.75	90.25	89.75	90.0	1.27	1.43	37575.0	3382042.5	61
2017-03-28	89.0	89.25	88.5	88.73	-0.76	-0.85	8381.0	746939.75	52
2017-03-27	88.5	90.0	88.25	89.49	0.4	0.45	39647.0	3556432.75	61
2017-03-26	89.75	90.0	88.75	89.09	-0.67	-0.75	73281.0	6547192.25	101
2017-03-23	89.75	90.25	89.25	89.76	0.04	0.04	38479.0	3455579.5	76
2017-03-22	89.0	90.0	89.0	89.72	-0.83	-0.92	43541.0	3903554.75	55
2017-03-21	90.0	91.25	90.0	90.55	0.79	0.88	93306.0	8432357.0	138
2017-03-20	89.0	91.5	89.0	89.76	0.76	0.85	148441.0	13336387.0	242
2017-03-19	89.0	89.0	88.5	89.0	-0.01	-0.01	36053.0	3202034.25	49
2017-03-16	90.0	90.0	88.75	89.01	0.01	0.01	34021.0	3035256.5	92
2017-03-15	88.25	89.0	88.25	89.0	1.02	1.16	143167.0	12606127.0	31
2017-03-14	86.0	88.0	86.0	87.98	0.23	0.26	32504.0	2828314.5	87
2017-03-13	87.75	88.25	87.75	87.75	-0.24	-0.27	17148.0	1506003.75	63
2017-03-12	87.5	89.0	87.5	87.99	0.34	0.39	29659.0	2597939.5	65
2017-03-09	88.75	88.75	87.0	87.65	-1.1	-1.24	43431.0	3823868.75	134
2017-03-08	90.0	90.0	89.5	88.75	-1.0	-1.11	22386.0	2011896.5	233
2017-03-07	90.5	90.5	89.5	89.75	0.0	0.0	14049.0	1262635.0	51
2017-03-06	89.0	90.0	88.5	89.75	0.56	0.63	24821.0	2214708.75	65
2017-03-05	90.0	90.0	89.0	89.19	-0.83	-0.92	40343.0	3594264.75	68
2017-03-02	90.25	90.5	89.75	90.02	-0.23	-0.25	25718.0	2316068.0	83
2017-03-01	89.5	90.25	89.0	90.25	0.65	0.73	54209.0	4867838.25	144
2017-02-28	88.75	89.75	88.0	89.6	1.03	1.16	32813.0	2911351.5	88
2017-02-27	89.0	89.75	88.25	88.57	-0.51	-0.57	16932.0	1505300.75	93
2017-02-26	88.5	89.75	88.0	89.08	-0.33	-0.37	57637.0	5121678.75	138
2017-02-23	90.0	90.0	89.0	89.41	-0.58	-0.64	48603.0	4348102.0	150
2017-02-22	90.25	90.25	89.5	89.99	-0.02	-0.02	104852.0	9413930.75	230
2017-02-21	87.5	90.25	87.5	90.01	0.52	0.58	99778.0	8937356.0	158
2017-02-20	89.5	90.0	89.25	89.49	-0.25	-0.28	66698.0	5972380.0	155
2017-02-19	89.5	90.0	89.0	89.74	-0.96	-1.06	122547.0	10980164.75	248
2017-02-16	89.75	91.0	89.75	90.7	1.7	1.91	95490.0	8639876.0	294
2017-02-15	89.25	89.25	88.75	89.0	0.35	0.39	72475.0	6455951.5	162
2017-02-14	90.5	90.5	88.5	88.65	-1.84	-2.03	77745.0	6960429.5	218
2017-02-13	89.5	90.75	88.75	90.49	2.26	2.56	174423.0	15670923.25	355
2017-02-12	86.5	88.5	86.5	88.23	2.58	3.01	183453.0	16026976.5	382
2017-02-09	84.25	86.0	84.0	85.65	1.62	1.93	113969.0	9668935.0	238
2017-02-08	85.75	85.75	83.75	84.03	-1.34	-1.57	135537.0	11425423.0	285
2017-02-07	85.75	86.25	84.5	85.37	0.29	0.34	200961.0	17204076.25	342
2017-02-06	87.5	87.5	84.75	85.08	-2.48	-2.83	408401.0	34851378.5	677
2017-02-05	90.25	90.25	87.5	87.56	-2.55	-2.83	157420.0	13949556.5	340
2017-02-02	90.25	90.5	90.0	90.11	-0.37	-0.41	195491.0	17634994.75	236
2017-02-01	90.75	90.75	89.75	90.48	-0.49	-0.54	160645.0	14489382.5	270
2017-01-31	90.25	91.25	89.75	90.97	-0.34	-0.37	272705.0	24628394.5	397
2017-01-30	92.25	92.25	90.5	91.31	-0.97	-1.05	131850.0	12047199.25	288
2017-01-29	95.25	95.25	91.0	92.28	-2.29	-2.42	243649.0	22393257.25	573
2017-01-26	94.0	95.25	94.0	94.57	0.32	0.34	89582.0	8469900.75	87
2017-01-25	95.5	95.5	94.0	94.25	-0.98	-1.03	92506.0	8756738.25	139
2017-01-24	95.0	95.5	93.0	95.23	1.25	1.33	263034.0	24660011.5	481
2017-01-23	92.25	94.25	92.0	93.98	1.68	1.82	202712.0	18817107.75	411
2017-01-22	96.0	96.0	90.0	92.3	-6.73	-6.8	460680.0	42276954.0	1253
2017-01-19	99.0	99.25	97.0	99.03	-0.17	-0.17	41021.0	4039321.75	110
2017-01-18	99.5	99.75	97.25	99.2	0.0	0.0	29850.0	2959164.5	86
2017-01-17	96.0	100.0	95.5	99.2	2.24	2.31	127931.0	12614599.0	363
2017-01-16	98.0	98.0	95.5	96.96	-1.53	-1.55	71349.0	6867674.75	185
2017-01-15	99.0	99.25	97.25	98.49	-0.45	-0.45	38622.0	3800005.5	116
2017-01-12	98.0	99.25	97.75	98.94	0.37	0.38	130289.0	12870986.5	946
2017-01-11	100.0	100.0	97.25	98.57	-2.25	-2.23	70932.0	6994924.75	166
2017-01-10	100.0	101.5	100.0	100.82	-0.29	-0.29	72330.0	7274134.5	239
2017-01-09	101.0	102.0	99.75	101.11	-0.55	-0.54	83267.0	8353603.0	478
2017-01-08	103.0	103.0	101.25	101.66	-1.04	-1.01	30637.0	3130327.0	172
2017-01-05	103.5	103.5	102.25	102.7	-0.06	-0.06	28537.0	2934527.25	67
2017-01-04	103.5	103.75	102.75	102.76	-0.9	-0.87	85143.0	8798619.75	104
2017-01-03	103.5	104.0	103.5	103.66	-0.09	-0.09	27294.0	2827099.25	75
2017-01-02	104.0	105.0	103.75	103.75	0.25	0.24	48406.0	5046359.0	121
2017-01-01	103.0	103.5	103.0	103.5	0.37	0.36	109460.0	11321663.25	76
2016-12-29	103.25	103.5	102.5	103.13	-0.18	-0.17	135630.0	13993195.5	146
2016-12-28	103.25	104.0	102.0	103.31	-0.19	-0.18	222786.0	22959736.5	247
2016-12-27	103.0	104.0	102.5	103.5	0.31	0.3	121668.0	12543379.25	188
2016-12-26	104.0	104.0	102.5	103.19	-0.99	-0.95	204123.0	21036726.75	181
2016-12-25	103.5	105.0	103.5	104.18	-0.05	-0.05	40238.0	4201112.25	124
2016-12-22	103.0	104.25	103.0	104.23	1.33	1.29	58747.0	6088304.75	142
2016-12-21	103.5	103.5	101.75	102.9	0.9	0.88	178239.0	18180626.25	147
2016-12-20	103.5	103.5	100.0	102.0	-1.91	-1.84	212194.0	21594729.0	176
2016-12-19	105.75	106.0	103.5	103.91	-1.88	-1.78	114232.0	11937039.5	209
2016-12-18	104.5	106.75	103.5	105.79	1.55	1.49	99069.0	10473756.5	141
2016-12-15	103.5	104.25	103.5	104.24	0.49	0.47	40012.0	4159543.25	98
2016-12-14	104.0	104.25	103.0	103.75	-0.5	-0.48	81051.0	8401536.0	121
2016-12-13	105.0	105.75	104.25	104.25	-0.83	-0.79	54742.0	5747981.75	114
2016-12-12	104.75	105.5	103.25	105.08	0.83	0.8	208050.0	21708325.0	269
2016-12-11	104.25	105.0	103.75	104.25	0.0	0.0	164818.0	17201846.75	256
2016-12-08	102.5	104.75	102.5	104.25	1.25	1.21	248098.0	25713984.5	269
2016-12-07	101.5	103.75	101.25	103.0	1.32	1.3	127229.0	13034589.25	152
2016-12-06	100.5	102.5	100.25	101.68	0.66	0.65	295412.0	30028724.75	205
2016-12-05	103.0	103.0	100.5	101.02	-2.56	-2.47	498676.0	50500224.25	342
2016-12-04	105.0	105.0	103.5	103.58	0.07	0.07	69469.0	7215572.0	127
2016-12-01	103.25	104.25	102.5	103.51	1.1	1.07	225620.0	23267774.75	196
2016-11-30	99.5	103.25	99.5	102.41	2.16	2.15	332280.0	34015211.25	338
2016-11-29	100.0	101.0	100.0	100.25	0.54	0.54	358506.0	35990191.75	218
2016-11-28	99.0	100.5	98.75	99.71	0.48	0.48	252568.0	25182779.75	215
2016-11-27	97.5	99.5	97.5	99.23	1.19	1.21	135759.0	13400381.75	146
2016-11-24	99.25	101.0	96.25	98.04	-0.98	-0.99	680950.0	66834842.5	470
2016-11-23	96.0	99.5	95.25	99.02	2.96	3.08	366174.0	36030386.75	736
2016-11-22	95.0	96.25	94.25	96.06	1.32	1.39	237774.0	22767148.0	771
2016-11-21	95.25	96.0	94.75	94.74	-0.76	-0.8	176360.0	16759934.5	979
2016-11-20	96.5	96.75	95.25	95.5	-0.83	-0.86	118777.0	11402564.5	745
2016-11-17	98.25	98.5	96.0	96.33	-1.9	-1.93	147058.0	14239101.25	761
2016-11-16	96.25	98.25	95.25	98.23	1.37	1.41	393497.0	38215508.75	2588
2016-11-15	98.5	99.25	96.25	96.86	-2.14	-2.16	287283.0	28316150.0	323
2016-11-14	97.75	99.25	97.25	99.0	1.0	1.02	394945.0	38835415.75	196
2016-11-13	98.25	99.25	97.25	98.0	0.17	0.17	467798.0	45910636.0	270
2016-11-10	95.25	98.0	95.0	97.83	3.0	3.16	353144.0	34317221.0	478
2016-11-09	93.75	96.25	92.25	94.83	-0.17	-0.18	174134.0	16516695.0	199
2016-11-08	93.75	97.0	93.75	95.0	0.24	0.25	269513.0	25910284.75	243
2016-11-07	94.0	95.0	93.0	94.76	0.77	0.82	325363.0	30606732.0	168
2016-11-06	93.25	94.25	93.25	93.99	0.82	0.88	356081.0	33461133.75	344
2016-11-03	91.5	93.25	91.0	93.17	1.67	1.83	276147.0	25446366.5	471
2016-11-02	91.25	91.75	90.25	91.5	-0.47	-0.51	189499.0	17267484.25	238
2016-11-01	90.75	92.5	90.0	91.97	1.66	1.84	119956.0	10945230.0	221
2016-10-31	89.25	90.75	89.0	90.31	1.05	1.18	200760.0	18110411.0	242
2016-10-30	89.0	90.0	89.0	89.26	-0.01	-0.01	111500.0	9962564.0	262
2016-10-27	89.75	90.0	89.25	89.27	-0.05	-0.06	201116.0	17969918.25	125
2016-10-26	87.25	90.25	87.25	89.32	-0.83	-0.92	86193.0	7675855.75	156
2016-10-25	90.75	91.0	90.0	90.15	-0.69	-0.76	114528.0	10373388.0	98
2016-10-24	91.75	91.75	90.0	90.84	-0.89	-0.97	301191.0	27394861.75	646
2016-10-23	90.25	92.0	90.0	91.73	1.99	2.22	216435.0	19763556.5	520
2016-10-20	85.5	90.0	85.5	89.74	4.74	5.58	600848.0	53143780.25	1030
2016-10-19	84.5	85.25	84.0	85.0	1.77	2.13	140080.0	11854051.5	408
2016-10-18	85.25	88.75	83.0	83.23	-2.79	-3.24	411721.0	35323077.5	523
2016-10-17	87.0	87.0	86.0	86.02	-1.48	-1.69	102621.0	8876698.75	262
2016-10-16	87.25	88.25	86.5	87.5	-0.02	-0.02	192246.0	16887459.75	244
2016-10-13	87.75	87.75	87.5	87.52	0.02	0.02	71736.0	6278867.0	171
2016-10-12	87.5	88.0	87.5	87.5	-0.51	-0.58	100894.0	8845352.75	165
2016-10-11	85.5	88.5	85.5	88.01	2.99	3.52	626709.0	55034426.75	875
2016-10-10	81.25	85.75	81.25	85.02	3.04	3.71	125305.0	10415757.25	290
2016-10-09	82.0	82.5	81.25	81.98	1.07	1.32	227533.0	18633132.75	1385
2016-10-06	81.0	81.25	80.75	80.91	0.02	0.02	210867.0	17117668.25	196
2016-10-05	81.25	81.75	80.75	80.89	-0.15	-0.19	205617.0	16737475.5	274
2016-10-04	81.75	81.75	80.0	81.04	-0.76	-0.93	121884.0	9823255.5	191
2016-10-03	82.0	83.0	80.25	81.8	0.3	0.37	123188.0	10042208.5	177
2016-10-02	84.25	84.5	81.25	81.5	-2.8	-3.32	50424.0	4162553.5	146
2016-09-29	81.25	85.0	80.25	84.3	3.79	4.71	406121.0	33242890.5	550
2016-09-28	82.25	83.0	79.75	80.51	-1.65	-2.01	479546.0	38834218.5	872
2016-09-27	84.5	85.5	82.0	82.16	-3.73	-4.34	737438.0	62369049.75	938
2016-09-26	86.0	86.5	85.5	85.89	-0.77	-0.89	113998.0	9804044.75	160
2016-09-25	85.25	87.5	84.25	86.66	1.23	1.44	234562.0	20033454.25	741
2016-09-21	83.25	85.5	82.75	85.43	3.05	3.7	362683.0	30593343.25	1162
2016-09-20	81.25	84.5	80.5	82.38	1.14	1.4	353986.0	29320059.25	950
2016-09-19	81.5	82.0	80.0	81.24	0.62	0.77	319852.0	25877706.75	581
2016-09-18	82.25	82.25	79.75	80.62	-1.87	-2.27	207540.0	16722527.25	548
2016-09-08	82.5	83.25	81.75	82.49	0.71	0.87	129971.0	10677437.5	227
2016-09-07	83.5	83.5	81.75	81.78	-2.22	-2.64	210113.0	17330235.25	379
2016-09-06	84.0	84.0	83.25	84.0	0.0	0.0	24772.0	2068295.25	79
2016-09-05	83.5	84.5	83.25	84.0	0.5	0.6	182947.0	15344873.25	177
2016-09-04	84.0	84.0	83.0	83.5	0.75	0.91	100881.0	8435146.25	119
2016-09-01	81.75	83.5	81.5	82.75	0.08	0.1	85895.0	7054253.0	208
2016-08-31	83.75	83.75	82.5	82.67	-0.96	-1.15	139757.0	11608818.75	225
2016-08-30	84.0	84.5	83.25	83.63	-0.36	-0.43	201524.0	16947014.5	729
2016-08-29	84.5	84.5	83.25	83.99	-0.31	-0.37	150406.0	12589337.25	203
2016-08-28	83.0	84.5	83.0	84.3	2.0	2.43	42983.0	3610038.75	101
2016-08-25	82.5	82.5	81.25	82.3	-0.03	-0.04	232182.0	19070873.5	416
2016-08-24	82.5	83.0	82.25	82.33	-0.14	-0.17	357795.0	29496880.0	447
2016-08-23	83.0	83.0	81.5	82.47	0.21	0.26	126573.0	10401209.25	302
2016-08-22	84.0	84.0	82.0	82.26	-1.27	-1.52	173993.0	14356675.5	313
2016-08-21	83.0	83.75	82.5	83.53	0.88	1.06	95963.0	7978772.25	219
2016-08-18	84.0	84.0	81.25	82.65	-0.79	-0.95	313664.0	25866018.75	686
2016-08-17	84.25	84.5	83.0	83.44	-0.96	-1.14	285866.0	23914899.5	303
2016-08-16	85.5	85.5	84.25	84.4	-0.85	-1.0	83789.0	7111782.0	214
2016-08-15	85.25	86.75	85.0	85.25	-0.1	-0.12	332778.0	28534970.25	247
2016-08-14	87.5	87.75	85.25	85.35	-0.61	-0.71	104837.0	9020088.75	212
2016-08-11	86.75	86.75	85.75	85.96	-0.4	-0.46	47993.0	4132497.25	123
2016-08-10	88.0	88.25	86.0	86.36	-0.78	-0.9	101500.0	8843367.25	186
2016-08-09	87.5	88.5	86.25	87.14	-0.35	-0.4	111636.0	9720067.25	233
2016-08-08	87.5	87.5	87.0	87.49	0.0	0.0	19252.0	1681548.0	70
2016-08-07	87.5	87.5	86.5	87.49	0.14	0.16	107763.0	9381562.5	83
2016-08-04	87.75	88.0	87.0	87.35	-0.15	-0.17	76444.0	6668910.0	121
2016-08-03	87.0	89.0	87.0	87.5	-0.94	-1.06	44323.0	3891896.5	100
2016-08-02	87.5	88.5	86.25	88.44	-0.88	-0.99	142348.0	12416476.25	865
2016-08-01	86.0	89.75	86.0	89.32	3.53	4.11	153891.0	13486406.5	414
2016-07-31	88.0	88.0	84.75	85.79	-2.33	-2.64	393137.0	33683269.25	658
2016-07-28	88.5	89.0	88.0	88.12	-0.45	-0.51	74665.0	6585454.25	278
2016-07-27	89.75	90.25	87.75	88.57	-0.68	-0.76	123308.0	10934814.75	326
2016-07-26	89.75	90.5	89.0	89.25	-0.79	-0.88	124501.0	11106785.0	218
2016-07-25	91.5	91.5	89.75	90.04	-1.4	-1.53	166273.0	15058562.0	426
2016-07-24	91.75	93.25	91.25	91.44	-0.75	-0.81	66525.0	6100937.25	206
2016-07-21	95.5	95.5	92.0	92.19	-2.67	-2.81	196609.0	18435664.0	357
2016-07-20	96.25	96.25	94.75	94.86	-0.63	-0.66	104026.0	9908735.25	190
2016-07-19	96.5	96.5	95.25	95.49	-1.51	-1.56	79195.0	7575930.0	164
2016-07-18	97.75	97.75	97.0	97.0	-0.59	-0.6	39654.0	3861127.25	79
2016-07-17	98.5	98.75	97.5	97.59	0.07	0.07	22821.0	2236260.0	64
2016-07-14	98.5	98.5	97.5	97.52	-0.98	-0.99	44156.0	4311808.25	96
2016-07-13	97.75	98.5	97.25	98.5	1.57	1.62	39523.0	3871545.5	93
2016-07-12	96.25	97.0	96.25	96.93	0.31	0.32	21782.0	2106373.25	79
2016-07-11	98.25	98.25	96.25	96.62	-1.33	-1.36	76408.0	7388149.5	151
2016-07-10	99.0	100.75	97.75	97.95	-0.3	-0.31	102981.0	10108046.0	157
2016-06-30	97.25	98.75	96.75	98.25	0.81	0.83	86106.0	8440892.0	151
2016-06-29	97.75	98.0	96.75	97.44	0.2	0.21	60655.0	5898897.75	121
2016-06-28	96.0	97.5	96.0	97.24	1.24	1.29	67185.0	6503818.5	70
2016-06-27	95.5	97.0	95.5	96.0	0.0	0.0	57954.0	5561444.0	222
2016-06-26	90.25	96.0	90.25	96.0	0.27	0.28	104065.0	9802763.5	272
2016-06-23	95.0	95.75	95.0	95.73	0.76	0.8	32439.0	3099530.75	47
2016-06-22	96.0	96.0	95.0	94.97	-0.78	-0.81	62131.0	5933591.75	90
2016-06-21	96.0	96.0	95.0	95.75	0.49	0.51	40137.0	3821970.25	86
2016-06-20	95.25	95.5	94.75	95.26	0.27	0.28	54856.0	5217538.0	61
2016-06-19	95.5	95.5	94.75	94.99	0.24	0.25	37889.0	3600160.75	72
2016-06-16	95.0	95.25	94.75	94.75	-0.27	-0.28	29818.0	2829931.0	86
2016-06-15	96.75	96.75	94.75	95.02	-1.48	-1.53	65332.0	6236573.5	96
2016-06-14	95.5	96.5	95.25	96.5	1.48	1.56	35063.0	3366697.5	94
2016-06-13	94.5	95.0	94.0	95.02	0.49	0.52	76424.0	7227561.75	177
2016-06-12	96.0	96.0	94.5	94.53	-1.46	-1.52	107260.0	10176297.0	217
2016-06-09	98.25	98.5	95.25	95.99	-2.51	-2.55	197661.0	19048465.25	291
2016-06-08	96.0	99.25	95.5	98.5	2.38	2.48	166942.0	16341786.75	303
2016-06-07	96.0	96.5	95.5	96.12	0.27	0.28	37889.0	3637606.5	90
2016-06-06	95.0	96.25	93.5	95.85	1.5	1.59	42631.0	4044727.5	112
2016-06-05	97.0	97.25	94.0	94.35	-2.65	-2.73	111175.0	10567559.75	227
2016-06-02	97.0	97.75	97.0	97.0	-0.5	-0.51	57861.0	5631221.75	130
2016-06-01	98.5	98.5	97.25	97.5	-0.61	-0.62	45857.0	4477621.5	71
2016-05-31	97.25	98.5	97.0	98.11	0.86	0.88	54150.0	5270961.5	97
2016-05-30	98.5	98.5	97.25	97.25	-1.25	-1.27	45997.0	4503320.5	88
2016-05-29	98.5	99.0	98.0	98.5	-0.73	-0.74	36897.0	3632880.75	74
2016-05-26	99.0	100.0	99.0	99.23	0.54	0.55	91089.0	9090752.0	123
2016-05-25	98.5	99.25	98.25	98.69	0.62	0.63	37511.0	3702560.5	108
2016-05-24	96.75	98.0	95.5	98.07	0.44	0.45	76773.0	7446907.0	201
2016-05-23	99.0	99.25	97.0	97.63	-2.23	-2.23	145431.0	14275330.0	284
2016-05-22	100.0	100.0	99.5	99.86	-0.07	-0.07	145904.0	14570711.75	244
2016-05-19	100.5	101.0	99.75	99.93	-1.07	-1.06	155490.0	15606353.75	328
2016-05-18	102.0	102.5	100.5	101.0	-0.88	-0.86	204099.0	20748447.25	384
2016-05-17	101.0	102.0	101.0	101.88	0.64	0.63	211199.0	21390347.75	466
2016-05-16	101.0	101.25	100.25	101.24	0.22	0.22	158803.0	15989118.0	168
2016-05-15	101.0	101.25	100.25	101.02	0.11	0.11	144304.0	14552724.5	250
2016-05-12	100.5	101.5	100.5	100.91	-0.34	-0.34	134057.0	13513371.75	266
2016-05-11	102.5	102.5	100.25	101.25	-0.2	-0.2	157533.0	15913561.0	313
2016-05-10	100.25	102.0	99.25	101.45	2.29	2.31	392510.0	39448597.0	790
2016-05-09	101.25	101.25	98.25	99.16	-1.77	-1.75	368884.0	36631232.0	614
2016-05-08	101.25	102.75	100.75	100.93	-0.14	-0.14	194482.0	19773625.75	397
2016-05-05	100.75	101.25	100.5	101.07	0.03	0.03	80206.0	8100530.25	188
2016-05-04	101.75	101.75	100.0	101.04	-0.71	-0.7	179174.0	18059498.0	263
2016-05-03	102.0	102.75	101.25	101.75	0.03	0.03	101544.0	10342575.0	178
2016-05-02	102.0	102.25	101.0	101.72	-0.55	-0.54	486162.0	48986736.25	313
2016-05-01	103.75	103.75	101.75	102.27	-1.39	-1.34	256782.0	26260619.0	410
2016-04-28	103.25	105.0	102.0	103.66	0.06	0.06	264973.0	27323501.5	498
2016-04-27	106.25	106.5	103.0	103.6	-3.22	-3.01	305826.0	32112990.75	621
2016-04-26	107.0	107.5	105.25	106.82	-0.36	-0.34	142826.0	15202748.25	267
2016-04-25	108.0	108.0	107.0	107.18	-0.66	-0.61	144636.0	15532267.0	187
2016-04-24	108.0	108.75	107.75	107.84	1.09	1.02	404473.0	43717665.0	483
2016-04-21	107.0	108.0	106.5	106.75	0.77	0.73	263000.0	28130744.5	398
2016-04-20	108.0	108.0	105.75	105.98	-2.26	-2.09	347040.0	36846411.0	472
2016-04-19	109.0	109.75	107.5	108.24	-3.01	-2.71	581826.0	63057068.0	807
2016-04-18	113.25	113.25	110.25	111.25	-3.59	-3.13	642850.0	71659034.5	761
2016-04-17	116.5	116.75	114.25	114.84	-2.16	-1.85	74932.0	8691287.0	245
2016-04-14	117.0	117.75	117.0	117.0	0.0	0.0	59381.0	6961237.0	129
2016-04-13	115.0	117.0	115.0	117.0	2.82	2.47	86734.0	10113647.0	244
2016-04-12	111.5	114.75	111.5	114.18	2.69	2.41	219791.0	24944930.25	368
2016-04-11	111.5	112.5	111.25	111.49	-0.22	-0.2	109864.0	12301862.25	210
2016-04-10	108.75	112.75	108.75	111.71	3.94	3.66	157098.0	17325766.5	261
2016-04-07	105.75	108.0	105.75	107.77	2.38	2.26	115289.0	12369463.75	274
2016-04-06	104.5	105.5	104.0	105.39	0.98	0.94	50471.0	5299880.75	95
2016-04-05	104.0	104.75	102.5	104.41	0.6	0.58	28092.0	2904244.25	83
2016-04-04	102.5	104.0	102.5	103.81	1.74	1.7	39559.0	4085595.25	114
2016-04-03	106.25	106.25	101.5	102.07	-2.8	-2.67	43847.0	4512138.75	123
2016-03-31	101.5	105.75	101.5	104.87	2.38	2.32	75553.0	7882585.75	160
2016-03-30	102.75	102.75	101.0	102.49	1.73	1.72	37456.0	3820342.0	124
2016-03-29	102.0	102.0	99.5	100.76	-1.12	-1.1	57696.0	5796708.5	134
2016-03-28	103.0	103.0	101.5	101.88	-0.92	-0.89	176402.0	18029125.0	522
2016-03-27	104.5	105.75	101.25	102.8	-1.97	-1.88	81344.0	8357923.5	161
2016-03-24	104.0	105.5	104.0	104.77	0.68	0.65	99148.0	10372688.0	182
2016-03-23	105.25	106.0	103.75	104.09	-2.47	-2.32	228876.0	24045951.0	215
2016-03-22	107.75	108.0	106.0	106.56	-0.44	-0.41	34149.0	3661616.0	81
2016-03-21	107.0	107.5	106.25	107.0	-0.59	-0.55	98364.0	10523884.75	127
2016-03-20	106.5	109.0	106.5	107.59	2.44	2.32	152106.0	16399341.0	229
2016-03-17	103.75	105.75	103.75	105.15	2.29	2.23	180412.0	18907099.0	165
2016-03-16	101.5	103.0	100.25	102.86	-0.15	-0.15	224803.0	22868367.0	238
2016-03-15	103.5	103.75	101.25	103.01	-1.88	-1.79	151689.0	15597219.5	238
2016-03-14	104.5	105.75	104.0	104.89	-0.54	-0.51	108448.0	11366919.5	311
2016-03-13	105.25	106.25	105.0	105.43	0.2	0.19	223526.0	23590728.25	413
2016-03-10	104.25	105.75	104.25	105.23	0.72	0.69	41502.0	4348874.75	151
2016-03-09	107.0	107.0	103.5	104.51	-2.51	-2.35	139967.0	14750109.25	353
2016-03-08	108.0	109.0	106.5	107.02	-0.28	-0.26	235977.0	25479183.5	281
2016-03-07	107.25	109.75	107.0	107.3	0.14	0.13	266870.0	28796153.0	284
2016-03-06	104.5	108.25	104.5	107.16	4.43	4.31	136106.0	14552807.5	298
2016-03-03	102.0	104.25	101.75	102.73	-0.38	-0.37	38911.0	4001028.0	108
2016-03-02	104.5	104.75	101.5	103.11	-0.56	-0.54	248717.0	25665336.75	228
2016-03-01	102.0	104.5	101.75	103.67	1.92	1.89	173664.0	17841585.25	241
2016-02-29	102.5	103.0	101.0	101.75	-0.36	-0.35	409535.0	41829827.75	683
2016-02-28	99.25	103.0	98.75	102.11	3.98	4.06	254399.0	25528592.75	376
2016-02-25	97.75	98.5	95.5	98.13	1.13	1.16	220282.0	21452305.5	360
2016-02-24	97.0	97.5	94.0	97.0	0.14	0.14	148313.0	14255994.5	209
2016-02-23	96.5	97.25	95.5	96.86	0.05	0.05	185941.0	17922361.75	266
2016-02-22	94.0	99.0	93.5	96.81	3.9	4.2	256364.0	24408753.75	536
2016-02-21	90.0	95.0	90.0	92.91	2.72	3.02	138986.0	12941773.75	312
2016-02-18	90.25	91.0	89.75	90.19	0.81	0.91	342732.0	30989191.0	405
2016-02-17	89.0	89.5	88.25	89.38	0.59	0.66	152137.0	13501764.5	270
2016-02-16	89.25	90.75	88.5	88.79	0.95	1.08	227061.0	20328999.5	442
2016-02-15	85.0	88.0	85.0	87.84	3.03	3.57	200681.0	17449768.25	287
2016-02-14	87.75	88.75	83.25	84.81	-0.55	-0.64	555927.0	48106777.75	656
2016-02-11	90.5	90.5	85.0	85.36	-5.59	-6.15	379858.0	32949915.25	1118
2016-02-10	94.0	94.0	90.5	90.95	-3.01	-3.2	175287.0	16228766.0	320
2016-02-09	93.5	94.5	93.25	93.96	-0.15	-0.16	79286.0	7445222.0	169
2016-02-08	96.5	97.5	93.75	94.11	-2.02	-2.1	89699.0	8583157.75	243
2016-02-07	96.0	97.5	95.0	96.13	-1.81	-1.85	106748.0	10224734.75	235
2016-02-04	99.75	100.25	97.75	97.94	0.91	0.94	264630.0	26172309.0	365
2016-02-03	94.5	97.75	94.5	97.03	0.59	0.61	148668.0	14312694.5	277
2016-02-02	98.0	98.25	96.0	96.44	-3.63	-3.63	431041.0	41912211.25	754
2016-02-01	100.5	101.5	99.5	100.07	-1.57	-1.54	331348.0	33248280.0	361
2016-01-31	105.0	105.0	100.75	101.64	2.41	2.43	611234.0	62613909.0	726
2016-01-28	98.0	100.25	98.0	99.23	1.15	1.17	506947.0	50246526.75	691
2016-01-27	100.25	101.75	97.75	98.08	-2.15	-2.15	470237.0	46641721.0	795
2016-01-26	98.75	101.0	97.0	100.23	0.62	0.62	140510.0	13890646.75	280
2016-01-25	98.75	101.25	97.0	99.61	0.52	0.52	243395.0	24220018.0	348
2016-01-24	102.25	102.25	98.0	99.09	6.1	6.56	461349.0	46106734.0	665
2016-01-21	87.5	94.0	87.5	92.99	4.77	5.41	405760.0	37023643.0	706
2016-01-20	86.25	94.25	84.5	88.22	0.46	0.52	854600.0	75501543.75	1371
2016-01-19	87.5	90.75	86.5	87.76	2.52	2.96	615546.0	53975818.0	686
2016-01-18	83.5	87.0	82.5	85.24	1.24	1.48	388601.0	32949338.25	654
2016-01-17	82.25	85.0	82.0	84.0	-5.0	-5.62	432083.0	36245961.0	623
2016-01-14	88.0	90.0	86.0	89.0	-1.93	-2.12	372578.0	32532938.5	644
2016-01-13	95.0	96.0	90.0	90.93	-2.85	-3.04	476054.0	44031585.75	875
2016-01-12	93.5	96.0	90.75	93.78	-1.8	-1.88	806036.0	74627929.0	988
2016-01-11	98.75	100.0	95.0	95.58	-4.13	-4.14	567540.0	54989514.75	1102
2016-01-10	100.0	103.0	97.75	99.71	-3.1	-3.02	215809.0	21628065.75	345
2016-01-07	108.5	108.5	102.0	102.81	-8.16	-7.35	965962.0	99863845.5	1362
2016-01-06	116.0	116.0	109.75	110.97	-4.67	-4.04	132670.0	14848293.5	327
2016-01-05	118.0	118.0	115.0	115.64	-1.9	-1.62	125205.0	14571326.0	310
2016-01-04	120.5	120.75	116.75	117.54	-4.44	-3.64	116249.0	13699417.25	321
2016-01-03	123.25	124.0	121.5	121.98	-1.07	-0.87	97056.0	11932996.5	197
2015-12-31	123.0	123.5	121.5	123.05	0.03	0.02	116192.0	14263943.0	179
2015-12-30	123.75	124.0	121.0	123.02	-0.7	-0.57	370564.0	45390277.5	509
2015-12-29	123.0	124.5	122.0	123.72	-0.85	-0.68	146160.0	18019395.0	260
2015-12-28	121.0	125.75	120.0	124.57	2.57	2.11	128353.0	15787149.5	223
2015-12-27	122.25	122.25	120.0	122.0	0.99	0.82	53228.0	6470938.25	141
2015-12-24	119.75	122.25	119.0	121.01	2.98	2.52	103783.0	12569367.25	200
2015-12-23	118.0	121.25	117.0	118.03	0.53	0.45	177855.0	21362282.0	405
2015-12-22	116.5	118.5	116.5	117.5	1.43	1.23	63132.0	7423941.5	151
2015-12-21	117.75	117.75	115.0	116.07	-0.34	-0.29	41337.0	4782876.25	97
2015-12-20	117.75	117.75	115.5	116.41	-2.05	-1.73	65846.0	7659638.5	133
2015-12-17	116.0	119.0	116.0	118.46	3.83	3.34	193366.0	22832508.75	307
2015-12-16	112.0	115.25	111.75	114.63	2.01	1.78	70893.0	8032596.25	177
2015-12-15	110.75	113.25	110.5	112.62	2.54	2.31	88988.0	9969272.25	213
2015-12-14	113.5	113.5	109.25	110.08	-2.45	-2.18	70033.0	7790118.5	259
2015-12-13	113.5	113.5	110.75	112.53	-2.72	-2.36	126980.0	14199239.0	320
2015-12-10	117.0	117.0	115.25	115.25	-1.56	-1.34	74661.0	8655072.75	138
2015-12-09	116.25	117.0	115.25	116.81	0.97	0.84	87092.0	10166787.75	174
2015-12-08	118.0	119.5	114.5	115.84	-4.09	-3.41	196521.0	22759417.25	521
2015-12-07	121.0	121.5	119.0	119.93	-1.82	-1.49	42629.0	5132477.25	158
2015-12-06	119.25	122.0	118.25	121.75	2.14	1.79	151118.0	18127487.5	205
2015-12-03	120.5	121.0	118.25	119.61	-1.14	-0.94	49351.0	5892280.75	175
2015-12-02	120.0	121.0	119.25	120.75	-0.26	-0.21	50732.0	6097786.0	180
2015-12-01	121.5	121.75	120.25	121.01	-0.57	-0.47	110987.0	13460963.0	108
2015-11-30	124.25	124.25	120.75	121.58	-2.41	-1.94	114067.0	13861157.25	248
2015-11-29	123.0	124.5	122.5	123.99	0.72	0.58	213778.0	26399457.5	199
2015-11-26	120.5	125.25	120.0	123.27	2.79	2.32	303426.0	37227714.0	494
2015-11-25	120.0	120.75	117.5	120.48	0.94	0.79	116435.0	13951840.75	133
2015-11-24	120.25	121.0	119.25	119.54	-0.33	-0.28	253464.0	30374485.5	226
2015-11-23	120.0	121.0	119.0	119.87	-0.12	-0.1	218432.0	26200326.25	378
2015-11-22	118.0	120.0	117.75	119.99	2.51	2.14	142219.0	16977636.0	300
2015-11-19	115.5	118.75	115.25	117.48	3.47	3.04	159623.0	18660571.25	440
2015-11-18	115.0	115.0	113.75	114.01	-0.11	-0.1	27559.0	3148744.0	77
2015-11-17	117.0	117.0	114.0	114.12	-1.25	-1.08	48147.0	5565209.0	114
2015-11-16	114.0	116.25	113.0	115.37	2.65	2.35	137334.0	15747366.5	244
2015-11-15	115.0	115.0	110.5	112.72	-4.11	-3.52	146712.0	16620335.0	386
2015-11-12	119.0	120.0	116.5	116.83	-2.1	-1.77	226455.0	26861975.25	590
2015-11-11	116.5	119.5	115.25	118.93	3.51	3.04	255839.0	30075834.25	463
2015-11-10	115.0	116.5	114.5	115.42	-1.05	-0.9	80008.0	9230661.0	226
2015-11-09	115.0	116.5	114.5	116.47	1.52	1.32	94058.0	10884794.5	184
2015-11-08	116.5	116.5	114.0	114.95	-1.76	-1.51	84338.0	9685302.25	221
2015-11-05	118.0	118.25	116.25	116.71	-1.34	-1.14	64415.0	7528740.0	128
2015-11-04	117.0	118.25	116.0	118.05	2.05	1.77	124515.0	14575663.25	256
2015-11-03	118.0	118.25	115.5	116.0	-1.48	-1.26	93536.0	10880536.75	261
2015-11-02	117.75	118.0	116.25	117.48	0.85	0.73	139189.0	16325310.5	180
2015-11-01	115.25	117.0	115.0	116.63	-2.59	-2.17	115047.0	13350622.75	294
2015-10-29	117.75	119.75	117.5	119.22	2.38	2.04	204038.0	24135568.5	646
2015-10-28	117.0	117.5	114.25	116.84	0.71	0.61	281154.0	32693464.5	614
2015-10-27	119.0	120.0	114.0	116.13	-3.99	-3.32	426548.0	50085262.5	891
2015-10-26	123.0	123.0	115.75	120.12	-1.96	-1.61	591309.0	69891454.25	1472
2015-10-25	126.25	127.25	122.0	122.08	-2.74	-2.2	155187.0	19297745.5	446
2015-10-22	126.0	127.25	123.5	124.82	-1.67	-1.32	236211.0	29513605.5	450
2015-10-21	132.0	132.0	124.0	126.49	-5.45	-4.13	407324.0	51168247.0	948
2015-10-20	137.75	137.75	131.5	131.94	-6.02	-4.36	320807.0	42597610.25	861
2015-10-19	139.0	139.0	136.5	137.96	-0.95	-0.68	74619.0	10290141.0	146
2015-10-18	138.75	140.5	138.75	138.91	-0.68	-0.49	171314.0	23852235.25	285
2015-10-15	138.5	139.75	138.0	139.59	-0.3	-0.21	40049.0	5564888.5	116
2015-10-14	139.0	140.0	136.75	139.89	0.38	0.27	155603.0	21551423.5	326
2015-10-13	141.0	141.25	139.25	139.51	-2.41	-1.7	159319.0	22337530.75	239
2015-10-12	143.5	144.75	141.5	141.92	-1.07	-0.75	281676.0	40231929.5	421
2015-10-11	140.75	144.5	140.0	142.99	3.2	2.29	356284.0	50840655.75	475
2015-10-08	141.0	141.0	139.25	139.79	-0.21	-0.15	71627.0	10030592.5	188
2015-10-07	140.0	142.0	140.0	140.0	1.7	1.23	122737.0	17283340.0	193
2015-10-06	140.5	140.5	138.0	138.3	-1.72	-1.23	152119.0	21190850.5	261
2015-10-05	137.0	141.0	137.0	140.02	3.46	2.53	185371.0	25793760.75	324
2015-10-04	137.25	138.25	136.25	136.56	0.15	0.11	96967.0	13279105.75	193
2015-10-01	141.5	141.5	136.0	136.41	-2.55	-1.84	47650.0	6596662.75	172
2015-09-30	135.0	140.0	133.5	138.96	4.81	3.59	152818.0	20895621.0	307
2015-09-29	133.75	135.75	133.0	134.15	-2.39	-1.75	112271.0	15071409.25	248
2015-09-21	135.0	138.0	133.75	136.54	2.7	2.02	158104.0	21348591.25	318
2015-09-20	137.0	138.0	133.0	133.84	-4.18	-3.03	119926.0	16222092.5	291
2015-09-17	139.5	139.5	137.5	138.02	-1.44	-1.03	43382.0	5996640.0	104
2015-09-16	140.25	140.5	139.0	139.46	0.24	0.17	130576.0	18254366.25	234
2015-09-15	138.0	140.0	133.25	139.22	0.82	0.59	111800.0	15252310.0	459
2015-09-14	140.0	142.0	137.5	138.4	-5.9	-4.09	241759.0	33569985.25	562
2015-09-13	147.75	148.25	142.5	144.3	-2.38	-1.62	159729.0	23277013.0	446
2015-09-10	138.0	148.0	138.0	146.68	6.19	4.41	342826.0	48945792.5	409
2015-09-09	138.0	143.25	136.75	140.49	4.78	3.52	170032.0	23982762.0	274
2015-09-08	132.5	136.25	131.5	135.71	3.71	2.81	271183.0	36418308.5	266
2015-09-07	128.0	132.5	128.0	132.0	3.76	2.93	176819.0	23176044.5	229
2015-09-06	126.0	129.0	126.0	128.24	1.81	1.43	132687.0	17023407.0	163
2015-09-03	125.75	127.25	123.25	126.43	3.06	2.48	293589.0	36812057.5	329
2015-09-02	124.0	125.0	121.75	123.37	-2.68	-2.13	312913.0	38416223.25	266
2015-09-01	125.0	127.0	124.0	126.05	2.27	1.83	336421.0	42269951.75	357
2015-08-31	124.0	124.25	122.5	123.78	-0.97	-0.78	129879.0	16059173.75	282
2015-08-30	127.25	130.0	124.0	124.75	1.66	1.35	563251.0	71680615.75	454
2015-08-27	124.75	129.75	122.5	123.09	1.12	0.92	575215.0	72798354.25	546
2015-08-26	123.0	125.0	119.75	121.97	-3.02	-2.42	553099.0	67835151.75	641
2015-08-25	125.0	132.0	124.0	124.99	-0.02	-0.02	748837.0	95056451.25	749
2015-08-24	128.0	129.0	120.0	125.01	-3.62	-2.81	277565.0	34084066.5	535
2015-08-23	134.75	135.0	126.0	128.63	-9.14	-6.63	195467.0	25771129.5	346
2015-08-20	137.0	139.0	135.0	137.77	-1.22	-0.88	193659.0	26718308.5	307
2015-08-19	138.0	140.25	138.0	138.99	0.03	0.02	303397.0	42434438.25	497
2015-08-18	140.0	140.0	135.0	138.96	-1.24	-0.88	181789.0	24999433.25	380
2015-08-17	141.0	142.75	139.5	140.2	-1.32	-0.93	158103.0	22262789.25	278
2015-08-16	148.5	148.5	141.0	141.52	-8.04	-5.38	152373.0	21989269.5	413
2015-08-13	150.0	150.25	149.0	149.56	0.05	0.03	116804.0	17499049.75	215
2015-08-12	146.5	150.0	144.75	149.51	0.81	0.54	199948.0	29259379.5	447
2015-08-11	153.5	153.5	148.25	148.7	-4.64	-3.03	514749.0	77486060.25	751
2015-08-10	157.0	157.0	152.0	153.34	-2.56	-1.64	276411.0	42675453.0	446
2015-08-09	156.75	157.0	155.25	155.9	-1.1	-0.7	107412.0	16776841.5	200
2015-08-06	156.0	157.25	155.0	157.0	-0.02	-0.01	70969.0	11113592.0	170
2015-08-05	156.0	158.0	155.75	157.02	1.58	1.02	81054.0	12671185.25	207
2015-08-04	155.0	155.75	153.5	155.44	1.72	1.12	136380.0	21072956.5	274
2015-08-03	153.0	154.5	153.0	153.72	-0.58	-0.38	102651.0	15784758.0	217
2015-08-02	155.75	156.5	153.75	154.3	-1.52	-0.98	308678.0	47823370.5	323
2015-07-30	159.25	160.5	155.5	155.82	-2.26	-1.43	245378.0	38907587.5	421
2015-07-29	163.0	163.25	157.5	158.08	-3.85	-2.38	227261.0	36509750.25	404
2015-07-28	163.0	164.0	161.5	161.93	-3.19	-1.93	218793.0	35580077.5	218
2015-07-27	169.25	170.0	164.0	165.12	-4.13	-2.44	3151744.0	532110221.75	304
2015-07-26	169.25	171.5	168.25	169.25	0.11	0.07	113389.0	19239433.5	257
2015-07-23	163.0	169.75	163.0	169.14	5.03	3.07	209972.0	35165409.0	477
2015-07-22	161.5	164.25	161.5	164.11	2.58	1.6	80315.0	13118776.25	162
2015-07-15	161.0	161.75	160.0	161.53	-0.04	-0.02	140316.0	22617502.5	214
2015-07-14	161.25	162.0	161.0	161.57	-0.18	-0.11	113027.0	18279981.5	139
2015-07-13	161.25	162.0	161.25	161.75	-0.19	-0.12	95290.0	15420375.75	72
2015-07-12	161.0	163.0	161.0	161.94	1.17	0.73	187035.0	30310759.0	137
2015-07-09	162.0	162.5	160.75	160.77	-1.68	-1.03	248063.0	40125375.5	261
2015-07-08	162.0	165.0	162.0	162.45	-0.72	-0.44	240613.0	39333307.25	187
2015-07-07	159.0	164.0	158.5	163.17	1.56	0.97	283318.0	45631601.5	351
2015-07-06	161.25	162.0	157.0	161.61	-0.68	-0.42	362685.0	58009492.0	350
2015-07-05	163.0	163.0	162.0	162.29	-0.97	-0.59	137962.0	22446998.25	109
2015-07-02	163.25	163.5	162.25	163.26	0.04	0.02	367899.0	59975981.0	229
2015-07-01	164.0	164.0	162.75	163.22	-0.53	-0.32	289178.0	47169903.5	165
2015-06-30	163.5	164.0	161.75	163.75	0.28	0.17	260635.0	42532929.0	310
2015-06-29	161.5	163.5	160.75	163.47	-0.79	-0.48	231086.0	37573821.75	273
2015-06-28	163.75	164.5	161.0	164.26	0.37	0.23	127101.0	20763531.75	202
2015-06-25	163.0	165.75	161.25	163.89	1.35	0.83	326514.0	53639525.5	357
2015-06-24	162.75	163.0	161.5	162.54	0.09	0.06	65330.0	10603124.5	153
2015-06-23	160.0	163.5	159.75	162.45	2.31	1.44	181545.0	29460235.5	290
2015-06-22	160.25	160.5	159.5	160.14	-0.15	-0.09	158075.0	25286700.0	201
2015-06-21	161.0	161.25	159.5	160.29	-0.85	-0.53	274882.0	44052637.0	272
2015-06-18	161.25	164.0	160.75	161.14	-0.41	-0.25	486055.0	79276850.75	500
2015-06-17	159.0	162.0	157.25	161.55	3.41	2.16	289288.0	46213053.0	493
2015-06-16	155.5	158.75	154.75	158.14	2.88	1.85	339320.0	53236487.5	502
2015-06-15	154.0	158.25	154.0	155.26	1.33	0.86	840358.0	131462464.75	953
2015-06-14	155.75	155.75	153.0	153.93	-0.71	-0.46	508142.0	78559184.0	676
2015-06-11	159.25	159.25	154.0	154.64	-3.4	-2.15	418459.0	64986063.75	904
2015-06-10	158.75	159.75	156.0	158.04	0.17	0.11	361442.0	56727644.75	626
2015-06-09	160.25	161.0	157.0	157.87	-2.87	-1.79	333596.0	52968386.25	547
2015-06-08	164.0	164.0	160.5	160.74	-3.18	-1.94	311025.0	50255065.5	663
2015-06-07	164.0	165.75	163.75	163.92	-0.37	-0.23	157340.0	25896992.25	304
2015-06-04	165.75	165.75	163.5	164.29	-1.73	-1.04	157419.0	25846342.0	306
2015-06-03	165.25	167.0	164.75	166.02	1.03	0.62	188143.0	31194809.0	352
2015-06-02	166.5	167.0	163.75	164.99	-1.0	-0.6	160177.0	26471942.5	392
2015-06-01	164.0	166.0	162.75	165.99	0.47	0.28	273571.0	45117897.75	472
2015-05-31	167.5	167.75	165.0	165.52	-2.16	-1.29	284119.0	47154892.75	377
2015-05-28	169.5	169.5	166.25	167.68	-0.58	-0.34	202894.0	33913481.75	433
2015-05-27	167.0	169.25	166.5	168.26	3.17	1.92	590864.0	99066699.25	755
2015-05-26	163.25	166.25	163.25	165.09	2.11	1.29	687889.0	113642247.5	787
2015-05-25	163.5	164.75	162.75	162.98	-0.24	-0.15	1053775.0	171860175.0	752
2015-05-24	167.25	167.25	162.5	163.22	-4.0	-2.39	1375111.0	224995067.0	1771
2015-05-21	172.0	172.25	167.0	167.22	-4.93	-2.86	702391.0	118474221.0	938
2015-05-20	169.0	173.0	169.0	172.15	3.35	1.98	3564517.0	566623017.25	928
2015-05-19	165.25	169.25	164.5	168.8	3.57	2.16	375659.0	62310356.5	810
2015-05-18	166.0	166.0	163.75	165.23	-1.76	-1.05	288702.0	47557672.25	718
2015-05-17	167.25	167.25	165.0	166.99	0.07	0.04	349589.0	58032990.75	718
2015-05-14	166.5	168.0	164.0	166.92	0.9	0.54	384301.0	63740178.0	864
2015-05-13	170.0	170.0	165.0	166.02	-4.6	-2.7	482273.0	80448945.0	1493
2015-05-12	163.0	174.25	162.5	170.62	7.51	4.6	728308.0	122837399.5	1541
2015-05-11	168.25	168.25	162.75	163.11	-4.2	-2.51	472911.0	77702245.75	970
2015-05-10	163.5	169.0	162.25	167.31	4.33	2.66	437638.0	72189420.0	1009
2015-05-07	167.75	167.75	162.75	162.98	-4.05	-2.42	232919.0	38274186.5	704
2015-05-06	168.75	169.75	166.0	167.03	-2.36	-1.39	203651.0	34111660.0	459
2015-05-05	170.5	171.0	168.0	169.39	0.66	0.39	154835.0	26254350.25	402
2015-05-04	170.75	170.75	166.0	168.73	-2.31	-1.35	252720.0	42510643.5	626
2015-05-03	175.0	175.0	170.5	171.04	-3.24	-1.86	140359.0	24318935.75	303
2015-04-30	173.25	175.0	172.25	174.28	0.51	0.29	167105.0	28950038.5	316
2015-04-29	177.0	177.0	172.75	173.77	-2.43	-1.38	309635.0	54038866.0	452
2015-04-28	175.5	176.5	174.75	176.2	-0.48	-0.27	140726.0	24713560.25	322
2015-04-27	181.75	181.75	176.25	176.68	-4.69	-2.59	281733.0	50171353.75	448
2015-04-26	180.0	182.5	180.0	181.37	2.13	1.19	122220.0	22112861.75	333
2015-04-23	171.5	180.5	171.5	179.24	7.3	4.25	371003.0	65607522.75	1006
2015-04-22	184.5	184.75	171.25	171.94	-10.8	-5.91	471248.0	82916242.5	1176
2015-04-21	188.25	188.25	182.25	182.74	-6.51	-3.44	114479.0	21072348.0	257
2015-04-20	193.0	193.0	188.5	189.25	-2.41	-1.26	76143.0	14532997.0	139
2015-04-19	193.0	195.5	190.0	191.66	4.91	2.63	55166.0	10666363.0	190
2015-04-16	186.0	191.0	185.5	186.75	0.57	0.31	152204.0	28690938.75	273
2015-04-15	184.75	186.5	183.0	186.18	4.63	2.55	89597.0	16633970.0	197
2015-04-14	179.5	184.75	178.25	181.55	2.55	1.42	78367.0	14110120.5	170
2015-04-13	177.0	179.0	177.0	179.0	1.06	0.6	9813.0	1753937.0	56
2015-04-12	177.25	179.5	176.5	177.94	2.22	1.26	44150.0	7850369.0	128
2015-04-09	177.0	177.75	174.5	175.72	-2.06	-1.16	122753.0	21662930.75	248
2015-04-08	174.5	179.25	174.5	177.78	4.29	2.47	161476.0	28739310.75	403
2015-04-07	168.75	179.0	168.75	173.49	5.96	3.56	226863.0	39680365.0	596
2015-04-06	164.75	168.5	164.75	167.53	6.15	3.81	231983.0	38763360.5	515
2015-04-05	169.75	170.25	159.0	161.38	-8.18	-4.82	289579.0	47648843.75	475
2015-04-02	172.5	176.0	169.5	169.56	-1.34	-0.78	490689.0	84912944.25	620
2015-04-01	171.5	173.0	170.5	170.9	-0.44	-0.26	83645.0	14340475.5	214
2015-03-31	173.5	173.75	170.75	171.34	-1.28	-0.74	147765.0	25348310.0	218
2015-03-30	172.5	173.5	172.0	172.62	0.12	0.07	189075.0	32623015.25	414
2015-03-29	171.5	174.0	171.0	172.5	3.95	2.34	57326.0	9898716.75	186
2015-03-26	170.25	170.25	165.25	168.55	-2.4	-1.4	178435.0	29950926.25	250
2015-03-25	176.75	177.0	170.25	170.95	-5.21	-2.96	180677.0	31383904.75	267
2015-03-24	178.0	178.75	175.5	176.16	-1.04	-0.59	90137.0	15983474.75	182
2015-03-23	179.25	180.0	176.75	177.2	-2.23	-1.24	55332.0	9828238.25	212
2015-03-22	180.0	180.25	178.0	179.43	0.5	0.28	53188.0	9526720.0	126
2015-03-19	179.5	179.75	176.0	178.93	2.26	1.28	53778.0	9539512.5	158
2015-03-18	180.0	180.0	176.25	176.67	-3.48	-1.93	145132.0	25811287.75	275
2015-03-17	182.5	184.75	179.0	180.15	-1.55	-0.85	116747.0	21287310.0	205
2015-03-16	188.25	188.25	180.0	181.7	-7.3	-3.86	165894.0	30316823.0	437
2015-03-15	189.0	189.75	188.25	189.0	-0.39	-0.21	147167.0	27808283.0	358
2015-03-12	189.0	190.5	189.0	189.39	0.18	0.1	121468.0	23073100.0	259
2015-03-11	190.0	191.0	188.75	189.21	0.21	0.11	91622.0	17340164.75	269
2015-03-10	190.0	192.0	189.0	189.0	-1.0	-0.53	51177.0	9711761.75	109
2015-03-09	190.0	190.75	189.75	190.0	1.0	0.53	61965.0	11784929.5	96
2015-03-08	189.0	191.75	188.25	189.0	-1.34	-0.7	45422.0	8630480.25	90
2015-03-05	188.5	190.5	188.25	190.34	1.59	0.84	84552.0	16040028.75	147
2015-03-04	190.0	190.0	188.75	188.75	-0.95	-0.5	41264.0	7825900.75	112
2015-03-03	189.5	190.0	189.5	189.7	0.2	0.11	87508.0	16623415.25	131
2015-03-02	191.75	191.75	189.5	189.5	-3.72	-1.93	107865.0	20487968.75	200
2015-03-01	192.0	193.5	192.0	193.22	3.72	1.96	98278.0	18958201.5	210
2015-02-26	190.25	191.0	189.0	189.5	-1.84	-0.96	17149.0	3253416.75	112
2015-02-25	191.75	192.0	190.75	191.34	-1.16	-0.6	9241.0	1767287.75	69
2015-02-24	192.0	194.25	191.0	192.5	0.13	0.07	43591.0	8432756.0	81
2015-02-23	190.0	194.5	189.0	192.37	3.33	1.76	76684.0	14681899.5	168
2015-02-22	193.0	194.0	188.25	189.04	-1.17	-0.62	34954.0	6638729.5	146
2015-02-19	192.25	192.25	188.75	190.21	-2.7	-1.4	150062.0	28453696.0	424
2015-02-18	194.0	194.0	190.0	192.91	2.39	1.25	78406.0	14981685.25	170
2015-02-17	191.0	194.0	176.0	190.52	-1.77	-0.92	41912.0	7979225.25	154
2015-02-16	195.75	195.75	192.0	192.29	-3.69	-1.88	72756.0	14120743.75	257
2015-02-15	196.0	196.0	195.0	195.98	0.96	0.49	54684.0	10692778.75	74
2015-02-12	195.0	195.5	194.75	195.02	0.77	0.4	23814.0	4644355.25	68
2015-02-11	196.75	197.0	194.25	194.25	-0.75	-0.38	10884.0	2126770.75	53
2015-02-10	196.5	196.5	195.0	195.0	-2.78	-1.41	31048.0	6073162.5	89
2015-02-09	196.0	198.5	195.5	197.78	1.78	0.91	33527.0	6588436.0	120
2015-02-08	196.0	197.0	195.0	196.0	-0.14	-0.07	39436.0	7729878.75	81
2015-02-05	194.75	196.25	192.25	196.14	-1.75	-0.88	125968.0	24441826.75	165
2015-02-04	196.0	199.0	194.25	197.89	3.08	1.58	61190.0	12117498.75	195
2015-02-03	195.0	202.75	194.0	194.81	0.43	0.22	225707.0	44744774.75	471
2015-02-02	195.5	198.0	193.75	194.38	-0.08	-0.04	80624.0	15759037.0	163
2015-02-01	192.0	195.5	192.0	194.46	7.6	4.07	123325.0	23924960.25	220
2015-01-29	189.5	190.0	186.5	186.86	-3.66	-1.92	63786.0	11986392.0	150
2015-01-28	190.0	193.0	189.0	190.52	0.75	0.4	74069.0	14146525.25	155
2015-01-27	189.75	190.0	189.0	189.77	-0.38	-0.2	69123.0	13087282.25	110
2015-01-26	190.5	195.0	190.5	190.15	0.53	0.28	30075.0	5752721.5	84
2015-01-22	187.0	190.0	187.0	189.62	1.19	0.63	54466.0	10322153.0	110
2015-01-21	196.5	196.5	187.75	188.43	-6.07	-3.12	54785.0	10500154.5	182
2015-01-20	191.75	196.0	191.75	194.5	2.59	1.35	46734.0	9049020.75	77
2015-01-19	194.25	194.25	192.0	191.91	-3.57	-1.83	36275.0	6987839.5	69
2015-01-18	192.0	196.25	190.0	195.48	4.53	2.37	73385.0	14166659.75	121
2015-01-15	190.0	191.25	187.5	190.95	4.49	2.41	150909.0	28661990.25	162
2015-01-14	184.0	190.0	184.0	186.46	3.35	1.83	134919.0	25290160.5	204
2015-01-13	178.75	184.0	178.75	183.11	-1.07	-0.58	23704.0	4318725.5	83
2015-01-12	181.75	185.0	181.75	184.18	2.6	1.43	47499.0	8728083.25	136
2015-01-11	177.0	182.5	175.0	181.58	5.43	3.08	37268.0	6668446.75	136
2015-01-08	173.0	178.5	171.25	176.15	6.29	3.7	101147.0	17442759.0	365
2015-01-07	171.75	171.75	167.5	169.86	-0.78	-0.46	120180.0	20439645.25	382
2015-01-06	171.25	171.25	168.25	170.64	-6.42	-3.63	91085.0	15506254.5	247
2015-01-05	180.5	183.0	175.0	177.06	-8.53	-4.6	106499.0	19109185.25	234
2015-01-04	184.0	187.0	182.0	185.59	-3.12	-1.65	63240.0	11723445.25	125
2015-01-01	186.0	190.0	186.0	188.71	2.79	1.5	55222.0	10389913.5	76
2014-12-31	184.0	187.0	173.0	185.92	1.92	1.04	51588.0	9520523.5	145
2014-12-30	188.0	188.0	176.0	184.0	-4.76	-2.52	160978.0	29248256.0	286
2014-12-29	190.0	192.25	188.0	188.76	-1.24	-0.65	93112.0	17797921.5	140
2014-12-28	188.0	190.5	188.0	190.0	2.26	1.2	136613.0	25834998.75	124
2014-12-25	187.5	189.75	185.5	187.74	-0.28	-0.15	32430.0	6098052.25	62
2014-12-24	189.5	190.5	187.0	188.02	-1.48	-0.78	85425.0	16201663.5	146
2014-12-23	188.75	190.5	187.75	189.5	-1.5	-0.79	121148.0	22922998.0	127
2014-12-22	194.0	194.0	188.75	191.0	-3.01	-1.55	74688.0	14290864.75	184
2014-12-21	195.75	195.75	184.0	194.01	6.1	3.25	231576.0	44717498.25	295
2014-12-18	180.0	188.0	175.5	187.91	16.9	9.88	264287.0	48232589.25	418
2014-12-17	158.0	171.25	156.25	171.01	15.18	9.74	109126.0	17998862.75	184
2014-12-16	166.25	166.25	155.75	155.83	-17.1	-9.89	142677.0	22455033.0	325
2014-12-15	173.75	174.0	169.0	172.93	2.61	1.53	119056.0	20610243.5	121
2014-12-14	173.0	173.0	170.0	170.32	-5.61	-3.19	80789.0	13929120.75	107
2014-12-11	173.25	176.75	170.5	175.93	-2.83	-1.58	82425.0	14349466.0	145
2014-12-10	178.0	180.5	177.25	178.76	-0.11	-0.06	88192.0	15786308.0	97
2014-12-09	179.0	181.0	173.75	178.87	-5.11	-2.78	83963.0	14857367.75	206
2014-12-08	181.0	187.75	181.0	183.98	1.34	0.73	125811.0	23361827.5	194
2014-12-07	183.0	184.0	180.0	182.64	-0.83	-0.45	29642.0	5439694.5	89
2014-12-04	181.5	186.0	179.0	183.47	1.28	0.7	90182.0	16408901.75	263
2014-12-03	179.75	184.0	179.5	182.19	4.21	2.37	63812.0	11646933.0	188
2014-12-02	172.0	181.0	172.0	177.98	7.56	4.44	187650.0	33030227.0	287
2014-12-01	163.0	172.0	163.0	170.42	0.59	0.35	93305.0	15777335.5	166
2014-11-30	170.0	172.0	165.5	169.83	-4.67	-2.68	62357.0	10577998.5	122
2014-11-27	172.5	174.75	171.0	174.5	2.63	1.53	72973.0	12661512.5	154
2014-11-26	178.5	178.5	165.0	171.87	-6.74	-3.77	173759.0	29546750.25	397
2014-11-25	183.0	183.0	178.5	178.61	-5.32	-2.89	55016.0	9917454.75	104
2014-11-24	188.0	188.0	183.0	183.93	-1.98	-1.07	27789.0	5128085.0	97
2014-11-23	183.25	186.0	183.0	185.91	2.72	1.48	16348.0	3021354.25	104
2014-11-20	178.0	183.75	177.5	183.19	4.94	2.77	36674.0	6555893.5	118
2014-11-19	178.5	178.5	177.25	178.25	0.04	0.02	53222.0	9488976.0	94
2014-11-18	180.0	180.75	178.0	178.21	-0.9	-0.5	48821.0	8762133.0	98
2014-11-17	183.25	183.25	176.25	179.11	-3.89	-2.13	33443.0	6026194.75	136
2014-11-16	185.0	188.0	182.25	183.0	-3.46	-1.86	8741.0	1611127.5	42
2014-11-13	187.25	188.75	186.0	186.46	-2.98	-1.57	34908.0	6529042.75	100
2014-11-12	188.75	189.5	188.0	189.44	0.46	0.24	48160.0	9102320.0	47
2014-11-11	188.25	190.75	188.25	188.98	-1.52	-0.8	21087.0	3990425.75	44
2014-11-10	188.25	191.0	188.0	190.5	0.77	0.41	42481.0	8083771.5	123
2014-11-09	187.0	190.0	186.5	189.73	1.73	0.92	35931.0	6796986.0	70
2014-11-06	186.25	188.0	184.0	188.0	0.51	0.27	75296.0	14078561.5	104
2014-11-05	183.25	189.0	181.0	187.49	1.49	0.8	25580.0	4722366.5	72
2014-11-04	186.75	188.0	185.0	186.0	-2.0	-1.06	21287.0	3958832.25	74
2014-11-03	187.0	191.0	186.25	188.0	0.93	0.5	39793.0	7526348.25	87
2014-11-02	190.0	190.0	187.0	187.07	-1.24	-0.66	23316.0	4377369.25	80
2014-10-30	190.25	190.25	186.0	188.31	-4.65	-2.41	88075.0	16563366.5	168
2014-10-29	192.25	195.0	192.25	192.96	0.42	0.22	138197.0	26718765.5	160
2014-10-28	192.0	193.0	191.25	192.54	-0.71	-0.37	95880.0	18463401.0	120
2014-10-27	191.25	193.25	191.25	193.25	-0.04	-0.02	57501.0	11052577.25	93
2014-10-26	191.0	194.5	191.0	193.29	3.54	1.87	83430.0	16156686.25	120
2014-10-23	187.0	190.75	187.0	189.75	0.15	0.08	23889.0	4528827.75	65
2014-10-22	189.0	191.0	187.0	189.6	1.6	0.85	176604.0	33472150.75	183
2014-10-21	183.0	188.0	182.5	188.0	6.07	3.34	39434.0	7313897.25	131
2014-10-20	182.0	183.0	180.0	181.93	-0.75	-0.41	167666.0	30414783.25	173
2014-10-19	183.0	185.5	178.5	182.68	7.72	4.41	60321.0	10960987.25	161
2014-10-16	175.25	177.75	169.75	174.96	-5.8	-3.21	183842.0	32020712.25	370
2014-10-15	184.0	185.0	179.5	180.76	-3.71	-2.01	99317.0	18185797.25	193
2014-10-14	190.0	190.0	182.0	184.47	-5.46	-2.87	106664.0	19624490.5	253
2014-10-13	178.0	192.0	178.0	189.93	9.92	5.51	140581.0	26243488.5	226
2014-10-12	188.0	188.0	178.0	180.01	-11.77	-6.14	82685.0	15182029.75	191
2014-10-02	190.0	192.75	188.75	191.78	1.71	0.9	54365.0	10326924.0	189
2014-10-01	189.5	191.75	189.5	190.07	0.09	0.05	59743.0	11371991.0	128
2014-09-30	191.0	191.0	189.0	189.98	-0.37	-0.19	149331.0	28360460.75	181
2014-09-29	190.0	191.0	189.0	190.35	0.35	0.18	102861.0	19538570.5	159
2014-09-28	190.5	191.75	190.0	190.0	-0.11	-0.06	49735.0	9456249.25	128
2014-09-25	194.0	195.0	189.5	190.11	-4.68	-2.4	79414.0	15233891.75	148
2014-09-24	194.25	196.0	193.5	194.79	-2.13	-1.08	107349.0	20893209.0	208
2014-09-22	198.75	198.75	191.5	196.92	-2.72	-1.36	104010.0	20275927.0	228
2014-09-21	199.0	202.0	198.0	199.64	0.73	0.37	86103.0	17302888.5	146
2014-09-18	203.5	203.75	198.5	198.91	-2.93	-1.45	54174.0	10848243.25	194
2014-09-17	195.25	203.75	195.25	201.84	6.76	3.47	179930.0	35871719.75	346
2014-09-16	189.0	198.5	189.0	195.08	3.65	1.91	226819.0	44158840.75	376
2014-09-15	190.5	191.75	187.75	191.43	0.8	0.42	64865.0	12348499.25	144
2014-09-14	191.25	192.75	190.5	190.63	-0.98	-0.51	55707.0	10652390.0	160
2014-09-11	193.0	193.75	191.5	191.61	-1.63	-0.84	57263.0	11006085.5	163
2014-09-10	193.5	194.25	192.25	193.24	0.21	0.11	29378.0	5680079.5	109
2014-09-09	193.75	193.75	192.5	193.03	1.03	0.54	48661.0	9393470.0	111
2014-09-08	194.75	195.5	191.75	192.0	-2.65	-1.36	124716.0	24158563.0	252
2014-09-07	194.0	194.75	192.5	194.65	1.15	0.59	20816.0	4030905.5	80
2014-09-04	195.0	195.0	193.0	193.5	-1.38	-0.71	43381.0	8441175.0	118
2014-09-03	195.0	195.5	194.75	194.88	-1.02	-0.52	62477.0	12194956.5	86
2014-09-02	194.5	196.0	194.5	195.9	1.15	0.59	26267.0	5129876.25	74
2014-09-01	196.0	196.0	194.0	194.75	-1.25	-0.64	28574.0	5574902.25	107
2014-08-31	198.0	198.75	195.25	196.0	0.75	0.38	70411.0	13815581.0	94
2014-08-28	198.5	199.5	194.0	195.25	-1.64	-0.83	31746.0	6214482.75	92
2014-08-27	197.0	198.75	196.75	196.89	0.47	0.24	37225.0	7359169.25	94
2014-08-26	197.0	197.5	195.25	196.42	-0.92	-0.47	36597.0	7172176.25	112
2014-08-25	203.0	203.0	195.75	197.34	-5.66	-2.79	63954.0	12875595.25	124
2014-08-24	206.0	206.0	203.0	203.0	-1.25	-0.61	39938.0	8127128.5	96
2014-08-21	204.75	204.75	204.25	204.25	-0.75	-0.37	7293.0	1491813.75	31
2014-08-20	205.0	205.0	204.5	205.0	-0.53	-0.26	33586.0	6884019.5	59
2014-08-19	206.75	206.75	205.0	205.53	-1.19	-0.58	47789.0	9843290.0	67
2014-08-18	208.0	208.0	205.0	206.72	1.48	0.72	16770.0	3466616.5	98
2014-08-17	203.5	206.0	203.0	205.24	0.24	0.12	27617.0	5661975.0	84
2014-08-14	203.0	205.25	203.0	205.0	1.13	0.55	57402.0	11766617.5	85
2014-08-13	202.0	205.0	201.0	203.87	2.12	1.05	45845.0	9316798.0	116
2014-08-12	203.0	203.0	201.25	201.75	-1.96	-0.96	152231.0	30688558.0	199
2014-08-11	204.0	205.25	203.0	203.71	-0.27	-0.13	38473.0	7859076.25	125
2014-08-10	200.75	204.25	200.0	203.98	2.88	1.43	76707.0	15514965.5	168
2014-08-07	200.5	202.75	200.5	201.1	-1.15	-0.57	93961.0	18945875.5	161
2014-08-06	202.0	203.0	201.0	202.25	-1.56	-0.77	69365.0	14007761.25	163
2014-08-05	208.0	208.5	203.25	203.81	-4.33	-2.08	51687.0	10633657.0	241
2014-08-04	203.0	208.5	203.0	208.14	6.62	3.29	210301.0	43449588.75	414
2014-08-03	190.0	202.5	190.0	201.52	11.73	6.18	199812.0	39567837.75	518
2014-07-24	190.0	190.0	189.25	189.79	-1.35	-0.71	92046.0	17466553.25	170
2014-07-23	194.0	195.0	190.0	191.14	-2.41	-1.25	131151.0	25109325.75	202
2014-07-22	186.0	194.75	186.0	193.55	8.55	4.62	134620.0	25647525.0	258
2014-07-21	187.0	187.0	184.0	185.0	-2.43	-1.3	61888.0	11464634.75	113
2014-07-20	184.0	188.0	183.5	187.43	1.18	0.63	16727.0	3121042.0	83
2014-07-17	185.75	186.75	185.75	186.25	0.95	0.51	12635.0	2352322.75	54
2014-07-16	183.0	186.0	183.0	185.3	1.8	0.98	40230.0	7434411.25	98
2014-07-15	181.5	184.5	181.5	183.5	-0.16	-0.09	94588.0	17347061.0	111
2014-07-14	180.0	183.75	180.0	183.66	4.66	2.6	111039.0	20185224.0	132
2014-07-13	178.0	179.0	177.0	179.0	1.31	0.74	12877.0	2294612.5	65
2014-07-10	176.0	177.75	175.5	177.69	1.89	1.08	37396.0	6612564.5	84
2014-07-09	175.0	176.75	175.0	175.8	0.46	0.26	41641.0	7307931.0	66
2014-07-08	174.75	176.0	174.0	175.34	1.09	0.63	33206.0	5824753.0	57
2014-07-07	176.0	177.5	174.25	174.25	-1.75	-0.99	46310.0	8114605.25	70
2014-07-06	175.0	177.0	175.0	176.0	0.06	0.03	16787.0	2948229.25	51
2014-07-03	175.0	177.75	175.0	175.94	-0.12	-0.07	33782.0	5948125.0	77
2014-07-02	175.0	177.0	174.0	176.06	2.5	1.44	159579.0	28033871.25	194
2014-07-01	173.0	175.0	173.0	173.56	1.62	0.94	30021.0	5225469.25	68
2014-06-30	171.25	173.75	171.0	171.94	0.24	0.14	72871.0	12545247.25	126
2014-06-29	173.5	173.5	171.25	171.7	-2.72	-1.56	67821.0	11678954.5	154
2014-06-26	177.0	178.0	174.0	174.42	-0.36	-0.21	56870.0	9960903.5	150
2014-06-25	174.0	176.75	173.5	174.78	0.91	0.52	76262.0	13303935.0	194
2014-06-24	180.0	180.0	173.0	173.87	-7.13	-3.94	160954.0	28070522.5	331
2014-06-23	181.0	182.0	179.0	181.0	-0.74	-0.41	54887.0	9946258.75	89
2014-06-22	180.0	184.75	179.0	181.74	3.81	2.14	70808.0	12826345.25	238
2014-06-19	177.0	178.0	175.5	177.93	2.32	1.32	88021.0	15550180.0	213
2014-06-18	172.75	177.0	172.75	175.61	1.81	1.04	109930.0	19258881.5	172
2014-06-17	174.0	175.0	169.0	173.8	-2.1	-1.19	193863.0	33362732.5	249
2014-06-16	181.0	181.0	174.0	175.9	-5.35	-2.95	222203.0	39903290.0	195
2014-06-15	179.25	181.75	175.5	181.25	0.27	0.15	109932.0	19882261.0	125
2014-06-12	180.0	181.5	177.75	180.98	1.07	0.59	82572.0	14745400.5	90
2014-06-11	181.5	182.0	179.0	179.91	-2.15	-1.18	342080.0	61383693.75	215
2014-06-10	184.5	187.0	181.0	182.06	-2.34	-1.27	29130.0	5357286.25	183
2014-06-09	190.0	190.0	183.0	184.4	-0.63	-0.34	88036.0	16283712.25	280
2014-06-08	177.5	193.75	175.0	185.03	7.73	4.36	152618.0	28233099.25	623
2014-06-05	170.0	178.0	170.0	177.3	8.05	4.76	128395.0	22462596.25	324
2014-06-04	166.25	169.5	166.25	169.25	1.5	0.89	59265.0	9976418.75	108
2014-06-03	167.75	168.0	167.0	167.75	0.05	0.03	58490.0	9807333.25	83
2014-06-02	168.0	168.0	167.25	167.7	0.13	0.08	39222.0	6576138.25	70
2014-06-01	168.0	168.0	167.25	167.57	0.08	0.05	82806.0	13894748.25	121
2014-05-29	166.0	170.0	166.0	167.49	2.16	1.31	150020.0	25173517.75	241
2014-05-28	166.5	166.5	165.0	165.33	0.08	0.05	47554.0	7865568.25	55
2014-05-27	165.25	167.0	165.0	165.25	-0.32	-0.19	44190.0	7315967.75	66
2014-05-26	165.0	166.0	165.0	165.57	1.07	0.65	105861.0	17500182.0	128
2014-05-25	163.0	164.5	163.0	164.5	-0.02	-0.01	65388.0	10734094.0	58
2014-05-22	165.75	165.75	164.0	164.52	0.44	0.27	156523.0	25720497.75	103
2014-05-21	163.0	165.0	162.75	164.08	1.06	0.65	233771.0	38175625.5	164
2014-05-20	163.25	164.0	162.75	163.02	-0.72	-0.44	44911.0	7327405.5	100
2014-05-19	163.5	165.75	163.5	163.74	-1.76	-1.06	72300.0	11839636.0	117
2014-05-18	162.0	165.75	162.0	165.5	3.47	2.14	111264.0	18350306.75	152
2014-05-15	162.0	162.25	161.5	162.03	-0.26	-0.16	229320.0	37099835.75	125
2014-05-14	162.0	164.0	161.25	162.29	0.13	0.08	127370.0	20713030.5	199
2014-05-13	166.0	166.25	162.0	162.16	-2.59	-1.57	76319.0	12507878.0	148
2014-05-12	165.25	166.0	164.5	164.75	-1.73	-1.04	67986.0	11249945.75	108
2014-05-11	166.0	167.25	165.0	166.48	0.7	0.42	47504.0	7918636.75	88
2014-05-08	165.0	166.25	164.5	165.78	-0.22	-0.13	103685.0	17177112.25	139
2014-05-07	164.0	166.75	164.0	166.0	1.06	0.64	106758.0	17710713.75	226
2014-05-06	164.0	166.75	164.0	164.94	0.94	0.57	71992.0	11875866.25	136
2014-05-05	164.0	164.5	163.5	164.0	0.28	0.17	33045.0	5410631.5	91
2014-05-04	162.0	166.0	162.0	163.72	-1.11	-0.67	70876.0	11615286.0	169
2014-05-01	165.0	167.0	164.0	164.83	1.76	1.08	78345.0	12963219.0	161
2014-04-30	161.5	163.5	160.25	163.07	2.06	1.28	109586.0	17765550.75	205
2014-04-29	161.75	161.75	160.75	161.01	-0.24	-0.15	40650.0	6556747.75	106
2014-04-28	162.5	162.5	160.5	161.25	-1.19	-0.73	134601.0	21720414.5	216
2014-04-27	163.0	163.0	160.25	162.44	-1.6	-0.98	84539.0	13723075.0	159
2014-04-24	166.75	167.0	163.25	164.04	-3.44	-2.05	135361.0	22438432.75	220
2014-04-23	166.75	167.75	166.0	167.48	0.98	0.59	196803.0	32216356.0	177
2014-04-22	167.0	168.0	165.25	166.5	0.04	0.02	45281.0	7567669.5	82
2014-04-21	167.0	167.0	165.5	166.46	-0.23	-0.14	90379.0	15044987.75	133
2014-04-20	166.0	170.0	166.0	166.69	2.04	1.24	82877.0	13891524.0	196
2014-04-17	159.0	165.25	159.0	164.65	5.4	3.39	83952.0	13626437.0	189
2014-04-16	159.0	160.25	159.0	159.25	1.5	0.95	143451.0	22913567.0	192
2014-04-15	157.5	158.0	157.5	157.75	0.2	0.13	29761.0	4692472.75	97
2014-04-14	156.5	158.25	156.5	157.55	0.02	0.01	35437.0	5579005.0	87
2014-04-13	158.0	158.0	157.0	157.53	-1.22	-0.77	26087.0	4105780.75	80
2014-04-10	161.75	161.75	158.0	158.75	-3.0	-1.85	63338.0	10086924.25	117
2014-04-09	162.0	165.0	161.75	161.75	-0.25	-0.15	53364.0	8677554.0	97
2014-04-08	164.0	164.0	161.75	162.0	-2.0	-1.22	66371.0	10847918.5	94
2014-04-07	166.75	166.75	163.0	164.0	-1.0	-0.61	71517.0	11707973.75	102
2014-04-06	164.0	167.75	164.0	165.0	1.5	0.92	63980.0	10617150.0	159
2014-04-03	163.0	166.25	161.0	163.5	0.25	0.15	166843.0	26100422.5	214
2014-04-02	160.0	163.25	159.0	163.25	3.5	2.19	108743.0	17637772.5	224
2014-04-01	157.0	159.75	154.0	159.75	2.25	1.43	77868.0	12302308.75	142
2014-03-31	155.25	157.75	155.25	157.5	1.25	0.8	31057.0	4868186.5	113
2014-03-30	158.5	159.0	155.25	156.25	-1.5	-0.95	66257.0	10421465.0	148
2014-03-27	160.75	162.0	157.25	157.75	-3.25	-2.02	100239.0	15967724.75	191
2014-03-26	159.5	162.75	159.0	161.0	1.0	0.63	108157.0	17399119.0	195
2014-03-25	158.5	161.0	158.0	160.0	2.0	1.27	70958.0	11316354.25	186
2014-03-24	156.5	159.75	156.5	158.0	1.5	0.96	113742.0	17921954.5	156
2014-03-23	155.0	157.0	155.0	156.5	2.5	1.62	44290.0	6905249.5	139
2014-03-20	151.0	156.0	151.0	154.0	1.75	1.15	74171.0	11416195.75	221
2014-03-19	152.0	152.75	150.5	152.25	0.25	0.16	110751.0	16776451.0	183
2014-03-18	150.5	154.0	150.5	152.0	1.75	1.16	215043.0	32754481.0	285
2014-03-17	149.0	150.5	149.0	150.25	1.25	0.84	50092.0	7498938.75	103
2014-03-16	149.0	150.75	148.75	149.0	-1.5	-1.0	47507.0	7121718.0	102
2014-03-13	148.75	150.75	148.5	150.5	1.0	0.67	89549.0	13429304.0	148
2014-03-12	149.75	149.75	149.0	149.5	0.5	0.34	88667.0	13232940.0	150
2014-03-11	148.0	149.5	148.0	149.0	1.5	1.02	146040.0	21617039.0	118
2014-03-10	148.25	150.0	147.5	147.5	-0.5	-0.34	201990.0	30154355.0	201
2014-03-09	148.0	150.5	147.75	148.0	1.0	0.68	123790.0	18400655.75	215
2014-03-06	147.0	148.0	147.0	147.0	0.0	0.0	81069.0	11961029.5	170
2014-03-05	147.25	147.75	145.0	147.0	-0.75	-0.51	71360.0	10448926.25	204
2014-03-04	144.75	148.0	144.75	147.75	4.25	2.96	107769.0	15822881.0	285
2014-03-03	148.25	149.0	142.0	143.5	-5.75	-3.85	235432.0	34051945.75	481
2014-03-02	149.5	150.75	149.25	149.25	-0.25	-0.17	77368.0	11606183.75	181
2014-02-27	147.75	149.75	147.0	149.5	2.5	1.7	117308.0	17512871.5	192
2014-02-26	146.25	147.75	146.0	147.0	1.25	0.86	128090.0	18884017.75	138
2014-02-25	146.75	148.5	145.75	145.75	-1.5	-1.02	167748.0	24541072.0	239
2014-02-24	147.75	148.5	146.75	147.25	-0.5	-0.34	45345.0	6676678.75	126
2014-02-23	146.75	148.0	146.75	147.75	1.25	0.85	41099.0	6061840.25	86
2014-02-20	148.0	148.0	146.25	146.5	-1.25	-0.85	76424.0	11230495.75	144
2014-02-19	149.0	149.0	147.5	147.75	-0.25	-0.17	99488.0	14724201.5	139
2014-02-18	150.25	150.25	147.0	148.0	-0.5	-0.34	109543.0	16244393.25	161
2014-02-17	151.0	151.0	148.0	148.5	-1.75	-1.16	49153.0	7318509.0	129
2014-02-16	152.0	152.0	150.0	150.25	-0.75	-0.5	30739.0	4647363.25	79
2014-02-13	152.0	152.0	151.0	151.0	-1.0	-0.66	38283.0	5787996.75	86
2014-02-12	151.0	152.75	150.0	152.0	1.75	1.16	238926.0	35915215.5	231
2014-02-11	148.0	150.25	148.0	150.25	1.75	1.18	88465.0	13261723.5	120
2014-02-10	149.5	150.0	148.5	148.5	-1.5	-1.0	47612.0	7121503.5	102
2014-02-09	148.25	152.5	148.25	150.0	3.25	2.21	223846.0	33757519.5	325
2014-02-06	145.0	147.0	144.0	146.75	2.25	1.56	76542.0	11136607.0	204
2014-02-05	145.0	145.75	144.0	144.5	-0.5	-0.34	67179.0	9740365.25	119
2014-02-04	147.5	147.75	143.0	145.0	-2.75	-1.86	152580.0	22120134.5	272
2014-02-03	150.25	150.25	146.75	147.75	-1.75	-1.17	66300.0	9898226.0	126
2014-02-02	151.0	151.0	149.5	149.5	-1.25	-0.83	108265.0	16249093.75	144
2014-01-30	150.0	151.5	150.0	150.75	0.5	0.33	58125.0	8763609.75	100
2014-01-29	149.0	153.0	149.0	150.25	1.5	1.01	129376.0	19540083.5	230
2014-01-28	152.75	152.75	148.75	148.75	-2.75	-1.82	82305.0	12490667.75	150
2014-01-27	152.5	154.25	151.0	151.5	-2.75	-1.78	47729.0	7281034.0	112
2014-01-26	154.5	154.5	152.0	154.25	-0.75	-0.48	41327.0	6366419.0	91
2014-01-23	154.75	155.0	154.75	155.0	0.0	0.0	43633.0	6761191.75	120
2014-01-22	156.0	156.0	154.75	155.0	-0.5	-0.32	68875.0	10689029.75	108
2014-01-21	152.25	156.75	152.0	155.5	-0.75	-0.48	45437.0	6996530.0	210
2014-01-20	157.25	160.0	155.75	156.25	-3.25	-2.04	124545.0	19597863.25	388
2014-01-19	151.0	159.5	151.0	159.5	7.5	4.93	162591.0	25308422.75	289
2014-01-16	149.0	153.0	149.0	152.0	4.0	2.7	43866.0	6665483.25	129
2014-01-15	147.5	152.5	147.5	148.0	-0.25	-0.17	144034.0	21663706.75	228
2014-01-14	148.5	149.25	148.0	148.25	-1.25	-0.84	58011.0	8632730.25	109
2014-01-13	147.0	150.0	147.0	149.5	2.0	1.36	109085.0	16211674.75	153
2014-01-12	145.0	147.75	145.0	147.5	2.75	1.9	55039.0	8079973.75	143
2014-01-09	145.0	145.0	144.5	144.75	0.25	0.17	93336.0	13514816.25	124
2014-01-08	142.5	145.0	141.25	144.5	3.5	2.48	87727.0	12510643.75	179
2014-01-07	140.0	141.5	139.25	141.0	1.0	0.71	47419.0	6642011.25	104
2014-01-06	140.0	141.5	140.0	140.0	-2.5	-1.75	78444.0	11031766.5	138
2014-01-05	141.0	143.25	140.0	142.5	2.25	1.6	106056.0	15108511.25	279
2014-01-02	141.0	141.0	139.25	140.25	-0.75	-0.53	32604.0	4571395.25	96
2014-01-01	141.5	143.25	141.0	141.0	-0.5	-0.35	43210.0	6127432.5	119
2013-12-31	140.25	141.5	139.75	141.5	1.75	1.25	69874.0	9827543.0	94
2013-12-30	138.75	141.0	138.75	139.75	0.25	0.18	56352.0	7870248.0	121
2013-12-29	140.25	140.5	138.75	139.5	-1.0	-0.71	57073.0	7996699.0	101
2013-12-26	141.5	141.5	139.25	140.5	-1.5	-1.06	59193.0	8295086.25	155
2013-12-25	143.0	143.0	141.5	142.0	-1.0	-0.7	18517.0	2638677.5	73
2013-12-24	146.25	146.25	142.0	143.0	-1.75	-1.21	16101.0	2320968.75	94
2013-12-23	143.0	145.5	143.0	144.75	0.75	0.52	78190.0	11315525.25	202
2013-12-22	148.5	148.5	143.5	144.0	-2.75	-1.87	121778.0	17623864.5	268
2013-12-19	151.0	151.0	146.25	146.75	-2.0	-1.34	158266.0	23410036.0	251
2013-12-18	145.75	153.0	145.25	148.75	2.25	1.54	272843.0	40625291.0	335
2013-12-17	142.75	147.0	142.75	146.5	2.5	1.74	115544.0	16793574.75	249
2013-12-16	140.5	144.5	140.5	144.0	2.5	1.77	62432.0	8947331.0	203
2013-12-15	141.75	142.0	141.0	141.5	-0.25	-0.18	55049.0	7828940.25	106
2013-12-12	142.25	143.0	140.75	141.75	-1.25	-0.87	46406.0	6567009.0	133
2013-12-11	139.0	144.5	139.0	143.0	4.0	2.88	125310.0	17804346.75	302
2013-12-10	139.75	139.75	138.75	139.0	-0.25	-0.18	29731.0	4135967.25	77
2013-12-09	136.0	139.25	136.0	139.25	3.25	2.39	134232.0	18504474.25	433
2013-12-08	135.5	137.0	135.5	136.0	1.0	0.74	40134.0	5487407.25	114
2013-12-05	135.25	136.5	135.0	135.0	0.0	0.0	6943.0	942710.0	43
2013-12-04	135.25	136.5	135.0	135.0	-1.5	-1.1	40101.0	5421243.75	61
2013-12-03	137.0	137.75	135.0	136.5	0.5	0.37	241611.0	33065841.25	177
2013-12-02	135.0	137.75	134.5	136.0	2.0	1.49	131457.0	17902537.75	187
2013-12-01	135.5	135.75	134.0	134.0	-1.0	-0.74	35598.0	4806598.75	103
2013-11-28	137.0	137.25	135.0	135.0	-1.0	-0.74	137043.0	18751051.75	132
2013-11-27	135.5	137.5	135.5	136.0	0.0	0.0	113910.0	15597164.0	123
2013-11-26	136.0	136.0	135.5	136.0	-0.75	-0.55	91895.0	12473411.5	127
2013-11-25	138.0	138.0	136.0	136.75	-1.25	-0.91	108135.0	14767508.25	268
2013-11-24	140.0	141.0	136.0	138.0	-1.75	-1.25	138697.0	19117889.25	312
2013-11-21	138.0	143.0	138.0	139.75	2.0	1.45	296905.0	41582050.5	530
2013-11-20	136.0	138.75	135.25	137.75	2.25	1.66	325418.0	44130410.5	299
2013-11-19	138.0	138.0	133.5	135.5	-2.75	-1.99	119725.0	16206234.25	366
2013-11-18	131.0	139.0	131.0	138.25	7.0	5.33	397125.0	53704115.75	690
2013-11-17	129.5	131.25	128.0	131.25	2.5	1.94	79192.0	10304410.0	143
2013-11-14	128.25	129.75	128.25	128.75	0.5	0.39	79446.0	10249086.0	148
2013-11-13	126.0	129.0	126.0	128.25	2.25	1.79	72214.0	9237059.25	153
2013-11-12	125.5	127.5	124.5	126.0	-0.75	-0.59	179621.0	22582102.25	171
2013-11-11	126.75	126.75	125.75	126.75	-0.25	-0.2	127253.0	16053709.75	124
2013-11-10	129.75	129.75	127.0	127.0	-2.75	-2.12	37357.0	4773541.0	123
2013-11-07	129.25	129.75	129.0	129.75	0.5	0.39	36855.0	4766990.25	85
2013-11-06	129.0	129.25	128.75	129.25	0.25	0.19	89865.0	11593392.25	79
2013-11-05	129.75	129.75	128.5	129.0	0.0	0.0	33830.0	4365894.25	78
2013-11-04	126.5	129.25	126.5	129.0	2.5	1.98	108897.0	13971114.0	167
2013-11-03	128.0	130.0	126.5	126.5	-3.25	-2.5	63809.0	8222655.0	188
2013-10-31	126.0	131.5	125.0	129.75	3.75	2.98	222614.0	28667700.25	460
2013-10-30	121.25	128.0	120.75	126.0	5.5	4.56	241480.0	30184939.75	491
2013-10-29	122.5	123.0	120.25	120.5	-2.0	-1.63	79887.0	9661021.5	165
2013-10-28	122.25	124.5	122.25	122.5	-4.25	-3.35	116472.0	14331723.5	229
2013-10-27	126.5	127.25	126.0	126.75	0.75	0.6	47733.0	6048922.75	91
2013-10-24	125.25	127.0	125.0	126.0	1.0	0.8	71367.0	8996364.75	148
2013-10-23	125.5	126.0	125.0	125.0	-0.5	-0.4	52337.0	6565233.25	113
2013-10-22	126.5	126.5	125.25	125.5	-1.25	-0.99	98312.0	12357165.0	185
2013-10-21	127.5	127.5	126.0	126.75	-0.75	-0.59	46242.0	5859968.0	116
2013-10-20	126.25	128.5	125.0	127.5	2.75	2.2	68601.0	8719378.5	179
2013-10-10	124.5	125.75	123.5	124.75	-0.25	-0.2	47065.0	5870158.75	145
2013-10-09	124.0	125.5	123.5	125.0	-0.25	-0.2	39286.0	4903660.5	94
2013-10-08	125.25	125.5	124.0	125.25	-1.75	-1.38	73376.0	9154168.0	137
2013-10-07	130.0	130.0	124.5	127.0	-3.0	-2.31	99129.0	12618610.0	217
2013-10-06	132.5	132.5	129.0	130.0	-1.0	-0.76	51983.0	6763371.25	153
2013-10-03	132.0	133.0	131.0	131.0	-1.0	-0.76	50254.0	6627002.5	141
2013-10-02	131.0	135.0	130.0	132.0	2.25	1.73	208497.0	27553313.75	431
2013-10-01	129.25	130.5	129.0	129.75	0.25	0.19	168719.0	21875970.25	285
2013-09-30	128.25	130.0	128.25	129.5	0.5	0.39	45458.0	5870400.5	111
2013-09-29	130.75	130.75	129.0	129.0	-2.25	-1.71	78874.0	10239488.5	176
2013-09-26	131.5	133.0	130.0	131.25	-0.75	-0.57	39505.0	5182002.0	91
2013-09-25	133.25	133.5	131.75	132.0	-1.0	-0.75	67513.0	8950926.0	126
2013-09-24	132.75	133.0	132.5	133.0	0.25	0.19	21903.0	2907080.5	72
2013-09-19	133.5	134.25	132.75	132.75	-0.75	-0.56	23662.0	3149612.5	86
2013-09-18	134.0	134.25	133.0	133.5	-0.5	-0.37	12932.0	1731127.5	67
2013-09-17	133.75	134.0	132.0	134.0	0.5	0.37	84783.0	11290344.25	155
2013-09-16	131.75	133.5	131.0	133.5	1.75	1.33	109237.0	14458210.0	192
2013-09-15	130.0	132.25	130.0	131.75	2.5	1.93	177862.0	23326062.5	319
2013-09-12	131.0	132.0	128.0	129.25	0.0	0.0	53023.0	6880177.5	154
2013-09-11	130.25	130.5	128.5	129.25	-2.5	-1.9	89772.0	11646827.25	184
2013-09-10	130.0	131.75	126.0	131.75	8.25	6.68	196779.0	25148335.0	339
2013-09-09	124.0	124.0	122.0	123.5	-1.5	-1.2	114683.0	14068874.75	157
2013-09-08	124.75	126.5	124.75	125.0	1.5	1.21	82288.0	10340075.5	161
2013-09-05	124.5	126.0	123.5	123.5	-0.75	-0.6	84097.0	10445674.25	190
2013-09-04	130.0	130.0	123.0	124.25	-7.25	-5.51	215354.0	26906976.75	519
2013-09-03	128.75	133.0	128.25	131.5	1.25	0.96	315845.0	41334038.75	350
2013-09-02	127.75	130.5	127.5	130.25	2.25	1.76	217095.0	27903702.0	199
2013-09-01	128.0	128.5	127.5	128.0	1.25	0.99	157965.0	20222278.5	196
2013-08-29	128.5	129.0	126.0	126.75	-0.5	-0.39	95457.0	12242095.5	161
2013-08-28	121.25	128.5	121.25	127.25	1.75	1.39	153693.0	19389909.25	225
2013-08-27	128.5	130.0	123.0	125.5	-4.0	-3.09	181220.0	23014798.5	325
2013-08-26	128.5	129.5	128.25	129.5	0.5	0.39	78723.0	10167189.25	155
2013-08-25	128.5	129.75	128.25	129.0	0.5	0.39	135381.0	17443516.25	158
2013-08-22	130.0	130.0	128.25	128.5	-2.0	-1.53	99509.0	12836725.0	173
2013-08-21	128.5	130.5	128.25	130.5	2.5	1.95	213082.0	27695812.5	246
2013-08-20	128.75	131.0	127.25	128.0	0.0	0.0	207129.0	26583554.0	307
2013-08-19	132.0	132.0	127.75	128.0	-2.75	-2.1	369929.0	47558942.75	533
2013-08-18	128.0	134.75	128.0	130.75	2.25	1.75	228472.0	29978796.0	454
2013-08-15	129.0	129.0	128.0	128.5	-0.5	-0.39	167374.0	21514758.0	144
2013-08-14	131.0	131.75	128.5	129.0	-1.5	-1.15	169668.0	22077807.0	143
2013-08-13	131.75	134.0	130.0	130.5	-1.25	-0.95	42536.0	5577374.0	151
2013-08-05	128.25	132.0	128.0	131.75	3.5	2.73	341350.0	44207356.25	320
2013-08-04	127.0	129.0	126.0	128.25	1.25	0.98	77811.0	9939161.25	196
2013-08-01	126.0	128.0	124.5	127.0	1.0	0.79	100250.0	12691128.25	231
2013-07-31	122.5	127.75	122.5	126.0	3.0	2.44	302061.0	38046636.75	351
2013-07-30	124.0	124.25	122.0	123.0	0.0	0.0	123951.0	15234583.75	195
2013-07-29	122.0	129.0	122.0	123.0	-0.25	-0.2	243038.0	30365514.5	474
2013-07-28	124.5	124.5	122.0	123.25	-0.75	-0.6	55287.0	6807556.25	110
2013-07-25	127.5	128.5	123.5	124.0	-3.0	-2.36	100272.0	12557377.75	219
2013-07-24	131.0	131.0	127.0	127.0	-3.0	-2.31	51072.0	6543358.25	164
2013-07-23	130.75	131.75	128.0	130.0	-1.25	-0.95	99748.0	12942407.75	180
2013-07-22	130.5	133.25	130.25	131.25	0.25	0.19	134206.0	17694502.25	265
2013-07-21	126.0	131.25	125.5	131.0	3.75	2.95	300175.0	38718665.5	331
2013-07-18	125.25	127.25	124.0	127.25	0.5	0.39	84862.0	10701213.75	257
2013-07-17	123.0	128.75	123.0	126.75	3.75	3.05	222475.0	28061336.75	526
2013-07-16	123.0	124.5	122.25	123.0	1.0	0.82	158661.0	19627972.0	179
2013-07-15	121.0	122.5	121.0	122.0	1.0	0.83	29847.0	3631046.75	110
2013-07-14	119.25	121.5	119.25	121.0	1.75	1.47	63153.0	7575926.75	125
2013-07-11	120.0	120.0	118.5	119.25	1.25	1.06	12831.0	1534850.5	73
2013-07-10	119.5	120.0	118.0	118.0	-1.5	-1.26	30128.0	3593468.25	58
2013-07-09	119.75	120.5	119.5	119.5	-0.25	-0.21	13030.0	1559496.0	97
2013-07-08	121.0	121.0	119.75	119.75	-1.75	-1.44	37007.0	4441750.75	134
2013-07-07	122.25	123.25	121.0	121.5	-0.5	-0.41	83950.0	10206580.75	177
2013-07-04	122.5	123.0	122.0	122.0	0.0	0.0	33548.0	4107555.5	118
2013-07-03	122.25	125.0	122.0	122.0	0.0	0.0	106852.0	13199846.5	212
2013-07-02	119.0	125.0	119.0	122.0	3.0	2.52	257247.0	31178115.5	482
2013-07-01	118.0	120.0	116.5	119.0	2.25	1.93	98487.0	11617412.5	221
2013-06-30	119.5	120.0	116.25	116.75	-3.25	-2.71	106544.0	12708861.5	160
2013-06-26	117.75	120.25	117.75	120.0	1.0	0.84	30307.0	3606997.75	114
2013-06-25	119.25	120.0	118.75	119.0	0.0	0.0	22560.0	2689499.5	87
2013-06-24	120.0	120.0	119.0	119.0	-1.5	-1.24	57391.0	6865780.25	94
2013-06-23	121.25	121.25	120.0	120.5	0.0	0.0	104580.0	12593308.25	147
2013-06-22	121.0	121.0	120.0	120.5	-1.5	-1.23	52558.0	6334539.5	191
2013-06-19	122.0	123.0	120.5	122.0	-0.25	-0.2	45818.0	5576060.75	177
2013-06-18	121.0	123.75	120.0	122.25	2.75	2.3	81550.0	9921105.5	299
2013-06-17	117.0	121.5	116.75	119.5	2.25	1.92	110251.0	13154808.25	340
2013-06-16	113.75	117.5	113.0	117.25	1.75	1.52	124715.0	14456629.0	186
2013-06-15	117.25	118.0	112.5	115.5	-3.0	-2.53	159950.0	18500458.25	331
2013-06-12	116.5	120.25	116.5	118.5	1.25	1.07	97189.0	11498838.5	286
2013-06-11	116.0	118.0	115.5	117.25	1.0	0.86	93983.0	10978902.25	147
2013-06-10	118.0	118.0	116.0	116.25	-2.5	-2.11	69847.0	8138223.0	172
2013-06-09	118.0	119.75	118.0	118.75	0.75	0.64	48534.0	5763780.75	146
2013-06-08	117.25	121.0	116.0	118.0	1.25	1.07	167923.0	19927198.75	321
2013-06-05	115.0	117.0	114.25	116.75	0.75	0.65	292620.0	33769546.5	202
2013-06-04	115.0	118.0	114.75	116.0	0.0	0.0	141528.0	16538216.0	193
2013-06-03	113.0	116.75	112.75	116.0	2.0	1.75	164777.0	18926889.5	318
2013-06-02	116.5	117.0	113.0	114.0	-2.5	-2.15	118040.0	13580147.0	341
2013-06-01	113.75	118.5	113.75	116.5	1.5	1.3	55591.0	6452659.25	285
2013-05-29	116.5	117.5	114.25	115.0	-2.5	-2.13	130213.0	15110355.0	365
2013-05-28	117.0	122.0	116.0	117.5	2.25	1.95	193586.0	22882494.0	671
2013-05-27	111.5	117.0	111.5	115.25	3.75	3.36	162477.0	18786762.25	480
2013-05-26	111.0	111.75	110.75	111.5	-0.5	-0.45	119333.0	13256025.75	213
2013-05-25	108.0	113.5	107.0	112.0	2.0	1.82	140476.0	15555009.0	347
2013-05-22	109.75	112.0	107.75	110.0	0.25	0.23	74323.0	8144801.5	371
2013-05-21	106.0	111.0	106.0	109.75	3.75	3.54	113135.0	12412068.0	306
2013-05-20	107.0	107.5	106.0	106.0	-1.0	-0.93	53037.0	5647279.5	99
2013-05-19	106.25	107.5	105.0	107.0	1.0	0.94	71074.0	7586932.5	172
2013-05-18	104.0	106.25	104.0	106.0	2.0	1.92	102170.0	10809199.25	219
2013-05-15	101.75	104.25	101.75	104.0	2.0	1.96	43161.0	4469279.25	156
2013-05-14	102.5	102.75	102.0	102.0	-1.0	-0.97	63366.0	6468503.5	113
2013-05-13	102.0	105.5	101.0	103.0	0.0	0.0	67532.0	6944777.25	180
2013-05-12	104.0	104.0	102.5	103.0	-1.0	-0.96	32232.0	3340153.75	96
2013-05-11	103.75	104.5	103.75	104.0	1.0	0.97	45602.0	4750821.25	140
2013-05-08	101.75	105.5	101.75	103.0	2.5	2.49	115933.0	11954155.0	270
2013-05-07	99.75	100.5	99.0	100.5	0.25	0.25	46241.0	4617960.75	144
2013-05-06	102.0	104.0	100.25	100.25	-1.75	-1.72	146842.0	14959542.25	237
2013-05-05	103.0	103.0	100.0	102.0	-1.0	-0.97	104055.0	10622874.0	139
2013-05-04	104.0	104.0	102.25	103.0	-1.5	-1.44	28573.0	2946820.5	137
2013-05-01	105.5	105.5	104.5	104.5	-1.0	-0.95	73150.0	7710443.0	123
2013-04-30	104.0	106.5	104.0	105.5	1.0	0.96	89444.0	9431826.0	255
2013-04-29	106.0	106.0	104.5	104.5	-0.5	-0.48	25113.0	2640499.25	137
2013-04-28	107.5	107.5	104.75	105.0	-1.75	-1.64	44000.0	4645019.5	161
2013-04-27	105.25	108.5	105.25	106.75	2.75	2.64	110330.0	11855263.25	308
2013-04-24	103.0	106.5	103.0	104.0	1.0	0.97	210922.0	22084969.5	442
2013-04-23	101.75	103.0	101.0	103.0	1.0	0.98	64372.0	6553783.25	172
2013-04-22	101.0	104.0	101.0	102.0	0.5	0.49	164479.0	16874722.0	378
2013-04-21	99.25	103.0	96.25	101.5	3.5	3.57	309379.0	30767627.25	541
2013-04-20	95.0	98.0	94.75	98.0	3.0	3.16	408929.0	39266809.0	406
2013-04-17	96.0	96.0	94.0	95.0	-0.75	-0.78	145957.0	13860038.75	158
2013-04-16	96.0	96.75	95.0	95.75	-0.25	-0.26	23344.0	2249509.5	86
2013-04-15	96.0	96.0	96.0	96.0	-1.25	-1.29	47358.0	4546136.75	86
2013-04-14	97.25	97.25	96.75	97.25	-0.5	-0.51	53234.0	5163656.75	67
2013-04-13	96.5	97.75	96.25	97.75	1.0	1.03	40644.0	3930906.0	118
2013-04-10	95.5	97.25	95.5	96.75	0.75	0.78	42498.0	4103300.75	135
2013-04-09	97.0	97.0	95.0	96.0	-1.0	-1.03	58863.0	5655508.0	148
2013-04-08	95.75	97.0	95.75	97.0	1.0	1.04	44189.0	4255960.75	161
2013-04-07	94.5	97.5	94.5	96.0	1.0	1.05	120176.0	11609634.75	218
2013-04-06	92.5	95.0	92.0	95.0	1.25	1.33	74929.0	6987582.0	109
2013-04-03	92.25	96.0	92.25	93.75	1.75	1.9	89142.0	8328654.25	269
2013-04-02	91.0	92.5	91.0	92.0	0.0	0.0	33656.0	3096705.75	97
2013-04-01	90.0	92.0	89.5	92.0	1.5	1.66	22527.0	2044700.75	114
2013-03-31	91.0	91.5	90.5	90.5	-1.0	-1.09	19599.0	1785298.0	93
2013-03-30	92.5	93.0	91.25	91.5	-1.25	-1.35	24921.0	2285691.5	157
2013-03-27	93.5	93.75	92.5	92.75	-1.0	-1.07	23822.0	2215513.25	102
2013-03-26	93.75	96.0	92.5	93.75	0.0	0.0	67975.0	6407666.5	277
2013-03-25	92.0	94.75	91.75	93.75	1.75	1.9	96727.0	8991288.25	291
2013-03-24	93.0	93.0	90.25	92.0	-0.5	-0.54	130228.0	11863338.5	251
2013-03-23	93.0	93.0	91.0	92.5	1.25	1.37	72391.0	6658772.0	136
2013-03-20	90.0	92.0	89.0	91.25	2.25	2.53	169978.0	15276582.75	215
2013-03-19	89.5	89.5	88.5	89.0	-0.5	-0.56	96107.0	8553773.5	105
2013-03-18	90.0	90.0	89.0	89.5	-0.5	-0.56	18114.0	1619394.75	87
2013-03-17	90.0	90.0	89.0	90.0	0.5	0.56	71531.0	6422945.75	127
2013-03-16	91.5	91.5	89.0	89.5	-0.5	-0.56	266605.0	23991218.25	237
2013-03-13	89.0	92.5	89.0	90.0	1.0	1.12	190239.0	17270801.5	297
2013-03-12	90.75	91.0	89.0	89.0	-2.0	-2.2	56864.0	5108003.75	195
2013-03-11	92.5	93.5	89.0	91.0	0.0	0.0	148032.0	13334877.25	295
2013-03-10	85.75	92.0	85.0	91.0	5.5	6.43	320499.0	28568594.0	495
2013-03-09	84.0	86.0	84.0	85.5	1.5	1.79	27168.0	2315037.75	114
2013-03-06	83.0	84.0	82.75	84.0	0.75	0.9	27679.0	2310780.25	78
2013-03-05	83.0	83.25	82.75	83.25	-0.5	-0.6	24067.0	1995712.25	81
2013-03-04	83.5	84.0	83.5	83.75	0.25	0.3	14664.0	1227679.75	81
2013-03-03	84.0	84.0	83.5	83.5	-0.5	-0.6	21801.0	1827133.5	77
2013-03-02	84.0	84.0	83.25	84.0	0.25	0.3	19912.0	1671015.0	87
2013-02-27	83.25	84.75	83.25	83.75	0.5	0.6	65184.0	5460115.5	89
2013-02-26	84.0	84.0	82.75	83.25	-1.5	-1.77	36887.0	3071291.5	87
2013-02-25	84.5	84.75	84.5	84.75	-0.25	-0.29	16996.0	1439598.75	58
2013-02-24	85.5	85.5	84.5	85.0	0.0	0.0	36161.0	3073243.75	82
2013-02-23	84.75	85.0	84.0	85.0	1.0	1.19	19561.0	1654655.25	85
2013-02-20	84.75	84.75	83.5	84.0	0.75	0.9	44888.0	3769457.0	112
2013-02-19	86.0	86.0	83.0	83.25	-2.5	-2.92	41613.0	3511646.25	129
2013-02-18	85.5	85.75	85.5	85.75	-0.25	-0.29	22135.0	1896943.75	77
2013-02-17	86.25	86.25	85.0	86.0	0.0	0.0	99777.0	8577612.25	170
2013-02-16	86.75	87.0	85.75	86.0	-1.0	-1.15	69832.0	6010189.75	111
2013-02-13	86.25	88.0	85.5	87.0	0.5	0.58	40209.0	3479195.0	130
2013-02-12	86.0	86.5	86.0	86.5	0.75	0.87	44462.0	3836995.25	117
2013-02-11	87.0	87.0	85.75	85.75	-0.5	-0.58	75643.0	6161404.5	123
2013-02-10	85.0	87.75	85.0	86.25	0.75	0.88	95578.0	8269326.0	196
2013-02-09	84.0	87.5	84.0	85.5	1.5	1.79	77756.0	6704444.25	259
2013-02-06	83.5	85.0	83.5	84.0	0.75	0.9	102791.0	8667776.0	200
2013-02-05	83.0	83.25	82.75	83.25	-1.0	-1.19	29199.0	2426212.25	162
2013-02-04	82.0	84.25	82.0	84.25	2.0	2.43	66275.0	5143523.25	146
2013-02-03	82.5	83.5	81.5	82.25	-0.5	-0.6	119457.0	9872038.0	162
2013-02-02	82.0	84.5	82.0	82.75	1.5	1.85	217066.0	18058672.25	313
2013-01-30	80.0	81.5	80.0	81.25	1.75	2.2	35779.0	2891400.0	175
2013-01-29	79.5	80.25	78.75	79.5	0.25	0.32	40586.0	3233144.25	126
2013-01-28	79.25	79.75	78.5	79.25	-0.5	-0.63	55232.0	4368017.25	138
2013-01-27	78.75	81.25	78.0	79.75	1.0	1.27	116376.0	9208435.25	292
2013-01-26	79.5	80.0	77.75	78.75	-1.25	-1.56	31720.0	2503217.75	153
2013-01-23	79.5	80.5	79.5	80.0	1.25	1.59	71635.0	5733006.5	156
2013-01-22	77.5	79.0	77.5	78.75	0.75	0.96	63485.0	4965670.5	97
2013-01-21	78.25	78.5	78.0	78.0	-0.75	-0.95	82269.0	6426062.0	122
2013-01-20	79.0	79.25	78.0	78.75	-1.75	-2.17	86304.0	6780216.75	166
2013-01-19	79.0	80.5	79.0	80.5	1.0	1.26	64131.0	5091529.75	84
2013-01-16	77.5	80.5	77.5	79.5	1.0	1.27	36473.0	2893227.5	120
2013-01-15	79.5	79.5	78.25	78.5	-0.75	-0.95	20643.0	1628100.0	109
2013-01-14	78.75	79.5	78.25	79.25	-0.25	-0.31	143863.0	11300446.5	188
2013-01-13	78.75	80.5	78.0	79.5	-0.25	-0.31	37614.0	2972281.0	178
2013-01-12	79.75	80.25	79.0	79.75	-0.25	-0.31	99286.0	7933435.75	223
2013-01-09	80.0	80.25	78.75	80.0	1.25	1.59	150096.0	11960166.5	277
2013-01-08	81.0	81.25	78.75	78.75	-2.25	-2.78	61237.0	4895046.75	223
2013-01-07	81.0	81.25	80.75	81.0	0.0	0.0	81981.0	6638738.75	132
2013-01-06	80.0	81.5	79.75	81.0	1.25	1.57	68742.0	5556727.5	238
2013-01-05	79.5	79.75	78.5	79.75	0.5	0.63	45012.0	3574787.5	161
2013-01-02	77.5	79.25	77.25	79.25	1.25	1.6	91479.0	7120604.5	144
2013-01-01	79.0	80.25	77.0	78.0	0.0	0.0	107839.0	8498082.75	196
2012-12-31	76.75	78.75	75.75	78.0	1.25	1.63	79397.0	6184460.75	200
2012-12-30	75.75	77.0	75.0	76.75	0.75	0.99	68053.0	5137196.75	135
2012-12-29	76.0	76.0	75.75	76.0	-0.25	-0.33	60143.0	4568595.75	122
2012-12-26	77.75	77.75	75.75	76.25	-1.5	-1.93	90263.0	6911069.5	165
2012-12-25	78.25	78.5	77.5	77.75	-0.25	-0.32	36369.0	2835222.5	78
2012-12-24	78.0	78.5	77.5	78.0	-0.5	-0.64	159299.0	12440454.5	131
2012-12-23	79.25	79.25	78.5	78.5	-1.0	-1.26	23082.0	1824762.5	127
2012-12-22	78.5	81.0	78.5	79.5	0.0	0.0	49891.0	3983043.75	144
2012-12-19	79.5	80.25	79.0	79.5	-0.5	-0.62	45200.0	3607010.5	145
2012-12-18	79.0	80.0	79.0	80.0	1.0	1.27	79245.0	6317930.0	236
2012-12-17	78.5	79.5	78.5	79.0	0.5	0.64	122913.0	9317113.5	181
2012-12-16	78.25	78.75	78.25	78.5	0.25	0.32	37501.0	2944935.0	99
2012-12-15	77.75	78.75	77.75	78.25	0.75	0.97	103769.0	8117291.5	145
2012-12-12	77.0	77.5	75.0	77.5	1.0	1.31	79531.0	6129824.0	150
2012-12-11	76.75	77.25	76.5	76.5	-0.5	-0.65	41419.0	3184977.25	90
2012-12-10	77.25	77.25	77.0	77.0	-0.25	-0.32	41803.0	3228337.0	86
2012-12-09	77.5	77.75	77.25	77.25	-0.5	-0.64	28788.0	2230326.0	89
2012-12-08	76.75	77.75	76.25	77.75	0.75	0.97	41700.0	3202426.75	123
2012-12-05	77.0	77.5	76.75	77.0	0.25	0.33	74960.0	5784738.0	149
2012-12-04	76.75	77.0	76.25	76.75	-0.25	-0.32	34621.0	2652981.25	90
2012-12-03	76.0	77.0	76.0	77.0	0.0	0.0	20649.0	1581581.25	76
2012-12-02	75.75	77.0	75.75	77.0	1.25	1.65	72153.0	5480342.25	118
2012-12-01	74.0	76.0	74.0	75.75	1.75	2.36	17092.0	1283235.25	134
2012-11-28	73.25	74.0	73.25	74.0	1.0	1.37	19586.0	1444813.0	100
2012-11-27	73.0	74.0	73.0	73.0	0.0	0.0	44427.0	3271719.0	120
2012-11-26	73.0	73.0	70.5	73.0	0.25	0.34	76337.0	5483802.75	187
2012-11-25	75.0	75.0	72.75	72.75	-2.75	-3.64	98333.0	7252128.75	146
2012-11-24	75.5	75.75	75.0	75.5	0.75	1.0	14906.0	1124844.0	128
2012-11-21	74.75	74.75	74.5	74.75	0.25	0.34	46134.0	3438065.25	130
2012-11-20	76.0	76.5	74.5	74.5	-1.5	-1.97	40535.0	3071488.75	127
2012-11-19	75.5	76.0	74.0	76.0	0.0	0.0	150002.0	11250680.5	199
2012-11-18	75.75	76.5	75.75	76.0	0.0	0.0	25139.0	1909738.25	85
2012-11-17	75.0	76.0	75.0	76.0	0.0	0.0	29945.0	2261107.25	104
2012-11-14	77.25	77.25	75.75	76.0	-1.25	-1.62	103834.0	7900817.5	174
2012-11-13	76.0	77.25	76.0	77.25	0.75	0.98	78253.0	6017036.75	115
2012-11-12	76.75	77.0	76.0	76.5	-0.25	-0.33	20318.0	1555724.5	134
2012-11-11	78.0	78.0	76.75	76.75	-1.75	-2.23	74204.0	5757312.0	156
2012-11-10	78.5	79.0	77.0	78.5	-1.25	-1.57	65344.0	5099142.25	170
2012-11-07	79.0	79.75	79.0	79.75	0.75	0.95	101048.0	8034673.75	221
2012-11-06	79.25	79.25	78.75	79.0	0.0	0.0	174848.0	13814224.5	185
2012-11-05	77.5	79.0	77.5	79.0	1.5	1.94	75930.0	5927298.0	234
2012-11-04	77.0	77.5	77.0	77.5	0.5	0.65	41827.0	3230198.0	248
2012-11-03	79.5	79.5	77.0	77.0	-3.0	-3.75	148786.0	11581516.5	515
2012-10-24	76.5	80.0	76.0	80.0	4.0	5.26	110247.0	8612232.5	284
2012-10-23	77.0	77.0	76.0	76.0	-1.0	-1.3	191373.0	14580192.0	172
2012-10-22	76.0	77.5	75.75	77.0	1.0	1.32	84962.0	6503105.0	154
2012-10-21	78.5	78.5	76.0	76.0	-1.25	-1.62	65316.0	5047237.25	173
2012-10-20	76.5	78.5	76.5	77.25	0.75	0.98	68497.0	5296093.5	260
2012-10-17	76.25	77.0	75.75	76.5	0.0	0.0	88170.0	6746857.5	256
2012-10-16	77.0	77.0	76.0	76.5	-1.5	-1.92	200815.0	15305096.25	314
2012-10-15	77.75	78.75	76.75	78.0	1.75	2.3	78004.0	6050200.75	319
2012-10-14	76.25	77.5	76.0	76.25	0.0	0.0	40251.0	3080162.75	297
2012-10-13	78.5	78.5	74.25	76.25	-2.0	-2.56	200129.0	15274854.75	353
2012-10-10	77.25	78.25	77.25	78.25	0.75	0.97	92379.0	7201517.75	358
2012-10-09	76.0	79.0	75.25	77.5	1.0	1.31	188037.0	14575040.75	501
2012-10-08	74.25	78.0	74.0	76.5	2.5	3.38	451770.0	34446130.75	854
2012-10-07	73.5	74.25	72.5	74.0	0.0	0.0	181932.0	13360430.5	260
2012-10-06	73.75	74.5	73.0	74.0	0.75	1.02	184542.0	13581990.75	320
2012-10-03	74.0	75.25	73.0	73.25	-0.75	-1.01	135641.0	10089780.0	389
2012-10-02	73.5	75.0	73.0	74.0	0.5	0.68	148640.0	11054657.25	364
2012-10-01	73.25	73.75	73.0	73.5	0.5	0.68	63322.0	4633677.75	220
2012-09-30	72.5	73.25	72.5	73.0	0.0	0.0	127993.0	9298711.5	270
2012-09-29	73.5	74.5	70.75	73.0	-1.0	-1.35	308953.0	22588885.25	373
2012-09-26	74.5	74.5	73.25	74.0	-1.0	-1.33	106435.0	7856401.5	295
2012-09-25	74.5	75.0	73.75	75.0	1.0	1.35	70729.0	5262832.5	298
2012-09-24	76.0	76.0	73.5	74.0	-1.25	-1.66	152823.0	11340619.25	413
2012-09-22	76.75	76.75	75.0	75.25	0.25	0.33	165072.0	12480228.75	425
2012-09-19	74.0	77.0	74.0	75.0	1.0	1.35	708541.0	53669720.25	1103
2012-09-18	75.0	75.5	73.25	74.0	-1.5	-1.99	165457.0	12275366.5	485
2012-09-17	74.5	77.0	74.5	75.5	0.5	0.67	908142.0	69472307.25	1119
2012-09-16	73.5	76.0	73.25	75.0	1.75	2.39	615276.0	45992669.75	1166
2012-09-15	73.0	74.5	73.0	73.25	0.75	1.03	236348.0	17374379.0	918
2012-09-12	72.25	72.75	71.75	72.5	0.5	0.69	208765.0	15087334.0	758
2012-09-11	70.5	72.5	70.5	72.0	1.25	1.77	675321.0	49711806.75	983
2012-09-10	71.0	71.0	70.25	70.75	-0.25	-0.35	120665.0	8496270.75	470
2012-09-09	70.25	71.0	70.0	71.0	0.25	0.35	177429.0	12517727.25	486
2012-09-08	70.75	71.5	70.25	70.75	0.25	0.35	202636.0	14396045.25	517
2012-09-05	70.5	70.5	70.25	70.5	-0.25	-0.35	44011.0	3094883.0	364
2012-09-04	70.75	71.25	70.0	70.75	0.0	0.0	89328.0	6326551.0	399
2012-09-03	71.0	71.0	70.75	70.75	-0.25	-0.35	86016.0	6096199.0	368
2012-09-02	71.75	71.75	71.0	71.0	-0.75	-1.05	72791.0	5187867.0	408
2012-09-01	71.25	72.0	71.25	71.75	0.0	0.0	76652.0	5506711.5	461
2012-08-29	72.5	72.5	71.5	71.75	-0.5	-0.69	155764.0	11181724.0	501
2012-08-28	72.5	73.25	72.0	72.25	-0.75	-1.03	237157.0	17224174.75	555
2012-08-27	71.5	73.0	71.25	73.0	1.25	1.74	238295.0	17146164.25	679
2012-08-26	72.25	72.5	71.5	71.75	-0.75	-1.03	96244.0	6917618.0	523
2012-08-25	72.0	72.5	72.0	72.5	-1.0	-1.36	216492.0	15651168.0	735
2012-08-15	72.75	73.5	72.75	73.5	0.5	0.68	155049.0	11350664.75	591
2012-08-14	73.25	73.5	72.75	73.0	-0.25	-0.34	146737.0	10705619.0	503
2012-08-13	72.5	73.75	72.5	73.25	0.25	0.34	273746.0	20032284.25	566
2012-08-12	73.25	73.5	72.5	73.0	0.0	0.0	223453.0	16313245.0	538
2012-08-11	73.0	74.25	73.0	73.0	-0.25	-0.34	860429.0	63116953.0	864
2012-08-08	73.75	74.0	73.25	73.25	-0.5	-0.68	106780.0	7852638.0	490
2012-08-07	73.25	74.0	72.75	73.75	0.25	0.34	162249.0	11916005.75	476
2012-08-06	74.0	74.25	73.0	73.5	-0.5	-0.68	342672.0	25250368.25	656
2012-08-05	74.25	75.0	73.0	74.0	0.0	0.0	454122.0	33720453.0	966
2012-08-04	73.5	75.0	73.0	74.0	1.5	2.07	573891.0	42450562.25	1373
2012-08-01	72.75	74.25	72.5	72.5	-0.25	-0.34	444286.0	32586382.5	1101
2012-07-31	71.5	73.75	71.5	72.75	1.25	1.75	1076509.0	77607388.5	1342
2012-07-30	71.0	72.5	70.75	71.5	0.5	0.7	520243.0	37338150.0	1268
2012-07-29	69.0	71.5	68.0	71.0	1.75	2.53	1078372.0	75371041.75	1776
2012-07-28	71.0	71.0	68.75	69.25	-0.75	-1.07	1106966.0	77002067.25	1627
2012-07-25	70.5	70.75	69.0	70.0	-0.25	-0.36	665729.0	46294724.0	1554
2012-07-24	69.75	73.0	69.25	70.25	1.0	1.44	2459847.0	174901119.0	2685
2012-07-23	67.75	71.75	67.25	69.25	1.0	1.47	2084838.0	145430310.75	3057
2012-07-22	69.0	71.25	66.75	68.25	-0.75	-1.09	3617325.0	250278875.75	4876
2012-07-21	63.0	69.0	62.75	69.0	6.25	9.96	4437372.0	296761519.0	6502
2012-07-18	62.0	65.5	62.0	62.75	2.25	3.72	3120101.0	198128131.0	5112
2012-07-17	61.5	62.75	60.25	60.5	-1.0	-1.63	1247220.0	76547858.5	2558
2012-07-16	61.0	62.0	60.75	61.5	0.75	1.23	1533206.0	94130541.5	2906
2012-07-15	61.0	62.0	60.5	60.75	-0.25	-0.41	1376297.0	84030133.0	3118
2012-07-14	61.25	61.75	60.0	61.0	0.25	0.41	1528473.0	92900803.75	4263
2012-07-11	64.0	64.0	59.75	60.75	-3.5	-5.45	3256627.0	201197331.75	6801
2012-07-10	62.0	65.0	61.0	64.25	2.25	3.63	6549345.0	411158495.5	15180
2012-07-09	60.0	66.5	59.25	62.0	8.0	14.81	19382271.0	1227053318.25	96902
