# Supplementary material for: Effective short-term forecasts of Saudi stock price trends using technical indicators and large-scale multivariate time series
Source: PeerJ Comput Sci. 2023 Jan 6;9:e1205. doi: 10.7717/peerj-cs.1205 (PMC10280263; doi:10.7717/peerj-cs.1205)
Supplement: Supplemental Information 3 [file peerj-cs-09-1205-s003.zip › TASI Dataset 2021/PETRO RABIGH_2380.csv]

date	open	high	low	close	change	change_percent	volume_traded	value_traded_SAR	number_trades
2020-03-19	10.0	10.62	9.9	10.36	0.3	2.98	6481307.0	66429679.43	2948
2020-03-18	9.97	10.16	9.9	10.06	0.08	0.8	3796332.0	37934522.11	2562
2020-03-17	9.97	10.18	9.92	9.98	0.06	0.6	4030951.0	40531135.72	2715
2020-03-16	10.1	10.26	9.92	9.92	-0.56	-5.34	4129371.0	41652543.74	2949
2020-03-15	11.16	11.2	10.4	10.48	-0.52	-4.73	4678885.0	50215510.28	3176
2020-03-12	11.48	11.48	10.9	11.0	-1.0	-8.33	5625278.0	62411326.04	3828
2020-03-11	12.88	12.88	11.8	12.0	-0.8	-6.25	4036191.0	49790386.12	3072
2020-03-10	12.42	13.08	11.94	12.8	0.8	6.67	5211195.0	64397381.7	4278
2020-03-09	12.0	12.0	12.0	12.0	-1.32	-9.91	650689.0	7808268.0	833
2020-03-08	13.32	13.8	13.32	13.32	-1.48	-10.0	1949973.0	26008124.32	1371
2020-03-05	15.18	15.18	14.8	14.8	-0.26	-1.73	1328273.0	19875590.1	1370
2020-03-04	15.1	15.24	15.0	15.06	-0.2	-1.31	1258917.0	19011873.42	1409
2020-03-03	15.1	15.4	15.1	15.26	0.34	2.28	961196.0	14609186.46	1247
2020-03-02	15.1	15.54	14.78	14.92	-0.06	-0.4	2160458.0	32887989.72	1990
2020-03-01	15.0	15.08	14.86	14.98	-0.72	-4.59	1411666.0	21103647.82	1427
2020-02-27	15.66	15.8	15.5	15.7	-0.1	-0.63	1372987.0	21498629.0	1356
2020-02-26	15.64	15.8	15.42	15.8	0.04	0.25	1108216.0	17287989.8	1281
2020-02-25	15.5	15.8	15.4	15.76	0.08	0.51	1076242.0	16822357.52	1615
2020-02-24	16.48	16.48	15.6	15.68	-0.88	-5.31	1552343.0	24824896.74	1762
2020-02-23	16.56	16.66	16.44	16.56	-0.06	-0.36	618590.0	10233334.54	820
2020-02-20	16.28	16.72	16.28	16.62	0.36	2.21	1607375.0	26507663.46	1675
2020-02-19	15.76	16.26	15.68	16.26	0.56	3.57	1730860.0	27766212.0	1798
2020-02-18	15.7	15.74	15.56	15.7	0.0	0.0	823300.0	12865645.12	1073
2020-02-17	15.66	15.82	15.5	15.7	0.16	1.03	1773811.0	27758272.9	1888
2020-02-16	15.72	15.9	15.2	15.54	-0.52	-3.24	4076833.0	63548668.24	3467
2020-02-13	16.1	16.66	16.06	16.06	-1.78	-9.98	4278221.0	69254592.42	3026
2020-02-12	17.8	17.84	17.6	17.84	0.04	0.22	1816614.0	32213401.96	1386
2020-02-11	18.32	18.32	17.78	17.8	-0.5	-2.73	1487062.0	26701133.46	1847
2020-02-10	18.3	18.4	18.04	18.3	-0.04	-0.22	912542.0	16674112.44	1139
2020-02-09	18.8	18.8	17.96	18.34	-0.5	-2.65	1911025.0	34863907.82	1734
2020-02-06	19.02	19.1	18.76	18.84	-0.08	-0.42	1263481.0	23894813.2	1228
2020-02-05	19.52	19.54	18.9	18.92	-0.56	-2.87	1514091.0	29028466.94	1755
2020-02-04	19.54	19.66	19.46	19.48	-0.06	-0.31	586276.0	11456863.88	919
2020-02-03	19.7	19.8	19.4	19.54	-0.14	-0.71	656034.0	12847343.94	1135
2020-02-02	19.8	19.84	19.64	19.68	-0.32	-1.6	601963.0	11889096.54	835
2020-01-30	19.76	20.04	19.6	20.0	0.28	1.42	858274.0	17028923.78	1223
2020-01-29	19.76	20.04	19.62	19.72	-0.18	-0.9	1079820.0	21450043.42	1387
2020-01-28	20.04	20.2	19.86	19.9	-0.12	-0.6	1100125.0	21972971.66	1373
2020-01-27	20.42	20.42	19.96	20.02	-0.46	-2.25	3637038.0	73120888.54	2119
2020-01-26	20.52	20.8	20.34	20.48	-0.68	-3.21	1766148.0	36213125.58	1672
2020-01-23	21.4	21.4	20.9	21.16	-0.38	-1.76	1498484.0	31673111.86	1810
2020-01-22	21.6	21.78	21.48	21.54	-0.06	-0.28	1344622.0	28999450.7	1077
2020-01-21	21.5	21.82	21.4	21.6	0.06	0.28	2449141.0	52970476.24	1724
2020-01-20	21.5	21.6	21.46	21.54	0.0	0.0	1135557.0	24441202.7	947
2020-01-19	21.6	21.66	21.42	21.54	-0.02	-0.09	892790.0	19228788.96	1001
2020-01-16	21.94	21.96	21.46	21.56	-0.38	-1.73	2308750.0	49839259.42	1891
2020-01-15	22.42	22.48	21.84	21.94	-0.48	-2.14	2754091.0	60840680.32	2326
2020-01-14	22.48	22.7	22.22	22.42	-0.06	-0.27	2735644.0	61384690.66	2125
2020-01-13	21.6	22.86	21.56	22.48	0.94	4.36	4282241.0	96062174.9	2879
2020-01-12	21.6	21.8	21.54	21.54	0.0	0.0	986311.0	21351029.22	895
2020-01-09	20.9	21.56	20.9	21.54	1.02	4.97	1755129.0	37181905.14	1415
2020-01-08	20.3	20.62	20.0	20.52	-0.24	-1.16	1671970.0	34091537.2	1234
2020-01-07	21.04	21.24	20.7	20.76	-0.24	-1.14	1224803.0	25793626.66	1216
2020-01-06	21.3	21.38	20.82	21.0	-0.32	-1.5	1868408.0	39366369.0	1687
2020-01-05	21.9	22.08	21.3	21.32	-0.78	-3.53	2612728.0	56682790.08	1977
2020-01-02	21.56	22.12	21.48	22.1	0.5	2.31	2111871.0	46057786.06	1423
2020-01-01	21.68	21.84	21.56	21.6	-0.06	-0.28	1145113.0	24856423.12	837
2019-12-31	21.5	21.72	21.4	21.66	0.1	0.46	914748.0	19738151.64	1033
2019-12-30	21.9	21.9	21.54	21.56	-0.2	-0.92	1091103.0	23689747.04	1193
2019-12-29	21.86	22.0	21.5	21.76	-0.08	-0.37	1644848.0	35776143.12	1564
2019-12-26	21.58	21.86	21.22	21.84	0.26	1.2	1934712.0	41934310.64	1573
2019-12-25	21.48	21.86	21.22	21.58	0.1	0.47	3299517.0	71150881.04	2283
2019-12-24	20.94	21.48	20.84	21.48	0.66	3.17	5102771.0	107763351.36	2266
2019-12-23	20.6	21.1	20.58	20.82	0.28	1.36	2444945.0	51019485.64	1874
2019-12-22	20.46	20.7	20.44	20.54	0.1	0.49	1107935.0	22788930.56	1071
2019-12-19	20.86	21.06	20.44	20.44	-0.42	-2.01	3673927.0	76081447.88	2824
2019-12-18	19.78	20.86	19.68	20.86	1.06	5.35	7388837.0	149132301.14	3626
2019-12-17	19.7	19.8	19.54	19.8	0.12	0.61	1957919.0	38617039.2	1460
2019-12-16	19.36	19.84	19.3	19.68	0.36	1.86	1508586.0	29522682.84	1421
2019-12-15	19.14	19.34	19.0	19.32	0.22	1.15	893715.0	17146774.54	1018
2019-12-12	19.9	19.9	19.08	19.1	-0.74	-3.73	2031653.0	39281800.34	2190
2019-12-11	19.76	20.22	19.76	19.84	0.14	0.71	4234795.0	84712291.7	2937
2019-12-10	19.74	19.84	19.58	19.7	-0.02	-0.1	897144.0	17675169.26	865
2019-12-09	19.6	19.92	19.6	19.72	0.12	0.61	1053230.0	20764683.28	1110
2019-12-08	19.08	19.6	19.08	19.6	0.58	3.05	804817.0	15570476.98	816
2019-12-05	19.06	19.18	19.02	19.02	-0.04	-0.21	272247.0	5192622.12	425
2019-12-04	19.24	19.24	19.04	19.06	-0.18	-0.94	280769.0	5360797.36	392
2019-12-03	19.12	19.26	19.06	19.24	0.04	0.21	508576.0	9752414.72	542
2019-12-02	19.3	19.3	19.04	19.2	-0.1	-0.52	407498.0	7800008.34	530
2019-12-01	19.2	19.38	19.0	19.3	0.04	0.21	227735.0	4368023.1	319
2019-11-28	19.0	19.6	18.96	19.26	0.26	1.37	481292.0	9227553.22	587
2019-11-27	19.18	19.2	18.92	19.0	0.0	0.0	562278.0	10706626.06	633
2019-11-26	19.46	19.5	19.0	19.0	-0.58	-2.96	1394084.0	26732950.9	1079
2019-11-25	19.7	19.7	19.42	19.58	-0.22	-1.11	463775.0	9082220.3	674
2019-11-24	19.8	19.96	19.62	19.8	-0.02	-0.1	834888.0	16498867.78	640
2019-11-21	20.02	20.1	19.8	19.82	-0.24	-1.2	941484.0	18792092.66	769
2019-11-20	19.96	20.08	19.88	20.06	0.06	0.3	950671.0	18993251.24	742
2019-11-19	20.12	20.16	19.86	20.0	-0.16	-0.79	1258636.0	25148568.74	1056
2019-11-18	20.24	20.28	20.08	20.16	-0.04	-0.2	751280.0	15137132.14	730
2019-11-17	20.22	20.36	20.16	20.2	-0.14	-0.69	407065.0	8233718.12	595
2019-11-14	20.34	20.4	20.22	20.34	0.04	0.2	591121.0	12022190.32	649
2019-11-13	20.52	20.52	20.22	20.3	-0.22	-1.07	667013.0	13590335.18	727
2019-11-12	20.52	20.66	20.46	20.52	-0.02	-0.1	578879.0	11895687.62	806
2019-11-11	20.58	20.72	20.48	20.54	-0.04	-0.19	1234189.0	25417343.48	915
2019-11-10	20.4	20.88	20.4	20.58	0.24	1.18	3319982.0	68545223.9	1379
2019-11-07	20.4	20.58	20.12	20.34	-0.02	-0.1	1589841.0	32459161.78	1051
2019-11-06	20.58	20.68	20.3	20.36	-0.22	-1.07	1034728.0	21174053.3	934
2019-11-05	20.44	20.74	20.3	20.58	0.14	0.68	2396174.0	49193713.12	1971
2019-11-04	20.2	20.62	20.12	20.44	0.06	0.29	1610904.0	32866131.2	1259
2019-11-03	20.0	20.72	19.9	20.38	0.28	1.39	3118001.0	63715475.62	2106
2019-10-31	20.74	20.86	20.1	20.1	-0.64	-3.09	1499098.0	30613669.9	1523
2019-10-30	20.26	20.98	20.1	20.74	0.64	3.18	1537046.0	31722751.4	1328
2019-10-29	20.4	21.02	20.1	20.1	-0.02	-0.1	3102830.0	63820260.22	2148
2019-10-28	20.24	20.24	20.0	20.12	-0.18	-0.89	293819.0	5906003.04	452
2019-10-27	20.28	20.32	20.16	20.3	0.0	0.0	510625.0	10359528.6	409
2019-10-24	20.1	20.36	20.02	20.3	0.1	0.5	615445.0	12435460.86	678
2019-10-23	20.34	20.34	20.02	20.2	-0.1	-0.49	456193.0	9209192.2	590
2019-10-22	19.98	20.36	19.94	20.3	0.32	1.6	859150.0	17293030.46	847
2019-10-21	19.98	20.0	19.82	19.98	0.02	0.1	270495.0	5393337.3	360
2019-10-20	19.54	20.0	19.54	19.96	0.3	1.53	550367.0	10911612.82	669
2019-10-17	19.6	19.7	19.4	19.66	-0.06	-0.3	411999.0	8073399.04	524
2019-10-16	19.44	19.72	19.06	19.72	0.32	1.65	729570.0	14190935.34	776
2019-10-15	19.52	19.7	19.2	19.4	-0.32	-1.62	530359.0	10266643.4	741
2019-10-14	19.44	19.74	19.24	19.72	0.26	1.34	1327589.0	25973032.98	963
2019-10-13	19.5	19.62	19.2	19.46	0.04	0.21	501457.0	9772699.24	582
2019-10-10	19.42	19.48	19.18	19.42	-0.18	-0.92	597457.0	11547369.1	861
2019-10-09	19.74	19.84	19.5	19.6	-0.26	-1.31	294647.0	5789894.18	639
2019-10-08	19.88	20.0	19.6	19.86	0.0	0.0	424292.0	8388029.12	497
2019-10-07	19.9	19.92	19.7	19.86	-0.04	-0.2	488117.0	9683582.32	446
2019-10-06	19.56	19.9	19.44	19.9	0.46	2.37	933086.0	18391895.14	755
2019-10-03	19.44	19.44	19.28	19.44	0.0	0.0	351029.0	6797902.14	434
2019-10-02	19.6	19.6	19.44	19.44	-0.16	-0.82	317490.0	6189635.34	640
2019-10-01	19.86	19.86	19.6	19.6	-0.26	-1.31	328208.0	6468731.76	584
2019-09-30	19.8	19.88	19.7	19.86	0.06	0.3	685875.0	13583861.98	554
2019-09-29	19.76	19.9	19.5	19.8	-0.1	-0.5	243255.0	4797282.88	319
2019-09-26	19.84	19.9	19.68	19.9	0.1	0.51	533734.0	10576536.2	692
2019-09-25	20.0	20.02	19.42	19.8	-0.24	-1.2	1126917.0	22329982.78	1239
2019-09-24	19.26	20.04	19.02	20.04	0.78	4.05	742211.0	14596802.86	984
2019-09-22	18.68	19.28	18.68	19.26	-0.14	-0.72	303920.0	5811678.92	364
2019-09-19	18.5	19.4	18.5	19.4	0.9	4.86	2332249.0	44532807.6	1170
2019-09-18	18.6	18.8	18.4	18.5	0.1	0.54	696040.0	13002379.22	685
2019-09-17	18.6	18.7	18.1	18.4	-0.4	-2.13	917266.0	16958122.32	819
2019-09-16	18.74	18.8	18.38	18.8	0.2	1.08	760988.0	14185624.64	989
2019-09-15	18.5	19.0	17.82	18.6	-0.82	-4.22	2260132.0	41563437.22	1534
2019-09-12	19.2	19.52	19.2	19.42	-0.06	-0.31	341261.0	6615806.34	502
2019-09-11	19.56	19.56	19.1	19.48	-0.26	-1.32	550586.0	10654743.08	597
2019-09-10	20.0	20.06	19.52	19.74	-0.24	-1.2	632560.0	12487566.86	689
2019-09-09	20.0	20.08	19.92	19.98	0.02	0.1	270991.0	5421774.78	410
2019-09-08	20.06	20.1	19.96	19.96	-0.04	-0.2	229335.0	4586892.3	268
2019-09-05	20.12	20.3	19.9	20.0	-0.16	-0.79	588062.0	11788148.14	706
2019-09-04	20.2	20.3	19.98	20.16	-0.12	-0.59	717982.0	14447061.78	826
2019-09-03	19.94	20.44	19.7	20.28	0.4	2.01	1011446.0	20350706.22	873
2019-09-02	19.84	19.96	19.68	19.88	0.08	0.4	836886.0	16596167.2	737
2019-09-01	20.0	20.0	19.7	19.8	-0.02	-0.1	231327.0	4571708.6	347
2019-08-29	19.78	20.0	19.64	19.82	0.04	0.2	629609.0	12462737.3	566
2019-08-28	19.86	19.96	19.68	19.78	-0.18	-0.9	1320034.0	26165762.24	1054
2019-08-27	20.44	20.44	19.76	19.96	-0.44	-2.16	10380616.0	207330225.48	3827
2019-08-26	19.9	20.4	19.5	20.4	0.5	2.51	887731.0	17679667.78	970
2019-08-25	20.22	20.22	19.88	19.9	-0.34	-1.68	576700.0	11599017.52	371
2019-08-22	20.22	20.24	20.18	20.24	0.0	0.0	1254759.0	25355668.04	750
2019-08-21	20.34	20.38	20.24	20.24	-0.1	-0.49	1109247.0	22485818.32	804
2019-08-20	20.16	20.4	20.16	20.34	0.14	0.69	1038160.0	21105403.02	874
2019-08-19	20.2	20.42	20.2	20.2	-0.04	-0.2	563342.0	11421908.14	2519
2019-08-18	20.06	20.44	20.0	20.24	0.18	0.9	819104.0	16606407.6	657
2019-08-08	19.48	20.1	19.4	20.06	0.66	3.4	1979481.0	38946582.28	1144
2019-08-07	19.38	19.5	19.38	19.4	0.0	0.0	732572.0	14217972.82	685
2019-08-06	19.1	19.5	18.92	19.4	0.14	0.73	1166253.0	22407330.68	1455
2019-08-05	19.0	19.26	18.84	19.26	0.26	1.37	991717.0	18907992.52	1986
2019-08-04	19.12	19.18	18.76	19.0	-0.22	-1.14	1152557.0	21878541.06	929
2019-08-01	19.5	19.5	19.2	19.22	-0.18	-0.93	692887.0	13362345.78	1444
2019-07-31	19.0	19.46	19.0	19.4	0.4	2.11	1304352.0	25129867.8	1693
2019-07-30	19.9	19.9	19.0	19.0	-1.84	-8.83	6203897.0	119671947.1	3680
2019-07-29	21.06	21.22	20.8	20.84	-0.3	-1.42	663667.0	13924607.18	1357
2019-07-28	21.28	21.3	21.04	21.14	-0.2	-0.94	464248.0	9836486.7	639
2019-07-25	20.32	21.36	20.1	21.34	1.04	5.12	2018655.0	41885118.96	1786
2019-07-24	20.44	20.6	20.2	20.3	-0.2	-0.98	841069.0	17137755.4	680
2019-07-23	21.16	21.16	20.44	20.5	-0.68	-3.21	1539802.0	31867513.26	1217
2019-07-22	21.52	21.52	21.1	21.18	-0.34	-1.58	855234.0	18198000.78	889
2019-07-21	21.84	21.84	21.06	21.52	-0.28	-1.28	1460989.0	31157391.92	1181
2019-07-18	21.62	22.16	21.62	21.8	0.0	0.0	2317599.0	50888663.22	1518
2019-07-17	21.26	21.86	21.26	21.8	0.62	2.93	2548763.0	54726496.62	1617
2019-07-16	20.6	21.24	20.5	21.18	0.6	2.92	2189794.0	45764976.32	1268
2019-07-15	20.58	20.58	20.46	20.58	-0.02	-0.1	664196.0	13627964.28	433
2019-07-14	20.56	20.66	20.46	20.6	0.1	0.49	767873.0	15790332.16	547
2019-07-11	20.2	20.5	20.12	20.5	0.3	1.49	870635.0	17738187.28	611
2019-07-10	20.0	20.2	19.96	20.2	0.16	0.8	626772.0	12595627.52	514
2019-07-09	19.86	20.08	19.64	20.04	0.14	0.7	1186042.0	23537102.8	799
2019-07-08	20.16	20.16	19.82	19.9	-0.3	-1.49	827989.0	16518123.38	687
2019-07-07	20.4	20.4	20.12	20.2	-0.2	-0.98	439678.0	8901146.86	488
2019-07-04	20.5	20.6	20.38	20.4	-0.12	-0.58	400240.0	8186377.76	495
2019-07-03	20.74	20.8	20.38	20.52	-0.3	-1.44	782479.0	16085636.84	851
2019-07-02	20.54	20.82	20.36	20.82	0.28	1.36	1106679.0	22764332.48	992
2019-07-01	20.8	20.84	20.48	20.54	-0.26	-1.25	766418.0	15797012.68	960
2019-06-30	20.8	20.86	20.7	20.8	0.14	0.68	1159761.0	24115097.78	579
2019-06-27	20.46	20.88	20.46	20.66	0.26	1.27	1464201.0	30336911.0	1088
2019-06-26	20.36	20.6	20.28	20.4	0.1	0.49	1957971.0	39929474.12	1088
2019-06-25	20.1	20.34	20.04	20.3	0.14	0.69	996869.0	20185783.98	698
2019-06-24	20.18	20.32	19.86	20.16	-0.04	-0.2	909059.0	18192952.6	772
2019-06-23	20.12	20.4	19.92	20.2	-0.12	-0.59	1304444.0	26384677.62	700
2019-06-20	20.18	20.36	19.86	20.32	0.22	1.09	3304267.0	66734166.46	1575
2019-06-19	20.3	20.36	20.1	20.1	-0.16	-0.79	2415097.0	48919026.28	1003
2019-06-18	20.36	20.46	20.08	20.26	-0.08	-0.39	1654483.0	33528663.36	800
2019-06-17	19.92	20.34	19.9	20.34	0.46	2.31	1903412.0	38260643.0	1244
2019-06-16	19.9	19.96	19.74	19.88	0.16	0.81	900660.0	17860269.86	480
2019-06-13	19.98	19.98	19.58	19.72	-0.28	-1.4	1685357.0	33279039.98	1186
2019-06-12	19.56	20.0	19.54	20.0	0.44	2.25	1800300.0	35643220.98	1687
2019-06-11	19.2	19.56	19.1	19.56	0.32	1.66	1324704.0	25647704.02	1534
2019-06-10	19.0	19.32	18.98	19.24	0.22	1.16	1344926.0	25726853.02	1165
2019-06-09	18.98	19.12	18.94	19.02	0.04	0.21	1289989.0	24509302.42	729
2019-05-30	18.96	19.08	18.86	18.98	-0.02	-0.11	896954.0	17015907.72	758
2019-05-29	19.48	19.5	18.96	19.0	-0.5	-2.56	1287895.0	24607949.5	928
2019-05-28	19.0	19.64	18.86	19.5	0.5	2.63	9636642.0	187189994.72	1918
2019-05-27	18.82	19.0	18.72	19.0	0.12	0.64	1025187.0	19383842.1	886
2019-05-26	18.98	19.0	18.48	18.88	-0.12	-0.63	648449.0	12153465.28	834
2019-05-23	18.82	19.04	18.52	19.0	0.0	0.0	1002468.0	18906371.9	1070
2019-05-22	18.1	19.18	18.1	19.0	1.0	5.56	1693822.0	31750021.18	1594
2019-05-21	17.8	18.12	17.8	18.0	0.18	1.01	570449.0	10254240.7	722
2019-05-20	17.86	17.9	17.3	17.82	-0.04	-0.22	931701.0	16473975.68	1136
2019-05-19	18.6	18.6	17.78	17.86	-0.9	-4.8	1540323.0	27833752.68	1424
2019-05-16	18.9	18.94	18.68	18.76	0.06	0.32	1207816.0	22667428.94	1006
2019-05-15	19.0	19.22	18.7	18.7	0.0	0.0	1514663.0	28811734.12	1130
2019-05-14	18.7	19.04	17.5	18.7	-0.3	-1.58	1442263.0	26889574.58	1322
2019-05-13	18.98	19.18	18.78	19.0	-0.1	-0.52	1703972.0	32395069.0	906
2019-05-12	19.14	19.32	19.0	19.1	-0.12	-0.62	1050473.0	20068267.3	766
2019-05-09	19.0	19.32	18.88	19.22	0.22	1.16	1188913.0	22720607.94	996
2019-05-08	19.1	19.2	18.92	19.0	-0.16	-0.84	1665456.0	31708770.48	928
2019-05-07	19.28	19.36	19.02	19.16	-0.22	-1.14	1357185.0	26069990.08	829
2019-05-06	19.08	19.68	18.74	19.38	0.12	0.62	1727507.0	32986670.0	1129
2019-05-05	19.5	19.5	19.24	19.26	-0.34	-1.73	1444410.0	27889869.54	622
2019-05-02	19.8	19.8	19.4	19.6	-0.1	-0.51	1054837.0	20731827.7	861
2019-05-01	19.6	19.98	19.6	19.7	0.46	2.39	2555277.0	50650373.56	1406
2019-04-30	19.58	19.66	19.24	19.24	-0.24	-1.23	1471458.0	28602795.0	804
2019-04-29	19.46	19.56	19.36	19.48	0.0	0.0	917188.0	17866855.34	554
2019-04-28	19.42	19.66	19.4	19.48	-0.04	-0.2	397529.0	7759437.62	501
2019-04-25	19.54	19.74	19.3	19.52	-0.24	-1.21	1167060.0	22807508.1	1018
2019-04-24	20.0	20.02	19.5	19.76	-0.24	-1.2	1497614.0	29686572.08	940
2019-04-23	19.98	20.04	19.9	20.0	0.1	0.5	1130320.0	22588655.42	1046
2019-04-22	20.38	20.4	19.86	19.9	-0.54	-2.64	2892958.0	58030984.44	1540
2019-04-21	20.52	20.64	20.44	20.44	-0.06	-0.29	1490636.0	30582063.18	748
2019-04-18	20.76	20.76	20.46	20.5	-0.28	-1.35	840555.0	17355669.2	589
2019-04-17	20.78	20.88	20.7	20.78	0.0	0.0	1737455.0	36125083.32	940
2019-04-16	20.8	20.84	20.72	20.78	-0.02	-0.1	1151258.0	23934432.78	590
2019-04-15	20.72	20.88	20.72	20.8	0.1	0.48	2380009.0	49540881.9	1006
2019-04-14	20.66	20.98	20.66	20.7	-0.04	-0.19	2442063.0	50810891.3	1424
2019-04-11	20.82	21.04	20.66	20.74	0.04	0.19	2885207.0	60195103.42	1449
2019-04-10	20.6	20.76	20.52	20.7	0.06	0.29	1296912.0	26780354.62	1070
2019-04-09	21.1	21.18	20.58	20.64	-0.5	-2.37	1536015.0	32098752.1	1092
2019-04-08	20.86	21.14	20.66	21.14	0.28	1.34	1927507.0	40220225.06	1357
2019-04-07	21.3	21.44	20.86	20.86	-0.34	-1.6	1529390.0	32403505.28	1078
2019-04-04	21.7	21.82	21.02	21.2	-0.4	-1.85	2906676.0	62589843.8	1703
2019-04-03	21.26	22.0	21.16	21.6	0.42	1.98	7537684.0	162691513.92	3367
2019-04-02	20.62	21.2	20.62	21.18	0.6	2.92	3959633.0	82952547.54	2092
2019-04-01	20.32	20.88	20.32	20.58	0.28	1.38	5230552.0	107611755.0	2130
2019-03-31	20.0	20.3	19.96	20.3	0.28	1.4	848129.0	17115508.72	651
2019-03-28	20.14	20.22	20.0	20.02	-0.08	-0.4	837640.0	16846570.6	666
2019-03-27	20.0	20.14	19.94	20.1	0.1	0.5	774631.0	15532593.42	612
2019-03-26	20.02	20.04	19.9	20.0	-0.02	-0.1	962198.0	19196259.2	782
2019-03-25	20.0	20.2	19.94	20.02	0.02	0.1	940822.0	18802362.64	713
2019-03-24	20.1	20.24	20.0	20.0	-0.3	-1.48	673414.0	13540546.72	562
2019-03-21	20.3	20.32	20.18	20.3	0.0	0.0	687667.0	13935529.54	579
2019-03-20	20.38	20.44	20.26	20.3	-0.1	-0.49	600177.0	12215123.2	511
2019-03-19	20.48	20.56	20.38	20.4	-0.08	-0.39	1538089.0	31470269.82	1078
2019-03-18	20.42	20.5	20.32	20.48	0.26	1.29	2177710.0	44430876.68	1068
2019-03-17	19.96	20.26	19.96	20.22	0.3	1.51	1360786.0	27336668.66	829
2019-03-14	20.3	20.6	19.92	19.92	-0.34	-1.68	2436607.0	49439405.12	1515
2019-03-13	19.96	20.36	19.94	20.26	0.36	1.81	2217527.0	44625638.1	1185
2019-03-12	19.9	20.04	19.78	19.9	-0.06	-0.3	592108.0	11793155.78	508
2019-03-11	20.1	20.12	19.88	19.96	-0.14	-0.7	570592.0	11401119.1	528
2019-03-10	20.3	20.4	20.1	20.1	-0.2	-0.99	725567.0	14683538.34	612
2019-03-07	20.56	20.56	20.2	20.3	-0.26	-1.26	905388.0	18422715.8	733
2019-03-06	20.42	20.64	20.32	20.56	0.14	0.69	1448838.0	29705366.3	1149
2019-03-05	20.16	20.42	20.16	20.42	0.26	1.29	1110910.0	22512292.16	949
2019-03-04	20.08	20.22	19.98	20.16	0.1	0.5	1475068.0	29682291.32	963
2019-03-03	19.82	20.2	19.82	20.06	0.18	0.91	1021248.0	20472756.48	825
2019-02-28	19.72	19.88	19.68	19.88	0.1	0.51	750519.0	14846496.42	601
2019-02-27	19.52	19.8	19.46	19.78	0.32	1.64	907207.0	17838839.04	610
2019-02-26	19.38	19.46	19.3	19.46	0.06	0.31	268755.0	5209846.66	317
2019-02-25	19.48	19.52	19.3	19.4	-0.16	-0.82	388926.0	7562642.56	444
2019-02-24	19.52	19.66	19.48	19.56	0.0	0.0	466452.0	9129326.18	432
2019-02-21	19.62	19.64	19.42	19.56	-0.04	-0.2	407258.0	7942865.36	489
2019-02-20	19.2	19.6	19.0	19.6	-0.18	-0.91	2056664.0	39671515.3	1543
2019-02-19	19.52	19.8	19.42	19.78	0.18	0.92	388452.0	7597333.58	638
2019-02-18	19.68	19.7	19.5	19.6	-0.04	-0.2	289374.0	5672197.04	464
2019-02-17	19.66	19.82	19.64	19.64	0.02	0.1	752118.0	14835589.62	701
2019-02-14	19.46	19.62	19.42	19.62	0.18	0.93	631716.0	12336837.14	771
2019-02-13	19.4	19.54	19.38	19.44	0.06	0.31	477487.0	9292081.92	543
2019-02-12	19.4	19.42	19.3	19.38	0.06	0.31	396233.0	7670535.68	440
2019-02-11	19.32	19.42	19.3	19.32	0.02	0.1	614450.0	11883158.88	579
2019-02-10	19.24	19.32	19.14	19.3	0.1	0.52	647227.0	12447936.78	707
2019-02-07	19.9	19.9	19.18	19.2	-0.7	-3.52	1999474.0	38841763.38	1905
2019-02-06	20.16	20.18	19.86	19.9	-0.24	-1.19	1560048.0	31183936.9	1102
2019-02-05	20.04	20.16	20.0	20.14	0.06	0.3	618634.0	12420353.06	757
2019-02-04	20.2	20.22	19.98	20.08	-0.06	-0.3	508619.0	10210665.3	568
2019-02-03	20.22	20.36	20.12	20.14	0.0	0.0	488381.0	9869715.14	494
2019-01-31	20.2	20.5	20.12	20.14	0.02	0.1	1761368.0	35782018.68	1179
2019-01-30	20.02	20.22	20.02	20.12	0.02	0.1	914014.0	18409631.26	652
2019-01-29	20.1	20.16	19.98	20.1	0.04	0.2	569306.0	11422259.04	588
2019-01-28	19.98	20.14	19.96	20.06	0.08	0.4	719799.0	14417519.36	639
2019-01-27	20.0	20.22	19.9	19.98	-0.02	-0.1	870541.0	17394901.34	983
2019-01-24	20.4	20.4	20.0	20.0	-0.42	-2.06	1139226.0	22918658.36	1043
2019-01-23	20.34	20.56	20.1	20.42	0.1	0.49	1005444.0	20452824.28	1248
2019-01-22	20.1	20.42	19.96	20.32	0.06	0.3	1053085.0	21248354.34	1146
2019-01-21	20.42	20.5	19.98	20.26	-0.36	-1.75	774816.0	15672811.2	1044
2019-01-20	20.68	20.8	20.5	20.62	0.04	0.19	485057.0	10000322.6	582
2019-01-17	20.44	20.8	20.38	20.58	0.04	0.19	861623.0	17752665.42	903
2019-01-16	20.68	20.86	20.46	20.54	0.02	0.1	576365.0	11897706.2	834
2019-01-15	20.42	20.58	20.3	20.52	-0.04	-0.19	832918.0	17010799.62	941
2019-01-14	20.68	20.74	20.5	20.56	-0.38	-1.81	838272.0	17268192.32	1012
2019-01-13	21.02	21.02	20.7	20.94	-0.12	-0.57	922829.0	19279970.56	992
2019-01-10	20.8	21.32	20.8	21.06	0.26	1.25	2152305.0	45515534.64	2206
2019-01-09	19.7	20.82	19.64	20.8	1.18	6.01	2633637.0	53690451.64	2511
2019-01-08	19.52	19.68	19.42	19.62	0.12	0.62	677257.0	13263139.4	796
2019-01-07	19.26	19.5	19.26	19.5	0.22	1.14	788995.0	15316658.22	721
2019-01-06	19.1	19.28	19.1	19.28	0.38	2.01	421526.0	8102257.96	471
2019-01-03	19.1	19.1	18.82	18.9	-0.1	-0.53	313353.0	5943103.88	502
2019-01-02	19.18	19.18	18.96	19.0	-0.1	-0.52	193480.0	3678248.3	328
2019-01-01	19.38	19.38	19.08	19.1	0.02	0.1	111129.0	2131376.28	203
2018-12-31	19.2	19.3	19.08	19.08	-0.22	-1.14	143715.0	2756627.66	324
2018-12-30	19.3	19.4	19.2	19.3	0.04	0.21	150112.0	2898168.28	244
2018-12-27	19.4	19.66	19.1	19.26	0.26	1.37	640703.0	12423033.5	607
2018-12-26	18.88	19.04	18.74	19.0	0.14	0.74	218428.0	4126183.32	323
2018-12-25	18.5	18.86	18.4	18.86	-0.1	-0.53	528374.0	9808023.86	570
2018-12-24	18.92	19.02	18.7	18.96	0.12	0.64	321311.0	6079127.9	487
2018-12-23	18.5	18.86	18.3	18.84	-0.06	-0.32	522291.0	9689244.52	655
2018-12-20	19.76	19.78	18.9	18.9	-0.8	-4.06	844432.0	16323139.04	1007
2018-12-19	20.0	20.0	19.66	19.7	-0.32	-1.6	734893.0	14558131.32	1070
2018-12-18	20.26	20.36	20.02	20.02	-0.38	-1.86	883628.0	17829769.24	997
2018-12-17	20.22	20.52	20.2	20.4	0.18	0.89	1364816.0	27751939.14	911
2018-12-16	20.32	20.4	20.2	20.22	-0.26	-1.27	565118.0	11459880.24	733
2018-12-13	20.52	20.58	20.42	20.48	-0.06	-0.29	387367.0	7943287.98	532
2018-12-12	20.42	20.56	20.4	20.54	0.16	0.79	445035.0	9116258.9	701
2018-12-11	20.44	20.44	20.16	20.38	-0.06	-0.29	452214.0	9196235.56	590
2018-12-10	20.62	20.66	20.36	20.44	-0.28	-1.35	334335.0	6851345.98	572
2018-12-09	20.86	20.86	20.6	20.72	0.16	0.78	236882.0	4905767.26	366
2018-12-06	20.84	20.84	20.56	20.56	-0.28	-1.34	517391.0	10692315.24	673
2018-12-05	20.72	20.92	20.7	20.84	-0.22	-1.04	532781.0	11105353.62	513
2018-12-04	21.2	21.26	20.94	21.06	-0.14	-0.66	556272.0	11721294.0	703
2018-12-03	21.24	21.44	21.16	21.2	0.1	0.47	831383.0	17710713.82	963
2018-12-02	20.5	21.1	20.5	21.1	0.66	3.23	877545.0	18327766.88	921
2018-11-29	20.4	20.44	20.3	20.44	0.08	0.39	460309.0	9365259.68	461
2018-11-28	20.12	20.36	20.12	20.36	0.3	1.5	537543.0	10878026.34	679
2018-11-27	20.02	20.12	19.9	20.06	0.06	0.3	707725.0	14183059.76	632
2018-11-26	19.9	20.1	19.88	20.0	0.1	0.5	490748.0	9798369.56	542
2018-11-25	20.48	20.48	19.6	19.9	-0.7	-3.4	930974.0	18550439.54	777
2018-11-22	20.6	20.8	20.38	20.6	0.24	1.18	669346.0	13787965.6	648
2018-11-21	20.16	20.36	19.5	20.36	0.2	0.99	1329154.0	26559023.14	927
2018-11-20	20.44	20.58	19.92	20.16	-0.4	-1.95	602532.0	12164752.7	542
2018-11-19	20.5	20.76	20.4	20.56	0.02	0.1	332934.0	6856951.3	372
2018-11-18	20.86	20.86	20.4	20.54	-0.2	-0.96	745598.0	15304327.28	487
2018-11-15	20.8	20.86	20.54	20.74	-0.06	-0.29	335717.0	6954016.98	427
2018-11-14	20.52	20.98	20.52	20.8	-0.4	-1.89	727390.0	15126640.86	765
2018-11-13	21.22	21.28	21.0	21.2	-0.1	-0.47	457120.0	9670990.66	471
2018-11-12	21.2	21.48	21.1	21.3	0.2	0.95	534110.0	11405575.68	569
2018-11-11	21.32	21.32	20.88	21.1	-0.36	-1.68	704623.0	14828312.96	683
2018-11-08	21.66	21.74	21.3	21.46	-0.22	-1.01	638642.0	13724592.54	802
2018-11-07	22.0	22.04	21.66	21.68	-0.2	-0.91	724196.0	15801099.38	738
2018-11-06	21.3	21.88	20.98	21.88	0.02	0.09	2096548.0	44767999.02	1533
2018-11-05	22.7	22.7	21.64	21.86	-0.74	-3.27	1175217.0	25905705.98	1315
2018-11-04	22.98	23.18	22.58	22.6	-0.38	-1.65	831820.0	18972413.2	833
2018-11-01	22.96	23.2	22.6	22.98	0.16	0.7	1345002.0	30871719.1	1107
2018-10-31	22.04	22.86	22.04	22.82	0.86	3.92	1620690.0	36470878.96	1186
2018-10-30	21.7	22.0	21.64	21.96	0.16	0.73	746294.0	16294601.9	845
2018-10-29	21.48	22.02	21.48	21.8	0.5	2.35	1220985.0	26647645.36	1137
2018-10-28	20.32	21.36	20.3	21.3	0.64	3.1	1901926.0	39750574.54	1344
2018-10-25	20.0	20.86	20.0	20.66	0.56	2.79	2353369.0	48221642.76	1754
2018-10-24	20.04	20.44	19.82	20.1	-0.08	-0.4	1029690.0	20733479.04	1087
2018-10-23	19.2	20.36	18.96	20.18	0.98	5.1	3124470.0	61761367.52	1837
2018-10-22	20.22	20.24	18.7	19.2	-1.0	-4.95	2771858.0	53684228.22	1804
2018-10-21	19.5	20.52	19.2	20.2	-0.36	-1.75	2189846.0	43981623.96	1307
2018-10-18	20.82	21.06	20.52	20.56	-0.26	-1.25	1179277.0	24636115.96	950
2018-10-17	21.06	21.36	20.76	20.82	0.18	0.87	2235291.0	47087257.7	1486
2018-10-16	20.8	21.24	19.6	20.64	-0.84	-3.91	3568124.0	73419307.18	2672
2018-10-15	20.0	21.48	20.0	21.48	1.42	7.08	1990014.0	41463692.8	1793
2018-10-14	21.9	22.0	19.88	20.06	-2.02	-9.15	3012038.0	61290079.12	2074
2018-10-11	22.1	22.4	21.8	22.08	-1.12	-4.83	1571572.0	34751870.82	1515
2018-10-10	23.78	23.8	23.0	23.2	-0.5	-2.11	780347.0	18131157.36	959
2018-10-09	24.22	24.24	23.7	23.7	-0.5	-2.07	598171.0	14346647.52	694
2018-10-08	23.98	24.28	23.74	24.2	0.14	0.58	626524.0	15054648.16	662
2018-10-07	24.48	24.54	23.94	24.06	-0.36	-1.47	1539078.0	37286595.22	1088
2018-10-04	23.6	24.7	23.5	24.42	0.82	3.47	2709385.0	65746964.56	2365
2018-10-03	23.38	23.6	23.3	23.6	0.32	1.37	739928.0	17332961.86	666
2018-10-02	23.28	23.58	23.28	23.28	0.08	0.34	1106464.0	25908718.0	1018
2018-10-01	23.36	23.42	23.0	23.2	-0.14	-0.6	655097.0	15244574.68	828
2018-09-30	22.82	23.44	22.74	23.34	0.6	2.64	1474575.0	34007772.8	1274
2018-09-27	23.24	23.34	22.74	22.74	-0.5	-2.15	720307.0	16577435.08	974
2018-09-26	23.58	23.6	23.18	23.24	-0.28	-1.19	587352.0	13703011.58	799
2018-09-25	23.34	23.72	23.34	23.52	0.36	1.55	1209535.0	28532085.72	1082
2018-09-20	22.52	23.34	22.52	23.16	0.56	2.48	1094736.0	25201681.56	1149
2018-09-19	21.9	22.76	21.84	22.6	0.66	3.01	1528012.0	34392107.9	1362
2018-09-18	22.04	22.06	21.72	21.94	-0.02	-0.09	946831.0	20711346.12	936
2018-09-17	21.02	21.98	20.88	21.96	0.68	3.2	1987454.0	42547042.5	1982
2018-09-16	22.5	22.5	21.16	21.28	-1.24	-5.51	1934306.0	41979557.9	1748
2018-09-13	22.68	22.7	22.3	22.52	-0.16	-0.71	670832.0	15087757.64	725
2018-09-12	23.16	23.2	22.52	22.68	-0.38	-1.65	555706.0	12711286.1	739
2018-09-11	22.94	23.24	22.94	23.06	0.06	0.26	363703.0	8379167.14	423
2018-09-10	23.28	23.28	22.88	23.0	-0.18	-0.78	978016.0	22491014.58	680
2018-09-09	23.1	23.26	22.9	23.18	0.08	0.35	1346769.0	31023665.66	918
2018-09-06	23.54	23.9	22.76	23.1	-0.9	-3.75	2523484.0	58512171.38	1684
2018-09-05	24.5	24.5	22.7	24.0	-0.52	-2.12	1525914.0	36299623.48	1046
2018-09-04	24.46	24.64	24.4	24.52	0.02	0.08	440381.0	10798454.22	423
2018-09-03	24.58	24.76	24.46	24.5	-0.06	-0.24	553211.0	13594269.7	602
2018-09-02	24.5	24.62	24.2	24.56	0.06	0.24	571725.0	13980922.4	731
2018-08-30	25.4	25.4	24.44	24.5	-1.0	-3.92	1229314.0	30472515.46	1093
2018-08-29	25.7	25.85	25.45	25.5	-0.2	-0.78	377979.0	9671615.0	377
2018-08-28	25.5	25.75	25.45	25.7	0.35	1.38	451295.0	11543019.1	479
2018-08-27	25.5	25.75	25.25	25.35	-0.1	-0.39	705301.0	18012831.85	828
2018-08-26	24.56	25.45	24.56	25.45	1.07	4.39	923140.0	23131007.46	877
2018-08-16	24.7	24.7	24.36	24.38	-0.38	-1.53	1088669.0	26600572.64	874
2018-08-15	24.6	24.9	24.56	24.76	0.02	0.08	727905.0	17996847.2	703
2018-08-14	24.7	24.82	24.6	24.74	0.26	1.06	605663.0	14980791.44	740
2018-08-13	24.5	24.74	24.2	24.48	-0.18	-0.73	1073127.0	26199944.3	1061
2018-08-12	25.0	25.0	24.5	24.66	-0.64	-2.53	1418854.0	35047645.12	1462
2018-08-09	25.75	25.8	25.3	25.3	-0.55	-2.13	1811539.0	46310411.45	1391
2018-08-08	25.35	26.5	25.35	25.85	-2.3	-8.17	7129429.0	183638861.9	3726
2018-08-07	27.85	28.15	27.7	28.15	0.15	0.54	1744141.0	48705137.7	941
2018-08-06	27.95	28.0	27.75	28.0	0.05	0.18	1468876.0	41032834.5	692
2018-08-05	27.8	28.05	27.75	27.95	0.15	0.54	498877.0	13917074.9	474
2018-08-02	28.1	28.25	27.7	27.8	-0.35	-1.24	1661852.0	46567575.4	807
2018-08-01	28.0	28.4	27.7	28.15	0.15	0.54	1140995.0	32103687.9	908
2018-07-31	27.85	28.1	27.75	28.0	0.15	0.54	737034.0	20587912.6	807
2018-07-30	27.9	28.0	27.0	27.85	-0.05	-0.18	1288979.0	35601124.1	1207
2018-07-29	29.1	29.1	27.9	27.9	-0.9	-3.13	1776368.0	50037718.8	1290
2018-07-26	29.4	29.4	28.8	28.8	-0.55	-1.87	1283173.0	37227966.7	1012
2018-07-25	29.65	29.75	29.1	29.35	-0.2	-0.68	1634052.0	48064163.25	1338
2018-07-24	28.75	29.75	28.65	29.55	0.9	3.14	4438083.0	130382022.6	2625
2018-07-23	28.0	28.95	27.9	28.65	0.9	3.24	3373236.0	95965075.5	2317
2018-07-22	27.65	28.0	27.65	27.75	0.05	0.18	545310.0	15158499.55	455
2018-07-19	27.65	27.8	27.35	27.7	0.1	0.36	562313.0	15541739.9	590
2018-07-18	27.7	28.05	27.6	27.6	-0.1	-0.36	519144.0	14428859.75	497
2018-07-17	27.8	28.0	27.65	27.7	-0.25	-0.89	543912.0	15130934.15	499
2018-07-16	27.8	28.05	27.5	27.95	0.2	0.72	702010.0	19531272.35	699
2018-07-15	27.85	27.85	27.5	27.75	0.15	0.54	577261.0	15985663.5	575
2018-07-12	27.9	27.9	27.4	27.6	-0.4	-1.43	1033736.0	28526976.2	920
2018-07-11	28.05	28.15	27.7	28.0	-0.05	-0.18	686020.0	19163232.05	702
2018-07-10	27.75	28.2	27.6	28.05	0.35	1.26	1602562.0	44873207.55	1182
2018-07-09	27.15	27.75	27.0	27.7	0.65	2.4	1412006.0	38866649.8	1125
2018-07-08	26.35	27.1	26.2	27.05	0.65	2.46	1220512.0	32509561.05	1082
2018-07-05	27.5	27.5	26.1	26.4	-1.0	-3.65	1940786.0	52249698.2	1174
2018-07-04	27.55	27.8	27.3	27.4	-0.3	-1.08	979450.0	26990278.8	739
2018-07-03	28.1	28.15	27.2	27.7	-0.4	-1.42	522035.0	14475583.35	735
2018-07-02	28.65	28.65	27.7	28.1	-0.45	-1.58	1278380.0	35892261.9	853
2018-07-01	28.55	28.8	28.3	28.55	0.2	0.71	1721636.0	49103040.55	1208
2018-06-28	28.35	28.65	28.15	28.35	-0.1	-0.35	731589.0	20784977.45	717
2018-06-27	28.55	28.6	28.25	28.45	-0.05	-0.18	711126.0	20224709.3	633
2018-06-26	27.95	28.55	27.85	28.5	0.4	1.42	1230274.0	34758892.1	889
2018-06-25	28.2	28.3	27.95	28.1	-0.1	-0.35	784056.0	22038029.25	698
2018-06-24	28.1	28.55	28.0	28.2	0.15	0.53	1672237.0	47354484.65	881
2018-06-21	28.4	28.7	27.85	28.05	-0.15	-0.53	1345203.0	37925040.1	970
2018-06-20	28.2	28.6	27.9	28.2	-0.05	-0.18	1312700.0	37148620.25	995
2018-06-12	27.8	28.4	27.5	28.25	0.5	1.8	1956175.0	54971315.8	1294
2018-06-11	27.2	27.75	27.2	27.75	0.75	2.78	1847672.0	50817298.8	1416
2018-06-10	26.45	27.2	26.15	27.0	0.6	2.27	1566309.0	41855535.5	1128
2018-06-07	26.3	26.4	26.1	26.4	0.05	0.19	531793.0	13960981.55	461
2018-06-06	26.5	26.5	26.1	26.35	-0.05	-0.19	674479.0	17756320.0	654
2018-06-05	25.85	26.55	25.8	26.4	0.45	1.73	1085034.0	28371709.55	800
2018-06-04	26.4	26.65	25.85	25.95	-0.5	-1.89	1421363.0	37413855.7	1004
2018-06-03	26.3	26.75	26.3	26.45	0.35	1.34	1763092.0	46733849.5	1182
2018-05-31	25.6	26.15	25.45	26.1	0.7	2.76	1921385.0	49596033.0	1077
2018-05-30	25.4	25.55	25.25	25.4	0.0	0.0	707259.0	17973927.1	532
2018-05-29	25.5	25.75	25.3	25.4	0.0	0.0	1218174.0	31073022.5	1013
2018-05-28	25.25	25.6	25.1	25.4	0.15	0.59	795774.0	20229264.15	752
2018-05-27	25.65	25.85	25.05	25.25	-0.2	-0.79	966946.0	24559955.5	715
2018-05-24	25.05	25.95	25.05	25.54	0.54	2.16	3097226.0	79297779.25	2161
2018-05-23	24.5	25.1	24.3	25.0	0.58	2.38	1449717.0	35881422.12	1165
2018-05-22	24.12	24.5	23.96	24.42	0.16	0.66	1123186.0	27142943.06	985
2018-05-21	24.84	24.84	24.2	24.26	-0.53	-2.14	711367.0	17446352.8	732
2018-05-20	24.62	25.2	24.62	24.79	0.14	0.57	580763.0	14477700.64	722
2018-05-17	24.34	24.76	24.34	24.65	0.08	0.33	719595.0	17686854.24	739
2018-05-16	25.15	25.15	24.5	24.57	-0.56	-2.23	1635088.0	40499731.77	1284
2018-05-15	25.2	25.5	25.0	25.13	0.03	0.12	1866446.0	47047383.2	1198
2018-05-14	25.0	25.35	24.88	25.1	0.1	0.4	2229919.0	55851862.09	1595
2018-05-13	25.4	25.85	24.96	25.0	-0.28	-1.11	3296913.0	83681224.84	2191
2018-05-10	25.5	25.7	24.84	25.28	0.04	0.16	3624469.0	91335589.83	2717
2018-05-09	25.7	26.1	24.8	25.24	-0.51	-1.98	7437051.0	189052751.19	5386
2018-05-08	25.75	26.7	25.75	25.75	-2.82	-9.87	11130255.0	288909288.55	5590
2018-05-07	28.85	28.85	28.4	28.57	-0.21	-0.73	1229198.0	35144209.35	1084
2018-05-06	28.3	29.15	28.25	28.78	0.73	2.6	1995560.0	57226001.35	1810
2018-05-03	27.8	28.95	27.3	28.05	0.3	1.08	2214861.0	62647507.35	2432
2018-05-02	28.85	29.25	27.5	27.75	-1.12	-3.88	3153145.0	89333559.2	2768
2018-05-01	27.3	29.45	26.25	28.87	1.57	5.75	6378763.0	176313888.3	4580
2018-04-30	29.15	29.35	27.0	27.3	-1.82	-6.25	4377298.0	122521020.5	3751
2018-04-29	30.6	30.7	29.0	29.12	-0.97	-3.22	2204496.0	65591762.8	2005
2018-04-26	30.3	30.3	28.9	30.09	-0.1	-0.33	3272335.0	97344668.95	2602
2018-04-25	30.9	30.9	30.05	30.19	-0.81	-2.61	1922452.0	58336467.4	1798
2018-04-24	31.65	31.8	30.5	31.0	-0.53	-1.68	3550448.0	111012538.35	2502
2018-04-23	29.65	31.7	29.6	31.53	2.08	7.06	6564016.0	203098986.5	3839
2018-04-22	29.3	29.75	29.1	29.45	0.06	0.2	1293815.0	38135299.55	1126
2018-04-19	29.8	30.0	28.8	29.39	-0.28	-0.94	4668925.0	137472784.8	3321
2018-04-18	27.7	29.9	27.65	29.67	2.1	7.62	5248656.0	152106277.95	3323
2018-04-17	26.9	27.65	26.9	27.57	0.69	2.57	2891095.0	79285766.85	1632
2018-04-16	26.55	27.15	26.45	26.88	0.37	1.4	2986053.0	80052779.6	1498
2018-04-15	26.2	26.55	26.2	26.51	0.49	1.88	1919211.0	50741456.1	1081
2018-04-12	25.8	26.45	25.65	26.02	-0.11	-0.42	2838738.0	73827576.3	1528
2018-04-11	26.25	27.0	24.5	26.13	0.04	0.15	4702151.0	124144928.32	2373
2018-04-10	26.2	26.35	26.05	26.09	-0.04	-0.15	990535.0	25895539.6	613
2018-04-09	26.0	26.35	26.0	26.13	0.25	0.97	2188701.0	57378794.2	1150
2018-04-08	25.95	26.1	25.8	25.88	-0.09	-0.35	1374302.0	35629023.9	883
2018-04-05	25.5	26.15	25.5	25.97	0.55	2.16	2822945.0	73090325.65	1573
2018-04-04	25.1	25.5	25.1	25.42	0.41	1.64	3205441.0	81152875.3	1283
2018-04-03	24.72	25.05	24.62	25.01	0.24	0.97	1317931.0	32886764.99	905
2018-04-02	24.84	25.3	24.72	24.77	-0.27	-1.08	1703710.0	42524350.57	975
2018-04-01	24.92	25.5	24.8	25.04	0.21	0.85	1447030.0	36411629.35	885
2018-03-29	24.9	25.4	24.7	24.83	-0.17	-0.68	1750369.0	43586446.68	1115
2018-03-28	25.3	25.3	24.96	25.0	-0.17	-0.68	1453273.0	36430311.78	949
2018-03-27	24.98	25.5	24.9	25.17	0.3	1.21	2588785.0	65274066.83	1375
2018-03-26	24.4	24.94	24.4	24.87	0.09	0.36	1030920.0	25532108.7	694
2018-03-25	24.8	25.0	24.54	24.78	-0.12	-0.48	1210968.0	30058627.84	777
2018-03-22	24.8	25.0	24.78	24.9	0.15	0.61	1971650.0	49097743.86	1243
2018-03-21	24.2	24.9	24.2	24.75	0.44	1.81	1456662.0	36008598.4	1102
2018-03-20	24.42	24.42	24.2	24.31	-0.12	-0.49	844538.0	20525160.5	628
2018-03-19	24.12	24.58	24.1	24.43	0.17	0.7	795786.0	19425911.4	660
2018-03-18	24.58	24.58	24.18	24.26	-0.26	-1.06	1422527.0	34678167.76	1372
2018-03-15	24.6	24.76	24.4	24.52	-0.19	-0.77	1393924.0	34203010.94	1224
2018-03-14	24.7	24.84	24.58	24.71	-0.15	-0.6	1173855.0	28997767.28	861
2018-03-13	24.86	24.9	24.48	24.86	-0.06	-0.24	1480269.0	36521956.86	1101
2018-03-12	24.92	25.3	24.8	24.92	0.06	0.24	2411633.0	60345585.75	1653
2018-03-11	24.3	24.94	24.3	24.86	0.64	2.64	3341095.0	82061557.28	2098
2018-03-08	24.44	24.5	24.2	24.22	-0.15	-0.62	1929838.0	47050153.86	1334
2018-03-07	24.4	24.44	24.3	24.37	-0.08	-0.33	907451.0	22097012.14	669
2018-03-06	24.46	24.5	24.3	24.45	0.14	0.58	1587655.0	38745728.78	957
2018-03-05	24.06	24.44	24.04	24.31	0.24	1.0	1997223.0	48542841.38	1298
2018-03-04	24.0	24.28	23.92	24.07	0.09	0.38	2094191.0	50365677.7	1262
2018-03-01	23.8	24.06	23.68	23.98	0.06	0.25	2344758.0	56052577.36	1232
2018-02-28	24.0	24.1	23.7	23.92	-0.02	-0.08	2501812.0	59766333.48	2056
2018-02-27	23.6	24.04	23.3	23.94	0.53	2.26	3641817.0	86413292.38	1988
2018-02-26	23.62	23.7	23.38	23.41	-0.24	-1.01	1250095.0	29404974.24	1064
2018-02-25	23.9	23.9	23.6	23.65	0.1	0.42	2498044.0	59267906.52	1605
2018-02-22	23.16	23.72	22.84	23.55	0.37	1.6	3067281.0	71286675.1	2335
2018-02-21	23.5	23.56	23.04	23.18	-0.46	-1.95	2593959.0	60281625.76	2086
2018-02-20	23.8	23.98	23.5	23.64	-0.06	-0.25	2594135.0	61638194.92	1985
2018-02-19	23.3	23.86	23.3	23.7	0.41	1.76	4629571.0	109472234.58	2855
2018-02-18	22.9	23.44	22.8	23.29	0.4	1.75	5481586.0	127039422.92	3137
2018-02-15	23.02	23.14	22.78	22.89	0.02	0.09	2135080.0	48951437.62	1496
2018-02-14	23.04	23.1	22.76	22.87	-0.02	-0.09	3092942.0	70801378.76	2104
2018-02-13	22.44	23.2	22.44	22.89	0.68	3.06	7372550.0	168410815.98	4789
2018-02-12	21.4	22.68	21.3	22.21	1.13	5.36	6962326.0	154168725.62	4598
2018-02-11	21.5	21.76	20.4	21.08	-0.69	-3.17	6152779.0	129548602.16	4214
2018-02-08	22.3	22.5	21.56	21.77	-0.51	-2.29	4116042.0	90273308.84	3290
2018-02-07	23.12	23.76	22.0	22.28	-0.48	-2.11	6838301.0	158612050.08	5594
2018-02-06	21.7	23.54	21.5	22.76	0.74	3.36	15620911.0	355628549.68	9578
2018-02-05	20.24	22.02	20.22	22.02	1.99	9.94	13412609.0	288632939.04	5813
2018-02-04	19.9	20.08	19.8	20.03	0.0	0.0	951903.0	19023977.36	648
2018-02-01	20.0	20.12	19.9	20.03	-0.05	-0.25	1362755.0	27260274.02	797
2018-01-31	19.92	20.2	19.86	20.08	0.03	0.15	2059718.0	41209899.72	1281
2018-01-30	20.04	20.1	19.9	20.05	0.01	0.05	1879968.0	37598992.4	961
2018-01-29	19.94	20.26	19.9	20.04	0.16	0.8	2325561.0	46645342.52	1381
2018-01-28	19.9	20.02	19.76	19.88	-0.12	-0.6	1789123.0	35567734.86	1195
2018-01-25	19.7	20.3	19.52	20.0	0.42	2.15	3570348.0	71214285.66	2426
2018-01-24	20.08	20.08	19.46	19.58	-0.41	-2.05	2444764.0	48140728.22	1782
2018-01-23	19.84	20.4	19.84	19.99	0.07	0.35	3613636.0	72675610.58	2162
2018-01-22	20.62	20.76	19.88	19.92	-0.77	-3.72	4226194.0	85951886.72	2574
2018-01-21	20.98	20.98	20.52	20.69	-0.21	-1.0	2507924.0	52050361.6	2042
2018-01-18	20.0	21.0	20.0	20.9	0.84	4.19	8490406.0	175805790.68	5152
2018-01-17	20.18	20.26	19.9	20.06	-0.15	-0.74	3821330.0	76708937.24	2704
2018-01-16	20.78	20.82	20.04	20.21	-0.52	-2.51	6252650.0	127915718.26	4131
2018-01-15	19.1	20.98	19.02	20.73	1.65	8.65	11317448.0	228238504.06	5980
2018-01-14	19.7	19.7	18.86	19.08	-0.57	-2.9	5914681.0	112799079.02	3798
2018-01-11	18.78	19.84	18.76	19.65	1.03	5.53	9736732.0	188065918.56	5745
2018-01-10	17.8	18.68	17.8	18.62	0.96	5.44	6767407.0	123814502.24	3912
2018-01-09	17.02	17.82	16.88	17.66	0.65	3.82	4961200.0	86427057.98	2975
2018-01-08	17.22	17.24	16.98	17.01	-0.2	-1.16	2071923.0	35481631.28	1125
2018-01-07	17.2	17.46	17.14	17.21	0.35	2.08	3655823.0	63250264.1	1990
2018-01-04	16.72	17.0	16.72	16.86	0.2	1.2	1867926.0	31544742.46	795
2018-01-03	16.74	16.86	16.56	16.66	-0.07	-0.42	1355509.0	22663322.3	693
2018-01-02	16.98	17.06	16.72	16.73	-0.22	-1.3	2642780.0	44668291.0	1234
2018-01-01	16.68	17.12	16.28	16.95	0.51	3.1	4387234.0	73972582.4	2416
2017-12-31	16.58	17.0	16.4	16.44	-0.06	-0.36	2600765.0	43483030.54	1319
2017-12-28	16.52	16.64	16.46	16.5	-0.01	-0.06	941538.0	15581971.88	605
2017-12-27	16.6	16.74	16.48	16.51	-0.1	-0.6	2092390.0	34759039.38	1063
2017-12-26	16.3	16.66	16.22	16.61	0.41	2.53	2775729.0	45762742.22	1396
2017-12-25	16.26	16.6	16.16	16.2	-0.23	-1.4	2362267.0	38612963.94	1529
2017-12-24	16.62	16.94	16.26	16.43	-0.09	-0.54	5116012.0	85600596.28	2829
2017-12-21	15.74	17.02	15.74	16.52	1.04	6.72	10809604.0	178431679.56	4472
2017-12-20	15.2	15.5	15.18	15.48	0.43	2.86	3259831.0	50043253.6	1356
2017-12-19	14.98	15.16	14.86	15.05	0.13	0.87	2988305.0	44733791.78	998
2017-12-18	14.7	14.94	14.7	14.92	0.21	1.43	2190758.0	32409751.7	765
2017-12-17	14.72	14.82	14.68	14.71	0.0	0.0	1421829.0	20974736.52	647
2017-12-14	14.52	14.8	14.5	14.71	0.18	1.24	2002908.0	29398923.92	912
2017-12-13	14.5	14.66	14.26	14.53	0.06	0.41	2448987.0	35503995.58	1001
2017-12-12	14.14	14.7	14.14	14.47	0.41	2.92	4881886.0	70798153.74	1760
2017-12-11	14.48	14.48	14.0	14.06	-0.38	-2.63	2236390.0	31914015.66	1097
2017-12-10	14.52	14.68	14.28	14.44	0.07	0.49	5515847.0	79765981.84	1959
2017-12-07	13.7	14.52	13.7	14.37	0.68	4.97	7431682.0	105700305.18	2501
2017-12-06	13.74	13.78	13.68	13.69	-0.09	-0.65	1105803.0	15173045.96	399
2017-12-05	13.78	13.86	13.72	13.78	-0.1	-0.72	732335.0	10098963.9	379
2017-12-04	13.9	13.94	13.82	13.88	-0.02	-0.14	1380061.0	19151507.28	491
2017-12-03	13.78	13.98	13.78	13.9	0.2	1.46	3734817.0	51845533.38	836
2017-11-30	13.66	13.72	13.62	13.7	0.05	0.37	651195.0	8901378.32	387
2017-11-29	13.7	13.76	13.62	13.65	-0.03	-0.22	1344564.0	18379867.42	633
2017-11-28	13.68	13.72	13.64	13.68	0.04	0.29	978078.0	13389312.74	460
2017-11-27	13.78	13.78	13.54	13.64	-0.1	-0.73	1539465.0	21114116.76	615
2017-11-26	13.64	13.86	13.64	13.74	0.11	0.81	1693696.0	23307082.9	517
2017-11-23	13.4	13.7	13.4	13.63	0.25	1.87	950708.0	12951398.84	470
2017-11-22	13.2	13.58	13.1	13.38	0.19	1.44	1032933.0	13715630.78	495
2017-11-21	13.38	13.38	13.0	13.19	-0.21	-1.57	1586490.0	20953019.2	962
2017-11-20	13.48	13.54	13.36	13.4	-0.07	-0.52	1532155.0	20574703.6	701
2017-11-19	13.62	13.68	13.44	13.47	-0.2	-1.46	1148363.0	15540670.7	571
2017-11-16	13.8	13.84	13.56	13.67	-0.09	-0.65	926729.0	12671643.4	526
2017-11-15	14.0	14.02	13.76	13.76	-0.09	-0.65	1196629.0	16638763.42	568
2017-11-14	13.76	13.9	13.76	13.85	0.12	0.87	1522462.0	21053938.4	622
2017-11-13	13.36	13.76	13.36	13.73	0.31	2.31	1078313.0	14670306.0	551
2017-11-12	13.68	13.72	13.36	13.42	-0.28	-2.04	1602523.0	21767729.74	680
2017-11-09	13.76	13.82	13.62	13.7	0.01	0.07	1357782.0	18623317.6	633
2017-11-08	13.6	13.78	13.4	13.69	0.06	0.44	1658131.0	22614391.64	721
2017-11-07	14.26	14.3	12.9	13.63	-0.61	-4.28	3719779.0	51026904.9	1481
2017-11-06	14.4	14.4	14.0	14.24	-0.2	-1.39	2170383.0	30888599.22	911
2017-11-05	14.26	14.48	14.0	14.44	0.11	0.77	2298820.0	32674459.96	1035
2017-11-02	14.32	14.46	14.26	14.33	0.05	0.35	1796914.0	25827368.68	753
2017-11-01	14.28	14.36	14.08	14.28	-0.05	-0.35	2547570.0	36253985.52	1119
2017-10-31	14.4	14.82	14.2	14.33	0.64	4.67	9829904.0	142049642.1	3332
2017-10-30	13.78	13.8	13.6	13.69	-0.06	-0.44	1058123.0	14498745.66	527
2017-10-29	13.92	13.92	13.66	13.75	-0.01	-0.07	1374003.0	18923708.84	572
2017-10-26	13.78	13.8	13.3	13.76	-0.04	-0.29	1070808.0	14546632.78	708
2017-10-25	13.82	13.88	13.72	13.8	0.09	0.66	689969.0	9529125.34	352
2017-10-24	13.8	13.96	13.54	13.71	-0.06	-0.44	822379.0	11313869.72	542
2017-10-23	13.9	13.98	13.6	13.77	-0.12	-0.86	757719.0	10424142.84	468
2017-10-22	13.7	13.98	13.6	13.89	0.27	1.98	1558328.0	21517688.74	822
2017-10-19	13.1	13.66	13.1	13.62	0.51	3.89	1724546.0	23120039.08	788
2017-10-18	13.22	13.3	13.08	13.11	-0.28	-2.09	1377870.0	18164764.54	635
2017-10-17	13.22	13.4	13.1	13.39	0.18	1.36	697100.0	9241315.18	378
2017-10-16	13.06	13.26	12.9	13.21	0.24	1.85	1317146.0	17265771.72	568
2017-10-15	13.02	13.2	12.96	12.97	-0.01	-0.08	1096492.0	14319962.22	528
2017-10-12	12.9	13.0	12.72	12.98	0.1	0.78	1540124.0	19869353.7	717
2017-10-11	12.7	13.06	12.54	12.88	0.15	1.18	2648710.0	34122959.94	1079
2017-10-10	13.66	13.7	12.6	12.73	-0.95	-6.94	3355056.0	44245494.46	1125
2017-10-09	13.86	13.92	13.66	13.68	-0.22	-1.58	844108.0	11634167.62	469
2017-10-08	14.04	14.04	13.88	13.9	-0.13	-0.93	818297.0	11408078.52	395
2017-10-05	14.04	14.14	13.96	14.03	-0.13	-0.92	1711206.0	23993553.74	496
2017-10-04	14.04	14.18	14.0	14.16	0.2	1.43	2017635.0	28408271.06	686
2017-10-03	13.76	14.02	13.7	13.96	0.26	1.9	1703548.0	23659804.84	695
2017-10-02	13.68	13.78	13.66	13.7	0.01	0.07	825778.0	11331906.04	352
2017-10-01	13.56	13.74	13.56	13.69	-0.06	-0.44	1349070.0	18438182.78	483
2017-09-28	13.74	13.78	13.62	13.75	0.05	0.36	730909.0	10024812.9	383
2017-09-27	13.78	13.8	13.5	13.7	-0.03	-0.22	1015471.0	13855404.38	511
2017-09-26	13.9	13.94	13.72	13.73	-0.05	-0.36	1747867.0	24157243.5	600
2017-09-25	13.9	13.92	13.68	13.78	-0.07	-0.51	2224064.0	30662297.64	732
2017-09-21	13.66	13.9	13.66	13.85	0.26	1.91	2037712.0	28129241.88	765
2017-09-20	13.48	13.62	13.4	13.59	0.11	0.82	713510.0	9616091.86	432
2017-09-19	13.7	13.7	13.46	13.48	-0.19	-1.39	1619202.0	21907134.6	563
2017-09-18	13.5	13.84	13.5	13.67	0.23	1.71	2893122.0	39557885.36	1071
2017-09-17	13.36	13.46	13.32	13.44	0.11	0.83	1663535.0	22302285.56	593
2017-09-14	13.3	13.36	13.22	13.33	0.04	0.3	1003325.0	13344842.78	445
2017-09-13	13.32	13.38	13.24	13.29	-0.04	-0.3	1001092.0	13328613.22	426
2017-09-12	13.32	13.42	13.3	13.33	-0.01	-0.07	951190.0	12701807.6	451
2017-09-11	13.5	13.54	13.28	13.34	-0.12	-0.89	2689984.0	36044668.3	861
2017-09-10	13.26	13.6	13.26	13.46	0.22	1.66	3550268.0	47817965.68	1083
2017-09-07	12.96	13.3	12.94	13.24	0.29	2.24	2929986.0	38570448.32	1012
2017-09-06	12.78	13.0	12.78	12.95	0.23	1.81	1648722.0	21336716.78	645
2017-08-29	12.72	12.76	12.68	12.72	-0.02	-0.16	553480.0	7040206.86	346
2017-08-28	12.7	12.78	12.66	12.74	0.08	0.63	422261.0	5380200.86	278
2017-08-27	12.7	12.78	12.66	12.66	0.01	0.08	540398.0	6862060.44	302
2017-08-24	12.86	12.86	12.6	12.65	-0.15	-1.17	1263480.0	16036776.76	677
2017-08-23	12.96	12.98	12.78	12.8	-0.11	-0.85	1189447.0	15354616.92	484
2017-08-22	12.84	13.04	12.84	12.91	0.07	0.55	2177254.0	28191959.3	743
2017-08-21	12.74	13.0	12.72	12.84	0.11	0.86	2553382.0	32918625.86	895
2017-08-20	12.62	12.78	12.62	12.73	0.19	1.52	1337297.0	16999566.72	597
2017-08-17	12.52	12.62	12.5	12.54	0.04	0.32	1244344.0	15621971.14	449
2017-08-16	12.5	12.54	12.44	12.5	-0.02	-0.16	609664.0	7621202.42	313
2017-08-15	12.6	12.62	12.48	12.52	-0.09	-0.71	1583184.0	19839552.26	597
2017-08-14	12.66	12.8	12.58	12.61	-0.11	-0.86	1178453.0	14950540.94	620
2017-08-13	12.8	12.9	12.68	12.72	-0.12	-0.93	1154037.0	14757437.32	618
2017-08-10	13.08	13.14	12.84	12.84	-0.14	-1.08	1753912.0	22711989.46	984
2017-08-09	12.66	13.08	12.66	12.98	0.81	6.66	6531204.0	84258602.92	2614
2017-08-08	11.98	12.22	11.92	12.17	0.21	1.76	1506927.0	18195529.72	632
2017-08-07	11.92	11.98	11.88	11.96	0.08	0.67	1053997.0	12572941.7	375
2017-08-06	11.86	11.94	11.86	11.88	-0.01	-0.08	570382.0	6786793.2	299
2017-08-03	11.7	12.0	11.68	11.89	0.19	1.62	565483.0	6711571.12	416
2017-08-02	11.72	11.74	11.62	11.7	-0.03	-0.26	418625.0	4891451.86	271
2017-08-01	11.7	11.76	11.7	11.73	0.0	0.0	361634.0	4244985.9	265
2017-07-31	11.74	11.78	11.68	11.73	0.02	0.17	252116.0	2955598.72	218
2017-07-30	11.84	11.86	11.66	11.71	-0.15	-1.26	661599.0	7779942.54	352
2017-07-27	12.0	12.0	11.8	11.86	-0.1	-0.84	546954.0	6495561.8	322
2017-07-26	12.06	12.1	11.92	11.96	-0.05	-0.42	518228.0	6234839.38	246
2017-07-25	12.0	12.08	11.92	12.01	0.01	0.08	502421.0	6027317.92	299
2017-07-24	12.1	12.12	11.98	12.0	-0.08	-0.66	777785.0	9354509.96	357
2017-07-23	11.92	12.14	11.88	12.08	0.17	1.43	1450641.0	17460416.04	527
2017-07-20	11.86	11.94	11.84	11.91	0.09	0.76	756496.0	8994985.34	289
2017-07-19	11.8	11.86	11.76	11.82	-0.01	-0.08	268654.0	3173506.38	204
2017-07-18	11.9	11.9	11.78	11.83	0.1	0.85	857551.0	10163063.52	382
2017-07-17	11.9	11.92	11.7	11.73	-0.11	-0.93	996952.0	11725116.24	482
2017-07-16	11.9	11.94	11.82	11.84	0.02	0.17	566072.0	6716866.6	307
2017-07-13	11.84	11.88	11.8	11.82	0.02	0.17	935188.0	11061075.88	347
2017-07-12	11.92	12.0	11.74	11.8	-0.06	-0.51	1490563.0	17716273.58	725
2017-07-11	12.06	12.06	11.84	11.86	-0.23	-1.9	995280.0	11907072.24	467
2017-07-10	12.04	12.1	12.04	12.09	0.11	0.92	606379.0	7318535.74	368
2017-07-09	11.9	12.06	11.9	11.98	-0.09	-0.75	428676.0	5135128.4	296
2017-07-06	12.14	12.2	12.0	12.07	-0.1	-0.82	1645770.0	19843320.78	656
2017-07-05	11.8	12.2	11.8	12.17	0.32	2.7	1519234.0	18229548.3	678
2017-07-04	11.8	11.9	11.76	11.85	0.11	0.94	1260632.0	14926492.32	424
2017-07-03	11.8	11.86	11.7	11.74	0.06	0.51	934754.0	11014701.74	410
2017-07-02	11.5	11.82	11.5	11.68	0.25	2.19	1911865.0	22324913.4	783
2017-06-22	11.4	11.56	11.28	11.43	0.05	0.44	2882983.0	32928500.62	935
2017-06-21	11.26	11.7	11.22	11.38	0.17	1.52	4988256.0	57029720.98	1152
2017-06-20	11.24	11.36	11.14	11.21	-0.01	-0.09	2036365.0	22903924.22	520
2017-06-19	11.02	11.26	11.0	11.22	0.12	1.08	1957688.0	21855647.7	746
2017-06-18	11.18	11.2	11.0	11.1	-0.1	-0.89	506231.0	5630058.34	304
2017-06-15	11.3	11.3	11.18	11.2	-0.1	-0.88	674290.0	7554101.72	390
2017-06-14	11.42	11.44	11.3	11.3	-0.06	-0.53	680725.0	7731794.6	400
2017-06-13	11.42	11.46	11.3	11.36	-0.04	-0.35	911632.0	10366549.5	404
2017-06-12	11.44	11.52	11.26	11.4	-0.08	-0.7	633669.0	7200311.1	341
2017-06-11	11.6	11.6	11.46	11.48	-0.12	-1.03	837692.0	9657380.62	363
2017-06-08	11.78	11.78	11.56	11.6	-0.23	-1.94	544760.0	6358163.46	366
2017-06-07	11.82	11.84	11.74	11.83	0.07	0.6	419548.0	4947320.4	347
2017-06-06	11.8	11.86	11.74	11.76	-0.07	-0.59	425938.0	5022516.48	267
2017-06-05	11.8	11.9	11.68	11.83	-0.07	-0.59	670776.0	7907870.66	345
2017-06-04	11.9	11.98	11.84	11.9	-0.04	-0.34	644118.0	7659950.86	284
2017-06-01	11.95	12.05	11.9	11.94	-0.01	-0.08	577558.0	6915737.4	219
2017-05-31	11.95	12.05	11.9	11.95	0.0	0.0	586330.0	7025917.95	270
2017-05-30	12.0	12.05	11.9	11.95	0.0	0.0	564709.0	6767507.15	326
2017-05-29	11.6	12.05	11.6	11.95	0.29	2.49	652171.0	7698204.8	322
2017-05-28	11.9	11.9	11.55	11.66	-0.24	-2.02	1229103.0	14409441.75	389
2017-05-25	11.95	12.25	11.9	11.9	0.0	0.0	1357756.0	16326303.4	635
2017-05-24	12.1	12.15	11.85	11.9	-0.15	-1.24	1742485.0	20888482.8	584
2017-05-23	12.3	12.3	12.0	12.05	-0.25	-2.03	2339336.0	28307747.15	649
2017-05-22	12.3	12.35	12.25	12.3	0.0	0.0	653185.0	8029105.3	376
2017-05-21	12.45	12.5	12.3	12.3	0.03	0.24	2030936.0	25169684.3	657
2017-05-18	12.25	12.35	12.15	12.27	-0.06	-0.49	1934101.0	23668724.35	738
2017-05-17	12.4	12.4	12.25	12.33	-0.06	-0.48	1973888.0	24341220.95	707
2017-05-16	12.4	12.5	12.15	12.39	0.06	0.49	3527266.0	43593774.7	1271
2017-05-15	12.05	12.5	12.05	12.33	-0.72	-5.52	14297572.0	174512076.55	3490
2017-05-14	13.05	13.05	13.05	13.05	-1.45	-10.0	694987.0	9069580.35	268
2017-05-11	15.0	15.0	14.35	14.5	-0.47	-3.14	5955754.0	87680738.9	1637
2017-05-10	14.85	15.1	14.75	14.97	0.03	0.2	5640199.0	84280247.6	1430
2017-05-09	14.85	15.1	14.65	14.94	0.13	0.88	7768192.0	115644733.0	1934
2017-05-08	14.45	14.9	14.3	14.81	0.34	2.35	4897928.0	71590442.65	1439
2017-05-07	14.65	14.65	14.15	14.47	-0.18	-1.23	5370003.0	77402224.1	1510
2017-05-04	14.65	14.85	14.55	14.65	-0.17	-1.15	7593263.0	111447337.35	1551
2017-05-03	14.8	14.9	14.6	14.82	-0.14	-0.94	5331095.0	78740714.65	1355
2017-05-02	14.85	15.0	14.4	14.96	0.12	0.81	9314659.0	137804140.0	2137
2017-05-01	14.75	15.0	14.45	14.84	0.0	0.0	11622237.0	170720391.6	2854
2017-04-30	13.95	14.9	13.95	14.84	1.01	7.3	14967061.0	216073113.9	3387
2017-04-27	13.6	13.95	13.5	13.83	0.29	2.14	4416862.0	60718854.3	908
2017-04-26	13.55	13.6	13.45	13.54	0.03	0.22	2212989.0	29982519.45	519
2017-04-25	13.8	13.8	13.45	13.51	-0.21	-1.53	2122546.0	28836195.95	721
2017-04-24	13.6	13.85	13.6	13.72	0.12	0.88	2907939.0	39920968.75	739
2017-04-23	13.85	13.85	13.45	13.6	0.13	0.97	3368195.0	45829452.4	883
2017-04-20	13.25	13.6	13.2	13.47	0.12	0.9	3788792.0	50974008.7	1131
2017-04-19	13.35	13.45	13.05	13.35	-0.09	-0.67	3342232.0	44294479.25	1118
2017-04-18	13.9	13.9	13.35	13.44	-0.45	-3.24	2883762.0	39374405.05	1094
2017-04-17	13.8	14.0	13.7	13.89	0.25	1.83	5717257.0	79307123.95	1616
2017-04-16	13.5	13.75	13.25	13.64	0.09	0.66	5233777.0	70489823.45	1305
2017-04-13	13.65	13.75	13.5	13.55	0.03	0.22	4996862.0	68102700.3	1425
2017-04-12	13.0	13.6	13.0	13.52	0.58	4.48	8996622.0	120538834.95	2489
2017-04-11	13.05	13.05	12.9	12.94	-0.05	-0.38	3251664.0	42247060.95	700
2017-04-10	12.8	13.0	12.8	12.99	0.11	0.85	1556556.0	20155784.25	554
2017-04-09	13.0	13.05	12.85	12.88	-0.05	-0.39	1749774.0	22636013.5	633
2017-04-06	12.8	13.1	12.8	12.93	0.1	0.78	5611355.0	72663694.5	1326
2017-04-05	12.8	12.95	12.8	12.83	0.09	0.71	2253582.0	28958677.65	667
2017-04-04	12.65	12.8	12.6	12.74	0.04	0.31	1524448.0	19374887.9	471
2017-04-03	12.9	12.9	12.65	12.7	-0.19	-1.47	1565189.0	19991984.05	625
2017-04-02	12.85	12.95	12.75	12.89	0.19	1.5	4227432.0	54343481.6	1062
2017-03-30	12.75	12.8	12.6	12.7	-0.01	-0.08	2664953.0	33830114.7	693
2017-03-29	12.6	12.75	12.45	12.71	0.22	1.76	4836868.0	61050033.4	1426
2017-03-28	12.45	12.55	12.45	12.49	0.09	0.73	1309778.0	16357749.35	444
2017-03-27	12.5	12.5	12.35	12.4	-0.13	-1.04	1587738.0	19736474.95	556
2017-03-26	12.65	12.65	12.45	12.53	0.01	0.08	2250597.0	28230411.8	598
2017-03-23	12.35	12.8	12.35	12.52	0.22	1.79	6461849.0	81221436.35	1480
2017-03-22	12.45	12.45	12.3	12.3	-0.34	-2.69	2309755.0	28513978.65	669
2017-03-21	12.75	12.85	12.6	12.64	-0.11	-0.86	1536884.0	19655117.0	591
2017-03-20	12.9	12.95	12.75	12.75	-0.19	-1.47	1466508.0	18793481.85	548
2017-03-19	13.05	13.05	12.8	12.94	-0.03	-0.23	2662412.0	34485398.7	866
2017-03-16	12.75	13.05	12.65	12.97	0.44	3.51	3997248.0	51373396.55	1422
2017-03-15	12.6	12.8	12.5	12.53	-0.01	-0.08	2626261.0	33225900.4	898
2017-03-14	12.05	12.55	12.0	12.54	0.36	2.96	2653726.0	32690078.5	970
2017-03-13	12.45	12.6	12.05	12.18	-0.26	-2.09	3655530.0	45492822.8	602
2017-03-12	12.65	12.65	12.25	12.44	-0.27	-2.12	2554144.0	31790538.9	850
2017-03-09	13.1	13.1	12.5	12.71	-0.54	-4.08	5388167.0	68664081.4	1804
2017-03-08	13.4	13.4	13.2	13.25	-0.13	-0.97	873182.0	11594713.15	456
2017-03-07	13.3	13.5	13.25	13.38	0.04	0.3	1418634.0	19011336.65	569
2017-03-06	13.8	13.8	13.15	13.34	-0.4	-2.91	4366205.0	58601882.1	1214
2017-03-05	13.8	14.0	13.65	13.74	0.05	0.37	3377829.0	46715529.95	918
2017-03-02	13.4	13.8	13.35	13.69	0.33	2.47	6837452.0	92901775.2	1389
2017-03-01	13.15	13.6	13.0	13.36	0.23	1.75	8917857.0	118996418.4	1726
2017-02-28	13.05	13.15	12.9	13.13	0.05	0.38	3544339.0	46168176.8	721
2017-02-27	13.15	13.35	13.05	13.08	-0.07	-0.53	6208658.0	81826335.7	1295
2017-02-26	13.1	13.25	13.0	13.15	0.1	0.77	2556872.0	33574492.9	715
2017-02-23	13.05	13.1	12.9	13.05	0.06	0.46	3015125.0	39229017.05	628
2017-02-22	13.25	13.3	12.95	12.99	-0.13	-0.99	5223450.0	68589175.15	1146
2017-02-21	12.75	13.2	12.7	13.12	0.31	2.42	4297591.0	55918383.15	1181
2017-02-20	12.9	12.95	12.75	12.81	-0.1	-0.77	1747166.0	22452416.85	582
2017-02-19	13.1	13.1	12.85	12.91	-0.13	-1.0	2082534.0	26981859.5	769
2017-02-16	13.1	13.25	13.0	13.04	-0.08	-0.61	3269679.0	42874061.15	870
2017-02-15	12.85	13.3	12.8	13.12	0.29	2.26	5998842.0	78762087.9	1335
2017-02-14	12.95	13.0	12.75	12.83	-0.22	-1.69	4405902.0	56760508.5	1146
2017-02-13	12.6	13.2	12.5	13.05	0.51	4.07	12157175.0	158048340.85	2595
2017-02-12	12.25	12.6	12.2	12.54	0.44	3.64	7106530.0	88363954.95	1898
2017-02-09	12.0	12.15	11.9	12.1	0.05	0.41	2044198.0	24668527.55	575
2017-02-08	12.3	12.3	12.0	12.05	-0.25	-2.03	2550552.0	30932617.4	780
2017-02-07	11.95	12.35	11.9	12.3	0.37	3.1	3074255.0	37224440.4	830
2017-02-06	11.95	12.0	11.85	11.93	0.02	0.17	1327708.0	15814514.45	420
2017-02-05	12.0	12.2	11.9	11.91	-0.04	-0.33	4366959.0	52565885.3	1005
2017-02-02	11.9	12.0	11.85	11.95	0.05	0.42	2016879.0	24093144.45	496
2017-02-01	11.95	12.05	11.85	11.9	-0.06	-0.5	962562.0	11500447.9	459
2017-01-31	12.1	12.1	11.95	11.96	-0.14	-1.16	1359570.0	16309522.3	544
2017-01-30	12.25	12.25	12.1	12.1	-0.18	-1.47	1254281.0	15284300.4	433
2017-01-29	12.25	12.3	12.1	12.28	0.01	0.08	1408867.0	17218790.7	490
2017-01-26	12.3	12.35	12.2	12.27	0.04	0.33	1146938.0	14095859.6	496
2017-01-25	12.6	12.6	12.2	12.23	-0.27	-2.16	2997923.0	37175262.25	934
2017-01-24	12.2	12.6	12.1	12.5	0.31	2.54	6034823.0	74670883.15	1409
2017-01-23	12.4	12.4	12.15	12.19	-0.13	-1.06	4459545.0	54713172.2	1348
2017-01-22	12.0	12.4	11.85	12.32	0.57	4.85	7742860.0	94099364.0	2302
2017-01-19	11.05	11.75	11.0	11.75	1.06	9.92	8809111.0	100908965.45	2368
2017-01-18	11.0	11.0	10.65	10.69	-0.28	-2.55	1764944.0	19051646.4	838
2017-01-17	10.75	11.0	10.6	10.97	0.13	1.2	712856.0	7678699.7	415
2017-01-16	11.15	11.15	10.8	10.84	-0.26	-2.34	887215.0	9697852.6	459
2017-01-15	11.15	11.2	11.05	11.1	-0.05	-0.45	403913.0	4491661.7	268
2017-01-12	11.15	11.2	11.0	11.15	0.07	0.63	1157780.0	12888478.65	549
2017-01-11	11.45	11.45	11.05	11.08	-0.35	-3.06	1460805.0	16414854.9	754
2017-01-10	11.5	11.55	11.35	11.43	-0.11	-0.95	970972.0	11111275.75	474
2017-01-09	11.85	11.85	11.4	11.54	-0.2	-1.7	1179343.0	13618288.85	600
2017-01-08	11.7	11.8	11.65	11.74	0.04	0.34	1020806.0	11964470.8	420
2017-01-05	11.7	11.8	11.65	11.7	-0.02	-0.17	1381901.0	16195951.1	456
2017-01-04	11.85	11.9	11.7	11.72	-0.15	-1.26	1532410.0	18094018.5	561
2017-01-03	11.9	11.9	11.7	11.87	0.07	0.59	1708122.0	20202547.1	552
2017-01-02	11.8	12.0	11.7	11.8	0.02	0.17	2614410.0	31082362.35	820
2017-01-01	11.75	11.8	11.65	11.78	0.02	0.17	2203156.0	25835090.8	614
2016-12-29	11.95	11.95	11.7	11.76	-0.23	-1.92	3269808.0	38480781.4	1182
2016-12-28	12.05	12.05	11.9	11.99	0.04	0.33	2736569.0	32847189.2	828
2016-12-27	11.8	12.0	11.75	11.95	0.16	1.36	2565902.0	30606559.05	793
2016-12-26	12.15	12.15	11.75	11.79	-0.29	-2.4	2922721.0	34842107.45	976
2016-12-25	11.8	12.1	11.75	12.08	0.51	4.41	5390492.0	64230089.95	1294
2016-12-22	11.55	11.6	11.4	11.57	0.03	0.26	2628149.0	30251153.7	613
2016-12-21	11.5	11.65	11.4	11.54	0.13	1.14	1726717.0	19903140.5	546
2016-12-20	11.6	11.75	11.3	11.41	-0.3	-2.56	2583130.0	29639939.0	837
2016-12-19	12.05	12.1	11.65	11.71	-0.33	-2.74	2831133.0	33785305.95	780
2016-12-18	12.0	12.2	11.95	12.04	0.23	1.95	2706695.0	32646414.6	854
2016-12-15	11.6	11.85	11.35	11.81	0.12	1.03	3841804.0	44599010.6	914
2016-12-14	12.0	12.1	11.6	11.69	-0.33	-2.75	2387788.0	28133952.3	866
2016-12-13	12.2	12.2	11.9	12.02	-0.18	-1.48	3414886.0	41128493.35	887
2016-12-12	12.5	12.55	12.15	12.2	-0.16	-1.29	7728239.0	95724791.15	1578
2016-12-11	12.15	12.5	12.15	12.36	0.41	3.43	7699351.0	94820655.0	1660
2016-12-08	11.95	12.0	11.8	11.95	0.06	0.5	3272020.0	39065143.05	736
2016-12-07	12.0	12.1	11.8	11.89	-0.06	-0.5	6043553.0	72099309.5	1323
2016-12-06	11.7	12.0	11.7	11.95	0.28	2.4	5605971.0	66303348.85	1282
2016-12-05	11.45	11.75	11.2	11.67	0.23	2.01	5750983.0	66590839.65	1307
2016-12-04	11.65	11.8	11.4	11.44	-0.07	-0.61	6212414.0	72108350.25	1635
2016-12-01	11.35	11.6	11.2	11.51	0.62	5.69	10335152.0	117238516.3	2132
2016-11-30	10.5	11.15	10.5	10.89	0.4	3.81	15071130.0	164100028.5	2355
2016-11-29	10.7	10.7	10.45	10.49	-0.11	-1.04	3266154.0	34507559.75	708
2016-11-28	10.65	10.65	10.5	10.6	0.0	0.0	2514402.0	26637271.4	649
2016-11-27	10.5	10.75	10.45	10.6	-0.07	-0.66	2537040.0	26992604.55	748
2016-11-24	10.65	10.85	10.45	10.67	0.08	0.76	12048034.0	128978047.95	2241
2016-11-23	10.3	10.6	10.3	10.59	0.39	3.82	6592253.0	69182320.5	1565
2016-11-22	10.2	10.25	10.05	10.2	0.07	0.69	5467866.0	55498208.05	1119
2016-11-21	10.4	10.45	10.05	10.13	-0.22	-2.13	3676537.0	37490801.6	1053
2016-11-20	10.65	10.7	10.25	10.35	-0.3	-2.82	3540044.0	36896808.55	1024
2016-11-17	10.75	10.8	10.6	10.65	-0.03	-0.28	2817039.0	30133536.9	718
2016-11-16	10.6	10.8	10.55	10.68	0.31	2.99	6422110.0	68637071.1	1196
2016-11-15	10.45	10.65	10.25	10.37	-0.04	-0.38	4685616.0	49021034.45	1276
2016-11-14	10.6	10.6	10.3	10.41	-0.12	-1.14	3272304.0	34269553.9	1141
2016-11-13	10.5	10.65	10.3	10.53	-0.03	-0.28	3506550.0	36804354.9	1152
2016-11-10	10.55	10.75	10.55	10.56	0.03	0.28	5057411.0	53816152.65	1178
2016-11-09	9.95	10.65	9.9	10.53	0.19	1.84	5508501.0	57101046.25	1727
2016-11-08	9.85	10.4	9.85	10.34	0.6	6.16	7382271.0	74352502.25	2061
2016-11-07	9.35	9.8	9.35	9.74	0.47	5.07	6364962.0	61332261.55	1780
2016-11-06	9.25	9.3	9.15	9.27	0.02	0.22	1509377.0	13914795.15	461
2016-11-03	9.0	9.35	8.95	9.25	0.31	3.47	3201659.0	29518829.6	829
2016-11-02	9.2	9.2	8.9	8.94	-0.34	-3.66	3588264.0	32506997.65	1100
2016-11-01	9.3	9.4	9.2	9.28	-0.04	-0.43	1000007.0	9296644.0	322
2016-10-31	9.4	9.5	9.25	9.32	-0.11	-1.17	1331476.0	12463487.95	466
2016-10-30	9.35	9.55	9.35	9.43	-0.07	-0.74	1487665.0	14023912.0	528
2016-10-27	9.2	9.6	9.15	9.5	0.33	3.6	5110471.0	48427047.35	1180
2016-10-26	9.3	9.3	9.1	9.17	-0.17	-1.82	2648324.0	24355129.75	639
2016-10-25	9.05	9.4	9.0	9.34	0.3	3.32	5597568.0	51565865.25	952
2016-10-24	9.05	9.2	9.0	9.04	-0.01	-0.11	3270961.0	29730749.45	782
2016-10-23	8.8	9.1	8.8	9.05	0.26	2.96	6191711.0	55409608.35	1235
2016-10-20	8.85	8.9	8.65	8.79	-0.48	-5.18	6159735.0	54029966.45	1694
2016-10-19	9.1	9.35	9.0	9.27	0.11	1.2	1227718.0	11325069.45	557
2016-10-18	9.45	9.6	9.05	9.16	-0.36	-3.78	1345114.0	12613787.85	642
2016-10-17	9.85	9.85	9.45	9.52	-0.32	-3.25	1112660.0	10665715.65	598
2016-10-16	10.1	10.1	9.75	9.84	-0.16	-1.6	606488.0	6004598.1	362
2016-10-13	10.1	10.3	9.95	10.0	-0.05	-0.5	3203733.0	32513929.7	983
2016-10-12	10.05	10.2	9.95	10.05	-0.02	-0.2	971897.0	9807041.35	345
2016-10-11	10.0	10.25	10.0	10.07	0.03	0.3	1956001.0	19859843.5	620
2016-10-10	10.0	10.1	9.9	10.04	0.1	1.01	1844286.0	18555580.85	539
2016-10-09	10.15	10.15	9.9	9.94	-0.23	-2.26	498493.0	4986633.6	277
2016-10-06	10.0	10.3	10.0	10.17	0.2	2.01	1021289.0	10378800.8	480
2016-10-05	9.9	10.0	9.6	9.97	0.23	2.36	767110.0	7579800.0	378
2016-10-04	9.65	9.85	9.25	9.74	0.17	1.78	806858.0	7675397.4	455
2016-10-03	9.55	9.75	9.1	9.57	0.13	1.38	901948.0	8586984.4	470
2016-10-02	10.0	10.2	9.2	9.44	-0.46	-4.65	666411.0	6569622.35	455
2016-09-29	9.25	10.0	9.1	9.9	0.69	7.49	1295837.0	12466279.95	681
2016-09-28	9.65	9.85	8.9	9.21	-0.23	-2.44	1445939.0	13678481.3	747
2016-09-27	10.05	10.05	9.3	9.44	-0.68	-6.72	751631.0	7249129.25	456
2016-09-26	10.2	10.2	10.1	10.12	0.0	0.0	247889.0	2516750.1	158
2016-09-25	10.25	10.25	10.1	10.12	-0.18	-1.75	211187.0	2144872.85	201
2016-09-21	10.25	10.35	10.15	10.3	0.13	1.28	312384.0	3199851.55	194
2016-09-20	10.3	10.3	10.05	10.17	-0.11	-1.07	406874.0	4132182.7	223
2016-09-19	10.6	10.65	10.1	10.28	-0.26	-2.47	436979.0	4505251.55	271
2016-09-18	10.65	10.65	10.45	10.54	-0.26	-2.41	205408.0	2166127.35	180
2016-09-08	10.8	10.85	10.65	10.8	0.08	0.75	348709.0	3753265.7	242
2016-09-07	10.7	10.75	10.55	10.72	0.05	0.47	216548.0	2304743.3	165
2016-09-06	10.85	10.85	10.65	10.67	-0.14	-1.3	520064.0	5586108.25	251
2016-09-05	10.6	10.95	10.6	10.81	0.27	2.56	1245611.0	13438544.9	523
2016-09-04	10.55	10.75	10.45	10.54	0.09	0.86	560807.0	5924241.4	251
2016-09-01	10.7	10.7	10.2	10.45	-0.3	-2.79	417712.0	4364014.95	307
2016-08-31	10.9	10.9	10.75	10.75	-0.16	-1.47	174720.0	1885191.2	175
2016-08-30	10.95	10.95	10.85	10.91	0.02	0.18	201437.0	2197731.7	145
2016-08-29	10.9	10.95	10.8	10.89	0.04	0.37	251128.0	2725581.75	160
2016-08-28	10.7	10.9	10.7	10.85	0.2	1.88	388374.0	4197058.5	251
2016-08-25	10.75	10.75	10.55	10.65	-0.29	-2.65	442245.0	4699887.95	343
2016-08-24	11.2	11.2	10.9	10.94	0.03	0.27	317300.0	3498388.6	222
2016-08-23	10.85	11.0	10.8	10.91	0.05	0.46	286251.0	3119075.65	244
2016-08-22	11.1	11.1	10.85	10.86	-0.24	-2.16	355575.0	3887912.15	259
2016-08-21	11.15	11.25	11.1	11.1	0.0	0.0	364059.0	4071877.05	176
2016-08-18	11.2	11.2	11.05	11.1	-0.05	-0.45	389339.0	4323185.9	271
2016-08-17	11.45	11.45	11.05	11.15	-0.2	-1.76	574510.0	6414201.35	260
2016-08-16	11.55	11.55	11.3	11.35	-0.14	-1.22	490888.0	5601495.85	289
2016-08-15	11.7	11.7	11.5	11.49	-0.09	-0.78	619014.0	7163557.95	261
2016-08-14	11.55	11.75	11.55	11.58	0.13	1.14	788290.0	9170543.3	289
2016-08-11	11.6	11.65	11.4	11.45	-0.11	-0.95	717114.0	8233557.7	265
2016-08-10	11.55	11.65	11.45	11.56	-0.05	-0.43	490028.0	5649693.05	246
2016-08-09	11.3	11.65	11.25	11.61	0.37	3.29	912798.0	10508919.15	479
2016-08-08	11.1	11.35	11.0	11.24	0.19	1.72	792777.0	8894739.65	360
2016-08-07	11.0	11.1	11.0	11.05	0.07	0.64	563102.0	6236270.25	210
2016-08-04	11.1	11.15	10.95	10.98	-0.01	-0.09	422334.0	4662018.6	229
2016-08-03	11.05	11.05	10.85	10.99	-0.07	-0.63	564876.0	6187262.1	300
2016-08-02	11.2	11.25	10.9	11.06	-0.17	-1.51	762684.0	8409472.25	302
2016-08-01	11.2	11.25	11.15	11.23	0.13	1.17	239870.0	2690988.95	180
2016-07-31	11.4	11.45	11.0	11.1	-0.29	-2.55	462036.0	5154971.9	282
2016-07-28	11.5	11.5	11.3	11.39	-0.18	-1.56	419577.0	4780454.4	204
2016-07-27	11.55	11.6	11.45	11.57	-0.05	-0.43	210371.0	2429059.0	168
2016-07-26	11.7	11.75	11.5	11.62	-0.1	-0.85	526371.0	6091651.9	318
2016-07-25	11.9	11.9	11.65	11.72	-0.03	-0.26	554176.0	6503391.9	308
2016-07-24	12.05	12.05	11.75	11.75	-0.27	-2.25	1208014.0	14303277.05	524
2016-07-21	12.2	12.25	12.0	12.02	-0.03	-0.25	1027001.0	12491164.15	474
2016-07-20	12.05	12.2	12.0	12.05	-0.02	-0.17	447138.0	5419255.5	252
2016-07-19	12.05	12.1	12.0	12.07	-0.03	-0.25	376465.0	4535605.75	209
2016-07-18	12.2	12.2	12.0	12.1	-0.12	-0.98	500033.0	6059751.55	328
2016-07-17	12.3	12.4	12.15	12.22	-0.09	-0.73	531229.0	6503369.15	388
2016-07-14	12.55	12.55	12.25	12.31	-0.22	-1.76	596027.0	7378770.9	329
2016-07-13	12.3	12.65	12.3	12.53	0.25	2.04	1101459.0	13782717.0	460
2016-07-12	12.0	12.5	12.0	12.28	0.32	2.68	1586158.0	19531457.0	593
2016-07-11	11.7	12.05	11.6	11.96	0.28	2.4	1811767.0	21594978.85	513
2016-07-10	11.55	11.7	11.45	11.68	0.13	1.13	666175.0	7709323.6	273
2016-06-30	11.4	11.7	11.35	11.55	0.16	1.4	1526207.0	17592841.75	499
2016-06-29	11.4	11.45	11.25	11.39	-0.03	-0.26	909736.0	10336633.9	359
2016-06-28	11.25	11.45	11.2	11.42	0.11	0.97	765274.0	8681946.45	316
2016-06-27	11.35	11.45	11.2	11.31	0.02	0.18	1229800.0	13913468.85	505
2016-06-26	11.0	11.3	10.8	11.29	-0.25	-2.17	1932887.0	21435938.65	625
2016-06-23	11.55	11.6	11.45	11.54	-0.07	-0.6	668527.0	7702010.1	344
2016-06-22	11.8	11.8	11.6	11.61	-0.12	-1.02	502253.0	5889988.55	237
2016-06-21	11.8	11.8	11.7	11.73	0.0	0.0	422463.0	4961370.45	245
2016-06-20	11.8	11.8	11.7	11.73	-0.04	-0.34	234907.0	2760182.7	165
2016-06-19	11.9	11.9	11.7	11.77	0.07	0.6	544251.0	6424737.0	259
2016-06-16	11.6	11.8	11.6	11.7	-0.14	-1.18	367533.0	4306314.5	248
2016-06-15	11.95	12.1	11.8	11.84	-0.13	-1.09	1473705.0	17595034.3	439
2016-06-14	11.85	12.0	11.8	11.97	0.17	1.44	888549.0	10603336.5	390
2016-06-13	11.8	11.9	11.75	11.8	-0.03	-0.25	599060.0	7085761.75	233
2016-06-12	11.65	11.9	11.5	11.83	-0.02	-0.17	582911.0	6852382.85	275
2016-06-09	12.0	12.0	11.8	11.85	-0.09	-0.75	1101232.0	13116526.25	447
2016-06-08	12.0	12.1	11.85	11.94	0.08	0.67	1971961.0	23597740.05	607
2016-06-07	11.5	11.9	11.45	11.86	0.38	3.31	1263437.0	14773073.85	482
2016-06-06	11.35	11.55	11.2	11.48	0.15	1.32	674227.0	7691451.8	329
2016-06-05	11.55	11.6	11.3	11.33	-0.21	-1.82	643448.0	7392019.8	350
2016-06-02	11.55	11.6	11.5	11.54	0.02	0.17	571518.0	6597841.65	288
2016-06-01	11.75	11.75	11.5	11.52	-0.21	-1.79	935771.0	10842312.05	416
2016-05-31	11.6	11.75	11.6	11.73	0.21	1.82	740781.0	8644156.75	374
2016-05-30	11.8	11.8	11.5	11.52	-0.26	-2.21	633586.0	7369367.9	344
2016-05-29	11.85	11.95	11.7	11.78	-0.08	-0.67	896836.0	10591504.8	400
2016-05-26	12.0	12.1	11.8	11.86	0.08	0.68	1441626.0	17241353.75	666
2016-05-25	11.8	11.95	11.75	11.78	0.17	1.46	1144288.0	13542150.0	546
2016-05-24	11.5	11.65	11.3	11.61	0.11	0.96	1199539.0	13805177.35	605
2016-05-23	12.3	12.3	11.45	11.5	-0.79	-6.43	2141510.0	25362205.7	932
2016-05-22	12.4	12.45	12.2	12.29	-0.02	-0.16	1050232.0	12948027.5	460
2016-05-19	12.6	12.6	12.25	12.31	-0.43	-3.38	2317705.0	28675792.5	893
2016-05-18	12.9	12.95	12.7	12.74	-0.14	-1.09	1718472.0	22000815.35	690
2016-05-17	12.85	13.2	12.85	12.88	0.1	0.78	8916793.0	115781734.7	1911
2016-05-16	12.65	12.85	12.45	12.78	0.19	1.51	3792296.0	47988479.2	1067
2016-05-15	12.05	12.85	12.05	12.59	0.54	4.48	7865508.0	98949335.0	2154
2016-05-12	12.05	12.2	12.05	12.05	0.1	0.84	1771630.0	21447618.85	571
2016-05-11	12.05	12.1	11.9	11.95	0.0	0.0	1387752.0	16627439.15	543
2016-05-10	12.0	12.05	11.9	11.95	-0.19	-1.57	1641677.0	19653790.25	668
2016-05-09	12.15	12.25	11.95	12.14	0.09	0.75	1802983.0	21865367.7	646
2016-05-08	12.3	12.4	12.0	12.05	-0.11	-0.9	1960564.0	24015031.7	723
2016-05-05	11.65	12.35	11.65	12.16	0.47	4.02	3348548.0	40422224.5	1185
2016-05-04	11.85	11.95	11.65	11.69	-0.26	-2.18	1151988.0	13578093.2	636
2016-05-03	12.25	12.4	11.85	11.95	-0.32	-2.61	2018968.0	24499742.0	913
2016-05-02	12.45	12.45	12.1	12.27	-0.21	-1.68	1913692.0	23493937.6	706
2016-05-01	12.7	12.85	12.4	12.48	-0.15	-1.19	1785565.0	22506950.45	728
2016-04-28	12.85	12.85	12.6	12.63	-0.17	-1.33	1973611.0	25148139.15	675
2016-04-27	12.8	12.95	12.75	12.8	0.11	0.87	3137352.0	40268614.1	890
2016-04-26	12.75	12.8	12.65	12.69	-0.18	-1.4	2783712.0	35372746.35	1050
2016-04-25	12.75	13.0	12.4	12.87	0.17	1.34	6970696.0	89011106.55	1853
2016-04-24	12.95	13.5	12.65	12.7	-0.22	-1.7	11160145.0	145921596.85	3249
2016-04-21	12.15	13.15	11.65	12.92	0.7	5.73	15925024.0	195845757.7	3645
2016-04-20	12.2	12.35	12.05	12.22	-0.11	-0.89	4270656.0	52024983.85	1258
2016-04-19	11.6	12.45	11.5	12.33	0.94	8.25	10946633.0	131245998.35	2801
2016-04-18	10.8	11.5	10.7	11.39	0.34	3.08	6201329.0	69070441.45	1651
2016-04-17	11.6	11.75	11.0	11.05	-0.41	-3.58	4803831.0	54616260.0	1434
2016-04-14	11.3	11.75	11.3	11.46	0.09	0.79	5420505.0	62356821.15	1387
2016-04-13	11.1	11.5	11.05	11.37	0.34	3.08	6169948.0	69823783.55	1248
2016-04-12	10.75	11.1	10.75	11.03	0.32	2.99	2350226.0	25839084.85	675
2016-04-11	10.9	10.9	10.7	10.71	-0.22	-2.01	1200585.0	12920805.1	465
2016-04-10	11.05	11.05	10.9	10.93	0.13	1.2	1384464.0	15202504.35	531
2016-04-07	10.75	10.9	10.7	10.8	0.26	2.47	2026061.0	21863006.2	633
2016-04-06	10.35	10.65	10.35	10.54	0.29	2.83	1526826.0	16099591.95	516
2016-04-05	10.25	10.3	10.1	10.25	-0.08	-0.77	1015718.0	10370670.65	395
2016-04-04	10.2	10.4	10.2	10.33	0.13	1.27	723620.0	7458602.55	296
2016-04-03	10.15	10.4	10.1	10.2	-0.32	-3.04	1366312.0	13935315.05	590
2016-03-31	10.5	10.55	10.3	10.52	-0.08	-0.75	1101258.0	11489252.4	514
2016-03-30	10.55	10.7	10.5	10.6	0.12	1.15	928128.0	9848089.6	396
2016-03-29	10.7	10.7	10.35	10.48	-0.15	-1.41	1479900.0	15564775.55	534
2016-03-28	10.75	10.85	10.6	10.63	0.03	0.28	1426013.0	15286727.5	562
2016-03-27	10.5	10.75	10.3	10.6	0.06	0.57	2464138.0	26142244.5	1003
2016-03-24	10.75	10.75	10.4	10.54	-0.35	-3.21	2513272.0	26500392.8	966
2016-03-23	10.95	11.05	10.85	10.89	-0.01	-0.09	1689362.0	18480067.75	684
2016-03-22	11.4	11.45	10.8	10.9	-0.46	-4.05	4039285.0	45090423.7	1164
2016-03-21	11.4	11.5	11.25	11.36	-0.22	-1.9	3780450.0	42954034.15	1082
2016-03-20	11.5	11.65	11.35	11.58	0.28	2.48	2187270.0	25145433.25	745
2016-03-17	11.35	11.5	11.25	11.3	0.09	0.8	2130555.0	24239128.55	708
2016-03-16	11.05	11.25	11.0	11.21	0.23	2.09	1042193.0	11600399.5	459
2016-03-15	11.15	11.15	10.85	10.98	-0.12	-1.08	1621163.0	17817441.85	593
2016-03-14	11.3	11.3	11.0	11.1	-0.11	-0.98	2350565.0	26162607.65	766
2016-03-13	11.25	11.5	11.15	11.21	0.1	0.9	3600029.0	40861434.85	1122
2016-03-10	11.25	11.55	11.0	11.11	0.1	0.91	6351538.0	71220791.35	2020
2016-03-09	10.35	11.25	10.25	11.01	0.56	5.36	7796285.0	84180194.0	2296
2016-03-08	10.0	10.5	9.9	10.45	0.56	5.66	7506099.0	76412975.7	1462
2016-03-07	10.0	10.0	9.85	9.89	-0.04	-0.4	2576107.0	25570347.55	621
2016-03-06	9.8	10.0	9.8	9.93	0.35	3.65	3507993.0	34705242.6	943
2016-03-03	9.55	9.6	9.45	9.58	0.11	1.16	1639537.0	15647711.95	434
2016-03-02	9.65	9.75	9.4	9.47	-0.11	-1.15	2230939.0	21285943.25	648
2016-03-01	9.5	9.65	9.45	9.58	0.28	3.01	3274478.0	31236385.5	719
2016-02-29	9.5	9.5	9.25	9.3	-0.12	-1.27	3481776.0	32562972.65	771
2016-02-28	9.15	9.5	9.1	9.42	0.41	4.55	8141286.0	75606826.15	1300
2016-02-25	9.0	9.05	8.85	9.01	0.13	1.46	1442106.0	12928329.7	451
2016-02-24	9.05	9.1	8.85	8.88	-0.37	-4.0	3050467.0	27473605.8	897
2016-02-23	9.3	9.3	9.1	9.25	-0.02	-0.22	2676809.0	24670834.95	706
2016-02-22	9.25	9.45	9.1	9.27	0.21	2.32	3716197.0	34394837.35	819
2016-02-21	9.0	9.25	8.95	9.06	0.02	0.22	2828103.0	25744497.0	787
2016-02-18	9.0	9.15	8.95	9.04	0.15	1.69	3985668.0	36000616.0	934
2016-02-17	8.75	8.95	8.6	8.89	0.12	1.37	3303374.0	29110016.45	863
2016-02-16	8.95	9.2	8.6	8.77	0.0	0.0	4987693.0	44139200.6	1256
2016-02-15	8.15	8.8	8.15	8.77	0.6	7.34	2598168.0	22213347.8	738
2016-02-14	8.6	8.75	8.1	8.17	-0.18	-2.16	1837152.0	15584884.95	822
2016-02-11	8.75	8.75	8.25	8.35	-0.42	-4.79	1721577.0	14615615.8	839
2016-02-10	8.8	8.9	8.55	8.77	-0.13	-1.46	1533540.0	13418516.4	629
2016-02-09	8.95	9.1	8.85	8.9	-0.14	-1.55	1901152.0	17074260.65	639
2016-02-08	9.4	9.5	8.95	9.04	-0.31	-3.32	1738743.0	16102154.45	764
2016-02-07	9.6	9.65	9.2	9.35	-0.33	-3.41	1818538.0	17044787.2	698
2016-02-04	9.95	10.0	9.65	9.68	0.11	1.15	2685261.0	26415993.6	792
2016-02-03	9.35	9.6	9.3	9.57	0.17	1.81	1635964.0	15580270.85	578
2016-02-02	9.4	9.75	9.35	9.4	-0.17	-1.78	2259643.0	21519502.95	773
2016-02-01	9.65	9.75	9.35	9.57	-0.12	-1.24	2690115.0	25838619.9	908
2016-01-31	9.85	10.25	9.65	9.69	0.27	2.87	4122521.0	41179776.7	1582
2016-01-28	9.0	9.5	9.0	9.42	0.45	5.02	3857499.0	36137383.85	1185
2016-01-27	8.65	9.0	8.55	8.97	0.44	5.16	4148965.0	36234886.4	1230
2016-01-26	8.0	8.6	7.95	8.53	0.02	0.24	4730923.0	39019201.2	1222
2016-01-25	8.35	8.75	8.25	8.51	0.26	3.15	5997678.0	51043030.75	1843
2016-01-24	8.25	8.25	7.95	8.25	0.73	9.71	3632486.0	29617537.2	1287
2016-01-21	7.0	7.6	7.0	7.52	-0.15	-1.96	6775493.0	48763581.35	1529
2016-01-20	8.3	8.3	7.65	7.67	-0.82	-9.66	3683821.0	29018277.2	1425
2016-01-19	8.45	8.65	8.45	8.49	0.33	4.04	3980055.0	33979973.2	1308
2016-01-18	8.45	8.6	8.05	8.16	-0.29	-3.43	3021335.0	24924096.8	1213
2016-01-17	8.6	8.7	8.45	8.45	-0.91	-9.72	2493334.0	21239239.2	1043
2016-01-14	10.0	10.1	9.25	9.36	-0.88	-8.59	2933654.0	28162592.5	1260
2016-01-13	10.35	10.6	10.2	10.24	0.11	1.09	2404142.0	24950873.85	875
2016-01-12	10.15	10.4	10.05	10.13	-0.31	-2.97	1930045.0	19697570.95	890
2016-01-11	10.4	10.55	10.15	10.44	0.08	0.77	2096863.0	21741482.0	930
2016-01-10	10.3	10.95	10.2	10.36	0.07	0.68	3596852.0	38126666.3	1600
2016-01-07	10.65	10.65	9.9	10.29	-0.49	-4.55	2274331.0	23516543.0	1115
2016-01-06	11.5	11.5	10.7	10.78	-0.67	-5.85	2182631.0	24143546.65	1043
2016-01-05	11.65	11.8	11.35	11.45	-0.18	-1.55	1672068.0	19308822.55	902
2016-01-04	12.2	12.2	11.6	11.63	-0.59	-4.83	3778860.0	44978759.65	1655
2016-01-03	12.3	12.4	12.2	12.22	-0.06	-0.49	1983692.0	24357882.15	882
2015-12-31	12.35	12.4	12.1	12.28	-0.25	-2.0	5525596.0	67474700.25	1883
2015-12-30	12.85	12.85	12.45	12.53	-0.38	-2.94	3021797.0	38051545.35	1204
2015-12-29	12.85	12.95	12.4	12.91	-0.09	-0.69	5798267.0	73342177.45	2098
2015-12-28	12.25	13.55	12.25	13.0	0.68	5.52	12432062.0	162134176.8	4016
2015-12-27	12.45	12.5	12.0	12.32	-0.15	-1.2	2897583.0	35324202.45	1133
2015-12-24	12.8	12.9	12.4	12.47	-0.29	-2.27	2475381.0	31271434.0	1055
2015-12-23	12.95	13.2	12.7	12.76	-0.22	-1.69	4876446.0	63135208.45	1936
2015-12-22	12.35	13.25	12.35	12.98	0.67	5.44	8710035.0	112336362.8	3063
2015-12-21	12.15	12.35	12.1	12.31	0.16	1.32	1881176.0	22975244.15	696
2015-12-20	12.35	12.35	12.1	12.15	-0.4	-3.19	3157288.0	38658632.6	1274
2015-12-17	12.5	12.75	12.45	12.55	0.09	0.72	7033316.0	88160091.1	1751
2015-12-16	12.6	12.7	12.4	12.46	-0.02	-0.16	2864132.0	35857199.4	1100
2015-12-15	12.8	12.85	12.4	12.48	-0.06	-0.48	6745784.0	85111721.8	2199
2015-12-14	13.25	13.3	12.5	12.54	-0.64	-4.86	1899095.0	24612510.6	949
2015-12-13	12.9	13.2	12.9	13.18	-0.55	-4.01	1669130.0	21779873.6	835
2015-12-10	13.85	14.0	13.7	13.73	-0.16	-1.15	962365.0	13303582.15	455
2015-12-09	13.7	13.95	13.5	13.89	0.34	2.51	2214309.0	30413824.9	817
2015-12-08	13.95	13.95	13.4	13.55	-0.49	-3.49	2542722.0	34493826.15	1090
2015-12-07	14.2	14.25	14.0	14.04	-0.26	-1.82	1288167.0	18189900.3	758
2015-12-06	14.5	14.5	14.2	14.3	-0.29	-1.99	3033788.0	43442106.0	1129
2015-12-03	14.9	14.9	14.5	14.59	-0.39	-2.6	1598790.0	23501026.4	700
2015-12-02	15.15	15.2	14.9	14.98	-0.17	-1.12	2136683.0	32044803.85	964
2015-12-01	15.5	15.75	15.1	15.15	-0.03	-0.2	2958214.0	45511081.35	1526
2015-11-30	14.55	15.6	14.5	15.18	0.54	3.69	1613449.0	24275491.2	800
2015-11-29	14.55	14.7	14.55	14.64	0.04	0.27	426733.0	6238002.65	303
2015-11-26	14.6	14.8	14.55	14.6	0.01	0.07	714340.0	10464006.7	357
2015-11-25	14.8	14.9	14.55	14.59	-0.12	-0.82	1418394.0	20890021.2	620
2015-11-24	14.45	15.1	14.45	14.71	0.35	2.44	3806670.0	56756738.3	1718
2015-11-23	14.3	14.55	14.2	14.36	0.06	0.42	1902616.0	27360272.25	949
2015-11-22	14.2	14.35	14.2	14.3	0.15	1.06	1396066.0	19943356.45	600
2015-11-19	14.15	14.25	14.1	14.15	0.05	0.35	768639.0	10885970.4	445
2015-11-18	14.1	14.15	14.0	14.1	0.01	0.07	951181.0	13394020.05	438
2015-11-17	14.2	14.35	14.05	14.09	-0.08	-0.56	790327.0	11209689.8	423
2015-11-16	14.05	14.2	14.05	14.17	0.16	1.14	548527.0	7737579.85	328
2015-11-15	14.2	14.4	13.95	14.01	-0.42	-2.91	1374140.0	19410214.2	668
2015-11-12	14.35	14.75	14.25	14.43	0.07	0.49	1939233.0	28153406.55	955
2015-11-11	14.25	14.55	14.25	14.36	0.13	0.91	2030060.0	29246453.55	653
2015-11-10	14.3	14.35	14.15	14.23	-0.05	-0.35	932164.0	13274880.1	490
2015-11-09	14.2	14.35	14.15	14.28	0.09	0.63	1599466.0	22706242.3	650
2015-11-08	14.4	14.4	14.1	14.19	-0.23	-1.6	963238.0	13656926.15	553
2015-11-05	14.45	14.5	14.3	14.42	-0.05	-0.35	456659.0	6573517.3	327
2015-11-04	14.45	14.6	14.2	14.47	0.25	1.76	943100.0	13593818.35	431
2015-11-03	14.5	14.5	14.15	14.22	-0.2	-1.39	1079535.0	15461572.8	532
2015-11-02	14.3	14.65	14.3	14.42	0.15	1.05	588914.0	8533221.4	409
2015-11-01	14.25	14.5	14.1	14.27	-0.31	-2.13	789190.0	11268832.85	478
2015-10-29	14.8	14.9	14.5	14.58	0.0	0.0	846094.0	12481214.3	534
2015-10-28	14.75	14.75	14.15	14.58	-0.06	-0.41	1715199.0	24801727.05	860
2015-10-27	15.25	15.25	14.55	14.64	-0.66	-4.31	1631572.0	24333997.25	934
2015-10-26	15.4	15.45	15.05	15.3	-0.1	-0.65	1689356.0	25704970.4	624
2015-10-25	15.65	15.7	15.35	15.4	-0.01	-0.06	622506.0	9627591.2	439
2015-10-22	15.1	15.5	15.0	15.41	-0.59	-3.69	2570303.0	39294111.15	1228
2015-10-21	16.05	16.45	16.0	16.0	-1.75	-9.86	2235414.0	35900265.6	827
2015-10-20	17.8	18.0	17.7	17.75	-0.23	-1.28	864131.0	15428657.6	425
2015-10-19	18.15	18.15	17.8	17.98	-0.03	-0.17	1248979.0	22512303.35	584
2015-10-18	17.5	18.05	17.5	18.01	0.98	5.75	2015128.0	35764741.7	947
2015-10-15	17.35	17.45	17.0	17.03	-0.47	-2.69	926436.0	15958520.95	524
2015-10-14	17.55	17.6	17.3	17.5	-0.12	-0.68	693694.0	12123053.45	379
2015-10-13	17.65	17.7	17.4	17.62	-0.06	-0.34	914996.0	16068090.9	451
2015-10-12	18.0	18.0	17.6	17.68	-0.23	-1.28	2336928.0	41502077.3	886
2015-10-11	17.2	18.05	17.2	17.91	0.99	5.85	4136814.0	73048603.3	1523
2015-10-08	16.7	16.95	16.5	16.92	0.29	1.74	1599029.0	26783297.1	734
2015-10-07	16.1	16.75	16.1	16.63	0.59	3.68	3203580.0	52755686.8	1082
2015-10-06	16.1	16.15	16.0	16.04	-0.01	-0.06	701019.0	11267464.65	371
2015-10-05	16.25	16.25	15.95	16.05	-0.2	-1.23	1709551.0	27418949.2	787
2015-10-04	16.05	16.4	16.0	16.25	0.28	1.75	567456.0	9187191.2	409
2015-10-01	16.15	16.15	15.95	15.97	-0.07	-0.44	619389.0	9945910.55	399
2015-09-30	15.9	16.05	15.8	16.04	0.31	1.97	586956.0	9352329.15	388
2015-09-29	15.85	15.85	15.55	15.73	-0.3	-1.87	559143.0	8788410.55	462
2015-09-21	16.25	16.35	16.0	16.03	-0.2	-1.23	2184215.0	35194518.4	841
2015-09-20	16.55	16.55	16.1	16.23	-0.34	-2.05	787802.0	12829080.65	529
2015-09-17	17.0	17.0	16.5	16.57	-0.32	-1.89	1241966.0	20723605.2	622
2015-09-16	17.0	17.1	16.8	16.89	0.07	0.42	994815.0	16846726.6	513
2015-09-15	16.75	16.9	16.5	16.82	0.2	1.2	1169316.0	19575604.65	618
2015-09-14	17.0	17.05	16.6	16.62	-0.48	-2.81	1429760.0	23972861.8	748
2015-09-13	17.45	17.45	17.1	17.1	-0.21	-1.21	1381055.0	23850782.2	539
2015-09-10	17.5	17.5	17.2	17.31	-0.38	-2.15	1827830.0	31704582.2	710
2015-09-09	17.8	17.9	17.65	17.69	0.27	1.55	727149.0	12910026.45	464
2015-09-08	17.1	17.5	17.05	17.42	0.37	2.17	489270.0	8438024.55	338
2015-09-07	17.1	17.3	17.0	17.05	-0.01	-0.06	460625.0	7904371.0	359
2015-09-06	17.0	17.15	16.85	17.06	-0.04	-0.23	292615.0	4992769.45	269
2015-09-03	17.2	17.25	17.0	17.1	0.17	1.0	943106.0	16135800.8	478
2015-09-02	16.7	17.0	16.6	16.93	-0.1	-0.59	723084.0	12141810.7	505
2015-09-01	17.3	17.3	16.9	17.03	-0.05	-0.29	1059597.0	18107058.45	506
2015-08-31	17.25	17.25	17.0	17.08	-0.39	-2.23	721872.0	12358402.4	533
2015-08-30	18.4	18.4	17.35	17.47	0.3	1.75	2181663.0	38849136.35	995
2015-08-27	17.55	17.75	17.0	17.17	0.53	3.19	2120735.0	36954560.5	1001
2015-08-26	16.9	17.0	16.4	16.64	-0.55	-3.2	2105668.0	35302644.85	998
2015-08-25	16.35	17.5	16.0	17.19	1.11	6.9	4790657.0	80922501.85	1926
2015-08-24	16.6	17.4	15.8	16.08	-0.58	-3.48	1785593.0	29117153.0	948
2015-08-23	16.7	17.4	16.55	16.66	-1.29	-7.19	1901884.0	32180315.55	1010
2015-08-20	16.5	18.25	16.5	17.95	0.44	2.51	2357663.0	40562651.75	1439
2015-08-19	18.35	18.6	17.2	17.51	-0.82	-4.47	2650196.0	47244113.8	1116
2015-08-18	19.5	19.5	17.65	18.33	-1.21	-6.19	2875056.0	53072138.9	1549
2015-08-17	19.5	19.9	19.4	19.54	-0.01	-0.05	1346952.0	26416318.05	747
2015-08-16	20.5	20.6	19.3	19.55	-1.0	-4.87	1622938.0	32330172.55	1189
2015-08-13	21.1	21.25	20.5	20.55	-0.32	-1.53	1533519.0	31911954.95	979
2015-08-12	20.8	21.05	20.7	20.87	-0.38	-1.79	1349466.0	28184558.6	815
2015-08-11	21.6	21.75	21.2	21.25	-0.27	-1.25	1262400.0	27179359.65	772
2015-08-10	21.3	21.65	21.2	21.52	0.29	1.37	1413988.0	30342528.1	777
2015-08-09	21.05	21.45	20.8	21.23	-0.06	-0.28	1191777.0	25281743.15	741
2015-08-06	22.05	22.05	21.0	21.29	-0.81	-3.67	1281380.0	27597815.2	739
2015-08-05	22.2	22.35	22.05	22.1	-0.08	-0.36	285046.0	6326839.2	328
2015-08-04	22.5	22.5	21.7	22.18	-0.35	-1.55	1329617.0	29305124.15	905
2015-08-03	22.3	22.8	22.2	22.53	0.01	0.04	768113.0	17276003.65	612
2015-08-02	23.8	23.8	22.2	22.52	-1.43	-5.97	1850071.0	42201622.65	1091
2015-07-30	23.9	24.15	23.85	23.95	-0.05	-0.21	1488425.0	35686667.9	666
2015-07-29	23.5	24.4	23.5	24.0	0.58	2.48	3523721.0	84843471.35	1567
2015-07-28	23.45	23.5	22.85	23.42	-0.22	-0.93	2234903.0	51923328.8	1234
2015-07-27	24.4	24.55	23.4	23.64	0.18	0.77	6178987.0	147799181.75	2966
2015-07-26	23.3	23.55	23.15	23.46	0.2	0.86	1151433.0	26897039.8	519
2015-07-23	22.75	23.6	22.75	23.26	0.17	0.74	1056298.0	24540434.25	650
2015-07-22	22.65	23.1	22.5	23.09	0.67	2.99	674931.0	15362107.4	491
2015-07-15	21.65	22.5	21.6	22.42	0.8	3.7	1446537.0	31995002.8	784
2015-07-14	21.6	21.65	21.25	21.62	-0.02	-0.09	594926.0	12763373.9	382
2015-07-13	21.75	21.85	21.6	21.64	-0.1	-0.46	340836.0	7391616.75	236
2015-07-12	21.85	22.0	21.7	21.74	-0.1	-0.46	745238.0	16261500.85	459
2015-07-09	21.3	22.15	21.25	21.84	0.54	2.54	1081117.0	23532240.45	665
2015-07-08	21.4	21.45	21.0	21.3	0.19	0.9	409161.0	8702576.4	359
2015-07-07	21.4	21.4	21.0	21.11	-0.34	-1.59	408112.0	8663513.95	332
2015-07-06	21.5	21.75	21.4	21.45	-0.24	-1.11	891346.0	19171390.55	419
2015-07-05	21.4	21.75	21.25	21.69	-0.01	-0.05	757073.0	16343797.75	482
2015-07-02	21.45	22.45	21.45	21.7	0.47	2.21	1907414.0	41941718.15	1377
2015-07-01	21.0	21.4	20.85	21.23	0.15	0.71	745066.0	15724901.15	417
2015-06-30	20.6	21.2	20.55	21.08	-0.13	-0.61	773425.0	16205948.3	490
2015-06-29	21.55	21.75	20.8	21.21	-0.49	-2.26	698801.0	14835721.55	452
2015-06-28	22.25	22.25	21.5	21.7	-0.59	-2.65	1203269.0	26151986.75	585
2015-06-25	22.3	22.35	22.2	22.29	-0.04	-0.18	573600.0	12772568.85	275
2015-06-24	22.3	22.4	22.15	22.33	0.1	0.45	234993.0	5233753.45	236
2015-06-23	22.45	22.45	22.1	22.23	-0.12	-0.54	383413.0	8547380.9	271
2015-06-22	22.6	22.6	22.15	22.35	-0.16	-0.71	601183.0	13443876.95	385
2015-06-21	23.0	23.0	22.4	22.51	-0.5	-2.17	1016981.0	22978447.4	521
2015-06-18	23.25	23.3	22.95	23.01	-0.17	-0.73	676267.0	15591962.5	371
2015-06-17	23.35	23.4	23.0	23.18	-0.2	-0.86	1016617.0	23575337.75	449
2015-06-16	23.35	23.45	23.35	23.38	-0.1	-0.43	673613.0	15762931.2	334
2015-06-15	23.7	23.8	23.4	23.48	-0.03	-0.13	1656181.0	38969766.5	658
2015-06-14	23.0	23.7	23.0	23.51	0.45	1.95	846071.0	19640778.35	502
2015-06-11	23.1	23.1	22.9	23.06	-0.04	-0.17	361974.0	8334118.9	262
2015-06-10	22.9	23.2	22.8	23.1	0.18	0.79	670737.0	15482289.15	385
2015-06-09	23.0	23.0	22.7	22.92	-0.16	-0.69	518246.0	11831929.25	400
2015-06-08	23.05	23.15	23.0	23.08	0.05	0.22	508785.0	11733037.0	360
2015-06-07	23.2	23.3	23.0	23.03	-0.13	-0.56	720981.0	16648691.2	406
2015-06-04	23.2	23.2	23.0	23.16	-0.08	-0.34	911884.0	21085027.25	499
2015-06-03	23.4	23.45	23.2	23.24	-0.16	-0.68	606083.0	14119145.25	427
2015-06-02	23.4	23.5	23.3	23.4	0.07	0.3	723816.0	16951225.4	423
2015-06-01	23.45	23.55	23.05	23.33	-0.16	-0.68	1070644.0	24941051.35	508
2015-05-31	23.3	23.7	23.3	23.49	-0.48	-2.0	1913352.0	45001492.9	1033
2015-05-28	24.1	24.15	23.95	23.97	-0.11	-0.46	905352.0	21759845.05	559
2015-05-27	24.2	24.3	24.05	24.08	-0.13	-0.54	1259264.0	30429376.35	610
2015-05-26	24.25	24.35	24.15	24.21	-0.04	-0.16	1453820.0	35274670.1	696
2015-05-25	24.5	24.5	24.15	24.25	-0.21	-0.86	1669802.0	40589688.3	855
2015-05-24	24.7	24.8	24.3	24.46	-0.11	-0.45	2398448.0	58926939.05	1171
2015-05-21	24.15	24.65	24.05	24.57	0.42	1.74	2901999.0	70846740.4	1387
2015-05-20	24.3	24.3	24.05	24.15	-0.26	-1.07	2753907.0	66681438.8	1573
2015-05-19	24.65	24.65	24.35	24.41	-0.23	-0.93	1122402.0	27517866.35	634
2015-05-18	24.8	24.85	24.55	24.64	-0.15	-0.61	1669965.0	41251513.7	752
2015-05-17	24.75	24.9	24.45	24.79	0.43	1.77	2555261.0	63068072.35	1324
2015-05-14	24.15	24.55	24.15	24.36	0.13	0.54	2389083.0	58280146.0	919
2015-05-13	24.5	24.5	24.1	24.23	-0.05	-0.21	1579799.0	38309158.6	743
2015-05-12	24.05	24.35	23.9	24.28	0.07	0.29	1928031.0	46467005.05	875
2015-05-11	24.7	24.85	24.1	24.21	-0.49	-1.98	2916061.0	71342167.75	1184
2015-05-10	24.85	24.85	24.55	24.7	-0.08	-0.32	2463472.0	60803140.85	935
2015-05-07	25.0	25.0	24.5	24.78	-0.25	-1.0	3461196.0	85626812.95	1319
2015-05-06	24.4	25.2	24.4	25.03	0.43	1.75	3902745.0	97089051.55	1513
2015-05-05	25.0	25.2	24.5	24.6	-0.25	-1.01	4004618.0	99463686.85	1597
2015-05-04	24.75	24.9	24.45	24.85	0.2	0.81	3415950.0	84387909.15	1506
2015-05-03	25.3	25.7	24.4	24.65	-0.38	-1.52	7475616.0	186998214.1	2713
2015-04-30	24.85	25.6	24.85	25.03	0.3	1.21	7936377.0	199457783.4	3135
2015-04-29	24.0	24.9	23.6	24.73	1.04	4.39	10787911.0	262801566.25	4322
2015-04-28	23.6	24.2	23.6	23.69	0.0	0.0	4843727.0	115922534.25	1884
2015-04-27	23.5	23.9	23.3	23.69	0.19	0.81	4257190.0	100663880.25	1626
2015-04-26	23.4	23.75	23.25	23.5	0.17	0.73	4922348.0	115762296.65	1632
2015-04-23	23.1	23.45	23.1	23.33	0.1	0.43	2129929.0	49618401.1	1021
2015-04-22	23.85	23.95	23.1	23.23	-0.09	-0.39	3594955.0	84360607.25	1436
2015-04-21	23.05	23.55	22.8	23.32	0.21	0.91	4158827.0	96625840.2	1861
2015-04-20	23.5	23.6	22.9	23.11	-0.38	-1.62	4991097.0	115844853.25	1889
2015-04-19	23.15	23.65	22.9	23.49	1.1	4.91	13722512.0	318895096.0	3967
2015-04-16	22.55	22.7	22.35	22.39	-0.07	-0.31	3409780.0	76809919.2	1199
2015-04-15	22.5	22.9	22.4	22.46	0.14	0.63	4092685.0	92496126.8	1480
2015-04-14	23.45	23.45	22.25	22.32	-1.18	-5.02	5641606.0	128157248.9	2390
2015-04-13	23.5	24.45	23.25	23.5	0.7	3.07	11017536.0	262688068.25	4596
2015-04-12				22.8	0.0	0.0	0.0	0.0	0
2015-04-09	21.3	23.25	21.3	22.8	1.34	6.24	6412552.0	144185506.4	2508
2015-04-08	21.45	22.1	21.35	21.46	0.12	0.56	3999297.0	86909239.7	1480
2015-04-07	20.65	21.4	20.65	21.34	0.87	4.25	2115990.0	44465169.25	869
2015-04-06	20.4	20.7	20.35	20.47	0.0	0.0	1288951.0	26468402.55	790
2015-04-05	20.7	21.0	19.9	20.47	-0.53	-2.52	1641566.0	33282430.2	1082
2015-04-02	21.65	21.9	20.8	21.0	-0.37	-1.73	2768799.0	59051320.3	1226
2015-04-01	21.5	21.75	20.9	21.37	0.01	0.05	2203434.0	47089998.95	1339
2015-03-31	21.75	22.3	21.2	21.36	-0.55	-2.51	2140996.0	46289876.35	1130
2015-03-30	22.3	22.5	21.8	21.91	-0.4	-1.79	2510514.0	55810223.25	1114
2015-03-29	22.3	22.65	22.0	22.31	0.46	2.11	2278795.0	51004328.15	1127
2015-03-26	20.35	22.15	20.35	21.85	-0.14	-0.64	3080640.0	66297174.55	1717
2015-03-25	23.55	23.55	21.55	21.99	-1.67	-7.06	3583387.0	80219918.8	2014
2015-03-24	23.95	24.05	23.55	23.66	-0.31	-1.29	2087505.0	49580905.2	1005
2015-03-23	24.15	24.2	23.6	23.97	-0.09	-0.37	2999584.0	71816033.25	1379
2015-03-22	23.8	24.55	23.8	24.06	0.51	2.17	6949441.0	168534426.45	3174
2015-03-19	23.7	24.4	23.4	23.55	0.35	1.51	6431348.0	153096218.4	3190
2015-03-18	23.5	23.5	21.75	23.2	-0.19	-0.81	5342724.0	121401257.35	3190
2015-03-17	23.4	24.4	23.0	23.39	0.73	3.22	11735539.0	276219013.0	5560
2015-03-16	24.5	24.5	22.4	22.66	-2.13	-8.59	10139378.0	237366601.85	4149
2015-03-15	25.1	25.3	24.65	24.79	-1.1	-4.25	8028265.0	200338127.1	2752
2015-03-12	24.6	26.7	24.6	25.89	1.46	5.98	9456687.0	243967249.7	3482
2015-03-11	24.3	24.5	23.9	24.43	-0.25	-1.01	3382753.0	82056662.45	1202
2015-03-10	24.6	24.95	24.5	24.68	0.06	0.24	3613816.0	89120680.4	1016
2015-03-09	25.4	25.5	24.5	24.62	-0.58	-2.3	6358308.0	158773121.15	2602
2015-03-08	22.9	25.2	22.75	25.2	2.23	9.71	11956969.0	293711674.55	3506
2015-03-05	22.5	23.0	22.45	22.97	0.35	1.55	1992569.0	45537054.85	770
2015-03-04	22.5	22.75	22.4	22.62	0.35	1.57	5817663.0	131145380.15	1019
2015-03-03	21.65	22.3	21.65	22.27	0.55	2.53	2339988.0	51781030.65	911
2015-03-02	21.8	21.9	21.6	21.72	-0.09	-0.41	1626793.0	35366269.15	664
2015-03-01	21.9	22.1	21.8	21.81	0.25	1.16	3320016.0	72989317.0	976
2015-02-26	21.75	21.95	21.45	21.56	-0.03	-0.14	3460310.0	75037224.25	1062
2015-02-25	21.55	21.8	21.3	21.59	-0.51	-2.31	7409191.0	160439425.35	1756
2015-02-24	22.0	22.15	21.85	22.1	0.11	0.5	4181251.0	92197972.95	764
2015-02-23	21.55	22.35	21.4	21.99	0.4	1.85	4686235.0	103136306.55	1461
2015-02-22	21.55	21.8	21.5	21.59	0.06	0.28	2951382.0	63879532.9	730
2015-02-19	21.3	21.55	21.15	21.53	-0.06	-0.28	3575462.0	76430660.75	1085
2015-02-18	21.55	22.35	21.45	21.59	0.12	0.56	10932587.0	238335488.1	3230
2015-02-17	21.0	21.7	20.9	21.47	0.61	2.92	5551463.0	118192951.45	1930
2015-02-16	21.0	21.25	20.8	20.86	-0.23	-1.09	1916891.0	40214644.3	830
2015-02-15	20.95	21.2	20.85	21.09	0.73	3.59	4055918.0	85274595.65	1106
2015-02-12	20.2	20.55	20.2	20.36	0.25	1.24	2598135.0	52934648.2	917
2015-02-11	20.9	21.0	19.95	20.11	-0.9	-4.28	3576469.0	73140617.5	1519
2015-02-10	21.25	21.25	20.7	21.01	-0.25	-1.18	2561515.0	53822776.65	1045
2015-02-09	21.35	21.45	21.1	21.26	0.01	0.05	3174762.0	67562414.55	1290
2015-02-08	20.9	21.5	20.9	21.25	0.94	4.63	11972295.0	254021245.5	2997
2015-02-05	20.0	20.4	19.95	20.31	0.09	0.45	4146948.0	83785851.3	1192
2015-02-04	20.85	20.95	20.15	20.22	-0.32	-1.56	5990554.0	123309968.9	1885
2015-02-03	20.45	20.8	20.25	20.54	0.47	2.34	9481292.0	195103144.1	2820
2015-02-02	19.85	20.35	19.55	20.07	0.33	1.67	4944477.0	98936275.3	1734
2015-02-01	20.55	20.6	19.7	19.74	0.24	1.23	7796548.0	157145919.75	2607
2015-01-29	19.8	19.95	19.4	19.5	-0.46	-2.3	3781235.0	74050432.4	1501
2015-01-28	19.5	20.2	19.4	19.96	0.64	3.31	6216252.0	123532041.45	2110
2015-01-27	18.7	19.45	18.65	19.32	0.65	3.48	3014920.0	57874979.7	1372
2015-01-26	18.6	18.75	18.5	18.67	0.16	0.86	1998948.0	37240050.9	784
2015-01-22	18.3	18.6	18.3	18.51	0.11	0.6	1999443.0	36921557.8	782
2015-01-21	18.5	18.65	18.35	18.4	-1.24	-6.31	5380822.0	99693031.95	2055
2015-01-20	19.75	19.9	19.4	19.64	-0.19	-0.96	2582996.0	50746075.65	1301
2015-01-19	19.3	20.15	19.2	19.83	0.66	3.44	6680201.0	132039833.7	2685
2015-01-18	18.65	19.3	18.55	19.17	0.58	3.12	3045651.0	57850452.2	1168
2015-01-15	19.05	19.25	18.55	18.59	-0.15	-0.8	3979319.0	75464560.6	1461
2015-01-14	18.45	18.85	18.35	18.74	0.53	2.91	3048648.0	56775981.8	1211
2015-01-13	17.9	18.25	17.6	18.21	-0.1	-0.55	2931972.0	52888688.9	1265
2015-01-12	18.75	18.75	18.25	18.31	-0.53	-2.81	3205421.0	59313276.45	1398
2015-01-11	18.7	19.15	18.65	18.84	0.2	1.07	4196367.0	79413822.1	1854
2015-01-08	18.25	19.15	18.25	18.64	0.74	4.13	4861093.0	90766835.2	1951
2015-01-07	17.65	18.3	17.15	17.9	0.36	2.05	4489696.0	80236384.1	1898
2015-01-06	16.5	17.9	16.3	17.54	-0.16	-0.9	2389334.0	39972688.7	1435
2015-01-05	18.55	18.55	17.65	17.7	-1.08	-5.75	2104063.0	38064739.15	1187
2015-01-04	18.65	19.15	18.65	18.78	-0.13	-0.69	1753138.0	33127450.8	884
2015-01-01	18.4	19.0	18.1	18.91	0.76	4.19	3086640.0	57560430.2	1370
2014-12-31	18.85	19.15	17.1	18.15	-0.5	-2.68	5459310.0	99894628.15	2382
2014-12-30	19.15	19.4	18.55	18.65	-1.73	-8.49	8312475.0	157335063.45	3105
2014-12-29	19.5	21.15	19.5	20.38	1.13	5.87	11806248.0	245086212.8	3979
2014-12-28	18.8	19.35	18.75	19.25	0.55	2.94	3242280.0	61807369.7	1232
2014-12-25	18.7	18.95	18.4	18.7	-0.14	-0.74	3646847.0	68200333.45	1465
2014-12-24	18.65	19.35	18.65	18.84	0.35	1.89	5347145.0	101343892.8	2021
2014-12-23	18.45	18.9	18.2	18.49	-0.29	-1.54	1763298.0	32727281.4	1025
2014-12-22	18.65	19.25	18.25	18.78	0.15	0.81	3106344.0	58616728.05	1633
2014-12-21	18.6	18.9	17.75	18.63	1.43	8.31	5553069.0	102087967.85	2082
2014-12-18	16.6	17.2	16.5	17.2	1.56	9.97	4117275.0	70055703.75	1274
2014-12-17	15.6	15.8	14.65	15.64	0.24	1.56	3652132.0	56219533.0	1621
2014-12-16	16.05	16.35	15.4	15.4	-1.7	-9.94	3504863.0	54697959.85	1210
2014-12-15	18.25	18.35	16.9	17.1	-0.71	-3.99	2845664.0	50439523.95	1227
2014-12-14	18.1	18.3	17.65	17.81	-1.12	-5.92	3203172.0	57703634.95	1310
2014-12-11	18.65	19.05	18.05	18.93	-0.42	-2.17	6464756.0	119136354.35	2237
2014-12-10	20.15	20.3	19.25	19.35	-0.97	-4.77	3031065.0	59596159.0	1501
2014-12-09	20.5	20.5	19.6	20.32	-0.72	-3.42	2426953.0	48704106.25	1123
2014-12-08	21.4	21.45	20.95	21.04	-0.56	-2.59	2106476.0	44715600.9	810
2014-12-07	21.75	21.8	21.5	21.6	-0.26	-1.19	1828878.0	39632705.15	713
2014-12-04	21.4	22.0	21.4	21.86	0.68	3.21	2979164.0	64857605.45	1138
2014-12-03	21.2	21.35	20.9	21.18	-0.03	-0.14	2109579.0	44676276.6	851
2014-12-02	21.5	21.85	21.15	21.21	0.22	1.05	2598352.0	55955862.2	1099
2014-12-01	21.1	21.45	20.8	20.99	-0.26	-1.22	5687193.0	119902048.35	1963
2014-11-30	21.3	22.0	21.25	21.25	-2.36	-10.0	2731663.0	58724709.85	1207
2014-11-27	23.3	23.8	23.2	23.61	0.1	0.43	886876.0	20877041.25	672
2014-11-26	24.15	24.15	23.15	23.51	-0.71	-2.93	1494759.0	35091699.65	800
2014-11-25	24.85	24.85	24.1	24.22	-0.62	-2.5	1169942.0	28446178.4	757
2014-11-24	25.2	25.4	24.75	24.84	-0.54	-2.13	838598.0	20987265.6	621
2014-11-23	24.9	25.5	24.85	25.38	1.04	4.27	1763667.0	44311424.2	1023
2014-11-20	24.25	24.5	24.15	24.34	0.07	0.29	867698.0	21104050.65	637
2014-11-19	24.3	24.5	24.1	24.27	0.06	0.25	1059414.0	25732087.1	680
2014-11-18	24.5	24.5	24.0	24.21	-0.1	-0.41	2081837.0	50469162.3	966
2014-11-17	25.2	25.5	24.2	24.31	-1.02	-4.03	1548994.0	38077629.5	1055
2014-11-16	25.9	26.0	25.2	25.33	-0.59	-2.28	1129827.0	28903330.0	652
2014-11-13	26.3	26.4	25.7	25.92	-0.33	-1.26	1044202.0	27262162.1	744
2014-11-12	25.5	26.7	25.4	26.25	0.75	2.94	1677091.0	43979210.0	1153
2014-11-11	25.8	26.0	25.5	25.5	-0.49	-1.89	1018653.0	26206064.8	670
2014-11-10	26.0	26.1	25.7	25.99	0.01	0.04	1597317.0	41433304.0	711
2014-11-09	26.4	26.5	25.9	25.98	-0.03	-0.12	1083345.0	28198201.2	682
2014-11-06	26.4	26.5	25.8	26.01	-0.22	-0.84	1747743.0	45588358.6	890
2014-11-05	26.7	26.9	25.4	26.23	-0.43	-1.61	2109853.0	54907067.1	1184
2014-11-04	28.2	28.4	26.4	26.66	-2.0	-6.98	2347233.0	64383109.0	1318
2014-11-03	28.7	28.9	28.5	28.66	0.05	0.17	578272.0	16571667.4	412
2014-11-02	28.6	29.2	28.4	28.61	0.51	1.81	914573.0	26312418.9	797
2014-10-30	28.1	28.5	27.2	28.1	-0.24	-0.85	1560325.0	43159692.2	1044
2014-10-29	29.0	29.2	28.2	28.34	-0.47	-1.63	1277235.0	36934690.4	826
2014-10-28	28.7	29.0	28.4	28.81	-0.31	-1.06	1578976.0	45285000.4	1148
2014-10-27	30.1	30.1	29.0	29.12	-1.02	-3.38	1584830.0	46759454.0	1290
2014-10-26	29.5	30.6	29.3	30.14	-0.31	-1.02	2787429.0	83745744.9	1827
2014-10-23	30.8	31.6	30.2	30.45	-0.05	-0.16	10796349.0	334547665.7	5095
2014-10-22	28.3	30.5	28.0	30.5	2.74	9.87	3054327.0	89566569.3	1246
2014-10-21	26.1	28.3	26.1	27.76	1.37	5.19	1988578.0	55025424.2	919
2014-10-20	26.3	26.7	25.5	26.39	0.34	1.31	1284173.0	33409427.9	791
2014-10-19	26.1	26.3	25.3	26.05	1.73	7.11	2160851.0	55310346.8	883
2014-10-16	25.2	25.6	23.75	24.32	-1.94	-7.39	4502303.0	110789657.85	1630
2014-10-15	28.1	28.1	26.0	26.26	-1.94	-6.88	4018810.0	108447524.8	1662
2014-10-14	29.3	29.3	28.0	28.2	-1.17	-3.98	2003232.0	56791078.8	1072
2014-10-13	28.9	29.7	28.0	29.37	0.26	0.89	1588769.0	46309130.4	878
2014-10-12	30.1	31.0	29.1	29.11	-3.17	-9.82	2243904.0	67038486.4	1012
2014-10-02	32.6	32.6	32.0	32.28	-0.42	-1.28	3251043.0	106350807.5	722
2014-10-01	33.2	33.2	32.6	32.7	-0.31	-0.94	493723.0	16190357.4	341
2014-09-30	32.8	33.1	32.7	33.01	0.3	0.92	475969.0	15675264.4	346
2014-09-29	32.3	32.8	32.3	32.71	0.25	0.77	539980.0	17597496.5	391
2014-09-28	32.7	32.9	32.1	32.46	-0.17	-0.52	292208.0	9481840.5	329
2014-09-25	32.6	33.0	32.5	32.63	-0.1	-0.31	682959.0	22352956.2	455
2014-09-24	33.3	33.3	32.0	32.73	-0.56	-1.68	1212108.0	39576171.5	818
2014-09-22	33.7	33.8	33.1	33.29	-0.68	-2.0	926932.0	30970093.2	601
2014-09-21	34.4	34.4	33.9	33.97	-0.26	-0.76	643762.0	21929376.3	444
2014-09-18	34.4	34.6	34.2	34.23	-0.1	-0.29	407483.0	13991810.4	352
2014-09-17	34.5	34.7	34.3	34.33	-0.15	-0.44	663964.0	22901485.8	392
2014-09-16	34.3	34.7	34.1	34.48	0.35	1.03	999045.0	34384365.9	491
2014-09-15	34.7	34.8	33.4	34.13	-0.57	-1.64	1946033.0	66511977.4	780
2014-09-14	35.0	35.3	34.6	34.7	-0.3	-0.86	1860463.0	65037124.0	715
2014-09-11	35.5	35.7	34.9	35.0	-0.52	-1.46	1391862.0	49053384.8	645
2014-09-10	35.9	35.9	35.2	35.52	-0.4	-1.11	2023824.0	72074236.2	932
2014-09-09	35.2	36.1	35.1	35.92	0.73	2.07	4870713.0	174335555.7	1566
2014-09-08	35.4	35.5	35.1	35.19	0.0	0.0	1045735.0	36891065.8	576
2014-09-07	35.1	35.5	35.0	35.19	0.33	0.95	2200804.0	77543193.7	887
2014-09-04	34.7	35.2	34.4	34.86	0.35	1.01	2673066.0	93320494.2	925
2014-09-03	34.5	35.1	34.3	34.51	0.06	0.17	2304947.0	79808597.4	848
2014-09-02	34.7	34.8	34.4	34.45	-0.26	-0.75	636209.0	21989935.2	397
2014-09-01	35.0	35.0	34.6	34.71	-0.22	-0.63	897092.0	31236234.4	493
2014-08-31	34.9	35.0	34.8	34.93	0.2	0.58	864056.0	30162238.5	522
2014-08-28	34.8	35.0	34.4	34.73	-0.16	-0.46	1299372.0	45155013.5	664
2014-08-27	34.0	35.2	33.9	34.89	0.98	2.89	4335042.0	150636222.9	1704
2014-08-26	34.0	34.1	33.7	33.91	0.01	0.03	2306122.0	78183502.6	830
2014-08-25	34.5	34.7	33.8	33.9	-0.56	-1.63	2398082.0	81821361.1	1078
2014-08-24	34.2	34.5	34.2	34.46	0.36	1.06	793385.0	27289910.9	540
2014-08-21	34.1	34.2	34.0	34.1	-0.01	-0.03	497550.0	16957619.5	311
2014-08-20	34.1	34.3	33.9	34.11	-0.19	-0.55	1111740.0	37900892.5	635
2014-08-19	34.3	34.7	34.2	34.3	-0.15	-0.44	1098392.0	37698544.8	607
2014-08-18	34.5	34.7	34.3	34.45	-0.06	-0.17	972236.0	33564814.4	482
2014-08-17	34.6	34.7	34.4	34.51	-0.05	-0.14	588903.0	20356915.7	387
2014-08-14	34.7	34.7	34.5	34.56	-0.16	-0.46	471352.0	16299043.0	368
2014-08-13	34.6	34.9	34.6	34.72	0.07	0.2	634446.0	22045601.9	433
2014-08-12	34.5	34.7	34.3	34.65	0.19	0.55	731697.0	25246347.9	439
2014-08-11	34.6	34.7	34.4	34.46	-0.19	-0.55	681373.0	23507561.4	498
2014-08-10	34.7	35.0	34.4	34.65	-0.3	-0.86	1253516.0	43467662.8	767
2014-08-07	34.9	35.2	34.9	34.95	0.0	0.0	756246.0	26484909.6	518
2014-08-06	35.1	35.3	34.9	34.95	-0.44	-1.24	1553223.0	54491122.0	768
2014-08-05	35.4	35.6	35.1	35.39	0.1	0.28	2631487.0	93129051.6	995
2014-08-04	35.2	35.6	35.1	35.29	0.21	0.6	3882942.0	137266944.5	1505
2014-08-03	34.9	35.5	34.5	35.08	1.22	3.6	5224213.0	183637444.1	2509
2014-07-24	33.6	34.1	33.3	33.86	0.38	1.14	3523901.0	119026226.1	1252
2014-07-23	33.5	33.9	33.3	33.48	-0.14	-0.42	2385699.0	80201898.4	1180
2014-07-22	32.2	34.3	32.2	33.62	1.87	5.89	8585287.0	285944845.7	2711
2014-07-21	30.8	31.9	30.7	31.75	0.99	3.22	1532596.0	48348195.7	726
2014-07-20	31.0	31.0	30.5	30.76	-0.38	-1.22	1199708.0	36835125.5	609
2014-07-17	31.7	31.8	31.0	31.14	-0.91	-2.84	3309201.0	103439323.9	1104
2014-07-16	31.8	32.2	31.7	32.05	0.23	0.72	1120728.0	35816167.7	529
2014-07-15	31.8	31.9	31.6	31.82	0.08	0.25	716796.0	22771645.2	372
2014-07-14	31.9	32.1	31.6	31.74	-0.06	-0.19	901717.0	28743440.4	569
2014-07-13	32.0	32.0	31.6	31.8	-0.22	-0.69	691637.0	21992634.8	543
2014-07-10	32.6	32.7	31.8	32.02	-0.58	-1.78	1972037.0	63727750.4	1084
2014-07-09	33.2	33.4	32.5	32.6	-0.57	-1.72	1794235.0	59073879.6	844
2014-07-08	32.3	33.3	32.2	33.17	1.02	3.17	3579948.0	117688928.2	1712
2014-07-07	31.8	32.2	31.7	32.15	0.34	1.07	1241938.0	39821901.6	635
2014-07-06	31.5	31.9	31.2	31.81	0.46	1.47	1485748.0	46822601.5	694
2014-07-03	31.3	31.8	31.1	31.35	0.05	0.16	811242.0	25470282.3	570
2014-07-02	31.2	31.4	31.2	31.3	0.21	0.68	989157.0	30981715.0	493
2014-07-01	31.0	31.1	30.7	31.09	0.2	0.65	1586907.0	49131519.8	660
2014-06-30	31.0	31.2	30.8	30.89	-0.11	-0.35	744070.0	23045026.1	392
2014-06-29	31.0	31.4	30.2	31.0	-0.64	-2.02	579513.0	17993721.2	392
2014-06-26	31.5	31.8	31.3	31.64	0.19	0.6	915279.0	28872225.9	530
2014-06-25	31.2	31.7	31.1	31.45	0.33	1.06	1153506.0	36244414.9	578
2014-06-24	31.6	31.6	30.5	31.12	-0.59	-1.86	2233378.0	69051189.6	1137
2014-06-23	32.0	32.1	31.4	31.71	-0.47	-1.46	2276615.0	72384443.9	1013
2014-06-22	32.6	32.9	32.0	32.18	-0.3	-0.92	1519019.0	49431344.3	846
2014-06-19	31.2	32.5	31.2	32.48	1.26	4.04	3579432.0	114394594.0	1593
2014-06-18	31.1	31.4	30.8	31.22	0.31	1.0	1866060.0	58195110.5	725
2014-06-17	30.1	31.1	29.8	30.91	0.81	2.69	2533131.0	77604164.6	1220
2014-06-16	31.0	31.3	30.0	30.1	-1.14	-3.65	2416307.0	73951042.6	1165
2014-06-15	31.5	31.5	30.6	31.24	-0.64	-2.01	3559696.0	110287841.3	1521
2014-06-12	32.4	32.5	31.7	31.88	-0.68	-2.09	2091383.0	67174584.9	1073
2014-06-11	33.0	33.0	32.4	32.56	-0.4	-1.21	1829481.0	59716039.0	970
2014-06-10	32.9	33.6	32.7	32.96	0.06	0.18	2755414.0	91534916.7	1278
2014-06-09	32.8	33.1	32.5	32.9	0.02	0.06	1617075.0	53206559.4	733
2014-06-08	33.1	33.4	32.0	32.88	-0.2	-0.6	2149406.0	70653204.5	1198
2014-06-05	33.6	33.7	32.9	33.08	-0.72	-2.13	2606476.0	86654873.8	1515
2014-06-04	33.9	34.1	33.5	33.8	-0.23	-0.68	1791517.0	60581261.6	1034
2014-06-03	34.1	34.6	33.5	34.03	0.0	0.0	4678479.0	159584505.3	1665
2014-06-02	34.1	34.2	33.8	34.03	0.03	0.09	2098512.0	71273711.3	1273
2014-06-01	33.6	34.4	33.6	34.0	0.62	1.86	5509003.0	187489375.8	2742
2014-05-29	32.4	33.6	31.9	33.38	1.08	3.34	8279871.0	272455964.1	3018
2014-05-28	32.1	32.9	31.8	32.3	0.1	0.31	4620331.0	149802124.1	1741
2014-05-27	32.4	32.5	32.0	32.2	-0.16	-0.49	3470242.0	111795463.4	1223
2014-05-26	32.0	32.5	31.7	32.36	0.4	1.25	6088374.0	196117600.4	1968
2014-05-25	31.3	32.2	31.0	31.96	0.65	2.08	8328405.0	265329520.4	2474
2014-05-22	31.0	31.6	31.0	31.31	0.32	1.03	4977944.0	155603148.3	1812
2014-05-21	31.2	31.3	30.9	30.99	-0.22	-0.7	3188987.0	99126796.3	1422
2014-05-20	31.5	31.7	30.9	31.21	0.32	1.04	7808264.0	244044255.4	3138
2014-05-19	31.1	31.4	30.5	30.89	-0.37	-1.18	8012948.0	247755711.3	3252
2014-05-18	30.5	31.6	30.3	31.26	0.53	1.72	15027594.0	465252668.6	5139
2014-05-15	29.4	31.1	29.4	30.73	1.68	5.78	20348035.0	621997361.9	7712
2014-05-14	28.2	29.6	28.2	29.05	1.02	3.64	9881551.0	286747702.2	3729
2014-05-13	28.3	28.4	28.0	28.03	-0.18	-0.64	1721533.0	48448874.0	783
2014-05-12	28.1	28.3	28.0	28.21	0.05	0.18	1172793.0	32970524.3	582
2014-05-11	28.3	28.4	28.0	28.16	-0.07	-0.25	860253.0	24239466.1	559
2014-05-08	28.1	28.5	28.1	28.23	0.1	0.36	1435159.0	40632468.7	778
2014-05-07	28.0	28.2	27.9	28.13	-0.04	-0.14	976404.0	27413802.1	556
2014-05-06	28.3	28.5	27.9	28.17	-0.09	-0.32	1220967.0	34473084.1	725
2014-05-05	28.6	28.6	28.1	28.26	-0.24	-0.84	1240205.0	35142382.7	770
2014-05-04	28.1	28.7	28.1	28.5	0.34	1.21	3597984.0	102329926.6	1426
2014-05-01	28.2	28.4	28.0	28.16	0.06	0.21	2760421.0	77787075.8	1196
2014-04-30	27.8	28.3	27.7	28.1	0.64	2.33	3534695.0	99014472.5	1496
2014-04-29	27.6	27.7	27.4	27.46	-0.15	-0.54	1139034.0	31357371.9	731
2014-04-28	27.7	27.8	27.5	27.61	-0.14	-0.5	995306.0	27505021.4	729
2014-04-27	27.8	28.0	27.7	27.75	-0.12	-0.43	1138825.0	31671506.8	769
2014-04-24	27.7	28.0	27.6	27.87	0.15	0.54	949619.0	26391933.9	692
2014-04-23	28.3	28.4	27.6	27.72	-0.42	-1.49	2017984.0	56477678.9	1230
2014-04-22	28.2	28.4	28.1	28.14	-0.03	-0.11	1986826.0	56131783.1	1092
2014-04-21	28.4	28.7	28.0	28.17	-0.22	-0.77	4775698.0	135386670.3	2092
2014-04-20	28.6	28.7	28.2	28.39	-0.22	-0.77	2880954.0	81895241.0	1447
2014-04-17	28.6	29.5	28.3	28.61	0.86	3.1	7015514.0	202955510.3	3744
2014-04-16	28.0	28.1	27.5	27.75	-0.14	-0.5	1260999.0	35090604.2	841
2014-04-15	28.2	28.4	27.8	27.89	-0.11	-0.39	2322450.0	65151975.9	1375
2014-04-14	26.5	28.1	26.5	28.0	1.31	4.91	3547711.0	97746588.2	2002
2014-04-13	26.5	27.0	26.2	26.69	-0.31	-1.15	1593879.0	42598997.2	973
2014-04-10	27.3	27.4	26.8	27.0	-0.3	-1.1	1955132.0	52910109.7	1175
2014-04-09	28.0	28.1	26.8	27.3	-0.6	-2.15	3519870.0	97212012.7	2156
2014-04-08	28.1	28.3	27.9	27.9	-0.3	-1.06	1791376.0	50259525.4	1326
2014-04-07	28.5	28.5	27.4	28.2	-0.2	-0.7	4259494.0	119123959.0	2360
2014-04-06	29.1	29.5	28.2	28.4	-0.7	-2.41	4097576.0	117194113.9	2634
2014-04-03	29.7	30.3	28.8	29.1	0.0	0.0	10241674.0	304283626.7	5218
2014-04-02	27.5	29.7	27.4	29.1	1.8	6.59	16268873.0	466840289.2	7083
2014-04-01	26.5	27.3	26.4	27.3	1.2	4.6	9172110.0	247000498.7	3823
2014-03-31	26.4	26.5	26.0	26.1	-0.3	-1.14	2402811.0	62774392.4	1039
2014-03-30	26.7	27.0	26.2	26.4	-0.2	-0.75	4095294.0	109028662.6	1301
2014-03-27	27.1	27.1	26.4	26.6	-1.0	-3.62	5857214.0	156936703.2	2080
2014-03-26	27.4	27.6	27.0	27.6	0.4	1.47	4488932.0	122625122.7	1676
2014-03-25	26.5	27.6	26.5	27.2	0.7	2.64	7694591.0	208287892.4	2534
2014-03-24	26.1	26.9	25.9	26.5	0.5	1.92	3936857.0	104146378.9	1372
2014-03-23	25.8	26.2	25.8	26.0	0.2	0.78	1652753.0	42983001.0	647
2014-03-20	25.9	25.9	25.6	25.8	-0.2	-0.77	1068690.0	27532430.7	626
2014-03-19	26.0	26.1	25.8	26.0	-0.1	-0.38	1005065.0	26059685.7	602
2014-03-18	26.5	26.6	26.1	26.1	-0.4	-1.51	1905822.0	50088940.0	935
2014-03-17	26.4	26.6	26.3	26.5	0.1	0.38	624908.0	16535909.6	488
2014-03-16	26.5	26.6	26.3	26.4	-0.2	-0.75	1107831.0	29303782.3	540
2014-03-13	26.6	26.7	26.5	26.6	0.0	0.0	909495.0	24217079.8	469
2014-03-12	26.7	26.8	26.4	26.6	-0.2	-0.75	2265142.0	60239047.4	760
2014-03-11	26.6	26.9	26.6	26.8	0.1	0.37	2467718.0	65985917.4	814
2014-03-10	26.6	27.0	26.4	26.7	0.0	0.0	2822514.0	75597841.5	908
2014-03-09	26.6	26.9	26.5	26.7	0.3	1.14	1698727.0	45333021.5	690
2014-03-06	26.5	26.6	26.3	26.4	0.0	0.0	1295703.0	34261810.8	647
2014-03-05	26.7	26.9	26.2	26.4	-0.2	-0.75	2456315.0	65157566.2	986
2014-03-04	26.1	26.6	26.1	26.6	0.6	2.31	2237238.0	59126188.4	962
2014-03-03	26.0	26.2	25.8	26.0	-0.4	-1.52	2506893.0	65064225.7	1139
2014-03-02	26.7	26.9	25.9	26.4	-0.5	-1.86	2831683.0	74675403.5	1356
2014-02-27	27.1	27.2	26.8	26.9	-0.1	-0.37	1680931.0	45390758.0	682
2014-02-26	27.0	27.6	26.8	27.0	0.1	0.37	5382467.0	146074351.7	1735
2014-02-25	26.5	27.3	26.5	26.9	0.5	1.89	6716538.0	180782983.3	2563
2014-02-24	26.1	26.5	26.0	26.4	0.2	0.76	2137440.0	56069805.9	873
2014-02-23	26.2	26.3	26.1	26.2	0.0	0.0	712215.0	18645114.6	535
2014-02-20	26.0	26.5	25.9	26.2	0.1	0.38	2388387.0	62399297.1	963
2014-02-19	26.1	26.1	25.9	26.1	0.1	0.38	1181967.0	30733456.8	625
2014-02-18	26.4	26.5	25.8	26.0	-0.4	-1.52	3794685.0	99001102.2	1398
2014-02-17	26.6	26.7	26.2	26.4	-0.3	-1.12	2125848.0	56309229.1	971
2014-02-16	26.7	27.1	26.6	26.7	0.0	0.0	2560915.0	68698391.8	1293
2014-02-13	26.1	26.8	26.1	26.7	0.6	2.3	5118307.0	135683937.8	2224
2014-02-12	26.1	26.5	25.9	26.1	0.0	0.0	2766994.0	72393533.1	1235
2014-02-11	26.2	26.2	25.7	26.1	0.0	0.0	3088306.0	80038100.4	1228
2014-02-10	26.0	26.3	25.3	26.1	0.1	0.38	2115443.0	54791256.0	1146
2014-02-09	25.8	26.2	25.8	26.0	0.4	1.56	1851355.0	48146522.0	1033
2014-02-06	25.8	25.8	25.6	25.6	-0.1	-0.39	1097996.0	28185950.3	665
2014-02-05	25.7	26.0	25.7	25.7	-0.1	-0.39	1414160.0	36563310.9	811
2014-02-04	25.5	25.9	25.3	25.8	-0.3	-1.15	2510944.0	64522036.0	1275
2014-02-03	26.3	26.4	26.0	26.1	-0.2	-0.76	1762432.0	46047462.7	1068
2014-02-02	26.2	26.6	26.0	26.3	0.2	0.77	4134159.0	108896144.8	1773
2014-01-30	26.5	26.5	26.1	26.1	-0.7	-2.61	3025614.0	79317606.9	1907
2014-01-29	26.4	27.0	26.4	26.8	0.8	3.08	5179855.0	138704865.6	2591
2014-01-28	25.6	26.5	25.4	26.0	0.6	2.36	9738968.0	253593649.4	4921
2014-01-27	27.4	27.7	25.0	25.4	-1.9	-6.96	13765973.0	363043817.1	6500
2014-01-26	27.5	28.2	26.6	27.3	-1.2	-4.21	13038965.0	356745027.5	5599
2014-01-23	29.4	29.4	28.4	28.5	-1.1	-3.72	6371789.0	183445861.8	3713
2014-01-22	30.8	31.2	29.3	29.6	-0.4	-1.33	7459288.0	226662845.2	4466
2014-01-21	30.0	30.7	29.7	30.0	0.0	0.0	3867001.0	116620535.5	2070
2014-01-20	28.3	30.9	28.2	30.0	1.2	4.17	7886344.0	237009229.9	4017
2014-01-19	30.1	30.2	28.6	28.8	-1.8	-5.88	4570692.0	135215851.1	2801
2014-01-16	31.3	31.3	30.4	30.6	-0.8	-2.55	3143273.0	96699087.2	2487
2014-01-15	31.7	31.8	31.3	31.4	-0.2	-0.63	2250670.0	70850255.1	1797
2014-01-14	31.7	32.3	31.4	31.6	-0.1	-0.32	6844465.0	218005809.1	3795
2014-01-13	31.4	32.7	30.8	31.7	0.3	0.96	13492418.0	430982707.6	5618
2014-01-12	31.5	32.2	30.4	31.4	0.0	0.0	12731035.0	401382133.6	7108
2014-01-09	30.9	32.4	30.5	31.4	1.2	3.97	30936078.0	974790444.8	14502
2014-01-08	28.5	30.2	28.2	30.2	2.7	9.82	24267671.0	718275602.4	8729
2014-01-07	24.95	27.5	24.8	27.5	2.5	10.0	10295918.0	274713974.85	3401
2014-01-06	25.4	25.5	24.95	25.0	-0.5	-1.96	3388127.0	85324080.8	1392
2014-01-05	25.4	25.9	25.4	25.5	0.1	0.39	3054855.0	78332609.8	1297
2014-01-02	25.6	25.7	25.2	25.4	0.0	0.0	3310977.0	84318502.4	1761
2014-01-01	24.6	26.0	24.6	25.4	1.15	4.74	10935238.0	276311224.45	5169
2013-12-31	23.95	24.45	23.8	24.25	0.3	1.25	3225951.0	77675377.75	1303
2013-12-30	24.1	24.2	23.95	23.95	-0.15	-0.62	3247042.0	77987025.95	851
2013-12-29	23.95	24.25	23.9	24.1	0.15	0.63	3050525.0	73411072.95	1341
2013-12-26	23.4	24.1	23.35	23.95	0.45	1.91	7315035.0	174625745.1	2249
2013-12-25	23.65	23.9	23.4	23.5	-0.15	-0.63	3515731.0	83184184.95	1493
2013-12-24	23.4	23.8	23.2	23.65	0.3	1.28	4686079.0	110372177.05	1971
2013-12-23	22.9	23.85	22.75	23.35	0.4	1.74	7505235.0	175223951.5	2910
2013-12-22	22.45	23.25	22.15	22.95	0.6	2.68	7821695.0	178015516.75	2907
2013-12-19	22.5	22.6	21.25	22.35	-0.1	-0.45	10512294.0	230501570.5	4043
2013-12-18	23.0	23.5	22.45	22.45	-0.45	-1.97	7908475.0	181982388.0	4072
2013-12-17	22.0	23.9	21.6	22.9	1.15	5.29	25132811.0	569049129.35	9033
2013-12-16	21.75	21.75	21.75	21.75	1.95	9.85	1337559.0	29091908.25	364
2013-12-15	19.8	19.8	19.8	19.8	1.8	10.0	1929243.0	38199011.4	490
2013-12-12	18.15	18.2	17.7	18.0	-0.2	-1.1	2345014.0	42182982.15	945
2013-12-11	17.4	18.2	17.4	18.2	0.8	4.6	4227716.0	75632986.9	1499
2013-12-10	17.15	17.6	17.15	17.4	0.25	1.46	2641125.0	46004616.55	903
2013-12-09	17.15	17.2	17.05	17.15	0.0	0.0	948463.0	16263353.25	375
2013-12-08	16.9	17.15	16.8	17.15	0.35	2.08	1442826.0	24546432.7	566
2013-12-05	16.65	16.8	16.55	16.8	0.15	0.9	925366.0	15425108.95	339
2013-12-04	16.6	16.7	16.55	16.65	-0.05	-0.3	524138.0	8723034.3	316
2013-12-03	16.9	16.95	16.6	16.7	-0.2	-1.18	629590.0	10556641.35	360
2013-12-02	16.85	17.0	16.85	16.9	0.1	0.6	587662.0	9937232.65	285
2013-12-01	16.8	16.95	16.75	16.8	0.0	0.0	708446.0	11928986.5	361
2013-11-28	16.8	16.9	16.75	16.8	0.05	0.3	678062.0	11398398.95	450
2013-11-27	16.75	16.9	16.75	16.75	-0.05	-0.3	768576.0	12941660.8	302
2013-11-26	16.9	16.95	16.7	16.8	-0.15	-0.88	578382.0	9745888.95	291
2013-11-25	16.95	17.15	16.85	16.95	-0.05	-0.29	1309440.0	22214572.85	382
2013-11-24	16.9	17.05	16.9	17.0	0.2	1.19	955970.0	16250027.75	456
2013-11-21	16.8	16.95	16.7	16.8	-0.05	-0.3	713748.0	11998402.95	413
2013-11-20	17.05	17.05	16.75	16.85	-0.2	-1.17	1367671.0	23089525.2	455
2013-11-19	16.85	17.1	16.65	17.05	0.2	1.19	1654946.0	28048831.7	634
2013-11-18	17.15	17.45	16.85	16.85	-0.3	-1.75	2528408.0	43062571.45	707
2013-11-17	17.2	17.45	17.05	17.15	0.0	0.0	1664674.0	28865245.65	715
2013-11-14	16.65	17.35	16.65	17.15	0.45	2.69	4575209.0	78270373.45	1448
2013-11-13	16.75	16.85	16.65	16.7	0.0	0.0	1000446.0	16752130.15	395
2013-11-12	16.55	16.85	16.55	16.7	0.05	0.3	1997185.0	33363316.3	539
2013-11-11	16.65	16.75	16.6	16.65	-0.05	-0.3	1095015.0	18243624.95	352
2013-11-10	16.8	16.85	16.65	16.7	-0.15	-0.89	1120394.0	18748099.85	403
2013-11-07	16.6	16.9	16.5	16.85	0.25	1.51	1768943.0	29577990.3	677
2013-11-06	16.85	16.9	16.55	16.6	-0.25	-1.48	1491544.0	24919821.35	634
2013-11-05	16.3	16.85	16.3	16.85	0.55	3.37	3763332.0	62453353.65	1308
2013-11-04	15.9	16.3	15.9	16.3	0.4	2.52	1926795.0	31080250.0	596
2013-11-03	15.95	16.0	15.9	15.9	-0.05	-0.31	567905.0	9063396.85	271
2013-10-31	16.0	16.0	15.9	15.95	-0.05	-0.31	653773.0	10437306.95	317
2013-10-30	15.9	16.0	15.85	16.0	0.15	0.95	526950.0	8392749.65	275
2013-10-29	15.9	16.0	15.85	15.85	-0.1	-0.63	672116.0	10693486.7	273
2013-10-28	16.0	16.05	15.9	15.95	-0.1	-0.62	605890.0	9667096.25	274
2013-10-27	15.9	16.1	15.85	16.05	0.05	0.31	999788.0	15970233.75	390
2013-10-24	15.95	16.0	15.75	16.0	-0.15	-0.93	2622171.0	41648219.55	735
2013-10-23	16.1	16.25	16.05	16.15	0.1	0.62	2308099.0	37286678.8	650
2013-10-22	15.8	16.15	15.8	16.05	0.25	1.58	2805442.0	44961130.45	759
2013-10-21	15.95	15.95	15.7	15.8	-0.15	-0.94	1383305.0	21890597.45	541
2013-10-20	15.55	16.05	15.45	15.95	0.55	3.57	2720599.0	42951309.9	1035
2013-10-10	15.35	15.65	15.3	15.4	0.05	0.33	2142303.0	33229793.25	731
2013-10-09	15.2	15.4	15.15	15.35	0.1	0.66	674799.0	10322231.55	319
2013-10-08	15.25	15.3	15.15	15.25	0.05	0.33	677028.0	10292500.4	262
2013-10-07	15.25	15.45	15.15	15.2	-0.05	-0.33	1083948.0	16588558.0	488
2013-10-06	15.3	15.35	15.15	15.25	-0.05	-0.33	817957.0	12446142.75	357
2013-10-03	15.3	15.4	15.25	15.3	0.0	0.0	692128.0	10596593.3	272
2013-10-02	15.15	15.35	15.15	15.3	0.1	0.66	602180.0	9179123.0	279
2013-10-01	15.15	15.25	15.1	15.2	0.05	0.33	415231.0	6298315.95	252
2013-09-30	15.25	15.25	15.1	15.15	-0.1	-0.66	609934.0	9241818.35	284
2013-09-29	15.35	15.35	15.2	15.25	-0.1	-0.65	468628.0	7170836.05	224
2013-09-26	15.35	15.4	15.2	15.35	0.0	0.0	795728.0	12175653.9	346
2013-09-25	15.35	15.5	15.3	15.35	0.0	0.0	1142415.0	17584950.55	404
2013-09-24	15.4	15.45	15.3	15.35	0.0	0.0	973226.0	14973341.1	480
2013-09-19	15.15	15.4	15.15	15.35	0.3	1.99	2269042.0	34656822.85	897
2013-09-18	15.15	15.15	15.0	15.05	-0.1	-0.66	740870.0	11160625.15	346
2013-09-17	15.2	15.2	15.05	15.15	0.0	0.0	734290.0	11108283.85	389
2013-09-16	15.2	15.25	15.05	15.15	-0.05	-0.33	1300626.0	19747055.35	524
2013-09-15	15.0	15.2	14.95	15.2	0.3	2.01	2116097.0	31909296.85	838
2013-09-12	14.8	14.95	14.75	14.9	-0.05	-0.33	1139782.0	16969393.15	532
2013-09-11	15.15	15.15	14.95	14.95	-0.2	-1.32	821106.0	12355509.95	415
2013-09-10	15.4	15.4	15.0	15.15	0.5	3.41	1241647.0	18822287.6	581
2013-09-09	14.65	14.7	14.5	14.65	0.0	0.0	488401.0	7122083.35	341
2013-09-08	14.8	14.9	14.65	14.65	-0.05	-0.34	645155.0	9505071.75	346
2013-09-05	14.8	14.95	14.5	14.7	-0.2	-1.34	1331953.0	19580803.05	683
2013-09-04	15.25	15.25	14.75	14.9	-0.4	-2.61	1401353.0	20992944.25	769
2013-09-03	15.6	15.6	15.25	15.3	-0.25	-1.61	931203.0	14328023.95	454
2013-09-02	15.55	15.6	15.45	15.55	0.0	0.0	889156.0	13807973.7	371
2013-09-01	15.5	15.55	15.45	15.55	0.2	1.3	518017.0	8027268.7	331
2013-08-29	15.45	15.55	15.3	15.35	-0.05	-0.32	687590.0	10594767.95	495
2013-08-28	15.35	15.55	15.1	15.4	-0.05	-0.32	1389899.0	21367448.4	698
2013-08-27	15.9	15.9	15.4	15.45	-0.55	-3.44	2326981.0	36252872.45	1040
2013-08-26	16.1	16.15	15.95	16.0	-0.1	-0.62	1032347.0	16549044.65	473
2013-08-25	16.35	16.35	16.1	16.1	-0.2	-1.23	1431602.0	23262915.75	489
2013-08-22	16.25	16.4	16.2	16.3	0.05	0.31	2300930.0	37507872.75	625
2013-08-21	16.15	16.3	16.1	16.25	0.1	0.62	1602809.0	25977857.35	434
2013-08-20	16.1	16.3	16.05	16.15	0.05	0.31	2011047.0	32494061.5	532
2013-08-19	16.1	16.15	16.05	16.1	-0.05	-0.31	806243.0	12980342.2	372
2013-08-18	16.15	16.25	16.1	16.15	0.0	0.0	1103028.0	17834399.15	484
2013-08-15	16.0	16.3	15.95	16.15	0.25	1.57	3064559.0	49497816.2	950
2013-08-14	15.95	16.0	15.85	15.9	-0.1	-0.62	1414297.0	22535313.45	450
2013-08-13	15.85	16.05	15.85	16.0	0.25	1.59	1268756.0	20236203.05	558
2013-08-05	15.8	15.85	15.75	15.75	0.0	0.0	1571515.0	24835289.9	533
2013-08-04	15.7	15.75	15.65	15.75	0.1	0.64	510970.0	8023158.85	287
2013-08-01	15.7	15.75	15.65	15.65	-0.05	-0.32	333371.0	5228926.6	198
2013-07-31	15.65	15.75	15.6	15.7	0.05	0.32	659416.0	10339839.5	296
2013-07-30	15.65	15.7	15.6	15.65	0.0	0.0	750705.0	11732894.9	292
2013-07-29	15.6	15.7	15.6	15.65	0.05	0.32	477486.0	7467336.65	282
2013-07-28	15.65	15.7	15.55	15.6	-0.05	-0.32	492050.0	7692123.7	273
2013-07-25	15.65	15.7	15.6	15.65	0.0	0.0	488353.0	7644333.65	256
2013-07-24	15.75	15.75	15.65	15.65	-0.1	-0.63	545299.0	8543447.25	322
2013-07-23	15.7	15.75	15.6	15.75	0.0	0.0	435086.0	6817750.8	393
2013-07-22	15.7	15.75	15.65	15.75	0.05	0.32	656895.0	10310154.2	387
2013-07-21	15.6	15.75	15.45	15.7	-0.3	-1.87	1298549.0	20299500.5	802
2013-07-18	15.9	16.0	15.85	16.0	0.1	0.63	618268.0	9840901.2	322
2013-07-17	15.9	15.95	15.8	15.9	-0.05	-0.31	946475.0	15025287.8	382
2013-07-16	16.0	16.05	15.9	15.95	-0.1	-0.62	549542.0	8768664.65	307
2013-07-15	16.0	16.1	15.95	16.05	-0.05	-0.31	476786.0	7631742.2	245
2013-07-14	16.05	16.1	16.0	16.1	0.05	0.31	310061.0	4977573.6	225
2013-07-11	16.0	16.1	15.95	16.05	0.05	0.31	741355.0	11882376.9	295
2013-07-10	15.95	16.0	15.95	16.0	0.0	0.0	102045.0	1630501.4	116
2013-07-09	16.0	16.05	15.95	16.0	0.0	0.0	561717.0	8989164.05	297
2013-07-08	15.95	16.0	15.95	16.0	0.0	0.0	287268.0	4586696.0	221
2013-07-07	15.95	16.05	15.95	16.0	0.1	0.63	581538.0	9305303.8	372
2013-07-04	15.9	15.95	15.9	15.9	0.0	0.0	262255.0	4176753.1	190
2013-07-03	15.9	15.95	15.85	15.9	-0.05	-0.31	323774.0	5148534.3	203
2013-07-02	15.9	15.95	15.85	15.95	0.0	0.0	649467.0	10345139.0	274
2013-07-01	15.9	15.95	15.85	15.95	0.1	0.63	394163.0	6264766.8	240
2013-06-30	15.85	15.9	15.85	15.85	-0.05	-0.31	241800.0	3836314.35	263
2013-06-26	15.95	15.95	15.85	15.9	-0.05	-0.31	718034.0	11416909.2	265
2013-06-25	15.9	16.0	15.85	15.95	0.05	0.31	417072.0	6646568.85	245
2013-06-24	16.05	16.05	15.85	15.9	-0.2	-1.24	988242.0	15733877.9	364
2013-06-23	16.0	16.1	16.0	16.1	0.1	0.63	300241.0	4813164.3	237
2013-06-22	15.9	16.0	15.8	16.0	0.0	0.0	646830.0	10300786.25	350
2013-06-19	16.05	16.1	16.0	16.0	0.0	0.0	347968.0	5579262.1	273
2013-06-18	16.05	16.15	15.95	16.0	0.0	0.0	796973.0	12793794.95	382
2013-06-17	15.85	16.15	15.85	16.0	0.2	1.27	738192.0	11833288.45	412
2013-06-16	15.65	15.85	15.65	15.8	0.1	0.64	589998.0	9307679.0	447
2013-06-15	16.25	16.25	15.6	15.7	-0.55	-3.38	1780292.0	28470353.05	865
2013-06-12	16.2	16.3	16.2	16.25	0.0	0.0	573319.0	9309003.8	368
2013-06-11	16.35	16.35	16.2	16.25	-0.05	-0.31	655094.0	10651836.2	377
2013-06-10	16.05	16.6	16.05	16.3	0.3	1.88	3359182.0	54893474.55	1456
2013-06-09	16.05	16.05	15.95	16.0	-0.05	-0.31	657581.0	10513271.75	338
2013-06-08	16.05	16.1	16.0	16.05	0.0	0.0	1295755.0	20781286.2	435
2013-06-05	16.0	16.05	15.95	16.05	0.05	0.31	477300.0	7638003.8	337
2013-06-04	16.05	16.15	16.0	16.0	-0.05	-0.31	1068616.0	17156664.4	425
2013-06-03	15.9	16.05	15.85	16.05	0.1	0.63	1302495.0	20797431.2	633
2013-06-02	16.0	16.0	15.85	15.95	0.0	0.0	836502.0	13324525.7	489
2013-06-01	15.95	15.95	15.9	15.95	-0.05	-0.31	500544.0	7967150.5	336
2013-05-29	16.0	16.05	15.95	16.0	0.0	0.0	699667.0	11197115.4	348
2013-05-28	15.95	16.05	15.95	16.0	0.05	0.31	477002.0	7636893.6	321
2013-05-27	15.95	16.0	15.9	15.95	0.0	0.0	458222.0	7299319.55	292
2013-05-26	16.05	16.05	15.95	15.95	-0.05	-0.31	329028.0	5265083.25	282
2013-05-25	16.05	16.1	15.95	16.0	-0.1	-0.62	677820.0	10857443.3	360
2013-05-22	16.15	16.15	16.05	16.1	-0.05	-0.31	441706.0	7117166.05	288
2013-05-21	16.15	16.25	16.15	16.15	0.0	0.0	780918.0	12637060.65	387
2013-05-20	16.25	16.35	16.15	16.15	-0.1	-0.62	1094393.0	17763554.35	509
2013-05-19	16.05	16.3	16.05	16.25	0.15	0.93	1756908.0	28422424.55	705
2013-05-18	15.75	16.15	15.7	16.1	0.4	2.55	2063208.0	32915863.15	832
2013-05-15	15.85	15.9	15.55	15.7	-0.15	-0.95	1479056.0	23194270.55	830
2013-05-14	15.8	16.0	15.8	15.85	0.0	0.0	811066.0	12881637.05	506
2013-05-13	15.9	15.95	15.8	15.85	-0.1	-0.63	910938.0	14457996.7	536
2013-05-12	16.0	16.0	15.9	15.95	-0.05	-0.31	485627.0	7754293.85	282
2013-05-11	16.0	16.05	15.95	16.0	-0.05	-0.31	589427.0	9437932.15	339
2013-05-08	15.95	16.05	15.95	16.05	0.1	0.63	637600.0	10201547.75	346
2013-05-07	15.9	15.95	15.9	15.95	-0.05	-0.31	370698.0	5908332.2	240
2013-05-06	16.05	16.05	15.9	16.0	-0.05	-0.31	1345834.0	21494407.25	595
2013-05-05	16.1	16.1	16.0	16.05	-0.05	-0.31	659532.0	10589265.5	418
2013-05-04	16.05	16.1	16.0	16.1	0.1	0.63	1114370.0	17873756.05	460
2013-05-01	16.05	16.05	15.95	16.0	-0.05	-0.31	691396.0	11059723.65	488
2013-04-30	16.05	16.1	16.0	16.05	0.0	0.0	752644.0	12081904.75	501
2013-04-29	16.05	16.1	16.0	16.05	-0.05	-0.31	705744.0	11333135.75	416
2013-04-28	16.1	16.1	16.0	16.1	0.0	0.0	735351.0	11804077.65	395
2013-04-27	16.1	16.15	16.05	16.1	0.05	0.31	1209027.0	19453347.1	702
2013-04-24	16.05	16.1	15.95	16.05	0.0	0.0	1966729.0	31517244.75	987
2013-04-23	16.3	16.35	15.75	16.05	-0.4	-2.43	6171185.0	98938819.2	2988
2013-04-22	16.45	16.45	16.45	16.45	-1.8	-9.86	2336237.0	38431098.65	1156
2013-04-21	18.1	18.25	18.0	18.25	0.15	0.83	2029551.0	36813390.05	689
2013-04-20	17.95	18.1	17.9	18.1	-0.05	-0.28	1453080.0	26171296.95	581
2013-04-17	17.8	18.2	17.75	18.15	0.4	2.25	985542.0	17737393.55	594
2013-04-16	17.6	17.9	17.6	17.75	-0.3	-1.66	590721.0	10499686.6	415
2013-04-15	18.05	18.15	17.95	18.05	0.0	0.0	634000.0	11450349.35	411
2013-04-14	18.2	18.2	18.0	18.05	-0.1	-0.55	571101.0	10328131.35	415
2013-04-13	18.45	18.45	18.05	18.15	-0.3	-1.63	441402.0	8052751.5	373
2013-04-10	18.45	18.55	18.35	18.45	-0.05	-0.27	428781.0	7905417.5	418
2013-04-09	18.65	18.7	18.35	18.5	-0.15	-0.8	724066.0	13392244.05	504
2013-04-08	18.4	18.7	18.35	18.65	0.2	1.08	1563982.0	28963345.7	650
2013-04-07	17.7	18.5	17.7	18.45	0.75	4.24	2483550.0	45223769.0	1130
2013-04-06	17.95	18.05	17.7	17.7	-0.3	-1.67	589753.0	10536875.9	475
2013-04-03	17.9	18.1	17.9	18.0	0.1	0.56	883212.0	15880003.95	506
2013-04-02	17.7	18.0	17.65	17.9	0.25	1.42	957887.0	17067902.1	422
2013-04-01	17.55	17.7	17.4	17.65	0.1	0.57	399273.0	7031083.0	261
2013-03-31	17.75	17.75	17.4	17.55	-0.25	-1.4	1009315.0	17720843.2	536
2013-03-30	17.85	17.95	17.7	17.8	0.0	0.0	461832.0	8240637.85	353
2013-03-27	18.0	18.0	17.8	17.8	-0.2	-1.11	651160.0	11654479.35	427
2013-03-26	17.9	18.05	17.8	18.0	0.1	0.56	1052215.0	18888350.6	535
2013-03-25	17.75	18.05	17.75	17.9	0.1	0.56	1336658.0	23966186.75	679
2013-03-24	17.5	17.8	17.4	17.8	0.3	1.71	973469.0	17183065.15	602
2013-03-23	17.15	17.7	17.15	17.5	0.35	2.04	1592844.0	27838551.05	779
2013-03-20	17.1	17.2	17.1	17.15	0.05	0.29	357487.0	6129992.75	261
2013-03-19	17.15	17.15	17.05	17.1	-0.05	-0.29	373266.0	6389484.55	272
2013-03-18	17.05	17.15	17.0	17.15	0.05	0.29	299752.0	5116018.4	221
2013-03-17	17.0	17.15	17.0	17.1	0.05	0.29	436251.0	7452504.4	325
2013-03-16	17.05	17.1	17.0	17.05	0.05	0.29	267114.0	4552807.25	309
2013-03-13	16.95	17.1	16.9	17.0	0.1	0.59	514072.0	8719241.55	380
2013-03-12	17.0	17.05	16.9	16.9	-0.15	-0.88	422066.0	7168774.45	333
2013-03-11	17.0	17.1	17.0	17.05	0.0	0.0	451573.0	7697653.35	248
2013-03-10	17.1	17.1	17.0	17.05	-0.1	-0.58	548055.0	9333876.9	315
2013-03-09	17.05	17.2	17.05	17.15	0.15	0.88	584689.0	10026634.1	344
2013-03-06	17.05	17.1	16.95	17.0	0.0	0.0	558529.0	9506883.3	309
2013-03-05	17.0	17.1	17.0	17.0	0.0	0.0	290649.0	4945913.2	247
2013-03-04	17.0	17.05	16.95	17.0	-0.05	-0.29	422069.0	7175809.25	324
2013-03-03	17.0	17.15	17.0	17.05	0.05	0.29	736181.0	12565627.7	466
2013-03-02	17.0	17.1	17.0	17.0	-0.05	-0.29	243049.0	4137675.85	295
2013-02-27	17.1	17.1	17.0	17.05	0.05	0.29	411315.0	7013540.1	322
2013-02-26	17.2	17.2	17.0	17.0	-0.25	-1.45	1310421.0	22338519.15	870
2013-02-25	17.25	17.3	17.2	17.25	0.0	0.0	315154.0	5436645.25	286
2013-02-24	17.3	17.35	17.2	17.25	-0.05	-0.29	351737.0	6077057.7	316
2013-02-23	17.35	17.35	17.3	17.3	-0.05	-0.29	425588.0	7368187.9	358
2013-02-20	17.4	17.45	17.3	17.35	0.05	0.29	688641.0	11974525.05	421
2013-02-19	17.3	17.4	17.2	17.3	0.0	0.0	416630.0	7195168.25	256
2013-02-18	17.4	17.4	17.25	17.3	-0.1	-0.57	410554.0	7109828.55	355
2013-02-17	17.5	17.5	17.35	17.4	-0.1	-0.57	473207.0	8234411.05	315
2013-02-16	17.5	17.55	17.45	17.5	0.0	0.0	391990.0	6855784.7	251
2013-02-13	17.45	17.5	17.4	17.5	0.1	0.57	468365.0	8170349.45	275
2013-02-12	17.45	17.45	17.35	17.4	-0.1	-0.57	601385.0	10457589.75	368
2013-02-11	17.45	17.55	17.45	17.5	0.1	0.57	353979.0	6187924.65	269
2013-02-10	17.45	17.5	17.4	17.4	-0.05	-0.29	307818.0	5366013.4	319
2013-02-09	17.4	17.5	17.4	17.45	0.0	0.0	194125.0	3387903.55	258
2013-02-06	17.55	17.55	17.4	17.45	0.05	0.29	303933.0	5312170.9	328
2013-02-05	17.5	17.5	17.4	17.4	-0.15	-0.85	396879.0	6922178.6	378
2013-02-04	17.55	17.65	17.55	17.55	-0.05	-0.28	163771.0	2878879.75	222
2013-02-03	17.8	17.8	17.55	17.6	-0.2	-1.12	377312.0	6657867.75	271
2013-02-02	17.7	17.8	17.65	17.8	0.2	1.14	613736.0	10892833.9	457
2013-01-30	17.45	17.65	17.4	17.6	0.2	1.15	686836.0	12055647.85	463
2013-01-29	17.4	17.45	17.3	17.4	0.0	0.0	400700.0	6966709.6	356
2013-01-28	17.5	17.5	17.35	17.4	-0.1	-0.57	510502.0	8897113.75	312
2013-01-27	17.5	17.55	17.45	17.5	0.0	0.0	343063.0	6001363.9	296
2013-01-26	17.4	17.55	17.4	17.5	0.15	0.86	618104.0	10808105.9	391
2013-01-23	17.6	17.65	17.35	17.35	-0.25	-1.42	681541.0	11930841.75	542
2013-01-22	17.65	17.75	17.5	17.6	-0.1	-0.56	831340.0	14604207.45	567
2013-01-21	17.85	17.85	17.4	17.7	-0.6	-3.28	1852469.0	32812573.15	969
2013-01-20	18.35	18.4	18.2	18.3	0.0	0.0	504662.0	9229747.1	297
2013-01-19	18.4	18.45	18.3	18.3	-0.15	-0.81	622884.0	11437999.35	374
2013-01-16	18.0	18.55	17.95	18.45	0.4	2.22	1526618.0	27980473.05	745
2013-01-15	18.1	18.1	17.9	18.05	-0.1	-0.55	638300.0	11496498.85	444
2013-01-14	18.2	18.2	18.05	18.15	-0.1	-0.55	481627.0	8733427.85	357
2013-01-13	18.35	18.35	18.15	18.25	-0.15	-0.82	719419.0	13127906.5	435
2013-01-12	18.35	18.5	18.25	18.4	0.15	0.82	779386.0	14334438.6	539
2013-01-09	18.2	18.3	18.15	18.25	0.1	0.55	852635.0	15546229.35	495
2013-01-08	18.2	18.3	18.0	18.15	-0.1	-0.55	846846.0	15370285.05	478
2013-01-07	18.1	18.3	18.1	18.25	0.05	0.27	752038.0	13686766.35	414
2013-01-06	18.1	18.3	18.05	18.2	0.05	0.28	954714.0	17349866.7	476
2013-01-05	18.0	18.15	18.0	18.15	0.3	1.68	1117966.0	20220164.05	626
2013-01-02	17.6	17.9	17.6	17.85	0.05	0.28	1265998.0	22506709.1	630
2013-01-01	17.7	17.8	17.65	17.8	0.25	1.42	568676.0	10076443.75	308
2012-12-31	17.65	17.7	17.55	17.55	-0.15	-0.85	448992.0	7900777.9	330
2012-12-30	17.8	17.8	17.6	17.7	-0.2	-1.12	830844.0	14686767.85	509
2012-12-29	17.8	18.0	17.75	17.9	0.1	0.56	1002781.0	17925207.45	487
2012-12-26	17.9	17.9	17.65	17.8	-0.05	-0.28	774063.0	13728815.9	396
2012-12-25	17.9	17.95	17.75	17.85	-0.1	-0.56	633084.0	11307825.05	368
2012-12-24	18.0	18.0	17.85	17.95	-0.1	-0.55	945319.0	16931242.5	396
2012-12-23	18.15	18.15	17.9	18.05	-0.05	-0.28	1406436.0	25264914.95	640
2012-12-22	18.1	18.2	18.0	18.1	-0.1	-0.55	1185269.0	21416928.35	458
2012-12-19	18.1	18.2	18.0	18.2	0.15	0.83	1098135.0	19899219.85	502
2012-12-18	18.1	18.25	18.0	18.05	0.0	0.0	1642186.0	29716975.2	679
2012-12-17	18.05	18.3	17.95	18.05	0.0	0.0	1545729.0	27765788.85	675
2012-12-16	17.6	18.3	17.55	18.05	0.45	2.56	1401801.0	25185345.05	820
2012-12-15	17.65	17.7	17.5	17.6	0.1	0.57	688628.0	12111126.2	438
2012-12-12	17.45	17.55	17.35	17.5	0.1	0.57	636917.0	11111524.0	319
2012-12-11	17.4	17.4	17.3	17.4	0.05	0.29	514167.0	8923774.85	298
2012-12-10	17.3	17.4	17.2	17.35	0.05	0.29	495538.0	8571887.25	371
2012-12-09	17.5	17.6	17.3	17.3	-0.15	-0.86	585637.0	10208070.5	366
2012-12-08	17.45	17.5	17.4	17.45	0.05	0.29	848429.0	14816324.55	372
2012-12-05	17.4	17.45	17.3	17.4	-0.05	-0.29	866352.0	15058736.3	420
2012-12-04	17.5	17.55	17.4	17.45	-0.15	-0.85	880682.0	15379430.7	349
2012-12-03	17.5	17.75	17.5	17.6	0.1	0.57	1076837.0	18972557.85	459
2012-12-02	17.5	17.6	17.35	17.5	0.0	0.0	828158.0	14426867.55	463
2012-12-01	17.25	17.6	17.25	17.5	0.5	2.94	1441687.0	25051233.0	608
2012-11-28	16.8	17.1	16.7	17.0	0.2	1.19	890060.0	15085994.65	503
2012-11-27	17.05	17.15	16.8	16.8	-0.4	-2.33	954972.0	16224307.85	596
2012-11-26	17.05	17.2	16.65	17.2	0.2	1.18	1058190.0	17928648.85	762
2012-11-25	17.55	17.6	16.85	17.0	-0.55	-3.13	1209103.0	20703691.8	841
2012-11-24	17.5	17.7	17.45	17.55	0.15	0.86	664979.0	11668005.5	433
2012-11-21	17.7	17.75	17.3	17.4	-0.3	-1.69	712601.0	12488652.7	497
2012-11-20	17.8	17.85	17.55	17.7	0.0	0.0	611077.0	10790326.65	444
2012-11-19	17.85	17.95	17.5	17.7	-0.15	-0.84	642653.0	11390066.85	479
2012-11-18	17.95	18.0	17.8	17.85	-0.1	-0.56	528544.0	9440024.35	395
2012-11-17	18.05	18.05	17.85	17.95	-0.25	-1.37	511827.0	9185397.45	452
2012-11-14	18.4	18.4	18.15	18.2	-0.1	-0.55	549687.0	10034739.95	391
2012-11-13	18.4	18.5	18.25	18.3	-0.1	-0.54	679499.0	12454443.0	440
2012-11-12	18.5	18.55	18.3	18.4	-0.25	-1.34	626476.0	11533256.6	542
2012-11-11	18.75	18.8	18.6	18.65	-0.1	-0.53	670374.0	12545078.45	414
2012-11-10	18.8	18.9	18.7	18.75	-0.2	-1.06	651044.0	12236372.05	502
2012-11-07	19.05	19.1	18.95	18.95	0.0	0.0	1231576.0	23425496.9	449
2012-11-06	18.95	19.1	18.85	18.95	0.0	0.0	1561775.0	29651515.4	710
2012-11-05	19.0	19.05	18.85	18.95	-0.05	-0.26	1012121.0	19186751.35	552
2012-11-04	19.15	19.2	18.95	19.0	-0.2	-1.04	1236748.0	23595159.6	760
2012-11-03	19.3	19.3	19.0	19.2	0.0	0.0	967937.0	18533597.3	500
2012-10-24	19.0	19.35	18.9	19.2	0.0	0.0	2055344.0	39321154.45	892
2012-10-23	19.2	19.3	19.0	19.2	-0.05	-0.26	1532007.0	29303209.8	729
2012-10-22	20.05	20.2	18.8	19.25	-0.2	-1.03	9136850.0	176966935.55	3260
2012-10-21	19.45	19.45	19.45	19.45	1.75	9.89	1757878.0	34190727.1	480
2012-10-20	17.35	17.7	17.25	17.7	0.15	0.85	395438.0	6916667.2	322
2012-10-17	17.25	17.65	17.25	17.55	0.3	1.74	762981.0	13350595.1	493
2012-10-16	17.4	17.4	17.1	17.25	-0.1	-0.58	817964.0	14135995.0	419
2012-10-15	17.2	17.4	17.15	17.35	0.05	0.29	407016.0	7046189.8	350
2012-10-14	17.15	17.4	17.1	17.3	-0.2	-1.14	374061.0	6461517.8	322
2012-10-13	18.0	18.0	17.45	17.5	-0.45	-2.51	355352.0	6266954.95	370
2012-10-10	18.0	18.0	17.75	17.95	-0.1	-0.55	462018.0	8240021.25	284
2012-10-09	18.0	18.05	17.8	18.05	0.05	0.28	367399.0	6601477.7	257
2012-10-08	18.0	18.0	17.65	18.0	0.0	0.0	425813.0	7593537.15	401
2012-10-07	18.25	18.25	17.95	18.0	-0.2	-1.1	733802.0	13242102.1	449
2012-10-06	18.3	18.4	18.15	18.2	-0.1	-0.55	479669.0	8775265.7	418
2012-10-03	18.2	18.35	18.2	18.3	-0.05	-0.27	286156.0	5228586.45	257
2012-10-02	18.4	18.4	18.3	18.35	-0.15	-0.81	403220.0	7396394.0	386
2012-10-01	18.5	18.75	18.4	18.5	0.0	0.0	330431.0	6107675.25	352
2012-09-30	18.25	18.9	18.25	18.5	0.2	1.09	505614.0	9362620.35	342
2012-09-29	18.55	18.75	18.1	18.3	-0.25	-1.35	459206.0	8482096.5	374
2012-09-26	18.95	18.95	18.55	18.55	-0.45	-2.37	450308.0	8452357.95	426
2012-09-25	19.0	19.05	18.9	19.0	-0.1	-0.52	302562.0	5747074.7	294
2012-09-24	19.4	19.4	18.8	19.1	-0.2	-1.04	514971.0	9778215.95	498
2012-09-22	19.6	19.6	19.25	19.3	-0.4	-2.03	484734.0	9389082.3	402
2012-09-19	19.9	19.95	19.45	19.7	-0.2	-1.01	726396.0	14334350.8	490
2012-09-18	19.9	20.0	19.75	19.9	0.0	0.0	611882.0	12149762.9	431
2012-09-17	20.1	20.2	19.85	19.9	-0.2	-1.0	1108307.0	22240054.45	681
2012-09-16	19.9	20.1	19.8	20.1	0.2	1.01	1492481.0	29731688.75	649
2012-09-15	19.75	19.9	19.75	19.9	0.35	1.79	1333857.0	26466679.6	650
2012-09-12	19.4	19.75	19.35	19.55	0.25	1.3	1541359.0	30212555.8	786
2012-09-11	19.4	19.4	19.2	19.3	-0.1	-0.52	358865.0	6939964.6	335
2012-09-10	19.45	19.5	19.25	19.4	-0.1	-0.51	365346.0	7087490.7	375
2012-09-09	19.55	19.55	19.45	19.5	-0.05	-0.26	436761.0	8516456.05	330
2012-09-08	19.5	19.6	19.4	19.55	0.15	0.77	576843.0	11250759.95	449
2012-09-05	19.5	19.5	19.35	19.4	-0.2	-1.02	496364.0	9637481.95	426
2012-09-04	19.55	19.65	19.4	19.6	0.0	0.0	515017.0	10023355.6	435
2012-09-03	19.4	19.8	19.4	19.6	0.15	0.77	550909.0	10795828.1	529
2012-09-02	19.65	19.65	19.45	19.45	-0.25	-1.27	556026.0	10856242.55	461
2012-09-01	19.95	20.05	19.65	19.7	-0.2	-1.01	766674.0	15206344.45	583
2012-08-29	19.95	20.1	19.7	19.9	-0.1	-0.5	722843.0	14386963.25	602
2012-08-28	20.5	20.5	19.8	20.0	-0.5	-2.44	2674460.0	53797688.2	1393
2012-08-27	18.85	20.65	18.85	20.5	1.7	9.04	3922404.0	77386112.3	1831
2012-08-26	18.75	18.8	18.65	18.8	0.15	0.8	802235.0	15027766.45	392
2012-08-25	18.65	18.7	18.6	18.65	0.2	1.08	564133.0	10517604.8	438
2012-08-15	18.3	18.5	18.3	18.45	0.1	0.54	338878.0	6243427.5	357
2012-08-14	18.3	18.35	18.25	18.35	0.05	0.27	367698.0	6728729.85	368
2012-08-13	18.35	18.35	18.25	18.3	0.0	0.0	289898.0	5309058.85	260
2012-08-12	18.25	18.35	18.25	18.3	0.0	0.0	321811.0	5884134.45	302
2012-08-11	18.3	18.4	18.2	18.3	0.0	0.0	526473.0	9629218.95	392
2012-08-08	18.35	18.4	18.3	18.3	-0.05	-0.27	787021.0	14421139.3	367
2012-08-07	18.4	18.5	18.25	18.35	0.0	0.0	910389.0	16703580.15	474
2012-08-06	18.25	18.35	18.2	18.35	0.1	0.55	804297.0	14699567.35	475
2012-08-05	18.25	18.3	18.1	18.25	0.05	0.27	566199.0	10298837.2	422
2012-08-04	18.2	18.35	18.15	18.2	0.2	1.11	752211.0	13705172.7	473
2012-08-01	18.1	18.15	17.95	18.0	-0.1	-0.55	944507.0	17060472.55	579
2012-07-31	17.5	18.2	17.45	18.1	0.65	3.72	2103592.0	37572851.2	1160
2012-07-30	17.45	17.45	17.3	17.45	0.0	0.0	882053.0	15345651.4	543
2012-07-29	17.3	17.5	17.25	17.45	0.1	0.58	472842.0	8216170.55	366
2012-07-28	17.3	17.5	17.25	17.35	0.2	1.17	904224.0	15691656.5	647
2012-07-25	17.2	17.2	17.0	17.15	-0.05	-0.29	936894.0	16007928.9	673
2012-07-24	17.45	17.45	17.0	17.2	-0.25	-1.43	1316304.0	22591596.35	846
2012-07-23	17.65	17.7	17.45	17.45	-0.3	-1.69	871154.0	15334755.55	539
2012-07-22	17.8	17.8	17.5	17.75	-0.35	-1.93	1588505.0	28028687.45	945
2012-07-21	17.95	18.1	17.8	18.1	0.25	1.4	406417.0	7293786.25	334
2012-07-18	17.65	17.9	17.65	17.85	0.1	0.56	399917.0	7135158.75	330
2012-07-17	17.95	17.95	17.7	17.75	-0.2	-1.11	274965.0	4902038.55	301
2012-07-16	17.85	18.0	17.55	17.95	0.1	0.56	865332.0	15354432.75	661
2012-07-15	18.1	18.1	17.8	17.85	-0.4	-2.19	700532.0	12546536.9	681
2012-07-14	18.6	18.6	18.2	18.25	-0.45	-2.41	1969556.0	35963293.35	980
2012-07-11	18.9	18.9	18.6	18.7	-0.2	-1.06	346998.0	6492213.8	316
2012-07-10	18.85	18.95	18.75	18.9	0.0	0.0	329659.0	6209689.45	338
2012-07-09	19.15	19.15	18.85	18.9	-0.2	-1.05	335705.0	6368527.35	366
2012-07-08	19.1	19.15	19.0	19.1	-0.05	-0.26	565694.0	10781913.8	432
2012-07-07	19.05	19.15	19.0	19.15	0.0	0.0	289470.0	5520188.7	253
2012-07-04	19.1	19.2	19.05	19.15	0.05	0.26	342264.0	6551039.85	307
2012-07-03	19.0	19.2	18.95	19.1	0.15	0.79	797244.0	15222046.85	557
2012-07-02	18.95	19.1	18.85	18.95	0.0	0.0	549338.0	10410144.05	478
2012-07-01	19.0	19.0	18.85	18.95	-0.05	-0.26	430886.0	8152060.7	363
2012-06-30	19.1	19.15	18.95	19.0	0.15	0.8	541857.0	10301985.3	491
2012-06-27	19.2	19.25	18.7	18.85	-0.35	-1.82	844521.0	15975353.95	714
2012-06-26	19.2	19.3	19.1	19.2	0.0	0.0	418909.0	8045773.85	396
2012-06-25	19.35	19.45	19.1	19.2	-0.25	-1.29	447652.0	8630304.05	393
2012-06-24	19.45	19.5	19.3	19.45	-0.05	-0.26	418158.0	8104400.05	349
2012-06-23	19.55	19.6	19.45	19.5	-0.2	-1.02	594331.0	11602829.3	416
2012-06-20	19.7	19.75	19.55	19.7	0.05	0.25	607769.0	11950466.6	437
2012-06-19	19.7	19.75	19.55	19.65	-0.05	-0.25	437340.0	8591616.1	413
2012-06-18	19.6	19.75	19.55	19.7	0.25	1.29	479511.0	9407900.9	392
2012-06-17	19.25	19.55	19.25	19.45	0.05	0.26	501885.0	9749702.65	423
2012-06-16	19.75	19.8	18.75	19.4	-0.2	-1.02	1341926.0	25930698.9	980
2012-06-13	19.6	19.65	19.5	19.6	0.1	0.51	329025.0	6439162.85	346
2012-06-12	19.6	19.6	19.4	19.5	-0.25	-1.27	436973.0	8530547.35	461
2012-06-11	19.7	19.85	19.65	19.75	0.1	0.51	844960.0	16675436.95	627
2012-06-10	19.45	19.65	19.3	19.65	0.25	1.29	635392.0	12373322.95	455
2012-06-09	19.8	19.85	19.35	19.4	-0.2	-1.02	645202.0	12614520.7	574
2012-06-06	19.9	20.0	19.3	19.6	-0.25	-1.26	1524979.0	30198344.35	904
2012-06-05	20.05	20.1	19.7	19.85	-0.15	-0.75	1187825.0	23625376.3	747
2012-06-04	20.0	20.05	19.8	20.0	-0.1	-0.5	718469.0	14334380.05	516
2012-06-03	19.85	20.1	19.75	20.1	0.2	1.01	837246.0	16662041.1	560
2012-06-02	19.65	20.0	19.6	19.9	-0.7	-3.4	1681960.0	33408355.05	967
2012-05-30	21.0	21.0	20.5	20.6	-0.45	-2.14	1471861.0	30614142.6	1002
2012-05-29	21.25	21.25	21.0	21.05	-0.15	-0.71	860842.0	18165390.45	604
2012-05-28	21.3	21.35	21.1	21.2	0.0	0.0	1242947.0	26399601.45	760
2012-05-27	21.2	21.4	21.1	21.2	-0.05	-0.24	914688.0	19428907.1	710
2012-05-26	21.15	21.6	21.05	21.25	0.2	0.95	2612335.0	55743119.75	1431
2012-05-23	21.15	21.15	21.0	21.05	-0.1	-0.47	617865.0	13012602.0	475
2012-05-22	21.25	21.35	21.15	21.15	0.0	0.0	1368522.0	29081527.2	790
2012-05-21	21.15	21.2	21.0	21.15	0.1	0.48	540105.0	11393780.25	406
2012-05-20	21.1	21.15	21.0	21.05	0.05	0.24	481309.0	10135055.3	432
2012-05-19	21.0	21.1	20.9	21.0	-0.2	-0.94	771071.0	16181522.0	594
2012-05-16	21.0	21.25	20.9	21.2	-0.05	-0.24	908817.0	19139512.75	667
2012-05-15	21.05	21.3	21.0	21.25	0.15	0.71	937745.0	19801815.2	663
2012-05-14	21.5	21.5	21.0	21.1	-0.45	-2.09	985798.0	20895799.55	772
2012-05-13	21.95	21.95	21.45	21.55	-0.4	-1.82	912155.0	19776445.9	745
2012-05-12	21.95	21.95	20.5	21.95	0.1	0.46	1388661.0	29749012.8	1162
2012-05-09	22.25	22.25	21.85	21.85	-0.45	-2.02	1664020.0	36666799.25	1110
2012-05-08	22.4	22.45	22.2	22.3	-0.15	-0.67	1707506.0	38080595.45	815
2012-05-07	22.15	22.5	22.15	22.45	0.2	0.9	2710107.0	60585337.7	1230
2012-05-06	22.4	22.45	22.2	22.25	-0.15	-0.67	1081863.0	24152736.25	653
2012-05-05	22.45	22.55	22.2	22.4	-0.3	-1.32	1908843.0	42697254.2	1093
2012-05-02	22.75	22.85	22.65	22.7	0.0	0.0	846304.0	19234270.7	685
2012-05-01	22.65	22.8	22.65	22.7	0.05	0.22	1119248.0	25434087.3	849
2012-04-30	22.85	22.9	22.55	22.65	-0.25	-1.09	1817832.0	41250293.6	997
2012-04-29	23.0	23.05	22.8	22.9	-0.1	-0.43	1391084.0	31920060.35	737
2012-04-28	22.9	23.1	22.9	23.0	0.2	0.88	1632212.0	37484176.4	944
2012-04-25	22.8	22.85	22.7	22.8	0.05	0.22	1366156.0	31115303.1	828
2012-04-24	22.7	22.85	22.5	22.75	0.1	0.44	1536408.0	34826620.55	947
2012-04-23	23.05	23.05	22.6	22.65	-0.5	-2.16	2264526.0	51562890.15	1396
2012-04-22	23.2	23.25	23.0	23.15	0.05	0.22	2657420.0	61488948.95	1167
2012-04-21	22.95	23.3	22.8	23.1	0.2	0.87	3608572.0	83463614.7	1481
2012-04-18	23.3	23.35	22.8	22.9	-0.2	-0.87	3510213.0	80796120.75	1840
2012-04-17	22.9	23.3	22.55	23.1	-0.6	-2.53	7583074.0	174394859.65	3841
2012-04-16	24.3	24.5	22.95	23.7	-0.65	-2.67	2559507.0	60543570.3	1581
2012-04-15	24.55	24.8	24.3	24.35	-0.6	-2.4	2159929.0	53039187.7	1214
2012-04-14	25.0	25.2	24.8	24.95	-0.05	-0.2	1956864.0	48970107.4	1206
2012-04-11	24.8	25.1	24.35	25.0	0.1	0.4	2784614.0	68760798.3	1493
2012-04-10	25.5	25.9	24.7	24.9	-0.7	-2.73	2868348.0	72889237.75	1523
2012-04-09	25.1	25.7	24.9	25.6	0.2	0.79	2396857.0	60831598.7	1320
2012-04-08	26.2	26.3	24.5	25.4	-0.9	-3.42	3987267.0	101678832.4	2280
2012-04-07	26.3	26.4	26.1	26.3	-0.1	-0.38	1952348.0	51199979.1	1166
2012-04-04	26.6	26.9	26.4	26.4	-0.2	-0.75	3232831.0	86056276.0	1505
2012-04-03	26.8	26.9	26.5	26.6	-0.2	-0.75	3394598.0	90517621.9	1526
2012-04-02	26.9	27.0	26.5	26.8	-0.1	-0.37	3677987.0	98339981.1	1595
2012-04-01	26.2	27.1	26.2	26.9	0.5	1.89	6836047.0	182645693.6	2499
2012-03-31	26.5	26.6	26.0	26.4	0.0	0.0	2865475.0	75717737.6	1535
2012-03-28	26.2	26.5	26.0	26.4	0.1	0.38	2015868.0	52940530.5	1184
2012-03-27	27.1	27.1	26.3	26.3	-0.5	-1.87	3735711.0	99994899.1	1734
2012-03-26	27.1	27.8	26.6	26.8	-0.3	-1.11	6766414.0	183850918.4	2668
2012-03-25	27.0	27.3	26.7	27.1	0.2	0.74	3740234.0	101011395.4	1720
2012-03-24	27.0	27.2	26.7	26.9	0.3	1.13	4388643.0	118606321.9	2115
2012-03-21	25.5	27.4	25.4	26.6	1.1	4.31	14682003.0	391746928.2	5303
2012-03-20	25.7	25.8	25.4	25.5	-0.4	-1.54	3212355.0	82358966.6	1704
2012-03-19	26.2	26.2	25.7	25.9	-0.3	-1.15	5081913.0	132007745.4	2468
[truncated: 1,036 more rows]
