# Supplementary material for: Effective short-term forecasts of Saudi stock price trends using technical indicators and large-scale multivariate time series
Source: PeerJ Comput Sci. 2023 Jan 6;9:e1205. doi: 10.7717/peerj-cs.1205 (PMC10280263; doi:10.7717/peerj-cs.1205)
Supplement: Supplemental Information 3 [file peerj-cs-09-1205-s003.zip › TASI Dataset 2021/AICC_8160.csv]

date	open	high	low	close	change	change_percent	volume_traded	value_traded_SAR	number_trades
2020-03-19	9.4	9.63	9.4	9.5	0.0	0.0	624632.0	5961035.8	365
2020-03-18	9.6	9.62	9.3	9.5	-0.01	-0.11	494670.0	4693544.77	393
2020-03-17	9.44	9.62	9.28	9.51	0.06	0.63	755763.0	7137651.7	628
2020-03-16	9.4	9.56	9.1	9.45	-0.22	-2.28	482141.0	4529186.61	460
2020-03-15	9.82	9.95	9.0	9.67	-0.05	-0.51	1191166.0	11454023.24	912
2020-03-12	9.77	9.96	9.72	9.72	-1.08	-10.0	2172738.0	21193446.38	1303
2020-03-11	12.04	12.1	10.8	10.8	-1.2	-10.0	913942.0	10496282.54	830
2020-03-10	12.5	12.5	11.5	12.0	0.02	0.17	1460517.0	17565050.44	1090
2020-03-09	11.98	11.98	11.98	11.98	-1.32	-9.92	61243.0	733691.14	73
2020-03-08	13.34	14.0	13.3	13.3	-1.46	-9.89	283745.0	3786170.64	266
2020-03-05	15.22	15.22	14.62	14.76	-0.42	-2.77	288109.0	4312586.18	362
2020-03-04	14.2	15.2	14.18	15.18	0.52	3.55	662557.0	9711137.74	631
2020-03-03	14.18	14.66	14.06	14.66	0.66	4.71	592191.0	8437788.6	574
2020-03-02	15.36	15.42	14.0	14.0	-0.9	-6.04	745002.0	11001770.36	634
2020-03-01	15.02	15.3	14.8	14.9	-0.98	-6.17	412271.0	6174414.7	354
2020-02-27	15.8	15.88	15.68	15.88	-0.08	-0.5	171474.0	2704102.76	198
2020-02-26	15.8	16.0	15.68	15.96	-0.14	-0.87	222833.0	3522278.64	237
2020-02-25	15.82	16.12	15.52	16.1	0.06	0.37	272568.0	4309310.6	316
2020-02-24	16.58	16.6	15.8	16.04	-0.54	-3.26	335024.0	5427038.74	332
2020-02-23	16.44	16.62	16.44	16.58	0.14	0.85	542964.0	8991530.82	385
2020-02-20	16.16	16.5	16.16	16.44	0.22	1.36	241866.0	3941872.9	245
2020-02-19	16.18	16.24	16.08	16.22	-0.06	-0.37	165755.0	2680125.24	247
2020-02-18	16.3	16.3	15.96	16.28	-0.02	-0.12	247030.0	3977472.94	308
2020-02-17	16.44	16.56	16.2	16.3	-0.08	-0.49	450606.0	7420337.32	489
2020-02-16	16.0	16.38	15.96	16.38	0.42	2.63	203456.0	3279670.72	237
2020-02-13	16.2	16.2	15.8	15.96	-0.22	-1.36	80413.0	1285067.52	161
2020-02-12	15.92	16.2	15.54	16.18	0.08	0.5	197365.0	3130788.3	230
2020-02-11	16.4	16.4	16.1	16.1	-0.28	-1.71	190543.0	3103047.08	185
2020-02-10	16.36	16.5	16.22	16.38	0.02	0.12	368464.0	6028737.4	408
2020-02-09	16.16	16.36	15.9	16.36	0.2	1.24	323556.0	5193084.08	256
2020-02-06	16.04	16.16	15.9	16.16	0.12	0.75	250564.0	4012825.42	221
2020-02-05	16.0	16.16	15.9	16.04	0.06	0.38	358771.0	5740323.22	270
2020-02-04	15.94	16.0	15.7	15.98	0.08	0.5	320826.0	5087619.32	411
2020-02-03	16.0	16.0	15.54	15.9	-0.02	-0.13	226919.0	3586971.44	254
2020-02-02	16.06	16.14	15.9	15.92	-0.32	-1.97	296727.0	4749860.74	306
2020-01-30	16.08	16.24	16.06	16.24	0.14	0.87	349148.0	5641827.74	245
2020-01-29	16.08	16.2	16.04	16.1	0.06	0.37	396536.0	6402427.14	322
2020-01-28	15.84	16.12	15.84	16.04	0.22	1.39	481472.0	7701208.74	425
2020-01-27	16.2	16.24	15.82	15.82	-0.38	-2.35	339658.0	5471105.96	380
2020-01-26	16.1	16.26	15.94	16.2	0.02	0.12	448322.0	7223709.7	421
2020-01-23	16.66	16.76	16.12	16.18	-0.48	-2.88	898051.0	14864189.46	684
2020-01-22	16.7	17.0	16.5	16.66	0.02	0.12	1337435.0	22431716.14	1084
2020-01-21	16.4	16.76	16.36	16.64	0.22	1.34	1008785.0	16721754.2	793
2020-01-20	16.34	16.48	16.28	16.42	0.02	0.12	529960.0	8689024.84	446
2020-01-19	16.3	16.5	16.26	16.4	0.1	0.61	1050275.0	17197236.12	784
2020-01-16	16.7	16.86	16.2	16.3	-0.38	-2.28	1226364.0	20210566.82	1152
2020-01-15	16.2	16.74	16.16	16.68	0.48	2.96	1236274.0	20322309.48	1141
2020-01-14	16.08	16.34	15.94	16.2	0.18	1.12	852383.0	13687056.82	775
2020-01-13	16.02	16.04	15.88	16.02	0.02	0.13	520117.0	8309366.26	524
2020-01-12	15.88	16.16	15.76	16.0	0.3	1.91	269234.0	4284780.6	401
2020-01-09	15.58	15.76	15.56	15.7	0.6	3.97	328659.0	5145104.52	423
2020-01-08	15.46	15.78	15.1	15.1	-0.96	-5.98	547788.0	8525078.2	679
2020-01-07	16.24	16.4	15.94	16.06	-0.1	-0.62	390069.0	6329232.58	638
2020-01-06	16.1	16.8	16.0	16.16	0.06	0.37	1148945.0	18854339.38	1641
2020-01-05	17.3	17.3	16.0	16.1	-1.36	-7.79	959366.0	16016064.38	1186
2020-01-02	17.42	17.9	17.36	17.46	0.16	0.92	1067964.0	18914684.78	924
2020-01-01	17.6	17.62	17.3	17.3	-0.42	-2.37	421509.0	7364006.68	664
2019-12-31	18.0	18.14	17.5	17.72	-0.18	-1.01	1165617.0	20859529.64	733
2019-12-30	17.66	18.0	17.48	17.9	0.32	1.82	815046.0	14495415.84	996
2019-12-29	17.8	18.0	17.36	17.58	-0.38	-2.12	749783.0	13199841.6	1001
2019-12-26	18.3	18.3	17.82	17.96	-0.34	-1.86	698856.0	12553948.9	1009
2019-12-25	18.2	18.94	17.54	18.3	0.1	0.55	1544246.0	28185099.06	1690
2019-12-24	17.98	18.26	17.1	18.2	1.6	9.64	3294535.0	58695505.24	2852
2019-12-23	15.2	16.6	15.1	16.6	1.5	9.93	1039304.0	16695695.24	563
2019-12-22	14.62	15.38	14.62	15.1	0.58	3.99	881332.0	13132568.42	663
2019-12-19	14.74	14.84	14.42	14.52	-0.16	-1.09	264951.0	3848217.84	211
2019-12-18	14.52	15.0	14.36	14.68	0.28	1.94	324858.0	4738980.76	310
2019-12-17	14.04	14.56	14.0	14.4	0.4	2.86	541092.0	7720277.0	359
2019-12-16	13.96	14.04	13.9	14.0	-0.04	-0.28	165638.0	2316018.68	140
2019-12-15	13.92	14.04	13.8	14.04	0.04	0.29	113852.0	1581712.84	189
2019-12-12	14.08	14.1	13.98	14.0	-0.08	-0.57	133694.0	1874038.72	120
2019-12-11	14.06	14.12	14.04	14.08	-0.06	-0.42	58356.0	821918.3	74
2019-12-10	14.2	14.22	14.1	14.14	-0.1	-0.7	69355.0	981185.16	66
2019-12-09	14.18	14.26	14.14	14.24	0.04	0.28	112140.0	1593805.42	106
2019-12-08	14.22	14.26	14.0	14.2	-0.1	-0.7	297899.0	4217310.92	337
2019-12-05	14.24	14.46	14.2	14.3	-0.14	-0.97	43610.0	623752.86	69
2019-12-04	14.02	14.44	14.0	14.44	0.2	1.4	153597.0	2180415.58	137
2019-12-03	14.0	14.24	14.0	14.24	0.14	0.99	93956.0	1327713.98	105
2019-12-02	14.04	14.12	14.0	14.1	0.0	0.0	100029.0	1407904.1	104
2019-12-01	14.16	14.24	14.1	14.1	0.02	0.14	64423.0	912558.28	71
2019-11-28	14.5	14.5	14.08	14.08	-0.44	-3.03	174285.0	2475354.24	181
2019-11-27	14.6	14.8	14.26	14.52	-0.06	-0.41	55355.0	805223.6	115
2019-11-26	14.4	14.58	14.22	14.58	0.14	0.97	89342.0	1284031.82	154
2019-11-25	15.0	15.6	14.44	14.44	-0.56	-3.73	249067.0	3730733.62	397
2019-11-24	14.24	15.5	14.24	15.0	0.6	4.17	273151.0	4029038.18	234
2019-11-21	14.22	14.7	14.22	14.4	-0.24	-1.64	105781.0	1527249.5	126
2019-11-20	14.42	14.64	14.28	14.64	0.16	1.1	244797.0	3528130.86	206
2019-11-19	14.1	14.48	14.08	14.48	0.38	2.7	130052.0	1852213.22	178
2019-11-18	13.7	14.1	13.7	14.1	0.4	2.92	131764.0	1834815.48	177
2019-11-17	13.88	13.88	13.7	13.7	-0.28	-2.0	56133.0	773402.02	94
2019-11-14	13.86	14.0	13.84	13.98	-0.02	-0.14	79484.0	1107079.76	105
2019-11-13	14.0	14.04	13.74	14.0	0.0	0.0	167681.0	2336114.86	196
2019-11-12	13.8	14.16	13.68	14.0	0.1	0.72	321344.0	4467979.64	338
2019-11-11	13.8	14.0	13.66	13.9	0.2	1.46	375957.0	5189228.5	304
2019-11-10	13.72	13.84	13.6	13.7	0.06	0.44	290496.0	3978842.1	258
2019-11-07	13.68	13.8	13.64	13.64	-0.14	-1.02	179595.0	2459461.98	168
2019-11-06	13.3	13.96	13.3	13.78	0.04	0.29	530451.0	7241500.0	441
2019-11-05	13.74	13.82	13.72	13.74	0.04	0.29	309147.0	4250567.84	288
2019-11-04	13.88	14.0	13.7	13.7	-0.2	-1.44	141798.0	1966058.08	144
2019-11-03	14.06	14.1	13.8	13.9	-0.56	-3.87	194267.0	2711603.08	203
2019-10-31	14.06	14.46	14.0	14.46	0.22	1.54	248947.0	3520508.1	332
2019-10-30	13.9	14.24	13.9	14.24	0.24	1.71	208755.0	2937917.84	331
2019-10-29	14.2	14.3	13.82	14.0	-0.48	-3.31	345918.0	4842693.42	530
2019-10-28	14.9	15.0	14.4	14.48	-0.36	-2.43	378852.0	5566011.64	462
2019-10-27	14.6	15.36	14.6	14.84	0.3	2.06	715562.0	10725336.0	818
2019-10-24	14.8	15.0	14.54	14.54	-0.14	-0.95	497064.0	7352370.7	477
2019-10-23	14.72	14.86	14.62	14.68	-0.16	-1.08	477334.0	7031961.58	317
2019-10-22	14.62	14.88	14.52	14.84	0.14	0.95	500272.0	7368212.9	372
2019-10-21	14.52	14.92	14.52	14.7	0.16	1.1	304742.0	4480909.14	389
2019-10-20	14.52	14.82	14.5	14.54	0.24	1.68	372332.0	5443563.92	361
2019-10-17	14.14	14.5	13.82	14.3	0.1	0.7	320549.0	4543686.04	280
2019-10-16	14.26	14.38	13.5	14.2	-0.18	-1.25	343115.0	4791023.96	489
2019-10-15	14.7	14.88	14.2	14.38	-0.3	-2.04	272997.0	3946551.86	388
2019-10-14	15.3	15.34	14.5	14.68	-0.82	-5.29	294485.0	4418858.58	474
2019-10-13	15.5	16.0	15.26	15.5	0.0	0.0	152320.0	2364175.3	245
2019-10-10	16.12	16.22	15.0	15.5	-0.6	-3.73	471154.0	7287266.04	690
2019-10-09	17.1	17.16	15.66	16.1	-1.3	-7.47	1161913.0	19109464.22	1229
2019-10-08	17.7	17.7	17.0	17.4	-0.4	-2.25	196146.0	3406628.78	202
2019-10-07	17.86	17.94	17.7	17.8	-0.12	-0.67	233389.0	4141594.16	197
2019-10-06	18.0	18.2	17.84	17.92	-0.08	-0.44	217781.0	3915734.78	265
2019-10-03	17.64	18.0	17.5	18.0	0.16	0.9	243896.0	4322584.98	245
2019-10-02	17.6	17.94	17.54	17.84	0.24	1.36	295096.0	5202960.8	270
2019-10-01	18.32	18.5	17.58	17.6	-0.7	-3.83	669521.0	12013721.22	616
2019-09-30	17.94	18.6	17.9	18.3	0.4	2.23	573818.0	10473004.56	466
2019-09-29	17.9	18.0	17.62	17.9	0.1	0.56	120915.0	2159041.82	167
2019-09-26	17.7	18.2	17.7	17.8	-0.14	-0.78	233171.0	4171423.52	320
2019-09-25	17.92	18.44	17.7	17.94	0.24	1.36	416369.0	7528776.2	489
2019-09-24	17.5	17.9	17.44	17.7	0.1	0.57	231114.0	4089706.68	302
2019-09-22	16.96	17.84	16.96	17.6	0.62	3.65	342601.0	5943356.98	237
2019-09-19	16.86	17.0	16.54	16.98	0.02	0.12	248508.0	4166681.6	207
2019-09-18	17.3	17.3	16.92	16.96	-0.04	-0.24	197619.0	3369036.68	252
2019-09-17	17.46	17.62	17.0	17.0	-0.5	-2.86	175554.0	3025086.56	226
2019-09-16	17.66	17.9	17.3	17.5	-0.16	-0.91	339945.0	5967485.66	352
2019-09-15	17.0	17.72	17.0	17.66	0.26	1.49	401564.0	6993188.58	322
2019-09-12	17.26	17.72	17.0	17.4	0.4	2.35	350802.0	6082393.02	385
2019-09-11	17.26	17.26	16.82	17.0	-0.5	-2.86	162825.0	2770873.7	204
2019-09-10	17.5	17.5	17.2	17.5	-0.06	-0.34	212339.0	3689825.82	279
2019-09-09	17.62	17.62	17.36	17.56	0.06	0.34	196558.0	3426602.18	269
2019-09-08	17.4	17.9	17.4	17.5	0.1	0.57	639783.0	11260729.52	455
2019-09-05	17.5	17.78	17.4	17.4	-0.08	-0.46	346743.0	6088043.08	487
2019-09-04	17.46	17.68	17.4	17.48	-0.22	-1.24	236727.0	4147595.56	304
2019-09-03	17.44	17.8	17.38	17.7	0.3	1.72	191243.0	3360979.44	379
2019-09-02	17.66	17.66	16.6	17.4	-0.3	-1.69	195161.0	3425346.34	262
2019-09-01	17.98	17.98	17.54	17.7	-0.28	-1.56	120272.0	2130355.22	223
2019-08-29	17.7	17.98	17.36	17.98	0.28	1.58	547836.0	9659058.3	382
2019-08-28	17.62	18.46	17.6	17.7	-0.2	-1.12	335187.0	6023670.18	509
2019-08-27	18.1	18.48	17.7	17.9	-0.2	-1.1	235699.0	4216538.54	390
2019-08-26	17.4	18.4	17.14	18.1	0.78	4.5	440373.0	7770255.74	296
2019-08-25	17.02	17.5	17.0	17.32	0.02	0.12	72864.0	1247237.5	125
2019-08-22	17.8	17.82	17.28	17.3	-0.4	-2.26	128115.0	2237957.98	164
2019-08-21	18.0	18.0	17.48	17.7	-0.04	-0.23	112155.0	1980035.46	150
2019-08-20	17.9	18.0	17.7	17.74	-0.22	-1.22	174164.0	3105567.22	199
2019-08-19	17.9	18.0	17.7	17.96	0.0	0.0	152165.0	2718398.94	206
2019-08-18	18.0	18.12	17.96	17.96	-0.2	-1.1	115652.0	2081586.18	152
2019-08-08	17.52	18.18	17.46	18.16	0.62	3.53	563667.0	10112071.92	418
2019-08-07	17.28	17.54	17.16	17.54	0.34	1.98	151374.0	2624177.62	173
2019-08-06	17.3	17.68	16.86	17.2	-0.48	-2.71	410749.0	7044333.34	425
2019-08-05	18.44	18.44	17.66	17.68	-0.8	-4.33	284267.0	5097197.94	402
2019-08-04	18.56	18.62	18.2	18.48	-0.22	-1.18	179518.0	3320350.86	172
2019-08-01	18.7	18.72	18.4	18.7	0.0	0.0	254739.0	4733106.0	326
2019-07-31	18.76	18.88	18.6	18.7	-0.06	-0.32	166875.0	3124996.32	246
2019-07-30	18.78	18.9	18.6	18.76	-0.1	-0.53	249869.0	4681551.6	268
2019-07-29	18.88	19.06	18.62	18.86	0.0	0.0	406375.0	7651718.98	415
2019-07-28	18.86	19.14	18.84	18.86	-0.14	-0.74	361005.0	6842640.76	383
2019-07-25	18.96	19.46	18.82	19.0	0.1	0.53	1018313.0	19521914.74	920
2019-07-24	18.96	19.06	18.76	18.9	-0.1	-0.53	341853.0	6455363.58	351
2019-07-23	19.04	19.04	18.74	19.0	0.0	0.0	377411.0	7132932.54	398
2019-07-22	18.92	19.0	18.7	19.0	0.14	0.74	603381.0	11390745.94	602
2019-07-21	19.38	19.38	18.86	18.86	-0.46	-2.38	871335.0	16560590.54	810
2019-07-18	18.92	19.48	18.7	19.32	0.42	2.22	1686599.0	32359645.78	1270
2019-07-17	18.9	19.1	18.72	18.9	0.02	0.11	1147901.0	21677396.62	1064
2019-07-16	18.76	18.94	18.6	18.88	0.14	0.75	876994.0	16442095.84	725
2019-07-15	18.92	18.94	18.64	18.74	-0.1	-0.53	661489.0	12404458.74	658
2019-07-14	18.74	18.92	18.56	18.84	0.1	0.53	1516131.0	28435652.24	1305
2019-07-11	18.74	18.84	18.3	18.74	-0.1	-0.53	1092058.0	20322992.7	1573
2019-07-10	19.14	19.26	18.68	18.84	-0.26	-1.36	1110362.0	21055241.04	1270
2019-07-09	19.16	19.42	18.5	19.1	-0.04	-0.21	1862808.0	35478853.92	2098
2019-07-08	19.14	19.4	18.88	19.14	0.14	0.74	1489747.0	28521404.94	1598
2019-07-07	19.18	19.58	18.7	19.0	-0.04	-0.21	2177443.0	41680902.08	2356
2019-07-04	19.28	20.08	18.62	19.04	0.04	0.21	4094087.0	79866763.38	3674
2019-07-03	18.0	19.0	17.5	19.0	1.3	7.34	1779979.0	32419426.72	1658
2019-07-02	16.9	17.7	16.66	17.7	0.8	4.73	1314447.0	22662226.02	1176
2019-07-01	17.48	17.48	16.7	16.9	-0.22	-1.29	2648987.0	45551747.18	1953
2019-06-30	15.66	17.12	15.56	17.12	1.54	9.88	1380246.0	23021782.72	1047
2019-06-27	15.62	15.66	15.42	15.58	-0.04	-0.26	172154.0	2675068.78	200
2019-06-26	15.7	15.82	15.62	15.62	-0.06	-0.38	60747.0	955977.52	100
2019-06-25	15.56	15.68	15.56	15.68	-0.02	-0.13	91898.0	1434071.56	102
2019-06-24	16.0	16.0	15.62	15.7	-0.3	-1.88	111738.0	1761777.0	173
2019-06-23	16.06	16.4	15.96	16.0	0.0	0.0	385495.0	6231528.4	465
2019-06-20	16.12	16.6	16.0	16.0	-0.1	-0.62	955823.0	15490378.04	645
2019-06-19	15.96	16.1	15.94	16.1	0.0	0.0	122005.0	1955823.88	151
2019-06-18	15.8	16.1	15.74	16.1	0.2	1.26	248011.0	3955497.98	328
2019-06-17	15.82	15.92	15.82	15.9	0.0	0.0	225112.0	3569171.48	213
2019-06-16	15.82	15.9	15.72	15.9	-0.06	-0.38	76874.0	1215748.74	129
2019-06-13	15.86	15.96	15.64	15.96	0.04	0.25	241204.0	3799174.62	270
2019-06-12	16.08	16.14	15.88	15.92	-0.24	-1.49	312701.0	4998576.44	261
2019-06-11	15.9	16.26	15.9	16.16	0.16	1.0	616520.0	9909940.54	509
2019-06-10	16.04	16.16	16.0	16.0	-0.18	-1.11	160241.0	2567886.6	155
2019-06-09	16.0	16.3	15.82	16.18	0.42	2.66	294483.0	4702177.74	214
2019-05-30	16.1	16.78	15.66	15.76	-0.28	-1.75	568317.0	9070725.24	513
2019-05-29	15.98	16.08	15.7	16.04	0.04	0.25	119773.0	1904790.96	169
2019-05-28	16.06	16.1	15.7	16.0	-0.08	-0.5	238976.0	3771663.82	285
2019-05-27	16.28	16.34	15.7	16.08	-0.28	-1.71	404651.0	6462185.06	580
2019-05-26	14.96	16.38	14.9	16.36	1.46	9.8	669636.0	10387096.46	543
2019-05-23	15.28	15.28	14.9	14.9	-0.4	-2.61	82350.0	1238290.86	110
2019-05-22	15.2	15.3	14.98	15.3	0.12	0.79	272014.0	4096199.74	169
2019-05-21	15.02	15.18	14.94	15.18	0.2	1.34	249779.0	3758728.5	148
2019-05-20	15.4	15.4	14.76	14.98	-0.42	-2.73	69470.0	1041671.16	159
2019-05-19	16.16	16.38	15.4	15.4	-0.6	-3.75	212349.0	3305990.78	299
2019-05-16	14.9	16.0	14.52	16.0	1.08	7.24	367649.0	5567907.38	450
2019-05-15	14.38	15.0	14.36	14.92	0.62	4.34	283310.0	4119533.9	222
2019-05-14	14.52	15.56	14.06	14.3	-0.7	-4.67	225407.0	3317784.24	250
2019-05-13	16.0	16.0	14.92	15.0	-1.0	-6.25	194748.0	2956541.34	225
2019-05-12	16.7	16.7	15.8	16.0	-0.72	-4.31	452775.0	7269779.02	396
2019-05-09	17.88	17.88	16.6	16.72	-0.76	-4.35	631462.0	10678299.46	710
2019-05-08	16.6	17.72	16.32	17.48	0.58	3.43	255266.0	4324149.94	377
2019-05-07	17.4	17.6	16.88	16.9	-0.6	-3.43	419541.0	7161136.8	451
2019-05-06	17.86	17.86	16.68	17.5	-0.7	-3.85	590580.0	10176919.36	695
2019-05-05	18.38	19.0	17.6	18.2	0.22	1.22	1611644.0	29174839.56	1337
2019-05-02	17.98	18.0	17.56	17.98	0.0	0.0	286692.0	5115740.78	321
2019-05-01	16.8	18.0	16.62	17.98	1.2	7.15	1077420.0	18728354.72	684
2019-04-30	16.8	16.8	16.5	16.78	0.16	0.96	59888.0	998426.0	101
2019-04-29	16.12	16.62	16.08	16.62	0.36	2.21	167580.0	2729551.7	179
2019-04-28	16.04	16.36	16.04	16.26	-0.14	-0.85	115396.0	1865097.64	168
2019-04-25	16.4	16.46	16.0	16.4	-0.02	-0.12	290694.0	4711325.1	326
2019-04-24	16.5	16.66	16.4	16.42	0.06	0.37	109310.0	1806654.76	193
2019-04-23	16.52	16.52	16.36	16.36	-0.16	-0.97	83413.0	1371222.74	147
2019-04-22	16.52	16.98	16.52	16.52	-0.12	-0.72	379294.0	6329484.08	377
2019-04-21	16.54	16.64	16.5	16.64	-0.06	-0.36	31758.0	525210.42	60
2019-04-18	16.5	16.7	16.42	16.7	0.12	0.72	83447.0	1381045.14	98
2019-04-17	16.68	16.68	16.5	16.58	-0.12	-0.72	92789.0	1534555.24	75
2019-04-16	16.52	16.72	16.52	16.7	0.16	0.97	140876.0	2342771.72	155
2019-04-15	16.48	16.58	16.48	16.54	0.02	0.12	71350.0	1178205.72	101
2019-04-14	16.42	16.52	16.4	16.52	-0.08	-0.48	59645.0	980672.08	103
2019-04-11	16.68	16.68	16.4	16.6	-0.1	-0.6	196820.0	3241589.9	119
2019-04-10	16.6	16.88	16.6	16.7	0.06	0.36	176260.0	2948534.54	185
2019-04-09	16.76	16.84	16.64	16.64	-0.18	-1.07	122680.0	2054055.24	148
2019-04-08	16.58	16.92	16.5	16.82	0.26	1.57	334765.0	5569457.12	288
2019-04-07	16.24	16.56	16.2	16.56	0.28	1.72	277287.0	4557522.72	194
2019-04-04	16.24	16.5	16.24	16.28	0.02	0.12	205514.0	3371143.72	183
2019-04-03	16.18	16.26	16.04	16.26	0.0	0.0	57103.0	924273.94	108
2019-04-02	16.26	16.26	16.14	16.26	-0.06	-0.37	51843.0	839730.48	84
2019-04-01	16.48	16.48	16.16	16.32	-0.08	-0.49	140977.0	2285279.26	150
2019-03-31	16.5	16.5	16.12	16.4	-0.1	-0.61	76761.0	1241939.84	83
2019-03-28	16.32	16.5	16.3	16.5	0.1	0.61	86025.0	1409091.36	75
2019-03-27	16.28	16.4	16.0	16.4	0.08	0.49	144646.0	2346266.98	99
2019-03-26	16.4	16.4	16.22	16.32	-0.1	-0.61	94958.0	1549392.76	95
2019-03-25	16.4	16.5	16.4	16.42	-0.12	-0.73	127923.0	2104109.4	70
2019-03-24	16.36	16.7	16.36	16.54	0.24	1.47	270044.0	4453003.0	248
2019-03-21	16.4	16.4	16.3	16.3	-0.26	-1.57	63518.0	1039252.58	94
2019-03-20	16.58	16.58	16.3	16.56	-0.02	-0.12	130048.0	2133775.32	171
2019-03-19	16.72	16.8	16.5	16.58	-0.1	-0.6	195289.0	3240363.42	159
2019-03-18	16.44	16.68	16.4	16.68	0.12	0.72	223184.0	3676839.48	244
2019-03-17	16.58	16.64	16.48	16.56	-0.04	-0.24	73875.0	1224123.5	88
2019-03-14	16.6	16.88	16.4	16.6	-0.08	-0.48	260748.0	4313978.52	216
2019-03-13	16.84	16.9	16.4	16.68	-0.14	-0.83	317019.0	5252879.5	254
2019-03-12	17.06	17.16	16.72	16.82	-0.16	-0.94	757804.0	12866869.68	295
2019-03-11	16.84	16.98	16.78	16.98	0.16	0.95	323723.0	5448759.22	172
2019-03-10	16.3	16.82	16.3	16.82	0.26	1.57	124383.0	2063658.26	110
2019-03-07	16.62	16.62	16.46	16.56	-0.24	-1.43	113907.0	1883792.74	143
2019-03-06	16.72	16.8	16.6	16.8	0.0	0.0	177787.0	2957661.78	155
2019-03-05	16.76	16.8	16.72	16.8	-0.06	-0.36	60118.0	1006980.08	80
2019-03-04	16.84	16.94	16.72	16.86	0.06	0.36	133867.0	2249081.36	135
2019-03-03	17.02	17.18	16.8	16.8	-0.18	-1.06	391772.0	6702714.62	185
2019-02-28	17.0	17.02	16.8	16.98	-0.12	-0.7	242073.0	4090963.8	175
2019-02-27	17.04	17.34	17.0	17.1	-0.1	-0.58	237846.0	4077482.62	186
2019-02-26	17.1	17.2	17.0	17.2	-0.04	-0.23	114241.0	1952432.16	157
2019-02-25	17.32	17.38	17.0	17.24	-0.18	-1.03	174656.0	2994590.18	249
2019-02-24	17.34	17.48	17.3	17.42	-0.06	-0.34	331355.0	5781066.36	203
2019-02-21	17.38	17.48	17.28	17.48	0.08	0.46	143128.0	2488502.06	138
2019-02-20	17.34	17.48	17.2	17.4	0.06	0.35	388377.0	6761183.24	221
2019-02-19	17.48	17.6	17.34	17.34	-0.16	-0.91	313525.0	5473330.62	303
2019-02-18	17.16	17.5	17.0	17.5	0.24	1.39	176711.0	3041665.16	184
2019-02-17	17.24	17.46	17.0	17.26	0.02	0.12	213195.0	3673412.84	212
2019-02-14	17.12	17.32	17.0	17.24	-0.18	-1.03	250011.0	4283853.26	250
2019-02-13	17.36	17.42	16.8	17.42	-0.04	-0.23	268898.0	4596908.8	330
2019-02-12	17.8	17.9	17.24	17.46	-0.2	-1.13	582607.0	10268604.02	397
2019-02-11	17.3	17.7	17.0	17.66	0.62	3.64	837148.0	14497026.78	683
2019-02-10	16.56	17.1	16.48	17.04	0.46	2.77	330042.0	5531294.58	304
2019-02-07	16.36	16.88	16.04	16.58	0.28	1.72	397251.0	6598471.1	548
2019-02-06	16.28	16.32	16.24	16.3	-0.02	-0.12	165711.0	2697328.74	151
2019-02-05	16.16	16.32	16.1	16.32	0.2	1.24	447238.0	7254973.56	367
2019-02-04	16.0	16.12	15.9	16.12	0.08	0.5	120361.0	1928093.62	140
2019-02-03	16.02	16.16	16.0	16.04	0.04	0.25	107462.0	1725008.62	167
2019-01-31	15.94	16.14	15.8	16.0	0.06	0.38	157161.0	2514682.16	213
2019-01-30	15.92	15.96	15.84	15.94	0.02	0.13	72671.0	1154951.36	119
2019-01-29	15.86	15.98	15.8	15.92	0.02	0.13	69104.0	1097924.9	140
2019-01-28	15.82	15.98	15.82	15.9	0.02	0.13	75194.0	1195335.3	112
2019-01-27	15.98	16.06	15.82	15.88	0.06	0.38	148277.0	2354444.68	136
2019-01-24	15.9	15.98	15.82	15.82	-0.08	-0.5	131494.0	2093249.34	117
2019-01-23	15.8	16.1	15.78	15.9	0.06	0.38	400654.0	6376214.64	296
2019-01-22	15.74	15.9	15.7	15.84	0.1	0.64	108390.0	1712881.06	162
2019-01-21	15.6	15.78	15.4	15.74	0.14	0.9	178445.0	2780160.62	219
2019-01-20	15.76	15.76	15.5	15.6	-0.1	-0.64	101523.0	1588044.54	232
2019-01-17	15.98	16.0	15.7	15.7	-0.3	-1.88	195770.0	3098385.16	242
2019-01-16	16.02	16.02	15.74	16.0	-0.14	-0.87	189466.0	3007390.42	239
2019-01-15	15.98	16.14	15.9	16.14	0.14	0.88	70744.0	1133234.18	139
2019-01-14	16.12	16.12	15.76	16.0	-0.14	-0.87	334592.0	5332420.96	316
2019-01-13	16.14	16.2	16.08	16.14	-0.16	-0.98	127343.0	2055577.42	164
2019-01-10	16.32	16.32	16.12	16.3	0.06	0.37	56643.0	916169.74	93
2019-01-09	16.4	16.5	16.24	16.24	-0.18	-1.1	111646.0	1825295.82	135
2019-01-08	16.54	16.56	16.4	16.42	-0.12	-0.73	109781.0	1809581.3	125
2019-01-07	16.2	16.54	16.2	16.54	0.34	2.1	181945.0	2969209.82	241
2019-01-06	16.3	16.42	16.12	16.2	-0.02	-0.12	88899.0	1442849.5	146
2019-01-03	16.26	16.38	16.22	16.22	-0.16	-0.98	31987.0	521601.52	102
2019-01-02	16.34	16.38	16.14	16.38	0.08	0.49	42748.0	693224.32	89
2019-01-01	16.4	16.46	16.04	16.3	0.0	0.0	250299.0	4066853.96	247
2018-12-31	16.54	16.54	16.3	16.3	-0.26	-1.57	108867.0	1785793.32	132
2018-12-30	16.36	16.86	16.34	16.56	0.12	0.73	299926.0	4940895.58	204
2018-12-27	16.44	16.48	16.3	16.44	0.02	0.12	124699.0	2046918.3	180
2018-12-26	16.7	16.74	16.22	16.42	-0.14	-0.85	313880.0	5149381.36	342
2018-12-25	17.3	17.5	16.3	16.56	-1.04	-5.91	553329.0	9303455.58	725
2018-12-24	18.0	18.0	17.52	17.6	-0.2	-1.12	471696.0	8335230.54	574
2018-12-23	17.7	18.5	17.7	17.8	0.28	1.6	1355282.0	24501653.3	1338
2018-12-20	17.8	17.8	17.52	17.52	-0.28	-1.57	66891.0	1180311.74	94
2018-12-19	18.02	18.06	17.72	17.8	-0.2	-1.11	272130.0	4859631.96	297
2018-12-18	17.72	18.38	17.6	18.0	0.24	1.35	305685.0	5512771.32	335
2018-12-17	17.76	17.92	17.56	17.76	0.04	0.23	263405.0	4673085.4	187
2018-12-16	17.72	17.92	17.62	17.72	0.0	0.0	164386.0	2919750.92	204
2018-12-13	17.8	17.98	17.72	17.72	-0.08	-0.45	162933.0	2900946.38	183
2018-12-12	17.8	17.9	17.7	17.8	0.04	0.23	130997.0	2332266.74	171
2018-12-11	17.9	18.0	17.7	17.76	-0.04	-0.22	265645.0	4739386.84	241
2018-12-10	18.0	18.02	17.7	17.8	-0.2	-1.11	55651.0	994023.34	78
2018-12-09	17.92	18.0	17.8	18.0	0.3	1.69	82884.0	1486182.24	125
2018-12-06	17.92	18.2	17.7	17.7	-0.22	-1.23	179691.0	3219329.88	219
2018-12-05	18.0	18.2	17.9	17.92	-0.38	-2.08	254297.0	4581416.88	239
2018-12-04	18.4	18.98	18.2	18.3	-0.12	-0.65	290958.0	5391058.14	361
2018-12-03	18.52	18.56	18.0	18.42	-0.08	-0.43	253502.0	4637437.92	306
2018-12-02	17.8	19.22	17.8	18.5	0.82	4.64	259589.0	4781686.94	389
2018-11-29	17.56	17.7	17.5	17.68	0.14	0.8	101634.0	1788742.2	127
2018-11-28	17.64	17.98	17.5	17.54	-0.16	-0.9	158770.0	2800687.94	256
2018-11-27	17.54	17.76	17.54	17.7	-0.08	-0.45	48344.0	854820.56	99
2018-11-26	17.92	17.92	17.6	17.78	-0.22	-1.22	151392.0	2690008.22	124
2018-11-25	17.96	18.1	17.78	18.0	-0.18	-0.99	119034.0	2131836.3	129
2018-11-22	18.0	18.2	17.92	18.18	0.08	0.44	243554.0	4399453.26	100
2018-11-21	18.0	18.16	17.8	18.1	-0.14	-0.77	56324.0	1013730.2	112
2018-11-20	18.1	18.24	17.8	18.24	-0.04	-0.22	79448.0	1434296.14	121
2018-11-19	18.1	18.28	18.1	18.28	-0.16	-0.87	22243.0	405391.8	85
2018-11-18	18.4	18.44	18.0	18.44	-0.08	-0.43	62611.0	1142405.04	120
2018-11-15	18.5	18.52	18.0	18.52	0.04	0.22	171944.0	3138530.8	181
2018-11-14	18.5	18.68	18.02	18.48	-0.32	-1.7	121986.0	2256388.74	209
2018-11-13	18.5	19.0	18.44	18.8	0.3	1.62	272675.0	5081651.28	217
2018-11-12	18.62	18.74	18.5	18.5	-0.3	-1.6	64806.0	1202654.8	104
2018-11-11	18.92	18.92	18.66	18.8	-0.16	-0.84	33499.0	629454.12	63
2018-11-08	18.98	18.98	18.8	18.96	-0.04	-0.21	243498.0	4614431.28	126
2018-11-07	18.72	19.0	18.54	19.0	0.02	0.11	63891.0	1201852.06	121
2018-11-06	19.08	19.08	18.66	18.98	-0.1	-0.52	177618.0	3333424.84	131
2018-11-05	19.0	19.28	19.0	19.08	-0.06	-0.31	86137.0	1645789.26	124
2018-11-04	19.0	19.4	19.0	19.14	-0.16	-0.83	146913.0	2814109.38	223
2018-11-01	19.8	19.9	19.0	19.3	-0.6	-3.02	469777.0	9062127.26	458
2018-10-31	18.4	19.9	18.3	19.9	1.6	8.74	397001.0	7639130.38	337
2018-10-30	18.42	18.44	18.0	18.3	-0.28	-1.51	98138.0	1786944.78	166
2018-10-29	18.44	18.6	18.24	18.58	0.18	0.98	110882.0	2056922.24	135
2018-10-28	18.2	18.4	18.0	18.4	-0.1	-0.54	55314.0	1012265.44	76
2018-10-25	18.2	18.5	18.02	18.5	0.3	1.65	76503.0	1393261.56	98
2018-10-24	17.98	18.4	17.98	18.2	0.2	1.11	119694.0	2181638.36	166
2018-10-23	17.72	18.28	17.72	18.0	-0.28	-1.53	195114.0	3518942.66	189
2018-10-22	18.1	18.3	17.5	18.28	-0.42	-2.25	190304.0	3431281.02	162
2018-10-21	18.9	18.9	18.22	18.7	-0.4	-2.09	276027.0	5158839.86	60
2018-10-18	18.86	19.2	18.74	19.1	0.18	0.95	106353.0	2020089.42	101
2018-10-17	18.86	19.04	18.86	18.92	-0.08	-0.42	36699.0	696330.52	71
2018-10-16	19.4	19.4	18.68	19.0	-0.5	-2.56	345701.0	6520392.36	136
2018-10-15	19.2	19.5	18.9	19.5	0.32	1.67	55237.0	1052639.12	82
2018-10-14	20.02	20.02	19.0	19.18	-0.9	-4.48	88457.0	1721244.44	102
2018-10-11	20.0	20.08	19.74	20.08	0.06	0.3	159111.0	3178861.86	96
2018-10-10	20.0	20.02	20.0	20.02	0.02	0.1	107344.0	2147192.7	40
2018-10-09	20.0	20.02	20.0	20.0	0.02	0.1	59552.0	1191289.22	57
2018-10-08	19.9	19.98	19.68	19.98	-0.04	-0.2	29516.0	584616.86	59
2018-10-07	20.2	20.3	20.02	20.02	-0.18	-0.89	49667.0	998420.38	115
2018-10-04	19.72	20.26	19.68	20.2	0.3	1.51	571476.0	11450980.72	314
2018-10-03	19.8	19.9	19.8	19.9	-0.08	-0.4	16953.0	336290.32	35
2018-10-02	19.96	20.0	19.74	19.98	-0.02	-0.1	122705.0	2439875.54	130
2018-10-01	20.0	20.0	19.72	20.0	-0.1	-0.5	72659.0	1446671.4	119
2018-09-30	20.18	20.18	19.76	20.1	-0.1	-0.5	248644.0	4956370.54	279
2018-09-27	20.28	20.28	19.8	20.2	-0.1	-0.49	136138.0	2733090.82	142
2018-09-26	20.2	20.3	20.06	20.3	0.0	0.0	79237.0	1597845.64	84
2018-09-25	20.22	20.44	20.2	20.3	-0.2	-0.98	97848.0	1983815.36	111
2018-09-20	20.42	20.52	20.2	20.5	-0.2	-0.97	122958.0	2504186.56	111
2018-09-19	20.5	20.7	20.14	20.7	0.2	0.98	330950.0	6815535.18	177
2018-09-18	20.3	20.5	20.04	20.5	0.0	0.0	112428.0	2272944.04	144
2018-09-17	20.7	20.78	20.2	20.5	-0.2	-0.97	447694.0	9175890.5	224
2018-09-16	20.44	21.48	20.02	20.7	0.28	1.37	611260.0	12556784.28	557
2018-09-13	20.3	20.42	20.0	20.42	0.1	0.49	157300.0	3179876.64	143
2018-09-12	20.1	20.58	19.9	20.32	0.18	0.89	159306.0	3234902.88	210
2018-09-11	20.02	21.1	20.0	20.14	0.14	0.7	503339.0	10299248.26	575
2018-09-10	19.92	20.5	19.9	20.0	0.1	0.5	272485.0	5488492.08	296
2018-09-09	20.0	20.1	19.9	19.9	0.0	0.0	145100.0	2893230.0	132
2018-09-06	19.62	19.9	19.04	19.9	0.12	0.61	133109.0	2587670.84	167
2018-09-05	19.86	20.2	18.92	19.78	-0.12	-0.6	272837.0	5337962.08	311
2018-09-04	19.66	19.9	19.64	19.9	0.06	0.3	60298.0	1194702.4	64
2018-09-03	19.7	19.86	19.62	19.84	0.04	0.2	40317.0	795859.54	62
2018-09-02	19.56	19.9	19.52	19.8	-0.08	-0.4	56140.0	1107340.16	107
2018-08-30	19.4	19.92	19.36	19.88	0.34	1.74	308198.0	6026718.76	239
2018-08-29	19.7	19.96	19.4	19.54	-0.12	-0.61	236589.0	4658804.34	230
2018-08-28	19.54	19.66	19.5	19.66	0.12	0.61	36087.0	706037.02	80
2018-08-27	19.52	19.68	19.5	19.54	-0.16	-0.81	72496.0	1418697.0	124
2018-08-26	20.0	20.2	19.7	19.7	-0.4	-1.99	210276.0	4173614.54	214
2018-08-16	19.3	20.2	19.24	20.1	0.52	2.66	124489.0	2440844.0	145
2018-08-15	19.4	19.58	19.34	19.58	0.08	0.41	20019.0	388496.4	36
2018-08-14	19.48	19.64	19.44	19.5	-0.08	-0.41	58814.0	1149910.82	142
2018-08-13	19.42	19.6	19.0	19.58	0.08	0.41	80976.0	1564667.06	122
2018-08-12	19.62	19.62	19.04	19.5	-0.3	-1.52	95526.0	1847845.44	140
2018-08-09	19.8	19.8	19.3	19.8	-0.08	-0.4	95239.0	1867346.02	126
2018-08-08	20.2	20.2	19.8	19.88	-0.22	-1.09	78025.0	1554280.06	168
2018-08-07	19.6	20.2	19.6	20.1	0.1	0.5	148066.0	2945717.18	222
2018-08-06	19.94	20.0	19.9	20.0	-0.1	-0.5	35433.0	706663.56	87
2018-08-05	20.3	20.3	19.94	20.1	-0.2	-0.99	52865.0	1062631.06	110
2018-08-02	20.38	20.62	20.22	20.3	0.0	0.0	116693.0	2379914.86	223
2018-08-01	20.04	20.68	20.04	20.3	0.08	0.4	177771.0	3606123.78	167
2018-07-31	19.88	20.26	19.82	20.22	0.28	1.4	164905.0	3308812.84	192
2018-07-30	19.8	20.34	19.78	19.94	0.14	0.71	274032.0	5512237.54	262
2018-07-29	19.6	19.8	19.4	19.8	-0.08	-0.4	35290.0	690880.38	82
2018-07-26	19.86	19.88	19.32	19.88	0.02	0.1	156148.0	3071735.14	155
2018-07-25	20.0	20.0	19.68	19.86	-0.14	-0.7	111612.0	2206972.94	152
2018-07-24	19.98	20.3	19.7	20.0	0.04	0.2	277056.0	5539472.34	306
2018-07-23	20.0	20.6	19.96	19.96	-0.1	-0.5	371176.0	7506790.7	443
2018-07-22	19.78	20.06	19.58	20.06	0.14	0.7	349145.0	6913468.6	300
2018-07-19	19.8	19.92	19.0	19.92	0.08	0.4	555942.0	10771570.9	586
2018-07-18	19.92	20.12	19.7	19.84	0.04	0.2	167282.0	3334504.52	208
2018-07-17	19.7	20.5	19.7	19.8	-0.12	-0.6	255744.0	5135927.04	366
2018-07-16	19.98	20.3	19.7	19.92	0.06	0.3	208092.0	4158070.0	332
2018-07-15	20.0	20.08	19.7	19.86	-0.1	-0.5	262360.0	5224462.4	261
2018-07-12	20.2	20.28	19.76	19.96	-0.24	-1.19	225820.0	4531018.98	298
2018-07-11	20.3	20.9	20.18	20.2	0.04	0.2	301249.0	6176114.38	326
2018-07-10	20.48	20.48	20.12	20.16	-0.24	-1.18	112384.0	2273554.52	184
2018-07-09	20.16	21.0	20.16	20.4	0.2	0.99	231089.0	4749929.54	382
2018-07-08	20.8	20.88	20.1	20.2	-0.7	-3.35	366696.0	7488376.96	384
2018-07-05	21.14	21.5	20.86	20.9	-0.46	-2.15	202662.0	4288904.82	391
2018-07-04	21.3	21.7	21.12	21.36	0.16	0.75	164231.0	3502066.74	341
2018-07-03	21.2	22.3	20.72	21.2	0.1	0.47	1161879.0	25138920.02	872
2018-07-02	21.3	21.5	21.1	21.1	-0.5	-2.31	308807.0	6575855.22	510
2018-07-01	21.52	22.98	21.36	21.6	0.14	0.65	1122802.0	24743549.72	1378
2018-06-28	20.26	22.0	20.14	21.46	1.34	6.66	784142.0	16709002.8	1007
2018-06-27	20.32	20.54	20.12	20.12	-0.18	-0.89	104151.0	2115335.22	124
2018-06-26	20.4	20.6	20.0	20.3	-0.1	-0.49	185867.0	3761854.42	249
2018-06-25	20.32	20.5	20.2	20.4	-0.14	-0.68	132718.0	2705990.42	151
2018-06-24	20.4	21.0	20.22	20.54	0.26	1.28	237926.0	4861959.18	243
2018-06-21	20.2	20.5	20.14	20.28	-0.08	-0.39	47030.0	955442.04	61
2018-06-20	20.54	20.54	20.14	20.36	-0.14	-0.68	72615.0	1478440.44	91
2018-06-12	20.0	20.5	20.0	20.5	0.2	0.99	64512.0	1308058.48	120
2018-06-11	20.18	20.6	20.0	20.3	-0.2	-0.98	81639.0	1644443.96	142
2018-06-10	20.6	20.78	19.94	20.5	-0.4	-1.91	215370.0	4361100.44	416
2018-06-07	21.0	21.16	20.5	20.9	0.1	0.48	538323.0	11245217.34	441
2018-06-06	19.9	20.98	19.9	20.8	0.62	3.07	370301.0	7559016.96	337
2018-06-05	20.1	20.22	19.92	20.18	0.18	0.9	342273.0	6866426.4	238
2018-06-04	20.48	20.86	19.7	20.0	-0.3	-1.48	602989.0	12256662.68	541
2018-06-03	19.2	20.36	19.2	20.3	1.1	5.73	596706.0	11911448.52	500
2018-05-31	19.1	19.8	18.9	19.2	0.2	1.05	738645.0	14255813.8	568
2018-05-30	18.2	19.0	18.0	19.0	0.7	3.83	496618.0	9191161.58	352
2018-05-29	18.8	18.88	18.02	18.3	-0.38	-2.03	127247.0	2344650.98	236
2018-05-28	17.5	18.8	17.4	18.68	0.98	5.54	533642.0	9641066.84	386
2018-05-27	17.82	17.82	17.64	17.7	-0.2	-1.12	33220.0	588533.74	48
2018-05-24	17.54	17.92	17.4	17.58	-0.09	-0.51	78963.0	1398646.08	91
2018-05-23	17.8	18.02	17.66	17.67	-0.07	-0.39	110698.0	1969487.78	114
2018-05-22	17.52	17.78	17.5	17.74	0.1	0.57	106960.0	1888438.9	91
2018-05-21	17.52	17.8	17.52	17.64	-0.07	-0.4	57700.0	1016047.6	89
2018-05-20	17.42	17.9	17.4	17.71	0.26	1.49	57851.0	1018700.98	121
2018-05-17	17.1	17.5	17.1	17.45	-0.05	-0.29	61449.0	1065282.88	68
2018-05-16	17.58	17.9	17.24	17.5	0.02	0.11	56688.0	999152.58	122
2018-05-15	17.7	18.14	17.5	17.48	-0.13	-0.74	99900.0	1779184.38	134
2018-05-14	18.0	18.0	17.44	17.61	-0.44	-2.44	178636.0	3157776.64	162
2018-05-13	18.0	18.2	18.0	18.05	0.01	0.06	91051.0	1647252.38	109
2018-05-10	17.9	18.3	17.8	18.04	0.13	0.73	197338.0	3566838.48	239
2018-05-09	18.6	18.7	17.62	17.91	-0.56	-3.03	222885.0	4090240.22	251
2018-05-08	18.2	18.86	17.8	18.47	0.54	3.01	716692.0	13211812.18	724
2018-05-07	17.48	18.8	17.3	17.93	0.43	2.46	333842.0	6061338.34	595
2018-05-06	17.52	17.92	17.4	17.5	0.21	1.21	149647.0	2628663.6	147
2018-05-03	17.5	17.68	17.26	17.29	-0.44	-2.48	98734.0	1729327.32	133
2018-05-02	18.2	18.2	17.78	17.73	-0.46	-2.53	75803.0	1357997.88	106
2018-05-01	18.5	18.5	18.04	18.19	-0.19	-1.03	98658.0	1798814.02	99
2018-04-30	18.5	18.6	18.02	18.38	-0.26	-1.39	102934.0	1897749.88	131
2018-04-29	18.82	18.98	18.62	18.64	-0.18	-0.96	165425.0	3107439.04	196
2018-04-26	18.54	19.0	18.36	18.82	0.33	1.78	369547.0	6932307.3	429
2018-04-25	18.1	18.78	17.8	18.49	0.48	2.67	547906.0	10120092.06	455
2018-04-24	18.66	18.66	17.86	18.01	-0.54	-2.91	327880.0	5984679.14	319
2018-04-23	18.68	18.76	18.3	18.55	0.07	0.38	486007.0	9007358.52	472
2018-04-22	17.44	18.8	17.4	18.48	0.97	5.54	1064083.0	19532863.0	896
2018-04-19	17.1	18.0	17.1	17.51	0.51	3.0	722056.0	12680107.0	484
2018-04-18	16.98	17.1	16.94	17.0	0.2	1.19	378399.0	6441716.38	224
2018-04-17	16.6	17.2	16.6	16.8	0.26	1.57	349849.0	5918648.2	316
2018-04-16	16.26	16.6	16.26	16.54	0.24	1.47	123741.0	2034725.52	168
2018-04-15	16.26	16.4	16.2	16.3	0.15	0.93	92871.0	1514980.94	184
2018-04-12	15.44	16.2	15.44	16.15	0.02	0.12	112216.0	1789441.54	165
2018-04-11	16.18	16.26	15.8	16.13	-0.07	-0.43	341816.0	5507207.58	262
2018-04-10	16.52	16.54	16.2	16.2	-0.29	-1.76	75892.0	1238025.78	137
2018-04-09	16.58	16.6	16.48	16.49	-0.08	-0.48	54383.0	899730.58	88
2018-04-08	16.44	16.6	16.44	16.57	0.13	0.79	135720.0	2247250.84	160
2018-04-05	16.5	16.52	16.32	16.44	-0.01	-0.06	91372.0	1498451.82	96
2018-04-04	16.22	16.46	16.22	16.45	0.21	1.29	60272.0	986546.6	104
2018-04-03	16.2	16.3	16.16	16.24	-0.03	-0.18	69081.0	1121496.54	104
2018-04-02	16.3	16.52	16.2	16.27	-0.02	-0.12	90405.0	1480351.94	138
2018-04-01	15.9	16.48	15.9	16.29	0.09	0.56	116076.0	1880212.86	94
2018-03-29	16.12	16.24	16.12	16.2	-0.03	-0.18	27752.0	449021.98	26
2018-03-28	16.16	16.26	16.08	16.23	0.14	0.87	51323.0	827247.56	58
2018-03-27	16.1	16.12	16.04	16.09	0.08	0.5	46059.0	740879.58	72
2018-03-26	16.2	16.2	16.0	16.01	-0.14	-0.87	58389.0	940877.94	134
2018-03-25	16.2	16.24	16.1	16.15	-0.03	-0.19	47546.0	769403.0	72
2018-03-22	16.28	16.3	16.02	16.18	-0.04	-0.25	92072.0	1490702.12	105
2018-03-21	16.24	16.3	16.2	16.22	-0.07	-0.43	62773.0	1020014.82	82
2018-03-20	16.22	16.4	16.2	16.29	-0.08	-0.49	71969.0	1172170.14	92
2018-03-19	16.3	16.5	16.0	16.37	0.11	0.68	231619.0	3773200.72	216
2018-03-18	16.4	16.4	16.26	16.26	-0.12	-0.73	81938.0	1340210.86	118
2018-03-15	17.04	17.04	16.22	16.38	-0.77	-4.49	401103.0	6636771.7	355
2018-03-14	17.06	17.3	17.0	17.15	-0.06	-0.35	206467.0	3535661.02	242
2018-03-13	17.36	17.38	17.2	17.21	-0.26	-1.49	131034.0	2263622.74	164
2018-03-12	17.44	17.6	17.3	17.47	-0.04	-0.23	100036.0	1743318.26	101
2018-03-11	17.44	17.6	17.4	17.51	0.21	1.21	121795.0	2128638.68	166
2018-03-08	17.26	17.46	17.26	17.3	-0.07	-0.4	31743.0	550471.98	57
2018-03-07	17.42	17.56	17.2	17.37	0.0	0.0	50497.0	874406.38	71
2018-03-06	17.08	17.74	17.02	17.37	0.18	1.05	132638.0	2305129.26	194
2018-03-05	17.02	17.3	17.02	17.19	0.13	0.76	65427.0	1122077.8	131
2018-03-04	17.3	17.32	17.02	17.06	-0.28	-1.61	82921.0	1425502.78	90
2018-03-01	17.52	17.66	17.4	17.34	-0.39	-2.2	90831.0	1592640.2	136
2018-02-28	18.0	18.0	17.7	17.73	-0.24	-1.34	161823.0	2873516.1	202
2018-02-27	18.02	18.24	17.9	17.97	-0.17	-0.94	205772.0	3717818.34	177
2018-02-26	18.06	18.16	18.02	18.14	0.02	0.11	226300.0	4091910.32	200
2018-02-25	18.5	18.5	18.02	18.12	-0.27	-1.47	569448.0	10359044.26	367
2018-02-22	18.0	18.6	18.0	18.39	0.3	1.66	477686.0	8762071.84	339
2018-02-21	18.1	18.5	17.6	18.09	0.2	1.12	452829.0	8212812.24	421
2018-02-20	17.48	18.4	17.44	17.89	0.56	3.23	851079.0	15346452.68	787
2018-02-19	17.28	17.44	17.24	17.33	0.14	0.81	51803.0	896753.14	66
2018-02-18	17.42	17.42	17.18	17.19	-0.33	-1.88	97500.0	1683726.1	90
2018-02-15	17.76	17.76	17.44	17.52	0.11	0.63	83489.0	1466077.26	81
2018-02-14	17.3	17.5	17.1	17.41	0.01	0.06	88193.0	1527418.38	105
2018-02-13	17.86	17.88	17.3	17.4	-0.29	-1.64	109400.0	1928119.66	216
2018-02-12	17.5	18.28	17.4	17.69	0.29	1.67	495899.0	8851943.78	416
2018-02-11	16.9	17.5	16.74	17.4	0.37	2.17	108179.0	1849592.12	101
2018-02-08	17.1	17.16	17.0	17.03	-0.1	-0.58	56956.0	970829.06	75
2018-02-07	17.2	17.26	16.96	17.13	-0.02	-0.12	207357.0	3552853.74	171
2018-02-06	17.0	17.2	16.8	17.15	-0.29	-1.66	169827.0	2886357.96	163
2018-02-05	17.58	17.72	17.42	17.44	-0.02	-0.11	177681.0	3115430.4	176
2018-02-04	17.22	17.5	17.22	17.46	0.39	2.28	49348.0	858512.06	70
2018-02-01	17.1	17.4	17.0	17.07	0.05	0.29	66999.0	1150563.96	77
2018-01-31	17.28	17.3	17.0	17.02	-0.31	-1.79	61154.0	1045868.9	76
2018-01-30	17.0	17.4	17.0	17.33	0.34	2.0	120232.0	2072184.26	141
2018-01-29	17.32	17.32	16.94	16.99	-0.42	-2.41	171732.0	2942929.7	229
2018-01-28	17.46	17.58	17.4	17.41	0.03	0.17	92861.0	1624100.32	134
2018-01-25	17.32	17.46	17.32	17.38	-0.05	-0.29	58991.0	1026487.82	98
2018-01-24	17.5	17.5	17.4	17.43	-0.21	-1.19	146319.0	2552896.48	160
2018-01-23	17.9	17.9	17.5	17.64	-0.28	-1.56	263440.0	4661053.5	235
2018-01-22	17.86	18.08	17.84	17.92	-0.02	-0.11	94627.0	1695778.78	115
2018-01-21	18.1	18.12	17.9	17.94	-0.13	-0.72	196835.0	3552720.16	163
2018-01-18	17.8	18.1	17.76	18.07	0.31	1.75	319189.0	5730239.88	226
2018-01-17	17.4	17.82	17.4	17.76	0.47	2.72	290822.0	5143692.74	255
2018-01-16	17.26	17.48	17.1	17.29	-0.02	-0.12	152181.0	2639629.54	121
2018-01-15	17.8	17.8	17.3	17.31	-0.3	-1.7	142976.0	2496391.78	120
2018-01-14	17.52	17.8	17.5	17.61	0.12	0.69	120098.0	2113898.44	155
2018-01-11	17.14	17.52	17.14	17.49	0.25	1.45	115730.0	2006198.68	126
2018-01-10	17.4	17.46	17.2	17.24	-0.06	-0.35	53238.0	923613.08	81
2018-01-09	17.44	17.62	17.12	17.3	-0.01	-0.06	199912.0	3481790.78	226
2018-01-08	17.18	17.48	17.16	17.31	0.14	0.82	219512.0	3793187.24	195
2018-01-07	17.0	17.36	17.0	17.17	0.23	1.36	253550.0	4353943.44	258
2018-01-04	16.66	17.16	16.66	16.94	0.16	0.95	274976.0	4664143.0	241
2018-01-03	16.52	16.8	16.52	16.78	0.21	1.27	66794.0	1115465.32	89
2018-01-02	16.72	16.78	16.56	16.57	-0.13	-0.78	102973.0	1717436.74	114
2018-01-01	16.68	16.8	16.56	16.7	-0.11	-0.65	89364.0	1490508.5	101
2017-12-31	16.82	16.9	16.76	16.81	-0.01	-0.06	165594.0	2786433.14	111
2017-12-28	17.0	17.0	16.8	16.82	-0.12	-0.71	148644.0	2512975.96	145
2017-12-27	16.9	17.06	16.86	16.94	0.08	0.47	194909.0	3304049.22	230
2017-12-26	16.84	16.92	16.76	16.86	0.01	0.06	248465.0	4189762.26	181
2017-12-25	16.82	16.98	16.8	16.85	0.09	0.54	194258.0	3274953.92	195
2017-12-24	16.74	16.9	16.5	16.76	0.03	0.18	408356.0	6832759.38	300
2017-12-21	16.86	16.86	16.7	16.73	-0.07	-0.42	80127.0	1345063.14	114
2017-12-20	17.0	17.02	16.5	16.8	-0.17	-1.0	156510.0	2636869.46	141
2017-12-19	17.04	17.16	16.9	16.97	-0.07	-0.41	226873.0	3861434.74	263
2017-12-18	17.08	17.1	16.96	17.04	-0.08	-0.47	273861.0	4665460.96	237
2017-12-17	17.32	17.32	17.08	17.12	-0.08	-0.47	156607.0	2691566.26	135
2017-12-14	17.22	17.34	17.06	17.2	-0.02	-0.12	135065.0	2320273.36	136
2017-12-13	17.0	17.26	16.9	17.22	0.22	1.29	231120.0	3950634.02	225
2017-12-12	17.2	17.22	16.98	17.0	-0.13	-0.76	169046.0	2883116.52	234
2017-12-11	17.26	17.26	17.12	17.13	-0.09	-0.52	99970.0	1717533.64	152
2017-12-10	17.52	17.52	17.0	17.22	-0.07	-0.4	434122.0	7457467.1	354
2017-12-07	17.26	17.32	16.76	17.29	0.22	1.29	135436.0	2314995.74	216
2017-12-06	17.4	17.46	17.0	17.07	-0.36	-2.07	214143.0	3687346.16	251
2017-12-05	17.66	17.74	17.3	17.43	-0.3	-1.69	200824.0	3520685.26	242
2017-12-04	17.76	18.0	17.48	17.73	-0.04	-0.23	608869.0	10782428.16	529
2017-12-03	18.0	18.1	17.7	17.77	-0.13	-0.73	575888.0	10290143.1	517
2017-11-30	18.0	18.08	17.72	17.9	-0.18	-1.0	310079.0	5575173.28	311
2017-11-29	18.7	18.9	18.0	18.08	-0.5	-2.69	695491.0	12733228.8	586
2017-11-28	18.22	18.82	17.98	18.58	0.41	2.26	631410.0	11616116.48	443
2017-11-27	18.26	18.32	18.06	18.17	-0.06	-0.33	323986.0	5894665.18	259
2017-11-26	18.04	18.5	17.92	18.23	0.29	1.62	520073.0	9490518.4	371
2017-11-23	17.9	18.1	17.7	17.94	0.28	1.59	373639.0	6710535.6	203
2017-11-22	17.9	18.0	17.4	17.66	0.24	1.38	341250.0	6036047.3	346
2017-11-21	17.02	17.7	16.84	17.42	0.03	0.17	271040.0	4665089.96	279
2017-11-20	18.0	18.2	17.0	17.39	-0.56	-3.12	465100.0	8267966.52	352
2017-11-19	17.1	18.2	17.0	17.95	1.01	5.96	542948.0	9576606.54	558
2017-11-16	16.8	17.0	16.8	16.94	0.2	1.19	267491.0	4511886.7	161
2017-11-15	16.82	17.0	16.5	16.74	-0.05	-0.3	117613.0	1974770.4	114
2017-11-14	16.24	17.0	16.24	16.79	0.55	3.39	479869.0	8017378.94	305
2017-11-13	16.4	16.4	16.22	16.24	-0.11	-0.67	128231.0	2096571.46	157
2017-11-12	16.2	16.44	15.92	16.35	0.44	2.77	291273.0	4728709.6	235
2017-11-09	15.44	16.02	15.44	15.91	0.48	3.11	248879.0	3938369.38	193
2017-11-08	15.0	15.5	14.6	15.43	0.33	2.19	212395.0	3220509.48	231
2017-11-07	16.62	16.62	15.06	15.1	-1.63	-9.74	662193.0	10264722.58	559
2017-11-06	17.76	17.8	16.66	16.73	-1.09	-6.12	1238723.0	20927636.48	740
2017-11-05	17.7	18.0	17.56	17.82	-0.64	-3.47	523013.0	9271502.7	529
2017-11-02	18.5	18.54	18.22	18.46	-0.05	-0.27	242563.0	4470395.46	244
2017-11-01	17.86	18.6	17.84	18.51	0.61	3.41	829532.0	15161104.56	512
2017-10-31	17.48	18.0	17.42	17.9	0.62	3.59	1068957.0	18982132.5	627
2017-10-30	17.2	17.66	17.0	17.28	0.21	1.23	450836.0	7807020.32	375
2017-10-29	16.9	17.22	16.9	17.07	0.2	1.19	244018.0	4158315.26	203
2017-10-26	17.08	17.22	16.86	16.87	-0.21	-1.23	220834.0	3772458.46	168
2017-10-25	16.76	17.1	16.64	17.08	0.39	2.34	313186.0	5285188.92	225
2017-10-24	16.44	16.74	16.44	16.69	0.1	0.6	139386.0	2321153.32	121
2017-10-23	16.56	16.7	16.36	16.59	-0.01	-0.06	176397.0	2914321.7	122
2017-10-22	16.6	16.7	16.54	16.6	0.04	0.24	96314.0	1600662.04	84
2017-10-19	16.7	16.76	16.5	16.56	-0.1	-0.6	103569.0	1720099.9	89
2017-10-18	16.6	16.86	16.52	16.66	0.14	0.85	284001.0	4750397.84	212
2017-10-17	16.38	17.0	16.3	16.52	0.23	1.41	678001.0	11317072.16	535
2017-10-16	16.04	16.34	15.92	16.29	0.19	1.18	168360.0	2711136.78	148
2017-10-15	16.18	16.38	16.1	16.1	0.07	0.44	254172.0	4122146.18	219
2017-10-12	15.9	16.1	15.1	16.03	0.04	0.25	368500.0	5851004.22	273
2017-10-11	16.2	16.26	15.8	15.99	-0.61	-3.67	545662.0	8724979.34	348
2017-10-10	16.72	16.78	16.56	16.6	-0.14	-0.84	265432.0	4423844.46	204
2017-10-09	16.8	16.88	16.7	16.74	-0.05	-0.3	898006.0	15024659.6	240
2017-10-08	16.86	17.0	16.78	16.79	-0.07	-0.42	450610.0	7617485.48	290
2017-10-05	16.72	16.98	16.7	16.86	0.14	0.84	282094.0	4746836.6	250
2017-10-04	16.96	16.96	16.7	16.72	-0.28	-1.65	435464.0	7326343.52	311
2017-10-03	17.0	17.2	16.92	17.0	0.03	0.18	457384.0	7816816.48	376
2017-10-02	16.72	17.1	16.72	16.97	0.22	1.31	454111.0	7700507.14	441
2017-10-01	16.82	16.86	16.52	16.75	0.11	0.66	212927.0	3576550.36	262
2017-09-28	16.8	16.82	16.52	16.64	-0.17	-1.01	208607.0	3494894.2	223
2017-09-27	16.74	16.96	16.74	16.81	0.12	0.72	434223.0	7309707.34	459
2017-09-26	16.54	16.74	16.5	16.69	0.2	1.21	234599.0	3899699.06	217
2017-09-25	16.64	16.64	16.44	16.49	-0.12	-0.72	234384.0	3872509.34	170
2017-09-21	16.64	16.82	16.6	16.61	-0.02	-0.12	243698.0	4073626.04	238
2017-09-20	16.62	16.7	16.54	16.63	0.01	0.06	224184.0	3726059.96	221
2017-09-19	16.7	16.92	16.6	16.62	-0.11	-0.66	347049.0	5805203.8	276
2017-09-18	16.7	17.04	16.68	16.73	0.07	0.42	721270.0	12139599.64	650
2017-09-17	16.54	16.84	16.44	16.66	0.18	1.09	664010.0	11062666.22	549
2017-09-14	16.5	16.66	16.46	16.48	-0.03	-0.18	524314.0	8689203.82	548
2017-09-13	16.4	16.6	16.34	16.51	0.11	0.67	442081.0	7280090.94	406
2017-09-12	16.7	16.7	16.4	16.4	-0.3	-1.8	839970.0	13859221.0	662
2017-09-11	16.68	17.8	16.66	16.7	0.12	0.72	2120870.0	36373838.02	1584
2017-09-10	16.38	16.68	16.38	16.58	0.19	1.16	253528.0	4189941.88	261
2017-09-07	16.32	16.4	16.32	16.39	0.04	0.24	139473.0	2282090.26	110
2017-09-06	16.3	16.44	16.02	16.35	0.14	0.86	88212.0	1438525.68	96
2017-08-29	16.34	16.36	16.0	16.21	-0.11	-0.67	159160.0	2590486.0	157
2017-08-28	16.46	16.46	16.3	16.32	0.02	0.12	192046.0	3148082.54	156
2017-08-27	16.2	16.52	16.2	16.3	0.08	0.49	355353.0	5815633.24	311
2017-08-24	15.9	16.66	15.9	16.22	0.32	2.01	916056.0	14970984.24	898
2017-08-23	16.3	16.4	15.86	15.9	-0.42	-2.57	394209.0	6370777.96	320
2017-08-22	16.6	16.6	16.3	16.32	-0.08	-0.49	462045.0	7563628.76	316
2017-08-21	16.22	17.24	16.18	16.4	0.2	1.23	1654692.0	27695790.52	1082
2017-08-20	16.26	16.26	16.16	16.2	-0.1	-0.61	239052.0	3873045.04	179
2017-08-17	16.2	16.4	16.16	16.3	0.06	0.37	441975.0	7176353.46	309
2017-08-16	15.8	16.58	15.72	16.24	0.47	2.98	1008481.0	16334544.66	764
2017-08-15	15.7	16.0	15.58	15.77	0.07	0.45	747779.0	11791573.42	503
2017-08-14	15.78	15.84	15.56	15.7	0.01	0.06	888383.0	13952686.6	496
2017-08-13	15.62	15.86	15.6	15.69	-0.01	-0.06	371849.0	5837819.18	270
2017-08-10	15.68	15.72	15.58	15.7	-0.01	-0.06	315619.0	4943252.54	164
2017-08-09	15.74	15.84	15.7	15.71	-0.01	-0.06	485716.0	7656499.74	242
2017-08-08	15.66	15.74	15.62	15.72	0.02	0.13	197187.0	3092956.2	111
2017-08-07	15.6	15.72	15.54	15.7	0.11	0.71	580748.0	9083668.64	197
2017-08-06	15.88	15.98	15.56	15.59	-0.33	-2.07	829124.0	12989449.2	531
2017-08-03	15.88	16.04	15.74	15.92	0.11	0.7	436263.0	6920220.6	310
2017-08-02	15.78	15.88	15.68	15.81	0.06	0.38	336590.0	5299593.92	171
2017-08-01	15.74	15.82	15.72	15.75	0.05	0.32	233372.0	3677081.18	180
2017-07-31	15.64	15.78	15.52	15.7	0.02	0.13	250809.0	3924735.18	167
2017-07-30	15.54	15.76	15.52	15.68	0.18	1.16	612316.0	9566694.24	388
2017-07-27	15.42	15.54	15.3	15.5	0.09	0.58	340365.0	5248538.88	247
2017-07-26	15.58	15.58	15.4	15.41	-0.11	-0.71	330375.0	5118700.96	267
2017-07-25	15.44	15.58	15.34	15.52	0.03	0.19	365709.0	5644184.56	219
2017-07-24	15.46	15.62	15.46	15.49	0.0	0.0	248411.0	3856327.04	187
2017-07-23	15.44	15.9	15.4	15.49	0.06	0.39	623714.0	9732418.96	391
2017-07-20	15.4	15.5	15.38	15.43	-0.03	-0.19	235245.0	3629265.76	164
2017-07-19	15.4	15.58	15.38	15.46	0.03	0.19	387910.0	6027285.74	211
2017-07-18	15.68	15.68	15.38	15.43	-0.1	-0.64	281382.0	4348225.54	228
2017-07-17	15.5	15.7	15.4	15.53	0.0	0.0	555740.0	8630208.38	339
2017-07-16	15.4	15.74	15.36	15.53	0.15	0.98	1225515.0	19063670.86	664
2017-07-13	15.48	15.48	15.0	15.38	0.02	0.13	519591.0	7926749.2	320
2017-07-12	15.1	15.5	15.1	15.36	0.22	1.45	785474.0	12056207.7	454
2017-07-11	15.0	15.5	14.92	15.14	0.15	1.0	672003.0	10197409.68	547
2017-07-10	14.96	15.04	14.9	14.99	0.09	0.6	241765.0	3619496.72	207
2017-07-09	15.0	15.02	14.9	14.9	-0.01	-0.07	157190.0	2352871.64	139
2017-07-06	15.02	15.02	14.9	14.91	-0.08	-0.53	86969.0	1299923.0	93
2017-07-05	14.9	15.0	14.8	14.99	0.08	0.54	183546.0	2737184.82	210
2017-07-04	15.1	15.16	14.9	14.91	-0.2	-1.32	605124.0	9112769.42	283
2017-07-03	15.04	15.22	14.98	15.11	0.14	0.94	418776.0	6322832.38	335
2017-07-02	14.5	15.02	14.5	14.97	0.42	2.89	441797.0	6557274.2	371
2017-06-22	14.9	15.2	14.52	14.55	-0.24	-1.62	864653.0	12908395.22	657
2017-06-21	14.74	14.9	14.56	14.79	0.29	2.0	504802.0	7450583.44	310
2017-06-20	14.46	14.54	14.36	14.5	0.07	0.49	265790.0	3833113.5	191
2017-06-19	14.5	14.54	14.4	14.43	0.03	0.21	254029.0	3675813.36	171
2017-06-18	14.6	14.62	14.3	14.4	-0.08	-0.55	192707.0	2794226.74	225
2017-06-15	14.62	14.72	14.32	14.48	-0.02	-0.14	426348.0	6214567.34	406
2017-06-14	14.22	14.96	14.22	14.5	0.27	1.9	961034.0	13990623.64	699
2017-06-13	14.28	14.42	14.2	14.23	-0.01	-0.07	189683.0	2711608.26	232
2017-06-12	14.2	14.4	14.1	14.24	0.05	0.35	302231.0	4314626.26	304
2017-06-11	14.28	14.72	14.1	14.19	-0.03	-0.21	756654.0	10906395.12	620
2017-06-08	13.84	14.32	13.68	14.22	0.25	1.79	419367.0	5855454.18	345
2017-06-07	14.06	14.1	13.8	13.97	0.02	0.14	205682.0	2869485.28	279
2017-06-06	13.98	14.54	13.8	13.95	-0.03	-0.21	709478.0	10093438.02	647
2017-06-05	13.5	14.22	13.36	13.98	0.47	3.48	856128.0	11866791.56	679
2017-06-04	12.94	14.24	12.82	13.51	0.56	4.32	2693400.0	37269438.98	811
2017-06-01	13.2	13.25	12.9	12.95	-0.35	-2.63	249842.0	3267123.25	245
2017-05-31	12.9	13.35	12.75	13.3	0.42	3.26	799230.0	10372518.0	361
2017-05-30	12.9	13.0	12.85	12.88	0.03	0.23	169708.0	2189815.25	121
2017-05-29	12.75	12.9	12.45	12.85	0.25	1.98	184115.0	2337257.2	196
2017-05-28	13.0	13.05	12.0	12.6	-0.53	-4.04	1085885.0	13475380.15	504
2017-05-25	13.5	13.8	13.1	13.13	-0.19	-1.43	770017.0	10357683.15	628
2017-05-24	13.0	13.5	13.0	13.32	0.19	1.45	455534.0	6061680.5	369
2017-05-23	13.4	13.4	13.05	13.13	-0.41	-3.03	488946.0	6463313.7	347
2017-05-22	13.45	13.6	13.45	13.54	0.04	0.3	319240.0	4319357.75	256
2017-05-21	13.75	13.75	13.45	13.5	0.01	0.07	255618.0	3466800.45	215
2017-05-18	13.65	13.75	13.5	13.49	-0.32	-2.32	374527.0	5103217.0	340
2017-05-17	13.8	14.0	13.75	13.81	0.02	0.15	611337.0	8477439.5	402
2017-05-16	13.9	14.05	13.75	13.79	-0.08	-0.58	544725.0	7566154.3	359
2017-05-15	13.6	13.95	13.6	13.87	0.28	2.06	716475.0	9874982.05	2145
2017-05-14	13.6	13.65	13.35	13.59	0.17	1.27	737437.0	9962761.75	404
2017-05-11	13.75	13.95	13.2	13.42	-0.3	-2.19	913010.0	12381270.55	713
2017-05-10	13.7	14.15	13.6	13.72	0.15	1.11	1254579.0	17418208.5	810
2017-05-09	13.45	13.9	13.25	13.57	0.14	1.04	1239718.0	16964478.2	768
2017-05-08	13.0	13.55	12.85	13.43	0.48	3.71	932847.0	12358218.9	560
2017-05-07	13.2	13.25	12.85	12.95	-0.18	-1.37	447183.0	5814946.9	436
2017-05-04	13.0	13.4	12.8	13.13	0.14	1.08	1199792.0	15743219.7	862
2017-05-03	12.9	13.0	12.75	12.99	0.13	1.01	412574.0	5309919.3	295
2017-05-02	12.95	13.05	12.8	12.86	-0.05	-0.39	468276.0	6044309.7	374
2017-05-01	12.9	13.1	12.8	12.91	0.01	0.08	513056.0	6648436.75	378
2017-04-30	12.9	12.95	12.8	12.9	0.1	0.78	245455.0	3160959.35	188
2017-04-27	12.75	12.8	12.65	12.8	0.05	0.39	420630.0	5346671.55	268
2017-04-26	12.85	12.9	12.75	12.75	0.01	0.08	361783.0	4640545.4	241
2017-04-25	12.95	13.0	12.7	12.74	-0.1	-0.78	396047.0	5092291.9	354
2017-04-24	12.65	12.95	12.55	12.84	0.27	2.15	433524.0	5537964.6	373
2017-04-23	12.5	12.8	12.5	12.57	0.2	1.62	368500.0	4647492.05	345
2017-04-20	12.55	12.65	12.3	12.37	-0.3	-2.37	573426.0	7152936.1	539
2017-04-19	12.95	12.95	12.4	12.67	-0.23	-1.78	854673.0	10750324.9	642
2017-04-18	12.85	13.3	12.7	12.9	0.13	1.02	994304.0	12957934.15	906
2017-04-17	13.1	13.15	12.5	12.77	-0.2	-1.54	576910.0	7435341.25	528
2017-04-16	13.35	13.35	12.9	12.97	-0.45	-3.35	963534.0	12655671.85	578
2017-04-13	13.9	13.95	13.35	13.42	-0.4	-2.89	1196422.0	16354220.35	905
2017-04-12	13.3	13.95	13.2	13.82	0.6	4.54	1560128.0	21275125.6	935
2017-04-11	13.3	13.5	13.2	13.22	-0.04	-0.3	581292.0	7768981.35	392
2017-04-10	13.15	13.35	13.15	13.26	0.16	1.22	665810.0	8806068.2	408
2017-04-09	12.95	13.35	12.95	13.1	0.1	0.77	933113.0	12274537.3	652
2017-04-06	13.1	13.1	13.0	13.0	-0.12	-0.91	273129.0	3564408.4	263
2017-04-05	13.05	13.2	13.0	13.12	0.1	0.77	411857.0	5403337.4	317
2017-04-04	13.15	13.15	12.95	13.02	-0.09	-0.69	428533.0	5594614.4	344
2017-04-03	13.05	13.35	12.85	13.11	0.09	0.69	1388246.0	18220379.2	777
2017-04-02	13.3	13.3	13.0	13.02	-0.09	-0.69	377913.0	4942590.7	283
2017-03-30	13.1	13.45	13.05	13.11	0.07	0.54	1060112.0	14058637.75	751
2017-03-29	12.95	13.15	12.95	13.04	0.21	1.64	314126.0	4086888.75	294
2017-03-28	12.95	13.0	12.8	12.83	-0.03	-0.23	265475.0	3415966.2	238
2017-03-27	12.9	13.0	12.8	12.86	-0.11	-0.85	318261.0	4103672.6	271
2017-03-26	13.1	13.1	12.95	12.97	0.05	0.39	524425.0	6825633.25	461
2017-03-23	12.85	13.05	12.8	12.92	0.22	1.73	523684.0	6758416.0	379
2017-03-22	12.5	12.9	12.5	12.7	-0.13	-1.01	575964.0	7323526.4	453
2017-03-21	13.2	13.3	12.8	12.83	-0.3	-2.28	731765.0	9578634.55	573
2017-03-20	13.1	13.45	12.95	13.13	0.09	0.69	1053389.0	13928707.55	805
2017-03-19	12.8	13.1	12.8	13.04	0.3	2.35	605580.0	7861698.2	461
2017-03-16	12.55	12.75	12.55	12.74	0.24	1.92	570030.0	7214665.15	499
2017-03-15	12.7	12.75	12.5	12.5	0.04	0.32	823029.0	10376044.15	599
2017-03-14	12.2	12.6	12.0	12.46	0.28	2.3	832853.0	10235851.7	804
2017-03-13	12.3	13.2	12.0	12.18	-0.21	-1.69	1425084.0	18215825.25	1248
2017-03-12	12.85	12.85	12.35	12.39	-0.41	-3.2	571268.0	7140399.75	478
2017-03-09	12.85	13.0	12.65	12.8	-0.22	-1.69	486407.0	6219494.3	456
2017-03-08	13.15	13.2	12.95	13.02	-0.14	-1.06	599656.0	7838015.1	452
2017-03-07	13.3	13.3	13.1	13.16	-0.03	-0.23	547113.0	7219623.95	414
2017-03-06	13.3	13.3	12.95	13.19	-0.07	-0.53	515151.0	6757432.15	451
2017-03-05	13.0	13.55	13.0	13.26	-0.08	-0.6	544160.0	7277215.1	548
2017-03-02	13.35	13.5	13.25	13.34	-0.09	-0.67	553092.0	7392790.75	526
2017-03-01	13.85	13.95	13.15	13.43	-0.07	-0.52	1618576.0	21937987.2	1345
2017-02-28	12.35	13.5	12.25	13.5	1.2	9.76	2255682.0	29673791.25	1379
2017-02-27	13.2	13.2	12.2	12.3	-0.92	-6.96	1184140.0	15060345.8	850
2017-02-26	13.4	13.5	12.95	13.22	-0.15	-1.12	1268664.0	16753602.9	827
2017-02-23	13.6	13.6	13.2	13.37	-0.26	-1.91	754143.0	10105127.45	613
2017-02-22	13.85	13.9	13.6	13.63	-0.03	-0.22	741489.0	10164501.1	611
2017-02-21	13.6	13.75	13.15	13.66	-0.21	-1.51	1574684.0	21247823.15	909
2017-02-20	14.5	14.5	13.8	13.87	-0.64	-4.41	952006.0	13481559.1	675
2017-02-19	14.7	14.75	14.5	14.51	-0.14	-0.96	599017.0	8750852.5	472
2017-02-16	14.65	14.8	14.6	14.65	-0.04	-0.27	888654.0	13036497.8	603
2017-02-15	14.7	15.1	14.65	14.69	0.16	1.1	2486591.0	36984834.7	1549
2017-02-14	14.75	14.75	14.3	14.53	-0.22	-1.49	1731331.0	25078512.8	1226
2017-02-13	14.4	15.05	14.4	14.75	0.52	3.65	4784443.0	70865826.9	2354
2017-02-12	13.95	14.35	13.95	14.23	0.43	3.12	1054600.0	14902418.65	698
2017-02-09	13.9	13.95	13.5	13.8	-0.18	-1.29	1046823.0	14398214.8	783
2017-02-08	14.35	14.35	13.7	13.98	-0.41	-2.85	2007741.0	28168265.6	1375
2017-02-07	14.55	14.65	14.25	14.39	-0.12	-0.83	2188678.0	31597465.75	1206
2017-02-06	14.35	14.55	14.15	14.51	0.29	2.04	1691224.0	24286991.2	1153
2017-02-05	14.1	14.55	14.05	14.22	0.13	0.92	2160834.0	30932228.0	1439
2017-02-02	14.45	14.6	14.0	14.09	-0.41	-2.83	2540965.0	36119434.3	1841
2017-02-01	15.45	15.6	14.15	14.5	-0.3	-2.03	8037407.0	118021615.7	4505
2017-01-31	13.45	14.8	13.35	14.8	1.33	9.87	4062723.0	57673925.6	2068
2017-01-30	13.55	13.7	13.2	13.47	-0.01	-0.07	2079865.0	27989758.75	1228
2017-01-29	13.1	13.85	13.1	13.48	0.42	3.22	2967172.0	40255042.55	1734
2017-01-26	12.5	13.6	12.5	13.06	0.53	4.23	4972762.0	65187124.85	2330
2017-01-25	12.45	12.65	12.4	12.53	0.21	1.7	1472003.0	18434090.9	768
2017-01-24	12.05	12.4	12.05	12.32	0.3	2.5	1558884.0	19078362.65	895
2017-01-23	12.0	12.1	11.95	12.02	0.09	0.75	1245574.0	14948950.35	621
2017-01-22	11.9	12.05	11.85	11.93	0.08	0.68	1093498.0	13079492.1	660
2017-01-19	12.6	12.6	11.7	11.85	-0.73	-5.8	2766323.0	33231418.5	1552
2017-01-18	12.6	12.8	12.35	12.58	0.18	1.45	3771444.0	47397667.35	1418
2017-01-17	11.75	12.6	11.35	12.4	0.74	6.35	3785639.0	45755926.3	1767
2017-01-16	11.55	12.2	11.5	11.66	0.23	2.01	4309587.0	51203142.6	1937
2017-01-15	11.3	11.5	11.2	11.43	0.22	1.96	864712.0	9782348.7	427
2017-01-12	11.2	11.4	11.1	11.21	0.11	0.99	730741.0	8233963.95	418
2017-01-11	11.5	11.5	11.1	11.1	-0.3	-2.63	787413.0	8874213.1	384
2017-01-10	11.5	11.6	11.3	11.4	-0.08	-0.7	614082.0	7041602.75	360
2017-01-09	12.0	12.05	11.3	11.48	-0.51	-4.25	1651089.0	19079289.15	803
2017-01-08	11.7	12.15	11.7	11.99	0.42	3.63	2532916.0	30318537.45	1094
2017-01-05	11.5	11.7	11.45	11.57	0.11	0.96	1616596.0	18759822.85	672
2017-01-04	11.55	11.65	11.35	11.46	-0.06	-0.52	922048.0	10627305.6	447
2017-01-03	11.45	11.55	11.25	11.52	0.05	0.44	947486.0	10845746.3	505
2017-01-02	11.65	11.7	11.45	11.47	-0.14	-1.21	1543229.0	17846399.35	648
2017-01-01	11.4	11.65	11.4	11.61	0.31	2.74	1547533.0	17819408.5	666
2016-12-29	11.35	11.45	11.25	11.3	-0.11	-0.96	1766636.0	20011806.55	737
2016-12-28	11.5	11.55	11.25	11.41	0.05	0.44	1571381.0	17935629.75	791
2016-12-27	11.2	11.45	11.15	11.36	0.13	1.16	2792904.0	31531780.15	1026
2016-12-26	11.3	11.45	11.1	11.23	-0.05	-0.44	1679208.0	18983730.2	771
2016-12-25	11.05	11.3	11.0	11.28	0.29	2.64	631265.0	7064217.85	352
2016-12-22	10.95	11.25	10.9	10.99	0.1	0.92	824061.0	9117518.2	435
2016-12-21	10.75	10.95	10.75	10.89	0.15	1.4	400299.0	4344295.9	227
2016-12-20	10.85	10.85	10.5	10.74	-0.16	-1.47	411953.0	4397348.15	257
2016-12-19	10.95	11.3	10.85	10.9	-0.07	-0.64	690735.0	7647573.8	408
2016-12-18	10.75	11.1	10.75	10.97	0.35	3.3	752413.0	8264252.2	403
2016-12-15	10.45	10.7	10.3	10.62	0.09	0.85	680036.0	7175727.3	377
2016-12-14	10.8	10.85	10.5	10.53	-0.25	-2.32	686832.0	7311942.9	353
2016-12-13	11.1	11.1	10.6	10.78	-0.12	-1.1	1049379.0	11384981.1	564
2016-12-12	11.4	11.4	10.9	10.9	-0.4	-3.54	1133527.0	12641890.75	527
2016-12-11	10.8	11.45	10.8	11.3	0.68	6.4	2179011.0	24369433.2	834
2016-12-08	10.65	10.8	10.55	10.62	0.02	0.19	730609.0	7782795.35	380
2016-12-07	10.65	10.85	10.6	10.6	-0.1	-0.93	685953.0	7375800.4	385
2016-12-06	10.55	10.95	10.5	10.7	0.19	1.81	1450274.0	15588052.15	599
2016-12-05	10.2	10.75	10.1	10.51	0.37	3.65	2373009.0	24764515.1	945
2016-12-04	9.95	10.2	9.9	10.14	0.21	2.11	1358924.0	13645536.1	536
2016-12-01	10.0	10.0	9.9	9.93	0.01	0.1	585924.0	5846318.05	302
2016-11-30	9.95	10.0	9.9	9.92	0.02	0.2	839442.0	8360855.25	315
2016-11-29	9.9	10.1	9.85	9.9	-0.1	-1.0	1088723.0	10869541.6	421
2016-11-28	10.1	10.15	9.95	10.0	-0.04	-0.4	886197.0	8896753.35	495
2016-11-27	9.9	10.2	9.9	10.04	0.15	1.52	1617194.0	16257981.1	821
2016-11-24	10.05	10.05	9.6	9.89	-0.05	-0.5	864418.0	8539640.7	421
2016-11-23	9.85	10.0	9.7	9.94	0.23	2.37	784842.0	7751495.65	388
2016-11-22	9.85	9.9	9.2	9.71	-0.23	-2.31	996359.0	9532727.65	550
2016-11-21	10.1	10.2	9.85	9.94	-0.13	-1.29	754639.0	7579762.3	402
2016-11-20	10.0	10.15	9.95	10.07	0.07	0.7	1394861.0	14034463.65	535
2016-11-17	9.9	10.3	9.85	10.0	0.14	1.42	2308689.0	23307863.75	1111
2016-11-16	9.75	9.95	9.7	9.86	0.18	1.86	1486873.0	14661824.8	734
2016-11-15	9.35	10.2	9.2	9.68	0.29	3.09	5525933.0	53737671.0	2197
2016-11-14	9.5	9.65	9.35	9.39	-0.06	-0.63	1518753.0	14435198.55	593
2016-11-13	9.4	9.65	9.35	9.45	0.14	1.5	1274430.0	12101919.45	500
2016-11-10	9.45	9.5	9.3	9.31	0.01	0.11	1469972.0	13802354.5	584
2016-11-09	8.65	9.45	8.65	9.3	0.16	1.75	3027181.0	27798211.9	1111
2016-11-08	9.15	9.2	9.1	9.14	0.04	0.44	830139.0	7597619.7	342
2016-11-07	9.15	9.2	9.05	9.1	0.02	0.22	621769.0	5666316.3	298
2016-11-06	9.1	9.2	9.05	9.08	-0.03	-0.33	896192.0	8153789.55	404
2016-11-03	9.05	9.4	9.05	9.11	0.05	0.55	1452062.0	13404501.3	732
2016-11-02	8.95	9.6	8.95	9.06	-0.08	-0.88	3252757.0	30255226.95	1463
2016-11-01	9.2	9.25	9.05	9.14	0.02	0.22	561651.0	5137076.5	316
2016-10-31	9.1	9.35	8.95	9.12	0.03	0.33	2211531.0	20290539.05	987
2016-10-30	9.4	9.4	9.05	9.09	-0.27	-2.88	2553596.0	23528393.2	1222
2016-10-27	8.5	9.4	8.5	9.36	0.77	8.96	3064422.0	28330653.35	865
2016-10-26	8.65	8.7	8.5	8.59	-0.13	-1.49	992620.0	8540841.6	478
2016-10-25	8.75	8.85	8.6	8.72	0.01	0.11	895866.0	7809315.1	493
2016-10-24	8.35	8.95	8.25	8.71	0.44	5.32	1488389.0	12713323.5	687
2016-10-23	8.15	8.3	8.15	8.27	0.19	2.35	1125483.0	9241138.05	391
2016-10-20	8.2	8.2	7.85	8.08	0.0	0.0	927648.0	7436200.05	401
2016-10-19	7.95	8.1	7.75	8.08	0.24	3.06	731616.0	5847176.8	352
2016-10-18	8.2	8.2	7.55	7.84	-0.24	-2.97	417967.0	3329276.65	246
2016-10-17	8.1	8.3	7.9	8.08	-0.19	-2.3	536528.0	4333649.75	307
2016-10-16	8.55	8.7	8.2	8.27	-0.22	-2.59	563136.0	4735771.85	381
2016-10-13	8.35	8.7	8.3	8.49	0.2	2.41	970205.0	8256929.2	546
2016-10-12	8.1	8.45	8.1	8.29	0.1	1.22	680417.0	5653329.8	370
2016-10-11	8.0	8.4	8.0	8.19	0.32	4.07	745064.0	6129969.65	424
2016-10-10	7.9	7.95	7.65	7.87	0.0	0.0	595005.0	4670161.2	275
2016-10-09	8.25	8.4	7.8	7.87	-0.31	-3.79	798266.0	6532679.45	445
2016-10-06	8.2	8.2	8.0	8.18	0.14	1.74	607949.0	4930525.2	289
2016-10-05	7.9	8.2	7.65	8.04	0.14	1.77	817401.0	6537442.75	426
2016-10-04	7.65	7.95	7.5	7.9	0.31	4.08	818509.0	6308297.3	361
2016-10-03	7.85	7.9	7.1	7.59	-0.26	-3.31	1331605.0	10077053.45	690
2016-10-02	8.65	8.85	7.85	7.85	-0.82	-9.46	1173736.0	9894692.45	560
2016-09-29	8.7	8.85	8.5	8.67	0.06	0.7	738799.0	6430912.3	293
2016-09-28	9.1	9.25	8.5	8.61	-0.47	-5.18	591928.0	5281692.5	357
2016-09-27	9.5	9.65	9.0	9.08	-0.9	-9.02	775230.0	7250149.95	426
2016-09-26	9.9	10.05	9.8	9.98	0.1	1.01	515528.0	5128889.5	323
2016-09-25	9.6	9.95	9.45	9.88	0.27	2.81	733834.0	7096797.2	398
2016-09-21	9.55	9.8	9.55	9.61	0.09	0.95	469330.0	4512100.55	333
2016-09-20	9.3	9.65	9.15	9.52	0.18	1.93	461871.0	4349699.0	291
2016-09-19	10.1	10.2	9.15	9.34	-0.65	-6.51	988626.0	9450567.3	511
2016-09-18	10.15	10.15	10.0	9.99	-0.25	-2.44	407235.0	4104897.7	217
2016-09-08	10.3	10.3	10.2	10.24	0.02	0.2	217974.0	2231833.05	154
2016-09-07	10.35	10.4	10.15	10.22	-0.2	-1.92	662430.0	6810421.2	368
2016-09-06	10.25	10.8	10.1	10.42	0.17	1.66	1184079.0	12386822.9	767
2016-09-05	10.2	10.3	10.2	10.25	0.08	0.79	365380.0	3746780.0	269
2016-09-04	10.1	10.25	10.05	10.17	0.15	1.5	511381.0	5189538.35	305
2016-09-01	10.55	10.65	10.0	10.02	-0.31	-3.0	1111545.0	11463437.15	901
2016-08-31	10.7	10.7	10.35	10.33	-0.34	-3.19	268886.0	2831051.1	215
2016-08-30	10.65	10.9	10.65	10.67	0.08	0.76	534837.0	5759127.95	378
2016-08-29	10.55	10.7	10.5	10.59	0.02	0.19	477319.0	5061172.35	280
2016-08-28	10.45	10.65	10.45	10.57	0.1	0.96	217718.0	2300328.6	191
2016-08-25	10.8	10.8	10.3	10.47	-0.35	-3.23	348299.0	3647081.25	306
2016-08-24	11.15	11.2	10.7	10.82	-0.33	-2.96	406146.0	4484947.65	233
2016-08-23	11.1	11.3	11.05	11.15	0.12	1.09	311479.0	3475566.55	207
2016-08-22	11.3	11.35	10.9	11.03	-0.41	-3.58	471607.0	5293891.0	268
2016-08-21	11.75	11.8	11.4	11.44	-0.15	-1.29	485929.0	5644107.95	313
2016-08-18	11.7	11.95	11.25	11.59	-0.09	-0.77	1019628.0	11790721.3	662
2016-08-17	12.3	12.4	11.55	11.68	-0.7	-5.65	877162.0	10516405.85	499
2016-08-16	12.45	12.5	12.35	12.38	-0.08	-0.64	405223.0	5036804.35	213
2016-08-15	12.4	12.75	12.35	12.46	0.02	0.16	1134357.0	14206175.35	611
2016-08-14	12.45	12.55	12.4	12.44	0.02	0.16	402169.0	5015278.3	271
2016-08-11	12.35	12.75	12.3	12.42	0.02	0.16	804236.0	10057355.2	644
2016-08-10	12.45	12.5	12.4	12.4	-0.07	-0.56	196018.0	2443206.4	185
2016-08-09	12.55	12.55	12.4	12.47	-0.12	-0.95	614063.0	7663240.25	416
2016-08-08	12.85	13.0	12.55	12.59	-0.27	-2.1	659488.0	8392191.7	574
2016-08-07	13.1	13.3	12.75	12.86	-0.09	-0.69	1694019.0	21966857.0	1134
2016-08-04	12.25	13.3	12.25	12.95	0.75	6.15	2781571.0	35504457.45	2168
2016-08-03	13.5	14.6	12.1	12.2	-1.22	-9.09	3380232.0	45926096.65	2504
2016-08-02	13.75	13.75	13.2	13.42	-0.3	-2.19	952930.0	12758475.7	595
2016-08-01	13.5	14.05	13.45	13.72	0.44	3.31	2564812.0	35450725.35	1349
2016-07-31	13.8	13.8	13.15	13.28	-0.4	-2.92	470676.0	6315320.6	382
2016-07-28	13.95	13.95	13.45	13.68	-0.21	-1.51	382120.0	5241106.05	322
2016-07-27	14.1	14.25	13.8	13.89	-0.09	-0.64	402684.0	5627878.6	358
2016-07-26	13.95	14.25	13.9	13.98	0.09	0.65	900550.0	12712151.75	491
2016-07-25	13.75	13.95	13.75	13.89	0.15	1.09	344990.0	4775493.1	256
2016-07-24	13.75	14.25	13.65	13.74	-0.03	-0.22	993373.0	13871708.55	624
2016-07-21	14.35	14.4	13.75	13.77	-0.6	-4.18	569975.0	7998163.15	499
2016-07-20	14.65	14.65	14.25	14.37	-0.24	-1.64	499837.0	7272037.15	280
2016-07-19	14.65	14.85	14.55	14.61	0.01	0.07	662706.0	9720225.3	412
2016-07-18	14.55	15.0	14.5	14.6	0.06	0.41	1453986.0	21388201.5	813
2016-07-17	14.65	14.8	14.5	14.54	0.02	0.14	851231.0	12450863.85	529
2016-07-14	14.7	14.7	14.5	14.52	-0.15	-1.02	1181891.0	17286461.6	641
2016-07-13	14.95	14.95	14.65	14.67	-0.11	-0.74	1234710.0	18200933.75	740
2016-07-12	14.35	15.1	14.25	14.78	0.52	3.65	2816370.0	41581845.45	1239
2016-07-11	14.1	14.7	14.1	14.26	0.16	1.13	1111972.0	15981136.8	654
2016-07-10	14.2	14.4	14.05	14.1	0.0	0.0	351028.0	4974707.3	279
2016-06-30	14.35	14.95	13.9	14.1	0.08	0.57	1593454.0	23072114.35	1155
2016-06-29	14.05	14.2	13.9	14.02	0.0	0.0	453631.0	6364390.1	343
2016-06-28	13.95	14.25	13.9	14.02	0.09	0.65	470492.0	6617467.1	366
2016-06-27	14.05	14.25	13.9	13.93	-0.11	-0.78	663821.0	9363866.6	422
2016-06-26	13.45	14.1	13.2	14.04	-0.44	-3.04	950946.0	13061673.85	747
2016-06-23	14.1	14.8	13.75	14.48	0.11	0.77	2163354.0	31095035.95	1359
2016-06-22	14.7	14.7	14.25	14.37	-0.33	-2.24	469817.0	6769033.0	349
2016-06-21	14.8	14.95	14.55	14.7	-0.02	-0.14	260788.0	3844409.15	215
2016-06-20	14.8	14.85	14.65	14.72	-0.1	-0.67	323659.0	4779366.7	261
2016-06-19	14.85	15.0	14.7	14.82	0.03	0.2	241396.0	3588274.1	213
2016-06-16	15.3	15.3	14.8	14.79	-0.38	-2.5	521813.0	7810018.15	458
2016-06-15	14.95	15.85	14.8	15.17	0.26	1.74	2951182.0	45291270.15	1666
2016-06-14	15.0	15.0	14.8	14.91	-0.08	-0.53	304433.0	4539446.5	250
2016-06-13	15.15	15.15	14.95	14.99	-0.06	-0.4	401199.0	6040037.65	278
2016-06-12	14.85	15.45	14.7	15.05	0.15	1.01	1717414.0	26062115.95	891
2016-06-09	15.25	15.25	14.85	14.9	-0.18	-1.19	658031.0	9869979.55	517
2016-06-08	14.85	15.3	14.7	15.08	0.23	1.55	1388247.0	20874898.9	943
2016-06-07	15.0	15.0	14.7	14.85	0.01	0.07	715900.0	10606810.45	491
2016-06-06	14.8	15.0	14.5	14.84	-0.06	-0.4	1047557.0	15476070.75	835
2016-06-05	15.75	15.75	14.85	14.9	-0.75	-4.79	2083821.0	31670704.75	1464
2016-06-02	15.15	16.0	15.15	15.65	0.3	1.95	3120949.0	49245005.4	1981
2016-06-01	15.75	16.1	15.3	15.35	-0.47	-2.97	1494935.0	23309501.9	1213
2016-05-31	16.15	16.55	15.7	15.82	-0.32	-1.98	5032462.0	80930968.05	3118
2016-05-30	15.9	16.45	15.0	16.14	1.05	6.96	8475735.0	133664005.2	4580
2016-05-29	13.9	15.1	13.9	15.09	1.32	9.59	1256771.0	18672393.65	532
2016-05-26	14.7	14.7	13.75	13.77	-0.65	-4.51	1487572.0	21058270.0	1234
2016-05-25	13.9	14.95	13.9	14.42	0.8	5.87	3216416.0	46619300.2	1982
2016-05-24	12.4	13.65	12.15	13.62	1.17	9.4	1601503.0	20554820.85	1008
2016-05-23	13.8	13.8	12.45	12.45	-1.33	-9.65	1694802.0	21785908.2	1102
2016-05-22	14.95	15.0	13.75	13.78	-1.01	-6.83	1168926.0	16710620.6	934
2016-05-19	15.15	15.25	14.7	14.79	-0.47	-3.08	719913.0	10804746.2	566
2016-05-18	15.25	15.55	15.1	15.26	0.01	0.07	1541807.0	23697295.85	938
2016-05-17	15.3	15.4	15.0	15.25	0.08	0.53	702099.0	10645714.5	535
2016-05-16	15.45	15.7	14.95	15.17	-0.29	-1.88	950957.0	14497835.25	714
2016-05-15	15.7	15.75	15.4	15.46	-0.13	-0.83	646566.0	10087297.7	555
2016-05-12	15.6	16.1	15.45	15.59	-0.03	-0.19	1569470.0	24689272.6	1110
2016-05-11	16.25	16.25	15.4	15.62	-0.55	-3.4	2231476.0	35017816.6	1491
2016-05-10	16.55	16.85	16.0	16.17	-0.63	-3.75	3862549.0	63327535.85	2580
2016-05-09	15.75	16.9	15.25	16.8	1.16	7.42	6639030.0	108141216.65	3238
2016-05-08	15.85	16.0	15.55	15.64	0.09	0.58	1339944.0	21036028.6	931
2016-05-05	15.85	16.25	15.4	15.55	-0.18	-1.14	2422252.0	38198973.15	1518
2016-05-04	16.4	16.55	15.4	15.73	-0.74	-4.49	3913720.0	62067895.85	2633
2016-05-03	17.0	17.5	16.1	16.47	-0.39	-2.31	3510582.0	59756342.85	2389
2016-05-02	16.7	17.5	16.45	16.86	0.51	3.12	7211107.0	122156454.4	4465
2016-05-01	15.25	16.45	15.0	16.35	1.35	9.0	5118871.0	80998539.9	3732
2016-04-28	17.8	18.05	14.85	15.0	-1.45	-8.81	7506483.0	124276442.6	4843
2016-04-27	15.6	16.45	15.6	16.45	1.43	9.52	2062521.0	33208617.25	936
2016-04-26	14.1	15.0	13.95	15.02	1.36	9.96	2482116.0	36539955.35	1168
2016-04-25	12.45	13.65	12.4	13.66	1.21	9.72	4871490.0	65146833.75	1593
2016-04-24	12.4	12.55	12.25	12.45	0.15	1.22	1433258.0	17766508.95	621
2016-04-21	12.0	12.6	12.0	12.3	0.41	3.45	2335616.0	28883890.05	1141
2016-04-20	12.15	12.15	11.85	11.89	-0.17	-1.41	1117078.0	13405759.95	524
2016-04-19	11.6	12.3	11.6	12.06	0.78	6.91	2876115.0	34628293.3	1189
2016-04-18	11.4	11.4	11.25	11.28	-0.24	-2.08	848248.0	9599380.5	404
2016-04-17	11.45	11.6	11.3	11.52	0.08	0.7	1365317.0	15728582.55	670
2016-04-14	11.6	11.75	11.4	11.44	-0.3	-2.56	1898755.0	22031736.35	846
2016-04-13	12.45	12.55	11.7	11.74	-0.59	-4.79	2398603.0	29160251.25	1184
2016-04-12	12.15	12.55	12.1	12.33	0.3	2.49	2192136.0	27047947.1	1159
2016-04-11	11.75	12.55	11.75	12.03	0.27	2.3	4258940.0	51601116.55	1834
2016-04-10	11.75	11.85	11.55	11.76	0.27	2.35	672160.0	7892207.1	361
2016-04-07	11.75	11.9	11.45	11.49	0.06	0.52	865696.0	10116144.05	552
2016-04-06	11.15	11.85	11.15	11.43	0.32	2.88	1404443.0	16168920.8	814
2016-04-05	10.8	11.25	10.65	11.11	0.24	2.21	1092773.0	12059791.45	550
2016-04-04	10.7	10.95	10.7	10.87	0.52	5.02	947036.0	10241624.45	512
2016-04-03	10.7	11.1	10.05	10.35	-0.74	-6.67	1618710.0	16728066.65	692
2016-03-31	11.75	11.85	11.1	11.09	-1.23	-9.98	2013025.0	23000802.15	984
2016-03-30	11.85	12.4	11.6	12.32	0.67	5.75	3003901.0	36313330.1	1177
2016-03-29	11.7	11.9	11.45	11.65	0.03	0.26	1419070.0	16584952.65	577
2016-03-28	11.9	12.1	11.45	11.62	-0.2	-1.69	1184667.0	13989266.0	555
2016-03-27	11.75	12.1	11.6	11.82	0.03	0.25	2728032.0	32332611.7	1001
2016-03-24	12.1	12.45	11.6	11.79	-0.35	-2.88	3345803.0	40781951.0	1441
2016-03-23	12.15	12.3	12.0	12.14	0.02	0.17	3194122.0	38943373.55	1003
2016-03-22	11.4	12.3	11.4	12.12	0.72	6.32	4464039.0	53625027.25	1611
2016-03-21	11.4	11.55	11.3	11.4	0.0	0.0	756774.0	8640592.15	388
2016-03-20	11.45	11.7	11.4	11.4	-0.03	-0.26	1710877.0	19723403.25	626
2016-03-17	11.6	11.7	11.3	11.43	-0.01	-0.09	1170999.0	13450601.75	451
2016-03-16	11.6	11.7	11.4	11.44	0.03	0.26	1920952.0	22192346.1	813
2016-03-15	11.25	11.6	11.15	11.41	0.16	1.42	2662561.0	30387796.15	1277
2016-03-14	11.7	11.9	11.15	11.25	-0.28	-2.43	3303033.0	38224811.65	1584
2016-03-13	10.85	11.7	10.85	11.53	0.87	8.16	2847365.0	32186083.2	1323
2016-03-10	10.7	10.95	10.55	10.66	0.05	0.47	1219900.0	13128673.5	499
2016-03-09	10.55	10.85	10.5	10.61	0.07	0.66	1683955.0	18058023.55	902
2016-03-08	10.2	10.7	10.1	10.54	0.52	5.19	2164036.0	22654490.75	802
2016-03-07	9.8	10.2	9.8	10.02	0.24	2.45	1033979.0	10361920.8	395
2016-03-06	9.65	9.95	9.65	9.78	0.33	3.49	775702.0	7614486.3	377
2016-03-03	9.45	9.65	9.35	9.45	0.03	0.32	605471.0	5762353.85	235
2016-03-02	9.6	9.65	9.35	9.42	-0.07	-0.74	773158.0	7361820.4	274
2016-03-01	9.45	9.6	9.45	9.49	0.13	1.39	365104.0	3471646.65	171
2016-02-29	9.45	9.5	9.35	9.36	-0.07	-0.74	417388.0	3922901.9	176
2016-02-28	9.35	9.5	9.35	9.43	0.16	1.73	483474.0	4557581.95	229
2016-02-25	9.15	9.45	9.15	9.27	0.15	1.64	616462.0	5735261.3	229
2016-02-24	9.35	9.5	9.15	9.12	-0.39	-4.1	467402.0	4354546.0	237
2016-02-23	9.5	9.65	9.45	9.51	0.09	0.96	499871.0	4757284.9	242
2016-02-22	9.05	9.5	9.05	9.42	0.45	5.02	642594.0	5944014.75	346
2016-02-21	8.9	9.05	8.9	8.97	0.06	0.67	332523.0	2990933.0	175
2016-02-18	9.0	9.05	8.9	8.91	-0.04	-0.45	554753.0	4984130.3	290
2016-02-17	8.75	9.05	8.7	8.95	0.29	3.35	561984.0	4976601.15	312
2016-02-16	8.75	9.0	8.6	8.66	0.01	0.12	497342.0	4375634.55	302
2016-02-15	8.3	8.7	8.3	8.65	0.51	6.27	491468.0	4157131.1	260
2016-02-14	9.05	9.2	8.1	8.14	-0.81	-9.05	972540.0	8363155.5	493
2016-02-11	9.65	9.75	8.9	8.95	-0.8	-8.21	388125.0	3617869.3	335
2016-02-10	9.95	10.1	9.75	9.75	-0.2	-2.01	569135.0	5612320.05	346
2016-02-09	10.1	10.2	9.95	9.95	-0.18	-1.78	549024.0	5539793.65	332
2016-02-08	10.25	10.5	10.1	10.13	-0.22	-2.13	1049589.0	10810804.5	529
2016-02-07	9.95	10.55	9.8	10.35	0.42	4.23	1488756.0	15349641.1	885
2016-02-04	10.5	10.5	9.9	9.93	-0.32	-3.12	1376058.0	14069229.65	805
2016-02-03	9.2	10.25	9.2	10.25	0.91	9.74	3291309.0	33097136.95	1227
2016-02-02	9.15	9.5	9.05	9.34	0.12	1.3	721853.0	6768404.3	372
2016-02-01	9.15	9.35	9.0	9.22	0.04	0.44	453763.0	4180837.0	293
2016-01-31	9.2	9.45	9.15	9.18	0.12	1.32	565367.0	5247241.4	256
2016-01-28	9.15	9.2	9.05	9.06	0.02	0.22	388109.0	3542683.0	232
2016-01-27	8.9	9.15	8.9	9.04	0.15	1.69	745469.0	6724359.85	374
2016-01-26	8.45	9.0	8.4	8.89	0.14	1.6	326442.0	2853279.25	245
2016-01-25	8.7	9.05	8.3	8.75	0.07	0.81	599402.0	5226373.65	418
2016-01-24	8.55	8.75	8.45	8.68	0.47	5.72	430936.0	3696413.9	245
2016-01-21	8.6	8.6	8.15	8.21	-0.21	-2.49	397964.0	3323089.1	346
2016-01-20	8.7	9.15	8.3	8.42	-0.4	-4.54	594017.0	5237462.0	491
2016-01-19	8.6	8.85	8.6	8.82	0.49	5.88	393255.0	3413323.8	251
2016-01-18	8.7	8.7	8.0	8.33	-0.2	-2.34	363402.0	3023599.05	325
2016-01-17	8.75	8.85	8.55	8.53	-0.93	-9.83	296091.0	2541766.0	175
2016-01-14	10.2	10.2	9.3	9.46	-0.82	-7.98	335577.0	3222957.95	265
2016-01-13	10.4	10.4	10.25	10.28	-0.04	-0.39	167150.0	1728426.0	154
2016-01-12	10.2	10.5	10.1	10.32	-0.1	-0.96	353570.0	3661352.85	244
2016-01-11	10.35	10.55	10.05	10.42	0.17	1.66	367782.0	3811210.55	283
2016-01-10	10.55	10.8	10.1	10.25	-0.21	-2.01	284112.0	2963384.4	209
2016-01-07	10.55	10.7	10.4	10.46	-0.39	-3.59	325996.0	3447051.7	237
2016-01-06	10.95	11.0	10.65	10.85	-0.09	-0.82	480259.0	5211512.0	294
2016-01-05	11.0	11.1	10.85	10.94	-0.02	-0.18	394579.0	4319504.3	176
2016-01-04	11.3	11.45	10.95	10.96	-0.51	-4.45	1083400.0	12185243.95	436
2016-01-03	11.3	11.45	11.3	11.47	0.15	1.33	655014.0	7483308.6	253
2015-12-31	11.4	11.4	11.15	11.32	0.0	0.0	850058.0	9590599.95	394
2015-12-30	11.4	11.7	11.25	11.32	0.09	0.8	917619.0	10488044.4	397
2015-12-29	10.95	11.25	10.7	11.23	0.29	2.65	758810.0	8390040.2	367
2015-12-28	10.95	11.1	10.85	10.94	0.07	0.64	418732.0	4593427.05	226
2015-12-27	11.0	11.0	10.7	10.87	-0.07	-0.64	352317.0	3821556.75	223
2015-12-24	11.15	11.25	10.95	10.94	-0.21	-1.88	593674.0	6570694.45	318
2015-12-23	11.1	11.7	11.1	11.15	0.09	0.81	2288865.0	26119754.0	1054
2015-12-22	11.0	11.15	11.0	11.06	0.09	0.82	571533.0	6322485.7	235
2015-12-21	10.95	11.1	10.85	10.97	0.06	0.55	486747.0	5353412.3	245
2015-12-20	10.8	11.0	10.7	10.91	-0.03	-0.27	514799.0	5581248.75	249
2015-12-17	10.95	11.1	10.95	10.94	0.1	0.92	978803.0	10740827.1	395
2015-12-16	10.65	10.95	10.65	10.84	0.21	1.98	1852854.0	20013153.25	629
2015-12-15	10.7	10.8	10.55	10.63	0.08	0.76	577146.0	6163757.25	301
2015-12-14	10.85	10.95	10.4	10.55	-0.23	-2.13	1443052.0	15569051.5	583
2015-12-13	11.0	11.0	10.55	10.78	-0.66	-5.77	1003277.0	10813574.3	529
2015-12-10	11.6	11.75	11.4	11.44	-0.15	-1.29	1107004.0	12884016.6	428
2015-12-09	11.6	11.7	11.55	11.59	0.01	0.09	462006.0	5364678.15	203
2015-12-08	11.9	11.9	11.55	11.58	-0.42	-3.5	764106.0	8912462.05	452
2015-12-07	12.15	12.3	12.0	12.0	-0.15	-1.23	1254112.0	15259171.9	573
2015-12-06	12.0	12.3	11.9	12.15	0.13	1.08	1178254.0	14303153.6	567
2015-12-03	12.1	12.55	11.9	12.02	-0.01	-0.08	2076547.0	25448924.15	1208
2015-12-02	11.85	12.3	11.75	12.03	0.17	1.43	1615001.0	19562146.3	649
2015-12-01	11.85	11.9	11.85	11.86	-0.02	-0.17	304200.0	3612858.15	198
2015-11-30	12.25	12.25	11.85	11.88	-0.17	-1.41	697084.0	8357334.6	420
2015-11-29	11.75	12.15	11.7	12.05	0.35	2.99	1109344.0	13204790.7	512
2015-11-26	11.9	11.9	11.7	11.7	-0.21	-1.76	493630.0	5838308.6	299
2015-11-25	11.75	12.25	11.75	11.91	0.12	1.02	1048004.0	12627727.7	560
2015-11-24	11.85	11.9	11.75	11.79	-0.12	-1.01	300968.0	3573703.35	191
2015-11-23	12.1	12.1	11.75	11.91	-0.12	-1.0	378638.0	4509550.8	243
2015-11-22	11.9	12.15	11.85	12.03	0.21	1.78	485132.0	5822488.1	286
2015-11-19	12.0	12.1	11.75	11.82	-0.18	-1.5	437078.0	5213993.95	344
2015-11-18	11.6	12.6	11.6	12.0	0.3	2.56	2826123.0	34286381.0	1352
2015-11-17	11.85	11.85	11.7	11.7	-0.12	-1.02	416849.0	4894277.25	207
2015-11-16	11.7	11.9	11.7	11.82	0.17	1.46	577737.0	6810417.45	266
2015-11-15	12.0	12.0	11.45	11.65	-0.56	-4.59	668802.0	7857345.65	407
2015-11-12	12.55	12.55	12.15	12.21	-0.26	-2.09	407119.0	5016521.7	340
2015-11-11	12.3	12.6	12.3	12.47	0.08	0.65	834018.0	10381446.1	472
2015-11-10	12.85	12.85	12.3	12.39	-0.36	-2.82	920648.0	11528573.45	637
2015-11-09	12.9	13.0	12.7	12.75	-0.16	-1.24	879140.0	11261666.95	567
2015-11-08	13.2	13.3	12.7	12.91	-0.21	-1.6	1151746.0	14835117.2	798
2015-11-05	13.35	13.45	13.15	13.12	-0.34	-2.53	543680.0	7199447.05	459
2015-11-04	13.75	13.75	13.05	13.46	-0.08	-0.59	1587315.0	21253812.75	1008
2015-11-03	13.05	14.05	12.9	13.54	0.57	4.39	3240197.0	43839165.85	1500
2015-11-02	12.85	13.15	12.85	12.97	0.15	1.17	478592.0	6208628.55	290
2015-11-01	13.05	13.05	12.7	12.82	-0.25	-1.91	718708.0	9221882.5	424
2015-10-29	13.3	13.3	13.0	13.07	0.06	0.46	650829.0	8533686.0	371
2015-10-28	13.05	13.3	12.85	13.01	-0.05	-0.38	826879.0	10791883.55	569
2015-10-27	13.8	13.95	13.0	13.06	-0.74	-5.36	889840.0	11981867.05	425
2015-10-26	13.8	13.8	13.5	13.8	0.0	0.0	393206.0	5388416.1	370
2015-10-25	13.75	14.4	13.65	13.8	0.15	1.1	1294522.0	18175443.95	737
2015-10-22	13.8	13.9	13.6	13.65	-0.22	-1.59	526159.0	7205826.6	336
2015-10-21	14.35	14.35	13.65	13.87	-1.1	-7.35	1238634.0	17378613.0	710
2015-10-20	15.55	15.55	14.85	14.97	-0.68	-4.35	1079072.0	16466675.35	692
2015-10-19	15.4	15.7	15.3	15.65	0.36	2.35	1292944.0	20076953.4	603
2015-10-18	15.25	15.4	15.15	15.29	0.18	1.19	367737.0	5628773.25	246
2015-10-15	15.4	15.45	15.1	15.11	-0.21	-1.37	363122.0	5547997.25	311
2015-10-14	15.3	15.55	15.25	15.32	0.07	0.46	828602.0	12732237.8	506
2015-10-13	15.15	15.4	15.1	15.25	-0.07	-0.46	592171.0	9021214.45	407
2015-10-12	15.7	15.7	15.3	15.32	-0.27	-1.73	546363.0	8448450.55	436
2015-10-11	15.25	15.7	15.25	15.59	0.34	2.23	925033.0	14397536.6	563
2015-10-08	15.25	15.4	15.1	15.25	-0.01	-0.07	983549.0	15015416.7	621
2015-10-07	14.95	15.3	14.95	15.26	0.41	2.76	866025.0	13071456.65	494
2015-10-06	14.8	15.0	14.55	14.85	0.09	0.61	698748.0	10357963.95	455
2015-10-05	14.65	14.85	14.65	14.76	0.15	1.03	517341.0	7632193.0	376
2015-10-04	14.35	14.65	14.35	14.61	0.33	2.31	465318.0	6729794.6	333
2015-10-01	14.4	14.85	14.25	14.28	-0.03	-0.21	913721.0	13298819.35	708
2015-09-30	14.1	14.4	14.05	14.31	0.35	2.51	384546.0	5465396.15	239
2015-09-29	14.2	14.2	13.95	13.96	-0.27	-1.9	218546.0	3080554.85	251
2015-09-21	14.35	14.4	14.1	14.23	-0.03	-0.21	398897.0	5691774.75	368
2015-09-20	14.4	14.7	14.2	14.26	-0.26	-1.79	607416.0	8752664.5	477
2015-09-17	14.95	15.0	14.5	14.52	-0.35	-2.35	408482.0	6032315.85	398
2015-09-16	14.7	15.25	14.65	14.87	0.3	2.06	1848824.0	27680108.7	1028
2015-09-15	14.65	14.8	14.35	14.57	-0.16	-1.09	796901.0	11586790.3	587
2015-09-14	15.25	15.25	14.7	14.73	-0.44	-2.9	535358.0	8020346.8	421
2015-09-13	15.4	15.45	15.15	15.17	-0.14	-0.91	640926.0	9812399.2	399
2015-09-10	15.1	15.3	15.1	15.31	-0.01	-0.07	763770.0	11656186.25	412
2015-09-09	15.4	15.45	15.25	15.32	0.14	0.92	825332.0	12641801.25	555
2015-09-08	15.25	15.3	14.95	15.18	0.07	0.46	1266473.0	19227708.5	726
2015-09-07	14.5	15.45	14.5	15.11	0.77	5.37	2770134.0	41644920.5	1427
2015-09-06	13.95	14.4	13.9	14.34	0.29	2.06	831187.0	11799768.35	466
2015-09-03	14.25	14.25	13.9	14.05	0.0	0.0	670344.0	9427419.4	399
2015-09-02	13.95	14.1	13.8	14.05	-0.17	-1.2	573895.0	8003232.6	408
2015-09-01	14.55	14.65	14.2	14.22	-0.24	-1.66	558555.0	8030537.45	411
2015-08-31	14.35	14.5	14.1	14.46	-0.06	-0.41	687034.0	9889947.1	448
2015-08-30	14.85	15.1	14.5	14.52	0.14	0.97	948025.0	14089971.35	561
2015-08-27	14.65	14.8	14.35	14.38	0.34	2.42	913790.0	13329343.6	587
2015-08-26	14.35	14.8	13.95	14.04	-0.6	-4.1	1449347.0	20846232.45	1040
2015-08-25	13.9	14.7	13.45	14.64	1.25	9.34	1345683.0	18863675.75	903
2015-08-24	14.35	14.65	13.05	13.39	-0.92	-6.43	950393.0	13066745.65	935
2015-08-23	14.7	15.15	14.25	14.31	-1.42	-9.03	847655.0	12509406.65	774
2015-08-20	15.1	15.85	14.5	15.73	0.58	3.83	1218398.0	18695618.05	901
2015-08-19	16.25	16.75	15.1	15.15	-1.27	-7.73	703909.0	11298641.15	579
2015-08-18	17.75	17.8	16.0	16.42	-1.3	-7.34	793138.0	13177733.8	803
2015-08-17	17.9	18.2	17.65	17.72	-0.29	-1.61	481408.0	8598084.55	494
2015-08-16	18.8	18.95	17.9	18.01	-0.83	-4.41	629673.0	11517671.4	583
2015-08-13	18.85	19.0	18.7	18.84	0.15	0.8	308463.0	5820437.1	317
2015-08-12	18.55	18.85	18.35	18.69	-0.03	-0.16	386801.0	7181234.2	429
2015-08-11	18.95	19.0	18.65	18.72	-0.12	-0.64	647820.0	12223910.95	498
2015-08-10	18.85	18.95	18.8	18.84	0.09	0.48	468166.0	8850196.05	377
2015-08-09	18.25	18.8	18.2	18.75	0.05	0.27	462604.0	8604035.85	411
2015-08-06	19.1	19.25	18.4	18.7	-0.42	-2.2	472279.0	8934656.45	480
2015-08-05	19.1	19.3	19.0	19.12	0.12	0.63	450847.0	8649363.55	376
2015-08-04	19.3	19.3	18.85	19.0	-0.29	-1.5	502659.0	9591963.9	449
2015-08-03	18.7	19.6	18.7	19.29	0.5	2.66	486118.0	9291942.85	417
2015-08-02	20.3	20.3	18.7	18.79	-1.63	-7.98	662949.0	12760929.55	613
2015-07-30	20.45	20.7	20.4	20.42	-0.11	-0.54	378920.0	7764803.15	340
2015-07-29	20.7	20.75	20.45	20.53	-0.15	-0.73	734853.0	15130235.9	480
2015-07-28	20.4	21.0	20.15	20.68	0.35	1.72	593608.0	12223836.25	500
2015-07-27	20.85	20.9	20.3	20.33	-0.58	-2.77	397161.0	8141784.65	448
2015-07-26	21.35	21.35	20.85	20.91	-0.37	-1.74	457536.0	9627554.25	395
2015-07-23	21.0	21.5	20.85	21.28	0.51	2.46	678892.0	14421194.75	548
2015-07-22	20.7	21.0	20.7	20.77	0.2	0.97	490048.0	10198734.35	358
2015-07-15	20.55	20.7	20.45	20.57	0.09	0.44	242186.0	4983204.0	254
2015-07-14	20.45	20.6	20.25	20.48	0.03	0.15	205497.0	4200524.95	238
2015-07-13	20.45	20.85	20.3	20.45	0.18	0.89	438038.0	9005254.25	495
2015-07-12	20.4	20.55	20.25	20.27	0.04	0.2	352524.0	7175130.1	308
2015-07-09	20.1	20.4	20.1	20.23	0.05	0.25	280020.0	5675259.5	272
2015-07-08	20.1	20.3	20.1	20.18	0.15	0.75	191360.0	3855649.5	201
2015-07-07	20.1	20.45	20.0	20.03	-0.17	-0.84	323573.0	6531345.85	312
2015-07-06	19.75	20.4	19.7	20.2	0.2	1.0	328541.0	6587972.7	345
2015-07-05	20.0	20.25	19.9	20.0	-0.2	-0.99	325263.0	6528534.0	301
2015-07-02	20.25	20.55	20.15	20.2	-0.18	-0.88	279344.0	5667881.35	294
2015-07-01	20.15	20.85	19.9	20.38	0.18	0.89	714612.0	14570785.7	571
2015-06-30	19.6	20.3	19.55	20.2	0.02	0.1	633626.0	12628348.6	546
2015-06-29	20.55	20.55	19.7	20.18	-0.59	-2.84	447394.0	8946057.7	497
2015-06-28	21.15	21.15	20.45	20.77	-0.29	-1.38	336568.0	6998121.5	424
2015-06-25	21.0	21.3	20.9	21.06	0.0	0.0	329395.0	6942946.9	346
2015-06-24	21.0	21.05	20.75	21.06	0.11	0.53	276349.0	5778076.65	254
2015-06-23	21.15	21.2	20.75	20.95	-0.06	-0.29	242467.0	5089038.9	293
2015-06-22	20.9	21.15	20.85	21.01	0.07	0.33	354479.0	7426150.4	377
2015-06-21	21.35	21.35	20.75	20.94	-0.4	-1.87	473494.0	9973851.55	469
2015-06-18	21.8	21.8	21.15	21.34	-0.49	-2.24	598437.0	12864749.65	450
2015-06-17	22.25	22.25	21.65	21.83	-0.34	-1.53	843188.0	18416812.2	684
2015-06-16	22.05	22.4	21.9	22.17	0.15	0.68	1260833.0	28011405.7	738
2015-06-15	21.9	22.1	21.65	22.02	0.3	1.38	713583.0	15587363.25	573
2015-06-14	21.95	22.1	21.65	21.72	-0.2	-0.91	579390.0	12620268.55	540
2015-06-11	22.35	22.55	21.9	21.92	-0.48	-2.14	896284.0	19796410.35	638
2015-06-10	22.05	22.55	21.75	22.4	0.6	2.75	1182439.0	26197252.3	893
2015-06-09	22.35	22.55	21.35	21.8	-0.66	-2.94	1167084.0	25493965.7	1124
2015-06-08	22.55	22.95	22.35	22.46	-0.24	-1.06	686608.0	15556805.15	606
2015-06-07	22.95	23.0	22.55	22.7	-0.38	-1.65	860349.0	19582756.5	717
2015-06-04	23.6	23.6	23.0	23.08	-0.42	-1.79	1032557.0	24098375.05	834
2015-06-03	23.55	23.85	23.3	23.5	0.12	0.51	2581121.0	60842777.65	1460
2015-06-02	23.1	23.6	22.85	23.38	0.51	2.23	1798085.0	41572653.5	1022
2015-06-01	22.7	23.0	22.65	22.87	0.08	0.35	659071.0	15046031.1	597
2015-05-31	22.95	23.25	22.65	22.79	-0.17	-0.74	941157.0	21635894.45	757
2015-05-28	22.65	23.4	22.55	22.96	0.27	1.19	1868098.0	42856281.75	1427
2015-05-27	23.25	23.25	22.55	22.69	-0.56	-2.41	1102116.0	25271467.15	976
2015-05-26	23.15	23.55	23.15	23.25	-0.04	-0.17	1215507.0	28354939.05	900
2015-05-25	23.55	23.55	23.15	23.29	-0.2	-0.85	1189256.0	27752921.55	1035
2015-05-24	23.7	24.3	23.4	23.49	-0.31	-1.3	3271002.0	77766693.15	2138
2015-05-21	23.4	23.9	23.3	23.8	0.24	1.02	2481695.0	58504746.1	1701
2015-05-20	23.4	23.75	22.95	23.56	0.24	1.03	3218722.0	75317841.5	2115
2015-05-19	22.25	23.6	22.2	23.32	0.89	3.97	3506891.0	79958493.55	2189
2015-05-18	21.75	22.55	21.5	22.43	0.91	4.23	4295146.0	95398622.8	2364
2015-05-17	21.3	21.6	21.2	21.52	0.36	1.7	2713780.0	58171362.05	1188
2015-05-14	21.3	21.6	21.0	21.16	0.01	0.05	2021918.0	42991818.7	1345
2015-05-13	21.2	21.35	20.9	21.15	0.06	0.28	1517220.0	32097398.8	1018
2015-05-12	20.4	21.3	20.3	21.09	0.61	2.98	2260926.0	47434180.85	1522
2015-05-11	21.05	21.3	20.15	20.48	-0.62	-2.94	2619670.0	54676965.7	1570
2015-05-10	21.05	21.35	21.05	21.1	-2.3	-9.83	5148036.0	108628189.55	2359
2015-05-07	24.1	24.15	23.1	23.4	-0.57	-2.38	696260.0	16406315.1	869
2015-05-06	23.45	24.6	23.3	23.97	0.72	3.1	1708131.0	41061732.7	1719
2015-05-05	23.9	23.9	23.1	23.25	-0.58	-2.43	678517.0	15983475.8	808
2015-05-04	24.45	24.9	23.6	23.83	-0.38	-1.57	1364129.0	33092976.1	1612
2015-05-03	26.6	27.9	24.15	24.21	-2.6	-9.7	3149402.0	79543596.2	3077
2015-04-30	24.6	26.9	24.6	26.81	2.28	9.29	2550542.0	65890833.8	2118
2015-04-29	25.7	25.7	24.4	24.53	-0.72	-2.85	1403975.0	34975087.1	1445
2015-04-28	22.7	25.4	22.5	25.25	2.16	9.35	2387814.0	57567092.3	2008
2015-04-27	21.35	23.25	21.3	23.09	1.88	8.86	2581340.0	58196995.15	1946
2015-04-26	21.0	21.45	21.0	21.21	0.3	1.43	902091.0	19116205.0	572
2015-04-23	21.0	21.15	20.85	20.91	-0.07	-0.33	440426.0	9237376.45	383
2015-04-22	21.0	21.35	20.9	20.98	0.13	0.62	558148.0	11751510.75	413
2015-04-21	20.85	21.05	20.85	20.85	-0.03	-0.14	265880.0	5565091.2	263
2015-04-20	21.0	21.05	20.75	20.88	-0.13	-0.62	269734.0	5640151.35	246
2015-04-19	21.15	21.3	20.9	21.01	0.18	0.86	482315.0	10152741.7	441
2015-04-16	21.3	21.3	20.75	20.83	-0.24	-1.14	437729.0	9190065.25	373
2015-04-15	21.15	21.35	21.0	21.07	0.0	0.0	555523.0	11725637.25	549
2015-04-14	20.85	21.75	20.7	21.07	0.19	0.91	2002129.0	42298528.75	1616
2015-04-13	20.7	21.2	20.55	20.88	0.35	1.7	1158259.0	24236399.7	1053
2015-04-12	21.35	21.6	20.45	20.53	-0.72	-3.39	1029737.0	21524341.6	1053
2015-04-09	21.35	21.65	21.0	21.25	-0.03	-0.14	800173.0	17074497.8	860
2015-04-08	22.65	22.65	21.15	21.28	0.45	2.16	1303192.0	28450995.65	1460
2015-04-07	21.2	21.5	20.55	20.83	-0.39	-1.84	922710.0	19266066.2	844
2015-04-06	20.9	22.05	20.7	21.22	0.48	2.31	1023914.0	21873367.3	1153
2015-04-05	21.5	21.5	19.85	20.74	-0.53	-2.49	609301.0	12702200.3	801
2015-04-02	23.7	24.15	20.7	21.27	-0.92	-4.15	2731587.0	61704030.0	2706
2015-04-01	20.7	22.2	20.7	22.19	2.01	9.96	214086.0	4688117.35	197
2015-03-31	20.3	20.6	20.0	20.18	-0.29	-1.42	536455.0	10878641.6	599
2015-03-30	20.45	21.15	20.4	20.47	0.11	0.54	464240.0	9611823.8	593
2015-03-29	19.85	20.85	19.75	20.36	0.83	4.25	360464.0	7330314.4	398
2015-03-26	19.0	20.0	18.7	19.53	-0.67	-3.32	379770.0	7316803.6	516
2015-03-25	22.2	22.25	19.9	20.2	-1.93	-8.72	236827.0	5026757.45	294
2015-03-24	22.2	22.4	22.05	22.13	-0.19	-0.85	251320.0	5573955.1	265
2015-03-23	22.35	22.65	22.25	22.32	0.03	0.13	228771.0	5137533.4	289
2015-03-22	22.1	22.95	21.9	22.29	0.1	0.45	464867.0	10414757.45	501
2015-03-19	22.35	22.5	21.9	22.19	0.21	0.96	281678.0	6259335.85	342
2015-03-18	22.7	22.95	21.35	21.98	-1.01	-4.39	319757.0	7093403.1	385
2015-03-17	23.3	23.45	22.8	22.99	-0.41	-1.75	303704.0	7012780.1	355
2015-03-16	23.55	23.7	23.0	23.4	-0.22	-0.93	245333.0	5765459.35	354
2015-03-15	23.4	23.85	23.15	23.62	0.03	0.13	261187.0	6132268.65	345
2015-03-12	24.25	24.25	23.55	23.59	-0.46	-1.91	374413.0	8919800.15	414
2015-03-11	22.85	24.55	22.85	24.05	1.0	4.34	1125315.0	26878349.3	1316
2015-03-10	23.4	23.6	22.85	23.05	-0.65	-2.74	433456.0	10043545.7	512
2015-03-09	23.9	24.0	23.7	23.7	-0.28	-1.17	334070.0	7936146.2	354
2015-03-08	24.25	24.4	23.7	23.98	-0.05	-0.21	443922.0	10667227.05	486
2015-03-05	24.0	24.3	23.7	24.03	-0.18	-0.74	630511.0	15125900.5	703
2015-03-04	25.2	25.2	24.1	24.21	-1.01	-4.0	832289.0	20438319.1	1024
2015-03-03	26.5	27.3	25.0	25.22	-0.68	-2.63	1341146.0	35037163.15	1729
2015-03-02	26.3	26.5	25.7	25.9	-0.61	-2.3	905620.0	23527285.3	1241
2015-03-01	25.4	26.8	25.2	26.51	2.13	8.74	1967720.0	51478783.1	2067
2015-02-26	24.25	24.6	24.0	24.38	0.0	0.0	444287.0	10847474.1	471
2015-02-25	24.75	25.2	24.25	24.38	-0.18	-0.73	787738.0	19467248.9	891
2015-02-24	24.15	24.75	23.9	24.56	0.47	1.95	377793.0	9189825.45	429
2015-02-23	24.15	24.7	23.75	24.09	-0.21	-0.86	625578.0	15159459.1	692
2015-02-22	24.45	24.6	24.1	24.3	1.39	6.07	759893.0	18480569.05	835
2015-02-19	23.1	23.25	22.7	22.91	-0.2	-0.87	334382.0	7667270.35	379
2015-02-18	23.4	23.4	22.7	23.11	-0.14	-0.6	226140.0	5195352.95	349
2015-02-17	23.7	23.85	22.85	23.25	-0.34	-1.44	388802.0	9126142.35	443
2015-02-16	23.4	23.85	23.3	23.59	0.25	1.07	441943.0	10413813.1	501
2015-02-15	23.7	23.7	23.25	23.34	-0.03	-0.13	478043.0	11175917.5	457
2015-02-12	23.3	23.55	23.25	23.37	0.0	0.0	163912.0	3832097.95	193
2015-02-11	23.4	23.7	23.0	23.37	-0.01	-0.04	222357.0	5198112.5	266
2015-02-10	23.3	23.7	23.15	23.38	-0.38	-1.6	346043.0	8130910.1	292
2015-02-09	24.0	24.0	23.7	23.76	-0.21	-0.88	232783.0	5554517.6	234
2015-02-08	24.4	24.4	23.9	23.97	0.15	0.63	328625.0	7887154.1	332
2015-02-05	23.6	24.1	23.55	23.82	0.09	0.38	578053.0	13754101.35	529
2015-02-04	23.55	24.3	23.15	23.73	0.47	2.02	1558189.0	37099648.4	1197
2015-02-03	23.85	24.1	22.95	23.26	-0.36	-1.52	640107.0	15078926.4	579
2015-02-02	22.95	24.1	22.85	23.62	0.74	3.23	1070684.0	25223877.05	978
2015-02-01	23.4	23.45	22.85	22.88	0.37	1.64	568609.0	13097629.45	538
2015-01-29	22.35	22.55	22.05	22.51	0.23	1.03	1304881.0	29219051.65	847
2015-01-28	22.35	22.65	22.1	22.28	-0.07	-0.31	664751.0	14862595.2	674
2015-01-27	21.8	22.65	21.8	22.35	0.46	2.1	679757.0	15067847.7	650
2015-01-26	21.9	22.25	21.8	21.89	0.09	0.41	589938.0	12894312.2	579
2015-01-22	21.45	22.1	21.45	21.8	0.43	2.01	689277.0	15018193.25	611
2015-01-21	21.6	21.8	21.35	21.37	-0.23	-1.06	363698.0	7867485.05	418
2015-01-20	22.05	22.5	21.45	21.6	0.66	3.15	837857.0	18272737.9	908
2015-01-19	21.0	21.5	20.7	20.94	-0.07	-0.33	446850.0	9434728.85	495
2015-01-18	20.15	21.5	20.15	21.01	0.32	1.55	611157.0	12886327.9	613
2015-01-15	21.3	21.3	20.6	20.69	-0.37	-1.76	446097.0	9345958.5	484
2015-01-14	21.75	21.75	20.7	21.06	-0.24	-1.13	644436.0	13679923.7	755
2015-01-13	20.85	22.05	20.85	21.3	1.13	5.6	1462460.0	31242355.05	1393
2015-01-12	20.6	20.7	20.0	20.17	0.0	0.0	691232.0	14075479.75	691
2015-01-11	19.3	20.7	19.3	20.17	1.0	5.22	748247.0	15144474.9	836
2015-01-08	19.55	19.85	19.1	19.17	0.18	0.95	679341.0	13242801.75	764
2015-01-07	18.2	19.55	17.9	18.99	1.01	5.62	997462.0	18744475.05	1119
2015-01-06	17.2	18.95	16.9	17.98	-0.3	-1.64	1521945.0	27458392.75	1487
2015-01-05	18.7	19.15	18.2	18.28	-0.94	-4.89	459391.0	8563344.05	700
2015-01-04	19.3	19.7	18.85	19.22	-0.22	-1.13	579550.0	11201201.35	752
2015-01-01	19.55	20.15	18.55	19.44	0.13	0.67	875716.0	17104454.35	888
2014-12-31	20.7	20.7	18.2	19.31	-0.75	-3.74	545952.0	10557629.25	699
2014-12-30	21.2	21.3	19.9	20.06	-1.83	-8.36	741536.0	15413982.95	770
2014-12-29	22.35	22.65	21.5	21.89	-0.45	-2.01	764416.0	16985574.95	853
2014-12-28	21.05	22.85	21.05	22.34	1.57	7.56	1195394.0	26484907.35	1160
2014-12-25	21.8	22.5	20.4	20.77	-0.74	-3.44	1216579.0	26346486.95	1341
2014-12-24	21.65	22.35	21.3	21.51	0.2	0.94	888341.0	19458294.35	889
2014-12-23	20.4	21.75	20.15	21.31	0.92	4.51	941228.0	19783253.3	1006
2014-12-22	19.6	21.05	19.4	20.39	0.98	5.05	680481.0	13916881.85	781
2014-12-21	21.05	21.05	18.95	19.41	-0.45	-2.27	749850.0	15028377.55	855
2014-12-18	19.45	20.3	19.0	19.86	1.31	7.06	590145.0	11688110.3	756
2014-12-17	18.95	19.4	17.2	18.55	0.15	0.82	737072.0	13355724.2	1060
2014-12-16	19.85	20.45	18.4	18.4	-1.99	-9.76	700537.0	13457256.4	1139
2014-12-15	22.85	23.7	20.15	20.39	-1.99	-8.89	1127077.0	25284979.0	1705
2014-12-14	20.25	23.4	20.25	22.38	1.11	5.22	1156718.0	26136377.3	1351
2014-12-11	21.3	21.75	20.3	21.27	-1.22	-5.42	411734.0	8762827.85	624
2014-12-10	23.7	23.7	22.05	22.49	-0.73	-3.14	263829.0	6014642.75	396
2014-12-09	23.7	23.7	22.55	23.22	-0.54	-2.27	236486.0	5449110.7	389
2014-12-08	25.1	25.3	23.7	23.76	-1.1	-4.42	331986.0	8199035.75	520
2014-12-07	24.85	25.6	24.75	24.86	-0.24	-0.96	323072.0	8104801.4	509
2014-12-04	25.6	25.7	24.6	25.1	-0.17	-0.67	536655.0	13499829.7	671
2014-12-03	25.9	26.6	24.85	25.27	-0.18	-0.71	1216636.0	31375265.25	1695
2014-12-02	23.7	25.4	23.45	25.45	2.3	9.94	757426.0	18808236.35	750
2014-12-01	22.55	23.6	22.55	23.15	0.66	2.93	326876.0	7603402.15	489
2014-11-30	22.5	23.6	22.35	22.49	-1.95	-7.98	217767.0	4988319.6	439
2014-11-27	24.85	25.3	24.15	24.44	-0.72	-2.86	361946.0	8971814.85	689
2014-11-26	26.3	26.3	24.6	25.16	-0.76	-2.93	445790.0	11332056.6	790
2014-11-25	26.0	27.1	25.4	25.92	-0.24	-0.92	798412.0	20992516.2	1067
2014-11-24	26.6	26.9	25.8	26.16	-0.41	-1.54	316344.0	8366917.7	487
2014-11-23	26.5	27.0	26.4	26.57	0.4	1.53	661698.0	17647200.35	715
2014-11-20	26.6	27.2	26.1	26.17	-0.28	-1.06	967149.0	25717365.35	1056
2014-11-19	27.2	27.2	26.2	26.45	-0.22	-0.82	461800.0	12241497.1	642
2014-11-18	26.2	27.1	26.1	26.67	0.69	2.66	336266.0	8955794.9	486
2014-11-17	26.9	27.2	25.6	25.98	-0.36	-1.37	592862.0	15629545.3	897
2014-11-16	27.0	28.4	26.1	26.34	-0.6	-2.23	879764.0	24043010.5	1087
2014-11-13	27.3	28.1	26.6	26.94	-0.38	-1.39	744254.0	20358608.55	1079
2014-11-12	27.0	28.8	26.6	27.32	0.51	1.9	962479.0	26787984.45	1322
2014-11-11	28.1	28.1	26.5	26.81	-1.45	-5.13	695830.0	18996012.7	817
2014-11-10	28.9	29.2	28.0	28.26	-0.46	-1.6	932061.0	26540477.6	1152
2014-11-09	26.9	29.0	26.7	28.72	2.05	7.69	1757858.0	49823584.5	1799
2014-11-06	26.3	27.2	25.6	26.67	0.48	1.83	1149950.0	30490324.05	1542
2014-11-05	26.4	26.9	25.5	26.19	-0.45	-1.69	914266.0	23928651.75	1362
2014-11-04	27.6	28.6	26.3	26.64	-1.12	-4.03	2614503.0	71381001.5	3166
2014-11-03	25.7	27.8	25.4	27.76	2.52	9.98	1410798.0	38435113.15	1654
2014-11-02	27.4	27.9	24.9	25.24	-1.9	-7.0	1218785.0	32444289.85	1495
2014-10-30	28.0	29.4	26.5	27.14	-1.55	-5.4	2566310.0	71553136.35	3409
2014-10-29	29.4	30.8	27.6	28.69	0.64	2.28	2731489.0	81349472.5	3408
2014-10-28	26.4	28.1	26.4	28.05	2.54	9.96	1200933.0	33147392.0	1125
2014-10-27	23.4	25.5	23.1	25.51	2.31	9.96	1798525.0	44065448.95	1466
2014-10-26	21.65	23.15	21.5	23.2	2.07	9.8	901669.0	20496699.45	646
2014-10-23	21.45	21.45	21.05	21.13	-0.38	-1.77	509517.0	10822621.7	653
2014-10-22	21.6	22.05	21.3	21.51	0.0	0.0	719588.0	15598079.25	787
2014-10-21	21.65	21.8	21.45	21.51	0.09	0.42	724317.0	15686212.8	764
2014-10-20	22.1	22.1	21.2	21.42	-0.65	-2.95	768464.0	16608016.65	901
2014-10-19	22.1	22.4	21.5	22.07	1.04	4.95	543203.0	11946533.8	774
2014-10-16	21.95	23.55	20.45	21.03	-1.61	-7.11	1259147.0	27773277.9	1659
2014-10-15	23.6	24.1	22.35	22.64	-0.79	-3.37	1122400.0	26117390.1	1509
2014-10-14	22.5	24.4	22.05	23.43	1.11	4.97	1698885.0	40067774.95	1927
2014-10-13	21.65	22.65	21.2	22.32	0.48	2.2	980212.0	21660887.75	1210
2014-10-12	23.4	23.4	21.8	21.84	-2.37	-9.79	938211.0	21106538.35	1140
2014-10-02	25.2	25.3	24.1	24.21	-1.0	-3.97	1218799.0	30149155.95	1611
2014-10-01	25.2	26.2	25.1	25.21	-0.03	-0.12	2005026.0	51315297.5	2149
2014-09-30	25.4	25.7	25.1	25.24	-0.04	-0.16	799531.0	20249026.4	1226
2014-09-29	26.0	26.0	25.1	25.28	-0.58	-2.24	1430866.0	36529370.0	1972
2014-09-28	27.3	27.3	25.7	25.86	-1.13	-4.19	1637842.0	43180216.2	2186
2014-09-25	28.4	28.7	26.7	26.99	-1.52	-5.33	2862938.0	79268787.45	3489
2014-09-24	31.7	31.7	27.9	28.51	-0.43	-1.49	8014529.0	238325623.4	7524
2014-09-22	28.9	28.9	28.9	28.94	2.63	10.0	486508.0	14077869.9	288
2014-09-21	26.5	26.8	26.1	26.31	-0.03	-0.11	473841.0	12519947.4	673
2014-09-18	25.6	27.6	25.2	26.34	0.91	3.58	1851367.0	49198454.75	1966
2014-09-17	25.4	25.6	25.2	25.43	0.12	0.47	332248.0	8451404.65	448
2014-09-16	25.9	26.0	25.1	25.31	-0.24	-0.94	512806.0	13144930.5	643
2014-09-15	26.0	26.4	25.2	25.55	-0.49	-1.88	1309893.0	33791603.35	1381
2014-09-14	27.1	28.0	25.8	26.04	-1.05	-3.88	1055292.0	28471908.0	1408
2014-09-11	28.4	28.7	26.4	27.09	-1.21	-4.28	2793258.0	77246429.75	3836
2014-09-10	27.7	29.6	27.0	28.3	0.83	3.02	3208439.0	91767780.45	3536
2014-09-09	26.3	27.9	25.4	27.47	1.73	6.72	2915670.0	77562160.15	3073
2014-09-08	23.15	25.7	23.0	25.74	2.33	9.95	1559983.0	38686599.6	1129
2014-09-07	22.2	23.7	21.2	23.41	-0.09	-0.38	2204902.0	48825317.75	2248
2014-09-04	26.6	26.6	23.15	23.5	-1.3	-5.24	2623520.0	64582031.15	2480
2014-09-03	22.5	24.85	22.35	24.8	2.23	9.88	1964036.0	46748535.05	1551
2014-09-02	22.8	23.0	22.35	22.57	0.05	0.22	1052154.0	23807340.4	967
2014-09-01	22.65	23.3	22.1	22.52	0.98	4.55	1957890.0	44613796.15	1648
2014-08-31	20.45	21.5	20.45	21.54	1.92	9.79	705148.0	15050782.3	277
2014-08-28	19.55	19.75	19.3	19.62	0.16	0.82	186755.0	3653095.3	271
2014-08-27	19.0	19.75	18.8	19.46	0.97	5.25	677111.0	13023958.1	580
2014-08-26	18.25	18.85	18.2	18.49	0.32	1.76	190832.0	3550360.9	271
2014-08-25	18.8	18.8	17.75	18.17	-0.62	-3.3	229649.0	4175335.1	285
2014-08-24	19.1	19.1	18.55	18.79	-0.2	-1.05	115311.0	2170894.0	150
2014-08-21	18.65	19.85	18.65	18.99	0.32	1.71	433486.0	8360186.9	498
2014-08-20	19.0	19.0	18.5	18.67	-0.42	-2.2	158488.0	2987795.4	183
2014-08-19	19.1	19.15	19.0	19.09	0.09	0.47	68645.0	1309657.3	135
2014-08-18	19.1	19.15	18.95	19.0	-0.11	-0.58	139745.0	2665534.25	203
2014-08-17	19.15	19.3	19.0	19.11	-0.04	-0.21	54805.0	1048693.15	105
2014-08-14	19.3	19.55	19.1	19.15	-0.17	-0.88	101191.0	1954571.85	146
2014-08-13	19.6	19.6	19.3	19.32	-0.18	-0.92	151166.0	2936946.65	178
2014-08-12	19.55	19.7	19.3	19.5	-0.18	-0.91	162316.0	3171879.2	179
2014-08-11	19.75	20.1	19.6	19.68	-0.08	-0.4	134592.0	2665248.45	189
2014-08-10	20.15	20.15	19.6	19.76	-0.1	-0.5	104603.0	2076784.4	154
2014-08-07	19.55	20.3	19.45	19.86	0.4	2.06	392823.0	7845120.65	488
2014-08-06	18.95	19.7	18.8	19.46	0.43	2.26	181202.0	3496348.15	235
2014-08-05	19.25	19.3	18.8	19.03	-0.28	-1.45	118897.0	2263942.1	177
2014-08-04	19.3	19.7	19.1	19.31	-0.21	-1.08	110574.0	2149876.05	181
2014-08-03	18.7	20.1	18.7	19.52	0.88	4.72	440433.0	8604135.7	473
2014-07-24	18.05	19.4	17.75	18.64	0.16	0.87	921121.0	17314710.65	951
2014-07-23	20.3	20.7	18.5	18.48	-2.02	-9.85	872979.0	16758704.25	934
2014-07-22	21.2	21.9	20.3	20.5	-0.57	-2.71	480246.0	10068952.65	522
2014-07-21	21.45	22.7	21.0	21.07	-1.07	-4.83	674226.0	14633357.65	696
2014-07-20	21.2	22.4	21.05	22.14	1.17	5.58	328409.0	7224041.85	527
2014-07-17	22.05	22.05	20.9	20.97	-1.13	-5.11	192704.0	4109326.9	294
2014-07-16	22.2	22.35	22.05	22.1	-0.1	-0.45	161019.0	3569762.1	197
2014-07-15	22.5	22.5	22.1	22.2	-0.31	-1.38	108830.0	2434872.85	124
2014-07-14	22.65	22.7	22.4	22.51	-0.03	-0.13	83900.0	1889506.35	143
2014-07-13	22.55	22.95	22.1	22.54	0.09	0.4	237647.0	5366844.3	401
2014-07-10	23.7	24.4	22.1	22.45	-1.47	-6.15	927170.0	21811084.1	998
2014-07-09	23.75	24.85	23.1	23.92	0.72	3.1	2436041.0	58298603.0	2632
2014-07-08	21.15	23.15	20.85	23.2	2.07	9.8	809117.0	18216684.5	877
2014-07-07	21.05	21.5	21.0	21.13	0.1	0.48	116303.0	2480342.15	186
2014-07-06	21.0	21.15	20.75	21.03	0.29	1.4	107664.0	2250613.35	187
2014-07-03	20.9	21.15	20.7	20.74	-0.06	-0.29	117500.0	2454752.8	230
2014-07-02	20.4	21.2	20.4	20.8	0.54	2.67	257707.0	5355275.75	328
2014-07-01	20.7	20.7	20.1	20.26	-0.49	-2.36	228361.0	4648295.7	309
2014-06-30	21.15	21.2	20.7	20.75	-0.49	-2.31	92195.0	1933619.35	182
2014-06-29	21.3	21.65	21.15	21.24	-0.34	-1.58	71011.0	1511122.05	166
2014-06-26	21.35	22.65	21.35	21.58	0.27	1.27	527329.0	11622025.0	669
2014-06-25	21.3	21.75	21.0	21.31	0.18	0.85	243836.0	5212568.55	300
2014-06-24	21.05	21.45	21.0	21.13	0.01	0.05	202129.0	4286803.15	307
2014-06-23	21.6	21.6	21.0	21.12	-0.74	-3.39	152454.0	3242986.95	275
2014-06-22	22.55	22.55	21.65	21.86	-0.59	-2.63	121414.0	2693181.7	245
2014-06-19	22.85	22.85	22.1	22.45	-0.49	-2.14	196721.0	4435290.95	328
2014-06-18	23.3	23.3	22.85	22.94	-0.23	-0.99	167066.0	3844950.05	231
2014-06-17	23.25	23.7	22.95	23.17	-0.27	-1.15	258383.0	6046147.35	316
2014-06-16	23.45	23.9	23.25	23.44	-0.21	-0.89	328921.0	7758587.75	460
2014-06-15	23.1	24.25	22.85	23.65	0.5	2.16	776339.0	18538809.7	920
2014-06-12	23.3	23.6	22.65	23.15	-0.38	-1.61	269229.0	6206908.1	489
2014-06-11	23.85	24.25	23.4	23.53	-0.3	-1.26	539230.0	12882570.1	778
2014-06-10	23.0	24.55	22.35	23.83	1.22	5.4	1765696.0	41298123.4	1894
2014-06-09	21.3	22.65	21.0	22.61	2.05	9.97	1556474.0	34639419.8	1245
2014-06-08	22.1	22.1	20.15	20.56	-1.78	-7.97	1360641.0	27677467.5	968
2014-06-05	23.85	23.85	22.25	22.34	-1.49	-6.25	564707.0	12959977.85	646
2014-06-04	24.4	24.55	23.7	23.83	-0.92	-3.72	404118.0	9680725.9	608
2014-06-03	24.9	25.1	24.7	24.75	-0.11	-0.44	349519.0	8709903.45	430
2014-06-02	25.7	25.7	24.85	24.86	-0.54	-2.13	420931.0	10551348.7	531
2014-06-01	26.4	26.4	25.4	25.4	-1.17	-4.4	707804.0	18148575.35	728
2014-05-29	27.3	27.3	26.4	26.57	-0.57	-2.1	467224.0	12563141.8	464
2014-05-28	27.1	27.5	27.0	27.14	0.02	0.07	355931.0	9665395.75	370
2014-05-27	27.5	27.6	26.9	27.12	-0.28	-1.02	436040.0	11888504.4	475
2014-05-26	27.3	27.6	27.3	27.4	0.08	0.29	237645.0	6515626.3	243
2014-05-25	27.3	27.7	27.1	27.32	-0.5	-1.8	312564.0	8569606.0	383
2014-05-22	28.2	28.4	27.6	27.82	-0.24	-0.86	424983.0	11905582.15	496
2014-05-21	27.9	28.5	27.3	28.06	0.26	0.94	677394.0	18940154.1	707
2014-05-20	28.0	28.2	27.5	27.8	-0.2	-0.71	432887.0	12017275.25	424
2014-05-19	28.5	28.5	27.9	28.0	-0.54	-1.89	550114.0	15480848.6	512
2014-05-18	28.5	29.1	28.4	28.54	0.04	0.14	728504.0	20890450.15	668
2014-05-15	28.8	28.9	28.5	28.5	-0.15	-0.52	407069.0	11628110.6	477
2014-05-14	28.6	28.9	27.9	28.65	0.14	0.49	1172587.0	33417004.05	983
2014-05-13	28.5	29.1	28.2	28.51	0.13	0.46	1139999.0	32674853.0	1024
2014-05-12	28.4	29.1	28.1	28.38	0.18	0.64	1404122.0	40004514.45	1401
2014-05-11	27.3	29.1	27.2	28.2	1.02	3.75	2866106.0	81229738.7	2637
2014-05-08	26.7	27.6	26.6	27.18	0.55	2.07	523244.0	14071601.8	595
2014-05-07	26.9	26.9	26.5	26.63	-0.25	-0.93	369018.0	9828651.8	431
2014-05-06	27.1	27.1	26.9	26.88	-0.14	-0.52	443165.0	11948112.1	362
2014-05-05	27.0	27.3	26.8	27.02	0.02	0.07	594166.0	16040281.65	586
2014-05-04	28.5	28.5	26.9	27.0	-1.15	-4.09	1196500.0	33059103.15	1311
2014-05-01	27.6	29.2	27.3	28.15	0.72	2.62	1521366.0	43219470.8	1377
2014-04-30	28.2	28.2	27.1	27.43	-0.98	-3.45	904603.0	24923468.75	765
2014-04-29	29.4	29.8	28.2	28.41	-0.8	-2.74	2394115.0	69905693.05	1658
2014-04-28	26.7	29.4	26.3	29.21	2.42	9.03	3786154.0	105740723.0	2621
2014-04-27	27.5	27.5	26.6	26.79	0.21	0.79	1395359.0	37617015.2	1121
2014-04-24	26.8	26.9	26.4	26.58	-0.06	-0.23	506763.0	13485363.35	513
2014-04-23	26.2	27.3	26.2	26.64	0.66	2.54	1797474.0	48059330.15	1298
2014-04-22	25.9	26.3	25.7	25.98	0.3	1.17	1124333.0	29250317.65	792
2014-04-21	24.85	26.3	24.85	25.68	1.18	4.82	1953301.0	50244155.8	1691
2014-04-20	24.55	24.75	24.25	24.5	-0.07	-0.28	256481.0	6296428.6	297
2014-04-17	24.6	24.6	24.45	24.57	0.01	0.04	232265.0	5698891.2	253
2014-04-16	24.45	24.55	24.4	24.56	-0.01	-0.04	335305.0	8211485.65	261
2014-04-15	24.3	24.6	24.25	24.57	0.3	1.24	313924.0	7686684.3	318
2014-04-14	24.15	24.55	24.1	24.27	0.13	0.54	485026.0	11768854.75	414
2014-04-13	23.85	24.25	23.75	24.14	0.23	0.96	407650.0	9807486.3	385
2014-04-10	24.0	24.0	23.7	23.91	0.0	0.0	442188.0	10536776.55	382
2014-04-09	23.9	24.55	23.75	23.91	0.12	0.5	605785.0	14637786.2	510
2014-04-08	23.9	23.9	23.7	23.79	0.0	0.0	159155.0	3779678.3	206
2014-04-07	23.9	24.0	23.75	23.79	-0.12	-0.5	196557.0	4687698.5	207
2014-04-06	23.85	24.15	23.7	23.91	-0.23	-0.95	309215.0	7384687.4	346
2014-04-03	24.3	24.45	24.0	24.14	-0.36	-1.47	223669.0	5415509.9	302
2014-04-02	24.85	24.9	24.3	24.5	-0.41	-1.65	360907.0	8909325.45	391
2014-04-01	24.85	25.1	24.7	24.91	0.05	0.2	216823.0	5381233.4	226
2014-03-31	25.0	25.1	24.85	24.86	-0.17	-0.68	94626.0	2361409.0	174
2014-03-30	24.85	25.2	24.7	25.03	0.41	1.67	259754.0	6495957.3	334
2014-03-27	24.85	24.85	24.55	24.62	-0.29	-1.16	132987.0	3292800.95	224
2014-03-26	24.9	25.0	24.85	24.91	-0.06	-0.24	123735.0	3081896.15	184
2014-03-25	25.0	25.1	24.85	24.97	0.0	0.0	145614.0	3632266.75	238
2014-03-24	25.1	25.2	24.85	24.97	0.0	0.0	166850.0	4173481.45	209
2014-03-23	25.1	25.1	24.85	24.97	-0.12	-0.48	176980.0	4416752.45	265
2014-03-20	25.4	25.4	25.1	25.09	-0.18	-0.71	331905.0	8351564.45	333
2014-03-19	25.7	25.7	25.2	25.27	-0.41	-1.6	487171.0	12373739.75	457
2014-03-18	25.4	25.7	25.4	25.68	0.35	1.38	688040.0	17629787.85	682
2014-03-17	25.1	25.7	25.1	25.33	0.18	0.72	377849.0	9596506.8	374
2014-03-16	25.1	25.6	25.0	25.15	0.0	0.0	388911.0	9865058.3	383
2014-03-13	25.4	25.4	25.1	25.15	-0.12	-0.47	111604.0	2817392.85	166
2014-03-12	25.4	25.4	25.1	25.27	0.0	0.0	159892.0	4033762.2	182
2014-03-11	25.3	25.5	25.2	25.27	0.06	0.24	160934.0	4078979.1	222
2014-03-10	25.4	25.7	25.1	25.21	-0.12	-0.47	315484.0	8003889.55	392
2014-03-09	25.1	25.7	24.9	25.33	0.36	1.44	395542.0	10044075.3	483
2014-03-06	25.1	25.3	24.85	24.97	0.06	0.24	286392.0	7168599.95	287
2014-03-05	24.75	25.7	24.0	24.91	0.29	1.18	1049368.0	26272380.85	940
2014-03-04	24.4	24.75	24.4	24.62	0.24	0.98	228089.0	5616189.35	301
2014-03-03	24.85	24.85	24.15	24.38	-0.53	-2.13	477199.0	11649708.35	555
2014-03-02	25.2	25.4	24.6	24.91	-0.36	-1.42	354720.0	8858033.85	352
2014-02-27	25.4	25.5	25.1	25.27	-0.12	-0.47	184300.0	4673800.9	273
2014-02-26	25.7	25.7	25.4	25.39	-0.53	-2.04	204464.0	5233365.15	290
2014-02-25	26.2	26.2	25.7	25.92	-0.12	-0.46	227468.0	5884680.95	300
2014-02-24	25.9	26.3	25.9	26.04	0.06	0.23	338996.0	8846170.45	445
2014-02-23	26.2	26.2	25.9	25.98	0.06	0.23	259917.0	6776515.9	332
2014-02-20	25.7	26.3	25.5	25.92	0.29	1.13	329728.0	8515343.25	388
2014-02-19	25.9	26.2	25.7	25.63	-0.29	-1.12	261173.0	6760303.95	365
2014-02-18	25.2	26.4	25.1	25.92	0.83	3.31	1128691.0	29110005.6	1246
2014-02-17	25.1	25.4	24.9	25.09	-0.06	-0.24	616146.0	15499215.7	626
2014-02-16	24.25	25.6	24.25	25.15	0.95	3.93	670494.0	16683871.25	662
2014-02-13	24.4	24.6	24.15	24.2	-0.24	-0.98	249647.0	6066308.85	296
2014-02-12	24.25	24.7	24.25	24.44	0.0	0.0	424580.0	10390722.35	489
2014-02-11	25.1	25.1	24.3	24.44	-0.77	-3.05	451442.0	11128351.85	583
2014-02-10	25.1	25.7	24.85	25.21	0.3	1.2	851349.0	21514431.75	960
2014-02-09	24.25	25.4	24.25	24.91	0.82	3.4	1372530.0	33982573.0	1529
2014-02-06	23.75	24.45	23.7	24.09	0.71	3.04	1015487.0	24294981.5	896
2014-02-05	23.4	23.4	23.25	23.38	0.0	0.0	268535.0	6266381.0	293
2014-02-04	23.4	23.6	23.1	23.38	-0.23	-0.97	293996.0	6861259.15	374
2014-02-03	23.6	23.75	23.55	23.61	0.0	0.0	204109.0	4829859.85	268
2014-02-02	23.85	24.0	23.6	23.61	-0.42	-1.75	206905.0	4933600.45	280
2014-01-30	24.25	24.3	24.0	24.03	-0.41	-1.68	166625.0	4023010.55	285
2014-01-29	24.7	24.85	24.4	24.44	-0.06	-0.24	300763.0	7407479.85	405
2014-01-28	24.15	25.1	24.0	24.5	0.47	1.96	569908.0	14004184.2	727
2014-01-27	24.25	24.4	24.0	24.03	0.0	0.0	263044.0	6355043.4	364
2014-01-26	24.15	24.55	23.15	24.03	-0.23	-0.95	317657.0	7612819.9	433
2014-01-23	24.45	24.55	24.0	24.26	-0.42	-1.7	582416.0	14163330.3	626
2014-01-22	26.4	26.4	24.0	24.68	-2.01	-7.53	771830.0	19406990.15	933
2014-01-21	26.9	27.3	26.6	26.69	-0.42	-1.55	366889.0	9883799.8	517
2014-01-20	25.7	27.9	25.7	27.11	1.31	5.08	1193223.0	32305656.8	1346
2014-01-19	26.4	26.4	25.7	25.8	-0.77	-2.9	427174.0	11151045.5	524
2014-01-16	26.7	26.9	26.4	26.57	-0.24	-0.9	352359.0	9351869.2	549
2014-01-15	27.4	27.4	26.8	26.81	-0.71	-2.58	417410.0	11295775.85	647
2014-01-14	27.8	27.9	27.5	27.52	-0.24	-0.86	301911.0	8359545.0	442
2014-01-13	28.1	28.3	27.7	27.76	0.0	0.0	678391.0	18971707.9	731
2014-01-12	27.6	28.2	27.6	27.76	0.18	0.65	450870.0	12551771.3	608
2014-01-09	28.1	28.1	27.5	27.58	-0.47	-1.68	578378.0	15988566.55	769
2014-01-08	28.4	28.4	27.9	28.05	-0.36	-1.27	601610.0	16908190.4	714
2014-01-07	28.5	28.7	28.4	28.41	-0.06	-0.21	449427.0	12807495.25	589
2014-01-06	28.2	29.1	27.9	28.47	0.18	0.64	937134.0	26838024.6	1241
2014-01-05	28.6	29.1	28.3	28.29	-0.3	-1.05	578969.0	16533993.75	844
2014-01-02	29.7	29.8	28.4	28.59	-0.99	-3.35	1430452.0	41319627.75	1535
2014-01-01	30.8	30.8	29.6	29.58	-1.2	-3.9	1342503.0	40438458.7	1692
2013-12-31	28.9	31.4	28.8	30.78	1.96	6.8	2130611.0	64773254.25	2135
2013-12-30	28.4	29.4	28.2	28.82	0.35	1.23	698634.0	20119512.25	831
2013-12-29	28.4	28.6	28.2	28.47	0.24	0.85	244348.0	6933914.45	311
2013-12-26	28.5	28.6	28.2	28.23	-0.24	-0.84	168618.0	4796485.05	284
2013-12-25	28.5	28.8	28.5	28.47	-0.06	-0.21	275401.0	7869042.5	375
2013-12-24	28.7	28.8	28.2	28.53	-0.06	-0.21	261411.0	7456780.1	420
2013-12-23	28.6	29.6	28.5	28.59	0.0	0.0	734022.0	21313517.15	965
2013-12-22	28.3	28.9	28.3	28.59	0.12	0.42	493978.0	14122833.45	667
2013-12-19	28.8	29.0	28.2	28.47	-0.16	-0.56	377093.0	10781156.7	558
2013-12-18	28.5	29.1	28.2	28.63	-0.12	-0.42	633499.0	18182612.65	820
2013-12-17	29.8	30.0	28.5	28.75	-1.08	-3.62	1177531.0	34234237.0	1357
2013-12-16	27.6	30.0	27.5	29.83	2.31	8.39	1854872.0	53325661.35	1811
2013-12-15	27.3	27.7	27.1	27.52	0.47	1.74	712068.0	19509104.25	836
2013-12-12	27.2	27.3	27.0	27.05	-0.06	-0.22	316633.0	8573889.8	480
2013-12-11	27.4	27.5	27.0	27.11	-0.35	-1.27	289260.0	7876196.45	451
2013-12-10	27.8	27.8	27.3	27.46	-0.12	-0.44	228257.0	6282001.2	404
2013-12-09	27.9	28.3	27.3	27.58	-0.47	-1.68	548604.0	15225505.3	774
2013-12-08	27.6	28.5	27.3	28.05	0.65	2.37	889853.0	24844082.8	1177
2013-12-05	27.9	28.1	27.3	27.4	-0.52	-1.86	538746.0	14829599.9	723
2013-12-04	28.1	28.6	27.6	27.92	-0.37	-1.31	778735.0	21831476.35	1186
2013-12-03	28.5	29.1	28.2	28.29	0.12	0.43	1200736.0	34546788.05	1456
2013-12-02	27.5	28.6	27.5	28.17	0.95	3.49	1906065.0	53855685.1	2131
2013-12-01	25.7	27.9	25.7	27.22	1.59	6.2	1706730.0	46450932.65	2030
2013-11-28	25.7	26.0	25.6	25.63	0.0	0.0	250322.0	6457141.5	355
2013-11-27	25.4	26.2	25.3	25.63	0.36	1.42	510736.0	13207869.7	657
2013-11-26	25.4	25.6	25.2	25.27	-0.18	-0.71	300034.0	7614812.9	349
2013-11-25	25.7	25.8	25.4	25.45	-0.35	-1.36	244766.0	6250039.5	329
2013-11-24	26.0	26.1	25.7	25.8	-0.3	-1.15	346020.0	8954543.1	491
2013-11-21	26.4	26.4	26.1	26.1	-0.35	-1.32	476379.0	12485510.6	533
2013-11-20	26.6	26.7	26.4	26.45	-0.12	-0.45	363900.0	9659960.45	453
2013-11-19	27.3	27.3	26.4	26.57	-0.89	-3.24	942471.0	25090146.3	1044
2013-11-18	27.6	28.2	27.3	27.46	0.89	3.35	1657264.0	46033936.75	1692
2013-11-17	26.6	26.7	26.5	26.57	-0.06	-0.23	205144.0	5450611.25	209
2013-11-14	26.5	26.8	26.5	26.63	-0.06	-0.22	171625.0	4572963.0	228
2013-11-13	26.8	26.8	26.5	26.69	-0.12	-0.45	170042.0	4532524.65	260
2013-11-12	27.0	27.1	26.6	26.81	-0.12	-0.45	506716.0	13572460.75	536
2013-11-11	27.0	27.3	26.9	26.93	-0.18	-0.66	445640.0	12074321.7	401
2013-11-10	27.3	27.4	27.0	27.11	-0.11	-0.4	276395.0	7516693.85	291
2013-11-07	27.3	27.3	27.3	27.22	0.0	0.0	228910.0	6243138.75	229
2013-11-06	27.3	27.6	27.3	27.22	0.0	0.0	264019.0	7217060.7	257
2013-11-05	27.0	27.6	27.0	27.22	0.17	0.63	347620.0	9461569.85	362
2013-11-04	26.9	27.1	26.9	27.05	0.0	0.0	213580.0	5773978.95	301
2013-11-03	27.6	27.8	27.0	27.05	-0.59	-2.13	371973.0	10201384.05	431
2013-10-31	27.7	27.9	27.5	27.64	-0.06	-0.22	266562.0	7383402.9	396
2013-10-30	28.4	28.6	27.3	27.7	-2.01	-6.77	1450430.0	40694382.1	1296
2013-10-29	29.6	29.8	29.4	29.71	0.25	0.85	228538.0	6762894.25	249
2013-10-28	29.4	29.6	29.4	29.46	0.06	0.2	258333.0	7624854.25	245
2013-10-27	29.5	29.7	29.4	29.4	-0.18	-0.61	337024.0	9952400.4	325
2013-10-24	29.8	30.0	29.5	29.58	-0.25	-0.84	153882.0	4581318.15	230
2013-10-23	29.7	30.0	29.6	29.83	0.12	0.4	242002.0	7209155.4	250
2013-10-22	29.7	29.8	29.4	29.71	0.13	0.44	149689.0	4434129.0	190
2013-10-21	29.4	30.0	29.4	29.58	0.12	0.41	274743.0	8122166.55	263
2013-10-20	29.8	30.0	29.4	29.46	0.12	0.41	451789.0	13349713.0	390
2013-10-10	29.2	29.4	29.1	29.34	0.04	0.14	145651.0	4254519.15	217
2013-10-09	29.1	29.3	28.9	29.3	0.18	0.62	166568.0	4842210.05	256
2013-10-08	29.2	29.4	29.0	29.12	-0.28	-0.95	293040.0	8544324.9	401
2013-10-07	29.6	30.3	29.0	29.4	-0.43	-1.44	497314.0	14686153.5	601
2013-10-06	29.4	30.6	27.9	29.83	0.37	1.26	632657.0	18534082.75	700
2013-10-03	29.7	29.7	29.4	29.46	-0.37	-1.24	180053.0	5327188.9	228
2013-10-02	30.3	30.4	29.8	29.83	-0.24	-0.8	160349.0	4818774.5	237
2013-10-01	30.3	30.4	30.0	30.07	-0.22	-0.73	262442.0	7912047.6	253
2013-09-30	30.4	30.8	30.3	30.29	-0.37	-1.21	217009.0	6616656.0	212
2013-09-29	30.8	30.8	30.3	30.66	-0.12	-0.39	223802.0	6827795.2	251
2013-09-26	30.9	31.1	30.6	30.78	0.0	0.0	330841.0	10220090.6	324
2013-09-25	30.6	31.0	30.6	30.78	0.0	0.0	195206.0	6021552.8	227
2013-09-24	30.9	31.3	30.6	30.78	0.0	0.0	286582.0	8837541.8	305
2013-09-19	31.0	31.1	30.6	30.78	-0.1	-0.32	295458.0	9120662.5	321
2013-09-18	31.0	31.3	30.6	30.88	-0.24	-0.77	260687.0	8060689.8	318
2013-09-17	30.8	31.3	30.6	31.12	0.46	1.5	370445.0	11444582.3	454
2013-09-16	30.6	31.0	30.6	30.66	0.24	0.79	495438.0	15234010.3	564
2013-09-15	30.6	30.9	30.2	30.42	0.25	0.83	420768.0	12815285.4	395
2013-09-12	30.3	30.8	30.0	30.17	0.0	0.0	342595.0	10414861.9	419
2013-09-11	30.2	31.0	29.7	30.17	0.22	0.73	848366.0	25656808.5	858
2013-09-10	29.7	30.3	29.6	29.95	0.95	3.28	619347.0	18487447.2	565
2013-09-09	29.6	29.6	28.4	29.0	-0.52	-1.76	364300.0	10539822.35	478
2013-09-08	29.7	31.9	29.2	29.52	0.0	0.0	1324832.0	39694067.15	1259
2013-09-05	29.6	30.0	28.6	29.52	-0.06	-0.2	255724.0	7456672.4	441
2013-09-04	28.5	30.0	28.5	29.58	0.34	1.16	479810.0	14131261.95	545
2013-09-03	30.3	30.6	28.4	29.24	-1.3	-4.26	564759.0	16525878.55	644
2013-09-02	30.3	30.8	29.8	30.54	0.59	1.97	400117.0	12158864.1	442
2013-09-01	29.4	30.2	29.3	29.95	1.13	3.92	457149.0	13563280.2	470
2013-08-29	29.0	29.4	28.6	28.82	0.29	1.02	416606.0	12095254.35	478
2013-08-28	27.3	30.2	27.3	28.53	-1.42	-4.74	1245782.0	35678302.1	1187
2013-08-27	33.5	33.5	30.0	29.95	-3.3	-9.92	883064.0	27688857.1	890
2013-08-26	33.5	33.8	33.1	33.25	0.0	0.0	358098.0	11984496.9	431
2013-08-25	33.6	34.4	33.3	33.25	-0.37	-1.1	562539.0	19082866.6	606
2013-08-22	33.7	33.8	33.5	33.62	-0.12	-0.36	170117.0	5726461.2	206
2013-08-21	34.1	34.2	33.4	33.74	-0.22	-0.65	160714.0	5458693.8	195
2013-08-20	34.4	34.4	33.8	33.96	-0.36	-1.05	252453.0	8631817.9	310
2013-08-19	34.3	35.2	34.1	34.32	0.0	0.0	676441.0	23475861.6	675
2013-08-18	34.1	34.3	34.0	34.32	0.12	0.35	288584.0	9861502.3	334
2013-08-15	34.2	34.2	33.8	34.2	0.36	1.06	242627.0	8247492.6	281
2013-08-14	33.8	34.4	33.6	33.84	0.0	0.0	396340.0	13527956.0	391
2013-08-13	34.2	34.3	33.7	33.84	-0.12	-0.35	216312.0	7339641.7	278
2013-08-05	33.1	34.3	32.9	33.96	0.83	2.51	583903.0	19718483.9	664
2013-08-04	33.1	33.4	32.9	33.13	0.0	0.0	106672.0	3537848.2	163
2013-08-01	32.8	33.4	32.5	33.13	0.22	0.67	136497.0	4513421.6	190
2013-07-31	33.4	33.4	32.9	32.91	-0.34	-1.02	116937.0	3882005.8	176
2013-07-30	32.5	33.3	32.5	33.25	0.59	1.81	210044.0	6926233.4	272
2013-07-29	32.7	32.8	32.5	32.66	-0.12	-0.37	96940.0	3159999.9	130
2013-07-28	32.8	33.3	32.5	32.78	0.12	0.37	211699.0	6970241.2	251
2013-07-25	32.8	33.1	32.5	32.66	-0.37	-1.12	280610.0	9177947.5	306
2013-07-24	33.4	33.6	33.1	33.03	-0.34	-1.02	259728.0	8611459.4	289
2013-07-23	33.3	33.5	33.1	33.37	0.12	0.36	187401.0	6241474.4	230
2013-07-22	33.6	33.8	33.3	33.25	-0.49	-1.45	274665.0	9193416.0	374
2013-07-21	33.4	34.1	33.3	33.74	0.61	1.84	239032.0	8044237.8	256
2013-07-18	34.1	34.1	33.1	33.13	-0.95	-2.79	214254.0	7170571.8	330
2013-07-17	34.1	34.1	33.8	34.08	0.12	0.35	145711.0	4951037.9	167
2013-07-16	34.0	34.3	34.0	33.96	-0.12	-0.35	135361.0	4620744.8	209
2013-07-15	33.8	34.1	33.6	34.08	0.24	0.71	102999.0	3487565.3	164
2013-07-14	34.2	34.2	33.8	33.84	-0.24	-0.7	130891.0	4450244.8	192
2013-07-11	33.8	34.6	33.6	34.08	0.34	1.01	376822.0	12903357.0	461
2013-07-10	34.1	34.4	33.7	33.74	-0.46	-1.35	208121.0	7079242.7	248
2013-07-09	34.2	35.0	34.1	34.2	0.0	0.0	585920.0	20249809.6	558
2013-07-08	34.4	34.4	34.0	34.2	-0.25	-0.73	295806.0	10115498.6	313
2013-07-07	34.1	35.0	34.1	34.45	0.37	1.09	1013299.0	34968590.6	994
2013-07-04	33.4	34.1	33.4	34.08	0.95	2.87	475348.0	16023648.7	436
2013-07-03	33.3	34.1	33.1	33.13	-0.24	-0.72	499116.0	16742003.7	574
2013-07-02	33.4	33.6	33.3	33.37	0.12	0.36	129310.0	4322146.2	201
2013-07-01	33.4	33.5	32.8	33.25	0.12	0.36	189766.0	6317864.1	259
2013-06-30	32.9	33.4	32.7	33.13	-0.12	-0.36	223512.0	7399793.0	272
2013-06-26	33.6	33.7	33.3	33.25	-0.24	-0.72	239827.0	8026739.2	352
2013-06-25	33.3	34.6	33.3	33.49	0.12	0.36	664287.0	22547975.2	878
2013-06-24	33.7	33.8	33.1	33.37	-0.37	-1.1	414394.0	13856586.8	558
2013-06-23	34.0	34.3	33.7	33.74	0.0	0.0	485958.0	16474721.2	584
2013-06-22	32.5	34.6	32.3	33.74	0.83	2.52	828821.0	27774564.6	1056
2013-06-19	33.5	34.4	32.9	32.91	-0.71	-2.11	1021594.0	34425513.5	1356
2013-06-18	31.7	34.8	31.7	33.62	1.91	6.02	2276331.0	76812381.5	2220
2013-06-17	30.4	32.5	30.4	31.71	1.42	4.69	420589.0	13289582.5	628
2013-06-16	29.8	30.8	29.6	30.29	0.34	1.14	373080.0	11257074.1	518
2013-06-15	32.9	32.9	30.0	29.95	-3.3	-9.92	643254.0	20308680.1	724
2013-06-12	33.1	33.5	33.1	33.25	0.12	0.36	295015.0	9825833.0	384
2013-06-11	33.1	33.4	33.1	33.13	-0.36	-1.07	309136.0	10264379.7	404
2013-06-10	33.7	33.7	33.1	33.49	-0.13	-0.39	242070.0	8105165.5	338
2013-06-09	33.6	33.7	33.4	33.62	0.0	0.0	201315.0	6769561.3	276
2013-06-08	34.0	34.1	33.4	33.62	-0.12	-0.36	426078.0	14305160.7	478
2013-06-05	33.6	34.1	33.5	33.74	0.0	0.0	305842.0	10338532.8	439
2013-06-04	33.6	34.2	33.1	33.74	0.25	0.75	781468.0	26445392.3	973
2013-06-03	33.6	34.3	33.1	33.49	-0.13	-0.39	707951.0	23900630.2	810
2013-06-02	33.4	33.6	33.1	33.62	0.25	0.75	249887.0	8349453.1	389
2013-06-01	32.5	33.6	32.5	33.37	0.12	0.36	470489.0	15594914.0	663
2013-05-29	34.1	34.2	33.1	33.25	-0.95	-2.78	638989.0	21510783.7	867
2013-05-28	34.6	34.9	34.2	34.2	-0.35	-1.01	355107.0	12266217.4	504
2013-05-27	34.3	34.9	33.8	34.55	0.0	0.0	606346.0	20878939.5	724
2013-05-26	34.9	35.0	34.4	34.55	-0.36	-1.03	425763.0	14797714.4	581
2013-05-25	34.6	35.6	34.3	34.91	0.12	0.34	1126159.0	39406522.3	1225
2013-05-22	34.9	35.3	34.6	34.79	-0.12	-0.34	518054.0	18115450.8	624
2013-05-21	34.9	35.4	34.6	34.91	0.12	0.34	871937.0	30539220.3	1017
2013-05-20	35.2	35.4	34.3	34.79	-0.24	-0.69	1034412.0	35992931.8	1199
2013-05-19	35.4	36.1	34.4	35.03	-0.25	-0.71	821995.0	29201075.6	1161
2013-05-18	33.6	35.6	33.4	35.28	2.15	6.49	964243.0	33108168.8	1301
2013-05-15	34.4	34.6	30.4	33.13	-0.12	-0.36	1289907.0	41398174.1	2020
2013-05-14	34.9	37.5	32.5	33.25	-1.42	-4.1	1694154.0	59945951.1	2676
2013-05-13	37.1	37.1	34.3	34.67	-3.44	-9.03	1389510.0	49451259.2	1841
2013-05-12	40.3	40.3	37.9	38.11	-2.01	-5.01	834566.0	32499424.3	1250
2013-05-11	40.8	40.9	39.7	40.12	-0.24	-0.59	396480.0	15981013.3	627
2013-05-08	41.1	41.4	40.3	40.36	-0.59	-1.44	518723.0	21213616.2	836
2013-05-07	41.4	42.3	40.8	40.95	-0.83	-1.99	1027645.0	42662528.7	1453
2013-05-06	40.3	42.4	39.3	41.78	1.54	3.83	2044372.0	84169971.1	2885
2013-05-05	39.9	42.9	39.6	40.24	0.24	0.6	2436471.0	101067341.5	3187
2013-05-04	37.4	40.5	37.1	40.0	2.84	7.64	2370478.0	93369545.8	2370
2013-05-01	37.1	37.3	36.8	37.16	0.0	0.0	233736.0	8634567.3	339
2013-04-30	36.9	37.7	36.8	37.16	0.59	1.61	639605.0	23860845.5	735
2013-04-29	36.3	36.7	36.2	36.57	0.24	0.66	506953.0	18501708.9	477
2013-04-28	36.1	36.5	36.0	36.33	0.12	0.33	212132.0	7692692.4	361
2013-04-27	36.3	36.7	36.1	36.21	-0.24	-0.66	239726.0	8703320.9	359
2013-04-24	37.3	37.3	36.3	36.45	-0.35	-0.95	226909.0	8320406.4	372
2013-04-23	36.3	37.7	36.3	36.8	0.59	1.63	581379.0	21551615.6	742
2013-04-22	35.5	36.5	35.5	36.21	0.71	2.0	426452.0	15329068.5	553
2013-04-21	35.2	35.8	35.2	35.5	0.22	0.62	399659.0	14185729.6	468
2013-04-20	34.9	36.0	34.9	35.28	-0.22	-0.62	349868.0	12436378.2	435
2013-04-17	37.1	37.3	34.9	35.5	-1.78	-4.77	494811.0	17804676.0	753
2013-04-16	37.1	38.0	36.9	37.28	-0.47	-1.25	494657.0	18517111.1	636
2013-04-15	37.4	38.2	37.3	37.75	0.24	0.64	671566.0	25357323.7	977
2013-04-14	37.1	37.7	36.8	37.51	0.47	1.27	619754.0	23116952.3	734
2013-04-13	36.6	37.9	36.2	37.04	0.35	0.95	670497.0	24997462.2	843
2013-04-10	37.1	37.1	36.5	36.69	-0.47	-1.26	636865.0	23358160.9	643
2013-04-09	38.2	38.2	37.1	37.16	-0.71	-1.87	727150.0	27347136.5	888
2013-04-08	37.7	38.2	37.5	37.87	0.59	1.58	1485748.0	56377777.6	1501
2013-04-07	36.5	37.7	36.2	37.28	1.07	2.95	1392526.0	51505768.8	1591
2013-04-06	36.5	37.7	35.6	36.21	0.0	0.0	1418832.0	51993373.6	1729
2013-04-03	36.1	37.9	35.9	36.21	0.47	1.32	2646507.0	97786803.5	2824
2013-04-02	35.2	35.8	35.0	35.74	0.59	1.68	607389.0	21524476.5	682
2013-04-01	35.0	35.3	34.9	35.15	0.12	0.34	280837.0	9866730.6	403
2013-03-31	35.2	35.3	34.8	35.03	-0.35	-0.99	339031.0	11867007.4	478
2013-03-30	35.6	35.9	34.8	35.38	-0.24	-0.67	544084.0	19342660.6	682
2013-03-27	36.3	36.3	35.4	35.62	-0.59	-1.63	698148.0	24910503.6	801
2013-03-26	36.0	36.8	35.5	36.21	0.23	0.64	1358675.0	49389496.9	1417
2013-03-25	35.4	36.1	35.3	35.98	0.7	1.98	744209.0	26573086.6	776
2013-03-24	36.0	36.0	35.0	35.28	-0.58	-1.62	625830.0	22297377.4	716
2013-03-23	34.9	35.9	34.8	35.86	1.07	3.08	844387.0	29735046.3	943
2013-03-20	34.6	35.2	34.6	34.79	0.12	0.35	671262.0	23380172.6	676
2013-03-19	34.6	34.9	34.3	34.67	0.35	1.02	430302.0	14895234.4	574
2013-03-18	34.4	34.6	34.1	34.32	-0.23	-0.67	358446.0	12305864.8	509
2013-03-17	34.3	34.8	34.1	34.55	0.23	0.67	487618.0	16751121.0	694
2013-03-16	34.4	34.6	34.1	34.32	0.0	0.0	424105.0	14562405.0	644
2013-03-13	33.5	34.3	33.4	34.32	0.83	2.48	465092.0	15704231.4	608
2013-03-12	34.8	35.3	33.4	33.49	-1.3	-3.74	859235.0	29695233.7	968
2013-03-11	34.9	34.9	34.4	34.79	-0.12	-0.34	308037.0	10701060.8	447
2013-03-10	34.8	34.9	34.3	34.91	0.12	0.34	344988.0	11921819.5	481
2013-03-09	34.6	35.2	34.6	34.79	0.24	0.69	409487.0	14262193.5	535
2013-03-06	34.9	35.2	34.3	34.55	0.35	1.02	446198.0	15503297.1	629
2013-03-05	33.7	34.3	33.7	34.2	0.36	1.06	288363.0	9831309.3	434
2013-03-04	34.6	34.6	33.5	33.84	-0.61	-1.77	567146.0	19339405.1	813
2013-03-03	35.5	35.6	34.3	34.45	-1.05	-2.96	759862.0	26466072.4	1010
2013-03-02	36.0	36.3	35.3	35.5	-0.12	-0.34	654477.0	23348606.1	941
2013-02-27	34.1	35.9	34.0	35.62	1.42	4.15	953387.0	33466528.3	1095
2013-02-26	34.4	34.6	34.1	34.2	-0.25	-0.73	423272.0	14519334.6	582
2013-02-25	35.3	35.3	34.4	34.45	-0.83	-2.35	507880.0	17701411.1	823
2013-02-24	35.9	36.0	34.9	35.28	-0.34	-0.95	562586.0	19987006.1	958
2013-02-23	35.5	36.5	35.3	35.62	0.34	0.96	1014916.0	36386572.1	1539
2013-02-20	36.7	36.9	35.2	35.28	-1.64	-4.44	1873468.0	67052655.0	2182
2013-02-19	38.5	40.0	36.7	36.92	-0.83	-2.2	3921942.0	149484047.0	5003
2013-02-18	34.4	37.7	34.2	37.75	3.43	9.99	1514849.0	55008102.1	1357
2013-02-17	34.2	34.6	34.0	34.32	0.36	1.06	258718.0	8839260.1	393
2013-02-16	34.0	34.3	34.0	33.96	0.0	0.0	159468.0	5434055.7	245
2013-02-13	34.0	34.3	33.6	33.96	0.0	0.0	181959.0	6192473.4	307
2013-02-12	34.0	34.3	33.6	33.96	-0.12	-0.35	151582.0	5134702.4	264
2013-02-11	34.0	34.8	34.0	34.08	0.24	0.71	310864.0	10659490.8	444
2013-02-10	34.0	34.1	33.5	33.84	-0.12	-0.35	139599.0	4724922.8	253
2013-02-09	35.0	35.0	33.7	33.96	-0.95	-2.72	327137.0	11230528.5	490
2013-02-06	35.6	36.0	34.9	34.91	-0.12	-0.34	414184.0	14636512.3	543
2013-02-05	36.1	36.3	34.6	35.03	-1.06	-2.94	368386.0	13156915.5	527
2013-02-04	36.9	37.1	35.8	36.09	-0.6	-1.64	347243.0	12660312.4	422
2013-02-03	36.9	37.1	36.5	36.69	-0.23	-0.62	760580.0	27910830.9	895
2013-02-02	35.8	37.7	35.5	36.92	1.42	4.0	1684234.0	61927642.3	1449
2013-01-30	35.2	35.6	34.9	35.5	0.22	0.62	290456.0	10266487.2	332
2013-01-29	35.5	35.6	34.9	35.28	-0.22	-0.62	390970.0	13799915.2	418
2013-01-28	35.2	36.2	35.0	35.5	0.47	1.34	853736.0	30479274.7	728
2013-01-27	35.2	35.2	34.9	35.03	-0.12	-0.34	111098.0	3892427.4	168
2013-01-26	35.5	35.5	35.0	35.15	0.0	0.0	154300.0	5433717.4	240
2013-01-23	35.2	35.4	35.0	35.15	0.0	0.0	125032.0	4401106.2	167
2013-01-22	35.4	35.8	35.2	35.15	-0.47	-1.32	128049.0	4525757.1	220
2013-01-21	35.2	35.6	35.2	35.62	0.0	0.0	222728.0	7878239.0	270
2013-01-20	35.6	36.0	35.4	35.62	0.12	0.34	236399.0	8426573.4	272
2013-01-19	35.5	36.1	35.4	35.5	0.12	0.34	243463.0	8671921.0	283
2013-01-16	35.8	36.0	35.4	35.38	0.0	0.0	466426.0	16589226.8	413
2013-01-15	35.5	35.6	34.9	35.38	0.0	0.0	226179.0	7982078.4	333
2013-01-14	35.8	36.1	35.4	35.38	-0.48	-1.34	298670.0	10649571.4	364
2013-01-13	36.6	36.6	35.8	35.86	-0.71	-1.94	298092.0	10739569.5	461
2013-01-12	36.8	37.3	36.6	36.57	-0.23	-0.63	200677.0	7417793.5	328
2013-01-09	37.3	37.5	36.7	36.8	-0.48	-1.29	179661.0	6654969.5	242
2013-01-08	37.5	37.7	36.6	37.28	-0.12	-0.32	440373.0	16406090.7	552
2013-01-07	37.9	37.9	37.4	37.4	-0.35	-0.93	545514.0	20503548.5	526
2013-01-06	37.9	38.3	37.7	37.75	0.0	0.0	424224.0	16096638.6	470
2013-01-05	38.6	38.6	37.7	37.75	-0.59	-1.54	455530.0	17337189.9	617
2013-01-02	37.7	38.9	37.4	38.34	0.59	1.56	468326.0	17869616.0	648
2013-01-01	37.9	38.2	37.7	37.75	-0.12	-0.32	201625.0	7645862.2	339
2012-12-31	37.7	37.9	36.9	37.87	0.12	0.32	328090.0	12317401.8	425
2012-12-30	37.5	37.9	36.9	37.75	0.24	0.64	277659.0	10367529.1	387
2012-12-29	37.9	38.0	37.4	37.51	-0.48	-1.26	282715.0	10682177.0	382
2012-12-26	38.0	38.9	37.7	37.99	0.12	0.32	774880.0	29609254.8	967
2012-12-25	38.0	38.5	37.5	37.87	-0.12	-0.32	591800.0	22500532.2	668
2012-12-24	38.5	38.6	37.9	37.99	-0.59	-1.53	452644.0	17260525.5	612
2012-12-23	39.1	39.6	38.2	38.58	-0.24	-0.62	921707.0	35785258.1	785
2012-12-22	38.6	39.6	38.6	38.82	0.36	0.94	937231.0	36517835.6	1119
2012-12-19	38.6	39.3	37.9	38.46	-0.24	-0.62	591252.0	22806241.4	739
2012-12-18	39.7	39.7	38.2	38.7	-0.47	-1.2	653405.0	25369474.1	918
2012-12-17	37.7	40.3	37.3	39.17	1.3	3.43	1917719.0	74737681.8	2051
2012-12-16	38.2	38.5	37.7	37.87	-0.36	-0.94	628290.0	23980908.2	601
2012-12-15	38.0	38.5	37.9	38.23	0.48	1.27	448657.0	17117880.3	517
2012-12-12	37.7	38.3	37.4	37.75	-0.12	-0.32	246292.0	9314397.8	373
2012-12-11	37.3	38.6	37.3	37.87	0.59	1.58	674502.0	25697959.4	791
2012-12-10	37.9	38.2	37.3	37.28	-0.95	-2.48	432869.0	16334395.9	560
2012-12-09	38.6	38.6	37.7	38.23	0.0	0.0	664093.0	25286607.3	845
2012-12-08	36.5	39.7	36.5	38.23	1.78	4.88	2385439.0	90946444.7	2006
2012-12-05	36.2	36.9	36.2	36.45	0.12	0.33	425044.0	15541638.2	531
2012-12-04	36.1	37.3	35.8	36.33	0.24	0.67	719431.0	26280117.0	910
2012-12-03	36.7	36.7	36.0	36.09	-0.6	-1.64	404932.0	14713657.1	614
2012-12-02	35.9	37.1	35.8	36.69	0.71	1.97	681797.0	24859541.1	833
2012-12-01	35.5	36.1	35.5	35.98	1.07	3.07	463021.0	16605847.7	635
2012-11-28	34.8	35.5	34.3	34.91	-0.12	-0.34	446357.0	15704113.7	751
2012-11-27	35.4	36.0	34.3	35.03	-0.47	-1.32	714111.0	25063868.3	995
2012-11-26	36.7	36.8	33.5	35.5	-1.07	-2.93	673093.0	23427308.4	963
2012-11-25	38.9	38.9	35.6	36.57	-2.25	-5.8	585186.0	21598328.4	871
2012-11-24	38.8	39.3	38.2	38.82	0.36	0.94	565462.0	21887562.3	797
2012-11-21	38.2	39.7	37.1	38.46	0.47	1.24	973477.0	37526477.3	1257
2012-11-20	38.3	38.6	37.1	37.99	0.36	0.96	358328.0	13523121.1	564
2012-11-19	38.5	39.1	35.5	37.63	-0.83	-2.16	423434.0	15913166.5	747
2012-11-18	39.3	39.4	38.2	38.46	-0.48	-1.23	444052.0	17288500.6	590
2012-11-17	39.3	39.9	38.6	38.94	-0.47	-1.19	596743.0	23266038.1	736
2012-11-14	40.9	41.4	38.6	39.41	-1.78	-4.32	540265.0	21736477.4	772
2012-11-13	41.4	42.0	40.8	41.19	0.12	0.29	588183.0	24238405.6	763
2012-11-12	39.7	42.6	39.7	41.07	1.42	3.58	1837116.0	75789985.2	2161
2012-11-11	40.3	40.9	39.7	39.65	-0.11	-0.28	836452.0	33759841.9	1092
2012-11-10	39.7	40.3	39.3	39.76	-0.12	-0.3	514475.0	20556216.9	607
2012-11-07	39.9	40.5	39.7	39.88	0.23	0.58	516378.0	20668161.2	735
2012-11-06	39.7	39.9	39.1	39.65	0.0	0.0	383057.0	15150711.8	517
2012-11-05	39.9	40.3	39.3	39.65	0.0	0.0	447093.0	17782106.7	592
2012-11-04	39.6	40.0	39.1	39.65	0.12	0.3	459122.0	18225951.8	560
2012-11-03	38.6	39.6	37.9	39.53	1.19	3.1	388498.0	14953253.1	566
2012-10-24	38.2	38.8	37.9	38.34	-0.12	-0.31	307002.0	11735610.4	554
2012-10-23	38.9	39.1	38.3	38.46	-0.95	-2.41	349379.0	13513051.8	568
2012-10-22	40.0	40.0	39.3	39.41	-0.59	-1.48	248129.0	9813088.7	449
2012-10-21	40.6	40.6	39.7	40.0	-0.48	-1.19	526580.0	21113279.7	680
2012-10-20	40.3	41.7	40.2	40.48	-0.47	-1.15	489254.0	20072674.1	773
2012-10-17	39.9	41.2	39.7	40.95	1.3	3.28	888040.0	35952412.6	1021
2012-10-16	39.7	40.3	39.4	39.65	0.0	0.0	405400.0	16178217.5	602
2012-10-15	39.3	40.3	38.9	39.65	0.71	1.82	483572.0	19166495.4	728
2012-10-14	38.6	39.4	38.5	38.94	-0.23	-0.59	400139.0	15590145.1	700
2012-10-13	40.3	40.9	38.2	39.17	-1.78	-4.35	498817.0	19590590.8	775
2012-10-10	42.0	42.4	40.6	40.95	-0.83	-1.99	857085.0	35251511.6	1037
2012-10-09	40.3	42.3	40.2	41.78	1.54	3.83	1012513.0	41548220.3	1190
2012-10-08	40.5	40.5	39.7	40.24	-0.35	-0.86	328872.0	13199266.2	595
2012-10-07	40.5	40.9	39.7	40.59	0.0	0.0	696866.0	28150925.5	969
2012-10-06	40.5	41.2	40.3	40.59	0.23	0.57	581489.0	23713456.3	743
2012-10-03	40.9	41.4	39.9	40.36	-0.35	-0.86	964624.0	38998599.4	1316
2012-10-02	44.2	44.2	39.7	40.71	-3.2	-7.29	2853217.0	119849797.0	3202
2012-10-01	42.7	44.1	42.3	43.91	1.42	3.34	1185210.0	50931816.1	1327
2012-09-30	40.9	42.7	40.9	42.49	1.19	2.88	1171262.0	49364692.3	1215
2012-09-29	42.0	42.6	40.8	41.3	-0.12	-0.29	954472.0	40068117.7	1463
2012-09-26	40.0	43.2	39.7	41.42	1.54	3.86	2854653.0	119030512.3	3284
2012-09-25	40.6	40.8	39.7	39.88	-0.71	-1.75	720842.0	28829235.5	803
2012-09-24	42.0	42.1	39.7	40.59	-1.19	-2.85	574145.0	23399414.1	875
2012-09-22	42.6	42.6	41.8	41.78	-0.59	-1.39	581813.0	24588993.5	677
2012-09-19	42.9	43.3	41.4	42.37	-0.35	-0.82	872554.0	37245637.2	818
2012-09-18	43.2	43.3	42.6	42.72	-0.6	-1.39	606323.0	26013385.5	608
2012-09-17	43.6	43.9	43.2	43.32	-0.12	-0.28	981431.0	42790464.5	867
2012-09-16	43.0	44.4	43.0	43.44	0.24	0.56	1907709.0	83476679.0	1710
2012-09-15	43.0	43.5	42.6	43.2	0.48	1.12	996028.0	42730370.5	978
2012-09-12	43.0	43.3	42.6	42.72	-0.24	-0.56	635967.0	27291712.2	679
2012-09-11	42.6	43.3	42.4	42.96	0.12	0.28	887721.0	37945849.8	1003
2012-09-10	43.5	43.6	42.4	42.84	-0.6	-1.38	769583.0	33123523.8	1046
2012-09-09	44.1	44.1	43.5	43.44	-0.82	-1.85	871863.0	38109905.9	1170
2012-09-08	43.8	44.7	43.6	44.26	0.47	1.07	1509803.0	66618115.4	1686
2012-09-05	44.4	44.7	43.0	43.79	-0.59	-1.33	1279843.0	56129654.4	1888
2012-09-04	44.2	45.9	43.6	44.38	0.71	1.63	3646442.0	161838294.0	3792
2012-09-03	43.6	44.4	43.3	43.67	0.12	0.28	1454026.0	63613880.4	1447
2012-09-02	42.6	44.2	42.4	43.55	1.06	2.49	4002573.0	173895326.9	4401
2012-09-01	45.7	46.3	41.8	42.49	-3.91	-8.43	4635744.0	203305678.7	6421
2012-08-29	51.5	51.5	46.3	46.4	-5.09	-9.89	6251151.0	294931771.4	6446
2012-08-28	52.5	53.75	50.25	51.49	-0.22	-0.43	3978744.0	206778278.8	5460
2012-08-27	48.6	52.25	47.6	51.71	3.79	7.91	3782344.0	189609460.5	4885
2012-08-26	45.0	48.6	44.7	47.92	2.95	6.56	2713010.0	124760720.2	2993
2012-08-25	47.4	49.7	44.8	44.97	-0.24	-0.53	3753076.0	175570179.0	4440
2012-08-15	44.2	46.0	43.2	45.21	1.42	3.24	1699328.0	75409511.9	1792
2012-08-14	43.6	45.6	43.2	43.79	0.71	1.65	2076091.0	90738309.9	2284
2012-08-13	40.2	43.8	40.0	43.08	2.84	7.06	2738625.0	114660406.2	3294
2012-08-12	39.7	43.3	38.9	40.24	0.71	1.8	1712814.0	69119630.6	1917
2012-08-11	39.7	40.3	38.8	39.53	-0.12	-0.3	1107001.0	43994024.6	1381
2012-08-08	39.1	40.6	37.7	39.65	1.07	2.77	2279684.0	88903984.4	2726
2012-08-07	35.2	38.6	35.2	38.58	3.43	9.76	2863817.0	108622268.0	2116
2012-08-06	33.7	37.1	33.5	35.15	1.41	4.18	3892456.0	138714485.9	3252
2012-08-05	34.3	34.3	33.3	33.74	-0.22	-0.65	754965.0	25607691.4	832
2012-08-04	33.7	34.9	33.4	33.96	0.83	2.51	937398.0	31858257.0	1018
2012-08-01	33.1	35.4	32.5	33.13	0.35	1.07	1591334.0	53840985.1	1780
2012-07-31	32.7	33.7	32.3	32.78	0.0	0.0	907163.0	29955125.9	936
2012-07-30	31.7	32.9	31.7	32.78	0.58	1.8	322895.0	10484053.0	485
2012-07-29	32.5	32.5	31.6	32.2	-0.12	-0.37	534219.0	17112873.0	654
2012-07-28	33.1	33.4	32.3	32.32	0.49	1.54	732181.0	24108473.9	822
2012-07-25	30.6	32.3	30.6	31.83	1.05	3.41	648181.0	20397562.1	839
2012-07-24	30.6	31.0	30.2	30.78	0.36	1.18	231933.0	7095182.0	352
2012-07-23	30.8	31.5	30.3	30.42	0.0	0.0	641135.0	19755555.0	631
2012-07-22	31.4	31.5	30.2	30.42	-0.95	-3.03	405297.0	12426946.8	536
2012-07-21	29.2	31.9	29.1	31.37	2.37	8.17	730877.0	22588554.2	750
2012-07-18	28.3	29.4	28.3	29.0	0.59	2.08	336314.0	9718780.7	405
2012-07-17	30.8	31.9	28.4	28.41	-2.37	-7.7	817809.0	25074950.15	967
2012-07-16	31.1	31.9	30.3	30.78	0.24	0.79	809499.0	25134897.7	803
2012-07-15	31.0	31.5	30.4	30.54	-0.34	-1.1	510257.0	15757147.9	553
2012-07-14	30.6	31.9	30.6	30.88	0.34	1.11	652501.0	20267429.1	644
2012-07-11	31.5	31.9	30.4	30.54	-0.83	-2.65	272324.0	8519001.2	425
2012-07-10	31.0	31.9	30.6	31.37	0.37	1.19	383411.0	12004999.0	473
2012-07-09	31.9	32.5	30.9	31.0	-1.78	-5.43	307408.0	9752986.5	387
2012-07-08	31.9	33.4	31.7	32.78	1.19	3.77	836822.0	27297762.3	804
2012-07-07	30.2	31.7	30.0	31.59	1.42	4.71	476735.0	14799671.9	583
2012-07-04	30.2	31.0	30.0	30.17	-0.12	-0.4	352935.0	10739514.7	419
2012-07-03	30.0	30.6	29.7	30.29	0.22	0.73	566714.0	17146201.5	536
2012-07-02	29.2	30.0	29.0	30.07	0.83	2.84	339305.0	10066257.45	379
2012-07-01	29.3	29.4	28.9	29.24	-0.1	-0.34	175901.0	5117213.5	225
2012-06-30	29.1	29.5	29.1	29.34	1.05	3.71	214309.0	6276328.3	243
2012-06-27	29.6	30.0	27.5	28.29	-1.54	-5.16	756850.0	21504397.7	791
2012-06-26	29.2	30.0	29.2	29.83	0.25	0.85	187760.0	5559907.25	280
2012-06-25	29.6	30.6	29.4	29.58	-0.25	-0.84	451255.0	13450598.35	563
2012-06-24	30.2	30.6	29.4	29.83	-0.12	-0.4	220331.0	6583564.1	329
2012-06-23	31.3	31.7	29.8	29.95	-1.17	-3.76	563094.0	17411860.7	661
2012-06-20	30.4	31.3	30.0	31.12	0.83	2.74	702095.0	21681936.5	712
2012-06-19	29.8	31.0	29.6	30.29	0.46	1.54	682969.0	20718039.2	765
2012-06-18	29.6	30.4	29.4	29.83	0.65	2.23	486305.0	14516555.1	563
2012-06-17	29.1	29.6	29.0	29.18	0.18	0.62	303303.0	8880780.65	426
2012-06-16	30.2	30.6	27.3	29.0	-0.83	-2.78	640391.0	18570560.6	783
2012-06-13	30.6	31.0	29.6	29.83	-0.71	-2.32	776883.0	23558696.5	829
2012-06-12	28.4	30.6	28.2	30.54	1.6	5.53	1209133.0	35690852.6	1240
2012-06-11	29.6	29.8	28.4	28.94	-0.46	-1.56	720724.0	21197002.9	772
2012-06-10	28.8	29.7	28.5	29.4	0.77	2.69	336355.0	9813254.3	373
2012-06-09	29.7	30.0	28.3	28.63	-0.37	-1.28	468519.0	13612654.15	584
2012-06-06	31.0	31.1	28.5	29.0	-1.54	-5.04	550993.0	16516095.85	524
2012-06-05	30.6	31.6	30.6	30.54	0.0	0.0	589533.0	18339362.0	716
2012-06-04	30.2	31.4	29.7	30.54	0.0	0.0	435003.0	13288689.0	602
2012-06-03	30.9	31.4	29.8	30.54	-0.24	-0.78	770272.0	23719154.3	876
2012-06-02	31.9	32.5	30.8	30.78	-3.3	-9.68	865291.0	27081423.2	961
2012-05-30	35.3	35.6	33.3	34.08	-1.07	-3.04	604991.0	20882485.4	925
2012-05-29	35.8	35.8	34.9	35.15	-0.47	-1.32	547186.0	19277226.2	742
2012-05-28	35.6	36.7	35.5	35.62	-0.12	-0.34	895303.0	32221929.5	1156
2012-05-27	35.0	36.5	34.6	35.74	0.71	2.03	710739.0	25154294.5	941
2012-05-26	35.8	36.2	34.9	35.03	-0.47	-1.32	456200.0	16179659.9	755
2012-05-23	36.1	36.7	35.3	35.5	-0.95	-2.61	1066339.0	38234302.5	1368
2012-05-22	35.6	36.8	35.3	36.45	1.07	3.02	912231.0	32715213.5	1129
2012-05-21	35.4	36.0	35.0	35.38	0.23	0.65	765295.0	27116213.2	955
2012-05-20	35.3	36.7	34.6	35.15	0.0	0.0	1618947.0	57492358.0	2222
2012-05-19	32.5	36.3	32.1	35.15	1.9	5.71	1196988.0	40618953.9	1355
2012-05-16	31.9	33.8	31.3	33.25	0.93	2.88	1097802.0	35979407.8	1406
2012-05-15	31.9	33.1	31.4	32.32	0.49	1.54	564612.0	18122903.0	827
2012-05-14	31.7	32.5	31.1	31.83	-0.71	-2.18	527164.0	16804672.3	787
2012-05-13	33.5	34.0	32.5	32.54	-1.08	-3.21	778396.0	25900178.0	1020
2012-05-12	35.2	35.2	31.9	33.62	-1.66	-4.71	1388263.0	45407406.5	1698
2012-05-09	38.3	38.6	35.3	35.28	-3.54	-9.12	927083.0	34426058.2	1381
2012-05-08	39.7	40.0	38.8	38.82	-0.71	-1.8	656625.0	25892797.7	724
2012-05-07	38.6	39.6	38.6	39.53	0.36	0.92	846189.0	33130238.3	957
2012-05-06	39.7	40.2	38.5	39.17	-0.12	-0.31	1473574.0	57932111.4	1701
2012-05-05	39.1	42.6	38.8	39.29	-0.59	-1.48	3166080.0	128157461.9	3895
2012-05-02	39.7	41.1	38.6	39.88	-0.12	-0.3	2425314.0	96187510.0	2591
2012-05-01	38.6	40.3	37.5	40.0	1.3	3.36	1001430.0	38399049.0	1133
2012-04-30	39.3	40.0	37.4	38.7	-1.18	-2.96	2063503.0	79821959.6	2554
2012-04-29	36.9	40.5	36.5	39.88	2.96	8.02	2700677.0	103385360.5	2423
2012-04-28	36.9	37.4	36.6	36.92	0.47	1.29	450915.0	16671587.7	562
2012-04-25	36.1	37.1	35.9	36.45	0.95	2.68	608708.0	22284046.6	788
2012-04-24	35.0	36.7	34.6	35.5	0.71	2.04	1062395.0	38016975.3	1420
2012-04-23	34.6	35.4	34.3	34.79	-0.49	-1.39	401356.0	13977278.2	446
2012-04-22	34.4	35.6	34.1	35.28	0.25	0.71	684124.0	23755230.7	681
2012-04-21	33.3	35.4	33.3	35.03	2.49	7.65	1230015.0	42188232.1	1244
2012-04-18	33.7	33.7	32.2	32.54	-1.2	-3.56	576503.0	18836881.0	801
2012-04-17	33.5	34.0	32.9	33.74	1.2	3.69	535224.0	17876284.7	613
2012-04-16	34.1	34.8	31.1	32.54	-2.01	-5.82	730093.0	23794508.8	854
2012-04-15	36.3	36.5	34.4	34.55	-2.14	-5.83	801216.0	28575326.7	939
2012-04-14	37.3	37.7	36.5	36.69	-0.23	-0.62	571453.0	21090396.2	772
2012-04-11	35.5	37.9	35.0	36.92	0.94	2.61	1296128.0	47409944.8	1692
2012-04-10	39.3	40.8	35.9	35.98	-2.01	-5.29	1986215.0	76730408.6	2657
2012-04-09	34.2	38.0	34.1	37.99	3.44	9.96	1214789.0	44681488.3	913
2012-04-08	35.4	35.9	32.7	34.55	-0.73	-2.07	343916.0	11831252.9	416
2012-04-07	35.6	36.2	34.3	35.28	-0.81	-2.24	617369.0	21896019.2	760
2012-04-04	34.9	37.3	34.6	36.09	1.18	3.38	1187378.0	43084988.4	1257
2012-04-03	34.4	35.5	34.3	34.91	0.36	1.04	562142.0	19592549.3	616
2012-04-02	34.6	34.9	33.5	34.55	-0.36	-1.03	655661.0	22356089.3	600
2012-04-01	34.9	35.4	34.3	34.91	-0.83	-2.32	319799.0	11170050.9	446
2012-03-31	35.9	35.9	35.4	35.74	-0.35	-0.97	292181.0	10394536.2	424
2012-03-28	36.6	36.6	35.6	36.09	0.0	0.0	342200.0	12342184.5	388
2012-03-27	35.6	36.8	35.4	36.09	0.47	1.32	450648.0	16363728.4	610
2012-03-26	36.2	36.8	34.8	35.62	-0.71	-1.95	313663.0	11260425.6	448
2012-03-25	36.7	36.9	36.1	36.33	-0.36	-0.98	193367.0	7067929.4	330
2012-03-24	37.1	37.1	35.9	36.69	0.48	1.33	330503.0	12051215.1	435
2012-03-21	36.9	37.4	36.1	36.21	-0.59	-1.6	194483.0	7136194.8	348
2012-03-20	36.7	37.9	36.0	36.8	-0.12	-0.33	559217.0	20543238.1	621
2012-03-19	37.7	37.7	36.1	36.92	-0.71	-1.89	501155.0	18503045.6	612
[truncated: 1,030 more rows]
