# Supplementary material for: Effective short-term forecasts of Saudi stock price trends using technical indicators and large-scale multivariate time series
Source: PeerJ Comput Sci. 2023 Jan 6;9:e1205. doi: 10.7717/peerj-cs.1205 (PMC10280263; doi:10.7717/peerj-cs.1205)
Supplement: Supplemental Information 3 [file peerj-cs-09-1205-s003.zip › TASI Dataset 2021/AL MAATHER REIT_4334.csv]

date	open	high	low	close	change	change_percent	volume_traded	value_traded_SAR	number_trades
2020-03-19	8.31	8.48	8.31	8.44	0.06	0.72	1005458.0	8452780.13	684
2020-03-18	8.28	8.39	8.28	8.38	0.2	2.44	1098723.0	9164793.08	586
2020-03-17	7.9	8.25	7.9	8.18	0.27	3.41	382821.0	3102709.22	455
2020-03-16	8.1	8.1	7.86	7.91	-0.27	-3.3	245951.0	1964807.24	279
2020-03-15	8.37	8.4	8.18	8.18	-0.11	-1.33	178759.0	1470697.41	165
2020-03-12	8.4	8.4	7.98	8.29	-0.15	-1.78	288036.0	2356672.36	286
2020-03-11	8.63	8.63	8.2	8.44	-0.12	-1.4	279509.0	2364176.75	236
2020-03-10	8.21	8.59	8.21	8.56	0.38	4.65	299589.0	2530895.36	226
2020-03-09	7.77	8.22	7.77	8.18	-0.35	-4.1	293180.0	2352061.81	262
2020-03-08	8.7	8.8	8.2	8.53	-0.42	-4.69	501982.0	4299101.88	386
2020-03-05	8.86	8.95	8.86	8.95	0.08	0.9	191986.0	1708573.3	227
2020-03-04	8.84	8.9	8.8	8.87	0.01	0.11	171558.0	1520140.07	194
2020-03-03	8.75	8.87	8.75	8.86	0.11	1.26	105091.0	928095.09	134
2020-03-02	8.66	8.9	8.66	8.75	0.15	1.74	336473.0	2953469.74	219
2020-03-01	8.73	8.79	8.5	8.6	-0.23	-2.6	301151.0	2595646.97	364
2020-02-27	8.83	8.87	8.81	8.83	-0.05	-0.56	202718.0	1791831.88	285
2020-02-26	8.91	8.95	8.8	8.88	-0.06	-0.67	156430.0	1388122.2	179
2020-02-25	8.95	8.95	8.93	8.94	0.02	0.22	87931.0	786306.48	107
2020-02-24	9.03	9.03	8.9	8.92	-0.12	-1.33	316419.0	2842602.08	231
2020-02-23	9.03	9.05	9.03	9.04	0.01	0.11	43713.0	395091.87	94
2020-02-20	8.97	9.05	8.97	9.03	0.05	0.56	109618.0	988687.56	126
2020-02-19	8.99	8.99	8.96	8.98	0.08	0.9	81488.0	731455.33	100
2020-02-18	8.88	8.9	8.88	8.9	0.01	0.11	77562.0	690069.88	106
2020-02-17	8.91	8.91	8.88	8.89	-0.01	-0.11	98885.0	878525.15	129
2020-02-16	8.91	8.91	8.89	8.9	0.02	0.23	40703.0	362189.81	97
2020-02-13	8.9	8.94	8.88	8.88	0.03	0.34	95222.0	848646.94	134
2020-02-12	8.95	8.96	8.85	8.85	-0.11	-1.23	130543.0	1163827.06	132
2020-02-11	9.0	9.0	8.96	8.96	-0.02	-0.22	77642.0	696862.34	122
2020-02-10	8.9	8.98	8.9	8.98	0.06	0.67	84226.0	752947.52	185
2020-02-09	8.97	8.97	8.8	8.92	-0.04	-0.45	141505.0	1258008.01	238
2020-02-06	9.03	9.03	8.96	8.96	-0.07	-0.78	207090.0	1866244.74	195
2020-02-05	9.03	9.04	9.02	9.03	0.01	0.11	103048.0	930446.74	91
2020-02-04	8.98	9.04	8.98	9.02	0.02	0.22	133470.0	1202954.63	170
2020-02-03	9.02	9.03	9.0	9.0	-0.01	-0.11	186132.0	1675645.3	140
2020-02-02	9.0	9.02	9.0	9.01	-0.02	-0.22	104421.0	940665.09	140
2020-01-30	9.0	9.03	8.98	9.03	0.03	0.33	210266.0	1895035.07	200
2020-01-29	8.96	9.0	8.92	9.0	0.04	0.45	230355.0	2067167.06	199
2020-01-28	8.95	8.99	8.94	8.96	0.03	0.34	118518.0	1062392.15	123
2020-01-27	8.95	8.97	8.93	8.93	-0.02	-0.22	101049.0	904290.92	122
2020-01-26	8.9	8.95	8.9	8.95	0.04	0.45	112262.0	1000459.59	88
2020-01-23	8.93	8.95	8.91	8.91	-0.01	-0.11	96072.0	858304.9	81
2020-01-22	8.92	8.94	8.84	8.92	-0.01	-0.11	139474.0	1241919.48	98
2020-01-21	8.9	8.93	8.89	8.93	0.02	0.22	83399.0	742376.63	302
2020-01-20	8.91	8.94	8.9	8.91	-0.01	-0.11	61262.0	546863.38	101
2020-01-19	8.93	8.93	8.8	8.92	0.01	0.11	117102.0	1040743.74	145
2020-01-16	8.85	8.92	8.85	8.91	0.03	0.34	153008.0	1357939.94	130
2020-01-15	8.87	8.88	8.82	8.88	0.0	0.0	104662.0	927067.44	128
2020-01-14	8.88	8.88	8.8	8.88	0.05	0.57	156035.0	1382166.0	148
2020-01-13	8.82	8.83	8.78	8.83	0.03	0.34	127314.0	1121762.46	138
2020-01-12	8.8	8.86	8.78	8.8	0.06	0.69	189295.0	1666851.71	154
2020-01-09	8.72	8.74	8.7	8.74	0.13	1.51	190966.0	1663911.21	150
2020-01-08	8.65	8.68	8.6	8.61	-0.09	-1.03	118954.0	1026536.77	164
2020-01-07	8.77	8.88	8.7	8.7	0.0	0.0	245896.0	2156075.84	261
2020-01-06	8.73	8.73	8.6	8.7	-0.01	-0.11	208164.0	1804657.49	149
2020-01-05	8.7	8.81	8.7	8.71	-0.06	-0.68	212981.0	1862057.05	188
2020-01-02	8.78	8.8	8.76	8.77	0.0	0.0	219468.0	1926063.94	118
2020-01-01	8.76	8.77	8.75	8.77	0.0	0.0	167230.0	1465181.18	123
2019-12-31	8.76	8.77	8.75	8.77	0.02	0.23	167474.0	1467429.71	152
2019-12-30	8.64	8.76	8.64	8.75	0.11	1.27	338110.0	2944993.27	251
2019-12-29	8.63	8.68	8.59	8.64	0.05	0.58	128748.0	1110423.04	193
2019-12-26	8.59	8.59	8.55	8.59	0.0	0.0	94294.0	807830.86	182
2019-12-25	8.58	8.64	8.56	8.59	0.03	0.35	173745.0	1488704.13	135
2019-12-24	8.55	8.58	8.48	8.56	0.06	0.71	236021.0	2012705.11	221
2019-12-23	8.42	8.5	8.38	8.5	0.12	1.43	237906.0	2005208.28	236
2019-12-22	8.3	8.42	8.29	8.38	0.09	1.09	316692.0	2645557.57	211
2019-12-19	8.27	8.31	8.26	8.29	0.02	0.24	218539.0	1811061.93	126
2019-12-18	8.23	8.27	8.23	8.27	0.04	0.49	95461.0	787335.58	84
2019-12-17	8.2	8.24	8.19	8.23	0.02	0.24	415258.0	3412890.7	148
2019-12-16	8.2	8.21	8.18	8.21	0.01	0.12	113141.0	927707.13	92
2019-12-15	8.18	8.2	8.15	8.2	0.04	0.49	66165.0	541800.11	68
2019-12-12	8.19	8.23	8.16	8.16	-0.03	-0.37	157896.0	1296073.06	99
2019-12-11	8.12	8.19	8.12	8.19	0.04	0.49	279213.0	2280099.68	124
2019-12-10	8.1	8.19	8.09	8.15	-0.04	-0.49	51177.0	416467.98	59
2019-12-09	8.12	8.19	8.12	8.19	0.08	0.99	102495.0	837510.17	93
2019-12-08	8.1	8.11	8.08	8.11	0.01	0.12	63885.0	517205.02	50
2019-12-05	8.07	8.1	8.04	8.1	0.04	0.5	90462.0	731326.28	70
2019-12-04	8.04	8.06	8.01	8.06	-0.01	-0.12	35855.0	288054.07	49
2019-12-03	8.06	8.07	8.04	8.07	0.0	0.0	27407.0	220802.52	41
2019-12-02	8.04	8.07	8.04	8.07	0.0	0.0	41269.0	332336.54	52
2019-12-01	8.05	8.07	8.03	8.07	0.02	0.25	85110.0	684079.95	68
2019-11-28	8.04	8.08	8.04	8.05	0.03	0.37	30637.0	246673.31	60
2019-11-27	8.02	8.02	8.02	8.02	-0.05	-0.62	25098.0	201549.03	58
2019-11-26	8.0	8.07	7.99	8.07	0.05	0.62	216473.0	1732251.07	73
2019-11-25	8.01	8.02	8.0	8.02	-0.03	-0.37	79415.0	636025.75	67
2019-11-24	8.04	8.05	8.02	8.05	-0.04	-0.49	26524.0	213205.0	26
2019-11-21	8.08	8.09	8.03	8.09	0.01	0.12	38718.0	312574.45	50
2019-11-20	8.05	8.08	8.01	8.08	0.03	0.37	46519.0	374257.97	49
2019-11-19	8.05	8.05	8.0	8.05	0.0	0.0	31864.0	255418.75	40
2019-11-18	8.0	8.05	8.0	8.05	0.05	0.63	148499.0	1189257.74	88
2019-11-17	8.0	8.0	7.99	8.0	0.0	0.0	35029.0	280022.87	55
2019-11-14	8.0	8.01	7.99	8.0	0.0	0.0	53040.0	424320.1	67
2019-11-13	8.02	8.02	8.0	8.0	-0.04	-0.5	96068.0	768755.03	75
2019-11-12	8.01	8.04	8.0	8.04	-0.01	-0.12	65091.0	521269.32	71
2019-11-11	8.04	8.05	8.0	8.05	0.0	0.0	69693.0	558326.94	74
2019-11-10	8.05	8.05	8.01	8.05	0.01	0.12	24192.0	194185.15	35
2019-11-07	8.01	8.04	8.01	8.04	0.0	0.0	30549.0	245315.16	29
2019-11-06	8.0	8.04	8.0	8.04	0.02	0.25	41103.0	329388.98	24
2019-11-05	8.0	8.02	8.0	8.02	-0.02	-0.25	19682.0	157576.38	43
2019-11-04	8.02	8.04	7.99	8.04	-0.01	-0.12	41307.0	330721.85	46
2019-11-03	8.02	8.05	8.0	8.05	-0.03	-0.37	57918.0	463865.39	52
2019-10-31	8.03	8.08	8.01	8.08	0.06	0.75	50914.0	408922.19	39
2019-10-30	8.0	8.02	7.97	8.02	0.02	0.25	87116.0	697255.26	39
2019-10-29	7.99	8.01	7.95	8.0	-0.07	-0.87	87190.0	695800.9	83
2019-10-28	8.07	8.08	8.01	8.07	0.0	0.0	40241.0	323916.34	68
2019-10-27	8.06	8.07	8.03	8.07	0.02	0.25	31318.0	251836.56	56
2019-10-24	8.03	8.06	8.02	8.05	0.05	0.63	94468.0	759142.86	417
2019-10-23	8.02	8.02	8.0	8.0	0.01	0.13	43621.0	349027.0	274
2019-10-22	8.0	8.0	7.99	7.99	0.0	0.0	21552.0	172343.83	56
2019-10-21	7.99	7.99	7.97	7.99	-0.03	-0.37	21683.0	173004.18	46
2019-10-20	7.94	8.03	7.94	8.02	0.04	0.5	78986.0	631574.45	91
2019-10-17	7.99	8.0	7.93	7.98	0.02	0.25	63431.0	505533.34	76
2019-10-16	7.97	7.97	7.95	7.96	0.01	0.13	42604.0	339334.6	63
2019-10-15	8.0	8.0	7.95	7.95	-0.06	-0.75	28597.0	228227.9	54
2019-10-14	8.0	8.02	8.0	8.01	0.0	0.0	40766.0	326532.85	57
2019-10-13	8.02	8.09	8.01	8.01	-0.08	-0.99	73249.0	587802.8	65
2019-10-10	8.05	8.1	8.0	8.09	-0.01	-0.12	169022.0	1357373.74	2146
2019-10-09	8.12	8.12	8.08	8.1	0.0	0.0	84271.0	681599.57	62
2019-10-08	8.12	8.15	8.1	8.1	-0.04	-0.49	73483.0	597011.51	73
2019-10-07	8.14	8.16	8.14	8.14	-0.02	-0.25	42007.0	342339.69	36
2019-10-06	8.1	8.17	8.1	8.16	0.08	0.99	55932.0	455650.07	82
2019-10-03	8.06	8.08	8.06	8.08	-0.01	-0.12	44027.0	355323.49	52
2019-10-02	8.07	8.09	8.07	8.09	-0.02	-0.25	31502.0	254504.13	62
2019-10-01	8.11	8.11	8.11	8.11	0.04	0.5	18738.0	151784.67	50
2019-09-30	8.13	8.13	8.07	8.07	-0.04	-0.49	47367.0	383382.02	78
2019-09-29	8.08	8.15	8.02	8.11	0.02	0.25	59699.0	482919.03	84
2019-09-26	8.08	8.11	8.02	8.09	0.08	1.0	97484.0	785335.84	139
2019-09-25	8.06	8.2	8.01	8.01	-0.03	-0.37	302024.0	2447448.41	225
2019-09-24	8.04	8.04	8.0	8.04	0.04	0.5	77780.0	623041.31	74
2019-09-22	8.03	8.04	8.0	8.0	0.04	0.5	68677.0	550907.63	91
2019-09-19	7.97	7.97	7.96	7.96	0.0	0.0	19141.0	152371.93	65
2019-09-18	7.98	7.98	7.91	7.96	0.01	0.13	37666.0	299381.27	79
2019-09-17	7.95	7.95	7.95	7.95	0.01	0.13	12890.0	102437.51	50
2019-09-16	7.94	7.94	7.94	7.94	-0.02	-0.25	28234.0	224216.92	39
2019-09-15	7.95	7.96	7.88	7.96	0.01	0.13	69681.0	551527.34	98
2019-09-12	7.93	7.95	7.93	7.95	0.01	0.13	19429.0	154302.57	60
2019-09-11	7.96	7.99	7.94	7.94	-0.07	-0.87	100017.0	795285.75	98
2019-09-10	7.98	8.01	7.97	8.01	0.0	0.0	77218.0	616711.66	84
2019-09-09	7.96	8.01	7.96	8.01	-0.01	-0.12	77987.0	623571.46	84
2019-09-08	7.96	8.02	7.96	8.02	0.07	0.88	107287.0	858937.23	114
2019-09-05	7.91	7.95	7.91	7.95	0.05	0.63	30752.0	243775.12	53
2019-09-04	7.94	7.94	7.9	7.9	-0.05	-0.63	105338.0	835549.6	70
2019-09-03	7.92	7.95	7.92	7.95	0.01	0.13	43093.0	341918.05	57
2019-09-02	7.94	7.94	7.94	7.94	0.03	0.38	38351.0	304498.5	66
2019-09-01	7.9	7.91	7.89	7.91	0.02	0.25	143438.0	1132900.2	178
2019-08-29	7.89	7.89	7.89	7.89	0.01	0.13	12494.0	98543.53	34
2019-08-28	7.87	7.88	7.87	7.88	0.01	0.13	45971.0	362065.99	47
2019-08-27	7.9	7.9	7.81	7.87	0.02	0.25	111505.0	875025.99	101
2019-08-26	7.9	7.9	7.85	7.85	-0.04	-0.51	236031.0	1853939.43	83
2019-08-25	7.91	7.91	7.89	7.89	-0.05	-0.63	163243.0	1290018.54	91
2019-08-22	7.94	7.95	7.94	7.94	0.02	0.25	70751.0	561875.53	48
2019-08-21	7.91	7.96	7.91	7.92	0.01	0.13	96398.0	764247.61	56
2019-08-20	7.94	7.94	7.91	7.91	-0.02	-0.25	39889.0	316446.71	44
2019-08-19	7.91	7.94	7.9	7.93	0.02	0.25	81247.0	643066.67	80
2019-08-18	7.95	7.95	7.9	7.91	-0.04	-0.5	63769.0	504578.05	102
2019-08-08	7.88	7.95	7.86	7.95	0.0	0.0	89450.0	707840.41	112
2019-08-07	7.92	7.95	7.92	7.95	0.01	0.13	28197.0	223661.81	58
2019-08-06	7.92	8.0	7.85	7.94	0.02	0.25	139969.0	1108969.6	137
2019-08-05	7.91	7.93	7.91	7.92	-0.01	-0.13	38166.0	302230.21	78
2019-08-04	7.91	7.95	7.91	7.93	-0.09	-1.12	105569.0	836542.41	121
2019-08-01	8.0	8.02	7.99	8.02	-0.01	-0.12	52403.0	419466.7	97
2019-07-31	7.97	8.05	7.97	8.03	0.04	0.5	192229.0	1542830.84	151
2019-07-30	7.97	8.0	7.97	7.99	0.02	0.25	177533.0	1418127.08	146
2019-07-29	7.97	7.97	7.97	7.97	-0.01	-0.13	31075.0	247646.53	78
2019-07-28	7.94	7.98	7.94	7.98	0.04	0.5	224067.0	1781945.96	106
2019-07-25	7.9	7.96	7.9	7.94	0.04	0.51	188187.0	1492890.58	125
2019-07-24	7.85	7.92	7.84	7.9	0.02	0.25	86209.0	680184.14	81
2019-07-23	7.94	7.94	7.88	7.88	-0.02	-0.25	81524.0	644530.47	97
2019-07-22	7.9	7.94	7.9	7.9	0.0	0.0	37701.0	298040.11	53
2019-07-21	7.85	7.9	7.85	7.9	-0.04	-0.5	21101.0	166160.37	50
2019-07-18	7.91	7.94	7.9	7.94	0.03	0.38	109021.0	862724.66	80
2019-07-17	7.9	7.91	7.83	7.91	-0.01	-0.13	75871.0	598066.17	93
2019-07-16	7.86	7.92	7.86	7.92	0.02	0.25	34364.0	270849.1	102
2019-07-15	7.89	7.9	7.86	7.9	0.0	0.0	57501.0	452614.83	81
2019-07-14	7.89	7.9	7.88	7.9	0.02	0.25	164433.0	1297196.52	118
2019-07-11	7.91	7.91	7.83	7.88	-0.03	-0.38	142386.0	1120552.76	163
2019-07-10	7.95	7.95	7.9	7.91	-0.02	-0.25	90860.0	719188.8	131
2019-07-09	8.0	8.0	7.93	7.93	-0.06	-0.75	103133.0	820203.52	149
2019-07-08	8.05	8.05	7.96	7.99	-0.04	-0.5	139217.0	1111420.03	159
2019-07-07	7.95	8.03	7.95	8.03	0.08	1.01	147612.0	1181587.77	201
2019-07-04	7.82	7.95	7.82	7.95	0.15	1.92	173387.0	1364046.53	243
2019-07-03	7.75	7.8	7.75	7.8	0.05	0.65	233344.0	1817509.83	165
2019-07-02	7.7	7.75	7.7	7.75	0.06	0.78	269604.0	2085656.54	181
2019-07-01	7.73	7.73	7.65	7.69	0.01	0.13	157895.0	1213492.12	155
2019-06-30	7.6	7.7	7.6	7.68	0.12	1.59	577144.0	4414329.81	405
2019-06-27	7.52	7.57	7.51	7.56	0.07	0.93	243917.0	1841328.14	252
2019-06-26	7.5	7.51	7.49	7.49	-0.01	-0.13	48152.0	361099.43	80
2019-06-25	7.43	7.52	7.41	7.5	0.04	0.54	195435.0	1461073.42	219
2019-06-24	7.42	7.46	7.42	7.46	0.0	0.0	36791.0	273625.71	58
2019-06-23	7.47	7.48	7.43	7.46	-0.01	-0.13	108973.0	812664.85	135
2019-06-20	7.46	7.47	7.45	7.47	0.01	0.13	53871.0	401803.63	84
2019-06-19	7.45	7.47	7.45	7.46	0.01	0.13	56616.0	422439.58	60
2019-06-18	7.45	7.45	7.44	7.45	0.0	0.0	44254.0	329515.99	43
2019-06-17	7.44	7.46	7.43	7.45	0.01	0.13	61436.0	457460.92	65
2019-06-16	7.43	7.45	7.43	7.44	0.0	0.0	68316.0	508363.13	62
2019-06-13	7.47	7.47	7.44	7.44	-0.03	-0.4	68139.0	507257.31	52
2019-06-12	7.44	7.47	7.44	7.47	0.01	0.13	152912.0	1140971.87	82
2019-06-11	7.43	7.47	7.42	7.46	0.04	0.54	146115.0	1087793.93	111
2019-06-10	7.4	7.42	7.4	7.42	0.02	0.27	48259.0	357838.96	54
2019-06-09	7.4	7.4	7.39	7.4	0.0	0.0	34339.0	254029.46	61
2019-05-30	7.38	7.4	7.38	7.4	0.02	0.27	32842.0	242589.36	63
2019-05-29	7.38	7.38	7.38	7.38	0.0	0.0	30774.0	227131.38	29
2019-05-28	7.4	7.4	7.38	7.38	0.0	0.0	48093.0	355421.9	50
2019-05-27	7.38	7.38	7.38	7.38	0.02	0.27	22481.0	165784.19	53
2019-05-26	7.36	7.36	7.36	7.36	-0.08	-1.08	14968.0	110233.68	74
2019-05-23	7.41	7.44	7.4	7.44	0.07	0.95	58297.0	431993.65	72
2019-05-22	7.36	7.42	7.36	7.37	0.01	0.14	93445.0	690847.61	60
2019-05-21	7.35	7.36	7.34	7.36	0.03	0.41	43972.0	323208.42	60
2019-05-20	7.33	7.33	7.33	7.33	-0.02	-0.27	32419.0	237462.86	63
2019-05-19	7.41	7.41	7.34	7.35	-0.03	-0.41	90507.0	667775.57	91
2019-05-16	7.37	7.38	7.37	7.38	0.04	0.54	34686.0	255664.48	58
2019-05-15	7.31	7.39	7.31	7.34	0.07	0.96	111419.0	818740.16	105
2019-05-14	7.35	7.35	7.27	7.27	-0.12	-1.62	196171.0	1434122.92	188
2019-05-13	7.42	7.42	7.36	7.39	-0.04	-0.54	80309.0	593893.14	95
2019-05-12	7.44	7.44	7.4	7.43	-0.04	-0.54	188773.0	1399909.77	189
2019-05-09	7.45	7.47	7.45	7.47	0.02	0.27	97083.0	723439.33	68
2019-05-08	7.45	7.45	7.45	7.45	-0.01	-0.13	19848.0	147874.75	51
2019-05-07	7.45	7.46	7.45	7.46	-0.02	-0.27	65290.0	486620.41	54
2019-05-06	7.48	7.48	7.44	7.48	-0.02	-0.27	56378.0	420150.31	83
2019-05-05	7.46	7.5	7.46	7.5	0.0	0.0	92355.0	689495.02	131
2019-05-02	7.48	7.55	7.46	7.5	0.04	0.54	185313.0	1390577.57	219
2019-05-01	7.46	7.46	7.43	7.46	0.01	0.13	69132.0	514331.39	102
2019-04-30	7.48	7.48	7.45	7.45	-0.03	-0.4	74623.0	557081.77	119
2019-04-29	7.48	7.48	7.48	7.48	-0.01	-0.13	27197.0	203329.18	95
2019-04-28	7.46	7.49	7.45	7.49	0.03	0.4	166058.0	1241126.64	141
2019-04-25	7.42	7.46	7.4	7.46	0.02	0.27	119582.0	887257.6	136
2019-04-24	7.44	7.44	7.44	7.44	-0.03	-0.4	45732.0	339675.86	121
2019-04-23	7.47	7.47	7.45	7.47	0.01	0.13	187398.0	1398043.51	67
2019-04-22	7.46	7.46	7.46	7.46	0.0	0.0	135244.0	1009137.57	110
2019-04-21	7.47	7.49	7.46	7.46	-0.01	-0.13	117467.0	877732.53	147
2019-04-18	7.47	7.48	7.45	7.47	-0.01	-0.13	49982.0	373223.1	99
2019-04-17	7.45	7.48	7.45	7.48	0.03	0.4	133792.0	998086.32	119
2019-04-16	7.43	7.45	7.43	7.45	0.0	0.0	59734.0	444787.93	76
2019-04-15	7.43	7.46	7.43	7.45	0.01	0.13	271017.0	2017507.28	123
2019-04-14	7.42	7.44	7.42	7.44	-0.01	-0.13	47373.0	352272.77	54
2019-04-11	7.43	7.45	7.4	7.45	0.01	0.13	105674.0	785424.49	140
2019-04-10	7.45	7.46	7.43	7.44	0.0	0.0	102498.0	762911.47	109
2019-04-09	7.42	7.54	7.42	7.44	0.04	0.54	252347.0	1888857.06	252
2019-04-08	7.4	7.4	7.4	7.4	0.0	0.0	162961.0	1206151.58	129
2019-04-07	7.4	7.42	7.38	7.4	-0.02	-0.27	136776.0	1012876.18	238
2019-04-04	7.36	7.45	7.36	7.42	0.09	1.23	410691.0	3043169.67	386
2019-04-03	7.4	7.4	7.27	7.33	-0.07	-0.95	721835.0	5284759.72	755
2019-04-02	7.45	7.48	7.39	7.4	-0.06	-0.8	552461.0	4100550.44	666
2019-04-01	7.5	7.5	7.45	7.46	-0.04	-0.53	401389.0	2997068.24	266
2019-03-31	7.46	7.55	7.45	7.5	0.04	0.54	711379.0	5323705.75	474
2019-03-28	7.5	7.55	7.45	7.46	-0.04	-0.53	462948.0	3472335.46	467
2019-03-27	7.47	7.51	7.45	7.5	0.02	0.27	276691.0	2066446.08	240
2019-03-26	7.46	7.48	7.45	7.48	0.01	0.13	195146.0	1457006.51	218
2019-03-25	7.52	7.52	7.46	7.47	0.0	0.0	165615.0	1237742.85	244
2019-03-24	7.54	7.54	7.47	7.47	-0.03	-0.4	234805.0	1761700.77	330
2019-03-21	7.57	7.59	7.5	7.5	-0.09	-1.19	544932.0	4099368.75	513
2019-03-20	7.63	7.65	7.56	7.59	-0.01	-0.13	471660.0	3584874.1	448
2019-03-19	7.71	7.71	7.6	7.6	-0.13	-1.68	571522.0	4370326.74	644
2019-03-18	7.79	7.79	7.67	7.73	-0.05	-0.64	365600.0	2821786.54	461
2019-03-17	7.73	7.87	7.73	7.78	-0.67	-7.93	1479789.0	11545793.89	1020
2019-03-14	8.38	8.45	8.33	8.45	0.08	0.96	701043.0	5890091.5	356
2019-03-13	8.43	8.43	8.34	8.37	-0.06	-0.71	498489.0	4170010.96	257
2019-03-12	8.47	8.5	8.38	8.43	-0.02	-0.24	568885.0	4783266.89	250
2019-03-11	8.49	8.5	8.33	8.45	0.03	0.36	567594.0	4797498.89	331
2019-03-10	8.35	8.48	8.33	8.42	0.11	1.32	1381833.0	11625630.76	494
2019-03-07	8.25	8.35	8.2	8.31	0.07	0.85	1124747.0	9313646.76	529
2019-03-06	8.27	8.27	8.16	8.24	-0.01	-0.12	823941.0	6750157.77	386
2019-03-05	8.26	8.27	8.15	8.25	0.25	3.13	1172704.0	9647760.58	713
2019-03-04	7.95	8.0	7.95	8.0	0.05	0.63	30909.0	246377.99	80
2019-03-03	8.0	8.0	7.95	7.95	-0.05	-0.63	57985.0	462385.97	133
2019-02-28	7.92	8.0	7.86	8.0	0.0	0.0	79582.0	629636.61	153
2019-02-27	8.02	8.02	7.9	8.0	-0.02	-0.25	80933.0	641389.71	138
2019-02-26	7.92	8.02	7.9	8.02	0.02	0.25	51423.0	407791.8	59
2019-02-25	7.99	8.0	7.85	8.0	-0.04	-0.5	39524.0	315435.96	83
2019-02-24	7.99	8.05	7.98	8.04	0.04	0.5	97424.0	779870.63	160
2019-02-21	7.99	8.0	7.93	8.0	0.05	0.63	68328.0	544349.61	86
2019-02-20	7.92	7.95	7.92	7.95	0.0	0.0	17973.0	142645.38	56
2019-02-19	7.91	7.95	7.89	7.95	0.02	0.25	63819.0	504862.17	135
2019-02-18	7.95	7.97	7.93	7.93	-0.04	-0.5	67143.0	533721.4	106
2019-02-17	7.9	8.0	7.88	7.97	0.06	0.76	210614.0	1674042.31	151
2019-02-14	7.8	7.91	7.8	7.91	0.11	1.41	158507.0	1244238.73	95
2019-02-13	7.8	7.8	7.79	7.8	-0.01	-0.13	67722.0	527976.85	56
2019-02-12	7.81	7.85	7.77	7.81	0.01	0.13	267816.0	2089296.42	170
2019-02-11	7.8	7.8	7.8	7.8	0.0	0.0	27321.0	213078.49	37
2019-02-10	7.8	7.8	7.8	7.8	-0.02	-0.26	39676.0	309481.74	65
2019-02-07	7.82	7.82	7.79	7.82	0.0	0.0	65008.0	508197.55	32
2019-02-06	7.86	7.86	7.82	7.82	-0.04	-0.51	53906.0	422422.05	84
2019-02-05	7.85	7.86	7.85	7.86	0.01	0.13	35830.0	281515.27	38
2019-02-04	7.89	7.89	7.85	7.85	-0.07	-0.88	55499.0	436434.55	51
2019-02-03	7.92	7.92	7.92	7.92	0.0	0.0	60253.0	477086.67	36
2019-01-31	7.9	7.92	7.88	7.92	0.0	0.0	32318.0	255285.9	67
2019-01-30	7.92	7.92	7.92	7.92	0.0	0.0	24224.0	191426.19	54
2019-01-29	7.88	7.92	7.88	7.92	-0.01	-0.13	30570.0	241172.42	62
2019-01-28	7.92	7.93	7.92	7.93	0.03	0.38	23563.0	186201.52	85
2019-01-27	7.86	7.93	7.86	7.9	-0.04	-0.5	63755.0	503122.57	65
2019-01-24	7.83	7.94	7.83	7.94	0.13	1.66	84453.0	664090.46	77
2019-01-23	7.83	7.83	7.72	7.81	-0.06	-0.76	72283.0	563596.37	93
2019-01-22	7.87	7.87	7.87	7.87	-0.03	-0.38	11072.0	86908.34	29
2019-01-21	7.85	7.9	7.84	7.9	0.02	0.25	32169.0	252584.89	51
2019-01-20	7.83	7.88	7.83	7.88	-0.04	-0.51	47211.0	369775.92	129
2019-01-17	7.8	7.92	7.8	7.92	0.06	0.76	41522.0	324698.1	84
2019-01-16	7.82	7.87	7.8	7.86	-0.02	-0.25	68319.0	534037.29	62
2019-01-15	7.88	7.88	7.88	7.88	-0.05	-0.63	7749.0	61079.78	21
2019-01-14	7.8	7.93	7.8	7.93	0.05	0.63	46603.0	365386.44	96
2019-01-13	7.73	7.9	7.72	7.88	0.08	1.03	176671.0	1384158.25	117
2019-01-10	7.8	7.8	7.7	7.8	0.01	0.13	97606.0	753920.9	142
2019-01-09	7.76	7.84	7.75	7.79	0.03	0.39	138218.0	1076170.96	45
2019-01-08	7.7	7.79	7.68	7.76	0.06	0.78	68232.0	527480.38	116
2019-01-07	7.65	7.7	7.65	7.7	0.05	0.65	45976.0	353205.16	71
2019-01-06	7.63	7.66	7.63	7.65	-0.01	-0.13	102175.0	781339.11	91
2019-01-03	7.64	7.66	7.64	7.66	0.01	0.13	36792.0	281202.13	45
2019-01-02	7.61	7.65	7.6	7.65	0.02	0.26	58810.0	447857.19	46
2019-01-01	7.6	7.63	7.6	7.63	0.02	0.26	86725.0	660108.03	39
2018-12-31	7.61	7.62	7.57	7.61	-0.01	-0.13	145341.0	1104861.74	130
2018-12-30	7.56	7.62	7.56	7.62	0.08	1.06	53014.0	402192.46	59
2018-12-27	7.54	7.54	7.54	7.54	0.01	0.13	51861.0	390374.95	66
2018-12-26	7.52	7.53	7.52	7.53	0.05	0.67	9935643.0	74968108.29	37
2018-12-25	7.52	7.52	7.48	7.48	-0.07	-0.93	47842.0	359477.39	44
2018-12-24	7.52	7.57	7.52	7.55	0.05	0.67	69317.0	522297.06	70
2018-12-23	7.5	7.5	7.45	7.5	-0.04	-0.53	95319.0	711639.4	77
2018-12-20	7.46	7.54	7.46	7.54	0.04	0.53	47172.0	353573.2	83
2018-12-19	7.5	7.5	7.47	7.5	-0.01	-0.13	55066.0	411932.12	63
2018-12-18	7.52	7.52	7.51	7.51	-0.04	-0.53	44202.0	332243.42	49
2018-12-17	7.52	7.55	7.5	7.55	0.05	0.67	38446.0	289270.87	68
2018-12-16	7.47	7.5	7.47	7.5	-0.01	-0.13	44627.0	334259.99	68
2018-12-13	7.5	7.52	7.47	7.51	-0.02	-0.27	84956.0	636986.9	97
2018-12-12	7.48	7.53	7.48	7.53	0.03	0.4	92054.0	689887.48	69
2018-12-11	7.45	7.51	7.45	7.5	0.03	0.4	119871.0	898258.72	83
2018-12-10	7.45	7.47	7.45	7.47	0.02	0.27	77733.0	579772.52	68
2018-12-09	7.45	7.51	7.45	7.45	-0.03	-0.4	103052.0	768851.29	87
2018-12-06	7.5	7.5	7.45	7.48	-0.03	-0.4	114184.0	852445.55	63
2018-12-05	7.49	7.51	7.49	7.51	0.0	0.0	35635.0	266486.97	60
2018-12-04	7.5	7.55	7.5	7.51	-0.04	-0.53	106607.0	800043.83	92
2018-12-03	7.5	7.65	7.5	7.55	0.05	0.67	311731.0	2358175.46	298
2018-12-02	7.44	7.5	7.43	7.5	0.1	1.35	89655.0	666809.36	121
2018-11-29	7.51	7.65	7.39	7.4	0.07	0.95	521425.0	3894912.16	303
2018-11-28	7.33	7.35	7.32	7.33	-0.02	-0.27	126895.0	929948.41	58
2018-11-27	7.32	7.35	7.32	7.35	0.05	0.68	35369.0	259363.09	60
2018-11-26	7.32	7.32	7.3	7.3	-0.04	-0.54	24889.0	181638.74	51
2018-11-25	7.35	7.36	7.33	7.34	-0.02	-0.27	36244.0	265761.11	55
2018-11-22	7.36	7.36	7.3	7.36	0.01	0.14	39611.0	291008.6	46
2018-11-21	7.35	7.35	7.35	7.35	0.05	0.68	11067.0	81137.29	17
2018-11-20	7.31	7.34	7.3	7.3	-0.08	-1.08	41063.0	300680.16	49
2018-11-19	7.38	7.38	7.38	7.38	-0.05	-0.67	15197.0	111623.1	32
2018-11-18	7.45	7.45	7.2	7.43	-0.02	-0.27	114920.0	843775.6	141
2018-11-15	7.45	7.46	7.42	7.45	0.0	0.0	50655.0	376562.61	77
2018-11-14	7.46	7.48	7.44	7.45	0.03	0.4	99101.0	738410.79	84
2018-11-13	7.45	7.47	7.38	7.42	-0.03	-0.4	123057.0	915101.8	108
2018-11-12	7.4	7.5	7.4	7.45	0.07	0.95	115725.0	862748.67	116
2018-11-11	7.4	7.4	7.38	7.38	-0.07	-0.94	57755.0	426533.9	79
2018-11-08	7.43	7.45	7.43	7.45	0.0	0.0	27134.0	201965.26	49
2018-11-07	7.44	7.45	7.4	7.45	-0.03	-0.4	28365.0	210636.76	53
2018-11-06	7.57	7.62	7.44	7.48	-0.02	-0.27	174449.0	1312631.73	136
2018-11-05	7.44	7.7	7.44	7.5	0.06	0.81	302509.0	2289037.0	241
2018-11-04	7.44	7.45	7.41	7.44	0.04	0.54	48862.0	363329.53	51
2018-11-01	7.4	7.41	7.4	7.4	-0.07	-0.94	58430.0	432895.0	61
2018-10-31	7.41	7.47	7.37	7.47	0.06	0.81	119663.0	888065.98	91
2018-10-30	7.41	7.41	7.41	7.41	0.0	0.0	34814.0	258000.09	32
2018-10-29	7.39	7.44	7.38	7.41	0.02	0.27	124448.0	920867.96	78
2018-10-28	7.36	7.44	7.36	7.39	0.03	0.41	48053.0	354921.12	50
2018-10-25	7.25	7.38	7.25	7.36	0.08	1.1	53733.0	393407.27	86
2018-10-24	7.2	7.28	7.2	7.28	0.07	0.97	35214.0	254554.55	48
2018-10-23	7.13	7.23	7.12	7.21	0.09	1.26	77628.0	557019.44	102
2018-10-22	7.15	7.15	7.1	7.12	-0.07	-0.97	93747.0	668303.08	108
2018-10-21	7.14	7.2	7.14	7.19	-0.1	-1.37	115084.0	825601.07	89
2018-10-18	7.25	7.29	7.25	7.29	0.0	0.0	72152.0	521962.86	139
2018-10-17	7.24	7.29	7.24	7.29	0.03	0.41	59900.0	435004.91	77
2018-10-16	7.16	7.26	7.15	7.26	-0.01	-0.14	245397.0	1758812.99	132
2018-10-15	7.2	7.3	7.2	7.27	0.14	1.96	143818.0	1040305.98	110
2018-10-14	7.29	7.29	7.13	7.13	-0.19	-2.6	153606.0	1110285.09	145
2018-10-11	7.37	7.38	7.29	7.32	-0.11	-1.48	327337.0	2410955.75	164
2018-10-10				7.43	0.0	0.0	21229.0	157119.65	48
2018-10-09	7.44	7.44	7.43	7.43	-0.01	-0.13	109445.0	813314.15	28
2018-10-08	7.44	7.44	7.44	7.44	0.03	0.4	71153.0	529427.1	53
2018-10-07	7.43	7.43	7.41	7.41	-0.02	-0.27	132781.0	986432.55	112
2018-10-04	7.43	7.43	7.43	7.43	0.0	0.0	27480.0	204293.61	42
2018-10-03	7.41	7.43	7.4	7.43	0.01	0.13	80612.0	597621.67	59
2018-10-02	7.42	7.43	7.4	7.42	0.0	0.0	60459.0	448318.68	55
2018-10-01	7.4	7.42	7.4	7.42	0.01	0.13	37029.0	274401.56	66
2018-09-30	7.4	7.41	7.4	7.41	-0.04	-0.54	38072.0	282250.4	70
2018-09-27	7.4	7.45	7.4	7.45	0.05	0.68	66177.0	490655.28	67
2018-09-26	7.41	7.41	7.36	7.4	0.04	0.54	142034.0	1047727.17	102
2018-09-25	7.4	7.41	7.36	7.36	-0.09	-1.21	189394.0	1399324.98	149
2018-09-20	7.45	7.47	7.41	7.45	-0.02	-0.27	148457.0	1102185.61	109
2018-09-19	7.39	7.47	7.39	7.47	0.08	1.08	25574.0	189337.45	47
2018-09-18	7.37	7.39	7.35	7.39	0.0	0.0	60924.0	449597.47	65
2018-09-17	7.38	7.39	7.35	7.39	0.04	0.54	75447.0	555657.49	121
2018-09-16	7.43	7.43	7.35	7.35	-0.1	-1.34	87557.0	647830.67	183
2018-09-13	7.41	7.47	7.38	7.45	0.04	0.54	96526.0	715488.21	113
2018-09-12	7.49	7.5	7.41	7.41	-0.02	-0.27	97933.0	728777.89	130
2018-09-11	7.49	7.49	7.41	7.43	-0.03	-0.4	50401.0	375109.96	83
2018-09-10	7.47	7.51	7.45	7.46	-0.04	-0.53	38877.0	290338.18	95
2018-09-09	7.5	7.5	7.45	7.5	0.04	0.54	56844.0	424979.85	101
2018-09-06	7.44	7.46	7.38	7.46	0.02	0.27	141075.0	1044522.41	151
2018-09-05	7.58	7.58	7.37	7.44	-0.14	-1.85	134366.0	1002178.97	172
2018-09-04	7.55	7.58	7.5	7.58	0.0	0.0	66581.0	501851.88	101
2018-09-03	7.55	7.59	7.55	7.58	-0.02	-0.26	43154.0	326646.21	99
2018-09-02	7.5	7.64	7.5	7.6	0.02	0.26	86935.0	656676.5	101
2018-08-30	7.61	7.65	7.55	7.58	-0.12	-1.56	213594.0	1623433.06	209
2018-08-29	7.58	8.07	7.56	7.7	0.12	1.58	752819.0	5894194.06	557
2018-08-28	7.55	7.58	7.55	7.58	0.04	0.53	41510.0	313794.15	51
2018-08-27	7.55	7.56	7.52	7.54	0.04	0.53	51228.0	385958.48	52
2018-08-26	7.52	7.53	7.5	7.5	-0.01	-0.13	100752.0	756290.56	102
2018-08-16	7.48	7.51	7.45	7.51	0.06	0.81	131670.0	985890.38	135
2018-08-15	7.5	7.5	7.45	7.45	-0.05	-0.67	177710.0	1327551.69	128
2018-08-14	7.55	7.55	7.5	7.5	0.0	0.0	282749.0	2123036.81	185
2018-08-13	7.52	7.53	7.5	7.5	-0.04	-0.53	233732.0	1753820.78	115
2018-08-12	7.58	7.59	7.54	7.54	-0.07	-0.92	180798.0	1367305.29	138
2018-08-09	7.61	7.61	7.59	7.61	-0.03	-0.39	80611.0	612875.43	160
2018-08-08	7.66	7.67	7.62	7.64	-0.04	-0.52	198997.0	1522258.43	143
2018-08-07	7.67	7.68	7.67	7.68	-0.03	-0.39	35383.0	271607.51	69
2018-08-06	7.68	7.71	7.67	7.71	0.01	0.13	56588.0	434540.6	51
2018-08-05	7.66	7.7	7.66	7.7	-0.02	-0.26	33233.0	255633.22	66
2018-08-02	7.71	7.73	7.67	7.72	0.01	0.13	102897.0	792194.7	94
2018-08-01	7.7	7.71	7.65	7.71	0.01	0.13	90783.0	698096.37	100
2018-07-31	7.74	7.76	7.7	7.7	0.0	0.0	34978.0	270049.31	58
2018-07-30	7.69	7.7	7.65	7.7	0.0	0.0	45434.0	348802.54	95
2018-07-29	7.73	7.73	7.69	7.7	-0.03	-0.39	97892.0	753753.46	103
2018-07-26	7.76	7.76	7.72	7.73	-0.06	-0.77	41678.0	322672.57	75
2018-07-25	7.74	7.79	7.74	7.79	0.0	0.0	108793.0	845001.7	132
2018-07-24	7.84	7.84	7.77	7.79	-0.05	-0.64	69025.0	538867.86	80
2018-07-23	7.88	7.88	7.8	7.84	-0.04	-0.51	110607.0	864793.36	124
2018-07-22	7.9	7.92	7.8	7.88	-0.02	-0.25	133875.0	1050899.69	177
2018-07-19	7.81	7.9	7.8	7.9	0.09	1.15	122166.0	960435.2	122
2018-07-18	7.82	7.84	7.81	7.81	-0.04	-0.51	100799.0	789022.96	93
2018-07-17	7.8	7.85	7.76	7.85	0.05	0.64	86668.0	677586.89	143
2018-07-16	7.75	7.8	7.72	7.8	0.05	0.65	140373.0	1089043.64	115
2018-07-15	7.7	7.75	7.7	7.75	0.05	0.65	184224.0	1421692.68	67
2018-07-12	7.7	7.7	7.7	7.7	0.0	0.0	29468.0	226785.06	75
2018-07-11	7.72	7.72	7.7	7.7	-0.01	-0.13	29400.0	226787.08	73
2018-07-10	7.71	7.71	7.68	7.71	0.0	0.0	64013.0	492750.01	88
2018-07-09	7.72	7.77	7.7	7.71	0.0	0.0	78660.0	606924.24	87
2018-07-08	7.72	7.75	7.71	7.71	0.0	0.0	93143.0	719831.4	97
2018-07-05	7.75	7.75	7.7	7.71	-0.08	-1.03	52950.0	408945.73	96
2018-07-04	7.7	7.82	7.64	7.79	0.08	1.04	317663.0	2452321.09	217
2018-07-03	7.74	7.74	7.65	7.71	-0.02	-0.26	299401.0	2307350.21	307
2018-07-02	8.1	8.12	7.73	7.73	-0.32	-3.98	417313.0	3293939.46	405
2018-07-01	7.76	8.19	7.74	8.05	0.34	4.41	1461934.0	11737436.32	817
2018-06-28	7.67	7.73	7.66	7.71	0.01	0.13	72991.0	561587.99	68
2018-06-27	7.65	7.72	7.65	7.7	0.06	0.79	113867.0	875582.77	117
2018-06-26	7.6	7.65	7.6	7.64	0.03	0.39	142143.0	1085167.05	135
2018-06-25	7.61	7.67	7.6	7.61	0.01	0.13	138827.0	1060286.5	119
2018-06-24	7.55	7.61	7.55	7.6	0.05	0.66	87602.0	664677.68	111
2018-06-21	7.52	7.55	7.5	7.55	0.0	0.0	85191.0	640101.01	82
2018-06-20	7.48	7.55	7.48	7.55	-0.03	-0.4	107845.0	809559.52	126
2018-06-12	7.6	7.6	7.56	7.58	-0.03	-0.39	102197.0	774943.12	90
2018-06-11	7.62	7.62	7.59	7.61	0.01	0.13	70356.0	535272.3	88
2018-06-10	7.6	7.6	7.57	7.6	-0.05	-0.65	102522.0	778809.27	117
2018-06-07	7.65	7.66	7.61	7.65	-0.02	-0.26	63689.0	486401.03	75
2018-06-06	7.66	7.67	7.62	7.67	0.01	0.13	114053.0	872186.69	101
2018-06-05	7.62	7.66	7.62	7.66	0.03	0.39	88235.0	673421.52	83
2018-06-04	7.66	7.7	7.62	7.63	0.02	0.26	203573.0	1560822.57	120
2018-06-03	7.61	7.65	7.6	7.61	-0.04	-0.52	162365.0	1236314.52	149
2018-05-31	7.7	7.7	7.5	7.65	-0.07	-0.91	239026.0	1815507.11	209
2018-05-30	7.75	7.75	7.7	7.72	-0.03	-0.39	119585.0	922276.51	71
2018-05-29	7.73	7.75	7.71	7.75	0.03	0.39	66088.0	511004.2	68
2018-05-28	7.74	7.74	7.72	7.72	-0.02	-0.26	38453.0	297438.85	81
2018-05-27	7.75	7.77	7.74	7.74	-0.03	-0.39	40080.0	310913.77	82
2018-05-24	7.8	7.8	7.77	7.78	0.0	0.0	49784.0	387899.98	62
2018-05-23	7.8	7.8	7.77	7.78	-0.02	-0.26	113378.0	882783.09	68
2018-05-22	7.82	7.82	7.77	7.8	-0.02	-0.26	252827.0	1968617.2	235
2018-05-21	7.82	7.82	7.81	7.82	-0.01	-0.13	145657.0	1138915.4	82
2018-05-20	7.82	7.83	7.8	7.83	0.0	0.0	90332.0	706304.49	103
2018-05-17	7.87	7.87	7.82	7.83	-0.01	-0.13	85327.0	668352.55	97
2018-05-16	7.87	7.88	7.84	7.84	-0.04	-0.51	270456.0	2123927.17	120
2018-05-15	7.89	7.9	7.86	7.88	-0.01	-0.13	124282.0	978986.94	108
2018-05-14	7.87	7.91	7.87	7.89	-0.01	-0.13	52420.0	413776.84	78
2018-05-13	7.87	7.92	7.87	7.9	0.03	0.38	231956.0	1832731.4	124
2018-05-10	7.88	7.9	7.86	7.87	0.0	0.0	266611.0	2098281.77	132
2018-05-09	7.94	7.95	7.87	7.87	-0.02	-0.25	226939.0	1791712.24	157
2018-05-08	7.95	7.98	7.87	7.89	-0.07	-0.88	312768.0	2470650.86	251
2018-05-07	8.0	8.0	7.94	7.96	-0.04	-0.5	377166.0	3004658.86	187
2018-05-06	8.0	8.02	7.97	8.0	0.0	0.0	113509.0	907318.07	101
2018-05-03	7.96	8.05	7.94	8.0	0.04	0.5	147535.0	1182543.98	214
2018-05-02	7.97	7.99	7.94	7.96	-0.02	-0.25	129283.0	1030041.7	144
2018-05-01	8.0	8.0	7.96	7.98	-0.02	-0.25	151864.0	1211911.72	174
2018-04-30	8.03	8.03	8.0	8.0	-0.04	-0.5	231566.0	1854441.06	186
2018-04-29	8.11	8.14	8.0	8.04	-0.07	-0.86	361321.0	2911004.02	285
2018-04-26	7.99	8.17	7.99	8.11	0.12	1.5	566675.0	4582533.17	365
2018-04-25	7.98	8.01	7.98	7.99	0.0	0.0	75617.0	604444.74	107
2018-04-24	8.02	8.04	8.0	7.99	-0.05	-0.62	134494.0	1077478.33	137
2018-04-23	8.02	8.05	8.01	8.04	0.01	0.12	116441.0	934334.8	119
2018-04-22	8.02	8.04	8.02	8.03	0.01	0.12	221137.0	1774400.15	89
2018-04-19	8.03	8.05	8.01	8.02	0.0	0.0	254466.0	2045132.59	152
2018-04-18	8.03	8.05	8.01	8.02	-0.02	-0.25	220109.0	1768161.76	210
2018-04-17	8.05	8.07	8.03	8.04	0.01	0.12	277588.0	2232877.25	191
2018-04-16	8.12	8.12	8.0	8.03	-0.06	-0.74	263734.0	2126444.59	263
2018-04-15	8.08	8.1	8.08	8.09	0.06	0.75	99296.0	803017.05	138
2018-04-12	8.01	8.08	8.01	8.03	-0.02	-0.25	79077.0	635506.81	116
2018-04-11	8.08	8.09	8.05	8.05	-0.02	-0.25	253908.0	2046517.23	119
2018-04-10	8.08	8.09	8.05	8.07	-0.01	-0.12	210069.0	1696733.35	103
2018-04-09	8.09	8.1	8.08	8.08	-0.02	-0.25	117456.0	950531.21	124
2018-04-08	8.1	8.13	8.09	8.1	0.03	0.37	161355.0	1307190.05	152
2018-04-05	8.07	8.1	8.06	8.07	0.01	0.12	127338.0	1029466.37	98
2018-04-04	8.18	8.18	8.05	8.06	0.01	0.12	275563.0	2229027.36	254
2018-04-03	8.27	8.27	8.0	8.05	-0.25	-3.01	452651.0	3674829.74	273
2018-04-02	8.36	8.36	8.27	8.3	-0.04	-0.48	143507.0	1193150.48	116
2018-04-01	8.32	8.36	8.32	8.34	-0.05	-0.6	70263.0	586171.21	131
2018-03-29	8.4	8.4	8.34	8.39	0.0	0.0	62277.0	521231.35	59
2018-03-28	8.35	8.4	8.35	8.39	0.02	0.24	59994.0	502398.84	63
2018-03-27	8.4	8.4	8.34	8.37	-0.05	-0.59	143651.0	1204072.01	149
2018-03-26	8.44	8.52	8.39	8.42	-0.07	-0.82	273461.0	2303147.87	164
2018-03-25	8.4	8.6	8.4	8.49	0.06	0.71	271260.0	2300307.23	224
2018-03-22	8.45	8.45	8.4	8.43	-0.02	-0.24	213913.0	1801342.02	229
2018-03-21	8.32	8.54	8.32	8.45	-0.4	-4.52	712335.0	6006427.87	436
2018-03-20	8.83	8.88	8.77	8.85	0.01	0.11	604345.0	5328823.26	323
2018-03-19	8.73	8.85	8.73	8.84	0.08	0.91	211764.0	1864730.96	237
2018-03-18	8.75	8.8	8.75	8.76	0.02	0.23	98228.0	862291.29	181
2018-03-15	8.78	8.82	8.71	8.74	0.12	1.39	746929.0	6542842.42	368
2018-03-14	8.66	8.66	8.59	8.62	-0.05	-0.58	232030.0	1997757.09	144
2018-03-13	8.64	8.7	8.61	8.67	-0.03	-0.34	103561.0	895665.81	100
2018-03-12	8.69	8.7	8.67	8.7	0.01	0.12	108387.0	941567.43	96
2018-03-11	8.69	8.7	8.69	8.69	0.0	0.0	121847.0	1059607.95	100
2018-03-08	8.7	8.7	8.69	8.69	0.01	0.12	65223.0	567010.74	67
2018-03-07	8.69	8.7	8.64	8.68	-0.01	-0.12	151948.0	1318869.91	133
2018-03-06	8.74	8.74	8.68	8.69	-0.02	-0.23	104218.0	905973.33	99
2018-03-05	8.68	8.74	8.67	8.71	0.03	0.35	168089.0	1461143.47	93
2018-03-04	8.71	8.71	8.68	8.68	-0.04	-0.46	73450.0	638939.57	81
2018-03-01	8.7	8.73	8.7	8.72	0.01	0.11	221532.0	1929663.29	102
2018-02-28	8.78	8.78	8.7	8.71	-0.07	-0.8	374505.0	3270748.88	178
2018-02-27	8.81	8.82	8.77	8.78	-0.03	-0.34	116452.0	1023226.27	90
2018-02-26	8.85	8.88	8.81	8.81	-0.01	-0.11	291170.0	2572270.49	156
2018-02-25	8.82	8.82	8.8	8.82	-0.02	-0.23	81368.0	716949.94	180
2018-02-22	8.87	8.88	8.81	8.84	-0.04	-0.45	174218.0	1538205.49	115
2018-02-21	8.87	8.89	8.87	8.88	-0.02	-0.22	42504.0	377456.25	103
2018-02-20	8.9	8.9	8.87	8.9	0.02	0.23	72303.0	642363.74	67
2018-02-19	8.88	8.89	8.87	8.88	-0.01	-0.11	63957.0	567822.81	94
2018-02-18	8.92	8.92	8.87	8.89	0.0	0.0	167452.0	1489615.23	141
2018-02-15	8.89	8.92	8.88	8.89	0.0	0.0	100686.0	895902.94	101
2018-02-14	8.88	8.89	8.86	8.89	0.02	0.23	105816.0	939040.42	95
2018-02-13	8.9	8.95	8.87	8.87	-0.01	-0.11	361068.0	3215508.84	145
2018-02-12	8.8	8.9	8.77	8.88	0.11	1.25	452581.0	3994846.32	321
2018-02-11	8.85	8.85	8.77	8.77	-0.08	-0.9	287008.0	2526947.87	158
2018-02-08	8.86	8.88	8.85	8.85	-0.02	-0.23	128368.0	1137952.12	108
2018-02-07	8.93	8.93	8.87	8.87	-0.01	-0.11	204171.0	1814329.18	163
2018-02-06	8.9	8.92	8.88	8.88	-0.06	-0.67	402791.0	3583835.18	206
2018-02-05	8.94	8.95	8.9	8.94	-0.01	-0.11	213426.0	1905967.06	125
2018-02-04	8.98	8.99	8.94	8.95	-0.02	-0.22	742068.0	6650793.37	192
2018-02-01	8.96	8.98	8.96	8.97	0.01	0.11	119260.0	1069745.97	69
2018-01-31	8.98	8.99	8.96	8.96	-0.03	-0.33	287913.0	2582505.82	137
2018-01-30	8.96	9.0	8.95	8.99	0.02	0.22	201580.0	1809284.62	143
2018-01-29	8.97	8.99	8.96	8.97	0.01	0.11	206239.0	1850275.91	132
2018-01-28	8.97	8.98	8.95	8.96	-0.02	-0.22	157785.0	1413988.61	112
2018-01-25	8.97	8.99	8.94	8.98	0.03	0.34	174455.0	1562976.29	116
2018-01-24	8.97	8.97	8.93	8.95	-0.02	-0.22	124062.0	1110049.69	91
2018-01-23	8.96	8.98	8.96	8.97	0.0	0.0	188662.0	1691962.79	90
2018-01-22	8.99	8.99	8.97	8.97	0.0	0.0	149528.0	1342474.01	112
2018-01-21	8.98	9.0	8.94	8.97	-0.02	-0.22	353671.0	3176543.66	177
2018-01-18	9.05	9.06	8.95	8.99	-0.05	-0.55	519663.0	4676974.72	295
2018-01-17	9.02	9.1	9.02	9.04	0.03	0.33	467862.0	4233113.33	229
2018-01-16	9.02	9.05	9.0	9.01	-0.03	-0.33	228656.0	2065247.14	132
2018-01-15	9.0	9.04	8.99	9.04	0.03	0.33	202373.0	1825163.92	140
2018-01-14	9.04	9.04	8.98	9.01	-0.01	-0.11	255116.0	2300100.35	179
2018-01-11	8.99	9.04	8.97	9.02	0.03	0.33	251247.0	2262785.62	222
2018-01-10	9.05	9.06	8.95	8.99	-0.04	-0.44	419930.0	3779021.04	225
2018-01-09	9.11	9.12	9.0	9.03	-0.09	-0.99	409096.0	3702924.93	256
2018-01-08	9.28	9.28	9.11	9.12	-0.16	-1.72	759210.0	6961847.8	531
2018-01-07	9.29	9.29	9.23	9.28	0.05	0.54	199455.0	1849183.64	291
2018-01-04	9.26	9.26	9.22	9.23	-0.01	-0.11	131817.0	1217951.93	144
2018-01-03	9.23	9.25	9.2	9.24	-0.03	-0.32	111065.0	1025109.33	116
2018-01-02	9.22	9.32	9.2	9.27	0.07	0.76	380027.0	3525042.99	191
2018-01-01	9.25	9.25	9.19	9.2	-0.06	-0.65	405612.0	3741451.76	192
2017-12-31	9.27	9.27	9.24	9.26	-0.01	-0.11	765204.0	7089886.31	228
2017-12-28	9.32	9.33	9.25	9.27	-0.07	-0.75	467824.0	4352468.78	290
2017-12-27	9.39	9.39	9.31	9.34	0.03	0.32	216900.0	2024670.4	189
2017-12-26	9.4	9.4	9.3	9.31	0.02	0.22	438664.0	4090495.9	244
2017-12-25	9.28	9.5	9.27	9.29	0.04	0.43	1586266.0	14891095.4	926
2017-12-24	9.23	9.38	9.23	9.25	0.0	0.0	766279.0	7118519.0	316
2017-12-21	9.2	9.27	9.19	9.25	0.04	0.43	294042.0	2714553.89	136
2017-12-20	9.24	9.24	9.16	9.21	-0.03	-0.32	608886.0	5607379.1	262
2017-12-19	9.33	9.35	9.21	9.24	-0.06	-0.65	464248.0	4304938.17	271
2017-12-18	9.26	9.4	9.26	9.3	0.05	0.54	789605.0	7352638.49	367
2017-12-17	9.28	9.3	9.24	9.25	-0.02	-0.22	337227.0	3124601.45	182
2017-12-14	9.3	9.3	9.25	9.27	-0.02	-0.22	123784.0	1146525.6	91
2017-12-13	9.33	9.34	9.28	9.29	-0.06	-0.64	251214.0	2337055.82	151
2017-12-12	9.36	9.38	9.32	9.35	0.01	0.11	199625.0	1865897.61	148
2017-12-11	9.43	9.43	9.33	9.34	-0.05	-0.53	501224.0	4706188.87	284
2017-12-10	9.38	9.46	9.34	9.39	0.08	0.86	459242.0	4315404.36	256
2017-12-07	9.32	9.32	9.2	9.31	-0.02	-0.21	404580.0	3749633.09	242
2017-12-06	9.35	9.39	9.32	9.33	-0.05	-0.53	157996.0	1477087.75	139
2017-12-05	9.38	9.48	9.36	9.38	-0.07	-0.74	440820.0	4146253.4	236
2017-12-04	9.35	9.7	9.23	9.45	0.15	1.61	1142616.0	10780836.28	543
2017-12-03	9.17	9.35	9.16	9.3	0.14	1.53	525656.0	4844510.71	275
2017-11-30	9.15	9.22	9.14	9.16	0.01	0.11	227997.0	2089466.58	137
2017-11-29	9.07	9.26	9.07	9.15	0.09	0.99	625108.0	5746279.08	440
2017-11-28	9.05	9.09	9.05	9.06	-0.01	-0.11	120876.0	1095752.01	83
2017-11-27	9.11	9.11	9.05	9.07	-0.01	-0.11	224067.0	2035248.05	114
2017-11-26	9.05	9.11	9.05	9.08	0.04	0.44	213837.0	1941197.62	123
2017-11-23	9.04	9.06	9.02	9.04	0.02	0.22	88877.0	803472.44	104
2017-11-22	9.05	9.05	9.01	9.02	0.02	0.22	106613.0	961597.19	89
2017-11-21	8.96	9.03	8.96	9.0	-0.02	-0.22	214999.0	1931832.87	164
2017-11-20	9.08	9.08	9.0	9.02	-0.04	-0.44	187491.0	1692926.16	133
2017-11-19	9.09	9.09	9.02	9.06	-0.02	-0.22	184636.0	1672117.89	185
2017-11-16	9.1	9.16	9.08	9.08	-0.05	-0.55	249888.0	2276676.17	195
2017-11-15	9.16	9.21	9.13	9.13	-0.04	-0.44	252540.0	2318083.06	211
2017-11-14	9.15	9.2	9.13	9.17	0.03	0.33	232728.0	2132028.77	242
2017-11-13	9.09	9.15	9.08	9.14	-0.03	-0.33	5143424.0	51279497.63	170
2017-11-12	9.12	9.2	9.1	9.17	-0.01	-0.11	151262.0	1382276.58	215
2017-11-09	9.2	9.23	9.14	9.18	0.01	0.11	360628.0	3314098.48	252
2017-11-08	9.2	9.26	8.9	9.17	-0.02	-0.22	532970.0	4850043.74	338
2017-11-07	9.68	9.68	8.82	9.19	-0.5	-5.16	894182.0	8280457.16	717
2017-11-06	9.74	9.74	9.65	9.69	-0.06	-0.62	563131.0	5463320.16	315
2017-11-05	9.7	9.9	9.56	9.75	-0.22	-2.21	1239418.0	12082721.34	876
2017-11-02	9.8	10.0	9.79	9.97	0.21	2.15	1534221.0	15143696.56	931
2017-11-01	9.53	9.94	9.53	9.76	0.3	3.17	1967846.0	19240419.74	1190
2017-10-31	9.5	9.52	9.33	9.46	0.01	0.11	9560116.0	96355913.29	411
2017-10-30	9.3	9.67	9.29	9.45	0.16	1.72	893605.0	8462696.37	691
2017-10-29	9.33	9.34	9.26	9.29	0.0	0.0	275175.0	2559265.27	290
2017-10-26	9.15	9.32	9.14	9.29	0.13	1.42	620504.0	5732919.92	547
2017-10-25	9.37	9.4	9.1	9.16	-0.17	-1.82	724080.0	6672048.39	642
2017-10-24	9.7	9.71	9.25	9.33	-0.39	-4.01	1212276.0	11561745.49	788
2017-10-23	9.92	9.92	9.72	9.72	-0.18	-1.82	918114.0	8978225.19	607
2017-10-22	9.96	9.99	9.9	9.9	-0.07	-0.7	4945498.0	51678024.96	364
2017-10-19	9.96	10.0	9.96	9.97	0.01	0.1	304894.0	3041795.3	238
2017-10-18	10.0	10.08	9.96	9.96	-0.06	-0.6	411299.0	4107981.23	359
2017-10-17	10.02	10.04	10.0	10.02	0.0	0.0	360515.0	3613243.2	228
2017-10-16	10.04	10.04	10.0	10.02	-0.04	-0.4	290692.0	2913461.09	221
2017-10-15	10.18	10.22	10.0	10.06	-0.09	-0.89	593517.0	5997955.34	399
2017-10-12	10.06	10.2	9.95	10.15	0.13	1.3	565432.0	5686131.45	397
2017-10-11	10.1	10.12	10.0	10.02	-0.07	-0.69	1136209.0	11407906.28	628
2017-10-10	10.32	10.32	10.08	10.09	-0.21	-2.04	974701.0	9912065.06	573
2017-10-09	10.12	10.36	10.1	10.3	0.18	1.78	1337356.0	13669659.82	689
2017-10-08	10.42	10.42	10.1	10.12	-0.34	-3.25	979405.0	10023960.66	854
2017-10-05	10.6	10.62	10.44	10.46	-0.13	-1.23	983723.0	10341109.06	595
2017-10-04	10.64	10.7	10.56	10.59	-0.05	-0.47	772421.0	8203339.9	547
2017-10-03	10.8	10.8	10.6	10.64	-0.17	-1.57	1088298.0	11616871.5	742
2017-10-02	11.5	11.52	10.7	10.81	-0.73	-6.33	4131519.0	45342249.36	2244
2017-10-01	11.64	11.72	11.5	11.54	-0.18	-1.54	1527189.0	17676410.24	718
2017-09-28	11.6	11.76	11.56	11.72	0.15	1.3	839898.0	9788640.36	544
2017-09-27	11.58	11.62	11.46	11.57	0.0	0.0	558029.0	6446541.06	416
2017-09-26	11.7	11.7	11.56	11.57	-0.1	-0.86	770196.0	8947531.78	512
2017-09-25	11.82	11.82	11.62	11.67	-0.15	-1.27	767794.0	8996832.4	431
2017-09-21	11.84	11.9	11.8	11.82	-0.05	-0.42	472926.0	5606785.28	266
2017-09-20	11.9	11.9	11.82	11.87	-0.02	-0.17	628176.0	7449284.88	347
2017-09-19	11.88	11.98	11.86	11.89	-0.01	-0.08	1232100.0	14690554.02	601
2017-09-18	11.94	11.94	11.76	11.9	-0.03	-0.25	1813274.0	21485935.26	827
2017-09-17	11.96	11.98	11.88	11.93	0.01	0.08	1407156.0	16763963.5	716
2017-09-14	12.0	12.02	11.92	11.92	-0.08	-0.67	1312173.0	15677659.82	704
2017-09-13	12.06	12.08	11.98	12.0	-0.07	-0.58	1201661.0	14456431.38	696
2017-09-12	12.18	12.18	12.02	12.07	-0.11	-0.9	1375016.0	16632389.14	835
2017-09-11	12.2	12.32	12.16	12.18	0.01	0.08	2317768.0	28321841.68	1045
2017-09-10	12.24	12.26	12.16	12.17	-0.04	-0.33	1609389.0	19620629.78	883
2017-09-07	12.2	12.3	12.16	12.21	0.02	0.16	1523698.0	18622680.72	778
2017-09-06	12.38	12.38	12.18	12.19	-0.06	-0.49	1917156.0	23474050.72	1011
2017-08-29	12.34	12.4	12.2	12.25	-0.1	-0.81	2995786.0	36868230.28	1514
2017-08-28	12.32	12.42	12.22	12.35	0.0	0.0	2339963.0	28849036.16	1253
2017-08-27	12.62	12.68	12.32	12.35	-0.15	-1.2	7001367.0	87451196.58	3615
2017-08-24	13.3	13.3	12.3	12.5	0.42	3.47	33863307.0	433458674.6	11540
2017-08-23	12.1	12.1	12.1	12.1	1.1	10.0	5616.0	67953.6	10
2017-08-22	11.0	11.0	11.0	11.0	1.0	10.0	6413.0	70543.0	16
