# Supplementary material for: Effective short-term forecasts of Saudi stock price trends using technical indicators and large-scale multivariate time series
Source: PeerJ Comput Sci. 2023 Jan 6;9:e1205. doi: 10.7717/peerj-cs.1205 (PMC10280263; doi:10.7717/peerj-cs.1205)
Supplement: Supplemental Information 3 [file peerj-cs-09-1205-s003.zip › TASI Dataset 2021/MESC_2370.csv]

date	open	high	low	close	change	change_percent	volume_traded	value_traded_SAR	number_trades
2020-03-19	7.12	7.22	7.08	7.18	0.04	0.56	355373.0	2544229.45	302
2020-03-18	7.02	7.2	7.02	7.14	0.02	0.28	299191.0	2128719.12	329
2020-03-17	7.2	7.24	7.0	7.12	0.02	0.28	511890.0	3651425.92	493
2020-03-16	7.28	7.28	7.0	7.1	-0.23	-3.14	288862.0	2071212.6	385
2020-03-15	7.75	7.8	7.33	7.33	-0.07	-0.95	330317.0	2463184.98	376
2020-03-12	7.55	7.55	7.15	7.4	-0.26	-3.39	307392.0	2264556.2	395
2020-03-11	8.01	8.1	7.52	7.66	-0.26	-3.28	872566.0	6879454.35	739
2020-03-10	7.66	7.92	7.3	7.92	0.72	10.0	847737.0	6460785.98	853
2020-03-09	7.2	7.34	7.2	7.2	-0.79	-9.89	557041.0	4025087.97	512
2020-03-08	8.2	8.6	7.99	7.99	-0.88	-9.92	597750.0	4829632.5	660
2020-03-05	9.0	9.03	8.87	8.87	-0.03	-0.34	366576.0	3281633.53	362
2020-03-04	8.8	9.0	8.8	8.9	-0.09	-1.0	317964.0	2823856.1	349
2020-03-03	8.74	8.99	8.74	8.99	0.41	4.78	409830.0	3631955.18	420
2020-03-02	8.7	8.89	8.48	8.58	0.0	0.0	456088.0	3988157.78	521
2020-03-01	8.86	8.9	8.52	8.58	-0.46	-5.09	370130.0	3212619.52	489
2020-02-27	9.31	9.31	8.94	9.04	-0.32	-3.42	695290.0	6298292.08	701
2020-02-26	9.4	9.5	9.3	9.36	-0.24	-2.5	423938.0	3987069.44	474
2020-02-25	9.83	9.83	9.48	9.6	-0.23	-2.34	1166427.0	11169694.3	864
2020-02-24	10.08	10.1	9.58	9.83	-0.29	-2.87	1253019.0	12365372.32	1054
2020-02-23	10.0	10.2	9.95	10.12	0.1	1.0	1427210.0	14422478.35	1052
2020-02-20	9.97	10.08	9.97	10.02	0.08	0.8	776693.0	7788276.92	526
2020-02-19	9.82	9.96	9.82	9.94	0.14	1.43	430789.0	4271212.95	457
2020-02-18	9.84	9.86	9.8	9.8	-0.1	-1.01	212862.0	2091490.04	387
2020-02-17	9.8	9.95	9.8	9.9	0.09	0.92	214897.0	2122683.66	343
2020-02-16	9.91	9.94	9.81	9.81	-0.09	-0.91	231143.0	2283835.23	438
2020-02-13	10.06	10.06	9.88	9.9	-0.1	-1.0	413791.0	4119556.51	521
2020-02-12	10.1	10.2	9.98	10.0	-0.02	-0.2	1140942.0	11494452.04	795
2020-02-11	10.0	10.2	9.99	10.02	0.03	0.3	773733.0	7820721.14	755
2020-02-10	9.95	9.99	9.9	9.99	0.07	0.71	379961.0	3785117.19	356
2020-02-09	10.0	10.0	9.86	9.92	-0.05	-0.5	398186.0	3957782.74	478
