# Supplementary material for: Effective short-term forecasts of Saudi stock price trends using technical indicators and large-scale multivariate time series
Source: PeerJ Comput Sci. 2023 Jan 6;9:e1205. doi: 10.7717/peerj-cs.1205 (PMC10280263; doi:10.7717/peerj-cs.1205)
Supplement: Supplemental Information 3 [file peerj-cs-09-1205-s003.zip › TASI Dataset 2021/APC_2200.csv]

date	open	high	low	close	change	change_percent	volume_traded	value_traded_SAR	number_trades
2020-03-19	9.88	10.2	9.88	10.02	0.04	0.4	438348.0	4411321.38	414
2020-03-18	9.94	10.3	9.9	9.98	-0.02	-0.2	707990.0	7174745.65	757
2020-03-17	9.99	10.18	9.86	10.0	0.1	1.01	705806.0	7059561.78	508
2020-03-16	9.95	10.3	9.74	9.9	-0.3	-2.94	496325.0	4963727.65	373
2020-03-15	10.88	10.88	10.0	10.2	-0.14	-1.35	699204.0	7155262.38	560
2020-03-12	10.02	10.66	10.02	10.34	-0.56	-5.14	637583.0	6629971.98	368
2020-03-11	11.5	11.66	10.74	10.9	-0.6	-5.22	1050755.0	11835647.16	811
2020-03-10	11.12	11.74	10.56	11.5	0.7	6.48	1439828.0	16026653.54	1120
2020-03-09	10.8	10.92	10.8	10.8	-1.18	-9.85	809992.0	8751842.76	418
2020-03-08	12.02	12.48	11.98	11.98	-1.32	-9.92	1138081.0	13705259.84	628
2020-03-05	13.64	13.68	13.3	13.3	-0.2	-1.48	643683.0	8720395.62	553
2020-03-04	13.32	13.68	13.3	13.5	-0.14	-1.03	866397.0	11684038.4	623
2020-03-03	13.28	13.64	13.06	13.64	0.64	4.92	845975.0	11281335.38	682
2020-03-02	13.4	14.0	12.9	13.0	-0.1	-0.76	876537.0	11751866.12	795
2020-03-01	14.0	14.12	13.06	13.1	-1.14	-8.01	1385916.0	18909553.86	1203
2020-02-27	14.0	14.6	13.96	14.24	0.2	1.42	1835444.0	26183953.92	1372
2020-02-26	13.82	14.08	13.8	14.04	0.02	0.14	624872.0	8697781.7	512
2020-02-25	14.1	14.3	13.84	14.02	-0.08	-0.57	1456420.0	20382198.58	842
2020-02-24	14.7	14.7	14.02	14.1	-0.5	-3.42	1675785.0	23936065.18	1055
2020-02-23	14.22	14.88	14.22	14.6	0.64	4.58	3850481.0	55835441.9	2355
2020-02-20	13.9	14.1	13.76	13.96	0.04	0.29	1388172.0	19392667.9	727
2020-02-19	13.52	13.92	13.52	13.92	0.32	2.35	1059490.0	14660535.02	674
2020-02-18	13.32	13.64	13.2	13.6	0.24	1.8	519248.0	6948517.72	403
2020-02-17	13.48	13.48	13.18	13.36	0.3	2.3	227776.0	3027001.78	271
2020-02-16	13.3	13.34	13.0	13.06	-0.14	-1.06	412632.0	5434397.16	366
2020-02-13	13.3	13.36	13.14	13.2	-0.14	-1.05	260262.0	3443836.36	297
2020-02-12	13.4	13.4	13.28	13.34	0.04	0.3	194677.0	2591556.44	222
2020-02-11	13.4	13.4	13.22	13.3	-0.12	-0.89	602622.0	8021865.0	413
2020-02-10	13.48	13.58	13.34	13.42	-0.02	-0.15	298356.0	4014039.6	312
2020-02-09	13.7	13.72	13.22	13.44	-0.28	-2.04	685335.0	9223971.24	541
2020-02-06	13.9	13.9	13.66	13.72	-0.14	-1.01	567702.0	7811481.74	439
2020-02-05	13.74	13.92	13.66	13.86	0.24	1.76	1227957.0	16950396.52	887
2020-02-04	13.62	13.76	13.5	13.62	0.12	0.89	881529.0	12046303.98	668
2020-02-03	13.9	13.9	13.44	13.5	-0.2	-1.46	906568.0	12355980.28	691
2020-02-02	13.88	14.0	13.56	13.7	0.0	0.0	2068521.0	28568547.72	1597
2020-01-30	13.34	13.7	13.28	13.7	0.38	2.85	711308.0	9614955.14	489
2020-01-29	13.14	13.48	13.1	13.32	0.02	0.15	295653.0	3943685.48	284
2020-01-28	13.02	13.52	13.02	13.3	0.22	1.68	606537.0	8086364.72	642
2020-01-27	13.56	13.6	13.06	13.08	-0.5	-3.68	615318.0	8202676.1	576
2020-01-26	13.44	13.66	13.44	13.58	-0.02	-0.15	295149.0	4008147.74	313
2020-01-23	13.7	13.72	13.52	13.6	-0.14	-1.02	554955.0	7557272.42	434
2020-01-22	13.72	13.84	13.7	13.74	0.08	0.59	1071868.0	14766349.62	728
2020-01-21	13.74	13.78	13.56	13.66	-0.08	-0.58	721652.0	9862879.2	620
2020-01-20	13.46	13.8	13.44	13.74	0.32	2.38	1463840.0	20022769.12	836
2020-01-19	13.38	13.56	13.36	13.42	0.06	0.45	605102.0	8153873.26	403
2020-01-16	13.4	13.6	13.3	13.36	-0.04	-0.3	808393.0	10843887.14	552
2020-01-15	13.66	13.66	13.4	13.4	-0.2	-1.47	1314923.0	17781374.36	968
2020-01-14	12.8	13.6	12.8	13.6	0.76	5.92	3975896.0	52790981.7	2127
2020-01-13	12.68	12.94	12.62	12.84	0.22	1.74	757407.0	9728072.28	533
2020-01-12	12.46	12.78	12.36	12.62	0.38	3.1	1171545.0	14750882.32	828
2020-01-09	12.12	12.32	12.12	12.24	0.24	2.0	814212.0	9960198.86	554
2020-01-08	12.1	12.3	11.72	12.0	-0.34	-2.76	892163.0	10763597.96	628
2020-01-07	12.28	12.44	12.24	12.34	0.06	0.49	402132.0	4964652.32	309
2020-01-06	12.34	12.48	12.12	12.28	-0.06	-0.49	440666.0	5400940.42	371
2020-01-05	12.94	12.94	12.34	12.34	-0.6	-4.64	652615.0	8255406.94	542
2020-01-02	12.7	12.94	12.66	12.94	0.3	2.37	617305.0	7923733.8	448
2020-01-01	12.8	12.96	12.64	12.64	-0.12	-0.94	699300.0	8978853.42	454
2019-12-31	12.64	12.78	12.5	12.76	0.12	0.95	664102.0	8380159.52	427
2019-12-30	12.9	12.9	12.64	12.64	-0.22	-1.71	314230.0	4005322.12	325
2019-12-29	12.9	12.98	12.8	12.86	0.06	0.47	455865.0	5875518.58	357
2019-12-26	12.92	12.98	12.62	12.8	-0.04	-0.31	569507.0	7317439.82	481
2019-12-25	12.54	12.92	12.54	12.84	0.32	2.56	985826.0	12563254.26	707
2019-12-24	12.62	12.7	12.5	12.52	-0.08	-0.63	584551.0	7358336.52	447
2019-12-23	12.4	12.68	12.36	12.6	0.22	1.78	979542.0	12242759.5	731
2019-12-22	12.2	12.38	12.1	12.38	0.16	1.31	417018.0	5109440.58	404
2019-12-19	12.16	12.34	12.08	12.22	0.04	0.33	698042.0	8531231.38	610
2019-12-18	12.06	12.18	12.0	12.18	0.0	0.0	371204.0	4499140.84	507
2019-12-17	12.26	12.5	12.12	12.18	0.34	2.87	1650471.0	20283150.96	1394
2019-12-16	11.8	11.94	11.8	11.84	0.08	0.68	207267.0	2464973.16	205
2019-12-15	11.8	11.9	11.74	11.76	-0.04	-0.34	111668.0	1315717.0	136
2019-12-12	12.02	12.06	11.7	11.8	-0.2	-1.67	329878.0	3902165.66	269
2019-12-11	12.0	12.0	11.86	12.0	0.2	1.69	305890.0	3652473.1	249
2019-12-10	11.78	11.94	11.7	11.8	0.0	0.0	259060.0	3052621.24	238
2019-12-09	11.86	11.92	11.78	11.8	-0.1	-0.84	184161.0	2182128.4	212
2019-12-08	11.82	11.94	11.72	11.9	0.2	1.71	161577.0	1913744.66	180
2019-12-05	11.7	11.8	11.7	11.7	0.0	0.0	112318.0	1315817.78	124
2019-12-04	11.78	11.8	11.66	11.7	-0.08	-0.68	302273.0	3542549.72	167
2019-12-03	11.88	12.0	11.78	11.78	-0.08	-0.67	230670.0	2741292.18	210
2019-12-02	11.78	11.86	11.72	11.86	0.04	0.34	188302.0	2215080.36	154
2019-12-01	11.72	11.84	11.72	11.82	0.06	0.51	140861.0	1655185.98	128
2019-11-28	11.72	11.76	11.7	11.76	0.12	1.03	164188.0	1924242.62	149
2019-11-27	11.72	11.8	11.6	11.64	-0.02	-0.17	315511.0	3704025.32	189
2019-11-26	11.74	11.88	11.66	11.66	-0.08	-0.68	169140.0	1994469.88	268
2019-11-25	12.0	12.0	11.0	11.74	-0.26	-2.17	368412.0	4327835.66	425
2019-11-24	12.28	12.28	11.98	12.0	-0.28	-2.28	374314.0	4523091.78	393
2019-11-21	12.22	12.36	12.14	12.28	0.08	0.66	300807.0	3686607.64	249
2019-11-20	12.2	12.28	12.08	12.2	-0.04	-0.33	304967.0	3712194.14	320
2019-11-19	12.26	12.3	12.16	12.24	0.08	0.66	354949.0	4344268.46	265
2019-11-18	12.0	12.3	11.96	12.16	0.16	1.33	501439.0	6061047.64	375
2019-11-17	12.02	12.1	11.94	12.0	-0.12	-0.99	212217.0	2549620.66	268
2019-11-14	12.14	12.32	12.1	12.12	-0.14	-1.14	278765.0	3406552.78	289
2019-11-13	12.36	12.5	12.22	12.26	-0.18	-1.45	173252.0	2143470.34	266
2019-11-12	12.5	12.54	12.4	12.44	-0.06	-0.48	300031.0	3743001.48	289
2019-11-11	12.4	12.56	12.3	12.5	0.14	1.13	544591.0	6774141.62	531
2019-11-10	12.22	12.4	12.22	12.36	0.02	0.16	319410.0	3940116.34	529
2019-11-07	12.6	12.66	12.32	12.34	-0.22	-1.75	728611.0	9102184.8	544
2019-11-06	12.5	12.6	12.4	12.56	-0.02	-0.16	552472.0	6923656.28	684
2019-11-05	12.98	12.98	12.56	12.58	-0.28	-2.18	1300480.0	16629405.64	1062
2019-11-04	12.24	13.1	12.24	12.86	0.62	5.07	2113544.0	26922396.88	1632
2019-11-03	12.0	12.24	11.9	12.24	0.02	0.16	537955.0	6499168.08	318
2019-10-31	12.02	12.24	12.02	12.22	0.16	1.33	318376.0	3875499.12	309
2019-10-30	11.94	12.16	11.84	12.06	0.06	0.5	562354.0	6741056.94	306
2019-10-29	12.06	12.06	11.6	12.0	-0.14	-1.15	1017683.0	12065050.62	611
2019-10-28	12.3	12.3	12.06	12.14	-0.12	-0.98	670689.0	8182394.48	341
2019-10-27	12.06	12.3	12.06	12.26	0.16	1.32	715462.0	8749953.5	438
2019-10-24	12.18	12.18	12.0	12.1	-0.06	-0.49	562985.0	6822545.24	340
2019-10-23	11.82	12.2	11.82	12.16	0.26	2.18	830337.0	10023279.64	684
2019-10-22	11.84	11.9	11.72	11.9	0.08	0.68	348400.0	4117137.36	282
2019-10-21	11.7	11.88	11.7	11.82	0.04	0.34	278958.0	3294715.74	273
2019-10-20	11.56	11.88	11.56	11.78	0.38	3.33	474250.0	5575610.24	378
2019-10-17	11.44	11.58	11.38	11.4	0.02	0.18	450163.0	5170932.3	411
2019-10-16	11.38	11.4	11.2	11.38	0.06	0.53	524536.0	5940194.98	361
2019-10-15	11.44	11.6	11.3	11.32	-0.08	-0.7	878681.0	10001371.34	497
2019-10-14	11.7	11.74	11.4	11.4	-0.3	-2.56	772333.0	8971402.3	470
2019-10-13	11.96	12.0	11.58	11.7	-0.22	-1.85	580558.0	6841023.38	369
2019-10-10	12.12	12.16	11.92	11.92	-0.2	-1.65	560109.0	6727553.52	454
2019-10-09	12.08	12.38	12.0	12.12	0.04	0.33	930649.0	11359463.86	753
2019-10-08	12.26	12.3	12.04	12.08	-0.2	-1.63	659586.0	8015459.06	395
2019-10-07	12.3	12.38	12.24	12.28	-0.02	-0.16	601059.0	7395756.24	448
2019-10-06	12.2	12.48	12.18	12.3	0.16	1.32	770868.0	9490325.28	640
2019-10-03	12.1	12.18	11.92	12.14	-0.04	-0.33	528858.0	6371808.98	563
2019-10-02	12.24	12.3	12.14	12.18	-0.06	-0.49	738335.0	9011060.4	555
2019-10-01	12.3	12.42	12.24	12.24	-0.06	-0.49	533714.0	6586069.96	443
2019-09-30	12.4	12.46	12.28	12.3	-0.1	-0.81	863457.0	10675005.94	623
2019-09-29	12.4	12.56	12.36	12.4	-0.04	-0.32	837887.0	10421588.7	594
2019-09-26	12.5	12.68	12.44	12.44	-0.04	-0.32	1553040.0	19535791.12	1214
2019-09-25	12.16	12.5	12.06	12.48	0.34	2.8	2055656.0	25302651.84	1210
2019-09-24	11.8	12.28	11.8	12.14	0.28	2.36	1436771.0	17402112.38	951
2019-09-22	11.78	11.94	11.76	11.86	0.18	1.54	547060.0	6484639.02	409
2019-09-19	11.9	11.9	11.64	11.68	-0.22	-1.85	742958.0	8730814.26	560
2019-09-18	12.12	12.2	11.9	11.9	-0.16	-1.33	629359.0	7570678.94	502
2019-09-17	12.02	12.28	11.96	12.06	0.06	0.5	1688803.0	20440142.12	831
2019-09-16	12.0	12.1	11.8	12.0	0.06	0.5	1223034.0	14609746.44	765
2019-09-15	11.28	11.96	11.24	11.94	0.26	2.23	1295039.0	15176128.26	771
2019-09-12	11.7	11.92	11.66	11.68	-0.02	-0.17	1059645.0	12436291.26	584
2019-09-11	11.94	11.96	11.6	11.7	-0.3	-2.5	796580.0	9353696.94	546
2019-09-10	12.06	12.1	11.92	12.0	-0.1	-0.83	1848469.0	22208968.98	809
2019-09-09	12.02	12.26	11.8	12.1	0.04	0.33	1741678.0	21010533.5	1030
2019-09-08	11.72	12.14	11.7	12.06	0.38	3.25	3136472.0	37615732.22	1482
2019-09-05	11.38	11.8	11.34	11.68	0.3	2.64	1788596.0	20695702.6	1086
2019-09-04	11.4	11.5	11.22	11.38	-0.06	-0.52	973702.0	11067427.0	637
2019-09-03	11.22	11.56	11.22	11.44	0.24	2.14	1768424.0	20253859.5	991
2019-09-02	11.1	11.36	11.0	11.2	0.12	1.08	1507234.0	16967331.0	855
2019-09-01	10.92	11.2	10.84	11.08	0.24	2.21	1605317.0	17803278.14	1007
2019-08-29	10.7	11.0	10.58	10.84	0.34	3.24	1003394.0	10849548.74	721
2019-08-28	10.5	10.72	10.42	10.5	0.06	0.57	384917.0	4079097.5	421
2019-08-27	10.82	10.82	10.44	10.44	-0.3	-2.79	730158.0	7760157.48	425
2019-08-26	10.76	10.88	10.66	10.74	0.04	0.37	664654.0	7165990.66	413
2019-08-25	10.72	10.92	10.64	10.7	-0.2	-1.83	428311.0	4610444.84	343
2019-08-22	10.88	11.0	10.68	10.9	0.04	0.37	1078699.0	11703174.48	747
2019-08-21	11.02	11.1	10.86	10.86	-0.16	-1.45	1220359.0	13388658.48	844
2019-08-20	10.8	11.34	10.74	11.02	0.34	3.18	4690304.0	51807894.94	2301
2019-08-19	10.7	10.84	10.58	10.68	0.04	0.38	1042291.0	11126839.94	671
2019-08-18	10.14	10.76	10.14	10.64	0.52	5.14	1720342.0	17938393.1	948
2019-08-08	10.2	10.2	10.1	10.12	-0.08	-0.78	450822.0	4569550.24	315
2019-08-07	10.18	10.28	10.14	10.2	0.06	0.59	475062.0	4853233.62	337
2019-08-06	10.06	10.2	10.0	10.14	0.2	2.01	1366910.0	13868541.56	885
2019-08-05	9.85	9.95	9.79	9.94	0.04	0.4	186565.0	1837567.78	200
2019-08-04	9.83	9.92	9.83	9.9	-0.03	-0.3	176551.0	1746214.29	128
2019-08-01	9.98	10.04	9.9	9.93	-0.06	-0.6	189252.0	1887120.97	162
2019-07-31	9.99	10.2	9.98	9.99	0.05	0.5	486251.0	4905826.08	385
2019-07-30	9.9	9.94	9.82	9.94	0.04	0.4	158421.0	1568518.74	142
2019-07-29	9.98	10.0	9.9	9.9	-0.06	-0.6	220490.0	2191207.65	157
2019-07-28	9.9	10.06	9.9	9.96	0.04	0.4	238175.0	2377575.61	173
2019-07-25	9.82	9.96	9.82	9.92	0.08	0.81	103632.0	1024361.49	132
2019-07-24	9.8	9.92	9.8	9.84	0.02	0.2	92143.0	907525.75	94
2019-07-23	9.95	9.95	9.8	9.82	-0.18	-1.8	253473.0	2510346.95	152
2019-07-22	10.06	10.06	10.0	10.0	-0.06	-0.6	260276.0	2606203.49	176
2019-07-21	10.26	10.26	10.0	10.06	-0.22	-2.14	576505.0	5839888.78	301
2019-07-18	10.3	10.32	10.28	10.28	-0.04	-0.39	258952.0	2665152.12	166
2019-07-17	10.3	10.38	10.26	10.32	0.0	0.0	302579.0	3120727.14	165
2019-07-16	10.3	10.38	10.26	10.32	0.02	0.19	623337.0	6426834.78	294
2019-07-15	10.32	10.32	10.22	10.3	0.04	0.39	354315.0	3642047.58	255
2019-07-14	10.34	10.38	10.24	10.26	0.02	0.2	457911.0	4724268.28	256
2019-07-11	10.38	10.38	10.24	10.24	-0.18	-1.73	560253.0	5768419.3	336
2019-07-10	10.24	10.42	10.22	10.42	0.26	2.56	1155575.0	11930234.22	571
2019-07-09	10.18	10.2	10.1	10.16	-0.02	-0.2	465968.0	4739073.46	305
2019-07-08	10.22	10.22	10.1	10.18	-0.08	-0.78	403068.0	4093767.26	332
2019-07-07	10.42	10.44	10.2	10.26	0.04	0.39	2185571.0	22529720.86	1073
2019-07-04	10.3	10.34	10.2	10.22	-0.04	-0.39	941423.0	9679094.96	530
2019-07-03	9.93	10.28	9.91	10.26	0.34	3.43	1077491.0	10943530.19	688
2019-07-02	9.92	9.95	9.9	9.92	-0.05	-0.5	424815.0	4216822.84	219
2019-07-01	10.08	10.08	9.91	9.97	-0.07	-0.7	305505.0	3047253.88	267
2019-06-30	10.08	10.2	10.02	10.04	0.2	2.03	1124046.0	11364920.56	756
2019-06-27	9.77	9.84	9.77	9.84	0.07	0.72	149183.0	1462053.04	162
2019-06-26	9.86	9.86	9.75	9.77	0.07	0.72	330582.0	3238765.33	284
2019-06-25	9.51	9.7	9.5	9.7	0.1	1.04	156214.0	1500061.96	178
2019-06-24	9.74	9.74	9.5	9.6	-0.15	-1.54	322572.0	3092101.27	338
2019-06-23	9.9	9.96	9.65	9.75	-0.09	-0.91	540523.0	5286550.78	470
2019-06-20	9.9	10.0	9.75	9.84	-0.12	-1.2	524088.0	5193725.7	505
2019-06-19	10.0	10.1	9.85	9.96	0.21	2.15	1773641.0	17691759.81	1174
2019-06-18	9.33	9.75	9.33	9.75	0.09	0.93	633228.0	6074642.19	442
2019-06-17	9.62	9.66	9.56	9.66	0.09	0.94	230490.0	2212256.81	288
2019-06-16	9.44	9.57	9.4	9.57	0.16	1.7	134211.0	1273200.94	126
2019-06-13	9.54	9.54	9.37	9.41	-0.14	-1.47	336411.0	3191750.04	218
2019-06-12	9.57	9.74	9.55	9.55	0.0	0.0	520428.0	5002019.55	312
2019-06-11	9.53	9.65	9.45	9.55	0.11	1.17	300822.0	2878722.1	285
2019-06-10	9.37	9.58	9.37	9.44	0.06	0.64	295514.0	2811269.91	237
2019-06-09	9.17	9.53	9.17	9.38	0.26	2.85	402901.0	3773030.08	362
2019-05-30	9.0	9.13	8.96	9.12	0.12	1.33	185135.0	1669934.95	175
2019-05-29	8.92	9.1	8.92	9.0	0.0	0.0	151989.0	1373637.14	198
2019-05-28	8.9	9.25	8.85	9.0	0.05	0.56	853529.0	7713817.52	739
2019-05-27	8.98	9.27	8.83	8.95	0.17	1.94	973383.0	8875737.94	999
2019-05-26	8.81	8.81	8.67	8.78	-0.07	-0.79	60538.0	529453.88	77
2019-05-23	8.9	8.93	8.85	8.85	-0.12	-1.34	168609.0	1496926.1	125
2019-05-22	8.94	9.05	8.94	8.97	0.07	0.79	125114.0	1123632.99	115
2019-05-21	8.9	8.95	8.86	8.9	0.08	0.91	169202.0	1510256.32	135
2019-05-20	8.88	8.92	8.8	8.82	-0.1	-1.12	153940.0	1362499.99	161
2019-05-19	8.96	9.02	8.92	8.92	-0.1	-1.11	210300.0	1887922.46	171
2019-05-16	9.0	9.03	8.88	9.02	0.05	0.56	178615.0	1601881.47	172
2019-05-15	8.99	9.09	8.9	8.97	0.19	2.16	194212.0	1744693.45	190
2019-05-14	9.04	9.16	8.5	8.78	-0.23	-2.55	373101.0	3331535.25	313
2019-05-13	9.45	9.52	9.0	9.01	-0.44	-4.66	351133.0	3241729.89	290
2019-05-12	9.52	9.52	9.32	9.45	-0.07	-0.74	215368.0	2040867.82	179
2019-05-09	9.68	9.68	9.51	9.52	-0.16	-1.65	310054.0	2974313.77	272
2019-05-08	9.79	9.8	9.68	9.68	-0.07	-0.72	168423.0	1636909.87	185
2019-05-07	9.85	9.85	9.61	9.75	-0.05	-0.51	513495.0	4998723.92	395
2019-05-06	9.9	10.18	9.8	9.8	-0.14	-1.41	1181386.0	11750939.42	694
2019-05-05	9.8	10.1	9.8	9.94	0.24	2.47	2158043.0	21461287.44	1331
2019-05-02	9.7	9.72	9.68	9.7	0.02	0.21	222144.0	2155090.3	158
2019-05-01	9.67	9.71	9.62	9.68	0.05	0.52	358027.0	3463266.08	221
2019-04-30	9.7	9.71	9.61	9.63	-0.02	-0.21	246533.0	2383893.26	253
2019-04-29	9.64	9.65	9.61	9.65	-0.01	-0.1	154565.0	1487793.88	209
2019-04-28	9.73	9.76	9.62	9.66	-0.09	-0.92	315027.0	3048031.49	329
2019-04-25	9.64	9.87	9.64	9.75	0.05	0.52	489602.0	4797288.48	401
2019-04-24	9.68	9.83	9.68	9.7	-0.08	-0.82	383502.0	3731053.9	410
2019-04-23	9.52	9.78	9.52	9.78	0.27	2.84	578852.0	5590879.97	450
2019-04-22	9.58	9.66	9.51	9.51	-0.14	-1.45	202576.0	1942350.34	258
2019-04-21	9.6	9.65	9.6	9.65	0.06	0.63	195984.0	1885866.57	208
2019-04-18	9.63	9.63	9.57	9.59	-0.01	-0.1	172099.0	1651799.87	167
2019-04-17	9.6	9.64	9.58	9.6	-0.03	-0.31	164036.0	1574924.7	228
2019-04-16	9.6	9.67	9.6	9.63	0.01	0.1	180943.0	1745976.96	308
2019-04-15	9.63	9.65	9.6	9.62	0.01	0.1	147919.0	1424572.17	174
2019-04-14	9.62	9.65	9.6	9.61	-0.01	-0.1	152419.0	1466477.84	200
2019-04-11	9.71	9.72	9.54	9.62	-0.08	-0.82	263812.0	2543721.78	328
2019-04-10	9.75	9.76	9.7	9.7	0.0	0.0	200252.0	1949983.49	224
2019-04-09	9.61	9.8	9.6	9.7	0.05	0.52	456613.0	4424874.18	390
2019-04-08	9.61	9.68	9.6	9.65	0.01	0.1	277213.0	2669706.78	253
2019-04-07	9.7	9.7	9.63	9.64	-0.08	-0.82	246432.0	2380800.25	255
2019-04-04	9.7	9.83	9.65	9.72	-0.02	-0.21	340956.0	3316818.09	305
2019-04-03	9.78	9.82	9.72	9.74	-0.03	-0.31	338609.0	3304078.35	290
2019-04-02	9.82	9.91	9.74	9.77	-0.04	-0.41	673163.0	6603342.21	548
2019-04-01	9.8	9.9	9.8	9.81	-0.03	-0.3	634301.0	6241583.76	422
2019-03-31	10.02	10.26	9.8	9.84	-0.62	-5.93	1654754.0	16464840.54	1257
2019-03-28	10.5	10.54	10.44	10.46	-0.04	-0.38	140447.0	1471654.58	196
2019-03-27	10.52	10.56	10.44	10.5	0.06	0.57	251793.0	2643227.82	214
2019-03-26	10.48	10.64	10.42	10.44	-0.04	-0.38	432800.0	4546814.68	426
2019-03-25	10.68	10.7	10.4	10.48	-0.14	-1.32	674427.0	7092926.1	505
2019-03-24	10.9	10.9	10.62	10.62	-0.28	-2.57	324584.0	3495490.44	376
2019-03-21	10.94	10.98	10.9	10.9	-0.06	-0.55	536654.0	5868729.16	323
2019-03-20	10.94	11.14	10.88	10.96	0.06	0.55	1702325.0	18768489.4	886
2019-03-19	11.06	11.08	10.86	10.9	-0.1	-0.91	1092334.0	11950376.32	659
2019-03-18	10.72	11.02	10.7	11.0	0.2	1.85	1280323.0	13961191.28	724
2019-03-17	10.6	10.8	10.6	10.8	0.18	1.69	537637.0	5737739.38	382
2019-03-14	10.66	10.7	10.62	10.62	-0.04	-0.38	318559.0	3395607.2	293
2019-03-13	10.72	10.8	10.64	10.66	-0.12	-1.11	640258.0	6848706.64	506
2019-03-12	10.92	10.92	10.7	10.78	-0.12	-1.1	817253.0	8824582.96	573
2019-03-11	10.7	11.08	10.66	10.9	0.26	2.44	2471034.0	26928398.76	1478
2019-03-10	10.62	10.78	10.62	10.64	-0.04	-0.37	488451.0	5221348.82	386
2019-03-07	10.6	10.7	10.52	10.68	0.06	0.56	331861.0	3524324.18	283
2019-03-06	10.72	10.72	10.6	10.62	-0.08	-0.75	219754.0	2343814.14	192
2019-03-05	10.68	10.76	10.68	10.7	0.02	0.19	225578.0	2417529.74	195
2019-03-04	10.7	10.76	10.68	10.68	-0.02	-0.19	314033.0	3366371.9	260
2019-03-03	10.72	10.78	10.66	10.7	-0.02	-0.19	353794.0	3794420.12	347
2019-02-28	10.6	10.8	10.6	10.72	0.12	1.13	489706.0	5247339.52	461
2019-02-27	10.62	10.64	10.58	10.6	-0.02	-0.19	230261.0	2444157.34	200
2019-02-26	10.68	10.68	10.58	10.62	-0.08	-0.75	325150.0	3457802.18	299
2019-02-25	10.68	10.92	10.64	10.7	0.16	1.52	1324397.0	14271060.14	1283
2019-02-24	10.6	10.62	10.54	10.54	-0.1	-0.94	171588.0	1815490.22	165
2019-02-21	10.64	10.68	10.6	10.64	0.04	0.38	198527.0	2109102.26	173
2019-02-20	10.58	10.62	10.5	10.6	0.0	0.0	495048.0	5231668.52	400
2019-02-19	10.72	10.8	10.6	10.6	-0.08	-0.75	558335.0	5960196.1	475
2019-02-18	10.68	10.82	10.68	10.68	-0.06	-0.56	682201.0	7326671.66	455
2019-02-17	10.9	10.9	10.68	10.74	-0.1	-0.92	512074.0	5509164.24	404
2019-02-14	10.82	10.98	10.78	10.84	0.04	0.37	528604.0	5749180.82	485
2019-02-13	10.86	10.94	10.78	10.8	-0.08	-0.74	436091.0	4725324.84	424
2019-02-12	10.94	10.96	10.86	10.88	-0.06	-0.55	366829.0	4004060.88	333
2019-02-11	10.94	10.98	10.9	10.94	0.02	0.18	681724.0	7455118.9	498
2019-02-10	11.08	11.12	10.88	10.92	-0.1	-0.91	1028096.0	11318311.16	800
2019-02-07	11.06	11.24	10.92	11.02	-0.04	-0.36	1913759.0	21191861.32	1498
2019-02-06	11.24	11.24	10.98	11.06	-0.16	-1.43	1489419.0	16510143.74	1265
2019-02-05	11.44	11.54	11.18	11.22	0.22	2.0	4588076.0	51978296.06	2635
2019-02-04	11.3	11.46	11.0	11.0	-0.26	-2.31	4126684.0	46349159.22	2593
2019-02-03	10.54	11.4	10.54	11.26	0.8	7.65	4971361.0	54528845.96	2845
2019-01-31	10.38	10.54	10.38	10.46	0.1	0.97	700130.0	7322584.74	579
2019-01-30	10.46	10.54	10.26	10.36	-0.08	-0.77	1721581.0	17867837.58	966
2019-01-29	10.78	10.8	10.38	10.44	-0.26	-2.43	1664277.0	17559883.18	1105
2019-01-28	10.48	10.84	10.46	10.7	0.32	3.08	3863205.0	41126057.02	2137
2019-01-27	10.18	10.66	10.1	10.38	0.12	1.17	3611227.0	37794001.66	2294
2019-01-24	10.16	10.46	10.02	10.26	0.1	0.98	1913840.0	19642292.42	1290
2019-01-23	10.18	10.32	10.1	10.16	-0.08	-0.78	1367506.0	13940380.44	894
2019-01-22	9.95	10.54	9.92	10.24	0.35	3.54	3906855.0	39846357.82	2261
2019-01-21	9.72	9.96	9.68	9.89	0.12	1.23	771978.0	7594652.5	490
2019-01-20	9.7	9.78	9.66	9.77	0.05	0.51	521460.0	5069936.81	338
2019-01-17	9.88	9.88	9.71	9.72	-0.16	-1.62	499769.0	4888647.98	407
2019-01-16	9.85	10.04	9.8	9.88	0.03	0.3	1729968.0	17174435.54	981
2019-01-15	9.66	9.88	9.65	9.85	0.29	3.03	1195295.0	11641806.16	815
2019-01-14	9.46	9.66	9.45	9.56	0.06	0.63	457342.0	4375530.73	423
2019-01-13	9.6	9.66	9.48	9.5	0.0	0.0	562090.0	5386216.53	412
2019-01-10	9.4	9.56	9.35	9.5	0.1	1.06	564986.0	5347829.32	446
2019-01-09	9.31	9.52	9.3	9.4	0.1	1.08	622678.0	5863958.25	485
2019-01-08	9.27	9.34	9.25	9.3	0.03	0.32	238492.0	2217306.33	218
2019-01-07	9.23	9.29	9.23	9.27	0.08	0.87	387152.0	3584079.84	254
2019-01-06	9.25	9.27	9.18	9.19	-0.02	-0.22	205051.0	1890305.29	207
2019-01-03	9.22	9.25	9.2	9.21	0.0	0.0	156098.0	1439698.74	152
2019-01-02	9.24	9.26	9.21	9.21	-0.01	-0.11	49003.0	452793.2	80
2019-01-01	9.3	9.3	9.2	9.22	-0.08	-0.86	185250.0	1714042.51	195
2018-12-31	9.36	9.36	9.29	9.3	-0.04	-0.43	138698.0	1291076.87	174
2018-12-30	9.35	9.36	9.3	9.34	0.04	0.43	133438.0	1244519.15	150
2018-12-27	9.38	9.4	9.28	9.3	-0.01	-0.11	316493.0	2952701.08	236
2018-12-26	9.3	9.37	9.3	9.31	-0.01	-0.11	119624.0	1115543.06	130
2018-12-25	9.31	9.35	9.3	9.32	-0.07	-0.75	169714.0	1581401.68	187
2018-12-24	9.4	9.47	9.39	9.39	0.04	0.43	146454.0	1381231.69	171
2018-12-23	9.1	9.36	9.02	9.35	-0.03	-0.32	406583.0	3772045.99	280
2018-12-20	9.43	9.55	9.3	9.38	-0.12	-1.26	386779.0	3649149.86	355
2018-12-19	9.56	9.56	9.42	9.5	-0.07	-0.73	328960.0	3115202.29	370
2018-12-18	9.59	9.61	9.56	9.57	-0.03	-0.31	309079.0	2962106.76	240
2018-12-17	9.6	9.65	9.59	9.6	0.0	0.0	367525.0	3535785.35	246
2018-12-16	9.65	9.65	9.59	9.6	-0.07	-0.72	404071.0	3886805.32	322
2018-12-13	9.83	9.83	9.65	9.67	-0.12	-1.23	572083.0	5559951.99	402
2018-12-12	9.89	9.9	9.75	9.79	0.19	1.98	1440864.0	14139164.13	984
2018-12-11	9.62	9.63	9.59	9.6	-0.03	-0.31	227710.0	2188524.32	212
2018-12-10	9.68	9.69	9.57	9.63	-0.02	-0.21	466028.0	4485408.9	308
2018-12-09	9.6	9.74	9.54	9.65	0.06	0.63	1030430.0	9917537.21	666
2018-12-06	9.66	9.79	9.58	9.59	-0.09	-0.93	803774.0	7746635.6	544
2018-12-05	9.71	9.71	9.65	9.68	-0.06	-0.62	282788.0	2739575.24	221
2018-12-04	9.72	9.85	9.72	9.74	-0.04	-0.41	278799.0	2724297.02	222
2018-12-03	9.79	9.9	9.75	9.78	0.03	0.31	867911.0	8536864.71	484
2018-12-02	9.61	9.75	9.61	9.75	0.13	1.35	504519.0	4895314.64	346
2018-11-29	9.61	9.78	9.52	9.62	-0.03	-0.31	747323.0	7218188.25	618
2018-11-28	9.43	9.66	9.41	9.65	0.22	2.33	787548.0	7502089.13	605
2018-11-27	9.41	9.47	9.41	9.43	-0.01	-0.11	271068.0	2558307.84	267
2018-11-26	9.4	9.45	9.37	9.44	0.05	0.53	368634.0	3466794.61	220
2018-11-25	9.4	9.44	9.39	9.39	-0.07	-0.74	199863.0	1882253.61	191
2018-11-22	9.42	9.52	9.42	9.46	0.06	0.64	277213.0	2624533.88	238
2018-11-21	9.32	9.42	9.32	9.4	0.04	0.43	245782.0	2302694.26	238
2018-11-20	9.47	9.52	9.36	9.36	-0.13	-1.37	329531.0	3112135.59	258
2018-11-19	9.45	9.66	9.42	9.49	0.01	0.11	394969.0	3766072.7	354
2018-11-18	9.64	9.66	9.48	9.48	-0.18	-1.86	332765.0	3177049.61	275
2018-11-15	9.6	9.72	9.57	9.66	0.11	1.15	328716.0	3173808.33	279
2018-11-14	9.48	9.74	9.43	9.55	0.03	0.32	728665.0	7012561.11	482
2018-11-13	9.46	9.6	9.46	9.52	0.0	0.0	381399.0	3639466.49	339
2018-11-12	9.46	9.59	9.46	9.52	0.1	1.06	492556.0	4701871.75	323
2018-11-11	9.55	9.56	9.4	9.42	-0.22	-2.28	523255.0	4945370.6	399
2018-11-08	9.79	9.79	9.61	9.64	-0.26	-2.63	640523.0	6211619.21	514
2018-11-07	9.93	9.97	9.88	9.9	-0.02	-0.2	277672.0	2753517.15	240
2018-11-06	9.98	9.99	9.9	9.92	-0.05	-0.5	243727.0	2424954.5	222
2018-11-05	9.96	10.08	9.93	9.97	0.0	0.0	717025.0	7167834.83	524
2018-11-04	9.92	10.06	9.92	9.97	-0.19	-1.87	947061.0	9453092.2	661
2018-11-01	9.87	10.34	9.84	10.16	0.26	2.63	2900187.0	29229953.97	1623
2018-10-31	9.73	10.02	9.73	9.9	0.14	1.43	1036781.0	10268085.13	673
2018-10-30	9.53	9.76	9.5	9.76	0.2	2.09	704912.0	6792650.29	532
2018-10-29	9.4	9.58	9.4	9.56	0.17	1.81	578186.0	5502714.29	422
2018-10-28	9.25	9.39	9.22	9.39	0.17	1.84	543396.0	5067676.1	351
2018-10-25	9.12	9.28	9.12	9.22	0.07	0.77	370711.0	3411036.99	340
2018-10-24	9.09	9.19	9.09	9.15	0.13	1.44	403572.0	3687454.79	297
2018-10-23	8.8	9.2	8.8	9.02	0.16	1.81	869492.0	7831017.23	526
2018-10-22	9.02	9.07	8.85	8.86	-0.22	-2.42	545489.0	4882372.75	394
2018-10-21	8.88	9.15	8.88	9.08	-0.29	-3.09	1095068.0	9904121.83	607
2018-10-18	9.4	9.42	9.36	9.37	-0.06	-0.64	483239.0	4536448.7	284
2018-10-17	9.35	9.55	9.31	9.43	0.11	1.18	838836.0	7924136.73	493
2018-10-16	9.42	9.42	9.15	9.32	-0.19	-2.0	714054.0	6633078.94	461
2018-10-15	9.46	9.51	9.33	9.51	0.35	3.82	680138.0	6411056.29	398
2018-10-14	9.9	9.96	9.0	9.16	-0.62	-6.34	1371091.0	13021574.96	1065
2018-10-11	9.98	9.98	9.7	9.78	-0.34	-3.36	887996.0	8712506.67	687
2018-10-10	10.08	10.22	10.06	10.12	0.06	0.6	610090.0	6184636.06	350
2018-10-09	10.04	10.14	10.04	10.06	0.0	0.0	387986.0	3914100.54	257
2018-10-08	10.16	10.2	10.06	10.06	-0.08	-0.79	576295.0	5829751.86	321
2018-10-07	10.26	10.26	10.08	10.14	-0.08	-0.78	538438.0	5468323.96	382
2018-10-04	10.26	10.28	10.22	10.22	-0.06	-0.58	210980.0	2160462.64	137
2018-10-03	10.24	10.32	10.2	10.28	0.06	0.59	417280.0	4283228.6	290
2018-10-02	10.3	10.36	10.18	10.22	-0.08	-0.78	465954.0	4767487.82	330
2018-10-01	10.24	10.56	10.16	10.3	0.1	0.98	882879.0	9116416.7	655
2018-09-30	10.16	10.24	10.16	10.2	0.02	0.2	421422.0	4299191.74	300
2018-09-27	10.18	10.2	10.1	10.18	-0.02	-0.2	211370.0	2146498.92	213
2018-09-26	10.32	10.36	10.16	10.2	0.0	0.0	466194.0	4774650.46	324
2018-09-25	10.26	10.26	10.2	10.2	-0.02	-0.2	369777.0	3777694.86	259
2018-09-20	10.2	10.3	10.14	10.22	0.04	0.39	720188.0	7361597.56	453
2018-09-19	10.16	10.22	10.14	10.18	0.02	0.2	355980.0	3624448.58	232
2018-09-18	10.28	10.28	10.16	10.16	-0.02	-0.2	350665.0	3575019.74	267
2018-09-17	10.06	10.26	10.06	10.18	0.12	1.19	834835.0	8504539.92	607
2018-09-16	10.12	10.16	10.0	10.06	-0.12	-1.18	583020.0	5888210.78	401
2018-09-13	10.24	10.24	10.08	10.18	-0.08	-0.78	742883.0	7536674.74	426
2018-09-12	10.16	10.4	10.12	10.26	0.12	1.18	1110551.0	11390564.82	756
2018-09-11	10.16	10.16	10.06	10.14	-0.02	-0.2	329995.0	3337629.84	261
2018-09-10	10.26	10.3	10.08	10.16	-0.16	-1.55	614397.0	6258560.74	368
2018-09-09	10.3	10.34	10.18	10.32	0.06	0.58	973087.0	9988786.14	559
2018-09-06	10.12	10.28	10.0	10.26	0.16	1.58	1762517.0	17902226.7	1171
2018-09-05	10.6	10.72	9.88	10.1	-0.52	-4.9	1675673.0	17212622.18	1191
2018-09-04	10.86	10.9	10.62	10.62	-0.26	-2.39	934227.0	10065401.16	768
2018-09-03	10.8	11.04	10.68	10.88	0.2	1.87	3137192.0	34092300.66	2202
2018-09-02	10.4	10.8	10.34	10.68	0.36	3.49	1609362.0	17054144.2	1393
2018-08-30	10.58	10.64	10.3	10.32	-0.3	-2.82	682492.0	7156456.02	632
2018-08-29	10.7	10.82	10.58	10.62	-0.08	-0.75	2097226.0	22451763.0	1589
2018-08-28	10.32	11.16	10.3	10.7	0.48	4.7	6075422.0	65294265.8	4897
2018-08-27	10.14	10.4	10.14	10.22	0.12	1.19	2008829.0	20631185.02	1686
2018-08-26	10.1	10.14	10.06	10.1	0.06	0.6	598080.0	6042501.42	678
2018-08-16	10.2	10.2	10.04	10.04	-0.04	-0.4	999035.0	10069779.54	763
2018-08-15	10.04	10.12	10.02	10.08	0.02	0.2	659912.0	6631279.92	833
2018-08-14	10.28	10.28	10.02	10.06	-0.1	-0.98	1367169.0	13849598.94	1239
2018-08-13	10.6	10.6	10.0	10.16	-0.52	-4.87	1983725.0	20298895.06	1967
2018-08-12	11.18	11.18	10.68	10.68	-0.78	-6.81	2502213.0	27356446.72	2199
2018-08-09	10.58	11.46	10.26	11.46	1.02	9.77	735796.0	7922579.8	914
2018-08-08	10.36	10.7	10.32	10.44	-0.48	-4.4	889728.0	9402152.66	848
2018-08-07	10.94	10.96	10.84	10.92	0.02	0.18	744633.0	8115570.52	880
2018-08-06	10.94	10.94	10.86	10.9	0.02	0.18	424959.0	4633830.44	532
2018-08-05	10.9	11.04	10.88	10.88	-0.12	-1.09	349118.0	3823464.26	399
2018-08-02	11.22	11.22	10.98	11.0	-0.2	-1.79	995325.0	10968574.18	926
2018-08-01	11.2	11.4	11.16	11.2	0.02	0.18	982021.0	11094909.64	847
2018-07-31	11.22	11.36	11.1	11.18	-0.12	-1.06	372742.0	4191383.38	342
2018-07-30	11.44	11.54	11.26	11.3	-0.18	-1.57	678420.0	7714480.2	818
2018-07-29	11.62	11.62	11.4	11.48	-0.22	-1.88	216901.0	2493548.9	449
2018-07-26	11.92	11.92	11.68	11.7	-0.24	-2.01	267960.0	3156099.86	268
2018-07-25	11.92	12.06	11.9	11.94	-0.04	-0.33	271171.0	3245611.52	302
2018-07-24	12.08	12.14	11.98	11.98	-0.08	-0.66	283277.0	3411860.8	264
2018-07-23	12.32	12.4	12.06	12.06	-0.08	-0.66	897891.0	10948769.16	634
2018-07-22	12.14	12.16	12.1	12.14	-0.02	-0.16	201994.0	2450433.08	137
2018-07-19	12.14	12.24	12.1	12.16	0.0	0.0	235446.0	2858586.18	237
2018-07-18	12.1	12.32	12.1	12.16	0.04	0.33	867462.0	10623160.44	695
2018-07-17	12.14	12.14	12.0	12.12	-0.04	-0.33	383457.0	4633756.72	278
2018-07-16	12.32	12.32	12.08	12.16	-0.12	-0.98	480039.0	5843086.72	312
2018-07-15	12.12	12.42	12.12	12.28	0.18	1.49	438314.0	5403560.46	362
2018-07-12	12.34	12.36	12.1	12.1	-0.28	-2.26	379320.0	4667443.26	236
2018-07-11	12.36	12.38	12.28	12.38	0.02	0.16	151994.0	1873835.62	148
2018-07-10	12.28	12.44	12.16	12.36	0.14	1.15	662885.0	8172176.16	381
2018-07-09	12.14	12.28	12.12	12.22	0.12	0.99	318254.0	3881180.16	197
2018-07-08	12.16	12.34	12.1	12.1	-0.06	-0.49	433122.0	5306871.6	299
2018-07-05	12.12	12.16	12.08	12.16	0.02	0.16	386766.0	4692374.2	294
2018-07-04	12.14	12.14	12.1	12.14	-0.02	-0.16	238155.0	2888963.22	175
2018-07-03	12.2	12.22	12.14	12.16	-0.08	-0.65	95997.0	1169601.26	163
2018-07-02	12.36	12.4	12.2	12.24	-0.2	-1.61	294162.0	3605208.8	238
2018-07-01	12.4	12.48	12.3	12.44	0.06	0.48	413413.0	5111775.8	223
2018-06-28	12.4	12.5	12.36	12.38	0.04	0.32	353873.0	4395555.18	309
2018-06-27	12.36	12.4	12.3	12.34	0.02	0.16	231788.0	2859407.62	148
2018-06-26	12.3	12.4	12.3	12.32	-0.04	-0.32	177812.0	2195375.18	169
2018-06-25	12.48	12.48	12.34	12.36	-0.06	-0.48	189355.0	2346703.34	123
2018-06-24	12.4	12.44	12.3	12.42	0.02	0.16	219146.0	2715399.62	172
2018-06-21	12.26	12.4	12.18	12.4	0.18	1.47	90810.0	1111314.78	83
2018-06-20	12.36	12.36	12.1	12.22	-0.02	-0.16	106727.0	1303346.36	127
2018-06-12	12.06	12.28	12.0	12.24	0.22	1.83	170531.0	2070993.64	175
2018-06-11	12.34	12.34	12.0	12.02	-0.32	-2.59	256267.0	3113886.66	240
2018-06-10	12.44	12.44	12.3	12.34	-0.08	-0.64	194925.0	2411517.5	179
2018-06-07	12.44	12.52	12.42	12.42	-0.08	-0.64	252975.0	3155479.38	248
2018-06-06	12.5	12.56	12.46	12.5	0.0	0.0	177093.0	2215572.24	251
2018-06-05	12.5	12.5	12.4	12.5	-0.02	-0.16	304906.0	3792719.62	326
2018-06-04	12.68	12.68	12.5	12.52	-0.1	-0.79	227719.0	2862789.32	197
2018-06-03	12.4	12.62	12.4	12.62	0.14	1.12	261500.0	3273404.12	260
2018-05-31	12.5	12.6	12.4	12.48	-0.04	-0.32	288539.0	3605732.68	219
2018-05-30	12.54	12.6	12.48	12.52	-0.12	-0.95	212842.0	2668384.62	211
2018-05-29	12.8	12.84	12.58	12.64	-0.16	-1.25	472676.0	6033040.4	274
2018-05-28	12.9	12.98	12.74	12.8	-0.12	-0.93	255317.0	3277860.06	233
2018-05-27	12.92	12.98	12.82	12.92	0.0	0.0	180769.0	2329825.9	162
2018-05-24	13.02	13.1	12.88	12.9	-0.11	-0.85	450943.0	5852260.56	340
2018-05-23	13.1	13.2	12.92	13.01	0.06	0.46	689348.0	9019126.74	510
2018-05-22	12.8	12.98	12.8	12.95	0.15	1.17	277022.0	3571261.64	213
2018-05-21	12.72	12.84	12.68	12.8	-0.03	-0.23	309561.0	3950141.9	243
2018-05-20	12.92	12.94	12.8	12.83	-0.02	-0.16	343061.0	4414690.02	239
2018-05-17	12.9	12.96	12.7	12.85	-0.07	-0.54	201159.0	2588807.28	209
2018-05-16	13.06	13.2	12.88	12.92	-0.21	-1.6	1156499.0	15053012.02	706
2018-05-15	13.0	13.22	12.76	13.13	0.26	2.02	1875511.0	24446281.84	1085
2018-05-14	12.52	12.98	12.52	12.87	0.33	2.63	1484127.0	18930739.78	799
2018-05-13	12.06	12.6	12.06	12.54	-0.3	-2.34	1831209.0	22667630.14	1132
2018-05-10	12.72	12.94	12.68	12.84	0.15	1.18	788398.0	10139763.56	539
2018-05-09	12.78	12.82	12.62	12.69	0.02	0.16	472786.0	6008113.78	308
2018-05-08	12.9	12.9	12.5	12.67	-0.29	-2.24	791967.0	10005285.28	532
2018-05-07	12.92	13.14	12.82	12.96	-0.01	-0.08	579108.0	7496584.48	430
2018-05-06	13.2	13.22	12.9	12.97	-0.09	-0.69	1044117.0	13669780.94	631
2018-05-03	12.96	13.24	12.7	13.06	0.14	1.08	1871016.0	24379425.28	1271
2018-05-02	13.4	13.42	12.9	12.92	-0.45	-3.37	1445209.0	18916450.4	906
2018-05-01	13.58	13.62	13.3	13.37	-0.12	-0.89	998702.0	13348371.64	605
2018-04-30	13.44	13.74	13.3	13.49	0.06	0.45	2226224.0	30113437.76	1617
2018-04-29	13.6	13.9	13.4	13.43	0.21	1.59	3063705.0	41767852.48	2385
2018-04-26	13.2	13.36	13.18	13.22	0.01	0.08	1185906.0	15731620.6	739
2018-04-25	12.88	13.38	12.82	13.21	0.4	3.12	3465614.0	45705580.58	2037
2018-04-24	12.9	12.9	12.72	12.81	-0.06	-0.47	803277.0	10318673.64	463
2018-04-23	12.84	12.94	12.78	12.87	0.06	0.47	957157.0	12315713.18	427
2018-04-22	12.78	12.94	12.7	12.81	0.04	0.31	599963.0	7693729.6	407
2018-04-19	12.82	12.96	12.72	12.77	-0.08	-0.62	963416.0	12380472.22	578
2018-04-18	12.66	12.96	12.64	12.85	0.18	1.42	1011661.0	12917824.3	707
2018-04-17	12.74	12.8	12.52	12.67	0.0	0.0	724603.0	9192360.98	487
2018-04-16	12.6	12.88	12.5	12.67	0.16	1.28	1422838.0	18133277.94	886
2018-04-15	12.24	12.6	12.18	12.51	0.38	3.13	2235881.0	27684789.66	1145
2018-04-12	12.1	12.3	12.0	12.13	-0.04	-0.33	672590.0	8135965.26	476
2018-04-11	12.7	12.7	11.96	12.17	-0.49	-3.87	739504.0	9206270.48	603
2018-04-10	12.82	12.82	12.56	12.66	-0.17	-1.33	926733.0	11728267.36	676
2018-04-09	12.86	12.96	12.82	12.83	-0.05	-0.39	778914.0	10031952.58	440
2018-04-08	13.0	13.06	12.88	12.88	-0.08	-0.62	940225.0	12182556.68	620
2018-04-05	12.9	13.14	12.9	12.96	0.04	0.31	847021.0	11044400.54	712
2018-04-04	13.0	13.0	12.92	12.92	0.0	0.0	630283.0	8165837.48	391
2018-04-03	12.9	13.02	12.88	12.92	0.01	0.08	534829.0	6936879.72	444
2018-04-02	12.8	13.14	12.8	12.91	0.11	0.86	1185046.0	15354757.64	829
2018-04-01	12.94	12.94	12.78	12.8	-0.03	-0.23	354381.0	4543200.58	342
2018-03-29	12.94	12.96	12.72	12.83	-0.04	-0.31	390468.0	5020772.18	469
2018-03-28	13.04	13.08	12.8	12.87	-0.14	-1.08	753795.0	9745207.02	741
2018-03-27	13.2	13.2	13.0	13.01	-0.09	-0.69	882675.0	11526819.98	848
2018-03-26	13.18	13.22	13.0	13.1	-0.13	-0.98	1116147.0	14644501.4	1128
2018-03-25	13.32	13.6	13.2	13.23	-0.41	-3.01	2808401.0	37653257.58	2589
2018-03-22	13.68	14.02	13.3	13.64	0.04	0.29	3968404.0	54582073.02	2641
2018-03-21	13.82	13.88	13.54	13.6	-0.21	-1.52	1524735.0	20832089.42	1112
2018-03-20	13.6	14.08	13.42	13.81	0.21	1.54	5683092.0	78545297.12	4013
2018-03-19	13.2	13.86	13.1	13.6	0.45	3.42	3143638.0	42607823.7	2045
2018-03-18	13.34	13.38	13.1	13.15	-0.15	-1.13	467698.0	6187352.78	339
2018-03-15	13.36	13.36	13.2	13.3	0.01	0.08	573377.0	7612086.82	347
2018-03-14	13.02	13.38	13.02	13.29	0.2	1.53	765260.0	10130302.3	480
2018-03-13	13.14	13.2	13.08	13.09	-0.08	-0.61	321104.0	4210917.84	270
2018-03-12	13.22	13.26	13.1	13.17	-0.11	-0.83	833378.0	10988762.92	547
2018-03-11	13.2	13.56	13.2	13.28	0.26	2.0	1508231.0	20201216.0	974
2018-03-08	12.9	13.1	12.8	13.02	0.11	0.85	654578.0	8473794.28	483
2018-03-07	12.82	13.1	12.7	12.91	0.06	0.47	570113.0	7345708.46	449
2018-03-06	13.0	13.0	12.8	12.85	-0.1	-0.77	449672.0	5777537.94	330
2018-03-05	13.02	13.1	12.84	12.95	-0.09	-0.69	757244.0	9814179.08	564
2018-03-04	12.68	13.6	12.68	13.04	0.42	3.33	4321732.0	57336933.34	3372
2018-03-01	12.5	12.64	12.4	12.62	0.05	0.4	729071.0	9156049.74	459
2018-02-28	12.7	12.7	12.5	12.57	-0.01	-0.08	1016894.0	12805978.2	693
2018-02-27	12.24	12.66	12.22	12.58	0.35	2.86	2436120.0	30506832.22	1450
2018-02-26	12.24	12.28	12.16	12.23	-0.01	-0.08	272932.0	3336830.92	227
2018-02-25	12.24	12.36	12.14	12.24	0.1	0.82	559521.0	6853667.0	416
2018-02-22	12.12	12.24	12.0	12.14	-0.03	-0.25	669408.0	8088749.06	513
2018-02-21	12.46	12.46	12.12	12.17	-0.21	-1.7	947280.0	11607496.56	697
2018-02-20	12.0	12.42	12.0	12.38	0.3	2.48	572377.0	7012856.28	461
2018-02-19	12.1	12.14	12.0	12.08	0.05	0.42	271810.0	3279845.04	215
2018-02-18	12.1	12.22	12.0	12.03	0.04	0.33	605222.0	7322663.44	495
2018-02-15	12.24	12.34	11.98	11.99	-0.15	-1.24	910042.0	11025188.84	509
2018-02-14	11.98	12.18	11.98	12.14	0.21	1.76	351522.0	4242001.04	211
2018-02-13	11.94	11.98	11.9	11.93	0.03	0.25	206916.0	2471512.92	131
2018-02-12	11.84	11.96	11.8	11.9	0.08	0.68	382398.0	4542577.0	200
2018-02-11	11.62	11.98	11.62	11.82	-0.17	-1.42	185847.0	2183939.06	208
2018-02-08	11.98	12.1	11.98	11.99	0.01	0.08	115384.0	1387652.98	106
2018-02-07	12.18	12.2	11.98	11.98	-0.06	-0.5	198556.0	2397804.74	146
2018-02-06	12.1	12.18	11.98	12.04	-0.3	-2.43	329355.0	3980447.46	253
2018-02-05	12.3	12.36	12.16	12.34	0.07	0.57	394585.0	4834102.82	265
2018-02-04	12.3	12.38	12.24	12.27	-0.03	-0.24	332671.0	4095073.46	214
2018-02-01	12.5	12.54	12.24	12.3	-0.2	-1.6	621143.0	7673121.24	373
2018-01-31	12.06	12.8	12.0	12.5	0.4	3.31	1779166.0	22162535.6	1001
2018-01-30	12.0	12.14	12.0	12.1	0.09	0.75	358604.0	4332524.26	204
2018-01-29	11.94	12.06	11.94	12.01	0.07	0.59	273218.0	3283580.96	193
2018-01-28	12.0	12.0	11.9	11.94	-0.1	-0.83	635708.0	7585143.22	390
2018-01-25	12.0	12.04	11.96	12.04	0.02	0.17	154121.0	1850935.52	113
2018-01-24	12.0	12.02	11.96	12.02	-0.01	-0.08	124238.0	1489572.24	103
2018-01-23	11.9	12.14	11.9	12.03	0.07	0.59	210940.0	2538396.1	126
2018-01-22	12.02	12.06	11.96	11.96	-0.07	-0.58	129069.0	1550901.2	95
2018-01-21	12.0	12.1	12.0	12.03	-0.01	-0.08	172585.0	2076808.34	120
2018-01-18	12.1	12.12	12.0	12.04	-0.08	-0.66	184659.0	2224957.78	131
2018-01-17	12.0	12.16	12.0	12.12	0.07	0.58	212155.0	2567152.68	166
2018-01-16	12.18	12.2	12.02	12.05	-0.07	-0.58	437130.0	5296728.3	242
2018-01-15	12.18	12.2	12.08	12.12	-0.05	-0.41	278773.0	3381758.44	156
2018-01-14	12.06	12.2	12.0	12.17	0.16	1.33	438941.0	5322602.28	202
2018-01-11	11.98	12.08	11.88	12.01	0.06	0.5	309758.0	3709940.18	160
2018-01-10	12.0	12.0	11.88	11.95	0.0	0.0	230960.0	2753905.46	165
2018-01-09	12.0	12.08	11.9	11.95	-0.06	-0.5	247789.0	2968869.62	176
2018-01-08	12.1	12.12	12.0	12.01	-0.09	-0.74	183394.0	2212026.38	159
2018-01-07	12.14	12.26	12.08	12.1	-0.02	-0.17	290204.0	3530639.94	206
2018-01-04	12.04	12.16	12.04	12.12	0.04	0.33	96260.0	1166190.46	134
2018-01-03	12.04	12.2	11.98	12.08	-0.03	-0.25	274676.0	3315026.6	171
2018-01-02	12.16	12.2	12.1	12.11	-0.02	-0.16	293276.0	3564823.94	162
2018-01-01	12.14	12.18	12.08	12.13	-0.08	-0.66	197607.0	2396590.22	152
2017-12-31	12.26	12.26	12.16	12.21	0.06	0.49	339130.0	4142251.9	208
2017-12-28	11.98	12.24	11.98	12.15	0.09	0.75	423788.0	5149497.06	258
2017-12-27	12.14	12.16	12.06	12.06	0.01	0.08	300427.0	3639299.24	175
2017-12-26	12.0	12.1	11.96	12.05	0.01	0.08	376213.0	4517737.8	260
2017-12-25	12.3	12.3	12.0	12.04	-0.22	-1.79	414816.0	5035194.54	218
2017-12-24	12.12	12.3	12.12	12.26	0.1	0.82	393880.0	4823394.96	282
2017-12-21	12.28	12.34	12.12	12.16	-0.09	-0.73	540157.0	6614122.38	283
2017-12-20	12.1	12.3	12.0	12.25	0.25	2.08	1166182.0	14162421.5	534
2017-12-19	12.12	12.12	11.92	12.0	-0.04	-0.33	367640.0	4428982.14	260
2017-12-18	12.1	12.12	12.0	12.04	-0.03	-0.25	487220.0	5879957.24	305
2017-12-17	11.82	12.12	11.82	12.07	0.27	2.29	911807.0	10920161.8	418
2017-12-14	11.68	11.84	11.68	11.8	0.1	0.85	615033.0	7243056.8	275
2017-12-13	11.8	11.8	11.68	11.7	-0.06	-0.51	388391.0	4555130.64	210
2017-12-12	11.7	11.86	11.7	11.76	0.03	0.26	448053.0	5277130.18	304
2017-12-11	12.04	12.04	11.68	11.73	-0.25	-2.09	1054212.0	12440923.38	690
2017-12-10	11.72	12.14	11.7	11.98	0.33	2.83	1659199.0	19868657.56	720
2017-12-07	11.28	11.7	11.24	11.65	0.37	3.28	1566955.0	17973799.24	765
2017-12-06	11.4	11.52	11.24	11.28	-0.12	-1.05	786553.0	8969025.42	468
2017-12-05	11.18	11.5	11.08	11.4	0.16	1.42	1190736.0	13413909.04	716
2017-12-04	11.34	11.34	11.18	11.24	-0.1	-0.88	869463.0	9787589.24	519
2017-12-03	11.5	11.52	11.2	11.34	0.5	4.61	2541859.0	28844963.72	1265
2017-11-30	10.82	10.9	10.8	10.84	0.04	0.37	728517.0	7898059.02	470
2017-11-29	10.78	10.9	10.78	10.8	0.04	0.37	874555.0	9488499.22	431
2017-11-28	10.8	10.9	10.74	10.76	-0.01	-0.09	815280.0	8811551.28	601
2017-11-27	10.82	11.04	10.72	10.77	0.03	0.28	1634264.0	17766631.66	823
2017-11-26	10.72	10.8	10.6	10.74	0.21	1.99	998128.0	10652967.8	562
2017-11-23	10.26	10.7	10.26	10.53	0.22	2.13	1097134.0	11588573.66	698
2017-11-22	10.14	10.34	10.14	10.31	0.17	1.68	428462.0	4394270.9	332
2017-11-21	10.2	10.26	10.1	10.14	-0.09	-0.88	495584.0	5049767.24	399
2017-11-20	10.58	10.58	10.22	10.23	-0.28	-2.66	655374.0	6804223.46	549
2017-11-19	10.36	10.7	10.36	10.51	0.11	1.06	826255.0	8647715.12	610
2017-11-16	10.66	10.68	10.32	10.4	-0.27	-2.53	637407.0	6684317.54	533
2017-11-15	10.56	11.12	10.5	10.67	0.16	1.52	1929428.0	20894385.24	1027
2017-11-14	10.44	10.58	10.44	10.51	0.13	1.25	1001689.0	10531746.18	539
2017-11-13	10.34	10.44	10.26	10.38	0.08	0.78	821139.0	8500590.84	547
2017-11-12	10.54	10.58	10.26	10.3	-0.27	-2.55	946594.0	9893448.9	832
2017-11-09	10.54	10.62	10.48	10.57	0.06	0.57	1131186.0	11909251.56	484
2017-11-08	10.52	10.64	10.4	10.51	0.0	0.0	1106560.0	11625066.96	488
2017-11-07	11.48	11.48	10.3	10.51	-0.93	-8.13	831157.0	9007834.86	649
2017-11-06	11.5	11.5	11.3	11.44	-0.03	-0.26	440432.0	5028015.28	230
2017-11-05	11.32	11.5	11.18	11.47	-0.07	-0.61	603096.0	6827314.58	497
2017-11-02	11.66	11.7	11.44	11.54	-0.17	-1.45	465550.0	5369683.96	482
2017-11-01	11.74	11.8	11.6	11.71	0.0	0.0	416075.0	4850215.0	535
2017-10-31	12.0	12.0	11.68	11.71	-0.23	-1.93	670445.0	7901261.22	660
2017-10-30	11.66	12.4	11.64	11.94	0.66	5.85	5434635.0	65909250.62	2495
2017-10-29	11.2	11.32	11.18	11.28	0.04	0.36	304050.0	3423855.36	226
2017-10-26	11.34	11.44	11.2	11.24	-0.26	-2.26	503728.0	5696115.78	357
2017-10-25	11.7	11.7	11.5	11.5	-0.17	-1.46	254900.0	2952121.32	175
2017-10-24	11.96	12.02	11.64	11.67	-0.34	-2.83	324618.0	3838362.58	210
2017-10-23	12.02	12.06	11.98	12.01	-0.19	-1.56	142745.0	1715903.72	123
2017-10-22	12.3	12.3	12.2	12.2	0.01	0.08	55074.0	676471.18	59
2017-10-19	12.28	12.28	12.14	12.19	0.02	0.16	132256.0	1611801.68	105
2017-10-18	12.26	12.34	12.18	12.17	-0.12	-0.98	184430.0	2255048.44	120
2017-10-17	12.1	12.3	12.1	12.29	0.13	1.07	211711.0	2588460.48	127
2017-10-16	12.06	12.24	11.9	12.16	0.11	0.91	329671.0	4001963.5	197
2017-10-15	12.12	12.22	12.04	12.05	-0.07	-0.58	189011.0	2294213.28	135
2017-10-12	12.06	12.22	11.88	12.12	0.08	0.66	214203.0	2588300.96	162
2017-10-11	12.46	12.5	11.9	12.04	-0.45	-3.6	535977.0	6493512.24	323
2017-10-10	12.76	12.76	12.4	12.49	-0.31	-2.42	248045.0	3126880.32	148
2017-10-09	12.72	12.86	12.68	12.8	0.05	0.39	312881.0	3998302.86	163
2017-10-08	12.96	13.06	12.66	12.75	-0.22	-1.7	299105.0	3872625.92	200
2017-10-05	13.16	13.16	12.96	12.97	-0.17	-1.29	313935.0	4096377.04	250
2017-10-04	13.1	13.16	13.08	13.14	0.08	0.61	255298.0	3348773.48	186
2017-10-03	13.1	13.18	13.04	13.06	0.0	0.0	264146.0	3461455.52	155
2017-10-02	13.02	13.22	13.02	13.06	-0.04	-0.31	332535.0	4354080.78	158
2017-10-01	13.06	13.14	13.0	13.1	-0.03	-0.23	285452.0	3725677.02	196
2017-09-28	13.16	13.16	13.08	13.13	0.01	0.08	329474.0	4329384.54	128
2017-09-27	13.2	13.28	13.1	13.12	-0.14	-1.06	525670.0	6919166.22	313
2017-09-26	13.36	13.4	13.24	13.26	0.0	0.0	424498.0	5652438.88	302
2017-09-25	13.4	13.4	13.26	13.26	-0.12	-0.9	204495.0	2726500.1	118
2017-09-21	13.4	13.46	13.36	13.38	0.0	0.0	177104.0	2375854.08	170
2017-09-20	13.46	13.46	13.34	13.38	-0.08	-0.59	167581.0	2248795.44	139
2017-09-19	13.54	13.58	13.4	13.46	-0.05	-0.37	219988.0	2964556.12	135
2017-09-18	13.66	13.66	13.5	13.51	-0.09	-0.66	306761.0	4169332.9	223
2017-09-17	13.36	13.62	13.3	13.6	0.31	2.33	662014.0	8945618.54	360
2017-09-14	13.3	13.42	13.28	13.29	-0.04	-0.3	133854.0	1785994.34	134
2017-09-13	13.44	13.48	13.3	13.33	-0.08	-0.6	194169.0	2602266.16	143
2017-09-12	13.48	13.54	13.38	13.41	-0.05	-0.37	254967.0	3428768.14	181
2017-09-11	13.58	13.6	13.42	13.46	-0.09	-0.66	351320.0	4754354.82	260
2017-09-10	13.5	13.6	13.46	13.55	0.06	0.44	248454.0	3357153.1	181
2017-09-07	13.54	13.54	13.4	13.49	0.0	0.0	146215.0	1966443.32	86
2017-09-06	13.4	13.5	13.4	13.49	0.05	0.37	171395.0	2311105.9	94
2017-08-29	13.48	13.48	13.42	13.44	-0.07	-0.52	54851.0	737785.68	69
2017-08-28	13.44	13.56	13.44	13.51	0.05	0.37	346027.0	4670555.34	159
2017-08-27	13.46	13.56	13.44	13.46	0.01	0.07	135773.0	1832057.16	101
2017-08-24	13.44	13.46	13.4	13.45	-0.04	-0.3	207581.0	2790462.06	115
2017-08-23	13.66	13.66	13.48	13.49	-0.15	-1.1	308076.0	4168900.2	258
2017-08-22	13.7	13.7	13.6	13.64	-0.06	-0.44	179362.0	2452200.5	155
2017-08-21	13.86	13.86	13.66	13.7	-0.05	-0.36	447435.0	6161197.72	267
2017-08-20	13.5	13.84	13.48	13.75	0.36	2.69	856567.0	11748697.64	565
2017-08-17	13.42	13.52	13.36	13.39	0.06	0.45	361755.0	4858975.34	295
2017-08-16	13.32	13.36	13.26	13.33	-0.08	-0.6	201224.0	2677149.98	218
2017-08-15	13.5	13.54	13.34	13.41	-0.08	-0.59	175347.0	2364789.94	157
2017-08-14	13.54	13.56	13.46	13.49	-0.01	-0.07	211553.0	2857185.38	135
2017-08-13	13.7	13.8	13.46	13.5	-0.2	-1.46	265894.0	3614199.14	234
2017-08-10	13.74	13.76	13.68	13.7	-0.01	-0.07	406780.0	5577532.32	196
2017-08-09	13.92	13.94	13.64	13.71	-0.09	-0.65	844048.0	11644362.34	491
2017-08-08	13.86	13.92	13.74	13.8	0.01	0.07	371546.0	5134623.52	290
2017-08-07	13.82	13.82	13.66	13.79	-0.05	-0.36	220354.0	3036891.74	179
2017-08-06	13.94	13.94	13.8	13.84	-0.02	-0.14	255997.0	3550141.56	235
2017-08-03	13.88	13.92	13.78	13.86	-0.04	-0.29	276065.0	3823726.04	229
2017-08-02	13.9	14.12	13.78	13.9	-0.03	-0.22	756339.0	10584501.46	686
2017-08-01	13.7	14.0	13.68	13.93	0.24	1.75	337945.0	4664714.96	291
2017-07-31	13.72	13.78	13.66	13.69	-0.02	-0.15	91701.0	1257764.2	95
2017-07-30	13.78	14.0	13.7	13.71	-0.05	-0.36	227543.0	3142978.38	164
2017-07-27	13.78	13.78	13.6	13.76	0.14	1.03	178425.0	2443047.38	149
2017-07-26	13.82	13.82	13.56	13.62	-0.2	-1.45	113797.0	1557093.82	103
2017-07-25	13.76	13.84	13.74	13.82	0.06	0.44	151542.0	2089126.2	94
2017-07-24	13.86	13.86	13.76	13.76	-0.06	-0.43	115000.0	1587832.56	117
2017-07-23	13.8	13.86	13.78	13.82	0.06	0.44	177421.0	2450874.56	157
2017-07-20	13.78	13.86	13.62	13.76	-0.07	-0.51	291574.0	4020164.52	186
2017-07-19	13.5	13.9	13.5	13.83	0.31	2.29	685546.0	9446827.54	545
2017-07-18	13.56	13.64	13.48	13.52	-0.1	-0.73	178149.0	2414577.14	121
2017-07-17	13.74	13.74	13.58	13.62	-0.05	-0.37	328003.0	4465588.22	161
2017-07-16	13.66	13.74	13.62	13.67	0.1	0.74	213041.0	2911645.58	182
2017-07-13	13.8	13.9	13.5	13.57	-0.25	-1.81	565860.0	7715395.82	396
2017-07-12	14.14	14.4	13.8	13.82	-0.32	-2.26	1059756.0	14923625.88	825
2017-07-11	13.76	14.56	13.56	14.14	0.61	4.51	1437631.0	20247413.04	1223
2017-07-10	13.9	13.94	13.52	13.53	-0.12	-0.88	535648.0	7379372.14	410
2017-07-09	13.16	13.8	13.16	13.65	0.47	3.57	640196.0	8671518.06	537
2017-07-06	13.2	13.38	13.14	13.18	-0.09	-0.68	184884.0	2448964.32	160
2017-07-05	13.08	13.28	13.0	13.27	0.05	0.38	158013.0	2077468.28	116
2017-07-04	13.26	13.32	13.22	13.22	-0.05	-0.38	137915.0	1831305.78	111
2017-07-03	13.4	13.4	13.0	13.27	-0.14	-1.04	354747.0	4668090.34	233
2017-07-02	13.28	13.58	13.2	13.41	0.17	1.28	204185.0	2726640.18	169
2017-06-22	13.4	13.4	13.12	13.24	-0.04	-0.3	188063.0	2483855.1	154
2017-06-21	13.64	13.8	13.1	13.28	0.18	1.37	278845.0	3732562.9	189
2017-06-20	13.12	13.9	12.98	13.1	0.18	1.39	311103.0	4158993.02	265
2017-06-19	12.7	13.0	12.7	12.92	0.24	1.89	56923.0	732119.66	133
2017-06-18	12.9	12.9	12.5	12.68	-0.15	-1.17	86854.0	1095383.44	83
2017-06-15	12.92	12.92	12.78	12.83	-0.25	-1.91	47109.0	605115.04	67
2017-06-14	12.78	13.1	12.78	13.08	0.27	2.11	114703.0	1491762.62	128
2017-06-13	12.9	12.9	12.72	12.81	-0.04	-0.31	34423.0	440531.26	68
2017-06-12	12.8	12.86	12.66	12.85	0.0	0.0	70760.0	903502.26	81
2017-06-11	12.9	13.0	12.76	12.85	-0.06	-0.46	72556.0	934453.72	98
2017-06-08	12.96	13.0	12.84	12.91	-0.2	-1.53	107909.0	1392887.46	86
2017-06-07	13.28	13.28	12.94	13.11	-0.17	-1.28	181145.0	2361691.94	226
2017-06-06	13.5	13.54	13.16	13.28	-0.21	-1.56	70082.0	939080.06	98
2017-06-05	13.52	13.52	13.3	13.49	-0.04	-0.3	86836.0	1165800.76	114
2017-06-04	13.48	13.56	13.48	13.53	0.23	1.73	71301.0	962772.84	86
2017-06-01	13.3	13.5	13.3	13.3	-0.05	-0.37	110544.0	1480260.85	110
2017-05-31	13.5	13.5	13.35	13.35	-0.05	-0.37	125892.0	1686163.7	139
2017-05-30	13.55	14.05	13.3	13.4	0.02	0.15	582693.0	7930233.4	484
2017-05-29	13.3	13.35	12.5	13.38	0.03	0.22	247941.0	3250361.45	234
2017-05-28	14.05	14.05	13.3	13.35	-0.94	-6.58	186805.0	2547068.4	172
2017-05-25	14.5	14.55	14.2	14.29	-0.26	-1.79	91313.0	1317623.95	190
2017-05-24	14.65	14.8	14.45	14.55	-0.15	-1.02	159864.0	2336173.0	219
2017-05-23	14.95	15.7	14.65	14.7	-0.3	-2.0	1188315.0	17971024.35	964
2017-05-22	15.1	15.1	14.95	15.0	0.0	0.0	87284.0	1310873.05	108
2017-05-21	15.05	15.15	14.95	15.0	0.08	0.54	197543.0	2971973.65	168
2017-05-18	15.0	15.0	14.85	14.92	-0.05	-0.33	125886.0	1879481.5	137
2017-05-17	15.15	15.15	14.95	14.97	-0.15	-0.99	464732.0	6983505.45	267
2017-05-16	15.45	15.45	15.1	15.12	-0.09	-0.59	182328.0	2772841.05	153
2017-05-15	15.2	15.6	15.15	15.21	0.01	0.07	151540.0	2312709.0	107
2017-05-14	15.25	15.25	15.1	15.2	-0.1	-0.65	62758.0	952598.25	90
2017-05-11	15.6	15.6	15.0	15.3	-0.28	-1.8	723589.0	11025230.9	184
2017-05-10	15.8	16.1	15.5	15.58	-0.14	-0.89	226683.0	3579829.4	199
2017-05-09	15.5	15.8	15.3	15.72	0.09	0.58	212452.0	3298825.65	159
2017-05-08	15.85	15.85	15.6	15.63	-0.22	-1.39	214644.0	3371730.95	121
2017-05-07	16.1	16.1	15.65	15.85	-0.22	-1.37	56086.0	890558.0	79
2017-05-04	16.25	16.25	15.85	16.07	-0.22	-1.35	96129.0	1537563.15	93
2017-05-03	16.35	16.4	16.25	16.29	0.0	0.0	86541.0	1410631.0	74
2017-05-02	16.45	16.45	16.2	16.29	-0.08	-0.49	179119.0	2920319.5	88
2017-05-01	16.5	16.6	16.35	16.37	0.01	0.06	116325.0	1917475.9	128
2017-04-30	16.35	16.8	16.1	16.36	0.38	2.38	556637.0	9184973.15	418
2017-04-27	15.75	16.05	15.65	15.98	0.19	1.2	252918.0	4024174.15	151
2017-04-26	15.6	15.85	15.6	15.79	0.1	0.64	96622.0	1524652.15	146
2017-04-25	15.7	15.8	15.6	15.69	0.14	0.9	153282.0	2407407.95	166
2017-04-24	15.7	15.9	15.5	15.55	0.04	0.26	133404.0	2089160.95	110
2017-04-23	15.95	15.95	15.1	15.51	0.12	0.78	221792.0	3450184.5	138
2017-04-20	15.7	15.7	15.3	15.39	-0.32	-2.04	119731.0	1859321.65	130
2017-04-19	16.0	16.0	15.7	15.71	-0.3	-1.87	248963.0	3928763.8	214
2017-04-18	16.45	16.45	16.0	16.01	-0.46	-2.79	250087.0	4043284.95	210
2017-04-17	16.45	16.5	16.4	16.47	-0.03	-0.18	90019.0	1481898.65	87
2017-04-16	16.5	16.6	16.2	16.5	-0.01	-0.06	193051.0	3177022.55	122
2017-04-13	16.8	16.85	16.45	16.51	-0.33	-1.96	189261.0	3144764.55	140
2017-04-12	16.45	16.9	16.45	16.84	0.35	2.12	391667.0	6543958.5	241
2017-04-11	16.4	16.5	16.35	16.49	0.0	0.0	73733.0	1211333.9	93
2017-04-10	16.6	16.6	16.45	16.49	-0.11	-0.66	151784.0	2505938.2	141
2017-04-09	16.55	16.6	16.5	16.6	-0.03	-0.18	85206.0	1412021.7	94
2017-04-06	16.7	16.75	16.55	16.63	-0.03	-0.18	165302.0	2748002.45	138
2017-04-05	16.65	16.7	16.5	16.66	0.11	0.66	225168.0	3742180.8	167
2017-04-04	16.3	16.55	16.3	16.55	0.03	0.18	118799.0	1952609.05	106
2017-04-03	16.95	16.95	16.5	16.52	-0.35	-2.07	280857.0	4689829.75	189
2017-04-02	17.0	17.05	16.75	16.87	0.02	0.12	473933.0	8022414.9	303
2017-03-30	16.45	16.9	16.4	16.85	0.46	2.81	1097611.0	18296258.8	649
2017-03-29	16.25	16.65	16.25	16.39	0.23	1.42	456008.0	7491265.3	293
2017-03-28	16.05	16.35	16.05	16.16	0.17	1.06	186957.0	3023694.3	202
2017-03-27	15.85	16.05	15.8	15.99	0.0	0.0	386755.0	6156262.5	292
2017-03-26	16.15	16.2	15.9	15.99	-0.11	-0.68	283229.0	4548461.0	211
2017-03-23	16.15	16.35	16.0	16.1	0.08	0.5	272559.0	4398135.25	223
2017-03-22	15.8	16.5	15.4	16.02	-0.05	-0.31	591480.0	9548709.45	495
2017-03-21	16.35	16.45	16.0	16.07	-0.26	-1.59	302226.0	4937748.8	227
2017-03-20	16.4	16.5	16.3	16.33	-0.13	-0.79	319388.0	5247733.75	209
2017-03-19	16.65	16.8	16.45	16.46	-0.09	-0.54	397712.0	6589384.5	244
2017-03-16	16.6	16.8	16.5	16.55	0.05	0.3	199610.0	3325486.8	148
2017-03-15	16.6	16.65	16.45	16.5	-0.03	-0.18	174880.0	2891817.75	138
2017-03-14	16.5	16.65	16.25	16.53	-0.03	-0.18	227992.0	3752459.55	217
2017-03-13	16.9	17.15	16.5	16.56	0.01	0.06	427550.0	7199396.2	394
2017-03-12	16.85	16.85	16.4	16.55	-0.13	-0.78	117524.0	1946148.0	100
2017-03-09	16.85	17.3	16.3	16.68	-0.28	-1.65	436869.0	7285876.7	371
2017-03-08	17.15	17.45	16.9	16.96	-0.17	-0.99	316883.0	5431637.05	244
2017-03-07	16.6	17.5	16.4	17.13	0.73	4.45	781059.0	13320195.4	580
2017-03-06	16.6	16.6	16.3	16.4	-0.1	-0.61	76499.0	1255136.05	97
2017-03-05	16.55	16.55	16.4	16.5	0.01	0.06	32171.0	530587.6	40
2017-03-02	16.55	16.7	16.45	16.49	0.07	0.43	80816.0	1339491.5	98
2017-03-01	16.7	16.7	16.3	16.42	-0.01	-0.06	141249.0	2327338.3	156
2017-02-28	16.65	16.7	16.25	16.43	-0.18	-1.08	228867.0	3751644.2	146
2017-02-27	17.0	17.0	16.6	16.61	-0.38	-2.24	64190.0	1078966.55	85
2017-02-26	17.0	17.05	16.9	16.99	-0.11	-0.64	157372.0	2673821.65	101
2017-02-23	17.15	17.15	16.9	17.1	-0.05	-0.29	45078.0	770061.1	53
2017-02-22	17.2	17.3	17.15	17.15	-0.02	-0.12	117314.0	2021570.9	108
2017-02-21	17.35	17.45	17.0	17.17	-0.33	-1.89	220966.0	3795930.05	200
2017-02-20	17.4	17.65	17.4	17.5	0.25	1.45	835902.0	14644300.8	469
2017-02-19	17.05	17.35	16.95	17.25	0.25	1.47	542181.0	9315019.3	385
2017-02-16	16.8	17.1	16.7	17.0	0.22	1.31	474423.0	8051667.75	326
2017-02-15	16.6	16.8	16.6	16.78	0.16	0.96	93570.0	1565343.4	136
2017-02-14	16.9	16.9	16.6	16.62	-0.18	-1.07	157267.0	2629134.65	153
2017-02-13	16.75	16.9	16.7	16.8	0.05	0.3	106385.0	1787544.1	146
2017-02-12	16.75	16.9	16.75	16.75	0.08	0.48	115801.0	1946200.5	144
2017-02-09	16.7	16.7	16.6	16.67	-0.08	-0.48	72671.0	1209929.8	114
2017-02-08	17.05	17.05	16.6	16.75	-0.25	-1.47	268034.0	4494225.05	244
2017-02-07	16.75	17.2	16.7	17.0	0.29	1.74	446000.0	7572998.8	326
2017-02-06	16.75	16.75	16.5	16.71	-0.06	-0.36	145169.0	2416164.65	134
2017-02-05	17.0	17.1	16.7	16.77	-0.09	-0.53	202274.0	3422201.35	162
2017-02-02	16.9	17.0	16.85	16.86	0.06	0.36	92311.0	1560691.85	109
2017-02-01	16.75	17.0	16.65	16.8	0.0	0.0	146893.0	2475827.25	162
2017-01-31	17.0	17.0	16.6	16.8	-0.21	-1.23	278570.0	4661470.45	338
2017-01-30	17.35	17.35	17.0	17.01	-0.35	-2.02	335913.0	5762916.75	269
2017-01-29	17.3	17.5	17.15	17.36	0.07	0.4	235627.0	4088256.0	204
2017-01-26	17.7	17.75	17.25	17.29	-0.35	-1.98	389479.0	6803792.2	331
2017-01-25	17.95	17.95	17.6	17.64	-0.21	-1.18	448172.0	7971421.4	337
2017-01-24	17.75	18.1	17.45	17.85	0.2	1.13	996127.0	17645904.15	809
2017-01-23	17.45	17.75	17.3	17.65	0.39	2.26	844887.0	14850685.45	587
2017-01-22	17.4	17.5	16.9	17.26	-0.18	-1.03	696412.0	11961855.45	544
2017-01-19	17.4	17.6	17.2	17.44	0.05	0.29	370049.0	6440472.0	327
2017-01-18	16.7	17.7	16.7	17.39	0.85	5.14	968327.0	16770747.15	701
2017-01-17	16.15	16.75	16.0	16.54	0.45	2.8	130360.0	2124036.25	156
2017-01-16	16.55	16.55	16.0	16.09	-0.46	-2.78	149258.0	2422790.6	192
2017-01-15	16.75	16.8	16.5	16.55	-0.13	-0.78	85762.0	1428416.8	96
2017-01-12	17.0	17.1	16.5	16.68	-0.26	-1.53	147069.0	2469191.6	175
2017-01-11	17.1	17.2	16.8	16.94	-0.18	-1.05	92427.0	1569476.85	112
2017-01-10	17.1	17.45	16.95	17.12	0.08	0.47	139620.0	2401230.6	137
2017-01-09	17.3	17.3	16.9	17.04	-0.19	-1.1	241570.0	4120878.05	191
2017-01-08	17.25	17.35	17.0	17.23	0.18	1.06	221018.0	3803064.3	225
2017-01-05	17.35	17.5	16.75	17.05	-0.29	-1.67	419323.0	7168006.15	317
2017-01-04	17.8	17.85	17.3	17.34	-0.45	-2.53	285395.0	5019633.15	183
2017-01-03	17.3	17.95	17.3	17.79	0.28	1.6	464468.0	8202371.4	311
2017-01-02	17.85	17.85	17.45	17.51	-0.28	-1.57	441894.0	7812110.85	377
2017-01-01	17.75	18.1	17.7	17.79	0.04	0.23	612461.0	10994442.5	410
2016-12-29	17.45	18.1	17.45	17.75	0.35	2.01	2230203.0	39813849.8	1131
2016-12-28	17.4	17.55	17.3	17.4	0.05	0.29	739411.0	12895400.05	372
2016-12-27	17.2	17.45	17.15	17.35	0.14	0.81	480321.0	8313586.3	269
2016-12-26	17.35	17.45	17.15	17.21	-0.06	-0.35	589059.0	10175873.9	359
2016-12-25	17.05	17.4	17.05	17.27	0.32	1.89	902781.0	15571950.25	546
2016-12-22	17.1	17.1	16.8	16.95	-0.03	-0.18	536431.0	9074696.8	357
2016-12-21	17.3	17.65	16.9	16.98	0.56	3.41	1767826.0	30664041.1	1154
2016-12-20	16.5	16.5	16.0	16.42	-0.2	-1.2	378927.0	6154622.8	337
2016-12-19	17.05	17.25	16.55	16.62	-0.48	-2.81	441744.0	7497947.8	352
2016-12-18	17.1	17.45	17.0	17.1	0.12	0.71	672855.0	11586615.25	435
2016-12-15	16.6	17.05	16.4	16.98	0.15	0.89	546684.0	9251628.25	333
2016-12-14	17.05	17.2	16.3	16.83	-0.31	-1.81	743384.0	12421905.9	559
2016-12-13	17.6	17.6	17.0	17.14	-0.26	-1.49	474516.0	8186506.3	396
2016-12-12	18.2	18.2	17.2	17.4	-0.67	-3.71	1686204.0	29726466.9	1125
2016-12-11	17.3	18.45	17.1	18.07	1.13	6.67	2477200.0	44488403.25	1464
2016-12-08	16.65	17.2	16.6	16.94	0.28	1.68	2019379.0	34161589.85	650
2016-12-07	16.15	17.0	15.95	16.66	0.54	3.35	2744849.0	45780622.15	1214
2016-12-06	15.85	16.15	15.8	16.12	0.32	2.03	1206834.0	19321249.8	742
2016-12-05	15.7	16.1	15.45	15.8	0.06	0.38	1552301.0	24564926.0	850
2016-12-04	15.55	15.95	15.55	15.74	0.27	1.75	1228271.0	19368434.45	872
2016-12-01	15.1	15.8	15.1	15.47	0.47	3.13	2329878.0	35966634.35	1179
2016-11-30	14.85	15.15	14.85	15.0	0.18	1.21	1284496.0	19294034.7	756
2016-11-29	15.05	15.1	14.65	14.82	-0.11	-0.74	837489.0	12480822.2	521
2016-11-28	15.0	15.0	14.7	14.93	0.03	0.2	1160395.0	17202770.45	629
2016-11-27	14.7	15.3	14.65	14.9	0.23	1.57	1441217.0	21697548.85	872
2016-11-24	15.1	15.25	14.5	14.67	-0.29	-1.94	1023913.0	15243854.2	608
2016-11-23	14.8	15.1	14.75	14.96	0.22	1.49	1278007.0	19138794.85	636
2016-11-22	14.75	14.8	14.5	14.74	-0.01	-0.07	478217.0	7020116.95	386
2016-11-21	14.95	15.4	14.65	14.75	-0.09	-0.61	1325779.0	19995760.35	697
2016-11-20	14.7	15.0	14.5	14.84	0.14	0.95	1028367.0	15183841.9	698
2016-11-17	14.8	14.8	14.45	14.7	0.02	0.14	485557.0	7129073.5	411
2016-11-16	14.0	14.8	14.0	14.68	0.77	5.54	960967.0	13896399.15	1018
2016-11-15	14.2	14.4	13.7	13.91	-0.42	-2.93	441997.0	6196668.05	363
2016-11-14	14.8	14.8	14.3	14.33	-0.37	-2.52	711759.0	10347550.95	481
2016-11-13	14.6	14.8	14.55	14.7	0.07	0.48	723160.0	10618634.8	502
2016-11-10	14.65	15.0	14.6	14.63	0.72	5.18	2329987.0	34459804.4	1204
2016-11-09	13.8	14.1	13.5	13.91	-0.02	-0.14	902685.0	12547272.25	588
2016-11-08	13.9	14.1	13.9	13.93	0.01	0.07	582558.0	8158579.25	416
2016-11-07	13.6	14.1	13.6	13.92	0.23	1.68	659143.0	9164692.1	516
2016-11-06	13.6	13.8	13.6	13.69	0.02	0.15	401328.0	5494048.45	288
2016-11-03	13.6	13.75	13.5	13.67	0.06	0.44	474744.0	6500911.85	417
2016-11-02	13.85	14.15	13.4	13.61	-0.23	-1.66	629886.0	8680160.75	526
2016-11-01	13.75	14.3	13.75	13.84	0.11	0.8	1197215.0	16847421.95	907
2016-10-31	13.75	14.0	13.5	13.73	0.03	0.22	511633.0	7029522.35	460
2016-10-30	13.8	13.85	13.7	13.7	-0.09	-0.65	260612.0	3582605.65	300
2016-10-27	13.8	13.95	13.7	13.79	-0.18	-1.29	384430.0	5328674.8	364
2016-10-26	14.1	14.1	13.85	13.97	-0.16	-1.13	829986.0	11600751.55	732
2016-10-25	14.1	14.3	14.05	14.13	0.01	0.07	1144203.0	16184432.65	661
2016-10-24	14.05	14.4	13.9	14.12	-0.04	-0.28	1383258.0	19546003.6	961
2016-10-23	14.1	14.6	14.0	14.16	-0.47	-3.21	1285122.0	18370304.3	947
2016-10-20	14.65	14.7	14.4	14.63	0.39	2.74	333916.0	4863451.2	359
2016-10-19	13.95	14.35	13.6	14.24	0.66	4.86	393488.0	5525674.4	459
2016-10-18	14.8	14.8	13.2	13.58	-1.02	-6.99	334586.0	4727949.3	410
2016-10-17	14.85	14.95	14.6	14.6	-0.26	-1.75	219949.0	3236159.7	280
2016-10-16	14.75	15.35	14.7	14.86	0.09	0.61	767728.0	11509749.2	661
2016-10-13	14.9	15.4	14.65	14.77	-0.14	-0.94	956255.0	14474143.15	829
2016-10-12	14.9	15.15	14.75	14.91	-0.05	-0.33	399799.0	5988565.6	317
2016-10-11	15.3	15.3	14.95	14.96	-0.04	-0.27	466320.0	7037922.65	469
2016-10-10	14.65	15.3	14.65	15.0	0.33	2.25	717294.0	10785991.6	736
2016-10-09	14.8	15.4	14.35	14.67	0.32	2.23	2117285.0	31393765.05	1558
2016-10-06	13.2	14.35	13.1	14.35	1.3	9.96	1419870.0	19547737.85	734
2016-10-05	12.85	13.1	12.75	13.05	0.11	0.85	684595.0	8829182.05	399
2016-10-04	13.0	13.0	12.25	12.94	0.45	3.6	563728.0	7133979.25	575
2016-10-03	12.5	12.6	11.2	12.49	0.27	2.21	953569.0	11645369.85	1011
2016-10-02	13.0	13.15	12.1	12.22	-0.69	-5.34	760207.0	9750459.05	410
2016-09-29	12.4	13.3	12.3	12.91	0.31	2.46	935595.0	12060586.7	744
2016-09-28	13.2	13.7	12.05	12.6	-0.47	-3.6	875134.0	11431038.9	854
2016-09-27	12.95	14.0	12.95	13.07	-1.23	-8.6	567081.0	7653016.65	720
2016-09-26	14.1	14.4	14.1	14.3	0.26	1.85	532553.0	7602964.35	396
2016-09-25	14.3	14.4	13.95	14.04	-0.28	-1.96	535145.0	7516100.05	486
2016-09-21	14.45	14.55	14.15	14.32	0.0	0.0	568059.0	8140995.8	469
2016-09-20	14.55	14.65	14.05	14.32	-0.24	-1.65	610322.0	8773121.15	607
2016-09-19	15.05	15.4	14.2	14.56	-0.36	-2.41	583651.0	8625987.65	709
2016-09-18	15.0	15.5	14.85	14.92	-0.05	-0.33	985330.0	14962323.6	828
2016-09-08	15.15	15.55	14.85	14.97	-0.13	-0.86	1247172.0	19065720.95	1074
2016-09-07	14.35	15.6	14.35	15.1	0.75	5.23	2590251.0	39106786.0	1679
2016-09-06	14.45	14.5	14.3	14.35	-0.09	-0.62	222078.0	3199363.85	252
2016-09-05	14.3	14.65	14.3	14.44	0.09	0.63	465553.0	6763977.95	426
2016-09-04	14.25	14.45	14.25	14.35	0.23	1.63	231995.0	3332379.55	242
2016-09-01	14.4	14.45	14.0	14.12	-0.35	-2.42	429659.0	6103949.3	460
2016-08-31	14.75	14.75	14.4	14.47	-0.28	-1.9	324437.0	4729062.95	281
2016-08-30	14.55	14.8	14.4	14.75	0.2	1.37	730467.0	10726250.6	498
2016-08-29	14.8	14.8	14.45	14.55	-0.16	-1.09	706295.0	10314991.75	523
2016-08-28	14.55	14.8	14.45	14.71	0.24	1.66	658452.0	9656592.7	520
2016-08-25	14.3	14.6	13.9	14.47	0.15	1.05	1220107.0	17464897.15	1027
2016-08-24	15.1	15.3	14.1	14.32	-0.58	-3.89	1048961.0	15604653.9	900
2016-08-23	14.2	15.05	14.2	14.9	0.45	3.11	1947497.0	28849091.45	1441
2016-08-22	15.05	15.1	14.25	14.45	-0.79	-5.18	1109999.0	16417601.6	1031
2016-08-21	15.75	15.9	15.2	15.24	-0.4	-2.56	1127855.0	17439577.85	989
2016-08-18	16.5	16.7	15.2	15.64	-0.79	-4.81	3590052.0	56477521.05	2721
2016-08-17	16.7	17.05	16.35	16.43	-0.01	-0.06	3920420.0	65955072.7	2574
2016-08-16	16.5	16.7	16.35	16.44	-0.16	-0.96	740011.0	12247015.7	659
2016-08-15	16.6	17.0	16.45	16.6	0.19	1.16	1425465.0	23810780.9	1172
2016-08-14	16.9	17.25	16.25	16.41	-0.05	-0.3	2148251.0	36052454.4	1717
2016-08-11	16.5	17.35	16.2	16.46	0.21	1.29	6702740.0	113006412.6	4434
2016-08-10	14.95	16.25	14.7	16.25	1.44	9.72	5250102.0	81823948.45	2767
2016-08-09	14.4	14.9	14.35	14.81	0.44	3.06	907518.0	13306371.6	530
2016-08-08	14.5	14.5	14.35	14.37	-0.09	-0.62	273143.0	3938587.25	263
2016-08-07	14.5	14.8	14.45	14.46	0.04	0.28	450859.0	6578633.2	395
2016-08-04	14.5	14.7	14.35	14.42	0.07	0.49	818074.0	11878020.4	646
2016-08-03	14.95	15.0	14.3	14.35	-0.61	-4.08	897778.0	13213091.15	631
2016-08-02	15.15	15.3	14.85	14.96	-0.21	-1.38	1764482.0	26576190.35	1036
2016-08-01	15.0	15.4	14.9	15.17	0.33	2.22	2289316.0	34847884.15	1131
2016-07-31	14.55	15.0	14.05	14.84	0.59	4.14	2208574.0	32336494.75	1464
2016-07-28	14.1	14.8	13.9	14.25	0.03	0.21	2079471.0	29924196.75	1374
2016-07-27	14.2	14.4	14.05	14.22	-0.07	-0.49	710454.0	10114042.25	564
2016-07-26	15.0	15.0	14.2	14.29	-0.59	-3.97	1445560.0	20920993.45	1105
2016-07-25	14.05	15.15	13.65	14.88	0.86	6.13	2849474.0	41294965.65	2242
2016-07-24	14.35	14.55	13.95	14.02	-0.46	-3.18	908579.0	12947263.55	526
2016-07-21	14.8	14.95	14.4	14.48	-0.42	-2.82	659360.0	9668347.0	551
2016-07-20	14.75	15.25	14.6	14.9	0.15	1.02	1865772.0	28051742.45	1390
2016-07-19	14.9	14.9	14.5	14.75	-0.07	-0.47	1194964.0	17505216.85	818
2016-07-18	15.4	15.4	14.7	14.82	-0.26	-1.72	1365112.0	20393944.35	956
2016-07-17	15.0	15.6	14.95	15.08	0.25	1.69	3128614.0	47778583.4	1756
2016-07-14	15.2	15.9	14.65	14.83	0.08	0.54	8495351.0	131504550.95	4322
2016-07-13	13.5	14.75	13.4	14.75	1.32	9.83	3858012.0	55003414.5	1793
2016-07-12	13.4	13.5	13.35	13.43	0.08	0.6	1080343.0	14489833.3	584
2016-07-11	13.45	13.6	13.3	13.35	-0.03	-0.22	1080050.0	14469263.65	636
2016-07-10	13.55	14.05	13.3	13.38	-0.03	-0.22	2511528.0	34322180.95	1356
2016-06-30	13.4	14.2	13.2	13.41	0.08	0.6	3875717.0	53266755.2	2361
2016-06-29	14.0	14.1	13.3	13.33	-0.54	-3.89	2269157.0	30918404.15	1778
2016-06-28	14.15	15.0	13.4	13.87	-0.16	-1.14	8060605.0	113817300.45	4708
2016-06-27	15.6	16.1	13.8	14.03	-0.62	-4.23	11030436.0	167056141.8	5736
2016-06-26	12.85	14.65	12.85	14.65	1.3	9.74	9246263.0	131200930.0	4296
2016-06-23	12.4	13.35	12.25	13.35	1.2	9.88	3774208.0	49346508.05	1333
2016-06-22	11.35	12.15	11.05	12.15	1.1	9.95	11157453.0	130392933.45	3198
2016-06-21	10.65	11.05	10.65	11.05	0.99	9.84	4448351.0	48782500.75	947
2016-06-20	10.15	10.25	9.95	10.06	0.06	0.6	841754.0	8520439.9	335
2016-06-19	10.0	10.25	10.0	10.0	0.09	0.91	927549.0	9357173.55	338
2016-06-16	10.0	10.0	9.85	9.91	-0.07	-0.7	217209.0	2156330.25	113
2016-06-15	10.15	10.15	9.95	9.98	-0.16	-1.58	321491.0	3225592.6	158
2016-06-14	10.0	10.3	9.9	10.14	0.14	1.4	1786703.0	18158436.35	560
2016-06-13	9.9	10.1	9.9	10.0	0.02	0.2	332954.0	3331878.15	125
2016-06-12	9.95	10.0	9.9	9.98	-0.06	-0.6	256684.0	2553352.5	123
2016-06-09	10.1	10.1	10.0	10.04	0.0	0.0	347238.0	3484343.3	188
2016-06-08	9.95	10.2	9.8	10.04	0.14	1.41	1160142.0	11678328.75	399
2016-06-07	9.85	9.95	9.8	9.9	0.1	1.02	350267.0	3462090.4	137
2016-06-06	9.65	9.85	9.65	9.8	0.07	0.72	129285.0	1262640.1	71
2016-06-05	9.8	9.9	9.7	9.73	-0.12	-1.22	419693.0	4113158.15	230
2016-06-02	9.85	9.95	9.8	9.85	-0.04	-0.4	214339.0	2116700.25	173
2016-06-01	10.0	10.1	9.85	9.89	-0.16	-1.59	1000566.0	9954615.5	478
2016-05-31	9.6	10.2	9.45	10.05	0.56	5.9	2623494.0	25965129.8	986
2016-05-30	9.5	9.65	9.45	9.49	-0.03	-0.32	719580.0	6863072.4	306
2016-05-29	9.85	9.85	9.4	9.52	-0.16	-1.65	653410.0	6253389.05	339
2016-05-26	9.85	9.9	9.65	9.68	-0.15	-1.53	549616.0	5388480.3	259
2016-05-25	9.9	9.95	9.8	9.83	0.09	0.92	639934.0	6327020.15	337
2016-05-24	9.65	9.95	9.55	9.74	0.0	0.0	746945.0	7248642.0	326
2016-05-23	10.45	10.45	9.7	9.74	-0.71	-6.79	1492620.0	15000117.15	664
2016-05-22	10.7	10.75	10.4	10.45	-0.27	-2.52	1409960.0	14911491.6	828
2016-05-19	10.95	10.95	10.65	10.72	-0.31	-2.81	2143422.0	23069971.35	737
2016-05-18	11.1	11.4	11.0	11.03	0.09	0.82	7293059.0	81673443.65	2035
2016-05-17	10.8	11.0	10.75	10.94	0.18	1.67	2199714.0	23925364.3	628
2016-05-16	10.75	10.8	10.6	10.76	0.03	0.28	685616.0	7341889.9	255
2016-05-15	10.65	10.8	10.65	10.73	0.04	0.37	772470.0	8283153.65	301
2016-05-12	10.7	10.8	10.65	10.69	0.02	0.19	491660.0	5273334.1	234
2016-05-11	10.8	11.15	10.6	10.67	-0.03	-0.28	2763657.0	29996919.9	1096
2016-05-10	10.8	10.85	10.7	10.7	-0.1	-0.93	595098.0	6415721.4	336
2016-05-09	10.7	11.05	10.65	10.8	0.13	1.22	2205664.0	24108641.15	798
2016-05-08	10.65	10.9	10.6	10.67	0.17	1.62	1672630.0	18000708.85	581
2016-05-05	10.4	10.6	10.4	10.5	0.02	0.19	740240.0	7793615.15	282
2016-05-04	10.5	10.7	10.4	10.48	-0.2	-1.87	930344.0	9795187.9	342
2016-05-03	11.05	11.05	10.65	10.68	-0.3	-2.73	1188087.0	12889242.85	543
2016-05-02	11.0	11.05	10.85	10.98	-0.05	-0.45	1349302.0	14754339.5	512
2016-05-01	10.95	11.3	10.85	11.03	0.09	0.82	2744886.0	30323142.9	1030
2016-04-28	11.05	11.25	10.9	10.94	-0.04	-0.36	2330273.0	25693372.3	959
2016-04-27	10.5	11.1	10.5	10.98	0.57	5.48	4166828.0	44812099.55	1489
2016-04-26	10.5	10.5	10.35	10.41	-0.11	-1.05	1587644.0	16567785.7	613
2016-04-25	10.6	10.75	10.45	10.52	-0.28	-2.59	2207826.0	23318403.95	803
2016-04-24	10.7	10.95	10.6	10.8	0.23	2.18	2834904.0	30686616.95	874
2016-04-21	10.35	10.7	10.1	10.57	-0.18	-1.67	2754508.0	28721473.0	838
2016-04-20	10.7	10.8	10.5	10.75	0.07	0.66	857121.0	9158510.15	367
2016-04-19	10.5	10.85	10.35	10.68	0.39	3.79	1756448.0	18675909.85	622
2016-04-18	9.9	10.3	9.9	10.29	-0.1	-0.96	838931.0	8573014.45	315
2016-04-17	10.5	10.55	10.3	10.39	-0.16	-1.52	955423.0	9924587.15	356
2016-04-14	10.5	10.65	10.5	10.55	0.05	0.48	1115319.0	11772831.35	440
2016-04-13	10.45	10.65	10.3	10.5	0.1	0.96	1690055.0	17732241.25	572
2016-04-12	10.3	10.6	10.3	10.4	0.14	1.36	1583104.0	16600046.0	605
2016-04-11	10.2	10.5	10.15	10.26	0.11	1.08	2355830.0	24383722.05	909
2016-04-10	10.1	10.2	10.1	10.15	0.1	1.0	538252.0	5460451.3	273
2016-04-07	10.15	10.15	10.05	10.05	0.0	0.0	634557.0	6402289.0	311
2016-04-06	10.3	10.4	10.0	10.05	0.17	1.72	1279939.0	13034041.85	598
2016-04-05	9.9	9.9	9.65	9.88	0.03	0.3	895110.0	8755139.7	316
2016-04-04	9.55	9.9	9.55	9.85	0.34	3.58	617127.0	6043013.7	247
2016-04-03	9.6	9.95	9.35	9.51	-0.35	-3.55	839344.0	8051878.75	487
2016-03-31	9.6	10.25	9.6	9.86	0.3	3.14	2366803.0	23691867.95	1151
2016-03-30	9.55	9.6	9.5	9.56	0.07	0.74	386541.0	3696860.15	197
2016-03-29	9.55	9.65	9.35	9.49	-0.14	-1.45	457886.0	4336303.65	251
2016-03-28	9.85	9.95	9.55	9.63	-0.16	-1.63	737999.0	7181000.25	336
2016-03-27	10.0	10.1	9.75	9.79	-0.24	-2.39	1024982.0	10127159.1	429
2016-03-24	10.2	10.3	10.0	10.03	-0.27	-2.62	947535.0	9557151.85	449
2016-03-23	10.3	10.6	10.2	10.3	0.03	0.29	1388808.0	14495051.9	613
2016-03-22	10.15	10.35	10.1	10.27	0.12	1.18	1495339.0	15270780.6	534
2016-03-21	10.4	10.5	10.1	10.15	-0.23	-2.22	1053692.0	10812543.1	529
2016-03-20	10.1	10.75	10.05	10.38	0.4	4.01	4469500.0	46708518.9	1650
2016-03-17	9.95	10.1	9.85	9.98	0.18	1.84	1852880.0	18483708.5	678
2016-03-16	9.55	9.85	9.55	9.8	0.18	1.87	786061.0	7631534.1	260
2016-03-15	9.65	9.75	9.5	9.62	-0.09	-0.93	964221.0	9264718.4	387
2016-03-14	9.8	10.05	9.7	9.71	-0.08	-0.82	1556567.0	15447702.7	575
2016-03-13	9.7	9.9	9.7	9.79	0.1	1.03	1640163.0	16097742.15	380
2016-03-10	9.8	9.85	9.65	9.69	-0.11	-1.12	988598.0	9637970.55	372
2016-03-09	9.8	9.85	9.65	9.8	-0.02	-0.2	1951363.0	19034999.8	650
2016-03-08	9.8	10.15	9.6	9.82	0.13	1.34	4023670.0	39898966.45	1299
2016-03-07	9.75	9.8	9.6	9.69	-0.06	-0.62	1510839.0	14643485.05	422
2016-03-06	9.75	9.8	9.7	9.75	0.15	1.56	1181757.0	11534249.15	446
2016-03-03	9.5	10.0	9.5	9.6	0.11	1.16	4558619.0	44541635.25	1697
2016-03-02	9.55	9.65	9.35	9.49	0.0	0.0	1166735.0	11105557.05	477
2016-03-01	9.5	9.7	9.45	9.49	0.08	0.85	1078979.0	10335011.8	434
2016-02-29	9.85	9.85	9.4	9.41	-0.05	-0.53	1705425.0	16344041.15	702
2016-02-28	9.25	9.6	9.15	9.46	0.4	4.42	1780703.0	16755424.7	683
2016-02-25	9.05	9.1	8.95	9.06	0.1	1.12	1049895.0	9471188.45	288
2016-02-24	9.0	9.15	8.95	8.96	-0.22	-2.4	1160284.0	10530212.0	343
2016-02-23	9.2	9.2	9.05	9.18	0.04	0.44	1347206.0	12294603.7	459
2016-02-22	9.05	9.3	8.9	9.14	0.25	2.81	2158543.0	19621721.8	819
2016-02-21	8.55	9.0	8.5	8.89	0.3	3.49	1629572.0	14290555.45	424
2016-02-18	8.65	8.75	8.5	8.59	0.1	1.18	1395041.0	12021332.7	450
2016-02-17	8.2	8.55	8.2	8.49	0.22	2.66	1043942.0	8803735.25	307
2016-02-16	8.35	8.5	8.15	8.27	0.0	0.0	1283594.0	10725438.3	468
2016-02-15	7.9	8.3	7.9	8.27	0.32	4.03	1504587.0	12220550.7	341
2016-02-14	8.6	8.65	7.8	7.95	-0.45	-5.36	922105.0	7612659.15	352
2016-02-11	8.45	8.65	8.35	8.4	-0.15	-1.75	1232427.0	10472583.6	418
2016-02-10	8.5	8.7	8.4	8.55	0.0	0.0	1286005.0	11028054.0	502
2016-02-09	8.45	8.65	8.45	8.55	0.03	0.35	1097074.0	9375035.55	359
2016-02-08	8.75	8.8	8.45	8.52	-0.11	-1.27	1422442.0	12297827.9	427
2016-02-07	8.75	8.8	8.55	8.63	-0.22	-2.49	1082857.0	9365035.5	418
2016-02-04	9.1	9.15	8.85	8.85	0.04	0.45	1960386.0	17545770.4	500
2016-02-03	8.5	8.9	8.5	8.81	0.07	0.8	2000925.0	17437244.75	600
2016-02-02	8.85	9.05	8.7	8.74	-0.3	-3.32	1998638.0	17793109.95	839
2016-02-01	8.75	9.4	8.7	9.04	0.34	3.91	4012851.0	36571832.4	1422
2016-01-31	8.75	8.9	8.65	8.7	0.24	2.84	3322323.0	29145502.6	1080
2016-01-28	8.45	8.75	8.45	8.46	0.09	1.08	2662008.0	22776940.75	747
2016-01-27	8.45	8.65	8.3	8.37	0.09	1.09	3290883.0	27836251.4	1184
2016-01-26	7.85	8.4	7.85	8.28	0.13	1.6	2425874.0	19945099.0	736
2016-01-25	7.9	8.4	7.7	8.15	0.2	2.52	2299656.0	18573777.95	923
2016-01-24	8.25	8.55	7.9	7.95	0.05	0.63	1186785.0	9714058.25	531
2016-01-21	8.15	8.4	7.85	7.9	-0.65	-7.6	1156489.0	9361285.25	608
2016-01-20	9.25	9.25	8.55	8.55	-0.93	-9.81	2875427.0	24882443.6	946
2016-01-19	9.35	9.75	9.05	9.48	0.13	1.39	6814081.0	64604537.05	1986
2016-01-18	9.35	9.95	9.35	9.35	-1.0	-9.66	5255949.0	49466291.15	1092
2016-01-17	10.4	10.5	10.35	10.35	-1.1	-9.61	206741.0	2144477.35	98
2016-01-14	11.15	11.85	11.0	11.45	-0.08	-0.69	365651.0	4120167.65	243
2016-01-13	11.95	12.0	11.45	11.53	-0.3	-2.54	364077.0	4270375.2	240
2016-01-12	11.4	12.0	11.3	11.83	-0.05	-0.42	359903.0	4194504.3	202
2016-01-11	11.45	11.95	11.1	11.88	0.38	3.3	383717.0	4447583.65	204
2016-01-10	12.4	12.4	11.4	11.5	-0.91	-7.33	359179.0	4252182.55	242
2016-01-07	12.4	12.7	11.8	12.41	-0.52	-4.02	732608.0	9082719.25	267
2016-01-06	13.15	13.2	12.9	12.93	-0.18	-1.37	480168.0	6246975.4	162
2016-01-05	13.2	13.25	13.0	13.11	0.07	0.54	383084.0	5012024.7	207
2016-01-04	13.55	13.65	13.0	13.04	-0.51	-3.76	829343.0	11066567.1	293
2016-01-03	13.5	13.65	13.5	13.55	0.05	0.37	358519.0	4861361.05	197
2015-12-31	13.6	13.85	13.45	13.5	-0.22	-1.6	914886.0	12464759.65	459
2015-12-30	14.1	14.1	13.65	13.72	-0.33	-2.35	1213537.0	16915842.6	531
2015-12-29	13.8	14.1	13.5	14.05	0.11	0.79	860303.0	11985250.1	441
2015-12-28	13.6	14.0	13.6	13.94	0.28	2.05	361314.0	4991243.9	170
2015-12-27	13.6	13.8	13.45	13.66	0.11	0.81	407271.0	5529460.65	158
2015-12-24	13.75	13.85	13.55	13.55	-0.1	-0.73	233360.0	3184483.95	192
2015-12-23	14.0	14.05	13.6	13.65	-0.29	-2.08	605851.0	8360708.05	307
2015-12-22	13.65	14.0	13.6	13.94	0.34	2.5	733426.0	10138210.0	334
2015-12-21	13.6	13.8	13.5	13.6	0.03	0.22	276192.0	3768764.2	169
2015-12-20	13.5	13.65	13.25	13.57	-0.04	-0.29	312503.0	4223322.75	197
2015-12-17	13.7	13.85	13.5	13.61	0.1	0.74	595517.0	8126421.8	375
2015-12-16	13.1	14.1	12.9	13.51	0.51	3.92	1252017.0	16834529.8	638
2015-12-15	13.0	13.15	12.9	13.0	0.22	1.72	386400.0	5041360.0	227
2015-12-14	13.15	13.2	12.8	12.78	-0.2	-1.54	588822.0	7682787.25	284
2015-12-13	13.0	13.15	12.8	12.98	-0.6	-4.42	617350.0	7985335.7	402
2015-12-10	13.95	13.95	13.5	13.58	-0.26	-1.88	517065.0	7094489.5	297
2015-12-09	13.95	14.0	13.8	13.84	-0.01	-0.07	590554.0	8195890.4	333
2015-12-08	14.05	14.15	13.8	13.85	-0.45	-3.15	1498263.0	20966752.25	639
2015-12-07	15.1	15.1	14.2	14.3	-0.68	-4.54	3151608.0	45962089.9	1525
2015-12-06	13.95	15.25	13.95	14.98	1.01	7.23	5551329.0	82234777.5	2401
2015-12-03	14.15	14.25	13.85	13.97	-0.27	-1.9	1232976.0	17304129.0	584
2015-12-02	14.25	14.6	14.1	14.24	0.1	0.71	2689459.0	38583887.9	1218
2015-12-01	14.2	14.3	13.95	14.14	0.02	0.14	2172994.0	30730165.3	924
2015-11-30	13.75	14.2	13.75	14.12	0.4	2.92	3011470.0	42038808.6	1169
2015-11-29	13.7	13.8	13.65	13.72	0.02	0.15	1101081.0	15073662.2	409
2015-11-26	13.7	13.8	13.65	13.7	-0.02	-0.15	976098.0	13424305.3	409
2015-11-25	13.65	13.8	13.6	13.72	-0.01	-0.07	723870.0	9916388.55	432
2015-11-24	13.65	13.95	13.65	13.73	0.08	0.59	1392157.0	19211482.25	538
2015-11-23	13.8	13.9	13.6	13.65	-0.19	-1.37	1218363.0	16767562.35	591
2015-11-22	13.55	14.05	13.55	13.84	0.32	2.37	2412606.0	33471789.7	948
2015-11-19	13.45	13.55	13.4	13.52	0.15	1.12	927116.0	12517722.8	390
2015-11-18	13.35	13.45	13.25	13.37	-0.02	-0.15	796507.0	10634920.95	369
2015-11-17	13.75	13.8	13.35	13.39	-0.17	-1.25	1180345.0	16008612.15	589
2015-11-16	13.4	13.65	13.35	13.56	0.15	1.12	2306660.0	31179829.15	1130
2015-11-15	13.85	13.85	13.2	13.41	-0.59	-4.21	1254448.0	16943917.05	705
2015-11-12	14.25	14.35	13.95	14.0	0.0	0.0	2003804.0	28329223.7	1212
2015-11-11	14.0	14.15	13.95	14.0	0.0	0.0	1579923.0	22128595.3	980
2015-11-10	14.2	14.4	13.95	14.0	-0.2	-1.41	897060.0	12718431.9	563
2015-11-09	14.4	14.55	14.05	14.2	-0.09	-0.63	822300.0	11765308.85	515
2015-11-08	14.4	14.8	14.0	14.29	-0.04	-0.28	1617242.0	23310203.3	1178
2015-11-05	13.5	14.8	13.3	14.33	0.8	5.91	2706070.0	38284968.35	1310
2015-11-04	13.3	13.55	13.1	13.53	0.39	2.97	545784.0	7290027.2	380
2015-11-03	13.45	13.65	13.1	13.14	-0.28	-2.09	590344.0	7881667.45	423
2015-11-02	13.1	13.8	13.1	13.42	0.42	3.23	1106268.0	14859056.15	605
2015-11-01	13.0	13.2	12.8	13.0	-0.34	-2.55	445570.0	5788411.4	379
2015-10-29	14.05	14.05	13.25	13.34	-0.32	-2.34	522526.0	7082825.05	373
2015-10-28	13.5	13.7	13.35	13.66	0.02	0.15	495382.0	6715683.3	318
2015-10-27	13.9	14.2	13.5	13.64	-0.36	-2.57	577392.0	8025156.05	373
2015-10-26	13.8	14.1	13.6	14.0	0.05	0.36	265425.0	3669989.8	201
2015-10-25	14.2	14.4	13.95	13.95	-0.19	-1.34	222740.0	3140103.4	151
2015-10-22	14.45	14.6	13.95	14.14	-0.26	-1.81	390477.0	5558450.95	221
2015-10-21	14.6	14.8	14.3	14.4	-0.24	-1.64	582113.0	8511722.3	340
2015-10-20	15.0	15.0	14.55	14.64	-0.43	-2.85	638998.0	9470245.15	314
2015-10-19	15.15	15.2	15.05	15.07	-0.08	-0.53	545481.0	8245012.85	278
2015-10-18	15.0	15.2	14.8	15.15	0.32	2.16	771799.0	11610936.5	540
2015-10-15	15.25	15.25	14.8	14.83	-0.44	-2.88	497983.0	7498843.4	329
2015-10-14	15.15	15.35	14.95	15.27	0.27	1.8	1156849.0	17546471.25	666
2015-10-13	15.35	15.75	15.0	15.0	-0.38	-2.47	2525973.0	38682472.95	1263
2015-10-12	15.05	15.5	14.8	15.38	0.37	2.47	1263913.0	19146797.15	623
2015-10-11	14.9	15.2	14.9	15.01	0.14	0.94	877789.0	13207142.4	362
2015-10-08	14.35	14.95	14.3	14.87	0.42	2.91	825498.0	12059561.9	411
2015-10-07	14.25	14.65	14.25	14.45	0.39	2.77	876555.0	12672927.75	429
2015-10-06	14.2	14.2	14.0	14.06	-0.1	-0.71	144338.0	2036064.15	106
2015-10-05	13.9	14.2	13.9	14.16	0.28	2.02	234020.0	3295986.95	138
2015-10-04	13.9	13.95	13.85	13.88	-0.02	-0.14	149203.0	2071940.6	101
2015-10-01	14.0	14.1	13.75	13.9	-0.1	-0.71	167562.0	2339773.65	122
2015-09-30	14.05	14.1	13.95	14.0	0.05	0.36	90894.0	1275206.6	67
2015-09-29	13.8	14.1	13.75	13.95	-0.09	-0.64	233028.0	3231645.2	125
2015-09-21	13.85	14.3	13.85	14.04	0.16	1.15	764083.0	10736977.5	452
2015-09-20	13.95	14.0	13.8	13.88	-0.12	-0.86	730423.0	10148260.35	212
2015-09-17	14.05	14.25	14.0	14.0	0.0	0.0	628731.0	8840845.45	239
2015-09-16	14.15	14.25	14.0	14.0	-0.02	-0.14	592555.0	8354753.1	261
2015-09-15	14.1	14.2	13.85	14.02	-0.06	-0.43	595248.0	8347538.7	274
2015-09-14	14.25	14.45	14.0	14.08	-0.16	-1.12	756857.0	10767651.6	438
2015-09-13	14.3	14.5	14.2	14.24	0.02	0.14	739221.0	10593012.0	389
2015-09-10	13.85	14.6	13.7	14.22	0.23	1.64	1330326.0	18818034.15	695
2015-09-09	14.0	14.3	13.9	13.99	0.24	1.75	1286273.0	18015003.15	613
2015-09-08	13.55	13.8	13.4	13.75	0.19	1.4	1233634.0	16741297.95	580
2015-09-07	13.45	13.7	13.4	13.56	0.13	0.97	1572726.0	21275131.3	713
2015-09-06	13.6	13.65	13.25	13.43	-0.28	-2.04	2290126.0	30730829.85	824
2015-09-03	13.95	14.0	13.7	13.71	-0.07	-0.51	698189.0	9652103.0	309
2015-09-02	13.9	13.9	13.55	13.78	-0.18	-1.29	462669.0	6340925.1	332
2015-09-01	14.3	14.3	13.95	13.96	-0.25	-1.76	963626.0	13618453.2	360
2015-08-31	14.3	14.3	14.0	14.21	-0.26	-1.8	920602.0	13067595.8	462
2015-08-30	14.8	14.95	14.4	14.47	0.21	1.47	2138647.0	31371909.95	1042
2015-08-27	14.5	14.75	14.15	14.26	0.29	2.08	1711665.0	24791253.4	706
2015-08-26	14.5	14.9	13.9	13.97	-1.09	-7.24	3405642.0	49203063.55	1463
2015-08-25	14.4	15.45	13.55	15.06	0.21	1.41	5379637.0	78339207.7	2446
2015-08-24	15.6	16.4	14.85	14.85	-1.6	-9.73	2179928.0	32769093.25	795
2015-08-23	16.5	17.2	16.45	16.45	-1.79	-9.81	703058.0	11788491.2	379
2015-08-20	17.5	18.4	16.7	18.24	0.05	0.27	1185760.0	20681277.15	685
2015-08-19	18.8	19.0	17.6	18.19	-0.78	-4.11	403525.0	7469318.75	219
2015-08-18	18.95	19.0	17.2	18.97	0.1	0.53	479879.0	8754909.2	249
2015-08-17	18.85	19.05	18.45	18.87	-0.09	-0.47	291587.0	5490723.85	221
2015-08-16	19.85	20.0	18.65	18.96	-0.97	-4.87	304280.0	5848512.75	250
2015-08-13	20.25	20.3	19.8	19.93	-0.33	-1.63	410358.0	8214314.85	247
2015-08-12	20.0	20.3	19.9	20.26	-0.17	-0.83	314065.0	6290269.3	212
2015-08-11	21.0	21.0	20.35	20.43	-0.54	-2.58	353962.0	7346498.75	265
2015-08-10	20.6	21.1	20.6	20.97	0.24	1.16	627342.0	13063380.7	331
2015-08-09	20.5	20.8	20.5	20.73	0.06	0.29	238821.0	4921120.95	156
2015-08-06	21.0	21.0	20.15	20.67	-0.21	-1.01	212345.0	4363196.4	170
2015-08-05	20.8	20.95	20.5	20.88	0.08	0.38	185079.0	3845334.35	96
2015-08-04	20.9	21.0	20.6	20.8	-0.14	-0.67	99982.0	2077876.85	97
2015-08-03	21.0	21.3	20.7	20.94	-0.37	-1.74	291252.0	6079305.1	172
2015-08-02	21.5	21.7	20.6	21.31	-0.28	-1.3	343727.0	7269525.2	249
2015-07-30	20.8	21.8	20.4	21.59	0.75	3.6	939478.0	19906376.25	408
2015-07-29	21.05	21.05	20.7	20.84	-0.07	-0.33	170495.0	3556005.25	77
2015-07-28	21.05	21.1	20.7	20.91	-0.04	-0.19	135802.0	2845612.7	73
2015-07-27	20.9	21.5	20.75	20.95	-0.06	-0.29	246999.0	5184023.45	162
2015-07-26	21.0	21.05	20.9	21.01	-0.07	-0.33	162283.0	3409628.95	86
2015-07-23	21.2	21.2	21.0	21.08	-0.06	-0.28	293576.0	6186382.5	150
2015-07-22	21.15	21.2	20.9	21.14	0.14	0.67	429235.0	9043126.1	250
2015-07-15	20.9	21.15	20.8	21.0	0.12	0.57	101841.0	2135758.35	90
2015-07-14	20.55	20.95	20.55	20.88	0.21	1.02	129759.0	2695378.2	84
2015-07-13	20.55	20.9	20.5	20.67	0.09	0.44	82491.0	1703375.45	74
2015-07-12	20.7	20.85	20.5	20.58	0.06	0.29	127676.0	2635967.5	111
2015-07-09	20.3	20.8	20.3	20.52	0.2	0.98	214888.0	4407015.1	107
2015-07-08	20.3	20.35	20.15	20.32	0.05	0.25	110265.0	2233169.3	111
2015-07-07	20.5	20.55	20.25	20.27	-0.45	-2.17	371378.0	7564203.1	181
2015-07-06	20.45	20.8	20.1	20.72	0.07	0.34	365948.0	7533083.0	125
2015-07-05	20.4	20.65	20.4	20.65	0.0	0.0	90407.0	1862808.85	42
2015-07-02	20.35	20.75	20.3	20.65	0.05	0.24	184533.0	3790432.95	114
2015-07-01	20.65	20.75	20.45	20.6	-0.12	-0.58	345624.0	7124235.0	153
2015-06-30	20.65	21.25	20.05	20.72	-0.2	-0.96	926204.0	18930896.6	408
2015-06-29	21.5	21.5	20.5	20.92	-0.58	-2.7	411334.0	8560034.6	191
2015-06-28	21.65	21.7	21.35	21.5	-0.1	-0.46	523931.0	11249804.25	167
2015-06-25	21.8	21.8	21.5	21.6	-0.1	-0.46	218463.0	4719871.05	161
2015-06-24	21.6	22.0	21.6	21.7	0.15	0.7	778539.0	16901716.45	327
2015-06-23	21.7	21.7	21.5	21.55	-0.19	-0.87	459850.0	9939831.85	150
2015-06-22	21.6	21.75	21.55	21.74	0.01	0.05	284532.0	6152128.25	98
2015-06-21	22.05	22.05	21.65	21.73	-0.32	-1.45	733024.0	15966500.4	159
2015-06-18	22.15	22.15	22.0	22.05	-0.1	-0.45	267514.0	5899190.35	88
2015-06-17	21.95	22.2	21.95	22.15	0.19	0.87	625118.0	13802235.1	203
2015-06-16	22.0	22.05	21.8	21.96	-0.05	-0.23	302753.0	6625114.9	164
2015-06-15	22.3	22.35	22.0	22.01	-0.24	-1.08	428258.0	9468046.55	257
2015-06-14	22.1	22.35	22.0	22.25	0.2	0.91	909135.0	20117922.6	462
2015-06-11	22.3	22.5	22.0	22.05	-0.06	-0.27	1159787.0	25778257.35	469
2015-06-10	22.0	22.45	22.0	22.11	0.2	0.91	1266145.0	28084087.95	596
2015-06-09	22.0	22.05	21.5	21.91	-0.09	-0.41	495919.0	10803900.45	247
2015-06-08	21.95	22.1	21.95	22.0	-0.04	-0.18	514975.0	11344729.6	254
2015-06-07	21.8	22.2	21.8	22.04	0.1	0.46	1302669.0	28700382.6	534
2015-06-04	21.65	22.2	21.6	21.94	0.29	1.34	1490661.0	32731827.55	736
2015-06-03	21.8	21.8	21.6	21.65	-0.15	-0.69	510905.0	11057485.45	250
2015-06-02	21.7	21.9	21.7	21.8	0.07	0.32	724039.0	15768628.7	305
2015-06-01	21.4	21.75	21.4	21.73	0.22	1.02	776026.0	16708741.4	254
2015-05-31	21.6	21.75	21.45	21.51	-0.31	-1.42	570859.0	12345136.4	268
2015-05-28	21.8	21.85	21.7	21.82	-0.01	-0.05	864468.0	18848249.2	233
2015-05-27	21.8	22.0	21.75	21.83	-0.01	-0.05	1031957.0	22542722.65	424
2015-05-26	22.05	22.15	21.8	21.84	-0.16	-0.73	1330630.0	29203423.35	529
2015-05-25	22.35	22.35	21.9	22.0	-0.23	-1.03	1055833.0	23325564.15	592
2015-05-24	21.9	22.35	21.9	22.23	0.5	2.3	4837705.0	106766026.6	1984
2015-05-21	21.45	21.8	21.4	21.73	0.32	1.49	1408269.0	30374430.55	456
2015-05-20	21.45	21.55	21.3	21.41	-0.02	-0.09	784039.0	16798542.55	263
2015-05-19	21.35	21.6	21.3	21.43	0.07	0.33	866618.0	18592411.45	332
2015-05-18	21.55	21.55	21.3	21.36	-0.1	-0.47	891106.0	19090512.7	324
2015-05-17	21.5	21.65	21.4	21.46	0.11	0.52	1012659.0	21753603.35	325
2015-05-14	21.3	21.45	21.25	21.35	0.0	0.0	370005.0	7903000.75	199
2015-05-13	21.5	21.55	21.3	21.35	-0.16	-0.74	742764.0	15879588.7	165
2015-05-12	21.15	21.6	21.15	21.51	0.25	1.18	763612.0	16368622.9	264
2015-05-11	21.5	21.55	21.2	21.26	-0.16	-0.75	788493.0	16872092.3	264
2015-05-10	21.4	21.65	21.4	21.42	0.01	0.05	804734.0	17306571.9	331
2015-05-07	21.5	21.6	21.25	21.41	0.05	0.23	1625898.0	34816379.85	837
2015-05-06	21.3	21.45	21.3	21.36	-0.01	-0.05	653806.0	13947278.6	257
2015-05-05	21.5	21.6	21.3	21.37	0.01	0.05	1657848.0	35519977.2	523
2015-05-04	21.35	21.55	21.3	21.36	0.06	0.28	824831.0	17653249.4	293
2015-05-03	21.25	21.55	21.25	21.3	0.05	0.24	1271183.0	27118221.85	461
2015-04-30	21.4	21.4	21.2	21.25	-0.14	-0.65	1388291.0	29527588.25	415
2015-04-29	21.4	21.45	21.15	21.39	0.04	0.19	975150.0	20767184.75	459
2015-04-28	21.2	21.45	21.2	21.35	0.08	0.38	1432885.0	30604170.5	463
2015-04-27	21.4	21.5	21.25	21.27	-0.14	-0.65	1869146.0	39942034.6	822
2015-04-26	21.4	21.55	21.3	21.41	0.04	0.19	1721448.0	36806728.8	711
2015-04-23	21.0	21.8	20.95	21.37	0.32	1.52	2288476.0	49003770.45	1140
2015-04-22	21.15	21.2	20.9	21.05	0.04	0.19	772131.0	16251950.65	259
2015-04-21	20.85	21.15	20.85	21.01	-0.02	-0.1	556904.0	11686094.45	237
2015-04-20	21.25	21.25	20.85	21.03	0.01	0.05	640445.0	13444127.2	271
2015-04-19	20.9	21.25	20.5	21.02	0.62	3.04	1637401.0	34253187.65	494
2015-04-16	20.6	20.75	20.35	20.4	-0.04	-0.2	674302.0	13847136.55	334
2015-04-15	20.25	20.65	20.25	20.44	0.39	1.95	976604.0	19902626.55	350
2015-04-14	20.3	20.3	20.0	20.05	-0.08	-0.4	992248.0	19900636.8	333
2015-04-13	19.5	20.6	19.5	20.13	0.63	3.23	1705114.0	34153648.7	654
2015-04-12	19.6	20.1	19.35	19.5	0.04	0.21	2173550.0	42956816.45	964
2015-04-09	19.25	19.7	19.15	19.46	0.25	1.3	1050017.0	20435149.8	582
2015-04-08	19.6	19.75	19.15	19.21	-0.33	-1.69	867258.0	16908341.0	471
2015-04-07	19.2	19.7	19.1	19.54	0.41	2.14	803754.0	15563425.6	483
2015-04-06	19.35	19.35	19.05	19.13	-0.11	-0.57	709318.0	13591486.05	367
2015-04-05	19.6	19.6	19.15	19.24	-0.4	-2.04	452076.0	8700414.8	312
2015-04-02	20.35	20.4	19.1	19.64	-0.59	-2.92	679179.0	13381166.55	466
2015-04-01	19.85	20.5	19.3	20.23	0.54	2.74	1141275.0	22727938.7	610
2015-03-31	20.15	20.15	19.5	19.69	-0.39	-1.94	521693.0	10384901.65	322
2015-03-30	20.1	20.5	19.85	20.08	0.0	0.0	976939.0	19664370.55	447
2015-03-29	20.3	20.55	20.0	20.08	0.06	0.3	1054724.0	21339566.65	514
2015-03-26	18.05	20.5	18.05	20.02	0.41	2.09	869363.0	16650179.15	472
2015-03-25	21.3	21.35	19.45	19.61	-1.78	-8.32	1219689.0	24678582.0	570
2015-03-24	21.55	21.7	21.2	21.39	-0.21	-0.97	718145.0	15402837.75	316
2015-03-23	21.4	21.8	21.4	21.6	0.19	0.89	641268.0	13855835.0	289
2015-03-22	21.25	21.65	21.2	21.41	0.39	1.86	521710.0	11175345.0	320
2015-03-19	21.4	21.5	20.55	21.02	-0.17	-0.8	1156232.0	24356928.55	472
2015-03-18	21.5	21.65	19.6	21.19	-0.39	-1.81	1420424.0	29931890.15	575
2015-03-17	21.6	21.9	21.3	21.58	-0.15	-0.69	1011506.0	21819611.75	392
2015-03-16	21.85	22.15	21.5	21.73	-0.18	-0.82	2567073.0	56211172.4	658
2015-03-15	21.95	22.15	21.85	21.91	-0.32	-1.44	923258.0	20287770.0	403
2015-03-12	22.25	22.4	22.0	22.23	-0.06	-0.27	1639049.0	36407957.4	606
2015-03-11	22.5	22.55	22.05	22.29	-0.32	-1.42	2365376.0	52712504.05	803
2015-03-10	21.95	22.8	21.9	22.61	0.63	2.87	2881614.0	64525007.55	1365
2015-03-09	21.85	22.05	21.75	21.98	0.14	0.64	1862240.0	40790154.1	578
2015-03-08	21.75	22.0	21.6	21.84	0.14	0.65	1860713.0	40660195.2	701
2015-03-05	21.45	21.75	21.4	21.7	0.15	0.7	1092952.0	23591492.75	532
2015-03-04	21.9	21.9	21.5	21.55	-0.21	-0.97	1244077.0	26960600.25	609
2015-03-03	21.6	22.3	21.5	21.76	0.35	1.63	3829421.0	83929855.4	1523
2015-03-02	21.0	21.5	20.9	21.41	0.46	2.2	2668378.0	56573012.5	918
2015-03-01	20.9	21.0	20.7	20.95	0.2	0.96	989352.0	20644626.55	400
2015-02-26	20.95	21.0	20.7	20.75	-0.15	-0.72	539803.0	11254465.55	365
2015-02-25	20.95	21.05	20.75	20.9	-0.06	-0.29	925626.0	19341608.6	397
2015-02-24	20.75	21.05	20.55	20.96	0.19	0.91	1492318.0	31124139.9	797
2015-02-23	20.9	20.95	20.75	20.77	-0.07	-0.34	750291.0	15653793.8	478
2015-02-22	21.2	21.25	20.75	20.84	-0.19	-0.9	1426871.0	29966315.85	731
2015-02-19	20.75	21.4	20.75	21.03	0.08	0.38	2077309.0	43845861.5	1256
2015-02-18	21.05	21.25	20.7	20.95	-0.04	-0.19	1401549.0	29277647.55	902
2015-02-17	21.5	21.75	20.65	20.99	-0.52	-2.42	2923703.0	62130420.25	1638
2015-02-16	21.45	22.1	21.35	21.51	0.16	0.75	4942335.0	107737938.45	2729
2015-02-15	21.4	21.45	21.0	21.35	0.36	1.72	2073201.0	44091961.45	1230
2015-02-12	20.2	21.1	20.15	20.99	0.9	4.48	3411636.0	70302352.1	1911
2015-02-11	21.65	21.7	19.85	20.09	-1.5	-6.95	3760940.0	77948347.2	2101
2015-02-10	21.6	22.3	21.45	21.59	-0.07	-0.32	4112300.0	89872622.4	1981
2015-02-09	21.85	21.85	21.3	21.66	-0.08	-0.37	2467062.0	53275860.35	1229
2015-02-08	21.6	21.9	21.5	21.74	0.42	1.97	1635342.0	35455250.9	873
2015-02-05	21.05	21.5	21.0	21.32	0.15	0.71	1749396.0	37362706.35	1047
2015-02-04	21.5	21.55	21.1	21.17	-0.12	-0.56	1321417.0	28188872.45	727
2015-02-03	21.4	21.75	21.2	21.29	-0.04	-0.19	2044386.0	43889184.45	964
2015-02-02	20.7	21.55	20.55	21.33	0.7	3.39	3594396.0	76105620.35	1926
2015-02-01	21.0	21.45	20.6	20.63	0.35	1.73	2066946.0	43243597.75	1031
2015-01-29	20.2	20.65	20.1	20.28	0.1	0.5	3550268.0	72333985.35	1728
2015-01-28	19.9	20.35	19.7	20.18	0.48	2.44	3392843.0	68056405.2	1516
2015-01-27	19.2	19.8	19.2	19.7	0.5	2.6	1858822.0	36348235.15	607
2015-01-26	19.25	19.4	18.9	19.2	0.26	1.37	1121179.0	21470869.95	525
2015-01-22	18.5	19.1	18.5	18.94	0.09	0.48	1005833.0	19061624.85	600
2015-01-21	19.5	19.5	18.7	18.85	-1.1	-5.51	2511447.0	48098945.95	1346
2015-01-20	20.1	20.2	19.85	19.95	-0.21	-1.04	1213015.0	24325665.6	588
2015-01-19	20.1	20.35	19.85	20.16	0.18	0.9	2432348.0	49023685.4	1201
2015-01-18	19.8	20.2	19.7	19.98	0.28	1.42	1075628.0	21469807.2	585
2015-01-15	20.4	20.5	19.65	19.7	-0.58	-2.86	2571319.0	51631273.1	1316
2015-01-14	20.65	20.7	20.25	20.28	-0.17	-0.83	1703446.0	34907894.35	812
2015-01-13	20.05	20.55	19.85	20.45	-0.04	-0.2	1593138.0	32447250.2	908
2015-01-12	20.2	20.7	19.95	20.49	0.25	1.24	2383617.0	48509097.65	1040
2015-01-11	20.3	20.5	19.95	20.24	-0.13	-0.64	1113705.0	22509366.4	796
2015-01-08	20.25	20.7	20.0	20.37	0.35	1.75	3121340.0	63572907.05	1527
2015-01-07	19.1	20.2	18.95	20.02	0.9	4.71	2333945.0	45819769.0	1141
2015-01-06	18.0	19.3	18.0	19.12	0.03	0.16	767570.0	14232923.85	500
2015-01-05	19.2	19.5	19.05	19.09	-0.72	-3.63	1052435.0	20311289.7	672
2015-01-04	19.9	20.35	19.65	19.81	-0.28	-1.39	988648.0	19729831.3	629
2015-01-01	19.5	20.4	19.05	20.09	0.88	4.58	1644909.0	32312632.4	983
2014-12-31	20.9	21.0	18.4	19.21	-1.18	-5.79	2804005.0	54009676.4	1552
2014-12-30	20.3	20.85	20.1	20.39	-1.31	-6.04	1908755.0	39138088.6	1078
2014-12-29	22.7	23.3	20.8	21.7	0.5	2.36	5345964.0	120279074.2	2393
2014-12-28	19.45	21.2	19.25	21.2	1.91	9.9	1858571.0	38100680.8	719
2014-12-25	19.4	19.8	18.5	19.29	-0.19	-0.98	1608988.0	31211488.35	874
2014-12-24	19.45	20.1	19.2	19.48	0.26	1.35	2972974.0	58781344.5	1117
2014-12-23	18.9	19.4	18.65	19.22	0.32	1.69	2344046.0	44837609.9	992
2014-12-22	18.75	19.2	18.05	18.9	0.22	1.18	2638833.0	49764819.45	1061
2014-12-21	19.4	19.4	17.9	18.68	-0.11	-0.59	3395438.0	63359144.35	1623
2014-12-18	18.5	19.1	18.25	18.79	1.23	7.0	2718824.0	51240518.6	1058
2014-12-17	18.0	18.0	16.2	17.56	-0.44	-2.44	3054482.0	50988519.35	1193
2014-12-16	18.5	18.8	18.0	18.0	-1.95	-9.77	499940.0	9083753.2	207
2014-12-15	22.6	22.75	19.95	19.95	-2.21	-9.97	885760.0	18855210.8	567
2014-12-14	23.1	23.1	22.0	22.16	-1.75	-7.32	675435.0	15294149.9	544
2014-12-11	23.2	23.95	23.0	23.91	-0.24	-0.99	381224.0	8972538.9	266
2014-12-10	24.55	24.95	23.7	24.15	-0.62	-2.5	409052.0	9975426.2	278
2014-12-09	24.0	24.9	24.0	24.77	-0.1	-0.4	619951.0	15055473.5	321
2014-12-08	25.0	25.4	24.8	24.87	-0.41	-1.62	353103.0	8833456.35	239
2014-12-07	25.1	25.4	24.6	25.28	0.21	0.84	515041.0	12888847.65	325
2014-12-04	24.8	25.3	24.8	25.07	0.36	1.46	880692.0	22098147.1	438
2014-12-03	24.2	24.85	24.0	24.71	0.55	2.28	623270.0	15270402.0	343
2014-12-02	24.1	24.45	24.05	24.16	0.4	1.68	601129.0	14541171.75	390
2014-12-01	23.0	23.9	23.0	23.76	0.4	1.71	583388.0	13758514.75	446
2014-11-30	23.0	23.8	22.75	23.36	-1.46	-5.88	572131.0	13328878.3	477
2014-11-27	24.25	25.0	24.25	24.82	0.04	0.16	372925.0	9237098.6	363
2014-11-26	24.95	24.95	23.8	24.78	-0.23	-0.92	892426.0	21805121.85	593
2014-11-25	25.5	25.6	24.9	25.01	-0.79	-3.06	778438.0	19703583.9	454
2014-11-24	26.6	26.6	25.6	25.8	-0.55	-2.09	969986.0	25158432.9	544
2014-11-23	26.3	27.1	26.3	26.35	0.35	1.35	903813.0	24120805.7	523
2014-11-20	25.5	26.2	25.5	26.0	0.59	2.32	797437.0	20635355.1	355
2014-11-19	25.6	25.7	25.0	25.41	-0.16	-0.63	582514.0	14809389.2	417
2014-11-18	25.5	26.0	25.0	25.57	0.44	1.75	868940.0	22151411.4	498
2014-11-17	26.0	26.0	24.7	25.13	-0.93	-3.57	577077.0	14553867.25	508
2014-11-16	26.9	27.0	25.9	26.06	-1.01	-3.73	743201.0	19583695.2	557
2014-11-13	27.7	27.7	27.0	27.07	-0.76	-2.73	534925.0	14625815.9	343
2014-11-12	27.7	28.2	27.5	27.83	0.16	0.58	488202.0	13595825.5	288
2014-11-11	28.0	28.5	27.5	27.67	-0.52	-1.84	1266964.0	35507786.6	669
2014-11-10	26.8	28.4	26.8	28.19	1.75	6.62	1949913.0	54034176.8	1124
2014-11-09	26.3	26.9	26.2	26.44	0.14	0.53	329759.0	8730531.2	241
2014-11-06	27.0	27.0	26.0	26.3	-0.03	-0.11	788973.0	20918468.1	488
2014-11-05	25.6	26.5	25.0	26.33	0.7	2.73	1183992.0	30382137.7	695
2014-11-04	26.1	27.0	25.4	25.63	-0.51	-1.95	1928565.0	50791777.4	1075
2014-11-03	24.95	26.3	24.8	26.14	1.31	5.28	1737683.0	44724196.75	983
2014-11-02	24.65	25.0	24.6	24.83	0.25	1.02	1142157.0	28318509.05	608
2014-10-30	24.75	25.0	24.05	24.58	-0.49	-1.95	1000414.0	24551033.35	592
2014-10-29	26.1	26.2	25.0	25.07	-0.81	-3.13	834837.0	21408543.7	579
2014-10-28	26.2	26.2	25.5	25.88	-0.2	-0.77	1204097.0	31028080.4	624
2014-10-27	26.4	26.6	25.9	26.08	-0.15	-0.57	1604841.0	42115668.8	747
2014-10-26	25.3	26.4	25.3	26.23	1.12	4.46	1903336.0	49114904.9	880
2014-10-23	25.1	25.7	24.9	25.11	-0.45	-1.76	2031324.0	51334786.95	1017
2014-10-22	25.5	25.9	24.9	25.56	0.32	1.27	1944377.0	49280663.2	923
2014-10-21	24.3	25.8	24.2	25.24	0.95	3.91	2805670.0	70128765.5	1486
2014-10-20	25.0	25.0	23.4	24.29	-0.79	-3.15	3045390.0	73496156.5	1782
2014-10-19	25.6	25.8	24.6	25.08	0.68	2.79	2794884.0	69897321.9	1256
2014-10-16	26.0	26.5	24.4	24.4	-2.68	-9.9	2766135.0	69293366.65	1477
2014-10-15	28.0	28.6	27.0	27.08	-0.91	-3.25	2353958.0	65147907.4	1490
2014-10-14	29.3	29.3	27.0	27.99	-1.62	-5.47	3584301.0	100284734.4	2170
2014-10-13	30.7	31.1	28.8	29.61	-0.99	-3.24	5455525.0	161958970.8	2733
2014-10-12	32.5	33.6	30.6	30.6	-3.38	-9.95	2341379.0	74372700.1	1160
2014-10-02	33.3	34.2	33.1	33.98	0.36	1.07	2339879.0	79162792.0	1146
2014-10-01	32.8	34.8	32.6	33.62	0.65	1.97	3696956.0	125300351.1	2137
2014-09-30	33.7	34.0	32.4	32.97	-0.58	-1.73	2926221.0	96263600.0	2074
2014-09-29	32.2	34.4	31.7	33.55	1.54	4.81	4338825.0	145019840.9	2481
2014-09-28	31.0	32.8	30.6	32.01	1.03	3.32	2550921.0	81003168.3	1347
2014-09-25	31.3	31.8	30.6	30.98	-0.07	-0.23	1266393.0	39360126.9	811
2014-09-24	31.4	32.3	29.3	31.05	-0.49	-1.55	3587472.0	112350986.5	2020
2014-09-22	29.6	32.0	29.4	31.54	1.61	5.38	3445513.0	106773559.4	1415
2014-09-21	29.3	30.7	29.1	29.93	0.79	2.71	2635513.0	79216547.5	1354
2014-09-18	29.2	29.6	29.0	29.14	0.07	0.24	1494925.0	43802693.1	614
2014-09-17	28.7	29.2	28.6	29.07	0.38	1.32	1212551.0	35136660.8	391
2014-09-16	28.6	28.9	28.6	28.69	0.02	0.07	744083.0	21393250.6	398
2014-09-15	28.9	29.1	28.3	28.67	-0.31	-1.07	1390527.0	39846831.4	656
2014-09-14	29.5	30.2	28.8	28.98	-0.45	-1.53	2049019.0	60618241.9	1024
2014-09-11	29.0	30.0	28.9	29.43	0.45	1.55	3231250.0	95370813.7	1409
2014-09-10	29.3	29.4	28.8	28.98	-0.31	-1.06	1049529.0	30514429.5	576
2014-09-09	29.2	29.4	28.9	29.29	0.13	0.45	1309146.0	38117207.3	628
2014-09-08	29.3	29.4	29.0	29.16	-0.11	-0.38	952026.0	27746276.0	463
2014-09-07	29.0	29.4	28.6	29.27	0.32	1.11	1432169.0	41642071.5	685
2014-09-04	28.9	29.1	28.4	28.95	0.25	0.87	2585726.0	74332002.5	1139
2014-09-03	28.0	28.9	27.8	28.7	0.68	2.43	1903531.0	53972010.3	853
2014-09-02	28.3	28.3	27.7	28.02	-0.19	-0.67	1208047.0	33783570.1	608
2014-09-01	27.9	28.7	27.7	28.21	0.31	1.11	2457941.0	69509947.4	1147
2014-08-31	27.7	28.0	27.7	27.9	0.2	0.72	881098.0	24594727.7	332
2014-08-28	28.2	28.2	27.6	27.7	-0.31	-1.11	848466.0	23615782.0	533
2014-08-27	27.5	28.1	27.5	28.01	0.51	1.85	1361029.0	37864715.8	624
2014-08-26	27.4	27.6	27.3	27.5	-0.08	-0.29	869940.0	23905728.2	434
2014-08-25	27.8	28.1	26.7	27.58	-0.1	-0.36	2790090.0	76596648.9	1317
2014-08-24	27.2	28.3	27.1	27.68	0.67	2.48	3734808.0	103786236.2	1524
2014-08-21	27.3	27.4	27.0	27.01	-0.29	-1.06	829251.0	22518910.0	422
2014-08-20	26.9	27.5	26.9	27.3	0.36	1.34	1737654.0	47399164.9	790
2014-08-19	26.6	27.2	26.5	26.94	0.41	1.55	1075871.0	28956046.4	649
2014-08-18	26.7	26.9	26.5	26.53	-0.16	-0.6	814648.0	21741238.6	392
2014-08-17	26.9	26.9	26.6	26.69	-0.08	-0.3	611063.0	16364179.1	317
2014-08-14	27.1	27.1	26.7	26.77	-0.13	-0.48	967915.0	26059064.8	512
2014-08-13	27.1	27.2	26.9	26.9	-0.31	-1.14	803406.0	21743951.8	403
2014-08-12	27.4	27.4	27.1	27.21	-0.06	-0.22	698175.0	19027399.2	348
2014-08-11	27.1	27.4	26.9	27.27	0.16	0.59	1133445.0	30836833.2	707
2014-08-10	27.3	27.6	27.0	27.11	-0.11	-0.4	800124.0	21726524.4	515
2014-08-07	26.9	27.4	26.8	27.22	0.33	1.23	996098.0	26928236.4	573
2014-08-06	26.3	27.0	26.3	26.89	0.5	1.89	819798.0	21880363.1	479
2014-08-05	26.2	26.8	26.2	26.39	0.08	0.3	1150340.0	30530888.4	580
2014-08-04	26.2	26.4	26.0	26.31	0.2	0.77	666986.0	17525860.5	412
2014-08-03	25.8	26.4	25.8	26.11	0.36	1.4	732987.0	19163240.2	356
2014-07-24	25.7	26.2	25.6	25.75	0.06	0.23	1023133.0	26454304.2	498
2014-07-23	25.5	25.7	25.5	25.69	0.18	0.71	605944.0	15509808.6	284
2014-07-22	25.5	25.7	25.4	25.51	0.14	0.55	501297.0	12815158.4	309
2014-07-21	25.5	25.5	25.2	25.37	-0.09	-0.35	493020.0	12503543.5	224
2014-07-20	25.3	25.8	25.2	25.46	-0.82	-3.12	1003760.0	25589723.2	491
2014-07-17	26.4	26.4	26.1	26.28	-0.19	-0.72	477054.0	12515565.9	218
2014-07-16	26.5	26.6	26.3	26.47	0.03	0.11	512708.0	13566435.0	206
2014-07-15	26.2	26.5	26.1	26.44	0.25	0.95	774445.0	20380000.2	314
2014-07-14	26.0	26.2	25.9	26.19	0.14	0.54	707142.0	18416644.2	398
2014-07-13	26.2	26.5	26.0	26.05	-0.21	-0.8	873129.0	22854008.6	383
2014-07-10	26.4	26.5	26.2	26.26	-0.14	-0.53	742021.0	19526981.3	354
2014-07-09	26.3	26.6	26.3	26.4	0.0	0.0	374264.0	9891940.4	220
2014-07-08	26.6	26.8	26.3	26.4	-0.27	-1.01	817299.0	21646520.1	422
2014-07-07	26.6	27.0	26.5	26.67	0.06	0.23	800356.0	21366209.5	336
2014-07-06	26.7	26.8	26.5	26.61	-0.04	-0.15	530805.0	14155627.0	304
2014-07-03	26.8	26.9	26.5	26.65	-0.26	-0.97	792622.0	21167146.8	365
2014-07-02	26.5	27.0	26.5	26.91	0.53	2.01	1032245.0	27607752.1	548
2014-07-01	26.2	26.5	26.2	26.38	0.18	0.69	475077.0	12512425.1	310
2014-06-30	26.2	26.6	26.0	26.2	-0.01	-0.04	1544822.0	40544991.3	769
2014-06-29	25.9	26.5	25.7	26.21	-0.08	-0.3	1361487.0	35683117.8	634
2014-06-26	26.3	26.6	26.2	26.29	0.27	1.04	1543850.0	40706051.3	856
2014-06-25	26.0	26.5	25.7	26.02	0.31	1.21	1833739.0	47786390.4	909
2014-06-24	26.1	26.1	25.2	25.71	-0.22	-0.85	1158660.0	29583725.1	512
2014-06-23	26.3	26.3	25.7	25.93	-0.48	-1.82	683990.0	17796144.2	401
2014-06-22	26.4	26.8	26.2	26.41	-0.02	-0.08	1102235.0	29231904.9	423
2014-06-19	26.8	27.0	26.4	26.43	-0.31	-1.16	1119385.0	29831529.6	458
2014-06-18	27.0	27.1	26.6	26.74	-0.08	-0.3	1656657.0	44382263.0	459
2014-06-17	26.8	27.2	26.2	26.82	-0.18	-0.67	1970083.0	52735785.5	650
2014-06-16	27.6	27.8	26.7	27.0	-0.61	-2.21	1281284.0	35082066.5	458
2014-06-15	27.6	27.9	27.3	27.61	-0.39	-1.39	597922.0	16543602.5	331
2014-06-12	28.5	28.5	27.9	28.0	-0.43	-1.51	546319.0	15404028.9	360
2014-06-11	28.4	28.7	28.2	28.43	0.07	0.25	1137351.0	32384652.7	453
2014-06-10	28.2	28.5	27.7	28.36	0.18	0.64	1942949.0	54675760.0	728
2014-06-09	28.1	28.4	27.9	28.18	0.04	0.14	1391104.0	39055320.6	540
2014-06-08	28.7	29.2	27.1	28.14	-0.64	-2.22	2098948.0	59469734.6	777
2014-06-05	28.9	29.0	28.6	28.78	-0.08	-0.28	809827.0	23317620.5	338
2014-06-04	29.0	29.4	28.7	28.86	-0.13	-0.45	675151.0	19571500.0	420
2014-06-03	28.6	29.2	28.5	28.99	0.36	1.26	1725917.0	49965349.2	529
2014-06-02	28.4	28.7	28.3	28.63	0.13	0.46	1363174.0	38892079.3	423
2014-06-01	28.9	28.9	28.3	28.5	-0.23	-0.8	1105881.0	31536465.4	529
2014-05-29	29.5	29.8	28.5	28.73	-0.8	-2.71	2174039.0	63193589.8	873
2014-05-28	30.0	30.1	29.4	29.53	-0.43	-1.44	1823190.0	54058942.3	724
2014-05-27	29.6	30.3	29.4	29.96	0.45	1.52	3240991.0	97031461.0	1034
2014-05-26	29.2	29.8	29.2	29.51	0.52	1.79	1851178.0	54636356.8	681
2014-05-25	28.5	29.2	28.1	28.99	0.06	0.21	2088892.0	60412569.9	621
2014-05-22	29.5	29.6	28.7	28.93	-0.42	-1.43	1977599.0	57577366.1	771
2014-05-21	28.8	29.5	28.5	29.35	0.66	2.3	2522711.0	73023508.9	944
2014-05-20	28.8	29.0	28.2	28.69	-0.01	-0.03	1613460.0	46029879.8	712
2014-05-19	29.4	29.6	28.2	28.7	-0.88	-2.97	2076195.0	60040975.7	965
2014-05-18	29.0	29.9	28.8	29.58	0.71	2.46	2805159.0	82617168.3	1191
2014-05-15	29.0	29.1	28.6	28.87	-0.29	-0.99	1808436.0	52251228.1	711
2014-05-14	28.3	29.2	28.3	29.16	0.82	2.89	2730595.0	78837884.3	1127
2014-05-13	28.8	28.8	28.3	28.34	-0.18	-0.63	1589124.0	45356668.8	858
2014-05-12	27.7	28.8	27.7	28.52	0.61	2.19	2711297.0	76510231.9	1154
2014-05-11	28.2	28.4	27.7	27.91	0.01	0.04	1571791.0	44042222.5	890
2014-05-08	27.8	28.0	27.5	27.9	0.22	0.79	1291801.0	35858131.6	624
2014-05-07	27.6	28.1	27.3	27.68	0.15	0.54	2072827.0	57636758.4	1048
2014-05-06	27.1	27.7	26.8	27.53	0.51	1.89	2435741.0	66608584.1	1122
2014-05-05	27.2	27.2	26.8	27.02	-0.17	-0.63	974310.0	26265995.1	614
2014-05-04	27.5	27.7	27.0	27.19	0.09	0.33	1881843.0	51426604.8	946
2014-05-01	27.4	27.5	27.0	27.1	-0.24	-0.88	1189520.0	32430932.8	629
2014-04-30	27.9	27.9	27.3	27.34	-0.4	-1.44	2075344.0	57163457.9	708
2014-04-29	27.8	28.7	27.6	27.74	0.19	0.69	3310498.0	93405383.1	1435
2014-04-28	27.4	28.0	27.3	27.55	0.24	0.88	1970003.0	54554449.5	889
2014-04-27	26.8	27.6	26.5	27.31	0.58	2.17	1720844.0	46669062.5	952
2014-04-24	27.0	27.0	26.3	26.73	-0.19	-0.71	865974.0	23095354.3	432
2014-04-23	27.4	27.6	26.7	26.92	-0.36	-1.32	924697.0	25174420.8	418
2014-04-22	27.2	27.7	27.0	27.28	0.02	0.07	1114641.0	30426495.8	571
2014-04-21	27.4	27.7	26.9	27.26	-0.03	-0.11	1680796.0	45975509.7	770
2014-04-20	26.7	27.4	26.3	27.29	0.37	1.37	1547038.0	41347589.4	793
2014-04-17	27.5	27.8	26.8	26.92	-0.61	-2.22	1141026.0	31067725.8	587
2014-04-16	27.8	28.3	27.3	27.53	-0.26	-0.94	1828727.0	50657486.9	719
2014-04-15	27.3	28.2	27.2	27.79	0.97	3.62	3853168.0	106894368.6	1209
2014-04-14	26.2	27.2	26.2	26.82	0.75	2.88	2575869.0	69135666.6	957
2014-04-13	25.6	26.4	25.5	26.07	0.07	0.27	1657560.0	43062763.5	681
2014-04-10	26.5	26.6	25.7	26.0	-0.3	-1.14	1394233.0	36402274.4	642
2014-04-09	26.8	27.4	24.7	26.3	-0.3	-1.13	4590150.0	123148635.9	1462
2014-04-08	26.1	26.9	25.8	26.6	0.4	1.53	3386212.0	89969902.8	1054
2014-04-07	25.1	26.3	24.9	26.2	1.1	4.38	3519349.0	90506106.45	1358
2014-04-06	25.0	25.1	24.9	25.1	0.1	0.4	639602.0	15980572.65	314
2014-04-03	25.2	25.3	24.9	25.0	0.0	0.0	791152.0	19824332.05	396
2014-04-02	25.0	25.4	24.95	25.0	0.0	0.0	923676.0	23246426.9	461
2014-04-01	24.75	25.3	24.7	25.0	0.2	0.81	813143.0	20304260.75	427
2014-03-31	24.75	24.8	24.6	24.8	0.0	0.0	466750.0	11511025.75	263
2014-03-30	24.95	25.1	24.65	24.8	-0.1	-0.4	801994.0	19931137.5	422
2014-03-27	25.1	25.2	24.7	24.9	-0.2	-0.8	422365.0	10555504.5	274
2014-03-26	25.5	25.5	24.9	25.1	-0.3	-1.18	1098667.0	27640193.55	505
2014-03-25	25.1	25.7	24.95	25.4	0.3	1.2	1453711.0	36957188.2	691
2014-03-24	24.95	25.2	24.8	25.1	0.15	0.6	914584.0	22822592.7	428
2014-03-23	24.6	25.1	24.55	24.95	0.35	1.42	1343500.0	33340983.5	618
2014-03-20	24.4	24.7	24.3	24.6	0.15	0.61	414721.0	10137923.3	305
2014-03-19	24.45	24.7	24.4	24.45	-0.05	-0.2	708015.0	17371392.6	401
2014-03-18	24.6	24.8	24.4	24.5	-0.05	-0.2	802924.0	19737618.45	516
2014-03-17	24.4	24.65	24.35	24.55	0.15	0.61	425928.0	10438985.5	304
2014-03-16	24.55	24.6	24.3	24.4	-0.15	-0.61	413228.0	10085912.9	302
2014-03-13	24.3	24.75	24.25	24.55	0.15	0.61	667399.0	16340336.65	486
2014-03-12	24.65	24.65	24.25	24.4	-0.3	-1.21	966106.0	23569414.55	514
2014-03-11	25.2	25.2	24.6	24.7	-0.5	-1.98	1172158.0	29289730.75	616
2014-03-10	24.2	25.4	24.05	25.2	1.05	4.35	1828083.0	45088249.55	684
2014-03-09	24.0	24.4	23.95	24.15	0.2	0.84	539525.0	13042660.0	307
2014-03-06	23.9	24.05	23.9	23.95	0.15	0.63	350646.0	8399793.95	199
2014-03-05	24.0	24.2	23.75	23.8	-0.2	-0.83	845641.0	20267941.9	442
2014-03-04	23.9	24.05	23.75	24.0	0.15	0.63	506521.0	12115382.9	234
2014-03-03	23.9	24.05	23.55	23.85	-0.15	-0.62	510906.0	12170198.0	269
2014-03-02	24.0	24.2	23.85	24.0	0.1	0.42	606537.0	14575047.45	361
2014-02-27	24.1	24.1	23.9	23.9	-0.1	-0.42	486262.0	11681807.2	257
2014-02-26	24.05	24.15	24.0	24.0	-0.15	-0.62	468556.0	11272486.3	255
2014-02-25	24.25	24.25	24.05	24.15	-0.05	-0.21	277089.0	6686788.25	197
2014-02-24	24.15	24.4	24.1	24.2	0.05	0.21	399819.0	9690303.05	279
2014-02-23	24.0	24.25	23.9	24.15	0.2	0.84	470559.0	11324687.65	261
2014-02-20	24.05	24.25	23.95	23.95	-0.1	-0.42	621098.0	14951999.3	287
2014-02-19	24.15	24.2	24.0	24.05	-0.1	-0.41	404459.0	9742773.55	230
2014-02-18	24.6	24.6	24.15	24.15	-0.3	-1.23	578759.0	14028435.6	342
2014-02-17	24.3	24.6	24.2	24.45	0.05	0.2	446063.0	10870663.25	264
2014-02-16	24.45	24.5	24.15	24.4	-0.1	-0.41	806610.0	19610699.5	399
2014-02-13	24.45	24.6	24.4	24.5	0.05	0.2	341865.0	8375764.35	211
2014-02-12	24.6	24.7	24.45	24.45	-0.05	-0.2	596385.0	14640448.5	308
2014-02-11	24.55	24.7	24.3	24.5	-0.1	-0.41	493811.0	12131676.3	397
2014-02-10	24.0	24.8	24.0	24.6	0.6	2.5	1070720.0	26230690.5	683
2014-02-09	24.0	24.05	23.9	24.0	0.05	0.21	242205.0	5810222.95	142
2014-02-06	23.75	24.05	23.7	23.95	0.15	0.63	183441.0	4388659.5	133
2014-02-05	23.8	23.9	23.7	23.8	0.0	0.0	218577.0	5192782.5	166
2014-02-04	23.5	23.8	23.35	23.8	0.05	0.21	388974.0	9141284.45	306
2014-02-03	23.8	23.9	23.6	23.75	-0.05	-0.21	520941.0	12367595.15	294
2014-02-02	23.65	24.1	23.65	23.8	0.05	0.21	615057.0	14679001.4	419
2014-01-30	23.8	23.9	23.7	23.75	-0.2	-0.84	301698.0	7188631.1	214
2014-01-29	23.7	24.15	23.7	23.95	0.35	1.48	531936.0	12734211.55	286
2014-01-28	23.85	24.0	23.55	23.6	-0.25	-1.05	427993.0	10150124.6	276
2014-01-27	23.95	24.2	23.55	23.85	-0.25	-1.04	611040.0	14561936.8	342
2014-01-26	24.1	24.1	23.65	24.1	-0.25	-1.03	411890.0	9854769.4	260
2014-01-23	24.3	24.7	24.15	24.35	0.05	0.21	454527.0	11081051.8	209
2014-01-22	24.5	24.5	23.9	24.3	-0.2	-0.82	456184.0	11064704.3	333
2014-01-21	24.55	24.8	24.2	24.5	-0.1	-0.41	576591.0	14074302.05	320
2014-01-20	25.5	25.5	24.55	24.6	-1.2	-4.65	975939.0	24150172.9	711
2014-01-19	24.75	25.9	24.75	25.8	0.9	3.61	414327.0	10469677.2	281
2014-01-16	25.0	25.2	24.9	24.9	-0.3	-1.19	222209.0	5544133.15	184
2014-01-15	25.5	25.6	25.1	25.2	-0.4	-1.56	326953.0	8280393.4	206
2014-01-14	25.5	25.8	25.3	25.6	0.1	0.39	273366.0	6989275.4	165
2014-01-13	25.6	25.8	25.3	25.5	-0.1	-0.39	198754.0	5091794.6	154
2014-01-12	25.8	25.8	25.5	25.6	-0.1	-0.39	238797.0	6112194.1	175
2014-01-09	25.9	26.0	25.7	25.7	-0.2	-0.77	282376.0	7281049.0	165
2014-01-08	25.6	26.0	25.4	25.9	0.4	1.57	374098.0	9603191.6	256
2014-01-07	25.8	26.1	25.5	25.5	-0.3	-1.16	371679.0	9563947.1	266
2014-01-06	26.2	26.8	25.6	25.8	-0.4	-1.53	1068461.0	28133679.2	648
2014-01-05	24.55	26.5	24.55	26.2	1.7	6.94	3255240.0	83600741.85	1258
2014-01-02	24.55	24.55	24.3	24.5	0.0	0.0	552757.0	13527881.55	202
2014-01-01	24.35	24.55	24.25	24.5	0.25	1.03	413659.0	10084695.4	245
2013-12-31	24.45	24.45	24.25	24.25	-0.1	-0.41	114448.0	2787633.6	128
2013-12-30	24.25	24.45	24.1	24.35	0.05	0.21	240482.0	5848024.9	165
2013-12-29	24.5	24.5	24.1	24.3	-0.15	-0.61	215467.0	5234956.6	159
2013-12-26	24.1	24.55	24.1	24.45	0.25	1.03	233015.0	5655972.75	176
2013-12-25	24.4	24.4	24.1	24.2	-0.1	-0.41	246740.0	5979957.0	189
2013-12-24	24.45	24.5	24.25	24.3	-0.15	-0.61	444651.0	10840499.95	206
2013-12-23	24.85	24.85	24.4	24.45	-0.4	-1.61	427781.0	10519717.0	236
2013-12-22	24.7	24.85	24.6	24.85	0.2	0.81	586830.0	14506855.05	220
2013-12-19	24.5	24.75	24.45	24.65	0.05	0.2	459348.0	11318612.85	226
2013-12-18	24.6	24.7	24.35	24.6	0.1	0.41	621187.0	15224805.9	268
2013-12-17	24.75	24.95	24.4	24.5	-0.3	-1.21	485569.0	11985274.65	319
2013-12-16	24.95	24.95	24.5	24.8	-0.2	-0.8	858146.0	21188067.0	538
2013-12-15	25.1	25.3	24.9	25.0	-0.3	-1.19	705549.0	17735665.15	323
2013-12-12	25.2	25.3	24.95	25.3	0.1	0.4	330343.0	8294410.3	229
2013-12-11	24.95	25.3	24.7	25.2	0.2	0.8	821058.0	20597430.0	335
2013-12-10	25.0	25.0	24.8	25.0	0.0	0.0	403555.0	10038317.45	258
2013-12-09	24.8	25.2	24.8	25.0	0.2	0.81	385983.0	9641546.75	252
2013-12-08	24.95	25.0	24.7	24.8	0.0	0.0	164670.0	4094973.75	155
2013-12-05	24.85	24.85	24.55	24.8	0.1	0.4	130712.0	3234914.05	141
2013-12-04	24.4	24.75	24.4	24.7	-0.05	-0.2	193048.0	4740931.85	192
2013-12-03	25.5	25.5	24.3	24.75	-0.75	-2.94	1250317.0	31236893.0	524
2013-12-02	25.2	25.6	25.1	25.5	0.3	1.19	550189.0	13975133.0	306
2013-12-01	24.85	25.3	24.75	25.2	0.3	1.2	903893.0	22598288.6	342
2013-11-28	24.9	25.0	24.6	24.9	-0.05	-0.2	479055.0	11911968.6	281
2013-11-27	24.25	24.95	24.25	24.95	0.65	2.67	1070935.0	26380144.15	445
2013-11-26	24.15	24.5	24.15	24.3	0.15	0.62	546542.0	13319461.9	252
2013-11-25	24.25	24.35	24.15	24.15	-0.2	-0.82	272623.0	6610076.65	154
2013-11-24	24.4	24.5	24.2	24.35	-0.05	-0.2	395967.0	9626585.6	236
2013-11-21	24.6	24.9	24.3	24.4	-0.1	-0.41	624312.0	15339510.3	401
2013-11-20	24.25	24.7	24.1	24.5	0.1	0.41	475465.0	11618204.9	293
2013-11-19	24.0	24.8	24.0	24.4	0.3	1.24	1211712.0	29668717.55	658
2013-11-18	23.3	24.25	23.3	24.1	0.7	2.99	1691198.0	40329496.2	698
2013-11-17	23.1	23.5	23.1	23.4	0.35	1.52	926625.0	21666389.45	358
2013-11-14	22.85	23.05	22.8	23.05	0.35	1.54	313646.0	7197930.8	225
2013-11-13	23.0	23.15	22.65	22.7	-0.5	-2.16	541232.0	12409921.45	356
2013-11-12	23.3	23.4	23.0	23.2	-0.15	-0.64	525183.0	12172490.65	354
2013-11-11	22.85	23.45	22.8	23.35	0.5	2.19	1125155.0	26098466.1	538
2013-11-10	23.0	23.0	22.8	22.85	0.0	0.0	618045.0	14150347.9	295
2013-11-07	22.6	22.85	22.45	22.85	0.3	1.33	734721.0	16622830.2	373
2013-11-06	22.55	22.9	22.4	22.55	0.0	0.0	721050.0	16303581.4	374
2013-11-05	22.6	22.65	22.45	22.55	-0.05	-0.22	558010.0	12588718.3	326
2013-11-04	22.2	22.6	22.2	22.6	0.45	2.03	826628.0	18551424.4	570
2013-11-03	22.0	22.2	21.9	22.15	0.2	0.91	531614.0	11734075.3	313
2013-10-31	21.75	22.0	21.7	21.95	0.15	0.69	321112.0	7020192.45	255
2013-10-30	21.85	21.95	21.7	21.8	-0.1	-0.46	300145.0	6557740.3	214
2013-10-29	22.0	22.0	21.8	21.9	-0.15	-0.68	329793.0	7217584.4	272
2013-10-28	22.2	22.2	21.9	22.05	-0.2	-0.9	434005.0	9570543.7	324
2013-10-27	22.1	22.3	22.1	22.25	0.0	0.0	357573.0	7946121.0	210
2013-10-24	22.35	22.45	22.15	22.25	-0.05	-0.22	395462.0	8818924.2	288
2013-10-23	22.25	22.55	22.15	22.3	0.05	0.22	1044644.0	23388174.55	586
2013-10-22	22.4	23.0	22.15	22.25	0.35	1.6	3109957.0	70465315.3	1546
2013-10-21	21.75	21.9	21.7	21.9	0.2	0.92	389279.0	8475248.95	251
2013-10-20	21.4	21.95	21.4	21.7	0.5	2.36	759486.0	16425199.0	370
2013-10-10	20.7	21.4	20.6	21.2	0.5	2.42	998585.0	21060473.55	608
2013-10-09	20.65	20.7	20.55	20.7	0.05	0.24	270231.0	5568599.05	187
2013-10-08	20.7	20.7	20.55	20.65	-0.1	-0.48	227000.0	4683320.5	156
2013-10-07	20.65	20.95	20.5	20.75	0.05	0.24	433435.0	8973163.2	339
2013-10-06	21.1	21.15	20.3	20.7	-0.35	-1.66	542738.0	11221976.7	388
2013-10-03	21.15	21.2	21.0	21.05	-0.1	-0.47	373928.0	7881866.7	241
2013-10-02	21.2	21.35	21.1	21.15	0.0	0.0	520354.0	11042399.85	333
2013-10-01	21.2	21.45	21.0	21.15	0.25	1.2	1597652.0	33900843.25	960
2013-09-30	20.6	20.9	20.6	20.9	0.25	1.21	572045.0	11885155.1	302
2013-09-29	20.85	20.95	20.55	20.65	-0.15	-0.72	495622.0	10261423.25	350
2013-09-26	21.3	21.3	20.75	20.8	-0.45	-2.12	753442.0	15828094.25	510
2013-09-25	21.35	21.7	21.25	21.25	0.0	0.0	1504082.0	32278520.8	759
2013-09-24	21.0	21.35	20.9	21.25	0.3	1.43	1118333.0	23690362.85	507
2013-09-19	21.2	21.2	20.9	20.95	-0.1	-0.48	494660.0	10407943.25	328
2013-09-18	21.25	21.35	20.95	21.05	0.0	0.0	774682.0	16396071.65	404
2013-09-17	20.6	21.3	20.55	21.05	0.45	2.18	1825480.0	38504919.0	857
2013-09-16	20.55	20.75	20.35	20.6	0.05	0.24	983400.0	20174168.8	561
2013-09-15	20.1	20.55	20.1	20.55	0.65	3.27	1018704.0	20721640.1	502
2013-09-12	19.75	20.0	19.75	19.9	0.25	1.27	854386.0	16996924.45	508
2013-09-11	19.6	19.75	19.4	19.65	0.05	0.26	657598.0	12872164.4	387
2013-09-10	19.75	19.9	19.45	19.6	0.5	2.62	1053343.0	20625068.5	576
2013-09-09	18.9	19.1	18.55	19.1	0.15	0.79	528422.0	9958098.2	388
2013-09-08	19.6	19.65	18.9	18.95	-0.3	-1.56	1051540.0	20279465.35	581
2013-09-05	19.85	19.9	19.25	19.25	-0.6	-3.02	936855.0	18376675.15	513
2013-09-04	20.05	20.1	19.8	19.85	-0.4	-1.98	418217.0	8346668.95	252
2013-09-03	20.6	20.6	19.85	20.25	-0.3	-1.46	666273.0	13485728.7	401
2013-09-02	20.35	20.55	20.2	20.55	0.15	0.74	365067.0	7429316.1	248
2013-09-01	20.45	20.5	20.25	20.4	0.3	1.49	442285.0	9017293.75	226
2013-08-29	20.25	20.4	20.0	20.1	0.1	0.5	616469.0	12487276.8	327
2013-08-28	19.65	20.25	19.55	20.0	0.05	0.25	748919.0	14955049.7	474
2013-08-27	21.5	21.5	19.85	19.95	-1.75	-8.06	1093490.0	22366374.05	790
2013-08-26	21.85	21.9	21.65	21.7	-0.15	-0.69	687045.0	14964030.75	394
2013-08-25	22.3	22.35	21.8	21.85	-0.45	-2.02	815912.0	17981488.2	513
2013-08-22	22.1	22.6	22.1	22.3	0.15	0.68	1523818.0	34123068.65	803
2013-08-21	22.1	22.2	22.0	22.15	0.15	0.68	845045.0	18694160.35	444
2013-08-20	21.9	22.1	21.9	22.0	0.05	0.23	593685.0	13050564.4	375
2013-08-19	21.9	22.0	21.7	21.95	0.0	0.0	737247.0	16111410.25	451
2013-08-18	22.05	22.2	21.85	21.95	0.1	0.46	972036.0	21406385.55	620
2013-08-15	21.7	22.25	21.7	21.85	0.2	0.92	1502610.0	33080692.45	971
2013-08-14	21.25	21.9	21.25	21.65	0.45	2.12	1660702.0	36007627.3	1009
2013-08-13	20.95	21.2	20.9	21.2	0.25	1.19	507330.0	10715936.7	317
2013-08-05	20.9	21.05	20.75	20.95	0.05	0.24	764344.0	16028519.4	370
2013-08-04	20.8	21.0	20.8	20.9	0.05	0.24	583623.0	12177859.2	302
2013-08-01	20.85	20.85	20.75	20.85	0.05	0.24	523619.0	10893565.6	222
2013-07-31	20.95	21.05	20.8	20.8	-0.1	-0.48	1014381.0	21187128.4	373
2013-07-30	20.9	20.95	20.8	20.9	0.1	0.48	434390.0	9062015.75	275
2013-07-29	20.8	20.85	20.7	20.8	0.0	0.0	384105.0	7986144.55	204
2013-07-28	20.8	20.9	20.7	20.8	-0.05	-0.24	343454.0	7143681.45	234
2013-07-25	20.85	21.15	20.75	20.85	0.1	0.48	1192345.0	24961381.45	740
2013-07-24	20.6	20.85	20.6	20.75	0.1	0.48	1070607.0	22128625.6	496
2013-07-23	20.85	20.9	20.6	20.65	0.0	0.0	1029453.0	21281275.8	587
2013-07-22	20.6	20.8	20.55	20.65	0.15	0.73	499745.0	10332563.6	356
2013-07-21	20.4	20.65	20.4	20.5	0.1	0.49	454462.0	9320610.25	294
2013-07-18	20.45	20.65	20.35	20.4	-0.5	-2.39	757140.0	15531889.35	528
2013-07-17	21.05	21.1	20.8	20.9	-0.1	-0.48	586647.0	12244573.15	417
2013-07-16	21.4	21.45	20.9	21.0	-0.4	-1.87	597747.0	12657305.1	402
2013-07-15	21.4	21.55	21.3	21.4	0.0	0.0	277172.0	5927373.3	192
2013-07-14	21.45	21.45	21.3	21.4	0.1	0.47	321832.0	6871301.55	220
2013-07-11	21.6	21.7	21.25	21.3	-0.25	-1.16	672148.0	14433425.15	426
2013-07-10	20.95	21.7	20.9	21.55	0.55	2.62	1261709.0	26904963.65	613
2013-07-09	21.1	21.1	20.9	21.0	-0.05	-0.24	400570.0	8412298.5	225
2013-07-08	21.0	21.25	20.95	21.05	0.05	0.24	563557.0	11872405.25	365
2013-07-07	21.0	21.25	21.0	21.0	0.05	0.24	756763.0	15973394.55	483
2013-07-04	21.0	21.05	20.9	20.95	0.0	0.0	592267.0	12418685.15	360
2013-07-03	21.2	21.25	20.85	20.95	-0.2	-0.95	742856.0	15621848.2	446
2013-07-02	21.1	21.45	21.05	21.15	0.05	0.24	1176199.0	25005011.1	653
2013-07-01	21.0	21.15	20.9	21.1	0.4	1.93	1095529.0	23060586.35	628
2013-06-30	20.9	21.15	20.7	20.7	-0.15	-0.72	987616.0	20645145.5	647
2013-06-26	20.6	21.35	20.6	20.85	0.35	1.71	1953307.0	41075653.9	1224
2013-06-25	20.45	20.65	20.45	20.5	0.0	0.0	771145.0	15852185.8	405
2013-06-24	20.75	20.75	20.35	20.5	-0.2	-0.97	1025457.0	21076827.25	538
2013-06-23	20.5	20.75	20.45	20.7	0.25	1.22	982818.0	20268891.2	452
2013-06-22	20.25	20.55	20.15	20.45	-0.1	-0.49	1049026.0	21387875.0	557
2013-06-19	20.75	20.8	20.5	20.55	-0.25	-1.2	931438.0	19212455.95	504
2013-06-18	20.9	20.95	20.7	20.8	-0.05	-0.24	681856.0	14209488.05	402
2013-06-17	20.6	20.95	20.5	20.85	0.5	2.46	792974.0	16456934.3	489
2013-06-16	19.95	20.4	19.8	20.35	0.35	1.75	1258815.0	25382812.1	689
2013-06-15	21.7	21.75	19.85	20.0	-2.05	-9.3	2060197.0	43235442.75	1242
2013-06-12	22.1	22.2	22.0	22.05	-0.1	-0.45	950399.0	21017827.15	458
2013-06-11	22.1	22.45	22.0	22.15	0.1	0.45	1722893.0	38247029.95	961
2013-06-10	22.25	22.25	22.05	22.05	-0.15	-0.68	496941.0	11004882.7	309
2013-06-09	22.2	22.3	22.05	22.2	0.1	0.45	656113.0	14549691.4	405
2013-06-08	22.2	22.35	22.1	22.1	0.0	0.0	1119215.0	24841247.35	541
2013-06-05	22.05	22.35	22.0	22.1	0.05	0.23	1036558.0	22957342.3	657
2013-06-04	22.1	22.65	22.0	22.05	-0.05	-0.23	2600759.0	58055038.55	1483
2013-06-03	22.05	22.25	22.0	22.1	0.15	0.68	1539052.0	34048553.25	933
2013-06-02	22.05	22.05	21.9	21.95	-0.1	-0.45	1349294.0	29633270.85	778
2013-06-01	22.05	22.4	21.8	22.05	-0.15	-0.68	2303311.0	50729211.4	1204
2013-05-29	22.95	23.0	22.2	22.2	-0.65	-2.84	1258908.0	28462549.7	784
2013-05-28	22.7	23.15	22.6	22.85	0.1	0.44	1951521.0	44580176.65	1293
2013-05-27	21.6	23.75	21.6	22.75	1.15	5.32	3809863.0	85883477.0	2229
2013-05-26	21.75	21.8	21.6	21.6	-0.15	-0.69	665325.0	14439824.05	410
2013-05-25	21.55	21.75	21.45	21.75	-0.1	-0.46	691333.0	14955222.75	482
2013-05-22	21.95	21.95	21.75	21.85	-0.1	-0.46	1006865.0	21978374.05	618
2013-05-21	22.0	22.1	21.9	21.95	-0.15	-0.68	1105643.0	24312651.25	675
2013-05-20	22.2	22.3	21.95	22.1	-0.05	-0.23	1531731.0	33887856.95	826
2013-05-19	22.4	22.45	22.05	22.15	-0.05	-0.23	1672134.0	37107171.45	900
2013-05-18	21.75	22.35	21.6	22.2	0.45	2.07	3438479.0	75247958.4	1584
2013-05-15	22.25	22.25	21.2	21.75	-0.35	-1.58	1153370.0	25040716.9	783
2013-05-14	22.6	22.75	22.0	22.1	-0.5	-2.21	1145240.0	25653841.65	755
2013-05-13	22.9	23.15	22.2	22.6	-0.75	-3.21	1547532.0	34883102.05	1001
2013-05-12	23.7	23.7	23.1	23.35	-0.3	-1.27	772318.0	18087212.05	550
2013-05-11	23.4	23.95	23.25	23.65	0.3	1.28	1545474.0	36615992.55	870
2013-05-08	23.5	23.55	23.25	23.35	-0.05	-0.21	932882.0	21821262.0	479
2013-05-07	23.75	23.8	23.2	23.4	-0.35	-1.47	1538586.0	36189770.85	779
2013-05-06	22.9	24.0	22.8	23.75	0.95	4.17	4635225.0	108613258.95	2311
2013-05-05	22.9	22.95	22.75	22.8	-0.1	-0.44	643929.0	14689107.25	425
2013-05-04	23.15	23.15	22.85	22.9	0.0	0.0	1050723.0	24139484.6	640
2013-05-01	22.95	23.2	22.85	22.9	0.0	0.0	1561665.0	35940608.2	991
2013-04-30	22.5	23.6	22.15	22.9	0.4	1.78	3457933.0	78851835.6	2193
2013-04-29	22.75	22.8	22.4	22.5	-0.25	-1.1	912099.0	20643587.25	662
2013-04-28	23.0	23.0	22.7	22.75	-0.2	-0.87	978059.0	22297899.8	594
2013-04-27	23.95	23.95	22.75	22.95	-1.05	-4.38	2829719.0	65507957.05	1872
2013-04-24	24.0	24.05	23.9	24.0	0.05	0.21	439051.0	10532675.5	302
2013-04-23	24.1	24.1	23.85	23.95	-0.15	-0.62	551830.0	13222827.25	406
2013-04-22	24.0	24.4	23.95	24.1	0.15	0.63	1015364.0	24516090.65	609
2013-04-21	23.5	24.8	23.2	23.95	-0.25	-1.03	2226136.0	53516580.2	1204
2013-04-20	24.1	24.6	24.0	24.2	0.25	1.04	895379.0	21616186.95	685
2013-04-17	25.4	25.6	23.95	23.95	-1.45	-5.71	1225592.0	30331133.9	819
2013-04-16	25.4	25.7	25.0	25.4	-0.3	-1.17	617693.0	15710533.4	384
2013-04-15	25.8	25.9	25.4	25.7	-0.2	-0.77	847128.0	21712353.0	583
2013-04-14	26.2	26.2	25.7	25.9	-0.2	-0.77	691192.0	17910629.5	424
2013-04-13	26.2	26.3	26.0	26.1	0.0	0.0	840217.0	21933422.2	533
2013-04-10	27.1	27.2	26.0	26.1	-0.9	-3.33	1280298.0	33826624.6	977
2013-04-09	26.2	27.6	26.1	27.0	1.0	3.85	1869367.0	50707228.2	1194
2013-04-08	26.0	26.4	25.9	26.0	0.0	0.0	794958.0	20745221.8	518
2013-04-07	25.8	26.0	25.7	26.0	0.3	1.17	564610.0	14611979.9	380
2013-04-06	26.3	26.5	25.7	25.7	-0.5	-1.91	884570.0	23031102.2	569
2013-04-03	25.9	27.1	25.8	26.2	0.3	1.16	1880404.0	49932407.3	1015
2013-04-02	25.8	25.9	25.6	25.9	0.0	0.0	195514.0	5034158.7	157
2013-04-01	25.7	25.9	25.4	25.9	0.1	0.39	328314.0	8434885.0	227
2013-03-31	25.8	25.9	25.5	25.8	0.0	0.0	318802.0	8190864.9	240
2013-03-30	26.2	26.2	25.2	25.8	-0.4	-1.53	790413.0	20422563.9	586
2013-03-27	26.3	26.6	26.0	26.2	-0.1	-0.38	704894.0	18470519.1	477
2013-03-26	26.5	26.5	26.0	26.3	-0.3	-1.13	622417.0	16334871.0	427
2013-03-25	26.6	26.7	26.2	26.6	0.2	0.76	486489.0	12878734.9	342
2013-03-24	26.7	27.2	26.2	26.4	-0.2	-0.75	709079.0	18938999.9	496
2013-03-23	25.9	26.8	25.9	26.6	0.8	3.1	884170.0	23355416.8	524
2013-03-20	25.9	26.1	25.7	25.8	0.0	0.0	570419.0	14778526.5	351
2013-03-19	25.9	26.1	25.8	25.8	-0.1	-0.39	409452.0	10623616.6	292
2013-03-18	25.9	26.2	25.8	25.9	-0.3	-1.15	528239.0	13715777.8	380
2013-03-17	26.9	27.0	25.9	26.2	-0.4	-1.5	1330808.0	35206444.6	799
2013-03-16	26.0	26.7	25.9	26.6	1.1	4.31	1080326.0	28409605.8	838
2013-03-13	25.0	25.5	24.95	25.5	0.4	1.59	486087.0	12248093.1	347
2013-03-12	25.8	25.8	25.0	25.1	-0.7	-2.71	574212.0	14585693.0	388
2013-03-11	26.0	26.3	25.8	25.8	-0.1	-0.39	576422.0	14979425.6	323
2013-03-10	26.0	26.1	25.8	25.9	0.0	0.0	219406.0	5694049.3	168
2013-03-09	26.2	26.3	25.9	25.9	-0.1	-0.38	409327.0	10670472.2	251
2013-03-06	25.9	26.0	25.7	26.0	0.3	1.17	390473.0	10085411.4	239
2013-03-05	25.8	26.2	25.6	25.7	-0.1	-0.39	332692.0	8613739.5	245
2013-03-04	26.1	26.1	25.5	25.8	-0.2	-0.77	417940.0	10751340.6	404
2013-03-03	26.8	26.8	25.8	26.0	-0.7	-2.62	617865.0	16191377.6	482
2013-03-02	27.2	27.3	26.6	26.7	-0.3	-1.11	350753.0	9459678.8	326
2013-02-27	27.3	27.3	26.8	27.0	-0.1	-0.37	199511.0	5402727.8	216
2013-02-26	27.5	27.7	26.9	27.1	-0.6	-2.17	461816.0	12536408.6	406
2013-02-25	27.7	28.3	27.6	27.7	0.0	0.0	494594.0	13822275.9	464
2013-02-24	27.1	28.0	26.9	27.7	0.8	2.97	652246.0	17881809.3	542
2013-02-23	27.7	27.9	26.5	26.9	-1.1	-3.93	558845.0	15285361.8	426
2013-02-20	28.6	28.8	27.6	28.0	-0.6	-2.1	563500.0	15890420.8	353
2013-02-19	28.9	29.0	28.4	28.6	-0.3	-1.04	395202.0	11318744.3	350
2013-02-18	29.4	29.4	28.5	28.9	-0.6	-2.03	460176.0	13295902.2	397
2013-02-17	29.8	29.8	29.2	29.5	-0.2	-0.67	357754.0	10519200.1	261
2013-02-16	29.7	29.9	29.4	29.7	0.1	0.34	279865.0	8297218.2	234
2013-02-13	29.8	30.4	29.4	29.6	-0.2	-0.67	641877.0	19174876.0	542
2013-02-12	28.6	29.8	28.6	29.8	1.3	4.56	848345.0	24768328.8	703
2013-02-11	28.3	29.1	28.3	28.5	0.0	0.0	425548.0	12207451.5	387
2013-02-10	28.4	28.5	28.1	28.5	-0.1	-0.35	363313.0	10300834.9	335
2013-02-09	28.8	29.0	28.2	28.6	-0.1	-0.35	458082.0	13102929.6	362
2013-02-06	29.9	29.9	28.1	28.7	-0.9	-3.04	1343417.0	38626920.5	897
2013-02-05	30.1	30.1	28.9	29.6	-0.7	-2.31	988675.0	29225137.1	652
2013-02-04	30.5	30.6	30.1	30.3	-0.2	-0.66	385791.0	11699515.3	286
2013-02-03	30.3	30.7	29.7	30.5	0.0	0.0	1064412.0	32108524.7	583
2013-02-02	30.8	31.0	30.3	30.5	0.1	0.33	890416.0	27209227.3	566
2013-01-30	31.4	31.4	30.0	30.4	-0.9	-2.88	1487823.0	45622204.6	1073
2013-01-29	32.0	32.1	31.1	31.3	-0.9	-2.8	1102658.0	34839637.6	897
2013-01-28	32.3	33.1	31.7	32.2	0.0	0.0	1690158.0	54741522.4	856
2013-01-27	31.6	32.4	31.5	32.2	0.7	2.22	1209476.0	38743905.3	596
2013-01-26	31.2	31.8	31.1	31.5	0.3	0.96	494848.0	15566381.3	333
2013-01-23	31.6	32.0	30.7	31.2	-0.4	-1.27	731166.0	22953584.6	523
2013-01-22	30.8	32.0	30.3	31.6	0.3	0.96	1366701.0	42374613.3	805
2013-01-21	31.0	32.1	30.8	31.3	0.4	1.29	1276109.0	40166596.3	785
2013-01-20	30.8	31.5	30.3	30.9	0.2	0.65	665417.0	20497177.4	481
2013-01-19	30.1	31.1	30.1	30.7	0.4	1.32	877680.0	26976429.8	495
2013-01-16	29.6	30.4	29.3	30.3	0.3	1.0	764669.0	22836588.7	325
2013-01-15	29.7	30.0	29.1	30.0	-0.5	-1.64	918128.0	27146067.7	642
2013-01-14	30.3	30.5	29.8	30.5	0.2	0.66	519177.0	15688843.9	334
2013-01-13	30.7	30.7	30.0	30.3	-0.5	-1.62	713737.0	21587515.5	535
2013-01-12	30.5	31.3	30.3	30.8	0.0	0.0	922837.0	28416611.0	619
2013-01-09	30.4	31.1	30.1	30.8	0.4	1.32	941783.0	28956307.4	609
2013-01-08	29.8	31.0	29.8	30.4	0.6	2.01	1630078.0	49371001.7	821
2013-01-07	30.0	30.0	29.6	29.8	0.0	0.0	444567.0	13271638.6	345
2013-01-06	29.0	30.1	28.8	29.8	0.9	3.11	1301966.0	38389379.5	873
2013-01-05	28.7	29.1	28.7	28.9	0.2	0.7	701300.0	20238515.4	347
2013-01-02	28.9	29.2	28.6	28.7	-0.1	-0.35	619840.0	17833876.8	374
2013-01-01	28.5	29.9	28.5	28.8	0.7	2.49	1433445.0	41610142.0	790
2012-12-31	28.0	28.4	27.7	28.1	0.0	0.0	486354.0	13667967.8	278
2012-12-30	28.5	28.6	27.5	28.1	-0.5	-1.75	612404.0	17299707.0	329
2012-12-29	28.5	29.1	28.5	28.6	-0.1	-0.35	1097705.0	31573710.2	445
2012-12-26	28.6	28.7	28.3	28.7	0.2	0.7	431904.0	12294816.9	223
2012-12-25	29.0	29.5	28.4	28.5	-0.5	-1.72	1430607.0	41082067.7	673
2012-12-24	27.5	29.0	27.3	29.0	1.4	5.07	1187951.0	33611271.6	541
2012-12-23	27.6	27.7	27.2	27.6	0.2	0.73	293348.0	8046392.2	167
2012-12-22	27.8	27.9	27.0	27.4	-0.5	-1.79	682515.0	18742022.0	360
2012-12-19	27.7	28.1	27.5	27.9	0.4	1.45	619962.0	17291444.4	381
2012-12-18	27.5	28.2	27.4	27.5	0.3	1.1	1020509.0	28346059.5	467
2012-12-17	27.4	27.7	26.9	27.2	0.1	0.37	417857.0	11404373.7	309
2012-12-16	27.1	27.5	26.8	27.1	0.1	0.37	416340.0	11272833.9	279
2012-12-15	26.9	27.6	26.8	27.0	0.3	1.12	882927.0	23963006.9	534
2012-12-12	27.4	27.4	26.5	26.7	-0.7	-2.55	788747.0	21188813.3	521
2012-12-11	27.2	28.8	26.3	27.4	-0.1	-0.36	2470221.0	67958432.0	1210
2012-12-10	25.2	27.8	24.8	27.5	2.1	8.27	5018546.0	134384265.35	1461
2012-12-09	24.55	25.8	24.5	25.4	0.8	3.25	2441535.0	61236070.95	795
2012-12-08	24.95	25.1	24.5	24.6	0.5	2.07	2162952.0	53758862.3	1045
2012-12-05	24.4	24.4	23.95	24.1	-0.35	-1.43	912770.0	21987819.7	560
2012-12-04	23.05	24.45	22.9	24.45	1.25	5.39	1214782.0	28610645.4	763
2012-12-03	23.05	23.2	22.8	23.2	0.2	0.87	731878.0	16780312.4	453
2012-12-02	23.4	23.6	22.9	23.0	-0.3	-1.29	2056116.0	47676776.8	692
2012-12-01	23.35	23.5	22.9	23.3	0.35	1.53	713743.0	16523777.25	455
2012-11-28	23.05	23.5	22.8	22.95	-0.25	-1.08	495036.0	11413808.7	391
2012-11-27	23.05	23.2	22.5	23.2	-0.05	-0.22	148671.0	3397994.05	154
2012-11-26	23.55	23.55	21.95	23.25	0.3	1.31	302439.0	6854131.8	256
2012-11-25	23.55	23.6	22.15	22.95	-0.75	-3.16	150524.0	3474867.9	173
2012-11-24	23.35	23.9	23.35	23.7	0.15	0.64	354716.0	8397212.2	192
2012-11-21	23.75	23.75	23.5	23.55	-0.3	-1.26	134724.0	3179891.15	109
2012-11-20	23.85	24.0	23.3	23.85	0.2	0.85	181162.0	4307829.65	186
2012-11-19	24.3	24.3	23.1	23.65	-0.45	-1.87	282057.0	6701049.8	256
2012-11-18	24.45	24.45	24.0	24.1	-0.3	-1.23	209220.0	5053815.2	166
2012-11-17	24.65	24.65	24.2	24.4	-0.4	-1.61	255935.0	6238437.35	217
2012-11-14	24.9	24.9	24.55	24.8	0.05	0.2	159571.0	3956446.8	141
2012-11-13	24.9	25.0	24.65	24.75	-0.2	-0.8	263101.0	6529960.8	200
2012-11-12	25.0	25.1	24.85	24.95	-0.15	-0.6	356133.0	8883918.75	234
2012-11-11	25.3	25.4	24.95	25.1	-0.2	-0.79	788361.0	19792984.85	485
2012-11-10	25.5	25.6	25.1	25.3	-0.5	-1.94	750660.0	19047808.1	493
2012-11-07	25.9	26.0	25.5	25.8	-0.1	-0.39	332821.0	8581892.9	228
2012-11-06	25.6	26.0	25.5	25.9	0.4	1.57	397748.0	10240288.5	207
2012-11-05	25.6	26.0	25.4	25.5	-0.1	-0.39	670498.0	17178747.9	462
2012-11-04	26.1	26.1	25.6	25.6	-0.5	-1.92	381979.0	9890103.3	253
2012-11-03	26.0	26.1	25.5	26.1	0.4	1.56	539287.0	13904810.0	329
2012-10-24	26.0	26.1	25.5	25.7	-1.2	-4.46	911203.0	23568482.0	645
2012-10-23	27.3	27.3	26.7	26.9	-0.3	-1.1	550054.0	14817143.7	403
2012-10-22	26.4	27.6	26.3	27.2	0.7	2.64	923873.0	24939948.9	520
2012-10-21	26.8	26.9	26.3	26.5	-0.1	-0.38	600442.0	15926465.5	372
2012-10-20	26.3	26.9	25.7	26.6	0.0	0.0	798368.0	21005987.6	554
2012-10-17	26.0	27.2	25.9	26.6	0.7	2.7	1642508.0	43948044.1	870
2012-10-16	26.1	26.2	25.6	25.9	-0.1	-0.38	436672.0	11328120.3	381
2012-10-15	26.6	26.6	25.9	26.0	-0.4	-1.52	648745.0	16980114.4	449
2012-10-14	25.7	26.8	25.5	26.4	0.4	1.54	768256.0	20071155.6	535
2012-10-13	26.7	26.7	25.2	26.0	-0.8	-2.99	549141.0	14192651.4	462
2012-10-10	26.8	27.2	26.4	26.8	0.0	0.0	700949.0	18721154.7	391
2012-10-09	25.8	27.1	25.5	26.8	0.8	3.08	1231993.0	32751362.7	567
2012-10-08	26.0	26.2	25.5	26.0	-0.1	-0.38	552417.0	14284784.4	290
2012-10-07	25.8	26.2	25.4	26.1	0.1	0.38	333831.0	8597580.7	331
2012-10-06	27.0	27.1	25.7	26.0	-0.5	-1.89	625563.0	16592757.3	522
2012-10-03	25.7	27.0	25.4	26.5	0.8	3.11	684372.0	17981137.1	494
2012-10-02	25.6	26.0	25.5	25.7	0.0	0.0	317751.0	8170599.5	254
2012-10-01	25.7	26.4	25.2	25.7	0.3	1.18	915495.0	23612026.8	531
2012-09-30	25.0	26.0	24.9	25.4	0.4	1.6	474112.0	12090313.2	408
2012-09-29	26.0	26.3	24.8	25.0	-1.0	-3.85	464797.0	11877264.75	349
2012-09-26	26.0	26.4	25.5	26.0	0.1	0.39	821483.0	21292925.9	664
2012-09-25	25.1	26.8	25.0	25.9	0.9	3.6	1197357.0	30997106.7	910
2012-09-24	25.2	25.5	24.0	25.0	-0.1	-0.4	908009.0	22455243.45	769
2012-09-22	25.9	26.1	25.0	25.1	-0.8	-3.09	789794.0	20084103.0	535
2012-09-19	27.4	27.5	25.8	25.9	-1.4	-5.13	1247235.0	32842190.2	767
2012-09-18	28.5	28.6	27.0	27.3	-1.2	-4.21	1142724.0	31440709.8	733
2012-09-17	28.3	28.7	28.2	28.5	0.2	0.71	424019.0	12050991.1	284
2012-09-16	28.6	28.8	28.1	28.3	-0.1	-0.35	339307.0	9631333.7	336
2012-09-15	28.2	28.6	27.7	28.4	0.4	1.43	1119459.0	31438681.8	623
2012-09-12	28.9	30.0	27.8	28.0	-1.0	-3.45	1900632.0	54591742.0	1209
2012-09-11	27.0	29.7	26.8	29.0	2.0	7.41	2864815.0	81642822.5	1227
2012-09-10	26.5	27.4	26.0	27.0	0.6	2.27	1377655.0	36733593.4	660
2012-09-09	25.5	26.5	25.2	26.4	0.9	3.53	930512.0	24116693.8	501
2012-09-08	25.5	25.8	25.0	25.5	0.5	2.0	435198.0	11037023.8	282
2012-09-05	25.0	25.0	24.8	25.0	0.0	0.0	320965.0	7983658.4	181
2012-09-04	25.0	25.4	24.55	25.0	-0.2	-0.79	407767.0	10153167.85	344
2012-09-03	24.85	26.1	24.75	25.2	0.2	0.8	1280918.0	32745579.0	817
2012-09-02	23.9	25.2	23.9	25.0	1.2	5.04	1699606.0	42069488.55	929
2012-09-01	22.6	24.15	22.6	23.8	1.25	5.54	2150477.0	50983089.5	1161
2012-08-29	22.7	22.7	22.4	22.55	-0.15	-0.66	332081.0	7483008.35	259
2012-08-28	23.15	23.4	22.55	22.7	-0.45	-1.94	565511.0	13054120.25	347
2012-08-27	23.6	23.6	22.0	23.15	-0.3	-1.28	973219.0	22347430.8	546
2012-08-26	23.4	23.75	23.1	23.45	0.15	0.64	580883.0	13635411.5	332
2012-08-25	23.2	23.5	23.0	23.3	0.25	1.08	621931.0	14486780.25	386
2012-08-15	22.55	23.05	22.45	23.05	0.6	2.67	433623.0	9899019.5	293
2012-08-14	22.15	22.5	22.15	22.45	0.0	0.0	140726.0	3143651.05	118
2012-08-13	22.1	22.45	22.1	22.45	0.15	0.67	371608.0	8283906.0	102
2012-08-12	22.4	22.6	22.1	22.3	-0.2	-0.89	157709.0	3531831.15	106
2012-08-11	22.4	22.7	22.3	22.5	0.1	0.45	199732.0	4498731.2	159
2012-08-08	22.75	22.9	22.2	22.4	-0.3	-1.32	460362.0	10332441.85	283
2012-08-07	22.0	23.7	22.0	22.7	0.8	3.65	942448.0	21580340.7	626
2012-08-06	21.9	22.2	21.8	21.9	-0.05	-0.23	480121.0	10580206.05	234
2012-08-05	22.0	22.15	21.85	21.95	-0.1	-0.45	220739.0	4851614.95	138
2012-08-04	22.05	22.3	22.0	22.05	0.15	0.68	273883.0	6064568.15	181
2012-08-01	22.4	22.4	21.9	21.9	-0.4	-1.79	333955.0	7387558.3	298
2012-07-31	21.15	22.8	21.15	22.3	1.15	5.44	896189.0	19769545.1	582
2012-07-30	20.8	21.3	20.75	21.15	0.3	1.44	439734.0	9236122.25	300
2012-07-29	20.1	20.85	20.05	20.85	0.75	3.73	430798.0	8800546.95	234
2012-07-28	20.15	20.35	20.0	20.1	0.15	0.75	334158.0	6745715.85	197
2012-07-25	20.0	20.1	19.9	19.95	-0.2	-0.99	124050.0	2481963.0	106
2012-07-24	19.75	20.25	19.75	20.15	0.35	1.77	189539.0	3801859.0	150
2012-07-23	20.1	20.15	19.7	19.8	-0.5	-2.46	183105.0	3657198.5	185
2012-07-22	20.15	20.4	20.05	20.3	0.2	1.0	167038.0	3369003.95	169
2012-07-21	19.8	20.2	19.75	20.1	0.15	0.75	141886.0	2841975.45	144
2012-07-18	19.85	20.25	19.65	19.95	0.3	1.53	214052.0	4251314.7	253
2012-07-17	19.75	19.95	19.1	19.65	0.05	0.26	112322.0	2202790.8	120
2012-07-16	19.75	20.0	19.6	19.6	-0.15	-0.76	161675.0	3193659.65	125
2012-07-15	20.0	20.0	19.75	19.75	-0.3	-1.5	154093.0	3060759.9	128
2012-07-14	20.0	20.1	19.85	20.05	-0.1	-0.5	249761.0	4990276.55	165
2012-07-11	20.2	20.2	19.95	20.15	-0.05	-0.25	175666.0	3523423.95	177
2012-07-10	20.15	20.35	20.05	20.2	-0.05	-0.25	181590.0	3665664.1	128
2012-07-09	20.5	20.65	20.1	20.25	-0.35	-1.7	218403.0	4440939.55	189
2012-07-08	20.65	20.95	20.6	20.6	0.05	0.24	288931.0	5994894.45	256
2012-07-07	20.3	20.65	20.2	20.55	0.1	0.49	186532.0	3823170.5	156
2012-07-04	20.45	20.9	20.35	20.45	0.15	0.74	503540.0	10348873.55	359
2012-07-03	20.1	20.65	20.0	20.3	0.3	1.5	445101.0	9040647.35	346
2012-07-02	19.85	20.1	19.8	20.0	0.15	0.76	177837.0	3556121.6	173
2012-07-01	20.0	20.05	19.65	19.85	0.15	0.76	329811.0	6532295.3	279
2012-06-30	19.8	20.1	19.6	19.7	0.25	1.29	525110.0	10435049.75	374
2012-06-27	20.45	20.45	19.0	19.45	-0.95	-4.66	365646.0	7230780.95	338
2012-06-26	20.25	20.4	20.15	20.4	0.2	0.99	250136.0	5064702.4	187
2012-06-25	20.65	20.8	20.0	20.2	-0.65	-3.12	309596.0	6300386.15	299
2012-06-24	20.75	20.85	20.55	20.85	0.0	0.0	135353.0	2795132.2	159
2012-06-23	21.0	21.2	20.6	20.85	-0.45	-2.11	326822.0	6826574.5	298
2012-06-20	21.45	21.7	21.3	21.3	0.05	0.24	378533.0	8102819.95	321
2012-06-19	20.8	21.8	20.75	21.25	0.45	2.16	987507.0	21052917.25	723
2012-06-18	20.7	20.9	20.5	20.8	0.3	1.46	457106.0	9477731.15	317
2012-06-17	20.6	20.65	20.4	20.5	-0.15	-0.73	230411.0	4734428.55	197
2012-06-16	20.95	21.2	19.05	20.65	0.0	0.0	618215.0	12707239.35	480
2012-06-13	21.1	21.1	20.55	20.65	-0.3	-1.43	247193.0	5141896.75	291
2012-06-12	21.2	21.5	20.2	20.95	-0.3	-1.41	543598.0	11378170.9	392
2012-06-11	20.25	22.05	20.25	21.25	1.0	4.94	1152721.0	24556021.8	778
2012-06-10	19.7	20.25	19.7	20.25	0.6	3.05	179099.0	3572957.3	157
2012-06-09	19.9	20.25	19.55	19.65	-0.1	-0.51	401692.0	7971047.95	285
2012-06-06	20.3	20.4	19.3	19.75	-0.35	-1.74	604796.0	12100159.25	397
2012-06-05	20.3	20.4	20.0	20.1	-0.05	-0.25	339669.0	6855856.0	263
2012-06-04	20.1	20.7	19.75	20.15	-0.25	-1.23	588989.0	11888645.4	376
2012-06-03	20.25	20.5	19.75	20.4	0.15	0.74	374605.0	7569545.4	264
2012-06-02	20.7	21.05	20.1	20.25	-1.9	-8.58	731147.0	15105478.0	466
2012-05-30	23.4	23.4	21.95	22.15	-1.1	-4.73	738613.0	16587275.0	535
2012-05-29	23.3	23.65	23.05	23.25	0.0	0.0	161661.0	3762769.6	164
2012-05-28	23.05	23.55	23.0	23.25	0.35	1.53	290279.0	6753854.4	221
2012-05-27	22.85	22.9	22.15	22.9	-0.1	-0.43	187579.0	4252698.8	202
2012-05-26	23.25	23.25	22.85	23.0	-0.25	-1.08	269718.0	6219397.7	214
2012-05-23	23.4	23.4	23.05	23.25	-0.3	-1.27	237851.0	5531009.6	205
2012-05-22	23.65	23.7	23.45	23.55	0.1	0.43	318559.0	7521389.5	186
2012-05-21	23.45	23.55	23.25	23.45	0.05	0.21	234950.0	5492117.1	210
2012-05-20	23.4	23.55	23.05	23.4	-0.15	-0.64	438118.0	10230153.5	326
2012-05-19	23.3	23.95	23.3	23.55	-0.85	-3.48	459840.0	10879760.5	334
2012-05-16	24.1	24.4	23.7	24.4	0.05	0.21	308921.0	7424398.8	286
2012-05-15	24.1	24.65	24.1	24.35	0.5	2.1	327691.0	7975352.0	289
2012-05-14	24.2	24.4	23.65	23.85	-0.7	-2.85	233864.0	5628794.6	238
2012-05-13	24.9	25.1	24.5	24.55	-0.55	-2.19	319870.0	7921507.2	200
2012-05-12	24.8	25.1	23.65	25.1	0.3	1.21	295818.0	7254156.7	257
2012-05-09	25.4	25.5	24.8	24.8	-0.8	-3.13	297551.0	7494664.0	261
2012-05-08	25.5	25.8	25.4	25.6	0.1	0.39	224220.0	5716858.4	133
2012-05-07	25.4	25.5	25.3	25.5	-0.1	-0.39	218533.0	5544365.3	154
2012-05-06	25.8	25.9	25.5	25.6	-0.3	-1.16	241163.0	6203168.7	171
2012-05-05	25.8	25.9	25.4	25.9	-0.1	-0.38	471106.0	12085165.7	292
2012-05-02	25.9	26.2	25.8	26.0	0.2	0.78	292332.0	7599941.8	247
2012-05-01	25.8	25.9	25.8	25.8	0.0	0.0	249846.0	6460681.6	169
2012-04-30	25.9	26.0	25.5	25.8	-0.1	-0.39	349609.0	9009075.8	218
2012-04-29	25.9	26.0	25.8	25.9	-0.1	-0.38	328086.0	8490716.8	187
2012-04-28	25.8	26.1	25.8	26.0	0.2	0.78	463509.0	12003189.6	262
2012-04-25	25.8	25.9	25.7	25.8	0.0	0.0	317658.0	8198769.4	218
2012-04-24	25.8	25.8	25.5	25.8	0.0	0.0	473842.0	12155796.9	311
2012-04-23	25.8	26.5	25.4	25.8	0.3	1.18	1952147.0	50761383.9	1037
2012-04-22	25.8	25.8	25.4	25.5	-0.3	-1.16	626321.0	16001019.7	381
2012-04-21	26.0	26.1	25.6	25.8	-0.1	-0.39	1219667.0	31437699.8	667
2012-04-18	26.0	26.2	25.8	25.9	-0.3	-1.15	801941.0	20822410.7	403
2012-04-17	25.6	26.5	25.6	26.2	0.8	3.15	587027.0	15276440.6	346
2012-04-16	25.9	25.9	24.9	25.4	-0.5	-1.93	717798.0	18267854.6	430
2012-04-15	25.8	26.2	25.4	25.9	0.1	0.39	698394.0	18076870.3	451
2012-04-14	25.9	26.1	25.6	25.8	-0.1	-0.39	602653.0	15598050.1	418
2012-04-11	25.8	25.9	24.95	25.9	-0.1	-0.38	940006.0	23982130.4	549
2012-04-10	26.5	26.5	25.8	26.0	-0.5	-1.89	914638.0	23921048.5	614
2012-04-09	26.5	26.7	25.7	26.5	-0.2	-0.75	1246045.0	32716981.2	596
2012-04-08	27.4	27.5	25.4	26.7	-0.7	-2.55	1819932.0	48139709.7	909
2012-04-07	27.5	27.6	27.3	27.4	0.0	0.0	1068827.0	29296683.9	538
2012-04-04	27.8	28.0	27.3	27.4	-0.4	-1.44	1753264.0	48535283.0	808
2012-04-03	27.2	28.0	27.1	27.8	0.7	2.58	2827330.0	78259441.9	1058
2012-04-02	27.4	27.6	27.0	27.1	-0.2	-0.73	1510527.0	41172687.5	778
2012-04-01	27.0	27.3	26.7	27.3	0.2	0.74	1481319.0	39992232.9	693
2012-03-31	26.9	27.3	26.8	27.1	0.3	1.12	1704207.0	46106923.9	735
2012-03-28	26.9	27.2	26.7	26.8	-0.1	-0.37	999198.0	26941441.8	522
2012-03-27	27.4	27.6	26.8	26.9	-0.4	-1.47	1447031.0	39162257.7	697
2012-03-26	27.6	28.0	27.1	27.3	-0.3	-1.09	1718288.0	47277090.4	764
2012-03-25	26.9	28.1	26.9	27.6	0.8	2.99	2628993.0	72577914.1	1258
2012-03-24	26.6	26.9	26.5	26.8	0.3	1.13	976665.0	26124316.4	510
2012-03-21	26.6	26.9	26.2	26.5	0.0	0.0	1163640.0	30905527.4	575
2012-03-20	27.2	27.2	26.3	26.5	-0.7	-2.57	1693501.0	45359497.7	886
2012-03-19	26.6	27.9	26.6	27.2	0.7	2.64	3732255.0	102256799.8	1698
[truncated: 2,219 more rows]
