# Supplementary material for: Effective short-term forecasts of Saudi stock price trends using technical indicators and large-scale multivariate time series
Source: PeerJ Comput Sci. 2023 Jan 6;9:e1205. doi: 10.7717/peerj-cs.1205 (PMC10280263; doi:10.7717/peerj-cs.1205)
Supplement: Supplemental Information 3 [file peerj-cs-09-1205-s003.zip › TASI Dataset 2021/SIDC_2130.csv]

date	open	high	low	close	change	change_percent	volume_traded	value_traded_SAR	number_trades
2020-03-19	6.7	6.8	6.7	6.8	0.1	1.49	496019.0	3354093.32	397
2020-03-18	6.68	6.84	6.66	6.7	0.02	0.3	411799.0	2771455.71	396
2020-03-17	6.7	6.75	6.64	6.68	0.07	1.06	364148.0	2439778.42	341
2020-03-16	6.56	6.83	6.56	6.61	-0.29	-4.2	292368.0	1975490.77	320
2020-03-15	6.94	7.06	6.86	6.9	-0.04	-0.58	435595.0	3017364.57	465
2020-03-12	6.53	7.03	6.53	6.94	0.09	1.31	717425.0	4844692.0	643
2020-03-11	6.9	7.2	6.8	6.85	-0.3	-4.2	1204985.0	8430699.88	869
2020-03-10	6.76	7.15	6.61	7.15	0.64	9.83	1076063.0	7391093.95	855
2020-03-09	6.55	6.71	6.51	6.51	-0.72	-9.96	1113320.0	7273675.71	811
2020-03-08	7.68	7.68	7.23	7.23	-0.78	-9.74	710500.0	5247521.03	556
2020-03-05	8.07	8.1	8.01	8.01	0.01	0.13	387391.0	3113425.5	387
2020-03-04	8.02	8.09	7.97	8.0	-0.1	-1.23	438212.0	3520622.94	352
2020-03-03	7.9	8.1	7.9	8.1	0.17	2.14	621885.0	4989365.03	459
2020-03-02	8.1	8.17	7.86	7.93	0.07	0.89	784887.0	6311426.67	416
2020-03-01	8.11	8.11	7.81	7.86	-0.36	-4.38	567550.0	4508001.28	464
2020-02-27	8.25	8.3	8.1	8.22	-0.07	-0.84	367104.0	3007352.14	388
2020-02-26	8.31	8.39	8.17	8.29	-0.1	-1.19	357903.0	2968412.25	362
2020-02-25	8.49	8.5	8.3	8.39	-0.03	-0.36	632953.0	5296817.76	516
2020-02-24	8.84	8.84	8.41	8.42	-0.4	-4.54	685523.0	5883958.95	574
2020-02-23	8.73	8.9	8.7	8.82	0.09	1.03	907762.0	8008421.93	585
2020-02-20	8.6	8.95	8.58	8.73	0.2	2.34	1059874.0	9316918.3	949
2020-02-19	8.32	8.63	8.32	8.53	0.23	2.77	802910.0	6797470.36	534
2020-02-18	8.31	8.32	8.28	8.3	-0.02	-0.24	322756.0	2678872.72	273
2020-02-17	8.33	8.34	8.3	8.32	0.02	0.24	216255.0	1797949.59	210
2020-02-16	8.32	8.4	8.29	8.3	0.0	0.0	610500.0	5087719.05	320
2020-02-13	8.52	8.52	8.29	8.3	-0.2	-2.35	577379.0	4835210.31	555
2020-02-12	8.7	8.7	8.48	8.5	-0.19	-2.19	738106.0	6297558.92	607
2020-02-11	8.61	8.8	8.6	8.69	0.08	0.93	465014.0	4048351.46	502
2020-02-10	8.6	8.65	8.58	8.61	0.04	0.47	254845.0	2193081.26	278
2020-02-09	8.66	8.66	8.5	8.57	-0.12	-1.38	499397.0	4270495.22	426
2020-02-06	8.73	8.77	8.62	8.69	-0.01	-0.11	469273.0	4077344.17	420
2020-02-05	8.74	8.84	8.7	8.7	-0.02	-0.23	994884.0	8717298.5	610
2020-02-04	8.56	8.75	8.56	8.72	0.17	1.99	968320.0	8379906.44	759
2020-02-03	8.5	8.6	8.44	8.55	0.1	1.18	550302.0	4680977.73	589
2020-02-02	8.64	8.64	8.45	8.45	-0.23	-2.65	706960.0	6016064.01	651
2020-01-30	8.75	8.78	8.68	8.68	-0.06	-0.69	654128.0	5701588.94	521
2020-01-29	8.78	8.82	8.72	8.74	-0.03	-0.34	432505.0	3793365.83	436
2020-01-28	8.87	8.9	8.65	8.77	-0.12	-1.35	1260209.0	11070105.33	680
2020-01-27	9.02	9.03	8.81	8.89	-0.11	-1.22	864775.0	7714034.59	619
2020-01-26	8.9	9.0	8.87	9.0	0.04	0.45	956650.0	8554433.09	610
2020-01-23	9.05	9.05	8.96	8.96	-0.09	-0.99	832679.0	7487810.9	521
2020-01-22	9.06	9.07	8.98	9.05	0.04	0.44	1270947.0	11464009.54	590
2020-01-21	9.09	9.09	8.95	9.01	-0.08	-0.88	1022393.0	9220096.44	812
2020-01-20	9.17	9.17	9.05	9.09	-0.03	-0.33	869422.0	7920673.36	693
2020-01-19	9.1	9.2	9.04	9.12	0.18	2.01	2159000.0	19674714.43	1130
2020-01-16	8.88	8.97	8.83	8.94	0.08	0.9	1790797.0	15950393.35	960
2020-01-15	8.7	8.97	8.7	8.86	0.17	1.96	3358662.0	29681893.36	1900
2020-01-14	8.77	8.82	8.64	8.69	-0.08	-0.91	2022044.0	17625193.54	1292
2020-01-13	8.6	8.9	8.6	8.77	0.29	3.42	4576710.0	40317661.92	2898
2020-01-12	8.34	8.52	8.3	8.48	0.25	3.04	2091803.0	17637032.34	1292
2020-01-09	8.2	8.27	8.14	8.23	0.18	2.24	842984.0	6920076.66	578
2020-01-08	8.06	8.16	8.0	8.05	-0.13	-1.59	908091.0	7344779.86	567
2020-01-07	8.12	8.3	8.1	8.18	0.12	1.49	1356914.0	11151310.12	770
2020-01-06	8.05	8.2	8.01	8.06	-0.07	-0.86	730484.0	5898149.88	612
2020-01-05	8.3	8.3	8.13	8.13	-0.21	-2.52	958374.0	7864376.69	713
2020-01-02	8.29	8.42	8.29	8.34	0.09	1.09	1157269.0	9672841.3	867
2020-01-01	8.24	8.29	8.21	8.25	0.05	0.61	701043.0	5784048.71	579
2019-12-31	8.32	8.37	8.18	8.2	-0.15	-1.8	1118378.0	9233314.93	862
2019-12-30	8.45	8.46	8.35	8.35	-0.07	-0.83	939727.0	7910111.49	679
2019-12-29	8.41	8.46	8.37	8.42	0.08	0.96	1135305.0	9547343.09	753
2019-12-26	8.27	8.38	8.26	8.34	0.11	1.34	1178056.0	9809310.51	847
2019-12-25	8.11	8.4	8.11	8.23	0.14	1.73	2979331.0	24582371.65	1576
2019-12-24	8.1	8.1	8.06	8.09	-0.01	-0.12	906688.0	7328189.27	577
2019-12-23	8.07	8.16	8.06	8.1	0.05	0.62	1148130.0	9307784.4	770
2019-12-22	7.92	8.07	7.88	8.05	0.14	1.77	1688853.0	13507048.46	917
2019-12-19	7.88	7.97	7.82	7.91	0.06	0.76	859375.0	6796585.63	623
2019-12-18	7.64	7.85	7.64	7.85	0.17	2.21	925308.0	7207589.65	617
2019-12-17	7.7	7.7	7.64	7.68	-0.02	-0.26	415087.0	3181556.71	297
2019-12-16	7.6	7.7	7.6	7.7	0.12	1.58	472667.0	3614872.68	371
2019-12-15	7.6	7.6	7.49	7.58	0.08	1.07	248452.0	1871611.4	305
2019-12-12	7.68	7.69	7.5	7.5	-0.17	-2.22	607701.0	4614992.7	545
2019-12-11	7.53	7.75	7.53	7.67	0.12	1.59	1021181.0	7838034.03	595
2019-12-10	7.52	7.57	7.49	7.55	0.03	0.4	259535.0	1956420.38	254
2019-12-09	7.54	7.6	7.5	7.52	-0.01	-0.13	395266.0	2983818.68	388
2019-12-08	7.42	7.57	7.42	7.53	0.03	0.4	326857.0	2457239.81	327
2019-12-05	7.5	7.57	7.47	7.5	-0.02	-0.27	292595.0	2196944.34	280
2019-12-04	7.4	7.56	7.4	7.52	0.12	1.62	832670.0	6236297.97	535
2019-12-03	7.41	7.44	7.36	7.4	-0.01	-0.13	168795.0	1249771.62	135
2019-12-02	7.37	7.45	7.37	7.41	0.05	0.68	290480.0	2154950.79	252
2019-12-01	7.39	7.4	7.35	7.36	0.01	0.14	115606.0	852469.16	150
2019-11-28	7.34	7.37	7.32	7.35	-0.04	-0.54	217653.0	1599236.75	220
2019-11-27	7.36	7.41	7.33	7.39	-0.02	-0.27	111710.0	823388.6	161
2019-11-26	7.3	7.41	7.3	7.41	0.13	1.79	256821.0	1888266.12	254
2019-11-25	7.29	7.31	7.24	7.28	-0.06	-0.82	271814.0	1979023.31	263
2019-11-24	7.38	7.42	7.34	7.34	-0.06	-0.81	246537.0	1820309.55	230
2019-11-21	7.42	7.46	7.4	7.4	-0.03	-0.4	163276.0	1211727.68	181
2019-11-20	7.43	7.45	7.41	7.43	-0.02	-0.27	126438.0	939367.94	163
2019-11-19	7.43	7.45	7.42	7.45	0.0	0.0	208629.0	1552441.62	245
2019-11-18	7.44	7.48	7.42	7.45	0.0	0.0	118646.0	883202.2	147
2019-11-17	7.43	7.49	7.4	7.45	0.02	0.27	183680.0	1365083.66	217
2019-11-14	7.46	7.48	7.43	7.43	0.01	0.13	103139.0	768414.97	121
2019-11-13	7.59	7.6	7.41	7.42	-0.15	-1.98	258052.0	1935639.14	229
2019-11-12	7.56	7.59	7.54	7.57	0.05	0.66	222043.0	1679184.92	223
2019-11-11	7.46	7.55	7.45	7.52	0.06	0.8	216058.0	1624393.61	244
2019-11-10	7.44	7.5	7.44	7.46	0.04	0.54	150391.0	1122028.07	204
2019-11-07	7.46	7.5	7.42	7.42	-0.06	-0.8	208972.0	1561103.22	174
2019-11-06	7.47	7.52	7.42	7.48	0.02	0.27	294082.0	2194453.01	176
2019-11-05	7.44	7.52	7.43	7.46	0.04	0.54	241277.0	1805314.03	230
2019-11-04	7.42	7.48	7.42	7.42	-0.04	-0.54	265586.0	1976314.67	222
2019-11-03	7.5	7.5	7.39	7.46	-0.04	-0.53	358072.0	2655274.58	311
2019-10-31	7.53	7.57	7.5	7.5	-0.05	-0.66	215709.0	1626289.58	234
2019-10-30	7.51	7.57	7.5	7.55	0.01	0.13	180368.0	1359748.97	199
2019-10-29	7.69	7.69	7.5	7.54	-0.18	-2.33	212213.0	1606345.76	322
2019-10-28	7.83	7.83	7.72	7.72	-0.08	-1.03	157611.0	1224500.85	185
2019-10-27	7.84	7.84	7.77	7.8	-0.03	-0.38	197782.0	1543695.82	223
2019-10-24	7.84	7.87	7.81	7.83	0.02	0.26	300150.0	2348962.37	259
2019-10-23	7.81	7.85	7.8	7.81	0.0	0.0	328230.0	2563030.5	220
2019-10-22	7.73	7.81	7.73	7.81	0.07	0.9	177505.0	1381048.12	174
2019-10-21	7.72	7.75	7.67	7.74	-0.01	-0.13	168530.0	1302765.53	162
2019-10-20	7.67	7.83	7.67	7.75	0.17	2.24	367309.0	2845580.84	332
2019-10-17	7.59	7.61	7.49	7.58	0.03	0.4	313904.0	2369876.17	300
2019-10-16	7.55	7.56	7.39	7.55	0.03	0.4	369167.0	2762551.91	400
2019-10-15	7.72	7.72	7.5	7.52	-0.22	-2.84	359019.0	2723114.23	366
2019-10-14	7.77	7.78	7.67	7.74	-0.01	-0.13	335209.0	2595307.14	298
2019-10-13	7.84	7.88	7.75	7.75	-0.11	-1.4	271239.0	2118182.93	283
2019-10-10	7.89	7.92	7.85	7.86	-0.05	-0.63	253973.0	2000970.45	242
2019-10-09	8.01	8.01	7.9	7.91	-0.1	-1.25	453154.0	3594538.22	385
2019-10-08	8.16	8.16	8.01	8.01	-0.17	-2.08	566810.0	4575463.93	445
2019-10-07	8.29	8.3	8.16	8.18	0.08	0.99	1945280.0	15971800.53	825
2019-10-06	8.13	8.15	8.1	8.1	-0.03	-0.37	340333.0	2767563.36	263
2019-10-03	8.17	8.18	8.08	8.13	0.01	0.12	467817.0	3793863.69	386
2019-10-02	8.2	8.38	8.11	8.12	0.06	0.74	1902059.0	15661746.61	1452
2019-10-01	8.12	8.16	8.06	8.06	-0.03	-0.37	339896.0	2755809.02	245
2019-09-30	8.08	8.14	8.05	8.09	0.01	0.12	313773.0	2539970.97	324
2019-09-29	8.05	8.12	8.05	8.08	0.02	0.25	439054.0	3546181.91	270
2019-09-26	8.02	8.2	8.02	8.06	0.03	0.37	444593.0	3603518.28	359
2019-09-25	8.05	8.12	8.0	8.03	0.03	0.38	549747.0	4423469.38	374
2019-09-24	7.94	8.01	7.94	8.0	0.09	1.14	215778.0	1723636.67	231
2019-09-22	7.85	7.94	7.8	7.91	0.1	1.28	360255.0	2836920.72	278
2019-09-19	7.85	7.85	7.8	7.81	-0.01	-0.13	185620.0	1451912.18	139
2019-09-18	7.89	7.89	7.82	7.82	-0.03	-0.38	204712.0	1606996.34	140
2019-09-17	7.83	7.89	7.82	7.85	0.05	0.64	184188.0	1443769.64	163
2019-09-16	7.9	7.95	7.77	7.8	-0.13	-1.64	362429.0	2847899.4	304
2019-09-15	7.8	7.94	7.78	7.93	0.0	0.0	154792.0	1218933.29	171
2019-09-12	7.96	8.05	7.9	7.93	-0.05	-0.63	341565.0	2725241.94	191
2019-09-11	8.0	8.01	7.94	7.98	-0.04	-0.5	609746.0	4869944.61	332
2019-09-10	8.18	8.18	8.01	8.02	-0.17	-2.08	615262.0	4976552.54	410
2019-09-09	8.21	8.28	8.19	8.19	0.01	0.12	952006.0	7825608.27	404
2019-09-08	8.15	8.24	8.15	8.18	0.06	0.74	570477.0	4666880.36	272
2019-09-05	8.13	8.18	8.1	8.12	0.03	0.37	422212.0	3438295.84	222
2019-09-04	8.1	8.13	8.08	8.09	0.0	0.0	336395.0	2725965.04	212
2019-09-03	8.1	8.14	8.04	8.09	0.01	0.12	411831.0	3336549.75	248
2019-09-02	7.97	8.09	7.97	8.08	0.11	1.38	436857.0	3512025.1	211
2019-09-01	8.02	8.02	7.96	7.97	-0.05	-0.62	185722.0	1483946.8	178
2019-08-29	8.04	8.05	8.0	8.02	-0.04	-0.5	88530.0	710345.98	115
2019-08-28	8.0	8.07	7.98	8.06	0.07	0.88	305067.0	2451289.92	215
2019-08-27	8.03	8.06	7.91	7.99	-0.07	-0.87	300255.0	2401806.93	252
2019-08-26	8.05	8.06	8.0	8.06	0.06	0.75	203088.0	1629914.75	161
2019-08-25	8.14	8.14	8.0	8.0	-0.15	-1.84	458321.0	3678066.61	303
2019-08-22	8.27	8.33	8.01	8.15	-0.1	-1.21	404614.0	3329378.22	328
2019-08-21	8.15	8.28	8.15	8.25	0.11	1.35	804612.0	6616242.6	446
2019-08-20	8.14	8.2	8.14	8.14	-0.02	-0.25	302226.0	2468973.91	252
2019-08-19	8.12	8.21	8.12	8.16	0.1	1.24	492399.0	4020694.63	387
2019-08-18	8.09	8.14	8.0	8.06	-0.04	-0.49	528518.0	4256905.32	440
2019-08-08	8.1	8.18	8.08	8.1	-0.02	-0.25	273428.0	2221837.1	282
2019-08-07	8.14	8.14	8.07	8.12	0.05	0.62	310834.0	2518462.67	368
2019-08-06	7.99	8.15	7.9	8.07	0.07	0.88	630948.0	5056759.75	489
2019-08-05	8.2	8.2	7.99	8.0	-0.2	-2.44	1123340.0	9033994.42	520
2019-08-04	8.4	8.4	8.19	8.2	-0.2	-2.38	681220.0	5598174.33	404
2019-08-01	8.4	8.45	8.39	8.4	-0.08	-0.94	211388.0	1777635.98	200
2019-07-31	8.39	8.48	8.39	8.48	0.08	0.95	112302.0	947166.71	123
2019-07-30	8.45	8.47	8.4	8.4	-0.05	-0.59	167231.0	1410687.4	164
2019-07-29	8.48	8.51	8.43	8.45	-0.08	-0.94	226010.0	1914260.37	334
2019-07-28	8.4	8.54	8.4	8.53	0.1	1.19	247148.0	2100095.14	258
2019-07-25	8.35	8.49	8.35	8.43	0.03	0.36	249107.0	2098017.49	185
2019-07-24	8.25	8.44	8.25	8.4	0.11	1.33	300341.0	2509749.98	263
2019-07-23	8.34	8.34	8.25	8.29	-0.07	-0.84	224649.0	1859418.12	220
2019-07-22	8.48	8.48	8.36	8.36	-0.1	-1.18	219961.0	1856092.36	194
2019-07-21	8.56	8.56	8.41	8.46	-0.14	-1.63	338514.0	2872073.26	252
2019-07-18	8.63	8.73	8.6	8.6	0.0	0.0	812101.0	7031156.23	882
2019-07-17	8.55	8.6	8.52	8.6	0.02	0.23	323104.0	2765166.6	209
2019-07-16	8.52	8.6	8.49	8.58	0.03	0.35	364404.0	3115535.81	318
2019-07-15	8.5	8.57	8.48	8.55	0.08	0.94	467185.0	3987109.29	374
2019-07-14	8.47	8.56	8.44	8.47	0.0	0.0	421996.0	3587286.14	410
2019-07-11	8.47	8.49	8.45	8.47	-0.03	-0.35	95951.0	813203.83	125
2019-07-10	8.48	8.53	8.45	8.5	0.04	0.47	293780.0	2497600.81	220
2019-07-09	8.46	8.46	8.44	8.46	0.0	0.0	149967.0	1267785.76	201
2019-07-08	8.44	8.49	8.44	8.46	0.01	0.12	181312.0	1534969.99	189
2019-07-07	8.49	8.55	8.45	8.45	0.0	0.0	471017.0	4003166.88	296
2019-07-04	8.37	8.45	8.37	8.45	0.07	0.84	230658.0	1942054.25	400
2019-07-03	8.4	8.46	8.36	8.38	0.02	0.24	318451.0	2677923.82	231
2019-07-02	8.38	8.4	8.32	8.36	-0.04	-0.48	319232.0	2667874.45	190
2019-07-01	8.44	8.44	8.4	8.4	-0.04	-0.47	182541.0	1534982.08	132
2019-06-30	8.42	8.45	8.38	8.44	0.04	0.48	630642.0	5307583.89	305
2019-06-27	8.39	8.44	8.3	8.4	0.06	0.72	514092.0	4291309.98	259
2019-06-26	8.28	8.44	8.28	8.34	0.05	0.6	414746.0	3462141.04	250
2019-06-25	8.19	8.29	8.19	8.29	0.1	1.22	232779.0	1916309.65	162
2019-06-24	8.24	8.26	8.15	8.19	-0.05	-0.61	149455.0	1228164.98	189
2019-06-23	8.3	8.32	8.24	8.24	-0.06	-0.72	229834.0	1903820.27	169
2019-06-20	8.35	8.35	8.25	8.3	-0.03	-0.36	304399.0	2523304.79	188
2019-06-19	8.45	8.47	8.33	8.33	-0.1	-1.19	385261.0	3236766.38	323
2019-06-18	8.35	8.58	8.3	8.43	0.11	1.32	1375668.0	11614280.13	828
2019-06-17	8.27	8.32	8.25	8.32	0.06	0.73	306140.0	2533998.89	338
2019-06-16	8.26	8.29	8.22	8.26	0.05	0.61	163748.0	1350631.9	129
2019-06-13	8.25	8.29	8.18	8.21	-0.06	-0.73	278767.0	2295934.65	212
2019-06-12	8.27	8.36	8.25	8.27	0.05	0.61	581016.0	4826571.01	445
2019-06-11	8.2	8.3	8.2	8.22	-0.03	-0.36	299626.0	2471194.97	306
2019-06-10	8.24	8.29	8.2	8.25	0.01	0.12	422758.0	3478663.19	301
2019-06-09	7.99	8.47	7.9	8.24	0.44	5.64	878890.0	7268572.94	736
2019-05-30	7.79	7.88	7.76	7.8	0.05	0.65	117527.0	918206.64	129
2019-05-29	7.75	7.75	7.73	7.75	0.01	0.13	52110.0	403909.04	100
2019-05-28	7.83	7.83	7.73	7.74	-0.04	-0.51	56802.0	441462.26	91
2019-05-27	7.74	7.8	7.74	7.78	0.07	0.91	63697.0	494561.64	94
2019-05-26	7.82	7.83	7.7	7.71	-0.11	-1.41	121007.0	938161.17	161
2019-05-23	7.9	7.92	7.82	7.82	-0.08	-1.01	162021.0	1273880.7	117
2019-05-22	7.9	7.97	7.9	7.9	0.01	0.13	176955.0	1401417.38	139
2019-05-21	7.8	7.91	7.8	7.89	0.11	1.41	102697.0	807776.84	103
2019-05-20	7.96	7.96	7.77	7.78	-0.15	-1.89	140899.0	1103013.18	127
2019-05-19	7.86	8.16	7.85	7.93	0.03	0.38	506640.0	4036255.66	355
2019-05-16	7.85	8.0	7.85	7.9	0.07	0.89	237413.0	1882189.34	173
2019-05-15	7.83	7.95	7.8	7.83	0.22	2.89	255408.0	2014676.26	212
2019-05-14	7.77	7.88	7.53	7.61	-0.14	-1.81	299407.0	2309364.09	294
2019-05-13	8.06	8.1	7.75	7.75	-0.35	-4.32	468517.0	3722818.48	302
2019-05-12	8.25	8.25	8.05	8.1	-0.16	-1.94	160810.0	1307548.43	164
2019-05-09	8.27	8.28	8.26	8.26	0.0	0.0	140967.0	1165654.91	124
2019-05-08	8.33	8.33	8.22	8.26	-0.07	-0.84	156612.0	1293302.86	159
2019-05-07	8.34	8.34	8.3	8.33	-0.02	-0.24	216467.0	1800528.1	193
2019-05-06	8.42	8.44	8.35	8.35	-0.09	-1.07	256075.0	2146702.01	204
2019-05-05	8.5	8.5	8.4	8.44	-0.11	-1.29	257535.0	2173383.97	256
2019-05-02	8.54	8.7	8.53	8.55	0.04	0.47	391619.0	3372724.53	400
2019-05-01	8.46	8.53	8.46	8.51	0.0	0.0	259647.0	2205830.27	236
2019-04-30	8.59	8.59	8.46	8.51	0.01	0.12	322328.0	2748827.96	303
2019-04-29	8.65	8.65	8.5	8.5	-0.13	-1.51	510503.0	4369459.64	459
2019-04-28	8.8	8.95	8.63	8.63	-0.22	-2.49	1106377.0	9748443.35	892
2019-04-25	8.36	9.16	8.36	8.85	0.4	4.73	3752738.0	33153325.14	1933
2019-04-24	8.5	8.72	8.4	8.45	0.19	2.3	1655709.0	14179102.4	1111
2019-04-23	8.26	8.32	8.25	8.26	-0.04	-0.48	209606.0	1737874.23	174
2019-04-22	8.36	8.38	8.27	8.3	-0.06	-0.72	263823.0	2189650.26	276
2019-04-21	8.47	8.47	8.35	8.36	-0.1	-1.18	360460.0	3030247.1	249
2019-04-18	8.52	8.53	8.46	8.46	-0.08	-0.94	151081.0	1283623.66	174
2019-04-17	8.61	8.61	8.5	8.54	-0.06	-0.7	152332.0	1302078.51	213
2019-04-16	8.55	8.63	8.51	8.6	0.09	1.06	296191.0	2529548.34	193
2019-04-15	8.54	8.57	8.51	8.51	-0.03	-0.35	210859.0	1801467.18	154
2019-04-14	8.58	8.58	8.54	8.54	-0.06	-0.7	139932.0	1198345.42	126
2019-04-11	8.58	8.64	8.58	8.6	0.0	0.0	137297.0	1181385.68	133
2019-04-10	8.6	8.63	8.6	8.6	-0.02	-0.23	160167.0	1378822.07	139
2019-04-09	8.6	8.64	8.59	8.62	-0.03	-0.35	158936.0	1367829.57	144
2019-04-08	8.58	8.66	8.55	8.65	0.01	0.12	222284.0	1914305.56	170
2019-04-07	8.66	8.67	8.56	8.64	0.0	0.0	364691.0	3141346.43	250
2019-04-04	8.69	8.74	8.64	8.64	-0.05	-0.58	349113.0	3029070.19	226
2019-04-03	8.78	8.78	8.68	8.69	-0.09	-1.03	458808.0	4005964.4	257
2019-04-02	8.81	8.83	8.75	8.78	-0.03	-0.34	555877.0	4888813.31	282
2019-04-01	8.8	8.89	8.79	8.81	0.0	0.0	300817.0	2650891.17	232
2019-03-31	8.88	8.93	8.76	8.81	-0.04	-0.45	644010.0	5679781.92	392
2019-03-28	8.8	8.99	8.74	8.85	0.05	0.57	1434438.0	12687529.76	775
2019-03-27	8.78	8.87	8.73	8.8	0.02	0.23	1009933.0	8873848.18	560
2019-03-26	8.62	8.96	8.6	8.78	0.11	1.27	1845744.0	16166206.94	1013
2019-03-25	8.65	8.67	8.56	8.67	0.01	0.12	322101.0	2776709.21	239
2019-03-24	8.69	8.71	8.65	8.66	0.0	0.0	384660.0	3336440.63	254
2019-03-21	8.61	8.7	8.6	8.66	-0.01	-0.12	537061.0	4646774.18	350
2019-03-20	8.8	8.8	8.64	8.67	-0.13	-1.48	820660.0	7142011.24	555
2019-03-19	8.42	9.09	8.42	8.8	0.35	4.14	4082670.0	36042931.09	2424
2019-03-18	8.4	8.45	8.39	8.45	0.06	0.72	523575.0	4406415.16	276
2019-03-17	8.35	8.5	8.35	8.39	0.02	0.24	1416961.0	11941342.49	755
2019-03-14	8.36	8.41	8.32	8.37	0.01	0.12	237068.0	1981809.81	212
2019-03-13	8.38	8.38	8.31	8.36	0.01	0.12	136204.0	1135719.56	126
2019-03-12	8.35	8.36	8.33	8.35	0.01	0.12	95133.0	793678.68	126
2019-03-11	8.35	8.41	8.34	8.34	-0.06	-0.71	269263.0	2250770.34	161
2019-03-10	8.33	8.45	8.33	8.4	0.07	0.84	388667.0	3259233.89	269
2019-03-07	8.3	8.35	8.3	8.33	0.01	0.12	173441.0	1442586.3	171
2019-03-06	8.34	8.38	8.29	8.32	-0.04	-0.48	366680.0	3055922.86	268
2019-03-05	8.38	8.38	8.34	8.36	-0.01	-0.12	258714.0	2163260.3	161
2019-03-04	8.37	8.38	8.32	8.37	-0.01	-0.12	249987.0	2089289.86	155
2019-03-03	8.32	8.4	8.32	8.38	0.07	0.84	343610.0	2877595.74	235
2019-02-28	8.35	8.4	8.2	8.31	-0.08	-0.95	355929.0	2961168.36	301
2019-02-27	8.49	8.49	8.37	8.39	-0.17	-1.99	431446.0	3625369.79	381
2019-02-26	8.56	8.6	8.55	8.56	-0.09	-1.04	103127.0	885060.17	132
2019-02-25	8.75	8.75	8.6	8.65	-0.12	-1.37	171078.0	1485978.39	161
2019-02-24	8.75	8.79	8.74	8.77	0.03	0.34	154771.0	1357640.75	122
2019-02-21	8.8	8.8	8.74	8.74	-0.07	-0.79	276658.0	2424231.21	170
2019-02-20	8.85	8.89	8.81	8.81	-0.04	-0.45	108677.0	959732.87	83
2019-02-19	8.83	8.85	8.78	8.85	0.0	0.0	176870.0	1557364.65	164
2019-02-18	8.81	8.88	8.8	8.85	0.04	0.45	245032.0	2161033.62	186
2019-02-17	8.82	8.89	8.8	8.81	0.0	0.0	287120.0	2530581.4	214
2019-02-14	8.85	8.85	8.78	8.81	-0.04	-0.45	472177.0	4160922.32	266
2019-02-13	8.84	9.12	8.84	8.85	0.05	0.57	1583559.0	14203685.92	997
2019-02-12	8.75	8.81	8.75	8.8	0.04	0.46	311863.0	2739567.55	194
2019-02-11	8.81	8.81	8.75	8.76	-0.02	-0.23	230185.0	2020666.41	157
2019-02-10	8.75	8.85	8.75	8.78	-0.01	-0.11	311948.0	2741649.02	220
2019-02-07	8.75	8.86	8.75	8.79	0.01	0.11	227927.0	2005342.89	187
2019-02-06	8.78	8.84	8.75	8.78	-0.01	-0.11	628315.0	5529160.66	364
2019-02-05	8.71	8.88	8.7	8.79	0.04	0.46	535847.0	4699772.69	391
2019-02-04	8.86	8.87	8.72	8.75	-0.05	-0.57	376042.0	3296283.88	338
2019-02-03	8.85	8.92	8.8	8.8	-0.03	-0.34	578771.0	5125307.75	369
2019-01-31	8.88	8.94	8.8	8.83	-0.06	-0.67	914066.0	8109699.09	510
2019-01-30	8.55	9.0	8.55	8.89	0.36	4.22	3329506.0	29456696.76	1665
2019-01-29	8.5	8.57	8.45	8.53	0.05	0.59	1034913.0	8811759.13	649
2019-01-28	8.32	8.55	8.32	8.48	0.16	1.92	2561586.0	21735394.68	1104
2019-01-27	8.22	8.4	8.22	8.32	0.12	1.46	1504421.0	12511780.81	683
2019-01-24	8.23	8.24	8.19	8.2	-0.02	-0.24	253490.0	2080357.62	249
2019-01-23	8.25	8.28	8.22	8.22	-0.03	-0.36	351251.0	2895766.96	277
2019-01-22	8.14	8.25	8.14	8.25	0.06	0.73	428814.0	3526085.49	299
2019-01-21	8.19	8.2	8.15	8.19	-0.01	-0.12	244207.0	1995643.45	221
2019-01-20	8.21	8.22	8.16	8.2	0.0	0.0	283142.0	2319083.21	264
2019-01-17	8.23	8.23	8.19	8.2	-0.03	-0.36	145053.0	1190309.31	170
2019-01-16	8.24	8.24	8.19	8.23	0.03	0.37	218700.0	1795843.88	199
2019-01-15	8.24	8.26	8.19	8.2	-0.05	-0.61	374502.0	3079362.59	364
2019-01-14	8.27	8.31	8.23	8.25	-0.05	-0.6	275467.0	2278235.0	217
2019-01-13	8.39	8.39	8.28	8.3	0.0	0.0	907683.0	7556698.41	424
2019-01-10	8.25	8.36	8.25	8.3	0.06	0.73	789373.0	6566038.81	356
2019-01-09	8.24	8.28	8.23	8.24	0.02	0.24	508427.0	4195082.33	300
2019-01-08	8.28	8.29	8.2	8.22	-0.05	-0.6	717271.0	5909567.69	452
2019-01-07	8.3	8.64	8.24	8.27	0.07	0.85	2519626.0	21278105.39	1596
2019-01-06	8.24	8.24	8.16	8.2	0.01	0.12	140298.0	1149077.32	177
2019-01-03	8.19	8.19	8.13	8.19	0.01	0.12	119324.0	975115.87	115
2019-01-02	8.14	8.18	8.07	8.18	0.02	0.25	179191.0	1449734.58	157
2019-01-01	8.2	8.2	8.15	8.16	-0.04	-0.49	99628.0	814060.54	101
2018-12-31	8.26	8.26	8.2	8.2	-0.06	-0.73	89235.0	733299.17	116
2018-12-30	8.2	8.27	8.2	8.26	0.08	0.98	119500.0	985123.08	163
2018-12-27	8.27	8.27	8.18	8.18	0.02	0.25	148790.0	1219782.91	119
2018-12-26	8.22	8.22	8.16	8.16	-0.04	-0.49	140658.0	1152801.9	191
2018-12-25	8.18	8.2	8.1	8.2	-0.09	-1.09	133891.0	1090000.93	138
2018-12-24	8.24	8.3	8.18	8.29	0.04	0.48	268506.0	2211985.28	279
2018-12-23	7.99	8.25	7.95	8.25	0.21	2.61	348436.0	2812282.17	339
2018-12-20	8.26	8.28	8.01	8.04	-0.21	-2.55	277124.0	2253334.56	283
2018-12-19	8.28	8.34	8.25	8.25	-0.04	-0.48	179622.0	1488568.88	197
2018-12-18	8.28	8.35	8.28	8.29	-0.01	-0.12	237297.0	1974426.17	250
2018-12-17	8.32	8.35	8.28	8.3	-0.06	-0.72	330201.0	2745724.92	241
2018-12-16	8.37	8.4	8.33	8.36	0.01	0.12	494566.0	4137141.89	321
2018-12-13	8.35	8.41	8.32	8.35	0.0	0.0	498184.0	4171880.93	360
2018-12-12	8.31	8.36	8.3	8.35	0.02	0.24	415164.0	3459853.85	250
2018-12-11	8.28	8.33	8.22	8.33	0.13	1.59	546046.0	4519688.13	431
2018-12-10	8.23	8.25	8.2	8.2	-0.05	-0.61	188329.0	1548013.46	199
2018-12-09	8.32	8.32	8.24	8.25	-0.01	-0.12	177806.0	1469470.57	181
2018-12-06	8.28	8.33	8.26	8.26	-0.03	-0.36	173319.0	1435809.33	199
2018-12-05	8.3	8.35	8.25	8.29	-0.01	-0.12	331332.0	2746475.93	273
2018-12-04	8.4	8.4	8.3	8.3	-0.08	-0.95	414429.0	3455361.82	320
2018-12-03	8.4	8.4	8.35	8.38	0.04	0.48	294031.0	2464118.33	216
2018-12-02	8.36	8.42	8.34	8.34	0.01	0.12	471498.0	3950481.33	265
2018-11-29	8.35	8.45	8.3	8.33	-0.02	-0.24	351900.0	2942957.63	260
2018-11-28	8.4	8.47	8.32	8.35	-0.02	-0.24	638569.0	5355270.3	381
2018-11-27	8.24	8.38	8.19	8.37	0.16	1.95	414806.0	3445338.54	330
2018-11-26	8.31	8.33	8.19	8.21	-0.09	-1.08	711471.0	5862296.95	365
2018-11-25	8.49	8.49	8.28	8.3	-0.12	-1.43	872384.0	7287242.71	439
2018-11-22	8.5	8.68	8.41	8.42	-0.03	-0.36	1548904.0	13203911.17	838
2018-11-21	8.18	8.45	8.18	8.45	0.23	2.8	1644840.0	13743771.83	944
2018-11-20	8.06	8.46	8.02	8.22	0.2	2.49	2025169.0	16746992.97	1225
2018-11-19	8.06	8.19	8.0	8.02	0.01	0.12	472445.0	3809542.55	318
2018-11-18	8.3	8.34	8.01	8.01	-0.24	-2.91	516465.0	4195405.49	371
2018-11-15	8.33	8.33	8.2	8.25	-0.04	-0.48	446455.0	3682040.55	348
2018-11-14	8.0	8.35	8.0	8.29	0.23	2.85	1279530.0	10520793.51	799
2018-11-13	8.05	8.23	8.0	8.06	0.01	0.12	621654.0	5049744.29	437
2018-11-12	8.03	8.13	8.03	8.05	0.0	0.0	565797.0	4561207.91	306
2018-11-11	8.2	8.2	8.04	8.05	-0.1	-1.23	259367.0	2091967.05	233
2018-11-08	8.25	8.29	8.15	8.15	-0.09	-1.09	192847.0	1582802.03	257
2018-11-07	8.22	8.46	8.22	8.24	0.04	0.49	521227.0	4338072.35	520
2018-11-06	8.21	8.27	8.19	8.2	0.01	0.12	192260.0	1579628.01	216
2018-11-05	8.22	8.27	8.19	8.19	-0.01	-0.12	225952.0	1859574.58	192
2018-11-04	8.26	8.26	8.2	8.2	-0.08	-0.97	232161.0	1907520.08	224
2018-11-01	8.5	8.5	8.2	8.28	-0.17	-2.01	618236.0	5137105.03	420
2018-10-31	8.3	8.72	8.3	8.45	0.22	2.67	825044.0	7022929.13	542
2018-10-30	8.12	8.24	8.08	8.23	0.13	1.6	303605.0	2487169.61	235
2018-10-29	8.07	8.25	8.07	8.1	0.05	0.62	411275.0	3357794.0	266
2018-10-28	8.02	8.1	8.02	8.05	0.06	0.75	254347.0	2054984.36	158
2018-10-25	7.95	8.0	7.9	7.99	-0.05	-0.62	203221.0	1618686.93	198
2018-10-24	7.77	8.09	7.77	8.04	0.19	2.42	329400.0	2631449.44	181
2018-10-23	7.7	7.99	7.68	7.85	0.27	3.56	305710.0	2390028.74	209
2018-10-22	7.7	7.8	7.52	7.58	-0.2	-2.57	156699.0	1203702.52	182
2018-10-21	7.5	7.8	7.5	7.78	-0.16	-2.02	130221.0	1000736.78	180
2018-10-18	8.0	8.05	7.94	7.94	-0.07	-0.87	166013.0	1327850.64	194
2018-10-17	8.0	8.05	7.99	8.01	0.02	0.25	161851.0	1297117.41	139
2018-10-16	7.65	8.0	7.65	7.99	-0.01	-0.13	124755.0	978434.39	173
2018-10-15	7.79	8.1	7.79	8.0	0.38	4.99	110904.0	878302.61	139
2018-10-14	8.3	8.3	7.6	7.62	-0.68	-8.19	248281.0	1951373.32	309
2018-10-11	8.38	8.38	8.3	8.3	-0.14	-1.66	139138.0	1157334.81	160
2018-10-10	8.47	8.47	8.4	8.44	0.0	0.0	84954.0	717246.99	134
2018-10-09	8.41	8.48	8.4	8.44	-0.06	-0.71	94361.0	795693.77	149
2018-10-08	8.42	8.5	8.42	8.5	0.06	0.71	129325.0	1093612.39	129
2018-10-07	8.6	8.6	8.41	8.44	-0.13	-1.52	216247.0	1836139.84	174
2018-10-04	8.5	8.62	8.45	8.57	0.05	0.59	267502.0	2282269.71	292
2018-10-03	8.46	8.52	8.42	8.52	-0.08	-0.93	138827.0	1176038.84	206
2018-10-02	8.44	8.78	8.42	8.6	0.17	2.02	1065409.0	9190205.75	896
2018-10-01	8.4	8.53	8.4	8.43	-0.07	-0.82	151119.0	1278962.09	147
2018-09-30	8.35	8.5	8.3	8.5	0.21	2.53	136146.0	1138917.36	126
2018-09-27	8.21	8.33	8.21	8.29	-0.03	-0.36	140243.0	1162626.6	111
2018-09-26	8.29	8.35	8.29	8.32	-0.03	-0.36	111458.0	927008.73	92
2018-09-25	8.35	8.39	8.35	8.35	0.05	0.6	65745.0	548511.27	117
2018-09-20	8.35	8.35	8.3	8.3	-0.05	-0.6	55976.0	464892.47	87
2018-09-19	8.28	8.36	8.28	8.35	0.05	0.6	76726.0	637638.51	123
2018-09-18	8.22	8.3	8.22	8.3	0.1	1.22	110162.0	911901.82	179
2018-09-17	8.22	8.22	8.15	8.2	0.0	0.0	127881.0	1047667.76	175
2018-09-16	8.22	8.23	8.2	8.2	-0.02	-0.24	135003.0	1108304.38	110
2018-09-13	8.21	8.24	8.16	8.22	-0.02	-0.24	142444.0	1168860.91	157
2018-09-12	8.32	8.35	8.2	8.24	-0.08	-0.96	102078.0	843534.4	130
2018-09-11	8.3	8.32	8.28	8.32	0.02	0.24	62786.0	521053.54	110
2018-09-10	8.4	8.41	8.3	8.3	-0.1	-1.19	107209.0	892243.04	175
2018-09-09	8.43	8.43	8.33	8.4	-0.08	-0.94	112998.0	946301.4	152
2018-09-06	8.48	8.5	8.3	8.48	0.03	0.36	152467.0	1280236.1	217
2018-09-05	8.75	8.81	8.42	8.45	-0.29	-3.32	441423.0	3793670.57	349
2018-09-04	8.65	8.76	8.65	8.74	0.1	1.16	180508.0	1571120.73	179
2018-09-03	8.68	8.72	8.62	8.64	-0.06	-0.69	112598.0	975063.82	157
2018-09-02	8.7	8.7	8.6	8.7	-0.05	-0.57	91711.0	796905.53	165
2018-08-30	8.85	8.85	8.75	8.75	-0.1	-1.13	79331.0	697530.07	125
2018-08-29	8.78	8.93	8.76	8.85	0.04	0.45	176072.0	1551219.82	149
2018-08-28	8.61	8.96	8.61	8.81	0.17	1.97	375198.0	3317587.33	355
2018-08-27	8.65	8.65	8.6	8.64	0.05	0.58	73041.0	628856.71	115
2018-08-26	8.54	8.62	8.54	8.59	0.09	1.06	61216.0	525127.51	124
2018-08-16	8.5	8.54	8.48	8.5	-0.02	-0.23	179862.0	1528802.87	121
2018-08-15	8.5	8.52	8.45	8.52	0.01	0.12	87767.0	743140.85	131
2018-08-14	8.51	8.52	8.48	8.51	0.06	0.71	104847.0	891824.81	166
2018-08-13	8.7	8.7	8.45	8.45	-0.28	-3.21	218791.0	1881533.68	239
2018-08-12	8.8	8.8	8.73	8.73	-0.09	-1.02	89640.0	786721.23	130
2018-08-09	8.8	8.87	8.8	8.82	-0.07	-0.79	100846.0	890166.64	116
2018-08-08	8.88	8.9	8.83	8.89	0.01	0.11	235606.0	2088597.35	150
2018-08-07	8.81	8.88	8.81	8.88	0.03	0.34	97708.0	864325.91	127
2018-08-06	8.91	8.91	8.85	8.85	-0.08	-0.9	151961.0	1347957.22	160
2018-08-05	9.05	9.05	8.9	8.93	-0.12	-1.33	153646.0	1375965.51	117
2018-08-02	9.04	9.05	8.95	9.05	-0.01	-0.11	298874.0	2687607.81	198
2018-08-01	9.02	9.15	9.02	9.06	0.08	0.89	565640.0	5132600.53	366
2018-07-31	8.95	9.0	8.95	8.98	0.05	0.56	234220.0	2104379.11	210
2018-07-30	8.88	9.05	8.82	8.93	0.05	0.56	372367.0	3327081.84	283
2018-07-29	8.86	8.89	8.78	8.88	-0.02	-0.22	192453.0	1699517.64	194
2018-07-26	9.01	9.12	8.85	8.9	0.0	0.0	676750.0	6100630.72	531
2018-07-25	8.85	8.9	8.8	8.9	0.02	0.23	116008.0	1024994.49	128
2018-07-24	8.9	8.9	8.8	8.88	-0.07	-0.78	169605.0	1501878.15	171
2018-07-23	8.96	8.96	8.8	8.95	-0.02	-0.22	251460.0	2237352.26	242
2018-07-22	9.0	9.0	8.93	8.97	-0.03	-0.33	132989.0	1192416.91	150
2018-07-19	8.98	9.02	8.98	9.0	0.02	0.22	117592.0	1057900.57	139
2018-07-18	9.02	9.02	8.98	8.98	-0.04	-0.44	221103.0	1988897.18	160
2018-07-17	9.1	9.1	9.01	9.02	-0.08	-0.88	226852.0	2050745.49	194
2018-07-16	9.08	9.18	9.04	9.1	0.03	0.33	228223.0	2076903.95	200
2018-07-15	9.01	9.08	9.0	9.07	0.03	0.33	144582.0	1306269.47	212
2018-07-12	9.03	9.04	9.01	9.04	-0.01	-0.11	133771.0	1206535.28	134
2018-07-11	9.03	9.05	9.02	9.05	0.0	0.0	100544.0	908118.55	119
2018-07-10	8.97	9.08	8.97	9.05	0.01	0.11	116352.0	1051607.18	128
2018-07-09	9.0	9.1	8.99	9.04	0.04	0.44	234849.0	2125123.38	286
2018-07-08	9.0	9.01	8.98	9.0	-0.03	-0.33	122964.0	1106895.45	161
2018-07-05	9.08	9.15	9.0	9.03	-0.04	-0.44	287515.0	2613945.63	207
2018-07-04	9.07	9.09	9.04	9.07	-0.03	-0.33	228655.0	2071647.82	168
2018-07-03	9.11	9.12	9.07	9.1	-0.08	-0.87	176648.0	1608314.59	154
2018-07-02	9.15	9.18	9.1	9.18	-0.02	-0.22	125006.0	1140952.2	132
2018-07-01	9.25	9.27	9.17	9.2	-0.03	-0.33	153351.0	1413308.55	250
2018-06-28	9.22	9.25	9.17	9.23	0.01	0.11	242286.0	2233104.64	179
2018-06-27	9.23	9.25	9.2	9.22	0.0	0.0	246383.0	2273669.44	172
2018-06-26	9.2	9.26	9.2	9.22	0.02	0.22	309952.0	2858721.76	228
2018-06-25	9.15	9.27	9.15	9.2	0.0	0.0	242373.0	2233845.2	174
2018-06-24	9.15	9.27	9.1	9.2	0.13	1.43	517562.0	4757596.77	336
2018-06-21	9.13	9.13	9.06	9.07	-0.03	-0.33	223259.0	2029990.86	190
2018-06-20	9.08	9.12	9.07	9.1	-0.05	-0.55	159382.0	1451165.08	179
2018-06-12	9.14	9.17	9.1	9.15	0.0	0.0	299542.0	2736238.95	259
2018-06-11	9.18	9.2	9.12	9.15	-0.11	-1.19	294651.0	2698550.68	255
2018-06-10	9.2	9.31	9.2	9.26	0.06	0.65	491985.0	4557168.96	419
2018-06-07	9.18	9.21	9.18	9.2	0.0	0.0	116297.0	1069147.31	140
2018-06-06	9.19	9.23	9.16	9.2	0.0	0.0	232558.0	2136779.95	230
2018-06-05	9.24	9.26	9.17	9.2	0.0	0.0	362026.0	3332883.06	272
2018-06-04	9.4	9.4	9.17	9.2	-0.24	-2.54	642025.0	5963535.98	390
2018-06-03	9.33	9.67	9.33	9.44	0.04	0.43	707070.0	6708678.36	498
2018-05-31	9.3	9.47	9.28	9.4	0.06	0.64	395145.0	3711986.66	370
2018-05-30	9.12	9.44	9.12	9.34	0.24	2.64	439811.0	4085953.02	447
2018-05-29	9.2	9.26	9.1	9.1	-0.1	-1.09	241893.0	2223415.65	228
2018-05-28	9.28	9.62	9.12	9.2	-0.2	-2.13	1100044.0	10393327.36	729
2018-05-27	9.2	9.4	9.09	9.4	0.14	1.51	378193.0	3488809.92	288
2018-05-24	9.31	9.36	9.26	9.25	-0.11	-1.18	223518.0	2082345.19	139
2018-05-23	9.3	9.45	9.28	9.36	0.08	0.86	577086.0	5400162.67	464
2018-05-22	9.32	9.32	9.23	9.28	-0.07	-0.75	313906.0	2911669.2	211
2018-05-21	9.1	9.52	9.1	9.35	0.24	2.63	868797.0	8159576.99	551
2018-05-20	9.01	9.1	8.9	9.11	0.07	0.77	270278.0	2443506.01	172
2018-05-17	9.02	9.11	9.0	9.04	-0.01	-0.11	137180.0	1239715.18	95
2018-05-16	9.12	9.14	9.05	9.05	-0.14	-1.52	191608.0	1742858.01	149
2018-05-15	9.26	9.28	9.17	9.19	-0.05	-0.54	170688.0	1574145.21	200
2018-05-14	9.11	9.26	9.1	9.24	0.15	1.65	290490.0	2665459.91	235
2018-05-13	9.03	9.1	9.0	9.09	0.13	1.45	212936.0	1929437.16	224
2018-05-10	8.93	9.03	8.9	8.96	0.09	1.01	385927.0	3462236.41	291
2018-05-09	8.94	9.01	8.8	8.87	-0.02	-0.22	326299.0	2914938.03	235
2018-05-08	9.05	9.12	8.8	8.89	-0.23	-2.52	623510.0	5572737.65	431
2018-05-07	9.29	9.3	9.12	9.12	-0.25	-2.67	549558.0	5060850.48	371
2018-05-06	9.4	9.44	9.38	9.37	0.01	0.11	204945.0	1925830.97	186
2018-05-03	9.46	9.46	9.32	9.36	-0.08	-0.85	341876.0	3198728.47	237
2018-05-02	9.75	9.75	9.37	9.44	-0.3	-3.08	1021811.0	9777794.38	586
2018-05-01	9.73	9.88	9.73	9.74	0.02	0.21	711316.0	6963180.15	401
2018-04-30	9.65	9.84	9.59	9.72	0.07	0.73	843490.0	8197608.03	527
2018-04-29	9.85	9.86	9.63	9.65	-0.2	-2.03	970344.0	9438718.61	657
2018-04-26	10.1	10.1	9.8	9.85	-0.16	-1.6	1137971.0	11289168.37	646
2018-04-25	9.9	10.2	9.85	10.01	0.23	2.35	2740577.0	27460880.7	1496
2018-04-24	9.61	9.85	9.6	9.78	0.2	2.09	2585542.0	25178946.16	1379
2018-04-23	9.5	9.65	9.5	9.58	0.08	0.84	826411.0	7931856.92	487
2018-04-22	9.51	9.52	9.46	9.5	0.01	0.11	250871.0	2381204.63	270
2018-04-19	9.57	9.63	9.46	9.49	-0.09	-0.94	676120.0	6446741.5	397
2018-04-18	9.61	9.7	9.57	9.58	-0.01	-0.1	641179.0	6178728.09	430
2018-04-17	9.47	9.65	9.4	9.59	0.14	1.48	1348598.0	12890012.11	648
2018-04-16	9.39	9.55	9.32	9.45	0.13	1.39	764942.0	7221067.71	436
2018-04-15	9.24	9.37	9.22	9.32	0.19	2.08	558709.0	5203022.25	460
2018-04-12	9.28	9.28	8.91	9.13	0.03	0.33	789432.0	7216632.44	589
2018-04-11	9.52	9.54	8.64	9.1	-0.41	-4.31	482041.0	4506155.0	383
2018-04-10	9.5	9.59	9.49	9.51	0.02	0.21	452802.0	4319851.4	343
2018-04-09	9.45	9.66	9.45	9.49	0.05	0.53	1127768.0	10804232.57	850
2018-04-08	9.44	9.47	9.4	9.44	0.01	0.11	306447.0	2890497.82	199
2018-04-05	9.5	9.56	9.43	9.43	-0.05	-0.53	593926.0	5647042.86	408
2018-04-04	9.5	9.53	9.48	9.48	0.0	0.0	382192.0	3631423.16	249
2018-04-03	9.4	9.54	9.34	9.48	0.05	0.53	357087.0	3373845.38	213
2018-04-02	9.4	9.51	9.3	9.43	0.03	0.32	425615.0	4012045.93	249
2018-04-01	9.5	9.5	9.37	9.4	-0.05	-0.53	196645.0	1849790.64	159
2018-03-29	9.32	9.51	9.3	9.45	0.13	1.39	435843.0	4104087.92	275
2018-03-28	9.5	9.5	9.32	9.32	-0.12	-1.27	290728.0	2735055.26	220
2018-03-27	9.5	9.59	9.42	9.44	-0.06	-0.63	449814.0	4263288.36	334
2018-03-26	9.25	9.68	9.25	9.5	0.2	2.15	1456578.0	13860622.02	970
2018-03-25	9.53	9.6	9.27	9.3	-0.21	-2.21	648068.0	6116606.16	397
2018-03-22	9.36	9.75	9.36	9.51	0.19	2.04	1626354.0	15582799.69	1031
2018-03-21	9.34	9.35	9.3	9.32	0.01	0.11	183437.0	1711629.36	139
2018-03-20	9.28	9.33	9.25	9.31	0.03	0.32	126592.0	1175769.09	115
2018-03-19	9.3	9.3	9.28	9.28	0.0	0.0	110278.0	1024624.67	114
2018-03-18	9.3	9.35	9.28	9.28	-0.01	-0.11	170809.0	1589645.58	141
2018-03-15	9.36	9.36	9.25	9.29	-0.07	-0.75	168571.0	1569798.91	130
2018-03-14	9.34	9.38	9.3	9.36	0.05	0.54	258493.0	2412810.77	142
2018-03-13	9.35	9.35	9.3	9.31	-0.02	-0.21	164881.0	1537188.33	101
2018-03-12	9.32	9.38	9.3	9.33	0.01	0.11	291229.0	2719012.18	165
2018-03-11	9.3	9.39	9.3	9.32	0.06	0.65	300933.0	2811149.94	203
2018-03-08	9.22	9.29	9.22	9.26	0.0	0.0	139707.0	1295716.28	93
2018-03-07	9.2	9.3	9.2	9.26	0.01	0.11	118623.0	1097664.08	86
2018-03-06	9.32	9.37	9.26	9.25	-0.01	-0.11	178891.0	1663395.62	128
2018-03-05	9.26	9.42	9.26	9.26	0.01	0.11	225288.0	2101965.67	173
2018-03-04	9.2	9.36	9.16	9.25	0.01	0.11	201594.0	1865526.52	184
2018-03-01	9.2	9.26	9.16	9.24	-0.01	-0.11	148417.0	1368998.3	162
2018-02-28	9.28	9.3	9.22	9.25	-0.13	-1.39	174675.0	1615390.57	154
2018-02-27	9.3	9.39	9.24	9.38	0.05	0.54	179867.0	1669968.52	172
2018-02-26	9.47	9.5	9.32	9.33	-0.09	-0.96	208403.0	1955280.13	191
2018-02-25	9.26	9.61	9.01	9.42	0.23	2.5	1450671.0	13719160.77	780
2018-02-22	9.07	9.4	8.96	9.19	0.21	2.34	1213814.0	11209683.46	798
2018-02-21	9.02	9.02	8.98	8.98	-0.03	-0.33	99808.0	898637.98	146
2018-02-20	9.05	9.16	9.01	9.01	-0.04	-0.44	166434.0	1505420.07	238
2018-02-19	9.07	9.14	9.04	9.05	-0.03	-0.33	123731.0	1124599.61	83
2018-02-18	9.11	9.11	9.04	9.08	-0.04	-0.44	216704.0	1965869.55	160
2018-02-15	9.1	9.18	9.1	9.12	0.07	0.77	259648.0	2372190.07	153
2018-02-14	9.09	9.17	9.05	9.05	-0.04	-0.44	96986.0	880672.23	98
2018-02-13	9.12	9.22	9.06	9.09	0.0	0.0	139589.0	1278323.06	160
2018-02-12	9.08	9.14	9.05	9.09	0.07	0.78	107129.0	974787.58	136
2018-02-11	9.05	9.09	9.0	9.02	-0.02	-0.22	140717.0	1269983.61	159
2018-02-08	9.01	9.05	8.93	9.04	0.03	0.33	202692.0	1826418.9	169
2018-02-07	9.21	9.26	9.0	9.01	-0.18	-1.96	278128.0	2555528.57	200
2018-02-06	9.45	9.45	9.0	9.19	-0.34	-3.57	717788.0	6616453.28	404
2018-02-05	9.5	9.54	9.46	9.53	0.04	0.42	188503.0	1789416.53	122
2018-02-04	9.53	9.57	9.49	9.49	-0.08	-0.84	201054.0	1912334.22	157
2018-02-01	9.55	9.64	9.55	9.57	0.01	0.1	302081.0	2895542.78	170
2018-01-31	9.69	9.69	9.55	9.56	-0.1	-1.04	518593.0	4982718.07	260
2018-01-30	9.7	9.76	9.63	9.66	0.03	0.31	381646.0	3697902.4	213
2018-01-29	9.62	9.66	9.6	9.63	0.03	0.31	306084.0	2946211.59	157
2018-01-28	9.65	9.65	9.52	9.6	0.1	1.05	258836.0	2483773.84	165
2018-01-25	9.42	9.51	9.42	9.5	0.05	0.53	266432.0	2519084.22	139
2018-01-24	9.54	9.58	9.39	9.45	-0.17	-1.77	649240.0	6122231.76	402
2018-01-23	9.88	9.88	9.6	9.62	-0.19	-1.94	410802.0	4012085.61	210
2018-01-22	9.79	9.95	9.78	9.81	0.05	0.51	629197.0	6206775.55	312
2018-01-21	9.8	9.8	9.72	9.76	-0.02	-0.2	170373.0	1662493.32	115
2018-01-18	9.8	9.81	9.74	9.78	-0.04	-0.41	108912.0	1064517.61	117
2018-01-17	9.85	9.85	9.8	9.82	-0.02	-0.2	162917.0	1600851.63	111
2018-01-16	9.87	9.88	9.82	9.84	-0.01	-0.1	191091.0	1882529.93	134
2018-01-15	9.86	9.88	9.8	9.85	0.02	0.2	155266.0	1526225.04	110
2018-01-14	9.76	9.86	9.74	9.83	0.11	1.13	204692.0	2003479.55	175
2018-01-11	9.7	9.76	9.66	9.72	0.03	0.31	240079.0	2332326.02	179
2018-01-10	9.83	9.83	9.64	9.69	-0.16	-1.62	290975.0	2837004.87	192
2018-01-09	9.83	9.89	9.83	9.85	0.0	0.0	149954.0	1479042.41	109
2018-01-08	9.98	9.99	9.85	9.85	-0.14	-1.4	250870.0	2486600.58	180
2018-01-07	9.95	10.02	9.93	9.99	0.08	0.81	355418.0	3544346.88	253
2018-01-04	9.88	9.93	9.87	9.91	0.03	0.3	241463.0	2391348.54	155
2018-01-03	9.89	9.96	9.8	9.88	0.03	0.3	400268.0	3948381.9	253
2018-01-02	10.0	10.02	9.84	9.85	-0.18	-1.79	863689.0	8580028.11	402
2018-01-01	10.0	10.1	9.84	10.03	-0.05	-0.5	803409.0	8035970.16	386
2017-12-31	10.0	10.28	10.0	10.08	0.14	1.41	1810693.0	18351762.52	934
2017-12-28	9.78	9.96	9.78	9.94	0.2	2.05	1481083.0	14670270.75	742
2017-12-27	9.63	9.88	9.63	9.74	0.15	1.56	750239.0	7313358.04	372
2017-12-26	9.52	9.63	9.52	9.59	0.02	0.21	215780.0	2068839.13	201
2017-12-25	9.76	9.76	9.55	9.57	-0.21	-2.15	461383.0	4448823.19	304
2017-12-24	9.81	9.9	9.78	9.78	-0.03	-0.31	353107.0	3472201.58	218
2017-12-21	9.87	9.89	9.8	9.81	-0.02	-0.2	250919.0	2471660.43	195
2017-12-20	9.8	9.91	9.76	9.83	0.08	0.82	750255.0	7393263.28	456
2017-12-19	9.86	9.86	9.65	9.75	-0.08	-0.81	433595.0	4244305.22	261
2017-12-18	9.86	9.9	9.78	9.83	-0.03	-0.3	724652.0	7130120.21	380
2017-12-17	9.8	9.94	9.8	9.86	0.06	0.61	608097.0	6006991.29	359
2017-12-14	9.65	9.92	9.65	9.8	0.16	1.66	1059870.0	10419536.38	633
2017-12-13	9.7	9.72	9.62	9.64	-0.07	-0.72	456133.0	4403138.21	301
2017-12-12	9.7	9.85	9.7	9.71	-0.08	-0.82	1002254.0	9782446.25	503
2017-12-11	10.0	10.0	9.7	9.79	-0.12	-1.21	1344934.0	13240280.71	689
2017-12-10	9.6	10.1	9.56	9.91	0.39	4.1	2364450.0	23230115.74	1391
2017-12-07	9.25	9.8	9.22	9.52	0.34	3.7	3997705.0	37714590.73	2089
2017-12-06	9.19	9.25	9.18	9.18	-0.02	-0.22	685462.0	6320047.01	400
2017-12-05	9.16	9.23	9.12	9.2	0.01	0.11	1199738.0	11010889.63	510
2017-12-04	9.23	9.29	9.15	9.19	-0.03	-0.33	499293.0	4606461.82	410
2017-12-03	9.1	9.25	9.1	9.22	0.12	1.32	699581.0	6441809.39	384
2017-11-30	9.04	9.14	9.04	9.1	0.06	0.66	307522.0	2798690.32	269
2017-11-29	9.1	9.21	9.0	9.04	-0.09	-0.99	630197.0	5748194.55	377
2017-11-28	9.14	9.25	9.1	9.13	-0.03	-0.33	374382.0	3436761.01	271
2017-11-27	9.2	9.2	9.07	9.16	-0.01	-0.11	477703.0	4369884.05	341
2017-11-26	9.18	9.29	9.1	9.17	0.05	0.55	358687.0	3284915.67	362
2017-11-23	8.9	9.36	8.9	9.12	0.34	3.87	822045.0	7538562.48	730
2017-11-22	8.63	8.85	8.63	8.78	0.21	2.45	316128.0	2767656.02	355
2017-11-21	8.45	8.64	8.45	8.57	-0.03	-0.35	214805.0	1835102.51	173
2017-11-20	8.8	8.8	8.6	8.6	-0.24	-2.71	146781.0	1275326.91	107
2017-11-19	8.94	8.98	8.79	8.84	-0.07	-0.79	107074.0	949286.87	122
2017-11-16	9.0	9.06	8.76	8.91	-0.1	-1.11	271636.0	2428669.0	247
2017-11-15	9.16	9.2	9.0	9.01	-0.04	-0.44	671633.0	6118044.8	398
2017-11-14	8.83	9.17	8.83	9.05	0.3	3.43	656367.0	5904609.3	492
2017-11-13	8.54	8.94	8.54	8.75	0.24	2.82	612984.0	5367141.11	465
2017-11-12	8.4	8.6	8.4	8.51	0.05	0.59	525322.0	4480892.19	322
2017-11-09	8.0	8.7	8.0	8.46	0.44	5.49	1042069.0	8687527.72	668
2017-11-08	8.02	8.09	7.77	8.02	-0.03	-0.37	375783.0	2996849.2	298
2017-11-07	8.81	8.81	8.0	8.05	-0.83	-9.35	912816.0	7565734.12	631
2017-11-06	9.07	9.07	8.88	8.88	-0.16	-1.77	379709.0	3392668.27	235
2017-11-05	9.01	9.06	8.79	9.04	-0.14	-1.53	677604.0	6033728.32	543
2017-11-02	9.22	9.24	9.16	9.18	-0.08	-0.86	221925.0	2038594.42	207
2017-11-01	9.21	9.27	9.2	9.26	0.0	0.0	203110.0	1874614.64	197
2017-10-31	9.28	9.31	9.2	9.26	0.0	0.0	201217.0	1863455.71	209
2017-10-30	9.33	9.33	9.26	9.26	-0.02	-0.22	245986.0	2285131.1	242
2017-10-29	9.3	9.33	9.26	9.28	0.06	0.65	253013.0	2350629.92	252
2017-10-26	9.19	9.25	9.16	9.22	0.03	0.33	158195.0	1455204.86	158
2017-10-25	9.19	9.25	9.17	9.19	0.05	0.55	159210.0	1464582.65	198
2017-10-24	9.15	9.33	9.14	9.14	-0.17	-1.83	551779.0	5082184.63	291
2017-10-23	9.44	9.44	9.15	9.31	-0.11	-1.17	457040.0	4236961.97	404
2017-10-22	9.55	9.6	9.4	9.42	-0.09	-0.95	440455.0	4188382.65	401
2017-10-19	9.25	9.54	9.25	9.51	0.27	2.92	1267594.0	11974581.02	850
2017-10-18	9.2	9.28	9.15	9.24	0.04	0.43	384658.0	3542069.43	281
2017-10-17	9.25	9.28	9.17	9.2	-0.08	-0.86	308371.0	2842799.27	280
2017-10-16	9.26	9.3	9.12	9.28	0.04	0.43	308936.0	2851570.66	287
2017-10-15	9.32	9.42	9.22	9.24	-0.08	-0.86	653080.0	6095733.59	428
2017-10-12	9.2	9.35	9.04	9.32	0.15	1.64	900438.0	8281142.17	681
2017-10-11	9.4	9.4	9.16	9.17	-0.34	-3.58	1170536.0	10861452.74	656
2017-10-10	10.06	10.08	9.44	9.51	-0.58	-5.75	850626.0	8349664.72	734
2017-10-09	10.28	10.38	10.08	10.09	-0.3	-2.89	368017.0	3750694.94	363
2017-10-08	10.7	10.7	10.38	10.39	-0.31	-2.9	576563.0	6064315.68	447
2017-10-05	10.82	10.82	10.7	10.7	-0.1	-0.93	143293.0	1538761.78	130
2017-10-04	10.84	10.92	10.78	10.8	0.01	0.09	239621.0	2597935.6	219
2017-10-03	10.6	10.86	10.6	10.79	0.15	1.41	474896.0	5101133.76	326
2017-10-02	10.7	10.78	10.58	10.64	-0.07	-0.65	452208.0	4826412.3	300
2017-10-01	10.76	10.76	10.7	10.71	-0.11	-1.02	213120.0	2286301.04	236
2017-09-28	10.78	10.84	10.76	10.82	0.05	0.46	207813.0	2243541.1	134
2017-09-27	10.86	10.86	10.76	10.77	-0.11	-1.01	268599.0	2907035.88	210
2017-09-26	10.94	10.96	10.88	10.88	-0.02	-0.18	229655.0	2509604.56	188
2017-09-25	11.0	11.04	10.86	10.9	-0.11	-1.0	367274.0	4015750.1	243
2017-09-21	11.02	11.06	11.0	11.01	0.0	0.0	153117.0	1687650.76	156
2017-09-20	11.02	11.06	11.0	11.01	-0.04	-0.36	496763.0	5476254.72	274
2017-09-19	11.06	11.14	11.04	11.05	-0.03	-0.27	388716.0	4307113.18	239
2017-09-18	11.14	11.2	11.08	11.08	-0.03	-0.27	453135.0	5045582.12	301
2017-09-17	11.12	11.12	11.06	11.11	0.05	0.45	293662.0	3256612.18	215
2017-09-14	11.06	11.12	11.04	11.06	-0.01	-0.09	261747.0	2899690.0	165
2017-09-13	11.1	11.14	11.06	11.07	-0.02	-0.18	238995.0	2653745.36	172
2017-09-12	11.2	11.24	11.08	11.09	-0.08	-0.72	709223.0	7916660.24	348
2017-09-11	11.22	11.36	11.14	11.17	-0.02	-0.18	906398.0	10189770.08	514
2017-09-10	11.14	11.28	11.12	11.19	0.08	0.72	656085.0	7342206.64	367
2017-09-07	11.06	11.18	11.04	11.11	0.09	0.82	651429.0	7239024.46	322
2017-09-06	11.0	11.08	11.0	11.02	0.04	0.36	313980.0	3461636.9	161
2017-08-29	11.06	11.06	10.98	10.98	-0.06	-0.54	428389.0	4714341.34	258
2017-08-28	11.0	11.06	10.92	11.04	0.04	0.36	277084.0	3046618.46	200
2017-08-27	11.08	11.12	11.0	11.0	-0.11	-0.99	313941.0	3463397.12	197
2017-08-24	11.12	11.12	11.06	11.11	0.01	0.09	130099.0	1443500.92	161
2017-08-23	11.2	11.22	11.1	11.1	-0.07	-0.63	367671.0	4104130.54	289
2017-08-22	11.24	11.24	11.14	11.17	-0.03	-0.27	245210.0	2743176.22	170
2017-08-21	11.2	11.36	11.18	11.2	0.03	0.27	769913.0	8664552.04	327
2017-08-20	11.16	11.24	11.16	11.17	0.06	0.54	444802.0	4980030.68	268
2017-08-17	11.1	11.14	11.08	11.11	0.01	0.09	298936.0	3320578.0	263
2017-08-16	11.12	11.12	11.0	11.1	-0.06	-0.54	517226.0	5707046.72	392
2017-08-15	11.32	11.38	11.06	11.16	-0.14	-1.24	746835.0	8435179.42	405
2017-08-14	11.32	11.4	11.3	11.3	-0.05	-0.44	494941.0	5616065.86	369
2017-08-13	11.44	11.46	11.3	11.35	-0.08	-0.7	555066.0	6323138.36	330
2017-08-10	11.4	11.54	11.38	11.43	0.07	0.62	992087.0	11357120.88	588
2017-08-09	11.6	11.72	11.3	11.36	-0.21	-1.82	1775774.0	20407025.38	1027
2017-08-08	11.4	11.62	11.4	11.57	0.26	2.3	1671221.0	19268934.06	1055
2017-08-07	11.08	11.38	11.02	11.31	0.26	2.35	938115.0	10484256.0	488
2017-08-06	11.16	11.16	11.04	11.05	0.0	0.0	291708.0	3236361.98	212
2017-08-03	11.12	11.12	11.04	11.05	-0.06	-0.54	275310.0	3051650.9	212
2017-08-02	11.16	11.18	11.1	11.11	-0.03	-0.27	194776.0	2168854.2	171
2017-08-01	11.08	11.22	11.08	11.14	0.06	0.54	290951.0	3247705.06	197
2017-07-31	11.1	11.1	11.04	11.08	-0.01	-0.09	275465.0	3049156.26	280
2017-07-30	11.18	11.18	11.06	11.09	-0.02	-0.18	200223.0	2222550.88	177
2017-07-27	11.18	11.2	11.04	11.11	-0.06	-0.54	319637.0	3551477.04	266
2017-07-26	11.0	11.32	10.76	11.17	0.13	1.18	1307450.0	14470667.0	918
2017-07-25	11.36	11.38	11.0	11.04	-0.35	-3.07	670081.0	7483287.92	415
2017-07-24	11.38	11.44	11.36	11.39	0.01	0.09	350725.0	3995671.92	243
2017-07-23	11.4	11.44	11.36	11.38	-0.1	-0.87	511208.0	5829253.78	297
2017-07-20	11.52	11.54	11.44	11.48	0.0	0.0	314495.0	3609832.96	187
2017-07-19	11.4	11.5	11.34	11.48	0.07	0.61	431220.0	4924844.4	313
2017-07-18	11.46	11.52	11.4	11.41	-0.05	-0.44	589679.0	6743661.32	418
2017-07-17	11.7	11.76	11.44	11.46	-0.25	-2.13	1002018.0	11629921.44	626
2017-07-16	11.48	11.88	11.48	11.71	0.24	2.09	1709430.0	20021197.78	816
2017-07-13	11.56	11.58	11.46	11.47	-0.02	-0.17	963918.0	11092159.8	437
2017-07-12	11.4	11.56	11.4	11.49	0.07	0.61	501035.0	5761483.32	320
2017-07-11	11.68	11.68	11.4	11.42	-0.18	-1.55	892991.0	10287929.64	471
2017-07-10	11.56	11.74	11.5	11.6	0.11	0.96	1688102.0	19660029.72	827
2017-07-09	11.44	11.54	11.38	11.49	0.07	0.61	508099.0	5829809.64	305
2017-07-06	11.48	11.5	11.4	11.42	-0.06	-0.52	594077.0	6809315.68	288
2017-07-05	11.42	11.58	11.38	11.48	-0.01	-0.09	933805.0	10715836.94	479
2017-07-04	11.62	11.64	11.46	11.49	-0.06	-0.52	658793.0	7613559.88	417
2017-07-03	11.4	11.62	11.38	11.55	0.14	1.23	1054069.0	12127435.42	601
2017-07-02	11.54	11.8	11.34	11.41	-0.11	-0.95	1397965.0	16103775.22	826
2017-06-22	11.42	11.72	11.28	11.52	0.22	1.95	1546954.0	17785920.04	706
2017-06-21	10.86	11.44	10.84	11.3	0.49	4.53	1356370.0	15128691.1	894
2017-06-20	10.84	10.9	10.74	10.81	-0.04	-0.37	462723.0	5007461.2	367
2017-06-19	10.38	10.94	10.38	10.85	0.48	4.63	1183563.0	12756277.12	663
2017-06-18	10.28	10.38	10.2	10.37	0.15	1.47	257440.0	2650091.14	207
2017-06-15	10.56	10.56	10.06	10.22	-0.32	-3.04	445988.0	4596484.6	340
2017-06-14	10.54	10.6	10.54	10.54	-0.04	-0.38	241343.0	2549546.38	158
2017-06-13	10.62	10.64	10.54	10.58	-0.06	-0.56	241886.0	2557859.22	194
2017-06-12	10.62	10.7	10.6	10.64	0.02	0.19	440693.0	4696032.32	289
2017-06-11	10.62	10.84	10.6	10.62	-0.03	-0.28	580422.0	6218696.7	389
2017-06-08	10.8	10.8	10.64	10.65	-0.19	-1.75	379748.0	4071263.36	238
2017-06-07	10.84	10.88	10.8	10.84	0.03	0.28	267061.0	2893718.1	189
2017-06-06	10.86	10.92	10.74	10.81	-0.06	-0.55	480230.0	5209214.62	275
2017-06-05	10.9	10.96	10.7	10.87	-0.03	-0.28	673532.0	7296675.28	374
2017-06-04	10.7	10.96	10.7	10.9	0.11	1.02	540150.0	5870446.24	378
2017-06-01	10.8	11.05	10.7	10.79	0.03	0.28	924897.0	10062149.35	533
2017-05-31	10.85	10.95	10.7	10.76	-0.05	-0.46	907566.0	9818873.1	564
2017-05-30	11.0	11.05	10.7	10.81	-0.08	-0.73	1245956.0	13555913.4	572
2017-05-29	10.55	10.95	10.45	10.89	0.28	2.64	1498167.0	16093107.05	683
2017-05-28	11.15	11.35	10.5	10.61	-0.55	-4.93	1161385.0	12659837.4	739
2017-05-25	11.35	11.65	11.05	11.16	-0.24	-2.11	2755124.0	31473671.75	1304
2017-05-24	12.0	12.15	11.3	11.4	-0.51	-4.28	3656050.0	43329285.35	1565
2017-05-23	11.55	12.0	11.3	11.91	0.3	2.58	2134691.0	25102181.6	1039
2017-05-22	11.8	11.8	11.45	11.61	-0.14	-1.19	750818.0	8712201.8	548
2017-05-21	11.9	12.05	11.7	11.75	0.13	1.12	2740644.0	32613847.2	1204
2017-05-18	11.1	12.1	11.05	11.62	0.44	3.94	4717433.0	55130416.05	2200
2017-05-17	10.8	11.35	10.75	11.18	0.46	4.29	2234546.0	24835355.95	1307
2017-05-16	10.7	10.8	10.65	10.72	0.09	0.85	468564.0	5019716.75	276
2017-05-15	10.55	10.9	10.5	10.63	0.19	1.82	568634.0	6099168.95	352
2017-05-14	10.8	10.9	10.3	10.44	-0.4	-3.69	747882.0	7828327.6	327
2017-05-11	11.1	11.1	10.8	10.84	-0.19	-1.72	279234.0	3061967.35	178
2017-05-10	11.2	11.3	10.95	11.03	-0.19	-1.69	688637.0	7625394.3	265
2017-05-09	11.25	11.3	11.1	11.22	0.05	0.45	265828.0	2984431.6	168
2017-05-08	11.05	11.2	11.05	11.17	0.15	1.36	334647.0	3729937.85	183
2017-05-07	11.25	11.25	10.95	11.02	-0.22	-1.96	675296.0	7465118.3	341
2017-05-04	11.55	11.55	11.2	11.24	-0.36	-3.1	719477.0	8150326.85	405
2017-05-03	11.7	11.75	11.6	11.6	-0.11	-0.94	562413.0	6554354.25	299
2017-05-02	11.95	11.95	11.65	11.71	-0.21	-1.76	1256383.0	14805397.9	571
2017-05-01	11.95	12.35	11.9	11.92	0.02	0.17	2110931.0	25555683.05	880
2017-04-30	11.9	11.95	11.85	11.9	0.02	0.17	405648.0	4834866.65	221
2017-04-27	11.9	11.95	11.85	11.88	0.0	0.0	379338.0	4508800.25	193
2017-04-26	11.7	11.9	11.7	11.88	0.15	1.28	338089.0	4001032.65	155
2017-04-25	11.9	11.9	11.6	11.73	-0.08	-0.68	322412.0	3797615.0	169
2017-04-24	11.75	11.9	11.7	11.81	0.11	0.94	484688.0	5721920.25	251
2017-04-23	11.65	11.85	11.55	11.7	0.17	1.47	878051.0	10269596.6	335
2017-04-20	11.6	11.7	11.4	11.53	-0.06	-0.52	724473.0	8340511.95	279
2017-04-19	11.45	11.6	11.35	11.59	-0.01	-0.09	363666.0	4181157.5	222
2017-04-18	11.85	11.85	11.5	11.6	-0.14	-1.19	391437.0	4557545.5	223
2017-04-17	11.75	11.8	11.65	11.74	0.03	0.26	319283.0	3750092.95	195
2017-04-16	11.95	11.95	11.65	11.71	-0.29	-2.42	1018012.0	11966861.7	477
2017-04-13	12.0	12.05	11.95	12.0	-0.04	-0.33	414265.0	4977766.2	184
2017-04-12	11.9	12.1	11.9	12.04	0.09	0.75	479047.0	5769173.85	263
2017-04-11	12.1	12.15	11.95	11.95	-0.14	-1.16	543662.0	6545262.2	274
2017-04-10	12.05	12.15	12.0	12.09	0.08	0.67	954133.0	11519790.6	422
2017-04-09	12.1	12.25	11.95	12.01	-0.05	-0.41	1663847.0	20180289.4	646
2017-04-06	12.0	12.25	11.85	12.06	0.05	0.42	2095117.0	25301689.3	778
2017-04-05	11.95	12.1	11.9	12.01	0.09	0.76	492827.0	5911686.45	269
2017-04-04	11.9	12.0	11.75	11.92	0.06	0.51	483164.0	5727006.05	296
2017-04-03	12.1	12.2	11.85	11.86	-0.13	-1.08	1310404.0	15770705.05	590
2017-04-02	12.0	12.1	11.9	11.99	0.09	0.76	1145429.0	13735634.65	515
2017-03-30	11.95	12.0	11.85	11.9	0.0	0.0	741456.0	8834409.55	307
2017-03-29	12.0	12.05	11.85	11.9	-0.01	-0.08	1103071.0	13171054.15	462
2017-03-28	11.7	11.95	11.7	11.91	0.23	1.97	939958.0	11141477.6	444
2017-03-27	11.65	11.7	11.5	11.68	-0.05	-0.43	747113.0	8670155.2	340
2017-03-26	11.95	11.95	11.65	11.73	-0.09	-0.76	728019.0	8600145.55	328
2017-03-23	11.7	12.0	11.65	11.82	0.17	1.46	1703348.0	20135542.1	562
2017-03-22	11.65	11.8	11.6	11.65	-0.28	-2.35	1050367.0	12274230.45	501
2017-03-21	11.85	12.15	11.85	11.93	-0.01	-0.08	2079831.0	24960425.35	851
2017-03-20	12.3	12.35	11.9	11.94	-0.38	-3.08	2017376.0	24313302.5	871
2017-03-19	12.5	12.65	12.3	12.32	-0.15	-1.2	2308778.0	28685504.9	992
2017-03-16	12.05	12.5	12.0	12.47	0.54	4.53	3338578.0	41162417.4	1049
2017-03-15	11.95	12.15	11.85	11.93	0.06	0.51	1687721.0	20233438.0	616
2017-03-14	11.7	11.95	11.3	11.87	0.19	1.63	1253955.0	14515593.15	612
2017-03-13	12.0	12.15	11.65	11.68	-0.37	-3.07	971186.0	11626819.6	432
2017-03-12	12.15	12.35	12.0	12.05	-0.04	-0.33	1152635.0	14000818.75	505
2017-03-09	12.3	12.3	11.85	12.09	-0.38	-3.05	3050255.0	36823503.7	970
2017-03-08	12.55	12.75	12.35	12.47	-0.16	-1.27	1084428.0	13598344.6	505
2017-03-07	12.65	12.9	12.55	12.63	-0.06	-0.47	1193313.0	15223277.45	396
2017-03-06	12.95	12.95	12.5	12.69	-0.22	-1.7	2147329.0	27127837.6	728
2017-03-05	12.95	13.1	12.85	12.91	0.06	0.47	2206952.0	28697439.25	855
2017-03-02	12.5	13.1	12.5	12.85	0.35	2.8	2906278.0	37391097.8	966
2017-03-01	12.55	12.6	12.3	12.5	-0.02	-0.16	1540769.0	19174453.65	668
2017-02-28	12.05	12.6	12.05	12.52	0.41	3.39	2486622.0	30849799.65	950
2017-02-27	12.3	12.45	11.75	12.11	-0.17	-1.38	4456050.0	53949693.75	1572
2017-02-26	12.7	12.85	12.2	12.28	-0.38	-3.0	2614007.0	32533144.8	1287
2017-02-23	11.85	12.95	11.85	12.66	0.83	7.02	7824273.0	97784979.9	2340
2017-02-22	11.65	12.0	11.35	11.83	0.35	3.05	6652946.0	78030115.2	1783
2017-02-21	11.0	11.6	10.95	11.48	0.51	4.65	6289762.0	70858492.55	1753
2017-02-20	10.8	11.25	10.7	10.97	0.17	1.57	4752973.0	52364806.75	1362
2017-02-19	10.85	10.9	10.7	10.8	0.0	0.0	1274684.0	13765160.9	392
2017-02-16	10.9	10.95	10.8	10.8	-0.04	-0.37	1620803.0	17585913.2	617
2017-02-15	10.75	10.9	10.6	10.84	0.15	1.4	2227811.0	23957569.85	770
2017-02-14	11.0	11.15	10.65	10.69	-0.2	-1.84	5743263.0	62809296.05	1816
2017-02-13	10.65	10.95	10.55	10.89	0.31	2.93	4117302.0	44238669.3	1234
2017-02-12	10.4	10.65	10.35	10.58	0.23	2.22	1741341.0	18236556.45	659
2017-02-09	10.3	10.4	10.25	10.35	-0.01	-0.1	850768.0	8788290.65	415
2017-02-08	10.6	10.6	10.25	10.36	-0.23	-2.17	1683372.0	17498768.35	712
2017-02-07	10.75	10.75	10.55	10.59	-0.14	-1.3	1463817.0	15530641.35	487
2017-02-06	10.6	10.75	10.55	10.73	0.01	0.09	1025476.0	10915043.65	490
2017-02-05	11.0	11.1	10.65	10.72	-0.12	-1.11	1282880.0	13918551.35	605
2017-02-02	10.9	11.1	10.75	10.84	0.01	0.09	3842405.0	42017223.25	1116
2017-02-01	10.5	10.9	10.45	10.83	0.39	3.74	2997873.0	32129418.35	1039
2017-01-31	10.45	10.45	10.25	10.44	-0.01	-0.1	2143182.0	22143858.05	684
2017-01-30	11.0	11.0	10.4	10.45	-0.44	-4.04	3313844.0	35274674.65	1407
2017-01-29	10.2	11.0	10.2	10.89	0.68	6.66	5346876.0	57132495.45	1922
2017-01-26	10.3	10.4	10.15	10.21	-0.09	-0.87	923041.0	9478073.0	425
2017-01-25	10.5	10.55	10.3	10.3	-0.15	-1.44	1068365.0	11116526.35	458
2017-01-24	10.5	10.6	10.4	10.45	0.04	0.38	1203823.0	12633917.75	412
2017-01-23	10.2	10.45	10.2	10.41	0.28	2.76	2056626.0	21256808.0	765
2017-01-22	10.15	10.2	10.0	10.13	0.11	1.1	2684721.0	27138391.9	809
2017-01-19	9.75	10.05	9.75	10.02	0.32	3.3	2208182.0	21987482.45	838
2017-01-18	10.0	10.0	9.7	9.7	-0.21	-2.12	1068575.0	10527281.0	552
2017-01-17	9.9	9.95	9.5	9.91	0.01	0.1	1689682.0	16500931.4	847
2017-01-16	9.95	10.1	9.85	9.9	0.03	0.3	2637347.0	26279925.5	1048
2017-01-15	9.8	9.95	9.65	9.87	0.18	1.86	2268551.0	22236988.95	950
2017-01-12	10.3	10.5	9.4	9.69	-0.66	-6.38	7294277.0	72347884.3	2921
2017-01-11	11.1	11.15	10.25	10.35	-0.76	-6.84	3570605.0	38566714.1	1295
2017-01-10	11.0	11.3	10.9	11.11	0.12	1.09	5319193.0	59243093.8	1774
2017-01-09	11.35	11.4	10.9	10.99	-0.26	-2.31	4383257.0	48658361.75	1450
2017-01-08	11.25	11.55	11.15	11.25	0.16	1.44	5060396.0	57219471.8	1818
2017-01-05	10.8	11.35	10.75	11.09	0.31	2.88	8850122.0	98118758.0	2796
2017-01-04	11.15	11.3	10.7	10.78	-0.22	-2.0	6117162.0	67569941.25	1707
2017-01-03	10.6	11.2	10.6	11.0	0.43	4.07	7016967.0	75970532.85	1870
2017-01-02	10.55	10.95	10.5	10.57	0.03	0.28	4357485.0	46910910.9	1313
2017-01-01	10.4	10.6	10.3	10.54	0.22	2.13	1418803.0	14850123.95	570
2016-12-29	10.6	10.6	10.25	10.32	-0.26	-2.46	1313619.0	13621732.2	650
2016-12-28	10.6	10.85	10.55	10.58	0.12	1.15	2461299.0	26381964.75	887
2016-12-27	10.15	10.55	10.1	10.46	0.34	3.36	3669556.0	38036173.2	991
2016-12-26	10.3	10.4	10.1	10.12	-0.09	-0.88	2068977.0	21242637.85	720
2016-12-25	10.05	10.25	10.0	10.21	0.29	2.92	1115268.0	11296650.15	538
2016-12-22	9.75	9.95	9.75	9.92	0.15	1.54	888774.0	8782616.3	385
2016-12-21	9.8	9.95	9.7	9.77	-0.02	-0.2	1013917.0	9939010.4	427
2016-12-20	9.9	10.0	9.75	9.79	-0.21	-2.1	1841043.0	18040776.2	650
2016-12-19	10.3	10.4	10.0	10.0	-0.3	-2.91	1735430.0	17773320.05	784
2016-12-18	10.2	10.55	10.15	10.3	0.27	2.69	2648528.0	27294190.5	927
2016-12-15	9.85	10.1	9.75	10.03	0.05	0.5	1858562.0	18418256.8	714
2016-12-14	10.45	10.55	9.95	9.98	-0.47	-4.5	2249294.0	22864326.1	1020
2016-12-13	10.6	10.8	10.35	10.45	-0.19	-1.79	1565261.0	16469947.55	688
2016-12-12	11.0	11.1	10.6	10.64	-0.24	-2.21	4491412.0	48961522.05	1302
2016-12-11	10.8	11.1	10.75	10.88	0.09	0.83	4803089.0	52539706.5	1583
2016-12-08	10.95	11.15	10.75	10.79	-0.08	-0.74	4597040.0	50402166.65	1777
2016-12-07	10.05	10.95	10.0	10.87	0.88	8.81	7539906.0	78778676.95	2492
2016-12-06	9.8	10.1	9.8	9.99	0.22	2.25	2472196.0	24718659.7	800
2016-12-05	9.5	9.9	9.4	9.77	0.26	2.73	2075404.0	20038594.6	671
2016-12-04	9.5	9.7	9.45	9.51	-0.05	-0.52	1562024.0	14960166.1	600
2016-12-01	9.6	9.7	9.5	9.56	0.03	0.31	1744349.0	16753419.2	546
2016-11-30	9.5	9.6	9.45	9.53	0.08	0.85	1303129.0	12398558.25	518
2016-11-29	9.6	9.85	9.45	9.45	-0.1	-1.05	2335158.0	22475982.55	956
2016-11-28	9.2	9.65	9.2	9.55	0.39	4.26	5828765.0	55350130.1	1577
2016-11-27	8.95	9.2	8.95	9.16	0.12	1.33	719614.0	6556655.0	309
2016-11-24	9.15	9.25	9.0	9.04	-0.07	-0.77	1994703.0	18139397.4	631
2016-11-23	9.05	9.3	9.05	9.11	0.12	1.33	2657815.0	24423207.75	734
2016-11-22	8.8	9.05	8.65	8.99	0.19	2.16	1504976.0	13417686.95	630
2016-11-21	8.95	9.05	8.65	8.8	-0.14	-1.57	905462.0	8057411.1	480
2016-11-20	9.05	9.2	8.9	8.94	0.27	3.11	2920676.0	26462355.55	1226
2016-11-17	8.6	8.75	8.4	8.67	0.12	1.4	1805680.0	15570265.95	680
2016-11-16	8.25	8.6	8.25	8.55	0.36	4.4	783893.0	6641525.3	445
2016-11-15	8.5	8.55	7.95	8.19	-0.24	-2.85	1492637.0	12225582.6	632
2016-11-14	8.7	8.85	8.35	8.43	-0.23	-2.66	1583002.0	13629564.15	619
2016-11-13	8.3	8.85	8.3	8.66	0.34	4.09	1884473.0	16293179.9	661
2016-11-10	8.3	8.45	8.25	8.32	0.17	2.09	1875777.0	15646314.75	547
2016-11-09	7.95	8.2	7.8	8.15	0.07	0.87	1580271.0	12724650.45	563
2016-11-08	8.15	8.2	8.05	8.08	-0.02	-0.25	1475116.0	11969974.15	587
2016-11-07	7.85	8.3	7.8	8.1	0.35	4.52	2725175.0	21960068.65	980
2016-11-06	7.75	7.85	7.75	7.75	0.05	0.65	504840.0	3938931.75	187
2016-11-03	7.7	7.8	7.7	7.7	0.0	0.0	263579.0	2039849.05	118
2016-11-02	7.65	7.8	7.55	7.7	-0.04	-0.52	740345.0	5673300.3	306
2016-11-01	7.85	7.95	7.7	7.74	-0.07	-0.9	1339284.0	10464979.4	506
2016-10-31	7.6	7.95	7.55	7.81	0.21	2.76	1440429.0	11272291.7	529
2016-10-30	7.6	7.7	7.6	7.6	-0.03	-0.39	435340.0	3327596.65	178
2016-10-27	7.65	7.75	7.5	7.63	-0.09	-1.17	608070.0	4643928.05	238
2016-10-26	7.75	7.8	7.65	7.72	-0.07	-0.9	952449.0	7359522.8	316
2016-10-25	7.9	7.9	7.65	7.79	-0.09	-1.14	1622830.0	12593437.3	557
2016-10-24	7.5	8.05	7.5	7.88	0.49	6.63	3783224.0	29755191.9	1217
2016-10-23	7.2	7.45	7.2	7.39	0.19	2.64	746021.0	5488807.65	279
2016-10-20	7.05	7.25	7.0	7.2	0.09	1.27	499727.0	3572752.35	230
2016-10-19	6.75	7.4	6.65	7.11	0.29	4.25	1401955.0	9930520.25	444
2016-10-18	7.0	7.2	6.7	6.82	-0.35	-4.88	937251.0	6574720.5	342
2016-10-17	7.3	7.3	7.1	7.17	-0.13	-1.78	674945.0	4850745.1	223
2016-10-16	7.4	7.4	7.2	7.3	-0.09	-1.22	711492.0	5208701.3	311
2016-10-13	7.5	7.7	7.35	7.39	-0.12	-1.6	1546251.0	11646194.95	492
2016-10-12	7.5	7.55	7.45	7.51	-0.03	-0.4	481752.0	3621846.6	221
2016-10-11	7.4	7.6	7.4	7.54	0.17	2.31	999487.0	7519217.9	305
2016-10-10	7.1	7.4	7.1	7.37	0.1	1.38	1481857.0	10761975.5	417
2016-10-09	7.7	7.7	7.25	7.27	-0.32	-4.22	839320.0	6249493.6	330
2016-10-06	7.6	7.75	7.5	7.59	0.06	0.8	847452.0	6443681.35	349
2016-10-05	7.45	7.6	7.3	7.53	0.15	2.03	830154.0	6181690.55	367
2016-10-04	7.25	7.45	7.1	7.38	0.15	2.07	944242.0	6840938.7	410
2016-10-03	7.15	7.3	6.8	7.23	0.15	2.12	1268439.0	9079525.5	449
2016-10-02	7.75	7.95	7.0	7.08	-0.68	-8.76	843113.0	6319202.75	390
2016-09-29	7.6	7.95	7.5	7.76	0.12	1.57	1465711.0	11339125.65	679
2016-09-28	8.1	8.3	7.45	7.64	-0.61	-7.39	1362889.0	10706079.2	691
2016-09-27	8.95	8.95	8.25	8.25	-0.89	-9.74	1124326.0	9556955.3	566
2016-09-26	9.2	9.25	9.15	9.14	0.01	0.11	222408.0	2039511.5	130
2016-09-25	9.3	9.3	9.05	9.13	-0.12	-1.3	260654.0	2383483.6	155
2016-09-21	9.25	9.3	9.15	9.25	0.05	0.54	277463.0	2556972.4	165
2016-09-20	9.3	9.3	9.0	9.2	-0.04	-0.43	556558.0	5091900.6	307
2016-09-19	9.8	9.95	9.1	9.24	-0.56	-5.71	718969.0	6817454.3	393
2016-09-18	10.0	10.0	9.8	9.8	-0.29	-2.87	513537.0	5077078.3	256
2016-09-08	10.2	10.2	10.05	10.09	-0.03	-0.3	482867.0	4883968.55	249
2016-09-07	10.3	10.4	10.1	10.12	-0.13	-1.27	697589.0	7114431.65	322
2016-09-06	10.25	10.3	10.05	10.25	0.05	0.49	914145.0	9315030.75	524
2016-09-05	10.1	10.35	10.1	10.2	0.05	0.49	526500.0	5388470.4	258
2016-09-04	9.95	10.15	9.95	10.15	0.14	1.4	338666.0	3414845.2	246
2016-09-01	10.2	10.25	9.95	10.01	-0.31	-3.0	448037.0	4501328.7	291
2016-08-31	10.55	10.8	10.25	10.32	-0.17	-1.62	1485005.0	15691005.15	729
2016-08-30	10.35	10.55	10.35	10.49	0.15	1.45	640712.0	6687368.8	263
2016-08-29	10.5	10.55	10.3	10.34	-0.15	-1.43	417769.0	4367288.5	215
2016-08-28	10.2	10.5	10.2	10.49	0.25	2.44	420580.0	4368149.2	217
2016-08-25	10.25	10.4	10.0	10.24	-0.14	-1.35	548809.0	5601018.0	247
2016-08-24	10.65	10.7	10.4	10.38	-0.24	-2.26	237747.0	2518765.95	170
2016-08-23	10.45	10.85	10.4	10.62	0.18	1.72	815994.0	8654108.6	414
2016-08-22	10.7	10.7	10.4	10.44	-0.27	-2.52	367615.0	3879323.5	202
2016-08-21	11.0	11.0	10.7	10.71	-0.19	-1.74	368009.0	3998938.35	200
2016-08-18	10.75	11.0	10.5	10.9	0.08	0.74	891839.0	9576407.85	478
2016-08-17	11.25	11.25	10.8	10.82	-0.44	-3.91	824241.0	9054339.25	389
2016-08-16	11.45	11.55	11.2	11.26	-0.18	-1.57	865065.0	9868943.7	299
2016-08-15	11.55	11.6	11.4	11.44	-0.07	-0.61	1267722.0	14588082.85	508
2016-08-14	11.5	11.8	11.4	11.51	0.19	1.68	2036926.0	23516046.8	803
2016-08-11	11.15	11.55	11.15	11.32	0.12	1.07	2192963.0	24839755.2	790
2016-08-10	11.35	11.35	11.0	11.2	-0.05	-0.44	885768.0	9878291.0	420
2016-08-09	11.15	11.4	11.1	11.25	0.26	2.37	963923.0	10856865.45	543
2016-08-08	11.0	11.05	10.8	10.99	0.11	1.01	543037.0	5926887.15	357
2016-08-07	10.9	11.05	10.85	10.88	0.06	0.55	644246.0	7030992.55	287
2016-08-04	11.3	11.35	10.65	10.82	-0.35	-3.13	1753256.0	19148023.5	760
2016-08-03	11.4	11.65	11.1	11.17	-0.22	-1.93	1578731.0	17863272.2	673
2016-08-02	11.35	11.65	10.95	11.39	0.05	0.44	2376574.0	26809770.95	964
2016-08-01	10.4	11.35	10.4	11.34	1.02	9.88	3446126.0	38439021.15	1023
2016-07-31	10.55	10.65	10.15	10.32	-0.35	-3.28	487061.0	5045663.05	231
2016-07-28	11.0	11.0	10.4	10.67	-0.31	-2.82	530372.0	5699190.2	257
2016-07-27	10.9	11.2	10.9	10.98	0.09	0.83	540458.0	5935214.2	226
2016-07-26	11.2	11.2	10.8	10.89	-0.2	-1.8	315324.0	3465528.0	164
2016-07-25	10.75	11.25	10.75	11.09	0.02	0.18	289217.0	3189538.9	179
2016-07-24	11.3	11.3	10.95	11.07	-0.22	-1.95	571006.0	6334724.3	320
2016-07-21	11.55	11.55	11.25	11.29	-0.23	-2.0	399900.0	4557404.3	224
2016-07-20	11.7	11.8	11.5	11.52	-0.11	-0.95	701410.0	8181310.2	302
2016-07-19	11.3	11.7	11.25	11.63	0.33	2.92	1373394.0	15884405.15	508
2016-07-18	11.5	11.55	11.3	11.3	-0.21	-1.82	582710.0	6648274.3	275
2016-07-17	11.4	11.85	11.4	11.51	0.24	2.13	1556189.0	18087995.6	630
2016-07-14	11.7	11.7	11.2	11.27	-0.41	-3.51	2327025.0	26680768.95	753
2016-07-13	11.35	12.05	11.35	11.68	0.58	5.23	4325072.0	50943405.7	1476
2016-07-12	10.8	11.2	10.75	11.1	0.42	3.93	2216767.0	24343833.0	685
2016-07-11	10.75	11.1	10.65	10.68	-0.04	-0.37	1934713.0	21066396.95	578
2016-07-10	10.45	10.75	10.35	10.72	0.29	2.78	933561.0	9847884.25	362
2016-06-30	10.5	10.65	10.35	10.43	-0.09	-0.86	1219795.0	12817760.6	474
2016-06-29	10.6	10.7	10.4	10.52	-0.06	-0.57	1890709.0	19835607.15	727
2016-06-28	10.9	11.5	10.5	10.58	-0.12	-1.12	8018642.0	88326684.95	3475
2016-06-27	9.8	10.7	9.8	10.7	0.93	9.52	3742957.0	39364320.0	772
2016-06-26	9.25	9.8	9.2	9.77	-0.08	-0.81	796437.0	7626592.55	306
2016-06-23	9.8	9.9	9.75	9.85	-0.01	-0.1	535647.0	5260211.3	230
2016-06-22	9.95	10.05	9.85	9.86	-0.06	-0.6	1227045.0	12208778.9	310
2016-06-21	9.85	10.1	9.85	9.92	0.13	1.33	1103285.0	10977188.6	388
2016-06-20	9.7	10.0	9.65	9.79	0.09	0.93	1251883.0	12332425.85	380
2016-06-19	9.7	9.8	9.6	9.7	0.1	1.04	426815.0	4143675.85	194
2016-06-16	9.6	9.8	9.55	9.6	-0.09	-0.93	1020412.0	9858102.55	324
2016-06-15	9.9	10.0	9.65	9.69	-0.16	-1.62	1252509.0	12346100.1	387
2016-06-14	9.7	9.95	9.7	9.85	0.15	1.55	1270399.0	12485488.35	390
2016-06-13	9.7	9.75	9.6	9.7	-0.04	-0.41	456009.0	4413582.4	162
2016-06-12	9.6	9.75	9.6	9.74	0.04	0.41	304212.0	2942390.8	135
2016-06-09	9.8	9.8	9.6	9.7	-0.01	-0.1	615431.0	5971916.55	218
2016-06-08	9.65	9.85	9.6	9.71	0.18	1.89	1235001.0	12026173.7	426
2016-06-07	9.45	9.7	9.45	9.53	0.13	1.38	918007.0	8764268.1	388
2016-06-06	9.3	9.45	9.25	9.4	0.1	1.08	445880.0	4168357.7	167
2016-06-05	9.5	9.55	9.3	9.3	-0.2	-2.11	543359.0	5138261.35	306
2016-06-02	9.7	9.7	9.45	9.5	-0.1	-1.04	1086763.0	10395439.2	526
2016-06-01	9.35	10.05	9.35	9.6	0.23	2.45	4184755.0	40548045.95	1467
2016-05-31	9.3	9.4	9.15	9.37	0.16	1.74	626841.0	5822755.45	227
2016-05-30	9.35	9.45	9.15	9.21	-0.14	-1.5	769824.0	7143552.9	313
2016-05-29	9.45	9.45	9.25	9.35	-0.06	-0.64	544082.0	5078378.45	224
2016-05-26	9.55	9.6	9.4	9.41	-0.08	-0.84	645992.0	6146132.45	243
2016-05-25	9.55	9.6	9.45	9.49	0.09	0.96	876286.0	8325168.4	310
2016-05-24	9.15	9.5	9.1	9.4	0.1	1.08	778827.0	7278659.6	332
2016-05-23	10.25	10.3	9.3	9.3	-0.99	-9.62	1480562.0	14411144.2	558
2016-05-22	10.4	10.45	10.25	10.29	-0.17	-1.63	501769.0	5199822.5	242
2016-05-19	10.6	10.6	10.4	10.46	-0.18	-1.69	1001761.0	10488174.7	352
2016-05-18	10.65	10.7	10.6	10.64	0.03	0.28	779682.0	8306943.25	316
2016-05-17	10.65	10.75	10.6	10.61	0.02	0.19	1025456.0	10940822.95	362
2016-05-16	10.75	10.8	10.5	10.59	-0.1	-0.94	1075912.0	11438330.05	399
2016-05-15	10.6	10.85	10.55	10.69	0.11	1.04	2205982.0	23617671.4	693
2016-05-12	10.6	10.65	10.55	10.58	0.05	0.47	573562.0	6069031.25	206
2016-05-11	10.65	10.7	10.5	10.53	-0.03	-0.28	814597.0	8617765.55	309
2016-05-10	10.6	10.65	10.5	10.56	-0.14	-1.31	964548.0	10212805.4	347
2016-05-09	10.6	10.85	10.55	10.7	0.13	1.23	1371298.0	14675535.0	456
2016-05-08	10.7	10.7	10.55	10.57	0.01	0.09	743789.0	7915003.65	326
2016-05-05	10.6	10.65	10.5	10.56	0.05	0.48	981378.0	10389218.45	434
2016-05-04	10.75	10.8	10.4	10.51	-0.28	-2.59	1329248.0	14082452.25	515
2016-05-03	11.05	11.25	10.75	10.79	-0.1	-0.92	2840466.0	31391439.75	1018
2016-05-02	10.7	10.95	10.65	10.89	0.17	1.59	1921394.0	20764519.4	567
2016-05-01	10.95	11.05	10.7	10.72	-0.27	-2.46	2414929.0	26271834.8	880
2016-04-28	10.85	11.25	10.8	10.99	0.18	1.67	4450405.0	49080769.75	1628
2016-04-27	10.7	10.95	10.6	10.81	0.16	1.5	3077801.0	33245847.25	1081
2016-04-26	10.6	10.7	10.55	10.65	0.01	0.09	1166785.0	12415078.5	505
2016-04-25	10.75	10.8	10.5	10.64	-0.03	-0.28	2756907.0	29273820.15	982
2016-04-24	10.05	10.85	10.0	10.67	0.64	6.38	6966468.0	73963399.8	2416
2016-04-21	10.0	10.15	9.9	10.03	0.12	1.21	3519894.0	35255727.0	955
2016-04-20	9.95	10.05	9.85	9.91	-0.02	-0.2	2083138.0	20720028.85	578
2016-04-19	9.8	9.95	9.75	9.93	0.27	2.8	1384321.0	13690599.3	506
2016-04-18	9.5	9.7	9.45	9.66	0.01	0.1	841933.0	8051016.8	372
2016-04-17	9.9	9.9	9.65	9.65	-0.25	-2.53	992785.0	9691020.9	409
2016-04-14	9.95	10.0	9.9	9.9	-0.05	-0.5	1151333.0	11449862.3	380
2016-04-13	10.05	10.05	9.95	9.95	-0.05	-0.5	1349750.0	13479509.9	534
2016-04-12	10.0	10.2	9.95	10.0	0.0	0.0	2494263.0	25103237.8	1045
2016-04-11	9.7	10.1	9.6	10.0	0.35	3.63	3634790.0	35788874.6	1023
2016-04-10	9.65	9.75	9.65	9.65	0.1	1.05	802230.0	7760965.4	294
2016-04-07	9.55	9.65	9.55	9.55	0.1	1.06	1257436.0	12039653.55	308
2016-04-06	9.4	9.55	9.4	9.45	0.1	1.07	1405668.0	13331337.45	438
2016-04-05	9.35	9.4	9.2	9.35	-0.04	-0.43	1475328.0	13754183.45	383
2016-04-04	9.2	9.4	9.15	9.39	0.16	1.73	1555689.0	14500893.2	552
2016-04-03	9.6	9.7	9.15	9.23	-0.55	-5.62	1454523.0	13541936.8	577
2016-03-31	9.75	10.0	9.7	9.78	0.04	0.41	1238110.0	12201438.15	460
2016-03-30	9.8	9.8	9.7	9.74	0.04	0.41	498834.0	4868709.6	191
2016-03-29	9.6	9.85	9.6	9.7	-0.01	-0.1	621080.0	6019821.05	295
2016-03-28	9.9	9.95	9.6	9.71	-0.09	-0.92	589299.0	5783820.65	309
2016-03-27	10.0	10.05	9.8	9.8	-0.19	-1.9	674549.0	6663732.5	298
2016-03-24	10.1	10.1	9.9	9.99	-0.16	-1.58	1079198.0	10796402.1	434
2016-03-23	10.1	10.3	10.05	10.15	0.02	0.2	1036453.0	10539250.4	382
2016-03-22	10.3	10.3	10.0	10.13	-0.13	-1.27	1348063.0	13708906.4	492
2016-03-21	10.25	10.4	10.2	10.26	-0.05	-0.48	1827013.0	18792787.5	622
2016-03-20	10.35	10.55	10.3	10.31	0.05	0.49	2378582.0	24736223.15	841
2016-03-17	10.15	10.5	10.1	10.26	0.27	2.7	4606561.0	47597826.45	1123
2016-03-16	9.8	10.1	9.75	9.99	0.18	1.83	2331690.0	23128755.15	541
2016-03-15	9.85	9.85	9.75	9.81	-0.08	-0.81	1234935.0	12087101.25	432
2016-03-14	10.2	10.25	9.85	9.89	-0.3	-2.94	1706218.0	17217219.5	522
2016-03-13	10.15	10.35	10.05	10.19	0.14	1.39	2826912.0	28891711.6	734
2016-03-10	10.1	10.25	10.05	10.05	-0.06	-0.59	1435394.0	14532103.35	495
2016-03-09	10.15	10.2	10.05	10.11	-0.07	-0.69	1594262.0	16114420.15	558
2016-03-08	10.25	10.35	10.1	10.18	0.07	0.69	2350184.0	24008510.6	816
2016-03-07	9.9	10.2	9.85	10.11	0.2	2.02	3052606.0	30550616.45	912
2016-03-06	9.9	10.05	9.9	9.91	0.16	1.64	2092076.0	20808487.15	679
2016-03-03	9.85	9.9	9.65	9.75	-0.06	-0.61	1393978.0	13627952.3	540
2016-03-02	10.05	10.1	9.6	9.81	-0.08	-0.81	2883240.0	28445201.65	1152
2016-03-01	9.85	10.1	9.8	9.89	0.16	1.64	2442106.0	24302965.3	922
2016-02-29	9.8	10.05	9.65	9.73	0.07	0.72	4536881.0	44709088.7	1540
2016-02-28	9.45	9.7	9.4	9.66	0.41	4.43	2468134.0	23608521.75	784
2016-02-25	9.3	9.45	9.1	9.25	0.08	0.87	1726425.0	16037023.9	601
2016-02-24	9.4	9.7	9.1	9.17	-0.37	-3.88	2764416.0	26150630.55	1153
2016-02-23	9.25	9.65	9.15	9.54	0.31	3.36	4912641.0	46443112.9	1539
2016-02-22	9.05	9.4	9.05	9.23	0.31	3.48	5759067.0	53290630.75	1692
2016-02-21	8.85	9.05	8.75	8.92	0.12	1.36	2654416.0	23671951.55	800
2016-02-18	8.8	9.05	8.7	8.8	0.18	2.09	4266955.0	37799740.3	1253
2016-02-17	8.3	8.9	8.3	8.62	0.33	3.98	4862435.0	41995210.9	1198
2016-02-16	8.6	8.6	8.15	8.29	-0.02	-0.24	2964362.0	24798130.25	983
2016-02-15	7.95	8.35	7.9	8.31	0.42	5.32	1944846.0	15868130.5	753
2016-02-14	9.0	9.0	7.8	7.89	-0.7	-8.15	4350561.0	36749186.7	1626
2016-02-11	8.75	9.45	8.3	8.59	-0.2	-2.28	8445067.0	75937019.3	2960
2016-02-10	8.8	9.0	8.7	8.79	0.01	0.11	1668764.0	14773805.25	674
2016-02-09	8.5	9.2	8.5	8.78	0.01	0.11	3991413.0	35559317.05	1175
2016-02-08	8.85	8.9	8.55	8.77	0.06	0.69	1459684.0	12758344.4	563
2016-02-07	8.9	8.9	8.65	8.71	-0.2	-2.24	1916914.0	16763278.75	689
2016-02-04	9.1	9.2	8.9	8.91	0.06	0.68	3800581.0	34354354.2	1116
2016-02-03	8.8	9.0	8.45	8.85	-0.05	-0.56	5177168.0	44924958.05	1785
2016-02-02	9.3	9.85	8.8	8.9	-0.55	-5.82	3545557.0	33058382.7	1521
2016-02-01	9.1	9.9	9.0	9.45	0.28	3.05	2516590.0	23837607.05	993
2016-01-31	9.3	9.45	9.15	9.17	0.19	2.12	1685290.0	15742508.05	652
2016-01-28	8.75	9.1	8.75	8.98	0.33	3.82	1958384.0	17540683.55	826
2016-01-27	8.75	8.9	8.5	8.65	0.08	0.93	2826019.0	24591165.85	1009
2016-01-26	8.1	8.75	8.05	8.57	0.26	3.13	3607830.0	30673260.8	1091
2016-01-25	8.2	8.45	8.05	8.31	0.07	0.85	3310969.0	27293412.75	936
2016-01-24	8.7	8.8	8.25	8.24	0.2	2.49	1075027.0	9110206.1	445
2016-01-21	7.85	8.2	7.85	8.04	-0.06	-0.74	1118832.0	9004185.75	550
2016-01-20	8.55	8.65	8.1	8.1	-0.85	-9.5	1839582.0	15318559.15	816
2016-01-19	8.85	9.05	8.6	8.95	0.45	5.29	1375850.0	12194652.85	627
2016-01-18	8.15	8.65	7.9	8.5	0.3	3.66	2168039.0	17800517.0	818
2016-01-17	8.25	8.45	8.2	8.2	-0.9	-9.89	1724625.0	14235282.15	645
2016-01-14	9.55	9.75	9.1	9.1	-0.98	-9.72	2017311.0	18700171.25	877
2016-01-13	10.4	10.7	9.9	10.08	-0.36	-3.45	3232392.0	33328337.25	1436
2016-01-12	11.0	11.0	10.3	10.44	-0.99	-8.66	7160086.0	75353218.35	2635
2016-01-11	11.15	12.8	11.15	11.43	-0.91	-7.37	2644240.0	31101763.85	1315
2016-01-10	13.4	13.45	12.05	12.34	-0.67	-5.15	436497.0	5668949.15	274
2016-01-07	12.9	13.3	12.85	13.01	-0.69	-5.04	798864.0	10409089.35	383
2016-01-06	14.25	14.25	13.55	13.7	-0.32	-2.28	627041.0	8716534.5	320
2016-01-05	13.8	14.3	13.8	14.02	0.19	1.37	427933.0	6013509.1	323
2016-01-04	13.8	14.55	13.55	13.83	-0.01	-0.07	1262224.0	17965613.5	994
2016-01-03	14.1	14.15	13.8	13.84	-0.27	-1.91	586360.0	8206618.3	336
2015-12-31	14.0	14.6	13.85	14.11	0.04	0.28	1304641.0	18510307.5	936
2015-12-30	14.2	14.4	14.0	14.07	-0.16	-1.12	1116962.0	15778490.15	579
2015-12-29	13.75	14.75	13.45	14.23	0.48	3.49	2826056.0	40329607.45	1104
2015-12-28	13.65	13.95	13.6	13.75	-0.02	-0.15	660647.0	9088789.35	804
2015-12-27	13.8	13.85	13.4	13.77	0.12	0.88	1018471.0	13867115.75	552
2015-12-24	13.75	14.1	13.6	13.65	0.06	0.44	1609800.0	22185610.25	935
2015-12-23	13.5	14.5	13.5	13.59	0.24	1.8	5689288.0	79511996.3	2703
2015-12-22	13.05	13.6	13.0	13.35	0.36	2.77	1649886.0	22083767.35	761
2015-12-21	12.9	13.2	12.9	12.99	0.21	1.64	1169871.0	15239833.9	9694
2015-12-20	12.35	13.1	12.35	12.78	0.16	1.27	1747673.0	22396246.5	937
2015-12-17	12.6	12.85	12.6	12.62	0.08	0.64	642958.0	8168978.75	364
2015-12-16	12.6	12.7	12.45	12.54	0.0	0.0	551639.0	6941987.1	341
2015-12-15	12.4	12.6	12.4	12.54	0.32	2.62	543595.0	6792080.45	306
2015-12-14	12.65	12.8	12.2	12.22	-0.24	-1.93	651194.0	8166133.95	329
2015-12-13	12.45	12.55	12.0	12.46	-0.2	-1.58	652562.0	8020973.85	303
2015-12-10	12.6	12.9	12.6	12.66	0.1	0.8	472306.0	6002053.55	288
2015-12-09	12.5	12.7	12.45	12.56	0.02	0.16	580343.0	7302263.15	274
2015-12-08	12.9	12.9	12.4	12.54	-0.44	-3.39	1123566.0	14282560.25	991
2015-12-07	13.2	13.75	12.9	12.98	-0.12	-0.92	2140635.0	28708985.85	1207
2015-12-06	12.65	13.4	12.65	13.1	0.46	3.64	1870392.0	24482296.05	1165
2015-12-03	12.8	12.9	12.6	12.64	-0.19	-1.48	933690.0	11905516.45	468
2015-12-02	12.8	13.15	12.7	12.83	0.04	0.31	1457727.0	18875886.55	640
2015-12-01	12.4	12.95	12.35	12.79	0.44	3.56	2524222.0	32180402.05	941
2015-11-30	12.4	12.4	12.3	12.35	0.02	0.16	666594.0	8226103.7	362
2015-11-29	12.3	12.55	12.3	12.33	0.04	0.33	1837667.0	22823494.6	700
2015-11-26	12.45	12.5	12.15	12.29	-0.1	-0.81	1404731.0	17333972.3	583
2015-11-25	12.45	12.6	12.25	12.39	-0.02	-0.16	1406560.0	17519972.4	548
2015-11-24	12.5	12.75	12.4	12.41	0.0	0.0	2143756.0	26942645.6	751
2015-11-23	12.5	12.75	12.4	12.41	-0.08	-0.64	1773212.0	22294541.5	762
2015-11-22	12.45	12.55	12.4	12.49	0.15	1.22	1255047.0	15668346.5	519
2015-11-19	12.55	12.65	12.3	12.34	-0.18	-1.44	1389369.0	17312779.85	687
2015-11-18	12.5	12.6	12.4	12.52	0.02	0.16	1255182.0	15697819.05	546
2015-11-17	12.85	12.85	12.3	12.5	-0.16	-1.26	1819150.0	22925499.45	802
2015-11-16	12.45	12.8	12.2	12.66	0.16	1.28	3239334.0	40474199.75	1272
2015-11-15	12.25	13.1	12.2	12.5	-0.28	-2.19	5606185.0	71257258.9	2490
2015-11-12	12.3	12.9	12.2	12.78	0.45	3.65	3171957.0	39911861.55	1284
2015-11-11	12.1	12.6	11.95	12.33	0.26	2.15	2330004.0	28611014.5	904
2015-11-10	12.0	12.35	11.85	12.07	0.07	0.58	3552605.0	43178834.3	1275
2015-11-09	11.75	12.1	11.55	12.0	0.39	3.36	1935646.0	22948825.8	774
2015-11-08	11.4	11.7	11.15	11.61	0.21	1.84	1312114.0	14946251.2	674
2015-11-05	11.5	11.7	11.3	11.4	-0.25	-2.15	1552421.0	17813054.1	691
2015-11-04	11.7	11.7	11.15	11.65	0.13	1.13	1224722.0	14024409.25	749
2015-11-03	12.3	12.4	11.3	11.52	-0.38	-3.19	3709687.0	44274153.5	1753
2015-11-02	11.05	11.9	11.05	11.9	1.08	9.98	1250783.0	14496442.2	383
2015-11-01	11.1	11.1	10.75	10.82	-0.29	-2.61	467100.0	5089552.2	284
2015-10-29	11.35	11.4	11.05	11.11	-0.12	-1.07	758251.0	8542378.85	400
2015-10-28	11.05	11.3	10.9	11.23	0.12	1.08	889973.0	9863625.1	460
2015-10-27	11.8	11.8	11.05	11.11	-0.64	-5.45	773746.0	8900779.25	412
2015-10-26	11.65	11.8	11.3	11.75	0.04	0.34	398308.0	4625068.1	262
2015-10-25	11.85	12.0	11.65	11.71	-0.01	-0.09	339786.0	4013305.4	218
2015-10-22	11.9	11.95	11.7	11.72	-0.18	-1.51	597643.0	7032495.35	296
2015-10-21	12.1	12.15	11.85	11.9	-0.34	-2.78	1176193.0	14091414.6	457
2015-10-20	12.45	12.6	12.2	12.24	-0.23	-1.84	886888.0	11036043.4	421
2015-10-19	12.55	12.55	12.4	12.47	0.03	0.24	984727.0	12310740.55	420
2015-10-18	12.45	12.6	12.3	12.44	-0.47	-3.64	3048854.0	38040568.8	1071
2015-10-15	13.2	13.2	12.9	12.91	-0.28	-2.12	907224.0	11842376.85	467
2015-10-14	13.05	13.55	13.0	13.19	0.12	0.92	2750636.0	36532660.35	1085
2015-10-13	13.0	13.35	12.85	13.07	0.07	0.54	2527488.0	33126497.25	896
2015-10-12	13.0	13.25	12.85	13.0	0.09	0.7	1305417.0	17022402.05	511
2015-10-11	12.8	13.15	12.8	12.91	0.25	1.97	1879152.0	24340743.4	687
2015-10-08	12.4	12.7	12.3	12.66	0.23	1.85	1004713.0	12621782.9	416
2015-10-07	12.2	12.55	12.2	12.43	0.3	2.47	1391115.0	17281059.35	483
2015-10-06	12.15	12.3	12.05	12.13	-0.01	-0.08	654575.0	7999986.75	279
2015-10-05	11.9	12.15	11.85	12.14	0.29	2.45	779956.0	9402728.1	285
2015-10-04	11.95	12.0	11.85	11.85	-0.04	-0.34	543340.0	6462555.65	254
2015-10-01	12.15	12.15	11.85	11.89	-0.14	-1.16	570451.0	6883691.55	269
2015-09-30	12.15	12.15	12.0	12.03	-0.02	-0.17	675321.0	8152400.45	260
2015-09-29	11.9	12.1	11.85	12.05	0.0	0.0	434014.0	5197171.2	207
2015-09-21	12.0	12.25	11.95	12.05	0.07	0.58	928003.0	11218984.45	313
2015-09-20	12.0	12.2	11.85	11.98	-0.27	-2.2	951382.0	11387909.15	461
2015-09-17	12.25	12.45	12.15	12.25	-0.08	-0.65	752004.0	9262857.55	383
2015-09-16	12.55	12.6	12.3	12.33	-0.13	-1.04	1111134.0	13841838.05	450
2015-09-15	12.55	12.65	12.35	12.46	-0.05	-0.4	1160100.0	14505642.55	461
2015-09-14	12.45	12.9	12.3	12.51	0.02	0.16	2285655.0	28830311.65	1010
2015-09-13	12.55	12.75	12.45	12.49	0.05	0.4	1607714.0	20254664.7	667
2015-09-10	12.35	12.75	12.25	12.44	-0.05	-0.4	2703060.0	33887467.35	1007
2015-09-09	12.45	12.6	12.35	12.49	0.2	1.63	1966559.0	24507937.5	803
2015-09-08	11.9	12.35	11.85	12.29	0.44	3.71	2181819.0	26368165.05	926
2015-09-07	11.75	12.15	11.75	11.85	0.09	0.77	1222461.0	14605081.3	584
2015-09-06	11.5	11.85	11.45	11.76	0.05	0.43	779175.0	9101566.9	371
2015-09-03	11.9	11.95	11.6	11.71	0.0	0.0	577502.0	6802235.45	303
2015-09-02	11.4	11.8	11.25	11.71	0.11	0.95	768206.0	8838075.5	371
2015-09-01	11.95	12.0	11.55	11.6	-0.22	-1.86	794063.0	9396218.85	392
2015-08-31	11.9	11.9	11.6	11.82	-0.22	-1.83	955050.0	11262485.85	506
2015-08-30	12.5	12.6	11.9	12.04	0.2	1.69	1149051.0	14113398.35	590
2015-08-27	11.85	12.0	11.65	11.84	0.59	5.24	931854.0	11052175.85	473
2015-08-26	11.8	11.9	11.0	11.25	-0.65	-5.46	1620882.0	18806292.05	762
2015-08-25	11.2	11.9	10.9	11.9	1.06	9.78	1877493.0	21501399.8	866
2015-08-24	11.55	11.7	10.6	10.84	-0.61	-5.33	2010682.0	22285937.55	1004
2015-08-23	12.0	12.3	11.45	11.45	-1.27	-9.98	1739347.0	20717668.7	857
2015-08-20	12.0	12.8	11.65	12.72	0.32	2.58	1930091.0	23897571.95	924
2015-08-19	13.45	13.65	12.2	12.4	-1.1	-8.15	2133832.0	27955975.15	995
2015-08-18	14.65	14.65	13.35	13.5	-1.33	-8.97	2202279.0	30298151.0	1048
2015-08-17	14.8	15.0	14.55	14.83	-0.1	-0.67	714984.0	10590350.95	430
2015-08-16	15.65	15.85	14.55	14.93	-0.91	-5.74	968868.0	14631438.3	628
2015-08-13	16.1	16.25	15.8	15.84	-0.12	-0.75	530567.0	8467206.05	327
2015-08-12	15.9	16.0	15.65	15.96	-0.09	-0.56	517998.0	8195563.9	311
2015-08-11	16.25	16.45	16.0	16.05	-0.25	-1.53	881685.0	14349433.5	426
2015-08-10	16.1	16.4	16.05	16.3	0.25	1.56	840484.0	13644975.35	355
2015-08-09	15.55	16.1	15.55	16.05	0.06	0.38	563189.0	9001416.0	333
2015-08-06	16.55	16.55	15.7	15.99	-0.5	-3.03	755634.0	12154445.8	544
2015-08-05	16.6	16.75	16.45	16.49	-0.06	-0.36	583969.0	9684897.85	364
2015-08-04	16.6	16.6	16.2	16.55	-0.15	-0.9	613540.0	10098636.05	430
2015-08-03	16.5	16.85	16.3	16.7	0.13	0.78	527566.0	8729925.65	437
2015-08-02	17.5	17.5	16.5	16.57	-0.98	-5.58	1334775.0	22344089.4	834
2015-07-30	17.75	17.75	17.35	17.55	-0.11	-0.62	978576.0	17131684.65	635
2015-07-29	17.85	18.1	17.65	17.66	-0.16	-0.9	1172118.0	20907391.75	574
2015-07-28	17.7	17.9	17.65	17.82	-0.01	-0.06	845972.0	15040212.8	374
2015-07-27	17.7	17.9	17.45	17.83	0.03	0.17	997947.0	17638607.0	475
2015-07-26	17.9	17.9	17.65	17.8	-0.05	-0.28	596016.0	10592497.1	420
2015-07-23	17.85	18.0	17.8	17.85	0.01	0.06	786658.0	14094951.75	377
2015-07-22	18.25	18.3	17.8	17.84	-0.03	-0.17	1484090.0	26734097.75	698
2015-07-15	17.6	17.95	17.6	17.87	0.29	1.65	904968.0	16095695.7	521
2015-07-14	17.3	17.8	17.15	17.58	0.38	2.21	1254801.0	21926640.75	809
2015-07-13	17.35	17.4	17.15	17.2	-0.13	-0.75	623846.0	10769442.0	327
2015-07-12	17.3	17.5	17.25	17.33	0.14	0.81	677956.0	11772493.1	411
2015-07-09	16.9	17.3	16.9	17.19	0.22	1.3	797335.0	13639334.85	501
2015-07-08	16.95	17.1	16.7	16.97	-0.01	-0.06	490906.0	8319794.0	365
2015-07-07	17.2	17.3	16.95	16.98	-0.17	-0.99	521200.0	8906030.5	408
2015-07-06	17.1	17.4	17.1	17.15	-0.26	-1.49	487930.0	8423173.6	345
2015-07-05	17.25	17.55	17.05	17.41	-0.01	-0.06	832041.0	14421630.9	546
2015-07-02	17.85	18.0	17.35	17.42	-0.4	-2.24	1736170.0	30658611.35	1129
2015-07-01	17.4	17.9	17.2	17.82	0.48	2.77	3364459.0	59153972.6	1410
2015-06-30	16.95	17.4	16.6	17.34	0.14	0.81	1654649.0	28214479.85	1028
2015-06-29	18.0	18.05	16.9	17.2	-1.15	-6.27	2016593.0	35067422.2	1166
2015-06-28	18.9	18.95	18.15	18.35	-0.51	-2.7	988382.0	18277571.4	625
2015-06-25	18.7	19.05	18.6	18.86	0.16	0.86	895023.0	16890842.35	531
2015-06-24	18.55	18.75	18.55	18.7	0.12	0.65	614323.0	11471808.25	359
2015-06-23	18.85	18.9	18.3	18.58	-0.09	-0.48	566482.0	10540676.1	461
2015-06-22	18.85	19.0	18.4	18.67	-0.2	-1.06	610819.0	11399478.15	536
2015-06-21	19.55	19.7	18.8	18.87	-0.6	-3.08	711767.0	13602521.05	643
2015-06-18	19.85	19.85	19.45	19.47	-0.19	-0.97	324289.0	6361925.65	337
2015-06-17	19.65	19.7	19.4	19.66	-0.06	-0.3	551104.0	10778293.95	501
2015-06-16	19.8	19.9	19.55	19.72	-0.11	-0.55	546003.0	10767663.05	461
2015-06-15	19.95	20.1	19.7	19.83	0.05	0.25	1214319.0	24191060.2	907
2015-06-14	19.5	19.85	19.45	19.78	0.29	1.49	893525.0	17605787.45	525
2015-06-11	19.75	19.75	19.4	19.49	-0.14	-0.71	484296.0	9464707.75	443
2015-06-10	19.75	19.85	19.6	19.63	0.01	0.05	621495.0	12265798.45	472
2015-06-09	19.7	19.8	19.2	19.62	-0.09	-0.46	1208250.0	23605392.5	997
2015-06-08	19.9	20.0	19.65	19.71	-0.23	-1.15	793412.0	15773055.4	535
2015-06-07	19.75	20.15	19.55	19.94	0.04	0.2	1401921.0	28032380.5	989
2015-06-04	19.85	20.05	19.8	19.9	0.03	0.15	1634697.0	32604164.8	1000
2015-06-03	19.85	20.55	19.7	19.87	0.08	0.4	3294771.0	66344467.35	1962
2015-06-02	19.75	20.0	19.7	19.79	0.1	0.51	1676983.0	33309187.95	944
2015-06-01	19.45	19.8	19.2	19.69	0.25	1.29	3289408.0	64172668.1	1715
2015-05-31	19.9	20.0	19.35	19.44	-0.55	-2.75	2770198.0	54568608.75	1441
2015-05-28	20.5	20.55	19.85	19.99	-0.38	-1.87	2665742.0	53714966.3	1578
2015-05-27	20.2	20.95	20.15	20.37	0.2	0.99	5290479.0	109139673.5	3025
2015-05-26	19.95	21.05	19.75	20.17	0.16	0.8	9845762.0	201825557.35	4854
2015-05-25	20.3	20.35	19.7	20.01	-0.14	-0.69	8333460.0	166622979.0	4114
2015-05-24	18.4	20.15	18.3	20.15	1.8	9.81	8918891.0	171444024.95	3755
2015-05-21	18.4	18.45	18.25	18.35	0.07	0.38	1257864.0	23049533.4	596
2015-05-20	18.35	18.7	18.25	18.28	0.07	0.38	4609325.0	85180705.25	1928
2015-05-19	18.25	18.35	18.15	18.21	-0.09	-0.49	1619438.0	29577684.65	627
2015-05-18	18.35	18.35	18.2	18.3	0.01	0.05	1105127.0	20184814.35	503
2015-05-17	18.25	18.4	18.2	18.29	0.06	0.33	1403280.0	25718103.15	535
2015-05-14	18.3	18.45	18.2	18.23	-0.08	-0.44	1295414.0	23718727.75	646
2015-05-13	18.3	18.55	18.15	18.31	0.11	0.6	2692642.0	49460283.4	1066
2015-05-12	18.15	18.25	17.9	18.2	0.07	0.39	1416109.0	25581838.15	708
2015-05-11	18.35	18.65	18.05	18.13	-0.2	-1.09	2487797.0	45742801.1	1198
2015-05-10	18.45	18.45	18.3	18.33	-0.09	-0.49	1126671.0	20695844.2	593
2015-05-07	18.65	18.65	18.1	18.42	-0.24	-1.29	3302468.0	60772417.8	1528
2015-05-06	18.8	19.0	18.65	18.66	-0.19	-1.01	1766523.0	33242491.75	914
2015-05-05	19.05	19.3	18.7	18.85	-0.11	-0.58	4756012.0	90559885.05	2153
2015-05-04	19.2	19.5	18.8	18.96	-0.03	-0.16	8697172.0	166784663.45	3287
2015-05-03	18.65	19.4	18.4	18.99	0.44	2.37	6746028.0	127752717.6	2364
2015-04-30	18.85	18.9	18.5	18.55	-0.14	-0.75	1895019.0	35438920.75	824
2015-04-29	18.45	18.95	18.4	18.69	0.34	1.85	3718505.0	69514554.8	1591
2015-04-28	18.4	18.55	18.3	18.35	-0.04	-0.22	1169679.0	21557592.05	526
2015-04-27	18.7	18.7	18.35	18.39	-0.18	-0.97	1280220.0	23640750.55	615
2015-04-26	18.4	18.75	18.4	18.57	0.26	1.42	1553795.0	28867570.6	702
2015-04-23	18.35	18.55	18.15	18.31	-0.03	-0.16	1502834.0	27582590.2	648
2015-04-22	18.8	18.8	18.2	18.34	-0.21	-1.13	1467434.0	27112635.45	780
2015-04-21	18.4	18.75	18.25	18.55	0.11	0.6	1029205.0	19078016.35	527
2015-04-20	18.65	19.0	18.35	18.44	-0.23	-1.23	2090551.0	39095103.85	1035
2015-04-19	19.0	19.2	18.5	18.67	-0.04	-0.21	2654146.0	49788674.65	1511
2015-04-16	18.85	18.85	18.6	18.71	0.08	0.43	1155603.0	21660788.2	467
2015-04-15	18.15	18.9	18.05	18.63	0.61	3.39	1890411.0	34964083.75	967
2015-04-14	18.05	18.3	17.9	18.02	-0.03	-0.17	332065.0	6011901.85	268
2015-04-13	17.8	18.15	17.8	18.05	0.2	1.12	445038.0	8026435.8	283
2015-04-12	17.85	18.15	17.75	17.85	0.11	0.62	657788.0	11820705.05	396
2015-04-09	17.65	18.0	17.65	17.74	-0.04	-0.22	512883.0	9142640.55	286
2015-04-08	18.15	18.3	17.7	17.78	-0.23	-1.28	1098619.0	19855885.4	536
2015-04-07	17.3	18.3	17.15	18.01	1.07	6.32	1297687.0	22901217.1	772
2015-04-06	17.15	17.2	16.6	16.94	-0.06	-0.35	700214.0	11886911.5	471
2015-04-05	17.5	17.75	16.2	17.0	-0.68	-3.85	1637413.0	27799170.5	824
2015-04-02	18.75	18.75	17.3	17.68	-0.86	-4.64	1106783.0	19942777.2	654
2015-04-01	18.55	18.8	18.3	18.54	0.01	0.05	695031.0	12878644.7	425
2015-03-31	18.8	19.2	18.25	18.53	-0.16	-0.86	995321.0	18627096.6	690
2015-03-30	19.35	19.4	18.5	18.69	-0.66	-3.41	1617183.0	30886899.95	1007
2015-03-29	19.4	19.65	19.0	19.35	0.26	1.36	977552.0	18977417.4	689
2015-03-26	17.5	19.3	17.2	19.09	0.39	2.09	2357227.0	43959225.95	1077
2015-03-25	20.8	20.8	18.7	18.7	-2.06	-9.92	3865087.0	75544356.55	1850
2015-03-24	20.5	21.2	20.45	20.76	0.22	1.07	2706677.0	56499934.55	1844
2015-03-23	20.8	21.0	20.25	20.54	-0.07	-0.34	2349434.0	48221034.7	1133
2015-03-22	19.9	21.1	19.8	20.61	0.81	4.09	3162512.0	65120986.05	1448
2015-03-19	19.8	20.1	19.7	19.8	0.11	0.56	1591625.0	31699790.35	745
2015-03-18	19.1	20.1	18.75	19.69	0.47	2.45	1865301.0	35990279.6	819
2015-03-17	19.05	19.4	19.05	19.22	-0.01	-0.05	1188878.0	22909385.5	474
2015-03-16	19.2	19.6	19.1	19.23	-0.23	-1.18	1458359.0	28167574.55	686
2015-03-15	19.1	19.8	18.8	19.46	0.0	0.0	1721200.0	33261553.7	658
2015-03-12	19.15	19.7	19.0	19.46	0.34	1.78	1283135.0	24911456.75	690
2015-03-11	18.9	19.3	18.8	19.12	0.04	0.21	1229666.0	23415824.4	549
2015-03-10	19.0	19.2	18.75	19.08	0.03	0.16	2317302.0	43857579.1	1033
2015-03-09	18.05	19.3	17.95	19.05	1.13	6.31	5717588.0	106977295.9	2219
2015-03-08	17.85	18.1	17.75	17.92	0.1	0.56	1693613.0	30405151.5	711
2015-03-05	17.7	17.9	17.7	17.82	0.09	0.51	954895.0	17008030.35	458
2015-03-04	18.0	18.0	17.7	17.73	-0.17	-0.95	1639559.0	29214942.55	780
2015-03-03	18.2	18.65	17.85	17.9	-0.3	-1.65	4146620.0	75233325.45	1589
2015-03-02	17.9	18.35	17.7	18.2	0.42	2.36	2846594.0	51408307.75	1038
2015-03-01	17.95	18.2	17.6	17.78	-0.06	-0.34	2881220.0	51576216.6	1237
2015-02-26	17.6	18.05	17.45	17.84	0.38	2.18	2321641.0	41250943.75	1076
2015-02-25	17.55	17.7	17.35	17.46	-0.02	-0.11	1328724.0	23230527.3	676
2015-02-24	17.05	17.55	17.05	17.48	0.49	2.88	2899808.0	50507678.9	1106
2015-02-23	16.9	17.4	16.85	16.99	0.07	0.41	2916906.0	49990727.75	1312
2015-02-22	16.65	17.15	16.6	16.92	0.34	2.05	2982068.0	50375534.25	1096
2015-02-19	16.35	16.7	16.2	16.58	0.23	1.41	1804660.0	29759232.15	622
2015-02-18	16.4	16.45	16.2	16.35	-0.05	-0.3	717625.0	11709467.15	380
2015-02-17	16.65	16.75	16.3	16.4	-0.21	-1.26	1403793.0	23253129.35	575
2015-02-16	16.75	16.95	16.55	16.61	-0.1	-0.6	1783354.0	29922278.95	673
2015-02-15	16.65	16.75	16.5	16.71	0.34	2.08	1456775.0	24214842.85	607
2015-02-12	16.15	16.55	16.15	16.37	0.11	0.68	1070706.0	17558289.75	544
2015-02-11	16.8	16.8	16.0	16.26	-0.47	-2.81	1137675.0	18736865.5	738
2015-02-10	17.05	17.1	16.6	16.73	-0.32	-1.88	2038514.0	34368354.9	896
2015-02-09	17.35	17.35	16.95	17.05	-0.15	-0.87	1706924.0	29207670.75	755
2015-02-08	17.15	17.4	17.15	17.2	0.25	1.47	1907872.0	32919513.15	716
2015-02-05	16.95	17.2	16.8	16.95	-0.05	-0.29	2059488.0	34932492.4	873
2015-02-04	17.6	17.6	16.95	17.0	-0.43	-2.47	1931283.0	33246149.7	802
2015-02-03	17.7	17.9	17.15	17.43	-0.01	-0.06	2599567.0	45964832.55	1012
2015-02-02	17.05	17.6	16.95	17.44	0.42	2.47	2851347.0	49382885.7	935
2015-02-01	17.4	17.5	16.95	17.02	0.25	1.49	2720373.0	46851052.5	958
2015-01-29	16.6	17.05	16.55	16.77	0.16	0.96	3575238.0	60140358.15	1392
2015-01-28	16.8	16.95	16.55	16.61	-0.07	-0.42	2568500.0	43026361.25	1132
2015-01-27	16.1	16.8	16.0	16.68	0.68	4.25	3156882.0	51788493.1	1353
2015-01-26	16.0	16.05	15.75	16.0	0.26	1.65	1680067.0	26738418.45	696
2015-01-22	15.55	15.95	15.3	15.74	0.1	0.64	1162624.0	18287966.65	699
2015-01-21	15.85	16.3	15.6	15.64	-0.16	-1.01	3994813.0	63951458.0	1793
2015-01-20	15.8	15.95	15.7	15.8	0.02	0.13	2031142.0	32115285.75	672
2015-01-19	15.65	16.0	15.5	15.78	0.31	2.0	3890880.0	61352930.25	1401
2015-01-18	14.8	15.55	14.8	15.47	0.08	0.52	5470396.0	83251136.3	1979
2015-01-15	15.5	16.05	15.35	15.39	-0.04	-0.26	2936466.0	46167918.65	1239
2015-01-14	15.55	15.6	15.25	15.43	0.04	0.26	1485268.0	22981492.15	637
2015-01-13	14.75	15.6	14.7	15.39	0.07	0.46	2144899.0	32755891.25	973
2015-01-12	15.05	15.55	15.0	15.32	0.21	1.39	1928383.0	29608626.05	748
2015-01-11	15.1	15.15	14.9	15.11	0.1	0.67	1588999.0	23891510.85	633
2015-01-08	15.1	15.25	15.0	15.01	0.25	1.69	1934094.0	29199884.05	855
2015-01-07	14.3	14.9	14.1	14.76	0.47	3.29	2756208.0	40195469.3	1072
2015-01-06	13.5	14.4	13.2	14.29	0.09	0.63	2884113.0	39639190.55	1138
2015-01-05	14.2	14.55	14.0	14.2	-0.62	-4.18	2500370.0	35809631.75	996
2015-01-04	14.9	15.05	14.7	14.82	-0.23	-1.53	2572116.0	38255030.05	1023
2015-01-01	15.0	15.25	14.65	15.05	0.35	2.38	3436542.0	51517916.2	1113
2014-12-31	15.75	15.95	14.0	14.7	-0.74	-4.79	5829604.0	86401988.8	2336
2014-12-30	15.55	16.1	15.25	15.44	-1.19	-7.16	3926189.0	61318062.55	1893
2014-12-29	16.85	17.6	16.55	16.63	-0.13	-0.78	7871061.0	134370745.25	3431
2014-12-28	16.4	17.05	16.2	16.76	0.62	3.84	5264445.0	87779378.55	1919
2014-12-25	15.5	16.35	15.45	16.14	0.39	2.48	3655713.0	58091660.55	1196
2014-12-24	15.75	16.3	15.65	15.75	0.23	1.48	5385558.0	86070187.5	1504
2014-12-23	15.2	15.55	15.05	15.52	0.17	1.11	2472031.0	37946362.5	959
2014-12-22	15.15	15.65	14.95	15.35	0.27	1.79	3838659.0	58964585.7	1229
2014-12-21	15.8	15.85	14.3	15.08	0.03	0.2	5015047.0	75722537.25	1514
2014-12-18	14.5	15.05	14.5	15.05	1.34	9.77	1381561.0	20563355.55	567
2014-12-17	13.55	13.9	12.3	13.71	0.26	1.93	2366772.0	30937061.3	856
2014-12-16	14.2	14.2	13.45	13.45	-1.47	-9.85	1488123.0	20263365.05	563
2014-12-15	16.65	16.95	14.8	14.92	-1.49	-9.08	1127667.0	17578325.8	453
2014-12-14	16.35	17.0	16.25	16.41	-0.83	-4.81	1218540.0	20176717.1	464
2014-12-11	17.0	17.35	16.25	17.24	-0.59	-3.31	1834110.0	31013078.15	714
2014-12-10	18.2	18.25	17.5	17.83	-0.29	-1.6	942627.0	16935936.25	426
2014-12-09	18.0	18.15	17.5	18.12	-0.37	-2.0	1366069.0	24513915.75	673
2014-12-08	19.15	19.2	18.4	18.49	-0.71	-3.7	1056147.0	19939510.3	642
2014-12-07	19.15	19.35	19.0	19.2	0.07	0.37	984157.0	18854986.1	481
2014-12-04	19.0	19.5	19.0	19.13	0.22	1.16	1135827.0	21906072.7	589
2014-12-03	18.7	19.1	18.6	18.91	0.23	1.23	1257647.0	23748748.35	514
2014-12-02	19.1	19.15	18.6	18.68	0.3	1.63	1270092.0	23914735.85	657
2014-12-01	18.15	18.8	18.0	18.38	0.4	2.22	1323980.0	24237972.3	587
2014-11-30	17.5	18.6	17.5	17.98	-1.08	-5.67	1016040.0	18334136.6	605
2014-11-27	19.1	19.5	19.0	19.06	-0.17	-0.88	845451.0	16249028.2	484
2014-11-26	19.5	19.5	19.0	19.23	-0.46	-2.34	978447.0	18771517.0	523
2014-11-25	20.15	20.15	19.6	19.69	-0.58	-2.86	974301.0	19336658.4	601
2014-11-24	20.4	21.0	20.15	20.27	-0.08	-0.39	1763875.0	36257047.05	836
2014-11-23	20.1	20.4	20.05	20.35	0.46	2.31	760742.0	15379918.85	518
2014-11-20	19.5	20.15	19.5	19.89	0.32	1.64	982126.0	19568836.15	629
2014-11-19	19.55	19.75	19.4	19.57	-0.05	-0.25	821848.0	16108985.3	428
2014-11-18	19.7	19.8	19.3	19.62	0.1	0.51	642699.0	12599702.35	470
2014-11-17	20.05	20.05	18.8	19.52	-0.6	-2.98	741119.0	14378896.4	566
2014-11-16	20.75	20.95	20.0	20.12	-0.65	-3.13	645130.0	13204020.95	476
2014-11-13	21.1	21.15	20.55	20.77	-0.35	-1.66	692359.0	14473530.7	480
2014-11-12	20.7	21.2	20.7	21.12	0.31	1.49	598282.0	12585373.85	410
2014-11-11	20.85	21.25	20.6	20.81	-0.15	-0.72	1633600.0	34279539.8	806
2014-11-10	20.5	21.2	20.5	20.96	0.5	2.44	1464905.0	30634422.55	854
2014-11-09	20.1	20.95	20.0	20.46	0.48	2.4	1450781.0	29678805.35	855
2014-11-06	19.75	20.25	19.6	19.98	0.18	0.91	1275742.0	25547892.7	645
2014-11-05	19.4	19.85	19.05	19.8	0.41	2.11	1288168.0	25068123.6	632
2014-11-04	20.0	20.25	19.15	19.39	-0.83	-4.1	1285405.0	25489182.55	661
2014-11-03	20.2	20.35	20.15	20.22	0.02	0.1	886931.0	17942948.65	429
2014-11-02	20.45	20.45	20.05	20.2	0.32	1.61	833454.0	16881823.1	465
2014-10-30	20.0	20.05	19.05	19.88	-0.35	-1.73	1207034.0	23801250.0	757
2014-10-29	20.55	20.95	20.2	20.23	-0.37	-1.8	1567911.0	32293418.95	1137
2014-10-28	19.65	20.75	19.65	20.6	1.38	7.18	3786161.0	76255165.55	2276
2014-10-27	19.35	19.45	19.1	19.22	0.02	0.1	967976.0	18696207.3	594
2014-10-26	18.95	19.25	18.9	19.2	0.26	1.37	1038844.0	19911123.4	504
2014-10-23	18.8	19.1	18.7	18.94	-0.21	-1.1	552619.0	10473024.25	387
2014-10-22	19.4	19.7	19.0	19.15	-0.06	-0.31	1758799.0	33868886.05	838
2014-10-21	18.3	19.25	18.2	19.21	0.96	5.26	1643663.0	30824609.75	805
2014-10-20	18.2	18.35	17.95	18.25	0.11	0.61	810141.0	14716441.25	446
2014-10-19	18.5	18.6	18.0	18.14	0.44	2.49	828679.0	15111526.35	511
2014-10-16	18.7	19.15	17.5	17.7	-1.7	-8.76	918141.0	16567937.4	585
2014-10-15	19.85	19.9	19.25	19.4	-0.49	-2.46	572884.0	11219540.0	428
2014-10-14	20.0	20.0	19.35	19.89	-0.27	-1.34	902212.0	17811534.55	526
2014-10-13	19.7	20.2	19.45	20.16	0.31	1.56	1623107.0	32294694.5	859
2014-10-12	21.0	21.3	19.85	19.85	-2.2	-9.98	1742746.0	35962061.95	835
2014-10-02	22.0	22.1	21.9	22.05	-0.15	-0.68	506478.0	11159690.8	369
2014-10-01	22.35	22.4	22.2	22.2	-0.1	-0.45	415910.0	9266459.45	294
2014-09-30	22.3	22.45	22.25	22.3	0.07	0.31	623630.0	13910853.3	428
2014-09-29	22.15	22.4	22.05	22.23	0.13	0.59	1107476.0	24594996.75	551
2014-09-28	22.3	22.3	21.95	22.1	-0.11	-0.5	991410.0	21897976.95	659
2014-09-25	22.45	22.75	22.1	22.21	-0.28	-1.24	2032143.0	45328706.3	1149
2014-09-24	23.55	23.7	22.0	22.49	-1.04	-4.42	2877580.0	66068946.55	1498
2014-09-22	23.1	23.8	23.0	23.53	0.38	1.64	3883008.0	91056064.95	1878
2014-09-21	23.1	23.4	22.95	23.15	0.11	0.48	1628778.0	37734765.3	888
2014-09-18	22.85	23.15	22.8	23.04	0.23	1.01	1728931.0	39720472.3	763
2014-09-17	23.0	23.05	22.8	22.81	-0.18	-0.78	2573061.0	58836569.6	1138
2014-09-16	23.1	23.3	22.85	22.99	-0.1	-0.43	1128730.0	26030817.3	637
2014-09-15	23.1	23.25	22.85	23.09	-0.1	-0.43	1533391.0	35315898.2	777
2014-09-14	23.5	23.65	23.05	23.19	-0.4	-1.7	1158368.0	27174519.25	647
2014-09-11	23.95	24.3	23.45	23.59	-0.39	-1.63	2011640.0	48176584.6	1017
2014-09-10	24.35	24.35	23.9	23.98	-0.35	-1.44	2299907.0	55379195.85	1193
2014-09-09	24.7	24.9	24.2	24.33	-0.32	-1.3	1655988.0	40760748.95	900
2014-09-08	24.3	24.95	24.3	24.65	0.45	1.86	4043107.0	99607849.0	1667
2014-09-07	24.0	24.3	23.65	24.2	0.36	1.51	2409954.0	57749642.85	1215
2014-09-04	23.7	24.3	23.6	23.84	0.38	1.62	5563974.0	133537257.15	2410
2014-09-03	23.3	23.75	23.3	23.46	0.38	1.65	4606394.0	108363205.75	2046
2014-09-02	23.0	23.1	22.85	23.08	0.16	0.7	1768683.0	40649671.8	762
2014-09-01	23.05	23.2	22.9	22.92	-0.14	-0.61	2266144.0	52125484.2	804
2014-08-31	23.3	23.3	23.0	23.06	-0.02	-0.09	1252638.0	28959565.7	764
2014-08-28	23.35	23.6	22.9	23.08	-0.25	-1.07	4365130.0	101191618.1	2171
2014-08-27	22.6	23.95	22.55	23.33	0.78	3.46	10703687.0	250378321.45	3740
2014-08-26	22.35	22.6	22.15	22.55	0.31	1.39	1077606.0	24101481.15	502
2014-08-25	22.75	22.85	22.15	22.24	-0.41	-1.81	1720517.0	38762455.5	823
2014-08-24	22.6	22.95	22.5	22.65	0.13	0.58	2140845.0	48607513.0	961
2014-08-21	22.55	23.05	22.45	22.52	0.21	0.94	5685613.0	129459580.5	2380
2014-08-20	22.2	22.55	22.15	22.31	0.2	0.9	2994822.0	66906206.95	946
2014-08-19	21.85	22.2	21.85	22.11	0.22	1.01	1913057.0	42164501.85	738
2014-08-18	22.2	22.2	21.8	21.89	-0.22	-1.0	1643141.0	36198740.5	757
2014-08-17	22.35	22.45	22.05	22.11	-0.17	-0.76	1049514.0	23308434.8	479
2014-08-14	22.4	22.65	22.25	22.28	0.03	0.13	1994268.0	44804619.45	880
2014-08-13	22.25	22.35	22.05	22.25	0.03	0.14	867884.0	19287234.3	525
2014-08-12	22.05	22.35	22.05	22.22	0.12	0.54	1013719.0	22510869.85	528
2014-08-11	22.1	22.2	22.0	22.1	0.0	0.0	840720.0	18597890.45	452
2014-08-10	22.1	22.2	21.95	22.1	0.06	0.27	672852.0	14851047.7	346
2014-08-07	22.1	22.3	22.0	22.04	-0.02	-0.09	795226.0	17591108.85	414
2014-08-06	21.75	22.35	21.6	22.06	0.29	1.33	1247125.0	27523076.7	564
2014-08-05	21.85	22.45	21.6	21.77	0.13	0.6	2537078.0	55934608.8	1321
2014-08-04	21.35	21.9	21.35	21.64	0.35	1.64	1323606.0	28636951.75	741
2014-08-03	21.2	21.4	21.1	21.29	0.17	0.8	822867.0	17494786.3	441
2014-07-24	21.0	21.15	20.95	21.12	0.03	0.14	1171837.0	24649336.95	531
2014-07-23	21.25	21.35	21.05	21.09	-0.22	-1.03	813944.0	17270527.0	437
2014-07-22	21.5	21.55	21.25	21.31	-0.01	-0.05	961658.0	20534858.35	462
2014-07-21	21.2	21.45	21.15	21.32	0.21	0.99	358308.0	7630525.9	234
2014-07-20	20.95	21.2	20.8	21.11	-0.21	-0.98	890133.0	18649201.65	460
2014-07-17	21.35	21.4	21.15	21.32	-0.13	-0.61	443495.0	9460757.5	265
2014-07-16	21.25	21.5	21.25	21.45	0.23	1.08	477201.0	10210523.85	325
2014-07-15	21.05	21.35	20.95	21.22	0.16	0.76	787138.0	16637566.15	425
2014-07-14	21.3	21.35	21.0	21.06	-0.19	-0.89	481097.0	10169257.35	313
2014-07-13	21.35	21.45	21.2	21.25	-0.11	-0.51	745664.0	15927339.9	317
2014-07-10	21.3	21.45	21.25	21.36	0.01	0.05	491549.0	10490880.65	327
2014-07-09	21.55	21.7	21.25	21.35	-0.24	-1.11	1117383.0	23926782.45	563
2014-07-08	21.6	21.95	21.55	21.59	-0.02	-0.09	1305261.0	28397224.45	627
2014-07-07	21.5	21.9	21.4	21.61	0.18	0.84	1314912.0	28487780.45	735
2014-07-06	21.5	21.6	21.35	21.43	-0.06	-0.28	1194733.0	25654257.3	635
2014-07-03	21.2	21.7	21.15	21.49	0.28	1.32	1646509.0	35425116.65	898
2014-07-02	21.15	21.3	21.15	21.21	0.05	0.24	539495.0	11450768.0	354
2014-07-01	20.8	21.2	20.7	21.16	0.26	1.24	353194.0	7444018.7	273
2014-06-30	21.1	21.45	20.6	20.9	-0.18	-0.85	668330.0	14029675.25	382
2014-06-29	20.55	21.5	20.1	21.08	0.37	1.79	995137.0	20905071.4	673
2014-06-26	20.6	20.9	20.45	20.71	0.16	0.78	770182.0	15901138.0	501
2014-06-25	20.5	20.75	20.45	20.55	0.18	0.88	757248.0	15588485.05	421
2014-06-24	20.5	20.5	20.05	20.37	-0.1	-0.49	751142.0	15199755.5	458
2014-06-23	20.8	20.8	20.4	20.47	-0.31	-1.49	758241.0	15599224.1	434
2014-06-22	21.1	21.2	20.55	20.78	-0.18	-0.86	637880.0	13370954.4	409
2014-06-19	21.0	21.4	20.85	20.96	-0.01	-0.05	969694.0	20481463.1	538
2014-06-18	21.0	21.1	20.8	20.97	0.0	0.0	655528.0	13741654.3	439
2014-06-17	20.95	21.3	20.4	20.97	-0.04	-0.19	1543523.0	32279764.65	848
2014-06-16	21.5	21.9	20.8	21.01	-0.55	-2.55	1364253.0	29265977.05	839
2014-06-15	22.0	22.1	21.3	21.56	-0.76	-3.41	1282896.0	27990599.6	826
2014-06-12	22.55	22.75	22.25	22.32	-0.18	-0.8	1287048.0	28931968.5	714
2014-06-11	21.9	22.6	21.85	22.5	0.55	2.51	1690608.0	37703866.9	891
2014-06-10	22.15	22.2	21.85	21.95	-0.12	-0.54	605631.0	13322221.95	410
2014-06-09	21.8	22.2	21.75	22.07	0.19	0.87	935635.0	20613047.5	595
2014-06-08	22.45	22.5	21.0	21.88	-0.49	-2.19	1682388.0	36712539.25	916
2014-06-05	22.5	22.6	22.3	22.37	-0.1	-0.45	803509.0	18046769.85	570
2014-06-04	22.75	22.75	22.35	22.47	-0.28	-1.23	1416866.0	31866242.75	800
2014-06-03	22.8	22.9	22.75	22.75	-0.15	-0.66	958176.0	21864720.85	501
2014-06-02	23.1	23.15	22.85	22.9	-0.19	-0.82	1095853.0	25168141.6	566
2014-06-01	23.0	23.3	22.75	23.09	0.06	0.26	1256823.0	28965225.8	681
2014-05-29	23.15	23.35	22.7	23.03	-0.27	-1.16	2723118.0	62848181.45	1335
2014-05-28	23.95	23.95	23.1	23.3	-0.51	-2.14	1732111.0	40830086.4	926
2014-05-27	23.85	24.2	23.75	23.81	0.1	0.42	2311190.0	55432090.25	1297
2014-05-26	23.25	23.8	23.25	23.71	0.42	1.8	2058404.0	48534522.6	914
2014-05-25	22.9	23.45	22.8	23.29	-0.07	-0.3	1584311.0	36756838.25	775
2014-05-22	23.45	23.75	23.25	23.36	0.02	0.09	2265231.0	53229797.15	1161
2014-05-21	23.25	23.45	23.1	23.34	0.1	0.43	1882642.0	43843708.95	929
2014-05-20	23.0	23.3	22.75	23.24	0.31	1.35	1743722.0	40142072.9	1002
2014-05-19	23.7	23.7	22.6	22.93	-0.69	-2.92	3381991.0	78139035.2	1661
2014-05-18	23.75	23.95	23.3	23.62	0.0	0.0	2109975.0	49862746.55	1078
2014-05-15	23.6	24.3	23.5	23.62	-0.17	-0.71	4179443.0	100162796.1	1622
2014-05-14	23.3	24.1	23.0	23.79	0.6	2.59	6785175.0	160125318.2	2824
2014-05-13	23.25	23.5	23.1	23.19	0.07	0.3	2499417.0	58220235.9	1125
2014-05-12	22.4	23.4	22.4	23.12	0.7	3.12	7077783.0	163064305.65	2648
2014-05-11	22.5	22.75	22.25	22.42	-0.09	-0.4	2162797.0	48713265.35	939
2014-05-08	22.7	22.8	22.45	22.51	-0.07	-0.31	2956566.0	66871055.3	1116
2014-05-07	22.25	22.8	22.2	22.58	0.43	1.94	4285845.0	96674971.55	1859
2014-05-06	22.2	22.4	21.9	22.15	0.01	0.05	2062800.0	45748393.95	897
2014-05-05	22.15	22.2	22.05	22.14	0.08	0.36	711889.0	15748373.75	431
2014-05-04	22.1	22.45	21.95	22.06	0.05	0.23	1639637.0	36456782.55	850
2014-05-01	22.0	22.25	21.9	22.01	0.05	0.23	941337.0	20828322.8	544
2014-04-30	22.15	22.2	21.9	21.96	-0.1	-0.45	1130562.0	24912220.6	626
2014-04-29	22.4	22.45	22.0	22.06	-0.32	-1.43	1335833.0	29716594.9	744
2014-04-28	22.45	22.6	22.2	22.38	0.06	0.27	2293126.0	51378054.25	870
2014-04-27	22.15	22.55	22.15	22.32	0.18	0.81	2028126.0	45403779.45	914
2014-04-24	21.8	22.45	21.55	22.14	0.26	1.19	2840589.0	62515677.05	1493
2014-04-23	22.5	22.55	21.8	21.88	-0.62	-2.76	2890678.0	63944444.75	1481
2014-04-22	22.75	22.8	22.4	22.5	-0.1	-0.44	1838510.0	41429218.15	950
2014-04-21	22.5	22.8	22.25	22.6	0.14	0.62	2712219.0	61068721.9	1362
2014-04-20	23.0	23.25	22.35	22.46	0.57	2.6	7029089.0	159747707.2	3043
2014-04-17	21.65	22.25	21.55	21.89	0.38	1.77	3384635.0	74194134.85	1444
2014-04-16	21.55	21.8	21.4	21.51	0.01	0.05	1644110.0	35545004.55	930
2014-04-15	21.25	21.65	21.0	21.5	0.37	1.75	2926686.0	62819094.85	1035
2014-04-14	20.9	21.45	20.9	21.13	0.19	0.91	1888257.0	40079102.9	1089
2014-04-13	20.8	21.15	20.75	20.94	-0.31	-1.46	1632744.0	34196943.65	834
2014-04-10	21.8	21.85	20.85	21.25	-0.5	-2.3	4132720.0	87860380.95	1763
2014-04-09	22.75	23.15	20.55	21.75	-0.85	-3.76	7518727.0	166827419.75	2845
2014-04-08	21.9	23.0	21.8	22.6	0.65	2.96	4725580.0	107016187.25	2042
2014-04-07	21.25	22.25	21.0	21.95	0.75	3.54	4659861.0	100910473.8	2296
2014-04-06	20.85	21.3	20.7	21.2	0.35	1.68	2305873.0	48398606.4	1049
2014-04-03	20.75	21.2	20.55	20.85	0.1	0.48	4098726.0	85801017.4	1917
2014-04-02	21.0	21.15	20.7	20.75	-0.25	-1.19	2620834.0	54838352.55	1201
2014-04-01	21.45	21.6	20.95	21.0	-0.35	-1.64	4688621.0	99011827.85	2198
2014-03-31	19.9	21.7	19.75	21.35	1.45	7.29	8232277.0	169733108.4	3289
2014-03-30	19.5	20.1	19.5	19.9	0.5	2.58	4292121.0	85257752.45	1498
2014-03-27	19.4	19.75	19.3	19.4	0.0	0.0	3338790.0	65492649.65	1422
2014-03-26	19.35	19.4	19.25	19.4	0.1	0.52	1666470.0	32211862.4	699
2014-03-25	19.4	19.55	19.25	19.3	0.0	0.0	2314028.0	44893621.0	1083
2014-03-24	18.9	19.35	18.85	19.3	0.4	2.12	2945986.0	56434385.55	1071
2014-03-23	18.8	18.95	18.8	18.9	0.1	0.53	1598415.0	30148795.35	588
2014-03-20	18.9	18.9	18.65	18.8	-0.05	-0.27	1094200.0	20537862.35	454
2014-03-19	19.0	19.1	18.8	18.85	-0.2	-1.05	1114740.0	21056201.6	522
2014-03-18	19.25	19.35	18.85	19.05	-0.2	-1.04	2001406.0	38260887.5	879
2014-03-17	19.6	19.6	19.05	19.25	-0.2	-1.03	2115730.0	40983920.5	889
2014-03-16	19.2	19.7	19.15	19.45	0.35	1.83	5515862.0	107304986.3	2169
2014-03-13	18.7	19.3	18.65	19.1	0.4	2.14	4320137.0	82025483.05	1407
2014-03-12	18.9	18.9	18.65	18.7	-0.2	-1.06	2081492.0	39023101.2	836
2014-03-11	18.8	19.15	18.7	18.9	0.2	1.07	3880632.0	73497504.95	1200
2014-03-10	18.55	18.95	18.45	18.7	0.2	1.08	3747468.0	70147307.8	1111
2014-03-09	18.4	18.6	18.4	18.5	0.05	0.27	1937288.0	35851383.1	522
2014-03-06	18.5	18.6	18.45	18.45	0.0	0.0	949596.0	17590107.75	334
2014-03-05	18.5	18.65	18.3	18.45	0.05	0.27	1281317.0	23668152.75	464
2014-03-04	18.25	18.5	18.25	18.4	0.15	0.82	981352.0	18029258.0	371
2014-03-03	18.45	18.5	18.0	18.25	-0.25	-1.35	1211410.0	22098067.4	522
2014-03-02	18.6	18.75	18.35	18.5	-0.25	-1.33	1296774.0	24053321.6	429
2014-02-27	18.9	18.95	18.65	18.75	-0.2	-1.06	1311142.0	24708081.5	434
2014-02-26	18.85	19.0	18.7	18.95	0.15	0.8	2621439.0	49603877.95	716
2014-02-25	18.8	18.95	18.65	18.8	-0.05	-0.27	1105387.0	20756370.0	484
2014-02-24	18.55	19.05	18.55	18.85	0.35	1.89	2684159.0	50520743.3	980
2014-02-23	18.35	18.5	18.35	18.5	0.2	1.09	736221.0	13581869.9	323
2014-02-20	18.4	18.45	18.25	18.3	-0.1	-0.54	997060.0	18304233.65	346
2014-02-19	18.4	18.5	18.35	18.4	0.0	0.0	378479.0	6971012.45	222
2014-02-18	18.45	18.5	18.35	18.4	-0.05	-0.27	363940.0	6707759.85	227
2014-02-17	18.65	18.65	18.4	18.45	-0.2	-1.07	1004401.0	18558714.8	486
2014-02-16	18.6	18.7	18.55	18.65	0.15	0.81	610006.0	11340300.15	260
2014-02-13	18.4	18.6	18.2	18.5	0.1	0.54	739863.0	13596476.9	391
2014-02-12	18.6	18.65	18.4	18.4	-0.2	-1.08	524421.0	9718407.6	284
2014-02-11	18.6	18.65	18.5	18.6	0.0	0.0	784849.0	14560354.65	318
2014-02-10	18.7	18.9	18.5	18.6	0.0	0.0	1384972.0	25928517.4	631
2014-02-09	18.85	18.85	18.5	18.6	-0.1	-0.53	993969.0	18558607.3	290
2014-02-06	18.55	18.75	18.5	18.7	0.15	0.81	672247.0	12480014.5	293
2014-02-05	18.75	18.75	18.5	18.55	-0.15	-0.8	723927.0	13439577.55	322
2014-02-04	18.4	18.85	18.4	18.7	-0.1	-0.53	427510.0	7969083.9	251
2014-02-03	18.85	18.9	18.7	18.8	-0.05	-0.27	290583.0	5462917.1	186
2014-02-02	18.9	19.1	18.8	18.85	-0.1	-0.53	636581.0	12061907.8	327
2014-01-30	18.6	19.2	18.5	18.95	0.3	1.61	1678723.0	31778539.1	795
2014-01-29	18.85	18.85	18.5	18.65	0.0	0.0	754006.0	14036786.1	304
2014-01-28	18.6	18.7	18.35	18.65	0.1	0.54	786127.0	14573214.35	353
2014-01-27	19.0	19.05	18.35	18.55	-0.45	-2.37	1112336.0	20914065.15	482
2014-01-26	19.0	19.2	18.95	19.0	-0.3	-1.55	1644126.0	31347369.1	458
2014-01-23	19.2	19.4	19.2	19.3	0.05	0.26	928729.0	17918872.65	215
2014-01-22	19.2	19.55	19.05	19.25	0.05	0.26	1241825.0	23922714.85	464
2014-01-21	19.1	19.2	19.05	19.2	-0.05	-0.26	559886.0	10710105.95	237
2014-01-20	19.2	19.3	19.15	19.25	0.0	0.0	849036.0	16301263.45	222
2014-01-19	19.05	19.45	19.0	19.25	0.15	0.79	839041.0	16128110.05	355
2014-01-16	19.5	19.6	19.1	19.1	-0.35	-1.8	1073130.0	20751331.95	460
2014-01-15	19.35	19.5	19.3	19.45	0.0	0.0	778764.0	15127035.75	350
2014-01-14	19.1	19.45	19.0	19.45	0.35	1.83	1223975.0	23544552.95	413
2014-01-13	19.1	19.2	19.0	19.1	-0.1	-0.52	846456.0	16150722.35	342
2014-01-12	19.25	19.5	19.0	19.2	-0.05	-0.26	1042076.0	20004286.45	501
2014-01-09	19.3	19.55	19.1	19.25	0.05	0.26	1147608.0	22164672.45	531
2014-01-08	19.1	19.9	19.0	19.2	0.1	0.52	2089975.0	40695203.55	965
2014-01-07	19.45	19.5	19.05	19.1	-0.35	-1.8	1109462.0	21356196.15	435
2014-01-06	19.8	19.8	19.2	19.45	-0.4	-2.02	1592442.0	31068299.35	663
2014-01-05	20.0	20.1	19.75	19.85	-0.1	-0.5	1123414.0	22408050.7	441
2014-01-02	19.95	20.0	19.75	19.95	0.0	0.0	680354.0	13532279.0	292
2014-01-01	19.8	19.95	19.8	19.95	0.15	0.76	773304.0	15351941.75	224
2013-12-31	20.0	20.0	19.7	19.8	-0.1	-0.5	1660841.0	32964280.15	356
2013-12-30	19.8	20.05	19.7	19.9	0.15	0.76	1505725.0	29950470.65	448
2013-12-29	19.8	19.95	19.6	19.75	0.0	0.0	913181.0	18094776.4	432
2013-12-26	19.75	20.2	19.7	19.75	0.0	0.0	1582615.0	31534674.55	631
2013-12-25	19.5	20.0	19.5	19.75	0.25	1.28	2902027.0	57546781.2	1119
2013-12-24	19.5	19.55	19.3	19.5	0.05	0.26	1248403.0	24238276.55	490
2013-12-23	19.05	19.45	19.0	19.45	0.35	1.83	1573282.0	30277207.3	555
2013-12-22	19.05	19.2	18.85	19.1	0.05	0.26	1046762.0	19894330.85	450
2013-12-19	19.1	19.15	18.9	19.05	0.1	0.53	1852882.0	35204677.85	490
2013-12-18	18.8	19.05	18.55	18.95	0.0	0.0	2148849.0	40558200.55	740
2013-12-17	18.95	19.75	18.25	18.95	0.0	0.0	11192060.0	211457398.1	3004
2013-12-16	18.6	18.95	18.4	18.95	0.35	1.88	2223554.0	41621360.55	872
2013-12-15	18.1	18.8	18.05	18.6	0.55	3.05	2236065.0	41201476.45	858
2013-12-12	18.0	18.25	17.9	18.05	0.05	0.28	1682243.0	30424463.1	614
2013-12-11	18.0	18.2	17.95	18.0	0.0	0.0	1410028.0	25456426.25	586
2013-12-10	18.15	18.15	17.9	18.0	-0.05	-0.28	1931314.0	34792966.35	770
2013-12-09	17.6	18.35	17.6	18.05	0.5	2.85	5172932.0	93296772.05	1987
2013-12-08	17.4	17.6	17.3	17.55	0.25	1.45	1385713.0	24187174.8	475
2013-12-05	17.05	17.35	16.95	17.3	0.3	1.76	1502688.0	25745891.75	493
2013-12-04	16.8	17.0	16.65	17.0	0.1	0.59	1413953.0	23864908.9	397
2013-12-03	17.0	17.15	16.8	16.9	-0.1	-0.59	2647795.0	44878862.4	632
2013-12-02	17.05	17.2	16.9	17.0	0.0	0.0	1760053.0	29997786.75	588
2013-12-01	16.95	17.1	16.8	17.0	0.15	0.89	3543704.0	60125171.9	988
2013-11-28	16.45	16.9	16.45	16.85	0.45	2.74	4443185.0	74146147.6	1300
2013-11-27	16.4	16.5	16.3	16.4	-0.05	-0.3	1991313.0	32656970.6	558
2013-11-26	16.25	16.5	16.2	16.45	0.2	1.23	1608034.0	26285493.5	540
2013-11-25	16.4	16.4	16.2	16.25	-0.15	-0.91	1042594.0	16987664.7	402
2013-11-24	16.45	16.45	16.35	16.4	0.05	0.31	1106181.0	18163224.1	490
2013-11-21	16.4	16.6	16.3	16.35	-0.05	-0.3	1999285.0	32850085.5	654
2013-11-20	16.3	16.5	16.3	16.4	0.1	0.61	1983099.0	32531197.0	678
2013-11-19	16.2	16.45	16.1	16.3	0.1	0.62	1968124.0	32039936.55	596
2013-11-18	16.2	16.25	16.1	16.2	0.0	0.0	699659.0	11316057.35	298
2013-11-17	16.1	16.4	16.1	16.2	0.05	0.31	2038325.0	33174795.85	642
2013-11-14	16.1	16.25	16.05	16.15	0.05	0.31	1289093.0	20835720.05	495
2013-11-13	16.1	16.15	16.1	16.1	0.0	0.0	802310.0	12942031.5	332
2013-11-12	16.15	16.2	16.1	16.1	-0.05	-0.31	1161649.0	18752652.5	378
2013-11-11	16.2	16.2	16.0	16.15	-0.05	-0.31	1847468.0	29758646.25	566
2013-11-10	16.25	16.25	16.2	16.2	0.05	0.31	413061.0	6699340.1	235
2013-11-07	16.15	16.2	16.05	16.15	0.0	0.0	808450.0	13042515.3	354
2013-11-06	16.3	16.4	16.15	16.15	-0.15	-0.92	1257313.0	20438643.15	443
2013-11-05	16.2	16.3	16.2	16.3	0.1	0.62	1207286.0	19615954.75	367
2013-11-04	16.35	16.4	16.2	16.2	-0.15	-0.92	1278627.0	20836870.15	408
2013-11-03	16.4	16.4	16.25	16.35	0.0	0.0	919583.0	15030580.35	301
2013-10-31	16.35	16.4	16.25	16.35	-0.05	-0.3	976877.0	15927011.1	323
2013-10-30	16.35	16.45	16.2	16.4	0.05	0.31	1160301.0	18934068.25	448
2013-10-29	16.2	16.5	16.2	16.35	0.05	0.31	2196717.0	35875299.0	679
2013-10-28	16.3	16.55	16.15	16.3	0.0	0.0	2118801.0	34653148.45	679
2013-10-27	16.15	16.45	16.1	16.3	0.15	0.93	1371613.0	22311132.0	498
2013-10-24	16.15	16.25	16.1	16.15	0.0	0.0	1201166.0	19421597.85	466
2013-10-23	16.3	16.3	16.1	16.15	-0.2	-1.22	1427114.0	23116717.3	580
2013-10-22	16.55	16.6	16.25	16.35	-0.1	-0.61	2809459.0	46228851.9	1127
2013-10-21	16.15	16.45	16.1	16.45	0.3	1.86	1237023.0	20051920.15	496
2013-10-20	16.05	16.2	16.0	16.15	0.35	2.22	871315.0	14031684.0	374
2013-10-10	15.8	15.9	15.75	15.8	0.05	0.32	587753.0	9295954.15	231
2013-10-09	15.8	15.85	15.7	15.75	-0.1	-0.63	467951.0	7388130.8	243
2013-10-08	15.8	15.95	15.7	15.85	0.05	0.32	763470.0	12103124.35	300
2013-10-07	15.95	16.0	15.75	15.8	-0.2	-1.25	662809.0	10509755.05	323
2013-10-06	16.2	16.25	15.75	16.0	-0.15	-0.93	1315645.0	21092220.0	493
2013-10-03	16.1	16.25	16.05	16.15	0.05	0.31	1057039.0	17086229.1	396
2013-10-02	16.2	16.2	16.05	16.1	-0.05	-0.31	512342.0	8256175.2	221
2013-10-01	16.15	16.3	16.1	16.15	-0.05	-0.31	682540.0	11054308.9	317
2013-09-30	16.1	16.2	16.05	16.2	0.1	0.62	892437.0	14367414.65	369
2013-09-29	16.05	16.15	15.95	16.1	0.1	0.63	774791.0	12447952.05	413
2013-09-26	16.15	16.2	16.0	16.0	-0.15	-0.93	876220.0	14106892.05	412
2013-09-25	16.15	16.2	16.05	16.15	0.0	0.0	891936.0	14369630.9	357
2013-09-24	16.15	16.35	16.05	16.15	0.1	0.62	1157138.0	18744453.35	553
2013-09-19	16.1	16.2	16.0	16.05	0.05	0.31	992983.0	15986733.9	429
2013-09-18	16.05	16.2	15.9	16.0	-0.05	-0.31	913621.0	14680208.9	394
2013-09-17	16.0	16.35	15.85	16.05	0.0	0.0	2979850.0	47992924.15	960
2013-09-16	15.9	16.05	15.75	16.05	0.2	1.26	1804839.0	28694794.25	756
2013-09-15	15.45	15.95	15.35	15.85	0.6	3.93	3161027.0	49535400.05	1045
2013-09-12	15.15	15.3	15.15	15.25	0.1	0.66	1008077.0	15363232.6	402
2013-09-11	15.2	15.25	14.9	15.15	0.0	0.0	1069801.0	16146914.9	416
2013-09-10	15.1	15.2	14.9	15.15	0.55	3.77	1611563.0	24271113.65	481
2013-09-09	14.65	14.75	14.4	14.6	0.1	0.69	745439.0	10859557.0	352
2013-09-08	14.7	14.85	14.5	14.5	-0.1	-0.68	917973.0	13484385.3	347
2013-09-05	14.7	14.9	14.45	14.6	-0.2	-1.35	964864.0	14139968.4	382
2013-09-04	14.75	15.1	14.7	14.8	-0.4	-2.63	1369601.0	20285988.2	454
2013-09-03	15.4	15.45	15.0	15.2	-0.25	-1.62	960679.0	14626661.8	452
2013-09-02	15.4	15.45	15.25	15.45	0.05	0.32	708668.0	10870743.95	322
2013-09-01	15.35	15.5	15.2	15.4	0.3	1.99	1011262.0	15521350.1	399
2013-08-29	15.25	15.5	15.0	15.1	-0.1	-0.66	1192578.0	18167238.05	561
2013-08-28	14.85	15.45	14.75	15.2	-0.05	-0.33	967948.0	14742799.05	603
2013-08-27	16.1	16.1	15.0	15.25	-1.25	-7.58	2230695.0	34543714.0	1047
2013-08-26	16.85	16.85	16.45	16.5	-0.35	-2.08	1029960.0	17119078.35	536
2013-08-25	17.05	17.1	16.65	16.85	-0.15	-0.88	1221836.0	20655583.7	523
2013-08-22	17.05	17.15	17.0	17.0	0.05	0.29	1707305.0	29133646.8	657
2013-08-21	16.9	17.1	16.6	16.95	0.0	0.0	1349587.0	22907914.05	578
2013-08-20	17.05	17.15	16.8	16.95	-0.1	-0.59	2076764.0	35303088.25	809
2013-08-19	16.7	17.15	16.5	17.05	0.35	2.1	2804802.0	47211278.4	1087
2013-08-18	17.05	17.4	16.7	16.7	-0.3	-1.76	3903412.0	66479446.75	1553
2013-08-15	16.45	17.35	16.45	17.0	0.55	3.34	4265485.0	71986556.3	1412
2013-08-14	16.6	16.6	16.4	16.45	-0.15	-0.9	947367.0	15636975.4	437
2013-08-13	16.45	16.7	16.45	16.6	0.2	1.22	847051.0	14044385.3	390
2013-08-05	16.45	16.8	16.35	16.4	0.05	0.31	2233899.0	36995763.15	998
2013-08-04	16.25	16.4	16.2	16.35	0.1	0.62	685056.0	11150042.65	332
2013-08-01	16.25	16.25	16.15	16.25	0.0	0.0	345428.0	5597701.35	233
2013-07-31	16.3	16.4	16.2	16.25	-0.05	-0.31	772468.0	12584726.9	364
2013-07-30	16.4	16.4	16.25	16.3	-0.05	-0.31	847230.0	13805473.25	426
2013-07-29	16.7	16.8	16.2	16.35	-0.3	-1.8	2588349.0	42450306.7	951
2013-07-28	16.55	16.85	16.55	16.65	0.2	1.22	1406215.0	23469429.0	591
2013-07-25	16.55	16.7	16.35	16.45	-0.1	-0.6	1176608.0	19465638.15	496
2013-07-24	16.5	16.9	16.45	16.55	0.05	0.3	3133234.0	52259853.95	852
2013-07-23	16.25	16.6	16.1	16.5	0.25	1.54	2445976.0	40150215.0	794
2013-07-22	16.15	16.35	16.1	16.25	0.05	0.31	1345244.0	21819162.6	539
2013-07-21	15.95	16.25	15.95	16.2	0.2	1.25	1166125.0	18817585.8	489
2013-07-18	15.8	16.0	15.75	16.0	0.15	0.95	1438077.0	22868072.25	538
2013-07-17	15.95	15.95	15.8	15.85	-0.15	-0.94	615124.0	9746560.85	293
2013-07-16	16.0	16.05	15.9	16.0	0.0	0.0	623737.0	9953874.1	260
2013-07-15	15.95	16.05	15.8	16.0	0.05	0.31	1050685.0	16705576.75	455
2013-07-14	15.75	15.95	15.7	15.95	0.2	1.27	961687.0	15250240.3	440
2013-07-11	15.65	15.75	15.55	15.75	0.05	0.32	471517.0	7373431.75	275
2013-07-10	15.7	15.7	15.65	15.7	-0.05	-0.32	340675.0	5338358.65	186
2013-07-09	15.8	16.0	15.7	15.75	-0.15	-0.94	754346.0	11952393.3	402
2013-07-08	15.85	16.15	15.8	15.9	0.05	0.32	1992008.0	31896516.55	849
2013-07-07	15.75	15.95	15.7	15.85	0.15	0.96	970281.0	15373756.05	425
2013-07-04	15.65	15.7	15.55	15.7	0.1	0.64	571022.0	8939834.15	295
2013-07-03	15.8	15.8	15.55	15.6	-0.2	-1.27	381942.0	5987822.85	264
2013-07-02	15.8	15.9	15.7	15.8	0.0	0.0	632297.0	9993676.65	367
2013-07-01	15.5	15.8	15.5	15.8	0.35	2.27	868479.0	13573630.9	363
2013-06-30	15.45	15.55	15.35	15.45	-0.05	-0.32	436531.0	6738767.35	283
2013-06-26	15.65	15.75	15.45	15.5	-0.15	-0.96	742207.0	11606688.0	388
2013-06-25	15.6	15.8	15.6	15.65	0.0	0.0	852559.0	13379922.75	381
2013-06-24	15.8	15.8	15.5	15.65	-0.15	-0.95	604488.0	9455045.45	387
2013-06-23	15.75	15.95	15.7	15.8	0.05	0.32	801825.0	12676623.85	391
2013-06-22	15.55	15.75	15.3	15.75	0.0	0.0	883813.0	13774138.85	363
2013-06-19	15.75	15.9	15.6	15.75	-0.1	-0.63	899410.0	14138419.45	492
2013-06-18	15.55	15.9	15.55	15.85	0.3	1.93	1585939.0	24944619.75	646
2013-06-17	15.25	15.65	15.25	15.55	0.45	2.98	1278512.0	19754083.85	672
2013-06-16	15.0	15.5	14.5	15.1	0.25	1.68	1580946.0	23668891.7	826
2013-06-15	16.2	16.2	14.85	14.85	-1.65	-10.0	2261040.0	35180763.45	1241
2013-06-12	16.5	16.75	16.5	16.5	-0.05	-0.3	1543370.0	25629841.9	801
2013-06-11	16.35	16.6	16.3	16.55	0.15	0.91	1341558.0	22047147.2	611
2013-06-10	16.6	16.65	16.3	16.4	-0.2	-1.2	1335251.0	21938486.35	684
2013-06-09	16.6	16.7	16.55	16.6	0.0	0.0	747247.0	12410135.2	408
2013-06-08	16.7	16.95	16.5	16.6	-0.05	-0.3	1734577.0	28914575.7	911
2013-06-05	16.45	16.8	16.4	16.65	0.15	0.91	1597766.0	26518687.0	685
2013-06-04	16.75	16.9	16.45	16.5	-0.25	-1.49	1626968.0	27161435.65	743
2013-06-03	16.75	16.85	16.6	16.75	0.0	0.0	1380506.0	23063918.95	676
2013-06-02	16.95	17.05	16.65	16.75	-0.2	-1.18	1759901.0	29560732.7	978
2013-06-01	16.25	17.2	16.15	16.95	0.4	2.42	4512481.0	75821619.15	1875
2013-05-29	16.7	16.7	16.45	16.55	-0.1	-0.6	1151576.0	19105203.45	707
2013-05-28	16.6	16.8	16.6	16.65	0.2	1.22	3137445.0	52433852.9	1305
2013-05-27	16.3	16.55	16.25	16.45	0.2	1.23	1707007.0	28069055.6	909
2013-05-26	16.3	16.35	16.25	16.25	-0.05	-0.31	647549.0	10556070.55	434
2013-05-25	16.2	16.55	16.1	16.3	-0.05	-0.31	1972084.0	32249964.9	835
2013-05-22	16.3	16.35	16.1	16.35	0.05	0.31	769594.0	12488587.9	432
2013-05-21	16.3	16.45	16.25	16.3	-0.05	-0.31	576273.0	9421187.25	377
2013-05-20	16.25	16.7	16.2	16.35	0.05	0.31	2558169.0	42079186.7	1064
2013-05-19	16.25	16.35	16.1	16.3	0.15	0.93	1117058.0	18128614.15	674
2013-05-18	15.75	16.15	15.45	16.15	0.7	4.53	1238907.0	19505331.45	728
2013-05-15	15.5	15.65	14.95	15.45	-0.05	-0.32	1675014.0	25604949.75	1016
2013-05-14	16.55	16.65	15.5	15.5	-1.15	-6.91	1783321.0	28958396.15	972
2013-05-13	17.05	17.05	16.2	16.65	-0.55	-3.2	1405186.0	23370044.8	868
2013-05-12	17.35	17.4	17.15	17.2	-0.15	-0.86	526879.0	9090255.1	359
2013-05-11	17.35	17.45	17.25	17.35	0.05	0.29	903906.0	15697234.95	459
2013-05-08	17.3	17.45	17.25	17.3	0.05	0.29	828729.0	14367452.5	487
2013-05-07	17.25	17.4	17.15	17.25	0.0	0.0	796044.0	13754498.55	486
2013-05-06	17.45	17.6	17.2	17.25	-0.2	-1.15	1281128.0	22344243.45	726
2013-05-05	17.45	17.7	17.4	17.45	0.05	0.29	1062102.0	18628099.5	622
2013-05-04	17.4	17.45	17.3	17.4	0.1	0.58	725780.0	12616031.4	445
2013-05-01	17.35	17.45	17.2	17.3	-0.1	-0.57	1254451.0	21680883.65	736
2013-04-30	17.65	17.7	17.3	17.4	-0.35	-1.97	1166359.0	20478004.15	693
2013-04-29	17.7	17.8	17.5	17.75	0.05	0.28	738840.0	13044745.05	460
2013-04-28	17.8	17.8	17.65	17.7	-0.1	-0.56	527306.0	9335835.75	413
2013-04-27	17.75	17.9	17.7	17.8	0.0	0.0	583111.0	10367747.45	444
2013-04-24	18.1	18.15	17.75	17.8	-0.3	-1.66	1079549.0	19359846.7	567
2013-04-23	18.15	18.2	17.8	18.1	0.05	0.28	1864206.0	33871299.1	669
2013-04-22	17.7	18.1	17.7	18.05	0.45	2.56	1804276.0	32331363.85	834
2013-04-21	17.7	17.75	17.6	17.6	-0.1	-0.56	862051.0	15223367.65	513
2013-04-20	17.6	17.85	17.5	17.7	0.0	0.0	1363978.0	24118071.2	808
2013-04-17	18.35	18.35	17.4	17.7	-0.6	-3.28	1817810.0	32424310.65	1169
2013-04-16	18.45	18.5	18.1	18.3	-0.35	-1.88	1830679.0	33543843.25	1068
2013-04-15	19.0	19.0	18.5	18.65	-0.35	-1.84	2183436.0	40812275.25	1267
2013-04-14	19.2	19.65	18.75	19.0	-0.25	-1.3	3296763.0	63132616.6	2032
2013-04-13	18.5	19.85	18.4	19.25	1.0	5.48	6847874.0	131569544.75	3450
2013-04-10	18.1	18.9	18.0	18.25	0.25	1.39	3826164.0	70519923.85	2109
2013-04-09	17.95	18.2	17.8	18.0	0.15	0.84	2151856.0	38790004.1	1275
2013-04-08	17.75	18.2	17.6	17.85	0.3	1.71	2928016.0	52533833.05	1495
2013-04-07	17.2	17.95	17.15	17.55	0.25	1.45	2457631.0	43262701.8	1496
2013-04-06	17.7	17.95	17.0	17.3	-0.6	-3.35	3332842.0	57785705.2	1729
2013-04-03	18.3	18.5	17.85	17.9	-0.3	-1.65	2476500.0	44811897.05	1454
2013-04-02	18.5	18.55	18.15	18.2	-0.15	-0.82	1482030.0	27194381.1	991
2013-04-01	18.75	18.75	18.3	18.35	-0.35	-1.87	2126798.0	39432345.1	1155
2013-03-31	18.95	19.15	18.6	18.7	-0.15	-0.8	2970683.0	56099474.2	1842
2013-03-30	18.9	19.25	18.25	18.85	0.15	0.8	4109309.0	77413106.1	2623
2013-03-27	17.85	19.1	17.8	18.7	1.0	5.65	7336492.0	135969085.35	3416
2013-03-26	17.85	18.05	17.7	17.7	-0.15	-0.84	1566709.0	27972426.95	966
2013-03-25	18.0	18.15	17.85	17.85	-0.1	-0.56	1467416.0	26395729.75	903
2013-03-24	17.5	18.2	17.4	17.95	0.45	2.57	3626392.0	64769591.1	1811
2013-03-23	17.3	17.55	17.3	17.5	0.25	1.45	1336261.0	23309883.7	729
2013-03-20	17.2	17.3	17.1	17.25	0.05	0.29	1276128.0	21956449.65	841
2013-03-19	17.35	17.7	17.2	17.2	-0.05	-0.29	2188262.0	38152233.1	1208
2013-03-18	17.1	17.6	17.0	17.25	0.2	1.17	3399859.0	59029828.15	2028
2013-03-17	16.75	17.35	16.65	17.05	0.35	2.1	2831238.0	48254344.85	1437
2013-03-16	16.5	16.75	16.45	16.7	0.3	1.83	1244680.0	20653517.6	661
2013-03-13	16.25	16.45	16.2	16.4	0.05	0.31	639394.0	10454304.35	423
2013-03-12	16.55	16.75	16.15	16.35	-0.15	-0.91	2410502.0	39938515.65	980
2013-03-11	16.45	16.75	16.45	16.5	0.1	0.61	1061954.0	17635006.9	459
2013-03-10	16.45	16.5	16.35	16.4	-0.05	-0.3	298011.0	4893012.4	202
2013-03-09	16.55	16.6	16.4	16.45	0.05	0.3	584835.0	9660856.6	310
2013-03-06	16.5	16.5	16.35	16.4	0.0	0.0	437286.0	7184294.6	230
2013-03-05	16.3	16.55	16.3	16.4	0.05	0.31	442526.0	7274229.1	221
2013-03-04	16.4	16.5	16.15	16.35	-0.1	-0.61	725061.0	11829894.45	396
2013-03-03	16.9	17.0	16.3	16.45	-0.45	-2.66	889750.0	14805492.95	506
2013-03-02	16.95	17.1	16.85	16.9	0.05	0.3	852430.0	14459473.65	359
2013-02-27	16.9	17.0	16.85	16.85	0.0	0.0	714265.0	12086692.05	337
2013-02-26	17.1	17.1	16.75	16.85	-0.4	-2.32	906574.0	15327381.9	529
2013-02-25	17.3	17.4	17.2	17.25	-0.05	-0.29	681512.0	11789326.35	345
2013-02-24	17.35	17.5	17.2	17.3	-0.1	-0.57	763059.0	13234014.5	341
2013-02-23	17.4	17.45	17.3	17.4	0.1	0.58	640232.0	11125492.6	309
2013-02-20	17.3	17.45	17.25	17.3	-0.05	-0.29	673628.0	11696888.1	379
2013-02-19	17.5	17.55	17.0	17.35	-0.15	-0.86	1107555.0	19257817.15	580
2013-02-18	17.5	17.65	17.45	17.5	0.0	0.0	842025.0	14765180.15	490
2013-02-17	17.6	17.75	17.45	17.5	-0.1	-0.57	1232503.0	21662169.5	592
2013-02-16	17.5	17.65	17.45	17.6	0.2	1.15	1021597.0	17927142.25	430
2013-02-13	17.4	17.55	17.35	17.4	-0.1	-0.57	602856.0	10521884.85	341
2013-02-12	17.6	17.6	17.4	17.5	-0.05	-0.28	926742.0	16245539.2	446
2013-02-11	17.55	17.65	17.45	17.55	0.0	0.0	1045121.0	18348395.9	467
2013-02-10	17.45	17.6	17.4	17.55	0.1	0.57	619375.0	10839743.4	434
2013-02-09	17.3	17.6	17.3	17.45	0.15	0.87	911649.0	15926341.0	430
2013-02-06	17.65	17.7	17.3	17.3	-0.1	-0.57	865070.0	15095982.95	514
2013-02-05	17.55	17.65	17.15	17.4	-0.3	-1.69	1403388.0	24466892.65	660
2013-02-04	17.6	17.8	17.5	17.7	0.05	0.28	1341035.0	23670111.25	709
2013-02-03	17.9	17.95	17.6	17.65	-0.4	-2.22	1861608.0	33060068.85	990
2013-02-02	18.35	18.55	17.95	18.05	-0.25	-1.37	1914784.0	34921236.6	1019
2013-01-30	18.15	18.5	18.0	18.3	0.3	1.67	2837082.0	51789970.35	1535
2013-01-29	17.6	18.15	17.6	18.0	0.5	2.86	4807631.0	86427197.05	2075
2013-01-28	17.45	17.65	17.3	17.5	0.05	0.29	1381945.0	24139799.5	724
2013-01-27	17.35	17.6	17.2	17.45	0.2	1.16	2425472.0	42255660.45	1191
2013-01-26	17.3	17.4	17.1	17.25	0.15	0.88	788286.0	13561720.55	609
2013-01-23	16.85	17.6	16.85	17.1	0.3	1.79	2789323.0	48166139.4	1728
2013-01-22	16.65	16.85	16.65	16.8	0.2	1.2	664719.0	11148596.8	489
2013-01-21	16.9	17.0	16.5	16.6	-0.4	-2.35	970643.0	16235102.15	588
2013-01-20	17.15	17.15	17.0	17.0	-0.1	-0.58	406963.0	6936786.2	320
2013-01-19	16.9	17.3	16.9	17.1	0.1	0.59	976394.0	16715529.1	512
2013-01-16	17.0	17.2	16.9	17.0	-0.1	-0.58	731574.0	12470507.8	442
2013-01-15	17.15	17.2	17.05	17.1	-0.05	-0.29	553574.0	9483401.0	369
2013-01-14	17.2	17.3	17.1	17.15	-0.05	-0.29	847247.0	14551420.55	479
2013-01-13	17.15	17.55	17.1	17.2	0.0	0.0	1449597.0	25114530.9	824
2013-01-12	17.15	17.3	17.1	17.2	0.1	0.58	1182617.0	20313358.35	561
2013-01-09	17.2	17.25	17.05	17.1	-0.05	-0.29	1254433.0	21481907.25	576
2013-01-08	17.55	17.65	16.85	17.15	-0.4	-2.28	1804225.0	31110606.9	1025
2013-01-07	17.1	17.7	17.05	17.55	0.5	2.93	2966264.0	51635401.15	1421
2013-01-06	17.0	17.2	16.85	17.05	0.05	0.29	1392866.0	23729207.35	634
2013-01-05	16.9	17.1	16.85	17.0	0.25	1.49	1479468.0	25119652.95	625
2013-01-02	16.5	16.75	16.5	16.75	0.3	1.82	1497408.0	24903962.7	568
2013-01-01	16.5	16.55	16.35	16.45	0.15	0.92	1371527.0	22542589.55	529
2012-12-31	16.8	16.95	16.25	16.3	-0.6	-3.55	1378469.0	22818244.45	747
2012-12-30	17.1	17.2	16.8	16.9	-0.2	-1.17	1203592.0	20477462.9	526
2012-12-29	16.9	17.2	16.9	17.1	0.15	0.88	1061438.0	18121254.8	526
2012-12-26	17.0	17.05	16.85	16.95	-0.1	-0.59	734276.0	12438201.85	480
2012-12-25	16.9	17.5	16.8	17.05	0.15	0.89	3239496.0	55809457.3	1363
2012-12-24	17.0	17.05	16.85	16.9	-0.15	-0.88	867628.0	14693682.4	357
2012-12-23	17.05	17.1	16.9	17.05	-0.05	-0.29	512603.0	8712799.45	324
2012-12-22	17.05	17.15	16.95	17.1	0.0	0.0	724838.0	12338764.7	394
2012-12-19	17.1	17.2	16.95	17.1	0.0	0.0	971497.0	16596467.05	559
2012-12-18	17.0	17.2	16.8	17.1	0.2	1.18	2572431.0	43691522.0	985
2012-12-17	16.6	17.1	16.55	16.9	0.2	1.2	2059574.0	34685845.85	964
2012-12-16	16.65	16.85	16.55	16.7	0.05	0.3	1657795.0	27620647.9	720
2012-12-15	16.4	16.65	16.25	16.65	0.4	2.46	1702551.0	27996036.75	809
2012-12-12	16.4	16.5	16.2	16.25	-0.1	-0.61	1216073.0	19862644.65	639
2012-12-11	16.2	16.4	16.2	16.35	0.1	0.62	984076.0	16042739.7	576
2012-12-10	16.05	16.6	15.9	16.25	0.1	0.62	2178957.0	35376569.05	1130
2012-12-09	16.2	16.3	16.05	16.15	0.0	0.0	908418.0	14676012.3	515
2012-12-08	16.3	16.4	16.15	16.15	-0.05	-0.31	1103731.0	17952092.05	598
2012-12-05	16.3	16.45	16.1	16.2	-0.05	-0.31	1834564.0	29826822.25	759
2012-12-04	16.15	16.4	16.05	16.25	0.1	0.62	1686320.0	27363537.85	800
2012-12-03	16.05	16.25	15.9	16.15	0.15	0.94	1621699.0	26059973.7	711
2012-12-02	16.0	16.0	15.8	16.0	0.05	0.31	810987.0	12910993.05	482
2012-12-01	16.05	16.1	15.8	15.95	0.3	1.92	1444820.0	23040536.8	636
2012-11-28	15.55	15.85	15.55	15.65	0.15	0.97	1068478.0	16798348.05	538
2012-11-27	15.8	16.2	15.3	15.5	-0.25	-1.59	1825760.0	28603013.9	852
2012-11-26	15.95	16.05	15.05	15.75	-0.1	-0.63	1670600.0	25850909.8	823
2012-11-25	16.55	16.55	15.7	15.85	-0.75	-4.52	1475658.0	23671231.75	837
2012-11-24	16.5	16.75	16.45	16.6	0.2	1.22	943875.0	15688748.0	555
2012-11-21	16.5	16.65	16.3	16.4	-0.2	-1.2	1052553.0	17342559.5	631
2012-11-20	16.85	16.95	16.25	16.6	-0.1	-0.6	1732577.0	28678732.05	1066
2012-11-19	17.05	17.3	15.9	16.7	-0.15	-0.89	3734355.0	62716901.9	1862
2012-11-18	16.7	17.05	16.5	16.85	0.3	1.81	3338248.0	56270210.15	1756
2012-11-17	16.3	16.65	16.2	16.55	0.15	0.91	1173986.0	19283706.4	645
2012-11-14	16.7	16.75	16.35	16.4	-0.25	-1.5	1087014.0	18037750.2	600
2012-11-13	16.8	16.8	16.55	16.65	-0.05	-0.3	796455.0	13275057.55	527
2012-11-12	16.75	16.8	16.55	16.7	-0.15	-0.89	1193026.0	19928376.4	594
2012-11-11	17.2	17.2	16.8	16.85	-0.35	-2.03	1302557.0	22112845.95	716
2012-11-10	17.15	17.3	16.95	17.2	-0.15	-0.86	1843325.0	31552028.85	873
2012-11-07	17.35	17.7	17.25	17.35	0.05	0.29	2097707.0	36645544.4	1064
2012-11-06	16.9	17.45	16.9	17.3	0.4	2.37	1685269.0	29095661.1	821
2012-11-05	16.5	16.9	16.45	16.9	0.45	2.74	1965292.0	32881969.65	861
2012-11-04	16.35	16.5	16.2	16.45	0.1	0.61	1346787.0	22044709.05	569
2012-11-03	16.3	16.35	16.15	16.35	0.05	0.31	857260.0	13951220.75	471
2012-10-24	16.0	16.3	15.95	16.3	0.05	0.31	1062793.0	17170594.3	622
2012-10-23	16.45	16.55	16.15	16.25	-0.2	-1.22	1713656.0	28055133.85	830
2012-10-22	16.35	16.85	16.3	16.45	0.05	0.3	3238881.0	53613202.8	1567
2012-10-21	16.35	16.6	16.2	16.4	-0.05	-0.3	1205701.0	19726709.95	610
2012-10-20	16.2	16.45	16.0	16.45	0.0	0.0	1238013.0	20149709.35	625
2012-10-17	16.1	16.65	16.1	16.45	0.45	2.81	2189486.0	36006830.7	1109
2012-10-16	16.05	16.3	15.9	16.0	-0.05	-0.31	1484351.0	23928707.3	793
2012-10-15	15.75	16.05	15.7	16.05	0.35	2.23	971128.0	15406830.6	634
2012-10-14	15.7	15.95	15.45	15.7	-0.15	-0.95	1357405.0	21333404.25	825
2012-10-13	16.8	16.8	15.75	15.85	-0.9	-5.37	1163971.0	18650759.55	776
2012-10-10	16.7	17.1	16.6	16.75	-0.05	-0.3	1383201.0	23275124.5	783
2012-10-09	16.7	16.85	16.6	16.8	0.1	0.6	534878.0	8937471.0	407
2012-10-08	16.75	16.8	16.5	16.7	-0.25	-1.47	874233.0	14556017.55	550
2012-10-07	17.3	17.3	16.55	16.95	-0.25	-1.45	1514190.0	25479677.2	906
2012-10-06	17.45	17.8	17.2	17.2	-0.1	-0.58	1906191.0	33476808.3	995
2012-10-03	17.25	17.6	17.1	17.3	0.0	0.0	1233584.0	21353435.95	801
2012-10-02	17.4	17.55	17.25	17.3	0.0	0.0	1244692.0	21682976.25	765
2012-10-01	17.2	17.35	16.9	17.3	0.3	1.76	1939212.0	33222616.65	987
2012-09-30	16.9	17.1	16.3	17.0	0.1	0.59	1899419.0	31935993.95	931
2012-09-29	17.45	17.65	16.75	16.9	-0.65	-3.7	1645689.0	28408471.2	894
2012-09-26	18.05	18.1	17.5	17.55	-0.8	-4.36	1735857.0	30920247.6	1030
2012-09-25	18.2	18.45	18.05	18.35	0.0	0.0	1270124.0	23206394.25	719
2012-09-24	18.95	18.95	18.1	18.35	-0.55	-2.91	2425035.0	44618972.75	1207
2012-09-22	19.2	19.4	18.7	18.9	-0.45	-2.33	2234172.0	42324170.95	1218
2012-09-19	20.05	20.15	19.05	19.35	-0.55	-2.76	2580924.0	50671594.45	1366
2012-09-18	19.95	20.05	19.75	19.9	0.0	0.0	2041546.0	40661787.55	1064
2012-09-17	19.95	20.1	19.8	19.9	-0.1	-0.5	1725806.0	34433108.45	924
2012-09-16	20.0	20.25	19.9	20.0	0.0	0.0	1816123.0	36451078.95	1084
2012-09-15	20.05	20.15	19.85	20.0	0.35	1.78	2228395.0	44531418.75	1196
2012-09-12	19.8	19.9	19.55	19.65	0.05	0.26	2448706.0	48170553.45	1332
2012-09-11	20.15	20.55	19.6	19.6	-0.6	-2.97	6984011.0	139949671.1	3137
2012-09-10	19.35	20.35	19.1	20.2	0.95	4.94	6889460.0	135278573.75	2667
2012-09-09	19.1	19.55	18.9	19.25	0.2	1.05	4367840.0	84132465.5	1884
2012-09-08	19.0	19.15	18.85	19.05	0.35	1.87	1833684.0	34786520.7	980
2012-09-05	18.55	18.8	18.45	18.7	0.05	0.27	1039908.0	19325529.7	595
2012-09-04	18.7	18.8	18.35	18.65	-0.15	-0.8	1475523.0	27360154.1	869
2012-09-03	18.7	19.15	18.7	18.8	0.2	1.08	3307136.0	62614234.05	1556
2012-09-02	18.7	18.8	18.3	18.6	-0.25	-1.33	1040253.0	19355489.25	758
2012-09-01	19.0	19.05	18.75	18.85	0.0	0.0	1515894.0	28635400.1	838
2012-08-29	19.05	19.15	18.8	18.85	-0.2	-1.05	1877008.0	35576605.0	1125
2012-08-28	18.85	19.55	18.8	19.05	0.3	1.6	6847366.0	131265703.5	3355
2012-08-27	18.35	19.0	18.25	18.75	0.45	2.46	4497496.0	83998581.75	1790
2012-08-26	18.25	18.4	18.1	18.3	0.1	0.55	1605426.0	29280716.35	856
2012-08-25	18.0	18.3	18.0	18.2	0.5	2.82	1895756.0	34316408.0	1039
2012-08-15	17.5	17.75	17.45	17.7	0.2	1.14	1201123.0	21104682.3	861
2012-08-14	17.9	17.9	17.45	17.5	-0.3	-1.69	1187919.0	20926130.25	775
2012-08-13	18.05	18.05	17.75	17.8	-0.25	-1.39	1283911.0	23006531.0	710
2012-08-12	18.4	18.4	18.0	18.05	-0.35	-1.9	1298537.0	23585389.3	862
2012-08-11	18.25	18.75	18.25	18.4	0.1	0.55	1897725.0	35120294.65	1009
2012-08-08	18.65	18.8	18.1	18.3	-0.3	-1.61	2725600.0	50182173.25	1500
2012-08-07	18.7	18.9	18.5	18.6	0.0	0.0	3429836.0	64105992.6	1714
2012-08-06	18.4	19.0	18.4	18.6	0.35	1.92	4859290.0	90747990.3	2360
2012-08-05	18.15	18.5	18.05	18.25	0.2	1.11	3658904.0	66686935.05	1700
2012-08-04	18.1	18.25	17.9	18.05	0.3	1.69	3028817.0	54801360.7	1659
2012-08-01	18.2	18.9	17.7	17.75	-0.5	-2.74	4865537.0	89191734.1	2518
2012-07-31	18.3	18.45	18.05	18.25	0.0	0.0	2368848.0	43142397.9	1370
2012-07-30	18.2	18.5	18.1	18.25	0.05	0.27	3253360.0	59566500.9	1787
2012-07-29	17.95	18.75	17.8	18.2	0.2	1.11	5506025.0	100681421.0	2988
2012-07-28	16.9	18.2	16.9	18.0	1.45	8.76	7155878.0	126995642.35	3215
2012-07-25	16.7	16.75	16.45	16.55	-0.2	-1.19	1309934.0	21672002.0	1038
2012-07-24	16.8	16.9	16.55	16.75	0.05	0.3	1540751.0	25774864.55	1191
2012-07-23	17.0	17.35	16.6	16.7	-0.3	-1.76	3226963.0	54917977.35	2133
2012-07-22	16.55	18.0	16.35	17.0	0.6	3.66	9490469.0	163415208.1	4382
2012-07-21	17.1	18.1	16.4	16.4	-0.4	-2.38	9936926.0	169591970.9	4516
2012-07-18	15.25	16.8	15.25	16.8	1.5	9.8	3575683.0	58374238.95	1461
2012-07-17	15.0	15.5	14.9	15.3	0.3	2.0	1157701.0	17608241.75	826
2012-07-16	15.55	15.6	14.9	15.0	-0.6	-3.85	1558611.0	23678766.6	909
2012-07-15	15.95	15.95	15.45	15.6	-0.35	-2.19	1047958.0	16401696.65	680
2012-07-14	15.95	16.15	15.8	15.95	0.15	0.95	1549866.0	24744468.85	790
2012-07-11	16.55	16.7	15.7	15.8	-0.7	-4.24	2583915.0	41821148.4	1393
2012-07-10	16.25	16.85	16.2	16.5	0.4	2.48	5325071.0	87995322.25	2512
2012-07-09	15.7	16.5	15.5	16.1	0.4	2.55	6948760.0	111891789.05	3262
2012-07-08	16.0	16.05	15.7	15.7	-0.15	-0.95	2107784.0	33505902.35	1085
2012-07-07	15.55	16.1	15.5	15.85	0.4	2.59	3090515.0	48983553.85	1621
2012-07-04	15.25	16.0	15.05	15.45	0.25	1.64	6006018.0	94006331.15	2794
2012-07-03	15.15	15.5	15.1	15.2	0.1	0.66	2221918.0	34007354.2	1111
2012-07-02	14.95	15.2	14.9	15.1	0.2	1.34	1946773.0	29321518.4	1062
2012-07-01	14.9	14.95	14.45	14.9	0.05	0.34	1874223.0	27655302.9	930
2012-06-30	15.05	15.2	14.7	14.85	0.2	1.37	2363241.0	35282722.6	1151
2012-06-27	15.7	15.85	14.15	14.65	-1.05	-6.69	3469117.0	51668434.9	1759
2012-06-26	15.8	16.1	15.55	15.7	-0.15	-0.95	1979225.0	31367596.95	1105
2012-06-25	16.2	16.65	15.75	15.85	-0.3	-1.86	4430704.0	72291176.1	2533
2012-06-24	16.0	16.4	15.75	16.15	0.15	0.94	2292417.0	36823934.5	1160
2012-06-23	16.1	16.35	16.0	16.0	-0.3	-1.84	1924689.0	31108180.85	1134
2012-06-20	16.45	16.6	16.1	16.3	0.05	0.31	2581977.0	42262019.8	1464
2012-06-19	16.2	17.0	16.15	16.25	0.15	0.93	5478716.0	90625274.8	2788
2012-06-18	15.35	16.55	15.25	16.1	0.95	6.27	5962840.0	94314232.15	2486
2012-06-17	15.1	15.25	15.1	15.15	0.0	0.0	1365947.0	20688822.9	805
2012-06-16	15.4	15.6	14.25	15.15	0.0	0.0	4082660.0	61799081.6	1933
2012-06-13	15.2	15.45	15.0	15.15	0.15	1.0	2518994.0	38345118.0	1291
2012-06-12	15.0	15.35	14.9	15.0	-0.4	-2.6	3266200.0	49398066.7	1405
2012-06-11	15.55	16.0	15.35	15.4	0.0	0.0	5517301.0	86846310.4	2384
2012-06-10	14.7	15.4	14.25	15.4	0.7	4.76	5900856.0	88370107.85	2387
2012-06-09	15.4	15.5	14.0	14.7	-0.1	-0.68	4100805.0	60426325.45	1864
2012-06-06	15.9	16.15	14.15	14.8	-0.85	-5.43	3682275.0	56811498.2	2320
2012-06-05	15.85	16.55	15.6	15.65	-0.1	-0.63	6837754.0	109851135.25	3329
2012-06-04	15.5	15.95	15.15	15.75	-0.05	-0.32	4985522.0	77930754.3	2522
2012-06-03	15.65	16.15	15.0	15.8	0.25	1.61	5829012.0	90997110.3	2834
2012-06-02	15.7	16.25	15.55	15.55	-1.7	-9.86	4873730.0	76760299.95	2115
2012-05-30	17.75	17.75	16.85	17.25	-0.5	-2.82	1429054.0	24740079.1	1022
2012-05-29	18.15	18.2	17.65	17.75	-0.35	-1.93	1173953.0	21005082.85	807
2012-05-28	17.95	18.2	17.8	18.1	0.4	2.26	1507965.0	27144850.2	1041
2012-05-27	18.0	18.05	17.5	17.7	-0.3	-1.67	1594282.0	28392395.15	1068
2012-05-26	18.15	18.35	17.95	18.0	-0.1	-0.55	2264421.0	41129310.15	1259
2012-05-23	18.4	18.4	18.1	18.1	-0.45	-2.43	2093148.0	38138757.25	1373
2012-05-22	19.2	19.4	18.45	18.55	-0.35	-1.85	4173694.0	79523442.2	2480
2012-05-21	18.35	19.3	18.2	18.9	0.7	3.85	8105563.0	152000964.7	4185
2012-05-20	17.75	18.6	17.45	18.2	0.7	4.0	7591284.0	136854474.55	3980
2012-05-19	17.9	18.15	17.25	17.5	-0.85	-4.63	3112388.0	55254321.95	2118
2012-05-16	18.05	18.4	17.95	18.35	-0.25	-1.34	3765851.0	68692191.0	2071
2012-05-15	18.45	18.75	18.1	18.6	0.3	1.64	3857654.0	71337122.75	2213
2012-05-14	19.0	19.25	18.15	18.3	-1.0	-5.18	4631440.0	87096112.65	2980
2012-05-13	19.95	20.25	18.95	19.3	-0.2	-1.03	6105019.0	119929844.3	4234
2012-05-12	18.9	20.5	17.45	19.5	0.15	0.78	7965037.0	149077592.75	4717
2012-05-09	20.9	21.15	19.15	19.35	-1.8	-8.51	3135890.0	63909586.15	2204
2012-05-08	21.35	21.45	21.1	21.15	-0.1	-0.47	1942438.0	41285353.35	1371
2012-05-07	21.1	21.55	21.05	21.25	-0.15	-0.7	3027104.0	64336166.75	2291
2012-05-06	21.0	21.95	21.0	21.4	0.4	1.9	8297915.0	178721051.55	4882
2012-05-05	20.5	21.1	20.25	21.0	-0.35	-1.64	4743392.0	98034689.95	2973
2012-05-02	21.75	21.8	21.2	21.35	-0.15	-0.7	4081613.0	87834803.35	2608
2012-05-01	21.75	22.2	21.4	21.5	-0.1	-0.46	6775512.0	147428093.3	4243
2012-04-30	22.65	23.0	21.25	21.6	-0.95	-4.21	15451909.0	337018122.25	7629
2012-04-29	22.5	24.4	22.2	22.55	0.25	1.12	28360466.0	661101341.2	13156
2012-04-28	20.8	22.3	20.75	22.3	2.0	9.85	15722425.0	341643065.1	7064
2012-04-25	20.0	20.7	19.9	20.3	0.5	2.53	10424818.0	211778298.45	4602
2012-04-24	19.7	19.85	19.45	19.8	0.25	1.28	5018964.0	98442214.85	2299
2012-04-23	20.15	20.3	19.45	19.55	-0.75	-3.69	5930825.0	117297790.05	3176
2012-04-22	20.25	20.85	19.95	20.3	0.2	1.0	10855036.0	221366529.35	5456
2012-04-21	20.95	21.0	19.25	20.1	0.45	2.29	19559571.0	388045016.55	9923
2012-04-18	21.15	21.2	19.3	19.65	-1.3	-6.21	4743741.0	95835373.15	3082
2012-04-17	19.65	21.2	19.45	20.95	1.65	8.55	5266285.0	106449599.75	3031
2012-04-16	21.3	21.9	19.2	19.3	-2.0	-9.39	5596145.0	110789262.2	2479
2012-04-15	23.0	23.75	21.3	21.3	-2.15	-9.17	2514161.0	57574506.6	1132
2012-04-14	24.0	24.3	23.0	23.45	-0.35	-1.47	1476285.0	35142941.85	1043
2012-04-11	24.3	24.9	22.75	23.8	-1.2	-4.8	1910631.0	45740002.3	1509
2012-04-10	26.3	26.8	25.0	25.0	-1.2	-4.58	1749733.0	45261788.4	1147
2012-04-09	26.9	27.5	26.0	26.2	-0.5	-1.87	1986610.0	52774207.6	1330
2012-04-08	28.7	29.0	25.9	26.7	-2.0	-6.97	2520230.0	68071044.9	1515
2012-04-07	30.1	30.3	28.7	28.7	-1.5	-4.97	1373177.0	40173464.6	1300
2012-04-04	30.3	30.5	29.6	30.2	-0.3	-0.98	1891512.0	56810669.8	969
2012-04-03	30.7	31.7	30.3	30.5	-0.2	-0.65	1378903.0	42248351.4	1084
2012-04-02	30.9	32.0	30.5	30.7	-0.2	-0.65	1749692.0	54295945.0	1261
2012-04-01	30.4	31.4	30.2	30.9	0.0	0.0	2271035.0	69756896.7	1215
2012-03-31	30.7	31.4	30.5	30.9	0.0	0.0	1338333.0	41363285.5	916
2012-03-28	30.5	31.2	30.5	30.9	0.2	0.65	915506.0	28181539.2	722
2012-03-27	31.1	31.6	30.6	30.7	-0.7	-2.23	1397401.0	43197701.3	891
2012-03-26	31.4	32.0	30.4	31.4	-0.3	-0.95	2011904.0	62335389.5	1362
2012-03-25	32.0	33.0	31.5	31.7	-0.7	-2.16	3568923.0	114589922.7	1949
2012-03-24	31.0	32.4	30.0	32.4	1.5	4.85	6139345.0	191457218.5	3459
2012-03-21	27.8	30.9	27.6	30.9	2.8	9.96	7349737.0	217185939.8	3065
2012-03-20	27.9	28.3	27.3	28.1	0.0	0.0	1991583.0	55213492.3	1176
2012-03-19	27.9	28.2	27.2	28.1	0.7	2.55	3644797.0	101592373.0	2088
[truncated: 2,734 more rows]
