# Supplementary material for: Effective short-term forecasts of Saudi stock price trends using technical indicators and large-scale multivariate time series
Source: PeerJ Comput Sci. 2023 Jan 6;9:e1205. doi: 10.7717/peerj-cs.1205 (PMC10280263; doi:10.7717/peerj-cs.1205)
Supplement: Supplemental Information 3 [file peerj-cs-09-1205-s003.zip › TASI Dataset 2021/WALAA_8060.csv]

date	open	high	low	close	change	change_percent	volume_traded	value_traded_SAR	number_trades
2020-03-19	10.54	10.82	10.5	10.76	0.1	0.94	456871.0	4887222.72	550
2020-03-18	10.74	10.9	10.5	10.66	-0.08	-0.74	751773.0	8061316.06	766
2020-03-17	10.24	10.96	10.02	10.74	0.56	5.5	802721.0	8456684.66	663
2020-03-16	10.4	10.56	10.04	10.18	-0.36	-3.42	633473.0	6564711.58	541
2020-03-15	10.44	10.9	10.34	10.54	0.1	0.96	1215221.0	12916597.24	1064
2020-03-12	10.0	10.7	9.99	10.44	-0.66	-5.95	1366408.0	14036584.13	1445
2020-03-11	12.32	12.38	11.04	11.1	-1.16	-9.46	1959780.0	22792184.88	1848
2020-03-10	12.6	12.9	11.96	12.26	0.1	0.82	3807991.0	46680365.48	2676
2020-03-09	12.16	12.16	12.16	12.16	-1.34	-9.93	112360.0	1366297.6	130
2020-03-08	13.52	14.0	13.5	13.5	-1.5	-10.0	328850.0	4460335.24	503
2020-03-05	15.2	15.22	14.9	15.0	-0.06	-0.4	322467.0	4856583.42	610
2020-03-04	15.0	15.16	14.82	15.06	-0.14	-0.92	377912.0	5675623.62	773
2020-03-03	14.1	15.58	14.1	15.2	0.16	1.06	650415.0	9845944.34	1203
2020-03-02	15.72	15.84	15.02	15.04	-0.36	-2.34	131522.0	2042694.96	292
2020-03-01	15.5	16.1	15.4	15.4	-0.78	-4.82	231357.0	3642912.02	328
2020-02-27	16.36	16.36	16.04	16.18	-0.18	-1.1	119867.0	1941286.72	196
2020-02-26	16.3	16.36	15.8	16.36	-0.08	-0.49	169860.0	2754834.92	270
2020-02-25	16.5	16.7	16.3	16.44	-0.32	-1.91	166992.0	2747090.12	282
2020-02-24	17.3	17.3	16.6	16.76	-0.58	-3.34	160446.0	2719965.84	385
2020-02-23	17.44	17.44	17.18	17.34	0.04	0.23	155712.0	2690242.88	200
2020-02-20	17.22	17.32	17.14	17.3	0.1	0.58	214415.0	3693705.7	355
2020-02-19	17.14	17.28	17.14	17.2	0.06	0.35	256009.0	4405344.36	323
2020-02-18	17.18	17.18	17.08	17.14	-0.02	-0.12	211238.0	3615735.0	318
2020-02-17	17.4	17.44	17.16	17.16	-0.2	-1.15	102657.0	1781396.32	177
2020-02-16	17.14	17.38	17.1	17.36	0.26	1.52	226423.0	3902702.66	306
2020-02-13	17.32	17.7	16.92	17.1	-0.2	-1.16	326628.0	5653884.78	502
2020-02-12	17.4	17.4	17.2	17.3	-0.14	-0.8	130964.0	2268245.88	258
2020-02-11	17.9	17.92	17.3	17.44	-0.46	-2.57	457304.0	8059933.3	596
2020-02-10	17.16	18.22	17.16	17.9	0.84	4.92	1096010.0	19492958.04	1547
2020-02-09	17.1	17.28	16.94	17.06	-0.04	-0.23	310305.0	5277431.94	341
2020-02-06	17.48	17.5	17.0	17.1	-0.4	-2.29	192700.0	3313953.44	366
2020-02-05	17.74	17.76	17.36	17.5	-0.14	-0.79	208795.0	3664375.16	365
2020-02-04	17.7	17.78	17.5	17.64	-0.02	-0.11	195136.0	3442815.68	360
2020-02-03	17.86	17.92	17.52	17.66	-0.2	-1.12	344230.0	6105370.44	537
2020-02-02	18.0	18.0	17.56	17.86	-0.32	-1.76	380725.0	6780218.96	718
2020-01-30	18.68	18.68	18.0	18.18	-0.32	-1.73	1275536.0	23393721.72	1573
2020-01-29	18.2	19.04	18.1	18.5	0.38	2.1	2504381.0	46746687.1	3264
2020-01-28	17.7	18.6	17.48	18.12	0.64	3.66	1355861.0	24722390.86	2106
2020-01-27	18.5	18.6	17.46	17.48	-1.02	-5.51	750851.0	13307119.86	644
2020-01-26	18.5	18.68	18.42	18.5	-0.1	-0.54	243147.0	4504618.34	411
2020-01-23	18.72	18.72	18.36	18.6	-0.12	-0.64	407341.0	7555940.42	598
2020-01-22	19.0	19.28	18.72	18.72	-0.28	-1.47	830251.0	15743599.4	1096
2020-01-21	18.3	19.2	18.04	19.0	1.14	6.38	2560269.0	47940655.44	3414
2020-01-20	17.46	18.36	17.32	17.86	0.34	1.94	1805468.0	32386689.16	2076
2020-01-19	17.52	17.78	17.46	17.52	0.0	0.0	397159.0	6980832.1	383
2020-01-16	17.2	17.76	17.1	17.52	0.32	1.86	986165.0	17212391.3	899
2020-01-15	17.2	17.4	17.18	17.2	0.06	0.35	804242.0	13898382.48	777
2020-01-14	17.02	17.26	16.92	17.14	0.16	0.94	716113.0	12284414.0	726
2020-01-13	16.84	17.08	16.84	16.98	0.1	0.59	520853.0	8858805.48	492
2020-01-12	16.88	17.1	16.84	16.88	0.04	0.24	415233.0	7043556.22	437
2020-01-09	16.7	16.9	16.7	16.84	0.36	2.18	497375.0	8361183.8	516
2020-01-08	16.5	16.7	16.1	16.48	-0.34	-2.02	383289.0	6321346.72	557
2020-01-07	17.16	17.2	16.6	16.82	-0.06	-0.36	416744.0	7088437.44	592
2020-01-06	17.3	17.3	16.86	16.88	-0.22	-1.29	477867.0	8147190.42	769
2020-01-05	16.98	17.6	16.8	17.1	-0.16	-0.93	1127247.0	19470530.28	1422
2020-01-02	16.9	17.6	16.76	17.26	0.46	2.74	2329810.0	40148867.24	2753
2020-01-01	16.74	16.8	16.58	16.8	0.1	0.6	504604.0	8421248.92	819
2019-12-31	16.88	18.0	16.54	16.7	-0.1	-0.6	2399714.0	41534615.9	3136
2019-12-30	17.1	17.1	16.78	16.8	-0.14	-0.83	448637.0	7606947.06	447
2019-12-29	17.1	17.12	16.88	16.94	0.04	0.24	322965.0	5477215.92	515
2019-12-26	17.08	17.26	16.8	16.9	0.16	0.96	1028156.0	17523132.64	1322
2019-12-25	17.1	18.4	16.32	16.74	-0.36	-2.11	2862861.0	49465676.56	3184
2019-12-24				17.1	0.0	0.0	0.0	0.0	0
2019-12-23	15.7	17.18	15.7	17.1	1.44	9.2	1564778.0	25631370.22	1472
2019-12-22	15.42	15.76	15.32	15.66	0.26	1.69	297947.0	4649850.94	526
2019-12-19	15.5	15.78	15.12	15.4	-0.1	-0.65	522097.0	8093693.72	726
2019-12-18	16.0	16.1	15.48	15.5	-0.4	-2.52	1487972.0	23361276.86	1540
2019-12-17	15.0	16.1	15.0	15.9	1.02	6.85	1331114.0	20961957.98	1587
2019-12-16	14.6	15.0	14.48	14.88	0.28	1.92	160403.0	2359188.66	197
2019-12-15	14.6	14.6	14.52	14.6	0.02	0.14	60113.0	876062.1	98
2019-12-12	14.5	14.6	14.42	14.58	-0.12	-0.82	128600.0	1867410.98	133
2019-12-11	14.7	14.82	14.6	14.7	-0.02	-0.14	222278.0	3257349.18	168
2019-12-10	14.6	14.72	14.56	14.72	0.06	0.41	99261.0	1456430.22	94
2019-12-09	14.54	14.82	14.54	14.66	0.14	0.96	73041.0	1075357.76	115
2019-12-08	14.28	14.52	14.28	14.52	0.2	1.4	136482.0	1965446.3	142
2019-12-05	14.34	14.46	14.24	14.32	-0.32	-2.19	104815.0	1506306.16	160
2019-12-04	14.6	14.64	14.6	14.64	-0.08	-0.54	77116.0	1126025.28	68
2019-12-03	14.48	14.72	14.48	14.72	0.04	0.27	27651.0	404705.84	100
2019-12-02	14.7	14.7	14.32	14.68	0.18	1.24	258992.0	3774457.7	188
2019-12-01	14.12	14.5	14.12	14.5	0.24	1.68	72124.0	1031682.16	123
2019-11-28	14.32	14.4	14.26	14.26	0.04	0.28	52181.0	746287.56	82
2019-11-27	14.02	14.24	14.0	14.22	0.2	1.43	66870.0	944874.1	102
2019-11-26	14.3	14.3	13.98	14.02	-0.38	-2.64	93845.0	1319802.54	118
2019-11-25	14.1	14.4	14.1	14.4	0.3	2.13	77892.0	1111188.6	152
2019-11-24	14.3	14.36	14.1	14.1	-0.26	-1.81	41742.0	593313.42	110
2019-11-21	14.66	14.66	14.3	14.36	-0.32	-2.18	159755.0	2293474.48	158
2019-11-20	14.52	14.7	14.4	14.68	0.18	1.24	174193.0	2545619.72	145
2019-11-19	14.4	14.56	14.4	14.5	0.08	0.55	241164.0	3499399.5	278
2019-11-18	14.0	14.54	14.0	14.42	0.6	4.34	412598.0	5930597.7	457
2019-11-17	13.8	14.0	13.8	13.82	0.1	0.73	124254.0	1721090.6	121
2019-11-14	13.82	13.86	13.72	13.72	-0.1	-0.72	53015.0	728900.48	61
2019-11-13	13.8	14.0	13.8	13.82	0.0	0.0	133112.0	1851510.66	132
2019-11-12	13.5	14.24	13.5	13.82	0.32	2.37	457107.0	6377822.32	534
2019-11-11	13.4	13.5	13.3	13.5	0.1	0.75	75074.0	1006851.54	96
2019-11-10	13.36	13.4	13.3	13.4	0.0	0.0	41046.0	546052.86	110
2019-11-07	13.3	13.42	13.3	13.4	-0.1	-0.74	92213.0	1235918.68	110
2019-11-06	13.5	13.5	13.22	13.5	-0.06	-0.44	87074.0	1165921.92	179
2019-11-05	13.62	13.68	13.46	13.56	-0.04	-0.29	91296.0	1237429.02	109
2019-11-04	13.5	13.6	13.14	13.6	0.1	0.74	72896.0	980990.06	129
2019-11-03	13.52	13.6	13.4	13.5	-0.36	-2.6	79251.0	1070081.6	112
2019-10-31	14.0	14.0	13.7	13.86	-0.08	-0.57	71597.0	996031.2	93
2019-10-30	13.6	13.94	13.54	13.94	0.4	2.95	105563.0	1450626.64	150
2019-10-29	13.5	13.66	13.5	13.54	-0.42	-3.01	150120.0	2036268.78	134
2019-10-28	14.02	14.18	13.96	13.96	-0.22	-1.55	81792.0	1147085.46	95
2019-10-27	14.18	14.18	14.02	14.18	-0.02	-0.14	151499.0	2131464.18	96
2019-10-24	14.08	14.2	14.0	14.2	-0.06	-0.42	81509.0	1150276.3	140
2019-10-23	14.2	14.36	14.16	14.26	0.08	0.56	89676.0	1277098.92	146
2019-10-22	13.92	14.2	13.88	14.18	0.34	2.46	180720.0	2536182.6	260
2019-10-21	13.74	13.86	13.6	13.84	-0.02	-0.14	103756.0	1424614.66	157
2019-10-20	13.64	13.9	13.58	13.86	0.36	2.67	107336.0	1476218.76	161
2019-10-17	13.4	13.5	13.4	13.5	0.02	0.15	49771.0	669557.94	76
2019-10-16	13.4	13.48	13.34	13.48	-0.1	-0.74	49351.0	660508.78	71
2019-10-15	13.56	13.58	13.54	13.58	-0.12	-0.88	37716.0	511751.92	57
2019-10-14	13.72	13.8	13.7	13.7	-0.18	-1.3	131084.0	1797686.84	200
2019-10-13	14.0	14.0	13.7	13.88	-0.12	-0.86	84218.0	1163403.32	99
2019-10-10	14.0	14.0	13.7	14.0	-0.04	-0.28	219379.0	3033696.9	219
2019-10-09	14.34	14.34	14.0	14.04	-0.28	-1.96	94344.0	1331418.26	125
2019-10-08	14.3	14.4	14.16	14.32	-0.02	-0.14	84290.0	1203193.66	122
2019-10-07	14.42	14.5	14.3	14.34	-0.22	-1.51	141658.0	2035140.74	174
2019-10-06	14.44	14.56	14.38	14.56	0.18	1.25	95321.0	1378714.66	144
2019-10-03	14.5	14.66	14.3	14.38	-0.32	-2.18	249169.0	3589053.38	343
2019-10-02	14.9	14.9	14.68	14.7	-0.14	-0.94	161515.0	2382553.4	342
2019-10-01	15.02	15.06	14.84	14.84	-0.18	-1.2	352976.0	5272546.94	412
2019-09-30	14.9	15.24	14.84	15.02	0.62	4.31	1451664.0	21841002.72	1613
2019-09-29	14.36	14.52	14.36	14.4	-0.06	-0.41	51642.0	747228.0	86
2019-09-26	14.44	14.5	14.36	14.46	-0.04	-0.28	114075.0	1644566.52	81
2019-09-25	14.46	14.5	14.4	14.5	0.0	0.0	104590.0	1507840.08	92
2019-09-24	14.52	14.64	14.44	14.5	0.0	0.0	210797.0	3062092.92	236
2019-09-22	14.38	14.5	14.28	14.5	0.12	0.83	38104.0	547491.74	66
2019-09-19	14.3	14.38	14.2	14.38	0.0	0.0	62362.0	891399.62	102
2019-09-18	14.38	14.4	14.28	14.38	0.08	0.56	20332.0	291579.08	42
2019-09-17	14.3	14.3	14.12	14.3	-0.08	-0.56	69372.0	986335.92	94
2019-09-16	14.6	14.6	14.06	14.38	-0.06	-0.42	70292.0	1000458.62	101
2019-09-15	14.0	14.44	14.0	14.44	-0.02	-0.14	72694.0	1026475.02	102
2019-09-12	14.34	14.64	14.34	14.46	-0.02	-0.14	196640.0	2858966.98	112
2019-09-11	14.42	14.54	14.38	14.48	-0.2	-1.36	33665.0	486196.3	63
2019-09-10	14.54	14.68	14.4	14.68	-0.02	-0.14	107554.0	1562699.9	118
2019-09-09	14.76	14.8	14.68	14.7	-0.14	-0.94	127599.0	1878017.26	116
2019-09-08	14.98	14.98	14.76	14.84	-0.08	-0.54	126519.0	1878890.34	199
2019-09-05	14.56	14.94	14.5	14.92	0.48	3.32	624245.0	9167138.12	615
2019-09-04	14.0	14.6	14.0	14.44	0.24	1.69	482812.0	6941240.24	418
2019-09-03	14.14	14.38	14.1	14.2	0.04	0.28	88115.0	1250167.96	128
2019-09-02	13.9	14.18	13.9	14.16	0.16	1.14	92960.0	1308998.64	112
2019-09-01	14.2	14.28	13.9	14.0	-0.2	-1.41	120650.0	1686974.8	155
2019-08-29	14.38	14.42	14.04	14.2	-0.2	-1.39	277782.0	3969213.3	266
2019-08-28	14.08	14.44	14.08	14.4	0.26	1.84	229955.0	3279371.84	308
2019-08-27	14.0	14.14	13.84	14.14	0.14	1.0	187088.0	2624178.32	199
2019-08-26	13.96	14.0	13.78	14.0	0.2	1.45	146161.0	2028433.9	189
2019-08-25	13.78	13.84	13.7	13.8	-0.26	-1.85	267410.0	3687295.22	190
2019-08-22	13.98	14.06	13.7	14.06	0.06	0.43	215411.0	2983110.4	233
2019-08-21	14.22	14.24	13.98	14.0	-0.28	-1.96	491794.0	6939150.9	424
2019-08-20	14.46	14.56	14.28	14.28	-0.18	-1.24	259989.0	3747953.98	285
2019-08-19	14.22	14.6	14.18	14.46	0.26	1.83	459702.0	6604554.2	481
2019-08-18	13.9	14.2	13.9	14.2	0.22	1.57	269737.0	3779169.38	297
2019-08-08	14.24	14.24	13.92	13.98	-0.2	-1.41	568733.0	7982649.56	601
2019-08-07	14.12	14.28	14.12	14.18	0.06	0.42	379896.0	5391953.36	438
2019-08-06	14.1	14.2	13.88	14.12	-0.58	-3.95	647345.0	9073386.44	930
2019-08-05	15.44	15.44	14.7	14.7	-0.96	-6.13	690298.0	10292957.36	650
2019-08-04	15.62	15.7	15.5	15.66	-0.2	-1.26	89010.0	1388049.18	154
2019-08-01	15.88	15.88	15.7	15.86	-0.12	-0.75	217803.0	3440522.42	266
2019-07-31	16.2	16.2	15.92	15.98	-0.2	-1.24	338785.0	5421593.36	505
2019-07-30	16.26	16.34	16.18	16.18	-0.04	-0.25	327973.0	5324728.24	264
2019-07-29	16.28	16.28	16.22	16.22	-0.1	-0.61	107153.0	1741304.2	206
2019-07-28	16.16	16.34	16.16	16.32	-0.04	-0.24	242152.0	3945551.62	241
2019-07-25	16.24	16.38	16.18	16.36	0.08	0.49	99208.0	1613343.02	194
2019-07-24	16.3	16.3	16.14	16.28	0.06	0.37	62760.0	1018663.78	120
2019-07-23	16.44	16.44	16.2	16.22	-0.26	-1.58	132674.0	2164292.06	238
2019-07-22	16.52	16.64	16.38	16.48	-0.02	-0.12	196314.0	3233430.38	303
2019-07-21	16.88	16.88	16.5	16.5	-0.46	-2.71	385257.0	6405259.86	427
2019-07-18	17.0	17.14	16.94	16.96	-0.04	-0.24	407346.0	6932684.3	399
2019-07-17	17.12	17.2	16.94	17.0	-0.1	-0.58	374738.0	6385242.52	445
2019-07-16	17.04	17.18	17.02	17.1	0.1	0.59	970618.0	16607452.66	707
2019-07-15	17.06	17.06	16.98	17.0	-0.06	-0.35	300801.0	5116869.2	311
2019-07-14	17.08	17.1	16.98	17.06	0.0	0.0	446497.0	7611172.46	383
2019-07-11	17.0	17.1	17.0	17.06	0.0	0.0	290466.0	4950319.02	202
2019-07-10	17.0	17.12	16.98	17.06	0.06	0.35	288774.0	4922946.62	249
2019-07-09	17.0	17.04	16.94	17.0	-0.08	-0.47	60419.0	1026837.66	129
2019-07-08	17.0	17.08	16.84	17.08	-0.04	-0.23	228697.0	3883112.28	238
2019-07-07	17.14	17.16	17.0	17.12	-0.08	-0.47	87175.0	1491880.1	148
2019-07-04	17.3	17.3	17.14	17.2	0.04	0.23	155733.0	2673907.38	184
2019-07-03	17.24	17.28	17.14	17.16	-0.08	-0.46	150508.0	2588045.14	192
2019-07-02	17.04	17.3	17.04	17.24	0.18	1.06	562247.0	9666464.76	547
2019-07-01	17.06	17.12	16.98	17.06	-0.08	-0.47	263567.0	4493338.08	379
2019-06-30	17.0	17.14	17.0	17.14	0.1	0.59	236501.0	4029843.86	362
2019-06-27	17.14	17.14	17.0	17.04	-0.06	-0.35	233097.0	3974170.2	301
2019-06-26	17.22	17.3	17.04	17.1	-0.12	-0.7	177366.0	3042267.86	232
2019-06-25	17.2	17.26	17.14	17.22	-0.24	-1.37	125622.0	2161761.46	149
2019-06-24	17.08	17.46	16.84	17.46	0.28	1.63	353234.0	6010772.18	334
2019-06-23	17.2	17.24	17.1	17.18	-0.12	-0.69	119869.0	2054962.88	131
2019-06-20	17.6	17.6	17.0	17.3	-0.3	-1.7	190986.0	3306259.76	259
2019-06-19	17.9	18.0	17.6	17.6	0.08	0.46	577923.0	10264901.88	798
2019-06-18	17.42	17.52	17.22	17.52	0.14	0.81	211217.0	3673561.58	306
2019-06-17	17.16	17.5	17.14	17.38	0.24	1.4	266372.0	4593669.32	326
2019-06-16	17.16	17.28	17.04	17.14	-0.06	-0.35	140855.0	2414370.92	159
2019-06-13	17.48	17.48	17.04	17.2	-0.3	-1.71	131769.0	2271171.08	176
2019-06-12	17.16	17.64	17.0	17.5	0.46	2.7	371929.0	6463203.58	497
2019-06-11	16.82	17.18	16.82	17.04	0.24	1.43	166600.0	2835537.48	257
2019-06-10	16.8	17.0	16.74	16.8	0.0	0.0	154665.0	2608423.74	272
2019-06-09	16.4	16.92	16.4	16.8	0.58	3.58	210816.0	3514306.12	403
2019-05-30	16.28	16.4	16.2	16.22	-0.06	-0.37	127418.0	2076776.42	192
2019-05-29	16.72	16.9	16.26	16.28	-0.36	-2.16	210268.0	3450754.98	827
2019-05-28	16.94	16.94	16.64	16.64	-0.42	-2.46	154830.0	2602816.36	365
2019-05-27	17.62	18.0	16.78	17.06	-0.26	-1.5	466139.0	7980324.7	1064
2019-05-26	17.34	17.5	17.12	17.32	-0.7	-3.88	383413.0	6639336.48	946
2019-05-23	18.96	18.96	18.02	18.02	-0.78	-4.15	281878.0	5246876.12	420
2019-05-22	19.14	19.32	18.7	18.8	-4.8	-20.34	314234.0	5932291.1	598
2019-05-21	19.6	19.85	19.42	19.67	0.02	0.1	516398.0	10122943.94	657
2019-05-20	20.0	20.0	19.42	19.65	-0.77	-3.77	201983.0	3962405.66	304
2019-05-19	19.83	20.42	19.7	20.42	0.57	2.87	653443.0	13107474.16	1140
2019-05-16	19.87	19.87	19.67	19.85	-0.07	-0.35	308082.0	6106233.92	258
2019-05-15	20.25	20.25	19.75	19.92	0.5	2.57	304351.0	6048271.7	287
2019-05-14	19.5	20.33	18.83	19.42	-1.46	-6.99	460589.0	8982702.0	737
2019-05-13				20.88	0.0	0.0	0.0	0.0	0
2019-05-12	21.42	21.5	20.57	20.88	-0.5	-2.34	118589.0	2488085.27	188
2019-05-09	21.67	21.67	21.33	21.38	-0.2	-0.93	85817.0	1846342.85	137
2019-05-08	21.67	21.67	21.54	21.58	-0.09	-0.42	136741.0	2954945.75	114
2019-05-07	21.88	21.92	21.54	21.67	-0.12	-0.55	276350.0	5999271.6	241
2019-05-06	22.54	22.54	21.63	21.79	-0.88	-3.88	447301.0	9819951.6	380
2019-05-05	22.75	22.83	22.5	22.67	0.0	0.0	147883.0	3346561.1	187
2019-05-02	22.75	23.29	22.67	22.67	-0.08	-0.35	263758.0	6065412.9	266
2019-05-01	22.33	23.08	22.17	22.75	0.5	2.25	610255.0	13843216.45	624
2019-04-30	22.17	22.25	22.08	22.25	0.0	0.0	70753.0	1566015.95	74
2019-04-29	22.17	22.29	22.04	22.25	0.08	0.36	71316.0	1581527.9	87
2019-04-28	22.21	22.33	22.17	22.17	0.04	0.18	106482.0	2367496.6	133
2019-04-25	22.04	22.17	21.88	22.13	0.05	0.23	181596.0	3999378.3	165
2019-04-24	22.13	22.38	22.04	22.08	-0.13	-0.59	121811.0	2704038.7	106
2019-04-23	22.08	22.25	22.04	22.21	0.13	0.59	216302.0	4791663.85	143
2019-04-22	22.29	22.29	22.08	22.08	-0.25	-1.12	124600.0	2762268.6	107
2019-04-21	22.17	22.33	22.17	22.33	0.0	0.0	123096.0	2742204.95	109
2019-04-18	22.25	22.33	22.08	22.33	0.08	0.36	140753.0	3129318.0	165
2019-04-17	21.88	22.38	21.75	22.25	0.17	0.77	453124.0	10060469.4	286
2019-04-16	22.13	22.33	21.96	22.08	-0.05	-0.23	187242.0	4139990.95	197
2019-04-15	22.13	22.38	22.13	22.13	-0.16	-0.72	170369.0	3787290.2	197
2019-04-14	22.0	22.38	22.0	22.29	0.12	0.54	194405.0	4317580.05	251
2019-04-11	22.08	22.21	22.0	22.17	-0.12	-0.54	271535.0	6006906.45	372
2019-04-10	22.96	22.96	21.96	22.29	0.12	0.54	1912136.0	42831358.45	2036
2019-04-09	21.67	22.17	21.67	22.17	2.0	9.92	1084854.0	23989824.65	488
2019-04-08	20.22	20.22	20.1	20.17	0.07	0.35	123904.0	2496378.02	115
2019-04-07	19.98	20.15	19.85	20.1	0.22	1.11	106976.0	2142051.66	139
2019-04-04	19.83	20.0	19.78	19.88	0.05	0.25	57562.0	1143701.74	92
2019-04-03	19.78	20.07	19.67	19.83	0.11	0.56	127686.0	2542524.22	137
2019-04-02	19.6	19.82	19.58	19.72	0.12	0.61	105785.0	2086161.82	140
2019-04-01	19.33	19.77	19.33	19.6	0.18	0.93	299512.0	5844425.24	362
2019-03-31	20.0	20.0	19.17	19.42	-0.88	-4.33	705733.0	13682429.32	631
2019-03-28	20.67	20.75	20.0	20.3	-0.37	-1.79	274438.0	5596227.1	188
2019-03-27	20.7	20.82	20.65	20.67	-0.03	-0.14	83579.0	1727612.38	124
2019-03-26	20.83	20.88	20.33	20.7	-0.13	-0.62	286852.0	5883633.79	208
2019-03-25	20.83	21.17	20.42	20.83	0.0	0.0	308369.0	6390124.23	577
2019-03-24	20.35	21.25	20.33	20.83	0.41	2.01	178769.0	3730014.91	431
2019-03-21	20.67	20.92	20.42	20.42	-0.36	-1.73	156557.0	3217320.43	227
2019-03-20	20.82	21.33	20.75	20.78	0.3	1.46	471403.0	9883476.38	664
2019-03-19	20.42	20.48	20.3	20.48	0.08	0.39	64685.0	1320729.3	120
2019-03-18	20.83	20.83	20.27	20.4	-0.3	-1.45	182036.0	3731711.2	267
2019-03-17	19.87	20.83	19.8	20.7	0.88	4.44	350525.0	7123777.58	399
2019-03-14	19.83	19.83	19.62	19.82	0.07	0.35	153654.0	3036273.5	105
2019-03-13	19.92	19.97	19.55	19.75	-0.13	-0.65	108858.0	2149211.32	117
2019-03-12	19.75	19.9	19.67	19.88	0.15	0.76	154386.0	3047946.48	142
2019-03-11	19.87	20.0	19.73	19.73	-0.09	-0.45	104450.0	2071628.62	133
2019-03-10	19.82	19.93	19.6	19.82	0.02	0.1	110832.0	2192098.42	130
2019-03-07	19.72	19.8	19.58	19.8	0.05	0.25	50917.0	1000897.98	58
2019-03-06	19.68	19.95	19.67	19.75	0.03	0.15	76237.0	1505676.94	92
2019-03-05	19.83	19.83	19.67	19.72	-0.18	-0.9	47471.0	938500.08	92
2019-03-04	20.17	20.25	19.68	19.9	-0.27	-1.34	168631.0	3373542.04	200
2019-03-03	19.83	20.17	19.82	20.17	0.35	1.77	128639.0	2560084.92	187
2019-02-28	19.75	19.87	19.75	19.82	0.07	0.35	87166.0	1726370.38	118
2019-02-27	19.83	19.98	19.68	19.75	-0.1	-0.5	104194.0	2066725.42	157
2019-02-26	19.87	19.98	19.77	19.85	-0.12	-0.6	150233.0	2982050.58	194
2019-02-25	20.13	20.25	19.87	19.97	-0.16	-0.79	187806.0	3757820.42	209
2019-02-24	19.8	20.35	19.78	20.13	0.26	1.31	489803.0	9873284.82	558
2019-02-21	19.75	20.0	19.6	19.87	0.15	0.76	288526.0	5732628.42	414
2019-02-20	19.25	19.85	19.2	19.72	0.4	2.07	388054.0	7634807.64	619
2019-02-19	19.17	19.32	19.13	19.32	0.24	1.26	89328.0	1714927.42	114
2019-02-18	19.05	19.1	19.05	19.08	0.0	0.0	16342.0	311903.42	40
2019-02-17	19.13	19.22	19.08	19.08	0.08	0.42	31732.0	607993.44	56
2019-02-14	19.0	19.17	19.0	19.0	-0.13	-0.68	272600.0	5191731.12	111
2019-02-13	19.22	19.32	19.07	19.13	-0.04	-0.21	81133.0	1554550.28	145
2019-02-12	18.93	19.22	18.93	19.17	0.12	0.63	151195.0	2889222.8	214
2019-02-11	19.17	19.17	19.05	19.05	-0.17	-0.88	37890.0	723471.08	62
2019-02-10	19.08	19.4	19.08	19.22	0.19	1.0	115091.0	2202447.28	240
2019-02-07	19.18	19.18	19.02	19.03	-0.14	-0.73	79459.0	1517378.12	123
2019-02-06	19.4	19.48	19.17	19.17	-0.25	-1.29	294828.0	5687952.32	248
2019-02-05	19.47	19.6	19.42	19.42	-0.08	-0.41	111154.0	2172031.52	141
2019-02-04	19.6	19.92	19.45	19.5	-0.02	-0.1	236178.0	4629635.48	226
2019-02-03	19.57	19.63	19.52	19.52	0.09	0.46	92608.0	1813352.66	103
2019-01-31	19.67	19.8	19.42	19.43	-0.15	-0.77	373223.0	7345125.48	498
2019-01-30	19.57	19.72	19.57	19.58	0.13	0.67	152266.0	2987294.96	180
2019-01-29	19.63	19.75	19.42	19.45	-0.17	-0.87	278302.0	5427157.12	346
2019-01-28	19.55	20.08	19.55	19.62	-0.05	-0.25	442345.0	8786745.24	551
2019-01-27	20.02	20.02	19.67	19.67	-0.33	-1.65	342599.0	6764210.62	418
2019-01-24	20.4	20.4	20.0	20.0	-0.43	-2.1	407590.0	8213974.12	266
2019-01-23	20.33	20.63	20.25	20.43	0.01	0.05	559692.0	11511393.84	246
2019-01-22	20.82	20.82	20.33	20.42	-0.21	-1.02	144155.0	2947310.98	201
2019-01-21	20.22	21.04	20.22	20.63	0.21	1.03	211717.0	4379538.35	316
2019-01-20	20.5	20.5	20.35	20.42	-0.06	-0.29	119680.0	2444035.08	286
2019-01-17	20.42	20.58	20.33	20.48	0.01	0.05	130378.0	2655547.04	133
2019-01-16	20.8	21.21	20.0	20.47	-0.26	-1.25	613586.0	12748113.22	561
2019-01-15	20.32	20.88	20.25	20.73	0.43	2.12	794005.0	16425428.31	915
2019-01-14	19.92	20.75	19.92	20.3	0.48	2.42	785657.0	16072609.4	991
2019-01-13	19.5	19.88	19.17	19.82	0.24	1.23	313464.0	6158235.78	419
2019-01-10	18.98	20.32	18.97	19.58	0.58	3.05	1080421.0	21389406.4	1231
2019-01-09	18.83	19.0	18.77	19.0	0.13	0.69	111520.0	2102240.3	151
2019-01-08	19.27	19.58	18.75	18.87	-0.55	-2.83	385526.0	7408570.16	439
2019-01-07	18.23	19.92	18.13	19.42	1.15	6.29	589886.0	11360935.62	733
2019-01-06	18.05	18.27	18.05	18.27	0.22	1.22	77761.0	1412520.3	111
2019-01-03	17.92	18.05	17.85	18.05	0.08	0.45	19919.0	357128.78	25
2019-01-02	17.83	18.07	17.83	17.97	-0.03	-0.17	32786.0	588855.54	45
2019-01-01	17.9	18.02	17.85	18.0	0.0	0.0	34001.0	609345.62	47
2018-12-31	18.08	18.08	17.72	18.0	0.02	0.11	69290.0	1245844.3	93
2018-12-30	18.08	18.15	17.95	17.98	0.15	0.84	33480.0	603986.42	59
2018-12-27	18.32	18.32	17.83	17.83	0.15	0.85	106742.0	1919729.12	164
2018-12-26	17.78	17.9	17.63	17.68	-0.02	-0.11	76684.0	1359435.2	105
2018-12-25	17.53	17.92	17.5	17.7	-0.38	-2.1	122904.0	2185095.82	152
2018-12-24	17.92	18.25	17.92	18.08	0.0	0.0	217164.0	3928923.78	306
2018-12-23	17.5	18.08	17.08	18.08	-0.1	-0.55	1001653.0	17578304.28	780
2018-12-20	18.73	18.73	18.0	18.18	-0.59	-3.14	134288.0	2469198.7	191
2018-12-19	18.75	18.92	18.68	18.77	-0.15	-0.79	88604.0	1664312.86	149
2018-12-18	19.48	19.48	18.92	18.92	-0.58	-2.97	190469.0	3643913.36	255
2018-12-17	19.45	19.92	19.45	19.5	-0.25	-1.27	171926.0	3386998.62	253
2018-12-16	19.17	19.75	19.1	19.75	0.58	3.03	339208.0	6602895.78	383
2018-12-13	19.13	19.32	19.13	19.17	0.1	0.52	189685.0	3641502.2	232
2018-12-12	18.62	19.08	18.62	19.07	0.3	1.6	141319.0	2676211.72	165
2018-12-11	18.75	18.78	18.63	18.77	0.12	0.64	108232.0	2024255.06	197
2018-12-10	18.85	18.85	18.65	18.65	-0.18	-0.96	195472.0	3662422.12	281
2018-12-09	18.53	18.83	18.47	18.83	0.38	2.06	185006.0	3449730.0	217
2018-12-06	18.5	18.75	18.25	18.45	-0.05	-0.27	212588.0	3933513.36	207
2018-12-05	18.32	18.58	17.92	18.5	0.12	0.65	185474.0	3412931.78	192
2018-12-04	18.47	18.47	18.25	18.38	0.21	1.16	138032.0	2528299.9	160
2018-12-03	18.42	18.42	18.12	18.17	-0.16	-0.87	94134.0	1723313.3	108
2018-12-02	18.45	18.45	18.2	18.33	0.38	2.12	170951.0	3131472.8	213
2018-11-29	17.8	18.0	17.8	17.95	0.03	0.17	238012.0	4265797.64	158
2018-11-28	17.8	18.08	17.8	17.92	0.14	0.79	238558.0	4274928.14	229
2018-11-27	17.52	18.0	17.35	17.78	0.78	4.59	528628.0	9441460.24	613
2018-11-26	16.83	17.03	16.77	17.0	0.05	0.29	78691.0	1331149.78	172
2018-11-25	17.08	17.17	16.93	16.95	-0.18	-1.05	171108.0	2920857.86	179
2018-11-22	17.12	17.33	17.08	17.13	-0.02	-0.12	101063.0	1739231.52	166
2018-11-21	16.67	17.23	16.67	17.15	0.03	0.18	181826.0	3105150.12	304
2018-11-20	17.2	17.4	17.12	17.12	-0.3	-1.72	139448.0	2406735.12	231
2018-11-19	17.57	17.67	17.35	17.42	-0.03	-0.17	148751.0	2603553.12	276
2018-11-18	18.08	18.08	17.35	17.45	-0.72	-3.96	451336.0	7952467.18	530
2018-11-15	18.72	18.72	18.13	18.17	-0.55	-2.94	390749.0	7189717.9	491
2018-11-14	18.83	19.17	18.52	18.72	0.72	4.0	1437401.0	27067005.24	1531
2018-11-13	17.95	18.25	17.88	18.0	-0.33	-1.8	717533.0	12963344.24	561
2018-11-12	18.58	18.68	18.25	18.33	-0.27	-1.45	315013.0	5823409.56	251
2018-11-11	19.08	19.08	18.33	18.6	-1.07	-5.44	819510.0	15188149.4	468
2018-11-08	19.9	19.92	19.37	19.67	-0.08	-0.41	172411.0	3366427.7	129
2018-11-07	19.83	19.83	19.58	19.75	0.03	0.15	218224.0	4309470.98	90
2018-11-06	19.75	19.83	19.72	19.72	-0.03	-0.15	103068.0	2042014.3	71
2018-11-05	19.92	19.92	19.62	19.75	-0.17	-0.85	93793.0	1855134.66	117
2018-11-04	19.63	19.92	19.63	19.92	0.34	1.74	172876.0	3431032.6	168
2018-11-01	19.52	19.73	19.38	19.58	0.05	0.26	160247.0	3136184.52	145
2018-10-31	19.28	19.67	19.28	19.53	0.36	1.88	256313.0	4994194.96	181
2018-10-30	19.18	19.27	19.05	19.17	-0.13	-0.67	151366.0	2897351.74	173
2018-10-29	18.75	19.42	18.75	19.3	0.55	2.93	164260.0	3131207.78	234
2018-10-28	18.55	18.75	18.33	18.75	0.42	2.29	669684.0	12344934.16	226
2018-10-25	18.23	18.75	18.05	18.33	0.16	0.88	360114.0	6652247.92	330
2018-10-24	17.5	18.3	17.5	18.17	0.69	3.95	342505.0	6174309.52	396
2018-10-23	16.37	17.5	16.37	17.48	0.56	3.31	253489.0	4351664.44	287
2018-10-22	16.97	16.97	16.25	16.92	-0.06	-0.35	124313.0	2061225.28	224
2018-10-21	16.5	17.58	16.5	16.98	-0.44	-2.53	180004.0	3058501.1	230
2018-10-18	17.5	17.55	17.08	17.42	-0.08	-0.46	187567.0	3251546.24	240
2018-10-17	16.77	17.72	16.5	17.5	0.83	4.98	314443.0	5401529.64	479
2018-10-16	15.83	16.83	15.6	16.67	0.32	1.96	565982.0	9079450.24	342
2018-10-15	15.57	16.42	15.42	16.35	1.02	6.65	389528.0	6170379.44	399
2018-10-14	16.25	16.25	15.07	15.33	-1.4	-8.37	802747.0	12412449.18	521
2018-10-11	17.67	17.67	16.65	16.73	-0.97	-5.48	584672.0	9863103.8	522
2018-10-10	17.92	17.92	17.68	17.7	-0.22	-1.23	272309.0	4843988.12	257
2018-10-09	18.0	18.03	17.9	17.92	-0.15	-0.83	262423.0	4715826.6	221
2018-10-08	17.92	18.17	17.92	18.07	-0.01	-0.06	180706.0	3251948.12	223
2018-10-07	18.25	18.33	18.05	18.08	-0.22	-1.2	492396.0	8964276.48	378
2018-10-04	18.7	18.73	18.3	18.3	-0.4	-2.14	1078178.0	19974139.8	1034
2018-10-03	18.87	19.08	18.68	18.7	-0.3	-1.58	488128.0	9187871.8	473
2018-10-02	19.65	19.72	19.0	19.0	-0.65	-3.31	371226.0	7159311.88	398
2018-10-01	19.75	19.83	19.65	19.65	0.03	0.15	114220.0	2250582.36	129
2018-09-30	19.82	19.82	19.6	19.62	-0.03	-0.15	125993.0	2477401.98	122
2018-09-27	19.83	19.83	19.65	19.65	-0.13	-0.66	43045.0	849834.68	75
2018-09-26	19.87	19.92	19.72	19.78	-0.14	-0.7	414295.0	8235890.54	198
2018-09-25	19.75	20.05	19.58	19.92	0.0	0.0	156869.0	3111619.02	185
2018-09-20	19.83	19.92	19.75	19.92	0.14	0.71	176633.0	3503766.1	215
2018-09-19	19.98	20.07	19.78	19.78	0.03	0.15	358661.0	7145161.66	360
2018-09-18	19.58	19.87	19.5	19.75	0.27	1.39	458332.0	9067021.86	403
2018-09-17	19.58	19.6	19.33	19.48	-0.12	-0.61	373718.0	7270573.6	285
2018-09-16	19.6	19.72	19.5	19.6	-0.15	-0.76	174085.0	3408626.72	147
2018-09-13	19.6	19.82	19.58	19.75	-0.25	-1.25	125896.0	2477158.4	142
2018-09-12	20.08	20.08	19.47	20.0	-0.08	-0.4	315382.0	6272439.64	419
2018-09-11	20.27	20.52	19.93	20.08	-0.25	-1.23	233684.0	4723828.88	289
2018-09-10	20.2	20.57	19.75	20.33	0.13	0.64	389810.0	7917475.0	403
2018-09-09	19.83	20.25	19.67	20.2	0.28	1.41	345527.0	6919944.6	256
2018-09-06	19.37	20.18	19.37	19.92	0.25	1.27	174340.0	3454397.12	235
2018-09-05	21.08	21.08	19.17	19.67	-1.58	-7.44	234433.0	4813494.19	265
2018-09-04	21.75	21.92	21.13	21.25	-0.58	-2.66	470832.0	10058529.9	442
2018-09-03	21.79	22.08	21.71	21.83	0.16	0.74	108725.0	2374688.65	184
2018-09-02	21.33	21.67	21.33	21.67	0.09	0.42	72971.0	1575534.6	62
2018-08-30	21.5	21.67	21.38	21.58	0.0	0.0	65638.0	1416339.4	78
2018-08-29	21.5	21.79	21.46	21.58	0.0	0.0	127496.0	2754868.1	148
2018-08-28	21.67	21.71	21.5	21.58	0.0	0.0	123758.0	2670346.75	135
2018-08-27	21.83	21.88	21.46	21.58	-0.09	-0.42	75440.0	1635208.6	107
2018-08-26	21.92	21.92	21.58	21.67	0.46	2.17	50552.0	1095075.85	81
2018-08-16	21.25	21.33	21.08	21.21	-0.04	-0.19	94351.0	2003773.6	105
2018-08-15	21.63	21.63	21.25	21.25	-0.13	-0.61	117721.0	2512718.75	129
2018-08-14	21.54	21.79	21.38	21.38	-0.25	-1.16	118729.0	2556901.55	176
2018-08-13	22.21	22.21	21.5	21.63	-0.75	-3.35	257383.0	5631660.55	236
2018-08-12	22.92	23.0	22.25	22.38	-0.83	-3.58	193796.0	4381088.25	172
2018-08-09	23.17	23.33	22.88	23.21	-0.12	-0.51	61267.0	1415458.7	118
2018-08-08	23.04	23.33	22.67	23.33	0.29	1.26	242310.0	5557847.65	258
2018-08-07	23.33	23.58	22.96	23.04	-0.38	-1.62	351488.0	8183372.35	277
2018-08-06	23.75	23.75	22.92	23.42	-0.41	-1.72	200592.0	4665137.2	221
2018-08-05	23.08	23.83	22.71	23.83	0.54	2.32	233088.0	5446180.65	275
2018-08-02	23.04	23.5	23.0	23.29	0.33	1.44	384716.0	8943369.55	305
2018-08-01	22.75	23.13	22.75	22.96	0.04	0.17	98618.0	2260198.85	75
2018-07-31	23.0	23.33	22.79	22.92	0.13	0.57	116279.0	2681497.15	120
2018-07-30	22.33	22.88	22.29	22.79	0.46	2.06	161857.0	3662701.7	161
2018-07-29	22.58	22.58	22.08	22.33	-0.38	-1.67	271159.0	6067649.7	140
2018-07-26	23.21	23.21	22.71	22.71	-0.54	-2.32	210246.0	4808302.6	140
2018-07-25	23.38	23.38	23.0	23.25	-0.25	-1.06	242098.0	5616656.45	193
2018-07-24	23.88	23.88	23.38	23.5	-0.33	-1.38	208130.0	4907219.0	160
2018-07-23	24.0	24.08	23.67	23.83	-0.34	-1.41	209473.0	5005372.55	121
2018-07-22	23.96	24.17	23.96	24.17	0.09	0.37	72672.0	1750902.5	104
2018-07-19	24.46	24.46	23.96	24.08	-0.38	-1.55	199112.0	4814603.5	213
2018-07-18	24.17	24.79	24.17	24.46	0.38	1.58	503914.0	12316274.8	399
2018-07-17	23.92	24.13	23.83	24.08	0.12	0.5	283002.0	6776093.15	177
2018-07-16	23.58	24.0	23.58	23.96	0.29	1.23	211112.0	5013843.5	133
2018-07-15	23.83	23.83	23.5	23.67	-0.21	-0.88	116922.0	2772284.25	150
2018-07-12	23.71	24.25	23.67	23.88	0.05	0.21	213506.0	5129519.5	282
2018-07-11	23.58	23.88	23.58	23.83	0.29	1.23	214555.0	5097875.65	241
2018-07-10	23.42	23.54	23.42	23.54	0.12	0.51	110370.0	2588557.9	129
2018-07-09	23.33	23.42	23.17	23.42	0.09	0.39	115529.0	2689187.5	160
2018-07-08	23.33	23.42	23.17	23.33	-0.09	-0.38	111200.0	2591035.95	157
2018-07-05	23.75	23.83	23.42	23.42	-0.33	-1.39	102578.0	2417135.1	137
2018-07-04	23.79	24.5	23.63	23.75	0.42	1.8	509690.0	12208050.2	727
2018-07-03	23.25	23.58	23.25	23.33	-0.05	-0.21	106849.0	2500664.6	189
2018-07-02	23.33	23.67	23.25	23.38	-0.04	-0.17	150707.0	3531533.4	198
2018-07-01	23.58	23.75	23.17	23.42	-0.08	-0.34	263392.0	6181859.9	212
2018-06-28	23.88	23.88	23.33	23.5	-0.5	-2.08	423547.0	9965573.6	327
2018-06-27	24.21	24.25	23.88	24.0	-0.08	-0.33	258269.0	6212700.85	284
2018-06-26	24.04	24.38	23.88	24.08	-0.05	-0.21	679188.0	16407988.15	833
2018-06-25	23.5	25.0	23.42	24.13	0.67	2.86	1239377.0	30024009.5	1052
2018-06-24	23.33	23.54	23.29	23.46	0.29	1.25	210553.0	4935622.1	217
2018-06-21	23.33	23.83	23.17	23.17	0.0	0.0	214747.0	5013771.95	240
2018-06-20	23.0	23.29	23.0	23.17	0.0	0.0	45155.0	1046565.3	84
2018-06-12	23.33	23.38	23.08	23.17	-0.25	-1.07	250740.0	5830897.25	147
2018-06-11	23.33	23.67	23.33	23.42	-0.08	-0.34	115355.0	2700845.4	125
2018-06-10	23.5	23.83	23.5	23.5	-0.17	-0.72	181512.0	4277507.45	97
2018-06-07	23.67	24.17	23.33	23.67	0.0	0.0	285050.0	6815661.85	195
2018-06-06	23.67	24.04	23.33	23.67	-0.25	-1.05	514681.0	12149621.15	403
2018-06-05	23.42	24.0	23.33	23.92	0.59	2.53	152449.0	3610967.05	174
2018-06-04	23.08	23.42	22.88	23.33	0.16	0.69	234239.0	5426721.2	293
2018-06-03	23.33	23.38	22.88	23.17	-0.16	-0.69	441842.0	10230247.7	243
2018-05-31	24.17	24.17	23.17	23.33	-0.3	-1.27	242020.0	5668748.4	287
2018-05-30				23.63	0.0	0.0	0.0	0.0	0
2018-05-29	23.63	23.63	23.41	23.63	0.1	0.42	63137.0	1485947.35	74
2018-05-28	23.63	23.63	23.38	23.53	0.05	0.21	71687.0	1683796.1	89
2018-05-27	23.56	23.68	23.41	23.48	0.02	0.09	35239.0	827990.75	54
2018-05-24	23.48	23.53	23.33	23.46	0.03	0.13	93623.0	2194155.65	91
2018-05-23	23.48	23.56	23.33	23.43	-0.03	-0.13	105370.0	2466602.35	92
2018-05-22	23.53	23.68	23.33	23.46	-0.22	-0.93	204634.0	4800789.55	246
2018-05-21	23.94	23.94	23.41	23.68	-0.16	-0.67	197455.0	4662285.05	202
2018-05-20	24.32	24.47	23.79	23.84	-0.54	-2.21	349128.0	8387289.45	243
2018-05-17	23.68	24.39	23.68	24.38	0.17	0.7	123289.0	2977186.8	103
2018-05-16	24.47	24.73	23.18	24.21	-0.35	-1.43	265732.0	6374772.8	248
2018-05-15	24.58	24.85	24.39	24.56	0.03	0.12	92752.0	2279936.55	143
2018-05-14	24.47	25.08	24.32	24.53	0.1	0.41	587173.0	14565310.6	591
2018-05-13	23.87	24.58	23.48	24.43	1.44	6.26	1162400.0	28194305.0	1049
2018-05-10	22.77	23.63	22.73	22.99	-0.01	-0.04	297166.0	6860036.6	271
2018-05-09	23.07	23.11	22.92	23.0	-0.25	-1.08	134803.0	3101860.25	104
2018-05-08	23.83	23.83	22.73	23.25	-0.48	-2.02	449694.0	10449188.05	393
2018-05-07	23.68	24.17	23.48	23.73	0.15	0.64	506101.0	12089486.3	349
2018-05-06	23.11	23.94	22.88	23.58	0.77	3.38	785256.0	18480438.65	778
2018-05-03	22.69	23.03	22.5	22.81	0.11	0.48	298760.0	6797641.55	299
2018-05-02	23.11	23.11	22.58	22.7	-0.29	-1.26	283324.0	6449487.7	384
2018-05-01	23.11	23.41	22.92	22.99	-0.1	-0.43	387224.0	8923723.45	418
2018-04-30	23.53	23.53	22.5	23.09	-0.42	-1.79	1103165.0	25293277.0	1158
2018-04-29	23.87	24.09	23.48	23.51	-0.2	-0.84	1244816.0	29463277.5	870
2018-04-26	25.3	25.3	23.11	23.71	-1.62	-6.4	4512960.0	106201086.9	3072
2018-04-25	25.61	25.83	25.3	25.33	-0.5	-1.94	779947.0	19869333.7	515
2018-04-24	25.83	26.03	25.38	25.83	0.05	0.19	835891.0	21518205.0	364
2018-04-23	26.1	26.13	25.68	25.78	-0.34	-1.3	410098.0	10577032.25	294
2018-04-22	25.76	26.21	25.76	26.12	0.17	0.66	486642.0	12691198.8	366
2018-04-19	25.61	26.52	25.61	25.95	0.63	2.49	1809794.0	47114735.2	1431
2018-04-18	24.85	25.38	24.7	25.32	0.51	2.06	1138022.0	28539290.05	523
2018-04-17	24.78	24.93	24.66	24.81	0.09	0.36	259542.0	6429634.4	257
2018-04-16	24.39	24.78	24.39	24.72	0.29	1.19	217166.0	5346591.75	225
2018-04-15	23.63	24.51	23.6	24.43	0.89	3.78	366714.0	8820170.85	395
2018-04-12	24.02	24.17	23.41	23.54	-0.39	-1.63	443070.0	10444634.8	527
2018-04-11	24.54	24.88	23.48	23.93	-0.56	-2.29	597784.0	14630385.1	633
2018-04-10	24.39	24.54	24.09	24.49	0.21	0.86	134827.0	3281735.1	218
2018-04-09	24.81	24.81	24.24	24.28	-0.53	-2.14	579590.0	14214468.9	545
2018-04-08	25.0	25.0	24.78	24.81	-0.09	-0.36	242304.0	6032228.7	227
2018-04-05	25.15	25.19	24.88	24.9	-0.23	-0.92	539022.0	13480065.35	354
2018-04-04	24.88	25.15	24.73	25.13	0.15	0.6	797939.0	19936248.05	478
2018-04-03	24.7	25.08	24.63	24.98	0.24	0.97	555548.0	13836507.5	394
2018-04-02	24.81	25.0	24.66	24.74	0.1	0.41	193279.0	4801008.45	254
2018-04-01	25.08	25.12	24.58	24.64	-0.26	-1.04	369472.0	9150427.5	320
2018-03-29	24.51	25.15	24.51	24.9	0.37	1.51	420764.0	10467133.7	370
2018-03-28	24.85	24.85	24.39	24.53	-0.18	-0.73	552840.0	13566877.2	340
2018-03-27	24.85	25.08	24.66	24.71	-0.16	-0.64	406520.0	10102521.5	294
2018-03-26	24.85	25.23	24.78	24.87	-0.03	-0.12	446262.0	10686802.8	298
2018-03-25	25.19	25.19	24.85	24.9	-0.3	-1.19	253901.0	6340964.75	267
2018-03-22	25.08	25.34	24.85	25.2	-0.03	-0.12	1029526.0	25863679.3	685
2018-03-21	25.76	25.83	25.08	25.23	-0.43	-1.68	693780.0	17659304.0	953
2018-03-20	25.98	26.18	25.49	25.66	-0.25	-0.96	437341.0	11319883.85	511
2018-03-19	25.68	26.25	25.38	25.91	0.26	1.01	1215659.0	31414723.55	1142
2018-03-18	25.0	25.95	24.36	25.65	1.83	7.68	2916307.0	73281864.35	3149
2018-03-15	25.64	25.64	23.14	23.82	-1.89	-7.35	3848003.0	91026416.75	3369
2018-03-14	26.06	26.29	25.53	25.71	-0.48	-1.83	614596.0	15942874.8	577
2018-03-13	26.52	26.74	25.76	26.19	-0.46	-1.73	995297.0	26052574.85	1090
2018-03-12	24.96	26.97	24.96	26.65	1.9	7.68	2239186.0	57660195.4	2020
2018-03-11	24.47	25.42	24.39	24.75	0.22	0.9	2081227.0	51847473.35	2913
2018-03-08	24.81	25.15	24.43	24.53	-0.3	-1.21	633260.0	15690403.65	901
2018-03-07	25.27	25.38	24.78	24.83	-0.5	-1.97	1152743.0	29000235.6	1037
2018-03-06	25.15	25.79	25.15	25.33	0.32	1.28	1173292.0	29845078.35	1317
2018-03-05	24.85	25.12	24.78	25.01	0.08	0.32	263896.0	6578550.0	280
2018-03-04	25.08	25.38	24.85	24.93	-0.32	-1.27	274139.0	6872991.5	321
2018-03-01	25.61	25.76	25.15	25.25	-0.48	-1.87	282643.0	7207298.3	297
2018-02-28	25.61	26.25	25.57	25.73	0.27	1.06	477492.0	12378880.45	477
2018-02-27	25.61	25.64	25.23	25.46	-0.13	-0.51	231077.0	5869627.05	219
2018-02-26	25.79	25.83	25.38	25.59	-0.11	-0.43	204972.0	5264711.15	212
2018-02-25	25.83	25.91	25.68	25.7	-0.07	-0.27	168648.0	4345622.8	164
2018-02-22	25.88	26.21	25.76	25.77	-0.15	-0.58	354107.0	9151956.75	332
2018-02-21	26.06	26.37	25.83	25.92	-0.2	-0.77	140042.0	3646268.95	186
2018-02-20	26.29	26.4	26.03	26.12	-0.38	-1.43	268768.0	7033613.1	333
2018-02-19	26.59	26.86	26.37	26.5	-0.1	-0.38	438340.0	11661255.25	288
2018-02-18	27.5	27.5	26.55	26.6	-0.76	-2.78	314165.0	8449475.1	345
2018-02-15	27.65	27.84	27.28	27.36	-0.27	-0.98	270848.0	7461234.9	253
2018-02-14	27.28	28.18	27.2	27.63	0.41	1.51	804287.0	22246571.7	824
2018-02-13	27.69	27.73	27.16	27.22	-0.41	-1.48	327586.0	8959549.7	523
2018-02-12	27.28	28.6	27.28	27.63	0.67	2.49	896778.0	25062181.75	983
2018-02-11	27.54	27.77	26.52	26.96	-0.68	-2.46	276245.0	7452980.95	331
2018-02-08	27.77	27.84	27.28	27.64	-0.04	-0.14	246907.0	6808229.0	306
2018-02-07	28.22	28.41	27.65	27.68	-0.24	-0.86	339007.0	9486555.8	336
2018-02-06	28.26	28.56	27.58	27.92	-0.61	-2.14	443388.0	12381886.55	584
2018-02-05	28.41	29.78	28.41	28.53	-0.32	-1.11	356212.0	10390851.9	476
2018-02-04	26.93	29.02	26.93	28.85	1.66	6.11	1030394.0	29417925.9	1117
2018-02-01	26.93	27.92	26.93	27.19	0.45	1.68	397607.0	10881993.6	478
2018-01-31	27.2	27.46	26.67	26.74	-0.39	-1.44	312530.0	8447578.7	364
2018-01-30	26.52	27.2	26.52	27.13	0.6	2.26	346884.0	9322118.4	700
2018-01-29	26.52	26.67	26.29	26.53	0.05	0.19	215959.0	5712580.95	287
2018-01-28	26.48	26.89	26.37	26.48	-0.02	-0.08	389891.0	10358490.45	511
2018-01-25	25.88	26.74	25.83	26.5	0.58	2.24	394838.0	10408008.55	288
2018-01-24	25.79	26.06	25.79	25.92	-0.01	-0.04	177641.0	4607104.7	139
2018-01-23	26.13	26.4	25.83	25.93	-0.4	-1.52	221020.0	5755011.8	153
2018-01-22	26.63	26.63	26.21	26.33	-0.18	-0.68	92407.0	2433835.3	138
2018-01-21	26.33	26.74	26.29	26.51	0.37	1.42	758542.0	20133587.8	389
2018-01-18	25.68	26.37	25.68	26.14	0.51	1.99	405264.0	10583469.7	376
2018-01-17	25.76	25.76	25.3	25.63	-0.05	-0.19	245297.0	6271484.4	297
2018-01-16	25.15	26.03	25.15	25.68	0.54	2.15	1100210.0	28302608.95	819
2018-01-15	25.0	25.23	24.88	25.14	0.21	0.84	249883.0	6265938.25	192
2018-01-14	24.63	25.12	24.63	24.93	0.21	0.85	229306.0	5697038.4	260
2018-01-11	24.63	25.19	24.63	24.72	0.11	0.45	287936.0	7181999.0	309
2018-01-10	24.78	24.85	24.54	24.61	-0.04	-0.16	206336.0	5085382.75	180
2018-01-09	24.85	25.08	24.54	24.65	-0.16	-0.64	397070.0	9874044.75	397
2018-01-08	24.73	25.38	24.63	24.81	-0.09	-0.36	454010.0	11321569.0	502
2018-01-07	24.24	25.0	24.24	24.9	0.74	3.06	445265.0	11004861.7	539
2018-01-04	23.87	24.21	23.87	24.16	0.2	0.83	96820.0	2332667.65	92
2018-01-03	23.98	24.13	23.79	23.96	-0.04	-0.17	105040.0	2516772.2	86
2018-01-02	24.24	24.24	23.9	24.0	-0.16	-0.66	60124.0	1447406.9	94
2018-01-01	24.24	24.39	23.63	24.16	-0.26	-1.06	135275.0	3254629.4	173
2017-12-31	24.63	24.7	24.24	24.42	-0.01	-0.04	221017.0	5402538.8	169
2017-12-28	24.51	24.63	24.24	24.43	-0.11	-0.45	177301.0	4330660.25	140
2017-12-27	24.66	24.66	24.36	24.54	0.26	1.07	143527.0	3524686.05	198
2017-12-26	24.78	24.78	24.17	24.28	-0.27	-1.1	353838.0	8666571.05	324
2017-12-25	24.78	25.53	24.54	24.55	-0.1	-0.41	773400.0	19360651.35	668
2017-12-24	24.47	24.78	24.36	24.65	0.2	0.82	208507.0	5124779.8	172
2017-12-21	24.43	24.54	24.24	24.45	0.07	0.29	278828.0	6804961.25	204
2017-12-20	24.39	24.43	24.09	24.38	0.1	0.41	145436.0	3528605.9	129
2017-12-19	24.36	24.47	24.09	24.28	-0.1	-0.41	239443.0	5817490.85	176
2017-12-18	24.58	24.63	24.28	24.38	0.0	0.0	271480.0	6648563.5	243
2017-12-17	24.51	24.81	24.39	24.38	-0.2	-0.81	252864.0	6229637.2	237
2017-12-14	24.02	24.73	23.94	24.58	0.57	2.37	321613.0	7822795.05	354
2017-12-13	24.13	24.13	23.87	24.01	-0.26	-1.07	148817.0	3567030.25	218
2017-12-12	24.47	24.54	24.24	24.27	-0.11	-0.45	213157.0	5197865.65	258
2017-12-11	24.13	24.47	24.13	24.38	0.19	0.79	158413.0	3847368.7	245
2017-12-10	24.24	24.39	24.13	24.19	-0.19	-0.78	193164.0	4681270.2	246
2017-12-07	24.47	24.47	23.87	24.38	-0.16	-0.65	593718.0	14345965.3	525
2017-12-06	24.7	24.85	24.36	24.54	-0.36	-1.45	560806.0	13756770.45	487
2017-12-05	24.73	25.23	24.63	24.9	-0.08	-0.32	486811.0	12131798.9	564
2017-12-04	24.58	25.0	24.58	24.98	0.44	1.79	756774.0	18809428.7	657
2017-12-03	24.39	25.0	24.24	24.54	0.27	1.11	448824.0	11061648.35	524
2017-11-30	24.63	24.7	24.24	24.27	-0.3	-1.22	381133.0	9320882.7	540
2017-11-29	24.36	24.73	24.24	24.57	0.07	0.29	456070.0	11165607.95	446
2017-11-28	25.0	25.23	24.28	24.5	-0.39	-1.57	626363.0	15537986.6	750
2017-11-27	24.58	25.38	24.17	24.89	0.44	1.8	1491246.0	37350506.4	1456
2017-11-26	23.26	24.88	23.26	24.45	1.46	6.35	1830110.0	44375219.35	1287
2017-11-23	22.04	23.87	22.04	22.99	1.03	4.69	1777974.0	41245625.55	1235
2017-11-22	22.13	22.2	21.86	21.96	-0.15	-0.68	273364.0	6035878.0	230
2017-11-21	21.97	22.2	21.59	22.11	-0.1	-0.45	314586.0	6915235.9	257
2017-11-20	22.73	22.8	22.13	22.21	-0.43	-1.9	262823.0	5904017.1	242
2017-11-19	22.8	22.88	22.13	22.64	0.04	0.18	698784.0	15777786.65	380
2017-11-16	22.28	22.8	22.13	22.6	0.51	2.31	795098.0	17968044.4	765
2017-11-15	21.82	22.5	21.82	22.09	0.43	1.99	918450.0	20272943.25	772
2017-11-14	21.18	21.74	21.13	21.66	0.63	3.0	534960.0	11509779.9	482
2017-11-13	20.98	21.13	20.79	21.03	0.01	0.05	218090.0	4579657.1	212
2017-11-12	21.21	21.52	20.98	21.02	0.0	0.0	451590.0	9588687.3	342
2017-11-09	20.57	21.13	20.42	21.02	0.48	2.34	760546.0	15900653.55	612
2017-11-08	20.53	20.68	20.27	20.54	0.08	0.39	1100747.0	22543636.9	1139
2017-11-07	21.97	22.28	20.23	20.46	-1.98	-8.82	2365362.0	48946445.2	1344
2017-11-06	23.33	23.33	22.13	22.44	-0.84	-3.61	841294.0	19227504.85	742
2017-11-05	22.73	23.41	22.13	23.28	0.1	0.43	1215960.0	27979340.35	738
2017-11-02	23.33	23.63	22.92	23.18	-0.1	-0.43	1304756.0	30245341.5	878
2017-11-01	22.8	23.68	22.73	23.28	0.57	2.51	1422072.0	32862438.5	1153
2017-10-31	22.65	23.03	22.46	22.71	0.09	0.4	886066.0	20187797.65	981
2017-10-30	22.73	23.26	22.28	22.62	1.04	4.82	2998061.0	68274757.3	2205
2017-10-29	21.13	21.97	20.91	21.58	0.65	3.11	359058.0	7703905.65	271
2017-10-26	20.91	21.18	20.68	20.93	-0.04	-0.19	125863.0	2639247.1	109
2017-10-25	20.98	21.21	20.79	20.97	0.13	0.62	153925.0	3233235.8	163
2017-10-24	21.44	21.97	20.76	20.84	-0.67	-3.11	579203.0	12416384.0	438
2017-10-23	21.06	21.74	20.46	21.51	0.3	1.41	244410.0	5170567.05	242
2017-10-22	21.59	21.74	21.13	21.21	-0.37	-1.71	106248.0	2270597.4	100
2017-10-19	21.93	22.38	21.37	21.58	-0.3	-1.37	420658.0	9100241.2	357
2017-10-18	22.16	22.35	21.86	21.88	-0.43	-1.93	310058.0	6835176.4	349
2017-10-17	22.28	22.58	22.08	22.31	0.28	1.27	1495894.0	33361121.05	1916
2017-10-16	21.06	22.35	20.49	22.03	1.07	5.1	847283.0	18042392.35	782
2017-10-15	21.06	21.37	20.79	20.96	-0.01	-0.05	376327.0	7951569.85	265
2017-10-12	20.98	21.21	20.0	20.97	0.03	0.14	607060.0	12415618.1	479
2017-10-11	21.44	21.89	20.46	20.94	-0.94	-4.3	632605.0	13510706.85	476
2017-10-10	21.29	21.97	20.83	21.88	0.59	2.77	711966.0	15242287.15	744
2017-10-09	21.44	21.63	21.21	21.29	0.06	0.28	377792.0	8092896.3	398
2017-10-08	21.74	22.13	21.13	21.23	-0.54	-2.48	684859.0	14849854.15	568
2017-10-05	20.88	22.2	20.88	21.77	0.98	4.71	1909324.0	41196091.7	1316
2017-10-04	20.46	20.88	20.46	20.79	0.28	1.37	414049.0	8569697.2	293
2017-10-03	20.46	20.91	20.19	20.51	0.17	0.84	576428.0	11888513.65	518
2017-10-02	20.46	20.46	20.19	20.34	-0.12	-0.59	250590.0	5092157.0	310
2017-10-01	20.46	20.64	20.46	20.46	-0.27	-1.3	259877.0	5330078.9	211
2017-09-28	21.13	21.13	20.61	20.73	-0.3	-1.43	307039.0	6383249.3	291
2017-09-27	20.46	21.18	20.46	21.03	0.67	3.29	904952.0	18959387.25	597
2017-09-26	20.3	20.38	20.23	20.36	0.23	1.14	273410.0	5540966.8	164
2017-09-25	20.3	20.34	20.12	20.13	-0.16	-0.79	71598.0	1447151.3	105
2017-09-21	20.38	20.42	20.15	20.29	-0.09	-0.44	221580.0	4500482.45	161
2017-09-20	20.49	20.49	20.27	20.38	-0.13	-0.63	146162.0	2975709.15	146
2017-09-19	20.68	20.76	20.46	20.51	-0.22	-1.06	279342.0	5752120.75	268
2017-09-18	21.06	21.18	20.68	20.73	-0.25	-1.19	317348.0	6626481.65	473
2017-09-17	20.83	21.18	20.64	20.98	0.36	1.75	733841.0	15374555.15	780
2017-09-14	20.34	20.98	20.34	20.62	0.33	1.63	987768.0	20381553.0	999
2017-09-13	20.12	20.38	20.0	20.29	0.16	0.79	1117451.0	22567678.05	590
2017-09-12	20.04	20.23	19.93	20.13	0.09	0.45	606700.0	12168777.1	570
2017-09-11	20.27	20.3	20.04	20.04	-0.15	-0.74	484150.0	9738421.15	446
2017-09-10	20.04	20.27	19.93	20.19	0.16	0.8	317339.0	6376776.65	226
2017-09-07	20.08	20.15	19.93	20.03	-0.02	-0.1	295229.0	5919052.4	194
2017-09-06	20.23	20.27	19.96	20.05	-0.1	-0.5	212224.0	4260056.05	244
2017-08-29	20.46	20.46	20.0	20.15	-0.3	-1.47	457633.0	9252314.0	307
2017-08-28	20.46	20.57	20.38	20.45	0.07	0.34	354947.0	7275037.45	187
2017-08-27	20.88	21.21	20.3	20.38	-0.14	-0.68	704654.0	14608871.6	733
2017-08-24	20.61	20.76	20.23	20.52	-0.08	-0.39	387349.0	7898099.9	390
2017-08-23	20.76	20.88	20.53	20.6	-0.13	-0.63	443258.0	9182785.65	392
2017-08-22	20.91	20.98	20.64	20.73	-0.13	-0.62	541823.0	11263514.7	403
2017-08-21	20.98	21.21	20.68	20.86	-0.06	-0.29	744652.0	15603573.75	428
2017-08-20	21.4	21.4	20.79	20.92	-0.41	-1.92	475108.0	9953878.65	395
2017-08-17	21.55	21.59	21.25	21.33	-0.22	-1.02	279761.0	5994058.15	240
2017-08-16	21.21	21.67	21.21	21.55	0.26	1.22	117042.0	2514447.0	200
2017-08-15	22.08	22.16	20.91	21.29	-0.75	-3.4	401341.0	8730259.3	336
2017-08-14	22.08	22.08	21.93	22.04	-0.05	-0.23	457118.0	10072926.95	247
2017-08-13	21.93	22.13	21.93	22.09	0.21	0.96	450104.0	9920012.05	312
2017-08-10	22.04	22.04	21.71	21.88	-0.08	-0.36	170820.0	3732948.25	150
2017-08-09	21.74	22.2	21.74	21.96	0.3	1.39	721312.0	15885884.2	378
2017-08-08	21.82	21.82	21.59	21.66	-0.08	-0.37	288738.0	6267329.5	194
2017-08-07	21.89	22.01	21.63	21.74	-0.05	-0.23	269860.0	5885698.3	251
2017-08-06	22.04	22.08	21.63	21.79	-0.02	-0.09	543317.0	11927356.85	401
2017-08-03	22.01	22.01	21.74	21.81	-0.22	-1.0	141037.0	3085670.1	121
2017-08-02	22.04	22.13	21.82	22.03	0.09	0.41	176256.0	3884739.45	173
2017-08-01	21.74	22.13	21.52	21.94	0.29	1.34	161240.0	3521525.7	210
2017-07-31	22.13	22.35	21.52	21.65	-0.58	-2.61	313886.0	6889144.05	268
2017-07-30	22.23	22.5	22.13	22.23	0.0	0.0	242059.0	5387598.55	234
2017-07-27	22.5	22.73	22.2	22.23	-0.16	-0.71	214516.0	4817277.3	280
2017-07-26	22.58	22.73	22.2	22.39	-0.09	-0.4	372791.0	8389876.7	350
2017-07-25	22.58	22.88	22.38	22.48	-0.2	-0.88	254400.0	5769629.8	335
2017-07-24	22.38	23.11	22.28	22.68	0.35	1.57	497468.0	11278322.2	631
2017-07-23	23.38	23.48	22.2	22.33	-0.58	-2.53	599309.0	13682372.65	705
2017-07-20	22.8	24.63	22.69	22.91	0.18	0.79	1710517.0	40189514.3	1668
2017-07-19	21.97	22.8	21.97	22.73	0.82	3.74	617597.0	13858684.45	484
2017-07-18	21.89	22.08	21.89	21.91	0.01	0.05	125112.0	2750962.25	123
2017-07-17	22.28	22.35	21.89	21.9	-0.24	-1.08	181442.0	3999040.95	172
2017-07-16	21.82	22.65	21.78	22.14	0.26	1.19	456544.0	10168873.75	265
2017-07-13	21.78	21.93	21.78	21.88	0.06	0.27	44874.0	980758.45	53
2017-07-12	22.13	22.13	21.78	21.82	-0.2	-0.91	239222.0	5229632.4	167
2017-07-11	21.82	22.13	21.82	22.02	0.24	1.1	221525.0	4871713.45	228
2017-07-10	21.82	21.93	21.67	21.78	0.0	0.0	181156.0	3942786.0	202
2017-07-09	21.74	22.04	21.59	21.78	0.11	0.51	178369.0	3891001.25	156
2017-07-06	21.21	21.97	21.21	21.67	0.24	1.12	275262.0	5962071.7	184
2017-07-05	20.76	21.59	20.76	21.43	0.56	2.68	381748.0	8136079.2	395
2017-07-04	20.83	21.13	20.83	20.87	-0.01	-0.05	172343.0	3611077.0	166
2017-07-03	20.91	21.13	20.61	20.88	0.05	0.24	283746.0	5912263.15	281
2017-07-02	20.72	20.95	20.53	20.83	0.25	1.21	181465.0	3775788.85	192
2017-06-22	20.0	20.68	20.0	20.58	0.62	3.11	500176.0	10142885.65	208
2017-06-21	20.19	20.53	19.93	19.96	-0.05	-0.25	427183.0	8590040.25	215
2017-06-20	20.23	20.38	20.0	20.01	0.05	0.25	69977.0	1410087.8	105
2017-06-19	20.0	20.08	19.78	19.96	-0.04	-0.2	280739.0	5603596.75	162
2017-06-18	20.08	20.15	19.7	20.0	-0.32	-1.57	79627.0	1586639.25	123
2017-06-15	20.23	20.42	20.23	20.32	-0.1	-0.49	21713.0	440624.75	36
2017-06-14	20.38	20.64	20.34	20.42	0.2	0.99	97717.0	1999893.6	103
2017-06-13	20.3	20.53	20.12	20.22	0.29	1.46	84931.0	1726434.8	114
2017-06-12	19.78	20.3	19.7	19.93	0.1	0.5	107936.0	2148717.75	110
2017-06-11	20.46	20.57	19.78	19.83	-0.62	-3.03	142520.0	2858006.6	119
2017-06-08	20.83	20.88	20.42	20.45	-0.36	-1.73	87844.0	1811352.5	108
2017-06-07	20.61	20.98	20.46	20.81	0.33	1.61	172946.0	3594124.15	175
2017-06-06	20.61	20.72	20.3	20.48	-0.24	-1.16	124100.0	2548196.45	108
2017-06-05	20.68	20.76	20.46	20.72	0.0	0.0	56474.0	1165124.95	78
2017-06-04	20.98	20.98	20.68	20.72	-0.12	-0.58	75889.0	1590523.25	82
2017-06-01	20.61	21.06	20.46	20.84	0.21	1.02	74442.0	1549684.7	97
2017-05-31	20.46	21.13	20.46	20.63	0.17	0.83	220456.0	4596614.0	220
2017-05-30	20.38	20.91	20.23	20.46	0.17	0.84	165102.0	3392193.5	161
2017-05-29	20.08	20.3	20.08	20.29	0.25	1.25	137518.0	2779367.5	96
2017-05-28	20.68	20.68	19.93	20.04	-0.7	-3.38	141856.0	2855371.8	148
2017-05-25	21.13	21.29	20.68	20.74	-0.24	-1.14	152713.0	3201205.5	145
2017-05-24	21.29	21.44	20.98	20.98	-0.44	-2.05	129018.0	2732562.8	128
2017-05-23	21.59	21.59	21.21	21.42	-0.41	-1.88	368635.0	7872708.3	367
2017-05-22	22.04	22.04	21.67	21.83	-0.22	-1.0	241318.0	5259531.4	228
2017-05-21	21.89	22.65	21.89	22.05	0.27	1.24	584386.0	13008158.7	480
2017-05-18	21.59	21.97	21.59	21.78	-0.18	-0.82	279638.0	6081277.6	232
2017-05-17	21.59	22.13	21.52	21.96	0.39	1.81	630428.0	13787754.3	410
2017-05-16	21.37	21.82	21.21	21.57	0.3	1.41	286388.0	6168542.6	260
2017-05-15	21.06	21.29	20.91	21.27	0.35	1.67	276774.0	5854038.1	188
2017-05-14	21.21	21.21	20.76	20.92	-0.08	-0.38	222383.0	4647507.5	203
2017-05-11	21.59	21.74	20.76	21.0	-0.59	-2.73	434741.0	9265192.0	319
2017-05-10	21.52	21.97	21.29	21.59	0.05	0.23	437477.0	9447075.0	368
2017-05-09	22.58	22.73	21.37	21.54	-0.6	-2.71	1269251.0	27743719.6	1001
2017-05-08	22.13	22.35	21.82	22.14	0.55	2.55	237007.0	5230867.9	267
2017-05-07	21.89	21.89	21.44	21.59	-0.37	-1.68	75318.0	1628200.2	108
2017-05-04	22.13	22.28	21.74	21.96	-0.26	-1.17	214565.0	4703927.5	193
2017-05-03	22.35	22.5	22.13	22.22	-0.1	-0.45	265014.0	5914059.4	186
2017-05-02	22.13	22.58	22.13	22.32	0.34	1.55	663158.0	14818851.8	427
2017-05-01	21.67	22.35	21.67	21.98	0.05	0.23	631435.0	13992496.7	396
2017-04-30	21.67	22.04	21.67	21.93	0.2	0.92	317777.0	6954795.0	277
2017-04-27	21.74	22.28	21.52	21.73	0.08	0.37	720419.0	15827048.4	622
2017-04-26	21.59	22.28	21.59	21.65	-0.04	-0.18	595157.0	13071964.6	591
2017-04-25	20.83	21.89	20.76	21.69	0.84	4.03	1047829.0	22357533.0	865
2017-04-24	21.06	21.06	20.46	20.85	0.06	0.29	362867.0	7549167.9	368
2017-04-23	20.3	21.21	20.3	20.79	1.09	5.53	985133.0	20438711.9	811
2017-04-20	20.3	20.3	19.7	19.7	-0.68	-3.34	474019.0	9455759.7	417
2017-04-19	20.15	20.53	19.63	20.38	0.3	1.49	580036.0	11648522.9	422
2017-04-18	20.46	20.61	19.93	20.08	-0.31	-1.52	676908.0	13661396.2	439
2017-04-17	20.68	21.29	20.23	20.39	-0.23	-1.12	825332.0	17124508.3	686
2017-04-16	21.52	21.52	20.53	20.62	-0.84	-3.91	672695.0	14084641.2	512
2017-04-13	21.82	21.89	21.44	21.46	-0.25	-1.15	386843.0	8371959.3	365
2017-04-12	21.59	21.89	20.91	21.71	0.2	0.93	546889.0	11788885.7	543
2017-04-11	21.67	22.13	21.37	21.51	-0.15	-0.69	1081631.0	23595076.2	956
2017-04-10	22.04	22.8	21.52	21.66	-0.3	-1.37	3124811.0	70199359.6	2201
2017-04-09	21.74	22.2	21.44	21.96	0.5	2.33	1506709.0	33009006.4	971
2017-04-06	21.59	21.97	21.37	21.46	-0.31	-1.42	938874.0	20324510.2	766
2017-04-05	21.29	21.89	21.21	21.77	0.61	2.88	1685406.0	36383211.1	1091
2017-04-04	20.68	21.59	20.68	21.16	0.4	1.93	486066.0	10365205.9	492
2017-04-03	21.13	21.13	20.76	20.76	-0.28	-1.33	186035.0	3903968.4	245
2017-04-02	21.21	21.59	20.98	21.04	-0.04	-0.19	730674.0	15454689.1	693
2017-03-30	20.61	21.89	20.61	21.08	0.63	3.08	2801501.0	59888983.7	1947
2017-03-29	19.85	20.83	19.78	20.45	0.7	3.54	1095335.0	22208749.8	811
2017-03-28	19.78	19.93	19.47	19.75	0.04	0.2	87876.0	1731669.3	118
2017-03-27	20.0	20.0	19.7	19.71	-0.3	-1.5	129517.0	2566175.4	128
2017-03-26	19.78	20.08	19.63	20.01	0.36	1.83	283942.0	5630920.1	210
2017-03-23	19.63	19.93	19.54	19.65	0.4	2.08	295459.0	5810185.2	224
2017-03-22	19.7	19.7	19.24	19.25	-0.79	-3.94	321365.0	6249699.9	278
2017-03-21	20.23	20.38	19.85	20.04	-0.22	-1.09	541739.0	10911441.9	347
2017-03-20	20.46	20.61	20.15	20.26	-0.27	-1.32	354293.0	7206279.9	375
2017-03-19	20.23	20.61	20.08	20.53	0.41	2.04	388538.0	7924787.1	247
2017-03-16	19.39	20.15	19.39	20.12	0.88	4.57	494735.0	9817604.3	394
2017-03-15	18.68	19.32	18.68	19.24	0.65	3.5	697248.0	13281690.65	507
2017-03-14	17.99	18.68	17.65	18.59	0.53	2.93	428904.0	7754836.25	348
2017-03-13	18.79	18.94	17.99	18.06	-0.72	-3.83	1152210.0	21502388.85	687
2017-03-12	19.78	19.78	18.71	18.78	-1.01	-5.1	755533.0	14393045.2	581
2017-03-09	20.08	20.15	19.54	19.79	-0.46	-2.27	291262.0	5789103.5	256
2017-03-08	20.61	20.61	20.15	20.25	-0.14	-0.69	2032439.0	41400023.1	213
2017-03-07	20.38	20.83	20.15	20.39	0.01	0.05	373636.0	7658985.4	334
2017-03-06	20.38	20.46	20.08	20.38	-0.04	-0.2	403270.0	8199023.8	280
2017-03-05	20.91	21.06	20.3	20.42	-0.47	-2.25	268663.0	5525412.8	260
2017-03-02	21.06	21.21	20.83	20.89	0.01	0.05	271789.0	5700243.7	219
2017-03-01	20.68	21.21	20.38	20.88	0.43	2.1	871216.0	18240588.4	580
2017-02-28	19.78	20.46	19.54	20.45	0.74	3.75	503990.0	10078021.2	439
2017-02-27	20.3	20.3	19.7	19.71	-0.57	-2.81	226344.0	4526302.5	208
2017-02-26	20.23	20.83	20.23	20.28	0.0	0.0	278390.0	5704316.6	282
2017-02-23	20.38	20.46	20.08	20.28	-0.09	-0.44	349458.0	7090213.2	403
2017-02-22	20.08	20.76	20.08	20.37	0.41	2.05	817951.0	16741505.6	526
2017-02-21	19.93	20.08	19.63	19.96	-0.07	-0.35	695525.0	13850805.1	592
2017-02-20	20.61	20.68	19.93	20.03	-0.52	-2.53	1609675.0	32649081.1	1001
2017-02-19	20.91	21.21	20.53	20.55	-0.24	-1.15	862643.0	17992818.0	536
2017-02-16	21.13	21.29	20.68	20.79	-0.26	-1.24	967864.0	20317473.5	626
2017-02-15	21.21	21.21	20.91	21.05	-0.08	-0.38	594674.0	12529539.2	473
2017-02-14	21.06	21.29	20.91	21.13	0.07	0.33	956297.0	20162040.2	533
2017-02-13	21.37	21.74	20.91	21.06	-0.14	-0.66	1384938.0	29534420.0	667
2017-02-12	20.53	21.44	20.46	21.2	0.82	4.02	1250882.0	26153424.6	773
2017-02-09	20.91	21.06	20.3	20.38	-0.66	-3.14	1334488.0	27469813.2	833
2017-02-08	21.97	22.2	20.91	21.04	-0.36	-1.68	5299895.0	115260407.2	2814
2017-02-07	20.38	21.52	20.38	21.4	0.95	4.65	2064452.0	43231625.1	1013
2017-02-06	20.3	20.46	19.93	20.45	0.16	0.79	737315.0	14937395.2	467
2017-02-05	20.91	21.06	20.23	20.29	-0.6	-2.87	730147.0	15085124.8	525
2017-02-02	20.91	21.37	20.83	20.89	0.0	0.0	807562.0	17011227.1	525
2017-02-01	20.46	21.37	20.46	20.89	0.41	2.0	1240870.0	26007009.9	852
2017-01-31	20.3	20.68	20.23	20.48	-0.01	-0.05	684053.0	13998118.9	394
2017-01-30	20.53	20.83	20.23	20.49	0.06	0.29	1345234.0	27656956.3	814
2017-01-29	20.38	20.76	20.23	20.43	0.24	1.19	703160.0	14392457.2	518
2017-01-26	20.08	20.68	20.0	20.19	0.14	0.7	1054891.0	21447347.0	864
2017-01-25	20.3	20.3	19.93	20.05	-0.06	-0.3	631489.0	12699017.9	566
2017-01-24	20.68	20.68	20.08	20.11	-0.42	-2.05	1340753.0	27220256.1	847
2017-01-23	20.15	20.68	20.08	20.53	0.4	1.99	1729757.0	35333300.2	1243
2017-01-22	19.93	20.23	19.63	20.13	0.5	2.55	2441558.0	48628088.6	1292
2017-01-19	19.54	20.15	19.39	19.63	-0.14	-0.71	2624394.0	51929335.5	1343
2017-01-18	19.32	20.38	18.94	19.77	0.11	0.56	7321060.0	144257856.5	3800
2017-01-17	18.26	19.93	18.03	19.66	1.46	8.02	3339203.0	63609991.5	1829
2017-01-16	18.56	18.87	18.14	18.2	-0.28	-1.52	1501256.0	27872962.05	1007
2017-01-15	18.41	18.68	18.11	18.48	0.29	1.59	1491407.0	27487199.8	898
2017-01-12	18.63	18.79	17.92	18.19	-0.15	-0.82	812066.0	14910317.8	699
2017-01-11	18.26	19.39	18.11	18.34	0.11	0.6	2512634.0	47302542.85	2053
2017-01-10	18.79	18.79	18.07	18.23	-0.46	-2.46	1379292.0	25430835.15	1038
2017-01-09	18.9	18.94	17.58	18.69	-0.16	-0.85	1363120.0	24744726.35	1019
2017-01-08	19.17	19.24	18.79	18.85	-0.11	-0.58	1310566.0	24878635.1	806
2017-01-05	19.32	19.47	18.87	18.96	-0.07	-0.37	1817714.0	34645737.95	1164
2017-01-04	19.17	19.63	18.71	19.03	-0.15	-0.78	2635867.0	50661146.9	1678
2017-01-03	18.33	19.54	18.07	19.18	0.85	4.64	3582450.0	67432894.55	2341
2017-01-02	18.18	18.94	17.84	18.33	0.17	0.94	2628732.0	48669155.1	1831
2017-01-01	17.08	18.45	17.08	18.16	1.18	6.95	3110172.0	55723889.65	1820
2016-12-29	17.13	17.28	16.93	16.98	-0.22	-1.28	921383.0	15742134.65	644
2016-12-28	17.2	17.43	16.97	17.2	0.15	0.88	1454190.0	25063729.65	917
2016-12-27	17.46	17.65	16.93	17.05	-0.46	-2.63	1742785.0	30254891.0	987
2016-12-26	17.31	17.92	17.08	17.51	0.3	1.74	2571350.0	45191421.55	1564
2016-12-25	16.63	17.35	16.44	17.21	0.83	5.07	2918586.0	49416983.5	1520
2016-12-22	16.1	16.67	16.1	16.38	0.3	1.87	2808709.0	46106633.4	1370
2016-12-21	15.98	16.29	15.98	16.08	0.23	1.45	2044524.0	32933096.75	1050
2016-12-20	15.72	16.06	15.42	15.85	-0.11	-0.69	2120794.0	33394695.0	1031
2016-12-19	16.21	16.52	15.91	15.96	-0.42	-2.56	2710038.0	43919037.65	1622
2016-12-18	15.95	16.55	15.76	16.38	0.62	3.93	3819412.0	61935175.4	1857
2016-12-15	15.57	16.1	15.27	15.76	0.11	0.7	3529247.0	55223192.8	1904
2016-12-14	15.04	15.76	14.93	15.65	0.7	4.68	4715264.0	72627002.45	2687
2016-12-13	15.0	15.04	14.78	14.95	-0.07	-0.47	750299.0	11180222.15	476
2016-12-12	15.57	15.57	14.96	15.02	-0.48	-3.1	1157880.0	17700648.85	745
2016-12-11	15.57	15.83	15.38	15.5	0.12	0.78	1790114.0	27870818.7	961
2016-12-08	14.85	15.95	14.7	15.38	0.59	3.99	6943534.0	107660839.4	3274
2016-12-07	15.38	15.38	14.73	14.79	-0.54	-3.52	2902394.0	43321010.85	1633
2016-12-06	15.49	15.72	15.15	15.33	-0.31	-1.98	2261620.0	34862536.65	1244
2016-12-05	15.34	16.18	15.19	15.64	0.68	4.55	6780593.0	106858482.6	2653
2016-12-04	13.71	14.96	13.6	14.96	1.33	9.76	4999433.0	71534710.8	1553
2016-12-01	13.71	13.83	13.6	13.63	0.0	0.0	1387609.0	19016050.45	474
2016-11-30	13.48	13.79	13.45	13.63	0.1	0.74	1687974.0	22992144.3	607
2016-11-29	13.53	13.83	13.48	13.53	0.05	0.37	1749095.0	23926496.0	593
2016-11-28	13.53	13.63	13.48	13.48	0.05	0.37	676205.0	9163890.6	321
2016-11-27	13.29	13.75	13.29	13.43	0.12	0.9	1401596.0	19024110.2	594
2016-11-24	13.56	13.63	13.18	13.31	-0.21	-1.55	1551394.0	20801013.6	810
2016-11-23	13.63	13.94	13.45	13.52	-0.06	-0.44	1980020.0	27038167.0	1057
2016-11-22	13.22	13.63	13.03	13.58	0.54	4.14	2184215.0	29055556.85	1236
2016-11-21	13.22	13.33	12.96	13.04	-0.11	-0.84	963894.0	12694708.35	673
2016-11-20	13.03	13.48	12.96	13.15	0.17	1.31	1376881.0	18187512.0	1027
2016-11-17	12.99	13.11	12.92	12.98	-0.06	-0.46	744738.0	9688464.5	691
2016-11-16	13.03	13.18	12.88	13.04	0.19	1.48	701581.0	9150376.25	1165
2016-11-15	13.22	13.33	12.5	12.85	-0.39	-2.95	1203034.0	15600188.8	744
2016-11-14	13.18	13.63	13.03	13.24	0.1	0.76	2366791.0	31625905.1	1126
2016-11-13	13.07	13.22	13.03	13.14	0.18	1.39	1242293.0	16315237.7	535
2016-11-10	13.03	13.22	12.92	12.96	-0.03	-0.23	1195063.0	15591794.3	656
2016-11-09	12.5	13.26	12.43	12.99	0.28	2.2	1962182.0	25527985.35	1039
2016-11-08	12.65	12.8	12.65	12.71	0.06	0.47	491602.0	6254512.75	287
2016-11-07	12.69	12.69	12.58	12.65	0.13	1.04	319026.0	4036806.6	226
2016-11-06	12.5	12.84	12.38	12.52	-0.03	-0.24	628216.0	7908805.6	505
2016-11-03	12.38	12.88	12.38	12.55	0.2	1.62	822816.0	10369301.6	639
2016-11-02	12.43	12.46	12.13	12.35	-0.16	-1.28	593131.0	7306641.45	471
2016-11-01	12.62	12.8	12.46	12.51	-0.14	-1.11	825378.0	10425673.95	455
2016-10-31	12.77	12.99	12.58	12.65	-0.1	-0.78	946984.0	12061543.05	493
2016-10-30	12.88	13.18	12.73	12.75	-0.04	-0.31	971620.0	12530907.7	619
2016-10-27	12.65	13.29	12.65	12.79	0.1	0.79	2290264.0	29806868.6	1339
2016-10-26	12.69	12.88	12.62	12.69	-0.14	-1.09	510038.0	6489952.65	431
2016-10-25	12.88	12.92	12.69	12.83	0.0	0.0	721404.0	9236258.25	489
2016-10-24	13.14	13.18	12.8	12.83	-0.25	-1.91	1272898.0	16504127.45	842
2016-10-23	12.73	13.41	12.62	13.08	0.47	3.73	2239142.0	29201163.75	1279
2016-10-20	13.18	13.41	12.54	12.61	0.03	0.24	2946571.0	38200243.9	1844
2016-10-19	12.58	12.58	12.58	12.58	1.14	9.97	463900.0	5833887.4	169
2016-10-18	11.97	12.16	11.21	11.44	-0.73	-6.0	1016282.0	11934136.3	809
2016-10-17	12.54	12.65	11.93	12.17	-0.51	-4.02	1249991.0	15283757.3	922
2016-10-16	12.58	12.96	12.43	12.68	0.15	1.2	1210146.0	15379714.6	877
2016-10-13	12.08	12.96	12.04	12.53	0.39	3.21	2217388.0	27727914.45	1252
2016-10-12	11.97	12.5	11.89	12.14	0.16	1.34	1144466.0	13994994.55	965
2016-10-11	12.16	12.31	11.93	11.98	-0.06	-0.5	1145912.0	13826342.3	882
2016-10-10	12.28	12.58	11.97	12.04	-0.09	-0.74	1009008.0	12487427.75	878
2016-10-09	11.89	12.99	11.89	12.13	0.02	0.17	2439840.0	30615528.0	1895
2016-10-06	12.8	12.96	11.71	12.11	0.03	0.25	2604263.0	32836205.55	1802
2016-10-05	11.29	12.08	11.29	12.08	1.1	10.02	775816.0	9105427.3	542
2016-10-04	10.08	10.98	9.93	10.98	0.96	9.58	1059658.0	11130615.0	690
2016-10-03	10.08	10.64	9.54	10.02	-0.51	-4.84	1355610.0	13680490.7	821
2016-10-02	11.67	11.82	10.53	10.53	-1.17	-10.0	962070.0	10917466.4	707
2016-09-29	11.37	11.93	11.18	11.7	0.15	1.3	1438836.0	16592263.3	871
2016-09-28	12.08	12.43	11.06	11.55	-0.6	-4.94	856182.0	10127936.6	686
2016-09-27	12.58	12.58	11.59	12.15	-0.4	-3.19	1489096.0	17927972.15	1017
2016-09-26	12.65	12.96	12.28	12.55	0.02	0.16	1416337.0	17922260.1	1130
2016-09-25	12.13	12.69	12.04	12.53	0.57	4.77	2122522.0	26298583.8	1454
2016-09-21	11.33	12.13	11.21	11.96	0.83	7.46	2967997.0	35080536.65	1593
2016-09-20	10.68	11.25	10.68	11.13	0.55	5.2	1164280.0	12848298.65	750
2016-09-19	10.76	10.91	10.04	10.58	-0.13	-1.21	383092.0	4005873.2	310
2016-09-18	11.1	11.21	10.64	10.71	-0.35	-3.16	363883.0	3958916.45	307
2016-09-08	11.1	11.37	10.98	11.06	-0.17	-1.51	328285.0	3661679.65	292
2016-09-07	10.79	11.44	10.61	11.23	0.6	5.64	1249984.0	13867565.2	787
2016-09-06	10.57	10.79	10.23	10.63	0.11	1.05	669059.0	6996051.6	414
2016-09-05	10.04	10.61	10.04	10.52	0.41	4.06	569566.0	5893855.5	236
2016-09-04	9.85	10.19	9.66	10.11	0.43	4.44	496080.0	4943134.75	303
2016-09-01	10.08	10.08	9.47	9.68	-0.53	-5.19	479645.0	4662215.55	258
2016-08-31	10.34	10.38	10.04	10.21	-0.17	-1.64	197911.0	2022985.7	139
2016-08-30	10.46	10.49	10.3	10.38	-0.14	-1.33	309664.0	3217365.6	244
2016-08-29	10.0	10.79	9.96	10.52	0.58	5.84	1002518.0	10433287.75	750
2016-08-28	10.0	10.04	9.93	9.94	0.03	0.3	291874.0	2908786.2	167
2016-08-25	9.93	10.0	9.78	9.91	-0.18	-1.78	182393.0	1803963.85	139
2016-08-24	10.57	10.61	10.0	10.09	-0.32	-3.07	232103.0	2418183.4	223
2016-08-23	10.3	10.49	10.23	10.41	-0.03	-0.29	167108.0	1735717.6	142
2016-08-22	10.53	10.57	10.34	10.44	-0.39	-3.6	361970.0	3793572.65	252
2016-08-21	10.95	11.1	10.76	10.83	-0.11	-1.01	261106.0	2856357.3	216
2016-08-18	11.06	11.1	10.61	10.94	-0.12	-1.08	404896.0	4364000.4	291
2016-08-17	11.4	11.44	10.98	11.06	-0.42	-3.66	480722.0	5410993.15	231
2016-08-16	11.63	11.67	11.44	11.48	-0.13	-1.12	396580.0	4569415.45	210
2016-08-15	11.55	11.74	11.55	11.61	0.02	0.17	483474.0	5636684.15	245
2016-08-14	11.44	11.71	11.37	11.59	0.31	2.75	722749.0	8350445.65	400
2016-08-11	11.29	11.37	11.1	11.28	-0.04	-0.35	228376.0	2576911.7	170
2016-08-10	11.4	11.44	11.21	11.32	-0.08	-0.7	266021.0	3004920.8	231
2016-08-09	11.21	11.52	11.13	11.4	0.22	1.97	295680.0	3357442.1	294
2016-08-08	11.44	11.52	11.1	11.18	-0.27	-2.36	339643.0	3838810.4	232
2016-08-07	11.55	11.55	11.44	11.45	0.0	0.0	183992.0	2109031.9	164
2016-08-04	11.52	11.74	11.33	11.45	0.15	1.33	722212.0	8341169.2	514
2016-08-03	11.4	11.52	11.25	11.3	-0.13	-1.14	286267.0	3258920.15	190
2016-08-02	11.63	11.67	11.21	11.43	-0.15	-1.3	340733.0	3897885.95	287
2016-08-01	11.59	11.74	11.52	11.58	-0.02	-0.17	335606.0	3901115.15	243
2016-07-31	11.67	11.86	11.44	11.6	0.02	0.17	807404.0	9425083.5	533
2016-07-28	11.44	12.04	11.37	11.58	0.15	1.31	1387675.0	16363025.1	963
2016-07-27	11.71	11.74	11.25	11.43	-0.23	-1.97	1108679.0	12643529.95	519
2016-07-26	11.93	11.97	11.55	11.66	-0.24	-2.02	1564709.0	18385207.75	630
2016-07-25	11.67	12.2	11.67	11.9	0.78	7.01	3413862.0	40779265.35	1375
2016-07-24	10.88	11.29	10.83	11.12	0.34	3.15	1332628.0	14819871.85	749
2016-07-21	10.49	10.95	10.49	10.78	0.22	2.08	1188624.0	12766683.9	518
2016-07-20	10.57	10.61	10.53	10.56	-0.04	-0.38	192610.0	2035200.35	102
2016-07-19	10.61	10.76	10.53	10.6	-0.01	-0.09	517381.0	5501747.8	251
2016-07-18	10.79	10.79	10.57	10.61	-0.15	-1.39	432452.0	4616917.45	228
2016-07-17	10.61	10.83	10.61	10.76	0.23	2.18	1027883.0	11031121.1	509
2016-07-14	10.53	10.64	10.53	10.53	-0.03	-0.28	688560.0	7277616.6	280
2016-07-13	10.53	10.68	10.46	10.56	-0.01	-0.09	406280.0	4301667.4	232
2016-07-12	10.38	10.61	10.34	10.57	0.14	1.34	1150973.0	12052906.9	461
2016-07-11	10.64	10.64	10.42	10.43	-0.17	-1.6	481141.0	5071791.65	217
2016-07-10	10.61	10.72	10.53	10.6	0.14	1.34	509371.0	5413289.1	266
2016-06-30	10.46	10.53	10.23	10.46	-0.05	-0.48	724506.0	7491498.8	300
2016-06-29	10.49	10.61	10.34	10.51	0.1	0.96	546659.0	5740824.0	260
2016-06-28	10.27	10.46	10.27	10.41	-0.01	-0.1	559402.0	5787593.2	196
2016-06-27	10.57	10.79	10.34	10.42	-0.02	-0.19	1008466.0	10680218.6	1049
2016-06-26	9.39	10.46	9.39	10.44	0.06	0.58	820920.0	8240441.75	391
2016-06-23	10.19	10.42	10.0	10.38	0.3	2.98	904067.0	9255568.75	417
2016-06-22	10.27	10.27	10.0	10.08	-0.05	-0.49	383053.0	3861644.15	184
2016-06-21	10.15	10.23	9.96	10.13	-0.03	-0.3	340999.0	3444518.65	184
2016-06-20	10.12	10.42	9.93	10.16	0.12	1.2	859182.0	8753519.1	439
2016-06-19	10.12	10.12	9.96	10.04	0.05	0.5	452963.0	4540916.55	266
2016-06-16	9.96	10.53	9.93	9.99	0.13	1.32	2535068.0	25769760.75	1219
2016-06-15	9.85	10.12	9.73	9.86	-0.15	-1.5	737778.0	7315433.05	397
2016-06-14	9.73	10.12	9.73	10.01	0.13	1.32	1140884.0	11321458.05	446
2016-06-13	10.08	10.3	9.85	9.88	0.03	0.3	4247729.0	42939672.25	1407
2016-06-12	8.71	9.85	8.71	9.85	0.87	9.69	1304461.0	12327434.0	512
2016-06-09	8.94	9.05	8.71	8.98	0.1	1.13	692593.0	6152954.65	273
2016-06-08	8.68	9.13	8.6	8.88	0.28	3.26	1584041.0	14004690.3	517
2016-06-07	8.56	8.63	8.45	8.6	0.13	1.53	483180.0	4124945.35	189
2016-06-06	8.53	8.56	8.33	8.47	0.06	0.71	607765.0	5148957.9	247
2016-06-05	8.68	8.71	8.38	8.41	-0.26	-3.0	498132.0	4288011.35	187
2016-06-02	8.68	8.79	8.6	8.67	0.01	0.12	814127.0	7076704.95	307
2016-06-01	8.71	8.75	8.6	8.66	-0.06	-0.69	410717.0	3559599.65	187
2016-05-31	8.75	8.79	8.53	8.72	0.09	1.04	693074.0	6003998.55	240
2016-05-30	8.9	8.94	8.56	8.63	-0.25	-2.82	607086.0	5281549.55	310
2016-05-29	8.87	9.09	8.79	8.88	0.05	0.57	768047.0	6848056.55	384
2016-05-26	9.21	9.28	8.83	8.83	-0.2	-2.21	1149556.0	10382831.8	520
2016-05-25	8.98	9.21	8.71	9.03	0.4	4.63	1056282.0	9472867.8	464
2016-05-24	8.45	8.79	8.38	8.63	0.22	2.62	760206.0	6487750.0	355
2016-05-23	9.32	9.32	8.41	8.41	-0.88	-9.47	1100677.0	9780542.35	514
2016-05-22	9.63	9.78	9.17	9.29	-0.45	-4.62	757481.0	7237178.6	394
2016-05-19	9.85	9.88	9.7	9.74	-0.14	-1.42	428857.0	4196206.4	270
2016-05-18	10.0	10.0	9.85	9.88	-0.12	-1.2	824695.0	8178464.9	353
2016-05-17	9.96	10.08	9.88	10.0	0.12	1.21	922140.0	9203863.8	343
2016-05-16	10.15	10.19	9.78	9.88	-0.27	-2.66	1749882.0	17373291.7	678
2016-05-15	10.23	10.46	10.12	10.15	-0.13	-1.26	1259179.0	12943089.3	454
2016-05-12	10.53	10.61	10.23	10.28	-0.2	-1.91	870967.0	9097299.4	390
2016-05-11	10.49	10.83	10.38	10.48	0.02	0.19	2496444.0	26460673.95	1028
2016-05-10	10.38	10.79	10.23	10.46	0.06	0.58	2364884.0	24916907.8	843
2016-05-09	10.38	10.53	10.19	10.4	0.12	1.17	1329890.0	13816071.0	507
2016-05-08	10.15	10.57	10.15	10.28	0.19	1.88	2156188.0	22356806.45	785
2016-05-05	10.0	10.53	10.0	10.09	0.1	1.0	2691756.0	27577728.45	1176
2016-05-04	9.81	10.08	9.73	9.99	0.17	1.73	2329954.0	23159572.75	919
2016-05-03	9.93	10.23	9.66	9.82	-0.02	-0.2	1623233.0	16170385.75	659
2016-05-02	9.78	9.88	9.7	9.84	0.06	0.61	1611419.0	15806438.2	495
2016-05-01	10.0	10.0	9.66	9.78	-0.12	-1.21	1195769.0	11715343.4	465
2016-04-28	10.38	10.46	9.78	9.9	-0.44	-4.26	2518608.0	25652090.7	975
2016-04-27	9.88	10.68	9.88	10.34	0.49	4.97	5212166.0	54056336.6	1654
2016-04-26	9.85	10.04	9.73	9.85	0.08	0.82	3067236.0	30258416.0	958
2016-04-25	9.43	9.88	9.43	9.77	0.38	4.05	3470749.0	33779011.65	1290
2016-04-24	9.51	9.54	9.28	9.39	-0.07	-0.74	2809523.0	26489295.2	1005
2016-04-21	9.7	9.73	9.24	9.46	-0.05	-0.53	2713460.0	25924396.85	1073
2016-04-20	9.81	10.0	9.47	9.51	0.27	2.92	6915155.0	67394881.95	2531
2016-04-19	9.24	9.24	9.02	9.24	0.82	9.74	1485100.0	13684741.15	356
2016-04-18	8.22	8.63	8.22	8.42	0.01	0.12	995179.0	8404729.15	393
2016-04-17	8.48	8.48	8.26	8.41	0.03	0.36	595886.0	4984762.65	283
2016-04-14	8.33	8.63	8.18	8.38	-0.02	-0.24	1914737.0	16083204.5	618
2016-04-13	8.41	8.94	8.29	8.4	0.02	0.24	3430588.0	29535246.35	1311
2016-04-12	7.88	8.45	7.88	8.38	0.45	5.67	3148516.0	25646774.35	958
2016-04-11	7.92	8.03	7.8	7.93	0.04	0.51	1065136.0	8433545.65	429
2016-04-10	8.03	8.11	7.88	7.89	0.04	0.51	767274.0	6127780.25	349
2016-04-07	7.84	8.14	7.8	7.85	0.1	1.29	2913132.0	23277770.5	1111
2016-04-06	7.77	7.84	7.69	7.75	0.06	0.78	1122941.0	8726619.1	399
2016-04-05	7.73	7.84	7.58	7.69	-0.08	-1.03	1037069.0	7984308.7	434
2016-04-04	7.08	7.84	7.08	7.77	0.63	8.82	1831309.0	14051472.5	699
2016-04-03	7.65	7.65	6.97	7.14	-0.54	-7.03	596024.0	4323955.95	325
2016-03-31	7.8	7.84	7.62	7.68	-0.39	-4.83	1004383.0	7757577.25	478
2016-03-30	7.84	8.18	7.73	8.07	0.28	3.59	1697004.0	13551792.95	674
2016-03-29	7.77	7.84	7.5	7.79	0.0	0.0	1682106.0	12888225.3	587
2016-03-28	8.22	8.29	7.77	7.79	-0.27	-3.35	1327336.0	10605554.9	489
2016-03-27	8.14	8.33	7.99	8.06	-0.11	-1.35	1466245.0	11998785.8	543
2016-03-24	8.11	8.41	7.99	8.17	0.04	0.49	2377879.0	19462474.0	952
2016-03-23	8.03	8.38	7.96	8.13	0.17	2.14	3959177.0	32154424.2	1035
2016-03-22	7.8	8.22	7.8	7.96	0.17	2.18	3076043.0	24671203.2	838
2016-03-21	7.65	8.03	7.65	7.79	0.1	1.3	1451410.0	11411425.85	464
2016-03-20	7.84	7.84	7.69	7.69	-0.05	-0.65	787434.0	6114102.4	233
2016-03-17	7.88	7.88	7.69	7.74	0.01	0.13	905138.0	7036447.95	271
2016-03-16	7.65	7.88	7.58	7.73	0.1	1.31	1456762.0	11223460.25	433
2016-03-15	7.62	7.77	7.5	7.63	0.05	0.66	1244098.0	9482293.5	487
2016-03-14	7.8	7.96	7.58	7.58	-0.33	-4.17	3264280.0	25340845.45	1067
2016-03-13	7.35	7.92	7.28	7.91	0.69	9.56	4067968.0	31307398.7	1174
2016-03-10	7.08	7.35	7.01	7.22	0.19	2.7	3948259.0	28343940.15	917
2016-03-09	7.04	7.13	6.93	7.03	-0.05	-0.71	2476680.0	17431633.15	528
2016-03-08	7.23	7.35	7.01	7.08	-0.14	-1.94	3931777.0	27962185.45	1034
2016-03-07	6.67	7.28	6.63	7.22	0.59	8.9	6961616.0	48779882.0	1332
2016-03-06	6.59	6.67	6.52	6.63	0.2	3.11	2119784.0	14019362.75	410
2016-03-03	6.48	6.52	6.4	6.43	0.0	0.0	912130.0	5888436.65	236
2016-03-02	6.48	6.55	6.44	6.43	0.0	0.0	1242701.0	8064704.0	359
2016-03-01	6.4	6.55	6.37	6.43	0.11	1.74	2034593.0	13179770.05	661
2016-02-29	6.37	6.48	6.25	6.32	-0.04	-0.63	1706894.0	10842594.7	515
2016-02-28	6.25	6.4	6.25	6.36	0.19	3.08	1344276.0	8502921.35	406
2016-02-25	6.25	6.25	6.1	6.17	0.04	0.65	477764.0	2956413.6	213
2016-02-24	6.29	6.33	6.13	6.13	-0.25	-3.92	920671.0	5751885.75	281
2016-02-23	6.25	6.59	6.21	6.38	0.16	2.57	2292217.0	14706963.75	751
2016-02-22	6.18	6.25	6.18	6.22	0.12	1.97	1321414.0	8199870.1	341
2016-02-21	5.91	6.18	5.91	6.1	0.12	2.01	1112168.0	6806498.95	347
2016-02-18	5.98	6.06	5.91	5.98	0.1	1.7	1422524.0	8513164.3	398
2016-02-17	5.61	5.91	5.61	5.88	0.22	3.89	1960085.0	11372926.1	476
2016-02-16	5.91	6.03	5.49	5.66	-0.08	-1.39	3115718.0	17978837.3	682
2016-02-15	5.38	5.79	5.38	5.74	0.38	7.09	1852180.0	10335114.5	382
2016-02-14	6.06	6.06	5.34	5.36	-0.54	-9.15	1683286.0	9428315.45	536
2016-02-11	6.52	6.52	5.88	5.9	-0.55	-8.53	603876.0	3772365.05	315
2016-02-10	6.55	6.74	6.44	6.45	-0.09	-1.38	1207918.0	7890375.5	425
2016-02-09	6.63	6.67	6.44	6.54	-0.11	-1.65	704300.0	4653813.65	263
2016-02-08	6.63	6.93	6.55	6.65	0.07	1.06	1455007.0	9780750.6	498
2016-02-07	6.74	6.78	6.55	6.58	-0.17	-2.52	1192110.0	7942144.2	397
2016-02-04	7.04	7.04	6.71	6.75	-0.15	-2.17	1674890.0	11611799.9	516
2016-02-03	6.63	7.08	6.63	6.9	0.19	2.83	1826446.0	12564969.35	613
2016-02-02	6.67	6.97	6.59	6.71	-0.03	-0.45	1825748.0	12383242.3	615
2016-02-01	6.55	6.93	6.52	6.74	0.04	0.6	1145196.0	7793540.1	374
2016-01-31	6.82	6.86	6.71	6.7	0.02	0.3	701434.0	4763813.4	274
2016-01-28	6.78	6.82	6.67	6.68	-0.05	-0.74	1026106.0	6907200.15	395
2016-01-27	6.44	6.82	6.37	6.73	0.35	5.49	2896357.0	19155482.65	920
2016-01-26	5.79	6.44	5.79	6.38	0.28	4.59	649897.0	4062529.8	305
2016-01-25	6.18	6.18	5.91	6.1	-0.06	-0.97	189721.0	1155438.95	114
2016-01-24	6.33	6.4	6.13	6.16	0.25	4.23	499068.0	3097075.4	230
2016-01-21	6.06	6.1	5.83	5.91	-0.07	-1.17	549467.0	3284424.55	217
2016-01-20	6.29	6.37	5.79	5.98	-0.2	-3.24	1219741.0	7376097.75	437
2016-01-19	6.03	6.29	5.98	6.18	0.3	5.1	674372.0	4127647.15	294
2016-01-18	5.88	5.98	5.61	5.88	0.0	0.0	722670.0	4212700.45	329
2016-01-17	5.88	6.06	5.88	5.88	-0.6	-9.26	395686.0	2331040.85	192
2016-01-14	6.89	6.93	6.37	6.48	-0.56	-7.95	923902.0	6073885.45	382
2016-01-13	7.16	7.16	6.97	7.04	-0.05	-0.71	799864.0	5636139.5	279
2016-01-12	7.13	7.2	6.97	7.09	-0.14	-1.94	681378.0	4841541.1	253
2016-01-11	6.97	7.31	6.89	7.23	0.16	2.26	696617.0	4953326.65	367
2016-01-10	7.62	7.62	6.97	7.07	-0.36	-4.85	1069331.0	7736524.15	457
2016-01-07	7.65	7.65	7.43	7.43	-0.45	-5.71	1149908.0	8659947.65	497
2016-01-06	8.07	8.11	7.73	7.88	-0.24	-2.96	1152450.0	9178757.1	460
2016-01-05	8.11	8.29	7.96	8.12	0.11	1.37	902106.0	7313745.45	494
2016-01-04	8.41	8.63	7.88	8.01	-0.42	-4.98	2592148.0	21647181.2	1042
2016-01-03	8.26	8.56	8.26	8.43	0.2	2.43	3327875.0	28030400.15	962
2015-12-31	8.18	8.38	8.18	8.23	-0.01	-0.12	1273002.0	10535080.7	448
2015-12-30	8.18	8.48	8.14	8.24	0.01	0.12	2996038.0	24916803.35	987
2015-12-29	7.8	8.29	7.8	8.23	0.3	3.78	2609456.0	20992950.2	812
2015-12-28	7.84	7.99	7.77	7.93	0.05	0.63	1526008.0	12035568.2	457
2015-12-27	7.96	8.07	7.65	7.88	-0.12	-1.5	1347709.0	10610431.25	495
2015-12-24	8.14	8.26	7.99	8.0	-0.12	-1.48	2629704.0	21430628.0	695
2015-12-23	7.88	8.26	7.84	8.12	0.24	3.05	3269630.0	26456581.8	847
2015-12-22	7.8	7.92	7.8	7.88	0.17	2.2	563956.0	4433216.85	185
2015-12-21	7.62	7.84	7.58	7.71	0.08	1.05	723070.0	5578241.45	246
2015-12-20	7.69	7.73	7.58	7.63	-0.06	-0.78	688194.0	5245644.95	252
2015-12-17	7.62	7.96	7.62	7.69	0.12	1.59	1433804.0	11227782.95	460
2015-12-16	7.58	7.62	7.5	7.57	0.03	0.4	832620.0	6287624.85	228
2015-12-15	7.43	7.58	7.31	7.54	0.23	3.15	1371083.0	10228986.55	395
2015-12-14	7.73	7.77	7.28	7.31	-0.37	-4.82	858926.0	6537204.6	345
2015-12-13	7.58	7.77	7.58	7.68	-0.45	-5.54	1117325.0	8540846.9	400
2015-12-10	8.41	8.41	8.11	8.13	-0.26	-3.1	784784.0	6494409.7	298
2015-12-09	8.6	8.6	8.38	8.39	-0.14	-1.64	632120.0	5358285.4	246
2015-12-08	8.6	8.63	8.45	8.53	-0.22	-2.51	771114.0	6582334.55	249
2015-12-07	8.9	9.02	8.71	8.75	-0.11	-1.24	1760699.0	15630807.45	450
2015-12-06	8.75	8.98	8.75	8.86	0.1	1.14	1427166.0	12668756.55	409
2015-12-03	8.79	9.09	8.71	8.76	-0.1	-1.13	2640895.0	23572532.55	689
2015-12-02	8.79	8.94	8.75	8.86	0.08	0.91	1127494.0	9988017.15	335
2015-12-01	8.75	8.79	8.71	8.78	0.03	0.34	622105.0	5450986.25	151
2015-11-30	8.71	8.79	8.68	8.75	0.07	0.81	766151.0	6696408.2	254
2015-11-29	8.79	8.79	8.68	8.68	-0.09	-1.03	271697.0	2371594.05	143
2015-11-26	8.79	8.83	8.75	8.77	0.02	0.23	356759.0	3130305.65	163
2015-11-25	8.75	8.98	8.71	8.75	0.04	0.46	1217551.0	10748914.5	526
2015-11-24	8.9	9.05	8.68	8.71	-0.16	-1.8	1715880.0	15178637.6	614
2015-11-23	8.68	9.02	8.53	8.87	0.24	2.78	1914246.0	16641454.0	605
2015-11-22	8.56	8.68	8.48	8.63	0.13	1.53	1303848.0	11217362.45	372
2015-11-19	8.6	8.63	8.48	8.5	-0.06	-0.7	1022736.0	8731747.65	267
2015-11-18	8.41	8.63	8.41	8.56	0.14	1.66	766102.0	6514390.6	357
2015-11-17	8.56	8.56	8.38	8.42	-0.06	-0.71	456029.0	3855107.2	192
2015-11-16	8.38	8.53	8.33	8.48	0.18	2.17	535368.0	4508975.95	224
2015-11-15	8.38	8.53	8.26	8.3	-0.34	-3.94	848560.0	7121706.35	339
2015-11-12	8.79	8.83	8.63	8.64	-0.13	-1.48	443099.0	3869462.45	241
2015-11-11	8.68	8.87	8.6	8.77	0.15	1.74	855858.0	7459871.8	330
2015-11-10	8.75	8.75	8.6	8.62	-0.06	-0.69	580006.0	5022147.4	200
2015-11-09	8.68	8.75	8.6	8.68	0.05	0.58	1027838.0	8920556.2	317
2015-11-08	8.53	8.75	8.48	8.63	-0.05	-0.58	488156.0	4204950.4	204
2015-11-05	8.83	8.9	8.6	8.68	-0.16	-1.81	708730.0	6199573.15	316
2015-11-04	8.56	9.09	8.56	8.84	0.31	3.63	1447873.0	12805412.0	609
2015-11-03	8.6	8.79	8.53	8.53	0.0	0.0	1078012.0	9300194.0	374
2015-11-02	8.48	8.68	8.45	8.53	0.05	0.59	471068.0	4036335.35	222
2015-11-01	8.48	8.53	8.38	8.48	-0.23	-2.64	626292.0	5282438.25	333
2015-10-29	8.9	8.98	8.56	8.71	-0.05	-0.57	523955.0	4622758.0	226
2015-10-28	8.6	8.87	8.33	8.76	0.26	3.06	568746.0	4888942.5	314
2015-10-27	9.05	9.05	8.38	8.5	-0.53	-5.87	637136.0	5611046.1	391
2015-10-26	9.21	9.21	8.94	9.03	-0.05	-0.55	951773.0	8610478.3	410
2015-10-25	8.71	9.36	8.63	9.08	0.5	5.83	3411854.0	30920318.15	1130
2015-10-22	8.75	8.87	8.48	8.58	-0.35	-3.92	1259855.0	10900906.95	542
2015-10-21	9.7	9.7	8.87	8.93	-0.92	-9.34	1952240.0	18148278.6	728
2015-10-20	9.88	10.04	9.85	9.85	-0.16	-1.6	1179812.0	11701474.3	370
2015-10-19	9.88	10.04	9.85	10.01	0.17	1.73	1693826.0	16894359.95	570
2015-10-18	9.81	9.88	9.7	9.84	0.16	1.65	734838.0	7233460.95	218
2015-10-15	9.88	9.88	9.66	9.68	-0.17	-1.73	739973.0	7223909.3	256
2015-10-14	9.85	10.04	9.81	9.85	-0.07	-0.71	1005839.0	9971623.25	321
2015-10-13	9.93	9.96	9.85	9.92	-0.04	-0.4	885218.0	8773346.2	299
2015-10-12	10.08	10.08	9.93	9.96	-0.08	-0.8	1467752.0	14657612.0	498
2015-10-11	9.96	10.15	9.93	10.04	0.16	1.62	2014429.0	20237212.4	550
2015-10-08	10.0	10.0	9.85	9.88	-0.06	-0.6	1057195.0	10508145.05	451
2015-10-07	9.93	10.12	9.93	9.94	0.1	1.02	2014373.0	20164461.3	759
2015-10-06	9.81	9.88	9.7	9.84	0.15	1.55	1927379.0	18893309.15	633
2015-10-05	9.66	9.78	9.63	9.69	0.14	1.47	739916.0	7162507.25	339
2015-10-04	9.58	9.58	9.36	9.55	0.13	1.38	681994.0	6442004.85	312
2015-10-01	9.51	9.78	9.36	9.42	0.05	0.53	877276.0	8388118.35	468
2015-09-30	9.36	9.43	9.24	9.37	0.12	1.3	573811.0	5368035.9	271
2015-09-29	9.47	9.47	9.13	9.25	-0.16	-1.7	526900.0	4888108.25	244
2015-09-21	9.39	9.47	9.32	9.41	0.03	0.32	639168.0	5991129.45	231
2015-09-20	9.54	9.66	9.32	9.38	-0.18	-1.88	1110170.0	10428303.5	394
2015-09-17	9.73	9.81	9.54	9.56	-0.17	-1.75	788788.0	7650330.05	403
2015-09-16	9.85	9.93	9.7	9.73	-0.05	-0.51	1775147.0	17437789.95	689
2015-09-15	9.58	9.81	9.47	9.78	0.07	0.72	934849.0	9030052.5	480
2015-09-14	9.78	9.93	9.7	9.71	-0.15	-1.52	1105811.0	10841415.55	533
2015-09-13	10.08	10.27	9.85	9.86	-0.11	-1.1	2245502.0	22597248.1	904
2015-09-10	9.66	10.23	9.58	9.97	0.33	3.42	3609606.0	35873206.15	1496
2015-09-09	9.7	9.7	9.43	9.64	0.21	2.23	2595293.0	24830783.6	1111
2015-09-08	9.88	10.61	8.83	9.43	-0.26	-2.68	12125621.0	118574553.25	4111
2015-09-07	8.94	9.73	8.94	9.69	0.82	9.24	4880804.0	46679728.3	1158
2015-09-06	8.53	8.98	8.48	8.87	0.28	3.26	2169696.0	18965218.25	867
2015-09-03	8.33	8.71	8.18	8.59	0.45	5.53	1528589.0	12886198.55	582
2015-09-02	8.07	8.26	7.96	8.14	-0.2	-2.4	1285975.0	10434862.4	558
2015-09-01	8.45	8.45	8.29	8.34	0.05	0.6	1374098.0	11478076.0	387
2015-08-31	8.29	8.38	8.18	8.29	-0.07	-0.84	1138822.0	9442647.4	453
2015-08-30	8.53	8.56	8.33	8.36	0.16	1.95	1668175.0	14139805.5	661
2015-08-27	8.41	8.6	8.18	8.2	0.12	1.49	1466054.0	12251539.55	598
2015-08-26	8.03	8.48	7.88	8.08	-0.06	-0.74	2019559.0	16510819.3	915
2015-08-25	7.8	8.18	7.69	8.14	0.56	7.39	2447298.0	19408723.35	984
2015-08-24	7.8	8.14	7.5	7.58	-0.35	-4.41	2801453.0	21535123.75	1106
2015-08-23	8.14	8.71	7.92	7.93	-0.83	-9.47	2727124.0	22376293.6	1028
2015-08-20	7.8	8.83	7.58	8.76	0.71	8.82	2039147.0	16896596.0	962
2015-08-19	8.68	8.75	7.96	8.05	-0.54	-6.29	1560610.0	13063132.8	659
2015-08-18	9.54	9.54	8.56	8.59	-0.89	-9.39	3068863.0	26897415.4	1052
2015-08-17	9.78	9.88	9.47	9.48	-0.32	-3.27	2346622.0	22581016.3	985
2015-08-16	10.42	10.49	9.7	9.8	-0.65	-6.22	1609454.0	16233789.45	821
2015-08-13	10.53	10.64	10.42	10.45	0.02	0.19	1031141.0	10820155.75	476
2015-08-12	10.46	10.49	10.08	10.43	-0.16	-1.51	1562903.0	16173674.9	635
2015-08-11	11.13	11.18	10.57	10.59	-0.52	-4.68	3099130.0	33234986.25	1118
2015-08-10	11.06	11.13	11.03	11.11	0.1	0.91	645643.0	7159822.95	276
2015-08-09	10.72	11.06	10.72	11.01	-0.02	-0.18	504244.0	5536417.55	244
2015-08-06	10.98	11.21	10.83	11.03	-0.14	-1.25	490118.0	5418657.65	289
2015-08-05	11.1	11.25	11.03	11.17	0.14	1.27	713911.0	7944363.4	295
2015-08-04	11.18	11.18	10.83	11.03	-0.17	-1.52	741181.0	8186827.95	374
2015-08-03	11.06	11.25	11.06	11.2	0.02	0.18	764245.0	8516720.6	347
2015-08-02	11.59	11.59	11.18	11.18	-0.45	-3.87	1011132.0	11445394.9	522
2015-07-30	11.59	11.82	11.37	11.63	-0.68	-5.52	2586931.0	30097951.55	1153
2015-07-29	12.28	12.43	12.28	12.31	0.02	0.16	1298269.0	16020662.2	475
2015-07-28	12.23	12.38	12.16	12.29	0.05	0.41	1286641.0	15777202.65	599
2015-07-27	12.73	12.73	12.08	12.24	-0.55	-4.3	4665463.0	57488185.25	1570
2015-07-26	12.88	12.92	12.62	12.79	-0.09	-0.7	1399859.0	17836825.4	580
2015-07-23	12.8	13.22	12.8	12.88	0.1	0.78	2134064.0	27704692.75	982
2015-07-22	12.62	12.88	12.54	12.78	0.27	2.16	730946.0	9289158.7	328
2015-07-15	12.54	12.65	12.38	12.51	0.03	0.24	1627446.0	20370713.65	620
2015-07-14	12.35	12.62	12.2	12.48	0.05	0.4	952603.0	11884179.3	303
2015-07-13	12.43	12.5	12.31	12.43	0.08	0.65	506528.0	6287336.95	214
2015-07-12	12.28	12.5	12.28	12.35	0.0	0.0	619223.0	7682925.2	273
2015-07-09	12.31	12.38	12.23	12.35	0.07	0.57	1427834.0	17580491.0	426
2015-07-08	12.13	12.35	12.04	12.28	0.0	0.0	1332601.0	16225319.1	490
2015-07-07	12.16	12.5	12.16	12.28	0.07	0.57	1583579.0	19478460.65	646
2015-07-06	11.71	12.31	11.71	12.21	0.23	1.92	1323845.0	15946096.6	416
2015-07-05	11.63	12.2	11.63	11.98	0.13	1.1	1654482.0	19879101.8	786
2015-07-02	11.52	12.2	11.37	11.85	0.32	2.78	1814330.0	21272143.5	738
2015-07-01	11.52	11.67	11.37	11.53	-0.03	-0.26	1001579.0	11546767.75	405
2015-06-30	11.25	11.59	11.18	11.56	0.16	1.4	1041421.0	11810253.5	453
2015-06-29	11.67	11.67	11.21	11.4	-0.39	-3.31	1205849.0	13736074.25	543
2015-06-28	11.97	12.04	11.63	11.79	-0.26	-2.16	1283648.0	15196243.7	506
2015-06-25	11.93	12.31	11.93	12.05	0.16	1.35	1840776.0	22319466.35	817
2015-06-24	11.89	11.89	11.82	11.89	0.01	0.08	343099.0	4069903.75	191
2015-06-23	11.89	11.97	11.78	11.88	0.05	0.42	941686.0	11194767.9	328
2015-06-22	11.89	11.97	11.74	11.83	-0.09	-0.76	1031564.0	12207375.85	484
2015-06-21	12.23	12.28	11.78	11.92	-0.3	-2.45	1804932.0	21577500.05	689
2015-06-18	12.28	12.35	12.16	12.22	-0.06	-0.49	952434.0	11659680.55	553
2015-06-17	12.99	12.99	12.13	12.28	-0.7	-5.39	9140419.0	113214866.05	3454
2015-06-16	11.89	13.03	11.86	12.98	1.1	9.26	8695949.0	109167776.9	2797
2015-06-15	11.97	12.01	11.82	11.88	-0.07	-0.59	1302487.0	15530565.6	516
2015-06-14	11.97	12.08	11.93	11.95	-0.02	-0.17	1235891.0	14824433.9	417
2015-06-11	12.01	12.08	11.93	11.97	0.0	0.0	809136.0	9677045.65	326
2015-06-10	11.97	12.04	11.82	11.97	0.12	1.01	1125684.0	13435316.4	393
2015-06-09	12.2	12.23	11.71	11.85	-0.37	-3.03	1748474.0	20920168.95	744
2015-06-08	12.28	12.38	12.2	12.22	-0.1	-0.81	1513744.0	18613807.8	537
2015-06-07	12.46	12.65	12.28	12.32	-0.18	-1.44	1395478.0	17344768.8	605
2015-06-04	12.65	12.65	12.35	12.5	-0.06	-0.48	1963946.0	24455796.25	733
2015-06-03	12.8	12.8	12.35	12.56	-0.2	-1.57	2426023.0	30675985.0	711
2015-06-02	12.8	12.88	12.62	12.76	0.05	0.39	2220011.0	28283094.65	782
2015-06-01	12.43	12.8	12.35	12.71	0.23	1.84	4361213.0	55031253.55	1440
2015-05-31	12.38	12.62	12.16	12.48	-0.32	-2.5	5267011.0	65389899.75	1855
2015-05-28	12.96	13.07	12.77	12.8	-0.08	-0.62	2255908.0	29106808.2	1031
2015-05-27	13.33	13.38	12.84	12.88	-0.41	-3.09	2155554.0	28029496.45	878
2015-05-26	13.48	13.53	13.29	13.29	-0.22	-1.63	650490.0	8725798.9	365
2015-05-25	13.45	13.68	13.45	13.51	0.05	0.37	869592.0	11779509.35	473
2015-05-24	13.56	13.56	13.33	13.46	-0.08	-0.59	673692.0	9055186.8	375
2015-05-21	13.68	13.83	13.53	13.54	-0.21	-1.53	917602.0	12536762.0	466
2015-05-20	13.83	13.9	13.6	13.75	-0.07	-0.51	821450.0	11308494.15	439
2015-05-19	14.05	14.32	13.79	13.82	-0.19	-1.36	2158344.0	30307383.8	947
2015-05-18	13.87	14.09	13.68	14.01	0.08	0.57	1335652.0	18498919.65	631
2015-05-17	13.53	13.98	13.53	13.93	0.57	4.27	2861850.0	39497014.95	1261
2015-05-14	13.14	13.71	13.07	13.36	0.28	2.14	2983687.0	40126621.7	1322
2015-05-13	13.03	13.38	12.99	13.08	0.0	0.0	1164577.0	15309836.15	483
2015-05-12	12.96	13.11	12.73	13.08	0.17	1.32	983357.0	12729111.4	487
2015-05-11	13.38	13.38	12.88	12.91	-0.42	-3.15	902885.0	11744174.35	501
2015-05-10	13.56	13.63	13.26	13.33	-0.12	-0.89	692032.0	9308117.3	298
2015-05-07	13.48	13.56	13.29	13.45	0.02	0.15	1169806.0	15751586.85	565
2015-05-06	13.48	13.48	13.26	13.43	-0.07	-0.52	997255.0	13361166.85	499
2015-05-05	14.02	14.13	13.18	13.5	-0.77	-5.4	3018355.0	41221967.4	1589
2015-05-04	13.07	14.28	13.03	14.27	1.27	9.77	6764496.0	93438600.55	2353
2015-05-03	13.41	13.63	12.73	13.0	-0.37	-2.77	1542449.0	20476095.2	695
2015-04-30	13.75	13.75	13.29	13.37	-0.3	-2.19	946678.0	12763616.2	501
2015-04-29	13.63	13.75	13.26	13.67	0.17	1.26	2229780.0	30067002.1	898
2015-04-28	13.03	14.02	12.92	13.5	0.57	4.41	5500266.0	74665126.35	2618
2015-04-27	12.88	12.99	12.84	12.93	0.05	0.39	3660323.0	47245866.25	997
2015-04-26	12.84	12.96	12.84	12.88	0.08	0.62	2400211.0	30899224.65	692
2015-04-23	13.07	13.26	12.65	12.8	-0.18	-1.39	3084798.0	39721440.85	1319
2015-04-22	12.31	13.38	12.31	12.98	0.71	5.79	3314246.0	42675310.65	1456
2015-04-21	12.28	12.31	12.2	12.27	-0.02	-0.16	639962.0	7847697.25	237
2015-04-20	12.38	12.38	12.2	12.29	-0.01	-0.08	1138008.0	13964580.2	343
2015-04-19	12.31	12.35	12.16	12.3	0.17	1.4	1195805.0	14694123.75	445
2015-04-16	12.01	12.5	11.97	12.13	0.1	0.83	2386614.0	29208886.9	1037
2015-04-15	12.01	12.04	11.93	12.03	0.12	1.01	1011617.0	12149228.0	358
2015-04-14	12.04	12.04	11.89	11.91	-0.05	-0.42	878795.0	10513955.4	371
2015-04-13	11.82	12.04	11.82	11.96	0.08	0.67	1306810.0	15639476.55	403
2015-04-12	11.93	11.97	11.82	11.88	-0.01	-0.08	1258938.0	15005225.15	456
2015-04-09	11.82	11.97	11.71	11.89	0.02	0.17	700991.0	8328839.6	348
2015-04-08	11.97	12.08	11.86	11.87	-0.1	-0.84	1694870.0	20295882.45	599
2015-04-07	11.93	12.04	11.82	11.97	0.01	0.08	1984957.0	23694883.75	835
2015-04-06	12.2	12.2	11.89	11.96	0.05	0.42	2577300.0	30949880.9	1046
2015-04-05	11.82	12.08	11.4	11.91	0.23	1.97	2277487.0	26499021.2	1045
2015-04-02	12.38	12.46	11.55	11.68	-0.49	-4.03	2024309.0	24391648.7	957
2015-04-01	12.01	12.38	11.74	12.17	0.43	3.66	2847910.0	34597178.85	1264
2015-03-31	12.2	12.31	11.55	11.74	-0.49	-4.01	1759162.0	21035209.2	859
2015-03-30	12.16	12.69	12.04	12.23	0.07	0.58	2547161.0	31411953.6	1136
2015-03-29	11.93	12.54	11.71	12.16	0.5	4.29	2258591.0	27466402.0	980
2015-03-26	11.03	12.01	11.03	11.66	-0.41	-3.4	2278421.0	26113045.1	1048
2015-03-25	13.45	13.45	12.04	12.07	-1.31	-9.79	1876862.0	23607375.9	901
2015-03-24	13.53	13.56	13.33	13.38	-0.16	-1.18	1278076.0	17179460.05	673
2015-03-23	13.29	13.83	13.26	13.54	0.36	2.73	3650185.0	49510190.65	1602
2015-03-22	13.14	13.26	12.84	13.18	0.14	1.07	1469032.0	19272915.6	670
2015-03-19	13.26	13.38	12.84	13.04	-0.05	-0.38	1677174.0	21945967.45	713
2015-03-18	13.41	13.6	12.38	13.09	-0.3	-2.24	1533152.0	20205422.85	709
2015-03-17	13.6	13.75	13.33	13.39	-0.26	-1.9	1557571.0	21007714.65	714
2015-03-16	13.79	13.83	13.45	13.65	-0.13	-0.94	2565064.0	35188172.25	1019
2015-03-15	13.68	14.02	13.38	13.78	0.0	0.0	2949703.0	40248836.65	1307
2015-03-12	13.9	14.02	13.75	13.78	-0.12	-0.86	1342896.0	18655353.6	594
2015-03-11	13.87	14.09	13.75	13.9	0.07	0.51	2269058.0	31652409.5	889
2015-03-10	13.87	13.98	13.79	13.83	-0.03	-0.22	1342753.0	18631100.15	619
2015-03-09	14.02	14.09	13.79	13.86	-0.09	-0.65	1259597.0	17510815.7	616
2015-03-08	13.83	14.28	13.71	13.95	0.16	1.16	2477927.0	34638218.05	1254
2015-03-05	13.98	13.98	13.6	13.79	-0.19	-1.36	2379608.0	32770645.65	1383
2015-03-04	14.47	14.47	13.9	13.98	-0.53	-3.65	4224634.0	59871556.6	2197
2015-03-03	15.3	15.3	14.32	14.51	-0.64	-4.22	6362364.0	93659485.3	3052
2015-03-02	15.38	15.38	15.08	15.15	-0.18	-1.17	2003485.0	30422295.6	756
2015-03-01	14.88	15.42	14.85	15.33	0.5	3.37	2570720.0	38938386.1	1123
2015-02-26	15.08	15.08	14.73	14.83	-0.18	-1.2	1079894.0	16075104.8	518
2015-02-25	15.12	15.19	14.96	15.01	-0.14	-0.92	1023131.0	15394193.9	429
2015-02-24	14.88	15.19	14.88	15.15	0.11	0.73	837748.0	12621289.5	386
2015-02-23	15.3	15.38	15.0	15.04	-0.28	-1.83	1258944.0	19086572.5	576
2015-02-22	15.38	15.61	15.27	15.32	0.17	1.12	2733704.0	42103635.1	1096
2015-02-19	15.12	15.19	14.88	15.15	-0.08	-0.53	1533558.0	23094971.4	613
2015-02-18	14.88	15.3	14.73	15.23	0.28	1.87	1897050.0	28384239.7	745
2015-02-17	15.42	15.53	14.85	14.95	-0.43	-2.8	2451132.0	37070722.2	1110
2015-02-16	15.27	16.03	15.19	15.38	0.36	2.4	3916120.0	61326014.5	1970
2015-02-15	14.96	15.12	14.88	15.02	0.23	1.56	1233680.0	18530126.6	552
2015-02-12	14.63	14.88	14.63	14.79	0.2	1.37	1019172.0	15064685.3	487
2015-02-11	15.0	15.3	14.47	14.59	-0.38	-2.54	2122572.0	31903344.55	957
2015-02-10	15.0	15.08	14.66	14.97	-0.05	-0.33	1829490.0	27232423.8	793
2015-02-09	15.0	15.12	14.85	15.02	-0.04	-0.27	944450.0	14157839.2	430
2015-02-08	15.12	15.42	15.0	15.06	0.05	0.33	945029.0	14338392.6	435
2015-02-05	14.78	15.19	14.66	15.01	0.09	0.6	1098630.0	16558309.7	522
2015-02-04	15.0	15.19	14.88	14.92	-0.02	-0.13	1178929.0	17718236.4	674
2015-02-03	15.27	15.49	14.78	14.94	-0.26	-1.71	1717568.0	26098490.3	810
2015-02-02	14.85	15.49	14.66	15.2	0.37	2.49	3737676.0	56565472.8	1385
2015-02-01	14.58	15.08	14.51	14.83	0.63	4.44	2193431.0	32488871.85	813
2015-01-29	13.94	14.54	13.87	14.2	0.25	1.79	2133504.0	30271071.9	1094
2015-01-28	13.94	14.09	13.87	13.95	0.24	1.75	2195994.0	30695033.1	986
2015-01-27	13.56	13.75	13.45	13.71	0.22	1.63	1316780.0	17885702.9	609
2015-01-26	13.56	13.6	13.41	13.49	0.07	0.52	1284018.0	17352734.7	580
2015-01-22	13.22	13.53	13.22	13.42	0.05	0.37	621856.0	8351338.75	373
2015-01-21	13.45	13.6	13.33	13.37	-0.1	-0.74	1105398.0	14889579.85	507
2015-01-20	13.29	13.53	13.22	13.47	0.15	1.13	1221672.0	16373854.95	602
2015-01-19	13.33	13.45	13.14	13.32	-0.2	-1.48	1842547.0	24458543.95	803
2015-01-18	13.45	13.6	13.33	13.52	0.19	1.43	883774.0	11925147.9	452
2015-01-15	13.6	13.71	13.33	13.33	-0.21	-1.55	1795302.0	24298702.85	689
2015-01-14	13.48	13.71	13.45	13.54	0.12	0.89	1442406.0	19575798.8	633
2015-01-13	13.11	13.6	12.96	13.42	-0.05	-0.37	1496098.0	20063205.5	778
2015-01-12	13.45	13.9	13.41	13.47	-0.01	-0.07	2617634.0	35864121.2	1176
2015-01-11	13.45	13.68	13.26	13.48	0.15	1.13	1478964.0	19906270.5	756
2015-01-08	13.45	13.63	13.26	13.33	0.2	1.52	2070010.0	27930839.3	1048
2015-01-07	12.38	13.38	12.31	13.13	0.82	6.66	3145678.0	40737455.15	1522
2015-01-06	11.67	12.46	11.55	12.31	-0.27	-2.15	2457654.0	29440946.55	1220
2015-01-05	12.84	12.96	12.04	12.58	-0.65	-4.91	2794699.0	35662843.65	1129
2015-01-04	13.11	13.45	12.96	13.23	0.0	0.0	1779473.0	23501050.8	987
2015-01-01	13.33	13.45	12.92	13.23	0.33	2.56	2185682.0	28971282.5	1160
2014-12-31	13.45	13.87	11.97	12.9	-0.35	-2.64	3241381.0	41684177.4	1699
2014-12-30	13.9	14.02	13.22	13.25	-1.42	-9.68	2402783.0	32992764.5	1431
2014-12-29	14.78	15.12	14.43	14.67	-0.02	-0.14	4025772.0	59480561.85	1859
2014-12-28	14.05	14.85	14.05	14.69	0.74	5.3	3180436.0	46054768.9	1688
2014-12-25	14.96	15.12	13.68	13.95	-1.01	-6.75	4628316.0	66604355.35	2474
2014-12-24	14.54	15.3	14.43	14.96	0.76	5.35	4733834.0	70641030.05	2079
2014-12-23	13.45	14.58	13.22	14.2	0.77	5.73	6613627.0	93667037.9	2887
2014-12-22	12.2	13.45	11.93	13.43	1.22	9.99	4405528.0	58158242.75	1618
2014-12-21	12.92	12.92	11.44	12.21	0.13	1.08	2391469.0	29281657.05	1257
2014-12-18	11.55	12.08	11.33	12.08	1.08	9.82	3612373.0	42603651.95	1439
2014-12-17	11.1	11.82	10.79	11.0	-1.01	-8.41	4272307.0	46956891.55	1470
2014-12-16	12.04	12.08	12.01	12.01	-1.31	-9.83	584512.0	7026868.85	247
2014-12-15	15.19	15.38	13.33	13.32	-1.47	-9.94	2245159.0	32095575.6	1126
2014-12-14	15.76	16.06	14.78	14.79	-1.59	-9.71	1419436.0	21850302.5	766
2014-12-11	16.18	16.48	15.72	16.38	-0.57	-3.36	1374140.0	22252898.9	799
2014-12-10	17.54	17.77	16.52	16.95	-0.55	-3.14	1458842.0	25125996.1	964
2014-12-09	17.16	17.58	16.93	17.5	-0.43	-2.4	1976485.0	34138816.2	1061
2014-12-08	18.45	18.56	17.92	17.93	-0.73	-3.91	2327898.0	42384845.2	1202
2014-12-07	19.17	19.17	18.56	18.66	-0.4	-2.1	1721282.0	32630822.1	929
2014-12-04	18.94	19.32	18.87	19.06	0.16	0.85	2681364.0	51167919.9	1348
2014-12-03	19.32	19.54	18.83	18.9	-0.16	-0.84	5674640.0	109140494.8	2502
2014-12-02	17.92	19.47	17.92	19.06	1.24	6.96	5576345.0	104741353.3	2777
2014-12-01	17.46	18.07	17.43	17.82	0.5	2.89	2005199.0	35601355.3	1270
2014-11-30	17.16	18.07	16.82	17.32	-1.22	-6.58	2315204.0	40465118.6	1525
2014-11-27	18.29	19.24	18.07	18.54	-0.59	-3.08	3460072.0	64510293.8	2147
2014-11-26	19.85	19.85	18.41	19.13	-0.43	-2.2	3120200.0	59606023.9	1803
2014-11-25	20.3	20.38	19.39	19.56	-0.7	-3.46	6494246.0	129641897.2	3053
2014-11-24	20.46	21.97	19.78	20.26	-0.1	-0.49	15755887.0	334405354.8	6715
2014-11-23	20.0	20.53	19.78	20.36	0.68	3.46	5253518.0	106188681.3	2279
2014-11-20	19.85	20.38	19.54	19.68	-0.22	-1.11	8674740.0	172837053.7	4197
2014-11-19	19.02	20.08	18.63	19.9	1.22	6.53	9178202.0	179522714.0	4186
2014-11-18	17.99	19.02	17.99	18.68	0.75	4.18	4272270.0	79130023.5	1690
2014-11-17	19.32	19.39	17.65	17.93	-1.34	-6.95	4313524.0	79605893.4	1988
2014-11-16	18.71	19.78	18.71	19.27	0.49	2.61	5088636.0	97943086.9	2206
2014-11-13	18.71	19.17	18.53	18.78	0.15	0.81	3021607.0	57007514.5	1207
2014-11-12	18.56	18.83	18.53	18.63	-0.04	-0.21	742236.0	13840927.3	353
2014-11-11	18.71	18.94	18.45	18.67	-0.26	-1.37	2070832.0	38693098.8	884
2014-11-10	18.53	19.02	18.53	18.93	0.44	2.38	1746773.0	32640587.2	733
2014-11-09	18.41	18.56	18.11	18.49	0.2	1.09	1805827.0	33152217.2	756
2014-11-06	18.53	18.53	18.11	18.29	-0.15	-0.81	1014234.0	18593290.8	447
2014-11-05	18.11	18.53	17.77	18.44	0.05	0.27	2088090.0	37802248.5	990
2014-11-04	18.87	19.32	18.11	18.39	-0.84	-4.37	1534772.0	28917957.1	737
2014-11-03	19.47	19.54	19.09	19.23	-0.03	-0.16	904582.0	17484492.9	587
2014-11-02	19.17	19.54	19.09	19.26	0.48	2.56	1809608.0	34967528.3	833
2014-10-30	18.94	19.24	18.33	18.78	-0.6	-3.1	3183799.0	59708714.0	1215
2014-10-29	19.78	20.08	19.09	19.38	0.05	0.26	5321369.0	105342323.5	2251
2014-10-28	18.56	19.54	18.41	19.33	0.63	3.37	3851142.0	73628756.3	1314
2014-10-27	18.45	19.02	18.33	18.7	0.23	1.25	2522695.0	47328971.4	1099
2014-10-26	17.31	18.71	17.31	18.47	1.14	6.58	3078581.0	55808152.3	1278
2014-10-23	16.67	17.46	16.48	17.33	0.29	1.7	1865545.0	31833270.1	877
2014-10-22	17.31	17.58	16.82	17.04	-0.15	-0.87	1775016.0	30542654.7	722
2014-10-21	16.67	17.46	16.52	17.19	0.76	4.63	1900075.0	32526203.9	780
2014-10-20	16.71	16.71	16.06	16.43	-0.25	-1.5	1531526.0	25103142.5	764
2014-10-19	16.71	16.93	16.37	16.68	0.55	3.41	1912174.0	31887609.6	878
2014-10-16	17.31	17.69	16.13	16.13	-1.76	-9.84	2690635.0	44283613.2	1166
2014-10-15	18.29	18.41	17.8	17.89	-0.39	-2.13	1958017.0	35431350.8	850
2014-10-14	18.22	18.71	18.11	18.28	-0.37	-1.98	1769314.0	32394989.2	864
2014-10-13	17.54	18.83	17.23	18.65	0.94	5.31	2791514.0	50409813.3	1211
2014-10-12	18.75	19.32	17.69	17.71	-1.92	-9.78	2266351.0	41844945.0	956
2014-10-02	19.63	19.93	19.54	19.63	-0.34	-1.7	1675489.0	33045585.0	774
2014-10-01	20.3	20.38	19.93	19.97	-0.32	-1.58	1656154.0	33324983.2	787
2014-09-30	20.0	20.53	19.85	20.29	0.36	1.81	4168574.0	84339003.1	1464
2014-09-29	19.85	20.08	19.7	19.93	0.15	0.76	1227492.0	24452938.5	692
2014-09-28	19.47	20.38	19.47	19.78	0.47	2.43	2602165.0	51621937.2	1404
2014-09-25	19.39	19.54	19.02	19.31	0.0	0.0	1665398.0	32061073.2	869
2014-09-24	19.93	19.93	19.02	19.31	-0.81	-4.03	2649133.0	51491288.3	1091
2014-09-22	20.15	20.3	19.39	20.12	-0.41	-2.0	2224877.0	44524979.7	1037
2014-09-21	21.06	21.29	20.46	20.53	-0.35	-1.68	2275040.0	47459636.9	1118
2014-09-18	20.53	21.44	20.3	20.88	0.24	1.16	7721969.0	161287566.8	3026
2014-09-17	19.32	20.98	19.17	20.64	1.46	7.61	8388750.0	169839119.1	2984
2014-09-16	19.24	19.39	19.02	19.18	-0.08	-0.42	1247188.0	23903568.1	597
2014-09-15	19.32	19.63	19.17	19.26	0.13	0.68	4160182.0	80602968.2	1693
2014-09-14	19.02	19.24	18.87	19.13	0.13	0.68	1776337.0	33838884.5	740
2014-09-11	19.32	19.32	18.75	19.0	-0.14	-0.73	2398950.0	45644113.0	988
2014-09-10	18.83	19.24	18.83	19.14	0.43	2.3	3898734.0	74159321.9	1488
2014-09-09	18.63	18.83	18.56	18.71	0.11	0.59	1815503.0	33940277.4	728
2014-09-08	18.63	18.75	18.56	18.6	-0.01	-0.05	1713028.0	31909869.0	616
2014-09-07	18.53	18.63	18.41	18.61	-0.02	-0.11	1106698.0	20554260.7	508
2014-09-04	18.63	18.75	18.45	18.63	0.01	0.05	1472508.0	27414805.3	613
2014-09-03	18.53	18.87	18.45	18.62	0.09	0.49	1859717.0	34673955.9	817
2014-09-02	18.41	18.71	18.29	18.53	0.15	0.82	2818054.0	52258000.0	1071
2014-09-01	18.33	18.53	18.22	18.38	0.25	1.38	2003563.0	36844786.4	827
2014-08-31	17.92	18.22	17.8	18.13	0.32	1.8	1753326.0	31703905.0	802
2014-08-28	17.46	18.07	17.46	17.81	0.35	2.0	2047919.0	36338642.2	950
2014-08-27	17.54	17.58	17.43	17.46	-0.07	-0.4	1290234.0	22548527.5	547
2014-08-26	17.54	17.77	17.43	17.53	0.24	1.39	1431328.0	25112280.9	572
2014-08-25	18.11	18.11	17.16	17.29	-0.82	-4.53	2395799.0	41893811.9	1031
2014-08-24	18.53	18.71	17.99	18.11	-0.39	-2.11	2763932.0	50457966.6	820
2014-08-21	18.41	18.71	18.33	18.5	0.08	0.43	1249658.0	23200137.3	595
2014-08-20	19.24	19.32	18.22	18.42	-0.37	-1.97	3238687.0	60790001.2	1467
2014-08-19	18.56	19.47	18.56	18.79	0.24	1.29	4072753.0	77821518.6	1803
2014-08-18	18.71	18.71	18.45	18.55	-0.03	-0.16	1392080.0	25836966.0	579
2014-08-17	18.18	18.75	18.11	18.58	0.52	2.88	3010212.0	55761667.9	1387
2014-08-14	18.07	18.29	17.88	18.06	0.01	0.06	1780540.0	32218484.6	787
2014-08-13	18.11	18.22	17.99	18.05	0.01	0.06	956208.0	17296712.3	408
2014-08-12	18.11	18.29	17.92	18.04	0.05	0.28	1091203.0	19802623.1	538
2014-08-11	17.8	18.07	17.8	17.99	0.11	0.62	534370.0	9597145.7	334
2014-08-10	17.99	18.22	17.8	17.88	-0.07	-0.39	1531698.0	27635375.5	740
2014-08-07	17.8	17.99	17.69	17.95	0.24	1.36	716161.0	12768303.7	427
2014-08-06	17.58	18.11	17.54	17.71	0.17	0.97	964856.0	17235927.0	601
2014-08-05	17.31	17.65	17.13	17.54	0.31	1.8	861269.0	14939463.1	449
2014-08-04	17.13	17.31	17.13	17.23	0.14	0.82	317168.0	5457813.7	212
2014-08-03	17.23	17.35	17.04	17.09	-0.04	-0.23	512710.0	8814425.9	372
2014-07-24	17.31	17.77	17.01	17.13	-0.25	-1.44	838494.0	14646735.6	596
2014-07-23	17.01	17.65	16.89	17.38	0.38	2.24	977749.0	16918076.8	537
2014-07-22	17.04	17.04	16.89	17.0	0.0	0.0	447134.0	7594488.7	289
2014-07-21	17.01	17.04	16.78	17.0	0.03	0.18	435511.0	7364308.9	294
2014-07-20	17.54	17.54	16.82	16.97	-0.86	-4.82	1364921.0	23389234.3	536
2014-07-17	17.92	17.99	17.77	17.83	-0.13	-0.72	555400.0	9939763.1	279
2014-07-16	18.11	18.11	17.88	17.96	-0.1	-0.55	385840.0	6932990.8	222
2014-07-15	18.18	18.18	17.99	18.06	0.08	0.44	615829.0	11139210.3	213
2014-07-14	18.11	18.18	17.8	17.98	-0.18	-0.99	402319.0	7258210.6	263
2014-07-13	17.8	18.29	17.8	18.16	0.22	1.23	898061.0	16273244.9	498
2014-07-10	18.07	18.11	17.88	17.94	-0.14	-0.77	593440.0	10666566.2	415
2014-07-09	18.22	18.33	18.07	18.08	-0.19	-1.04	952475.0	17302973.6	445
2014-07-08	18.41	18.41	18.11	18.27	-0.11	-0.6	1309198.0	23851250.6	601
2014-07-07	18.53	18.56	18.33	18.38	-0.16	-0.86	945655.0	17443903.7	398
2014-07-06	18.56	18.83	18.45	18.54	-0.06	-0.32	1232645.0	22941793.2	529
2014-07-03	18.63	18.75	18.53	18.6	0.0	0.0	768328.0	14297486.4	408
2014-07-02	18.56	18.75	18.45	18.6	0.13	0.7	749659.0	13939988.7	424
2014-07-01	18.18	18.56	18.11	18.47	0.08	0.44	480689.0	8854476.3	341
2014-06-30	18.83	18.87	18.22	18.39	-0.41	-2.18	1114146.0	20639347.3	485
2014-06-29	18.75	19.09	18.53	18.8	-0.19	-1.0	839755.0	15809237.1	457
2014-06-26	19.39	19.54	18.87	18.99	-0.27	-1.4	3807517.0	73473201.9	1671
2014-06-25	18.45	19.39	18.33	19.26	0.87	4.73	3879827.0	73630250.9	1573
2014-06-24	18.33	18.53	18.11	18.39	0.03	0.16	1268714.0	23291965.2	725
2014-06-23	18.33	18.75	18.22	18.36	-0.12	-0.65	2418460.0	44792490.0	1116
2014-06-22	18.83	18.87	18.22	18.48	-0.25	-1.33	1984268.0	37007883.1	1138
2014-06-19	18.07	19.17	17.92	18.73	0.65	3.6	4144308.0	76974294.1	2184
2014-06-18	18.11	18.29	17.88	18.08	0.05	0.28	1099301.0	19845575.9	517
2014-06-17	17.8	18.11	17.35	18.03	0.18	1.01	1506622.0	26885571.3	900
2014-06-16	18.63	18.75	17.65	17.85	-0.79	-4.24	1668386.0	30551615.5	814
2014-06-15	18.71	18.94	18.45	18.64	-0.3	-1.58	1075588.0	20110059.0	654
2014-06-12	19.02	19.09	18.87	18.94	-0.09	-0.47	1144595.0	21711398.3	506
2014-06-11	19.02	19.09	18.75	19.03	0.05	0.26	1727977.0	32700253.7	762
2014-06-10	19.09	19.32	18.75	18.98	-0.09	-0.47	3817220.0	72827372.9	1585
2014-06-09	18.83	19.09	18.56	19.07	0.29	1.54	2381866.0	44979684.4	964
2014-06-08	19.02	19.24	17.58	18.78	-0.15	-0.79	3849574.0	71620674.2	1622
2014-06-05	19.17	19.47	18.83	18.93	-0.2	-1.05	4522417.0	86751225.9	1698
2014-06-04	18.63	19.32	18.53	19.13	0.53	2.85	5892379.0	111952575.5	2143
2014-06-03	18.56	18.94	18.45	18.6	0.0	0.0	2263033.0	42247951.1	837
2014-06-02	18.63	18.75	18.53	18.6	-0.06	-0.32	933810.0	17394318.5	515
2014-06-01	18.83	19.02	18.56	18.66	-0.01	-0.05	1614667.0	30343672.8	883
2014-05-29	18.75	19.24	18.45	18.67	-0.04	-0.21	4656601.0	87803687.7	2104
2014-05-28	18.63	19.02	18.45	18.71	0.08	0.43	2518417.0	47299032.0	1053
2014-05-27	18.83	18.87	18.56	18.63	-0.09	-0.48	1097572.0	20501089.7	545
2014-05-26	18.71	18.83	18.56	18.72	0.11	0.59	871170.0	16273670.6	486
2014-05-25	18.56	18.87	18.45	18.61	-0.29	-1.53	1239400.0	23176463.8	613
2014-05-22	19.02	19.32	18.83	18.9	-0.15	-0.79	2152716.0	40906541.3	917
2014-05-21	18.83	19.32	18.71	19.05	0.33	1.76	3478360.0	66229277.4	1499
2014-05-20	18.56	19.02	18.56	18.72	-0.09	-0.48	1235674.0	23178796.2	581
2014-05-19	19.09	19.09	18.56	18.81	-0.19	-1.0	2222270.0	41797207.6	1015
2014-05-18	18.83	19.32	18.75	19.0	0.27	1.44	3753067.0	71643598.9	1510
2014-05-15	18.83	18.83	18.56	18.73	-0.06	-0.32	1492676.0	27910415.2	668
2014-05-14	18.94	19.02	18.63	18.79	-0.12	-0.63	1836097.0	34511026.7	948
2014-05-13	18.53	19.17	18.53	18.91	0.44	2.38	3159419.0	59506745.1	1369
2014-05-12	18.33	18.75	18.33	18.47	0.18	0.98	2724378.0	50601265.8	1233
2014-05-11	18.29	18.56	18.22	18.29	-0.05	-0.27	2108045.0	38786381.4	1056
2014-05-08	18.45	18.75	18.29	18.34	-0.05	-0.27	2507048.0	46443493.6	1084
2014-05-07	18.53	18.56	18.33	18.39	-0.22	-1.18	2297172.0	42341519.1	992
2014-05-06	18.94	19.09	18.45	18.61	-0.29	-1.53	3046846.0	57256121.6	1475
2014-05-05	18.53	19.39	18.33	18.9	0.44	2.38	5505025.0	104083182.4	2391
2014-05-04	18.33	19.02	18.22	18.46	0.14	0.76	3490506.0	65103382.2	1868
2014-05-01	18.22	18.71	18.18	18.32	0.02	0.11	2671732.0	49172459.9	1250
2014-04-30	18.56	18.63	17.99	18.3	-0.27	-1.45	2552790.0	46498535.6	1515
2014-04-29	19.17	19.32	18.45	18.57	-0.59	-3.08	3841445.0	73021365.5	1905
2014-04-28	19.54	20.3	19.09	19.16	0.28	1.48	9263207.0	181668039.7	5239
2014-04-27	18.87	18.87	18.87	18.88	1.69	9.83	1196134.0	22570206.4	271
2014-04-24	17.04	17.35	16.93	17.19	0.1	0.59	1588889.0	27175476.1	824
2014-04-23	17.13	17.54	16.82	17.09	0.05	0.29	2935573.0	50593186.5	1186
2014-04-22	16.4	17.43	16.4	17.04	0.56	3.4	3313564.0	56264768.0	1375
2014-04-21	16.67	16.78	16.37	16.48	-0.5	-2.94	2847078.0	47179744.8	1173
2014-04-20	17.01	17.23	16.78	16.98	0.1	0.59	2317765.0	39396061.8	1159
2014-04-17	17.16	17.65	16.71	16.88	0.05	0.3	4801042.0	82842378.1	1984
2014-04-16	16.78	17.16	16.13	16.83	0.2	1.2	4717084.0	78655710.1	1935
2014-04-15	16.13	17.46	16.13	16.63	0.5	3.1	9491736.0	160560882.6	3189
2014-04-14	16.37	16.48	16.06	16.13	-0.08	-0.49	3959381.0	64151128.0	1322
2014-04-13	16.06	16.52	15.88	16.21	0.33	2.08	5403371.0	88021922.9	2034
2014-04-10	14.96	16.18	14.96	15.88	0.99	6.65	6252914.0	96679143.0	1957
2014-04-09	14.96	15.42	14.73	14.89	0.05	0.34	2918446.0	43898847.0	966
2014-04-08	14.85	14.88	14.78	14.84	0.06	0.41	782029.0	11612142.6	332
2014-04-07	14.78	14.88	14.73	14.78	0.06	0.41	842116.0	12482080.0	343
2014-04-06	14.63	14.78	14.58	14.72	0.11	0.75	615618.0	9034045.2	314
2014-04-03	14.73	14.73	14.58	14.61	-0.11	-0.75	833957.0	12214684.05	355
2014-04-02	14.73	14.78	14.63	14.72	0.0	0.0	784848.0	11525010.7	334
2014-04-01	14.73	14.78	14.63	14.72	0.0	0.0	852772.0	12515206.1	381
2014-03-31	14.78	14.85	14.73	14.72	-0.12	-0.81	536080.0	7918868.5	266
2014-03-30	14.78	14.88	14.73	14.84	0.06	0.41	1027540.0	15204422.7	404
2014-03-27	14.88	14.88	14.73	14.78	-0.11	-0.74	450462.0	6669144.6	286
2014-03-26	14.88	15.08	14.85	14.89	-0.07	-0.47	959113.0	14298859.2	410
2014-03-25	14.96	14.96	14.78	14.96	0.07	0.47	393248.0	5841142.2	183
2014-03-24	14.96	14.96	14.85	14.89	-0.07	-0.47	343168.0	5109034.6	199
2014-03-23	14.96	15.08	14.85	14.96	0.07	0.47	400795.0	5980335.0	246
2014-03-20	15.08	15.08	14.85	14.89	-0.19	-1.26	856234.0	12788191.4	354
2014-03-19	15.12	15.27	15.08	15.08	-0.05	-0.33	774113.0	11717054.8	294
2014-03-18	15.12	15.19	15.0	15.13	0.0	0.0	753661.0	11378367.7	367
2014-03-17	15.08	15.12	15.08	15.13	0.0	0.0	522847.0	7892470.9	235
2014-03-16	15.08	15.19	14.96	15.13	0.05	0.33	912053.0	13757815.9	405
2014-03-13	15.08	15.3	15.08	15.08	0.06	0.4	961277.0	14600150.6	393
2014-03-12	15.08	15.27	15.0	15.02	-0.06	-0.4	1255291.0	18971245.4	435
2014-03-11	14.96	15.19	14.88	15.08	0.19	1.28	1676492.0	25286043.8	613
2014-03-10	15.08	15.12	14.88	14.89	-0.13	-0.87	1221024.0	18315028.4	401
2014-03-09	14.96	15.19	14.88	15.02	0.13	0.87	1126750.0	16951020.3	454
2014-03-06	15.0	15.0	14.78	14.89	-0.07	-0.47	621754.0	9257345.6	340
2014-03-05	15.0	15.27	14.63	14.96	-0.06	-0.4	998352.0	14946687.9	491
2014-03-04	14.96	15.12	14.88	15.02	0.13	0.87	689750.0	10359034.4	301
2014-03-03	14.96	15.0	14.73	14.89	-0.19	-1.26	827219.0	12292015.8	400
2014-03-02	15.3	15.3	15.0	15.08	-0.05	-0.33	382681.0	5799142.7	245
2014-02-27	15.27	15.3	15.12	15.13	-0.06	-0.39	451754.0	6880216.2	226
2014-02-26	15.3	15.38	15.19	15.19	-0.11	-0.72	657361.0	10041291.6	290
2014-02-25	15.38	15.49	15.27	15.3	0.0	0.0	794986.0	12211333.7	349
2014-02-24	15.3	15.64	15.27	15.3	0.0	0.0	1778556.0	27452813.5	632
2014-02-23	15.38	15.49	15.3	15.3	0.0	0.0	699509.0	10764108.5	337
2014-02-20	15.27	15.42	15.0	15.3	0.05	0.33	1175640.0	17895510.9	384
2014-02-19	15.49	15.49	15.27	15.25	-0.18	-1.17	536336.0	8230637.5	281
2014-02-18	15.3	15.61	15.3	15.43	0.0	0.0	445435.0	6871873.0	269
2014-02-17	15.38	15.61	15.19	15.43	0.3	1.98	1907545.0	29346544.5	862
2014-02-16	14.66	15.42	14.66	15.13	0.46	3.14	1809002.0	27272114.7	767
2014-02-13	14.66	14.78	14.66	14.67	-0.05	-0.34	338012.0	4965091.8	194
2014-02-12	14.73	14.85	14.66	14.72	-0.06	-0.41	486090.0	7160895.8	223
2014-02-11	14.73	14.85	14.73	14.78	-0.11	-0.74	310392.0	4584990.8	204
2014-02-10	14.96	15.0	14.85	14.89	0.0	0.0	566996.0	8465910.3	317
2014-02-09	15.08	15.12	14.78	14.89	-0.19	-1.26	667476.0	9955267.7	323
2014-02-06	15.08	15.19	15.0	15.08	0.12	0.8	848137.0	12821581.6	444
2014-02-05	14.66	15.19	14.66	14.96	0.35	2.4	1433285.0	21509155.0	759
2014-02-04	14.54	14.66	14.47	14.61	0.0	0.0	432196.0	6311831.3	208
2014-02-03	14.66	14.66	14.54	14.61	-0.06	-0.41	442321.0	6453846.25	270
2014-02-02	14.85	14.85	14.63	14.67	-0.05	-0.34	465469.0	6859900.1	290
2014-01-30	14.96	15.08	14.73	14.72	-0.17	-1.14	475657.0	7092152.9	296
2014-01-29	14.96	15.12	14.85	14.89	-0.07	-0.47	490705.0	7339439.4	248
2014-01-28	14.96	15.0	14.85	14.96	0.0	0.0	383885.0	5728984.8	211
2014-01-27	15.0	15.12	14.85	14.96	0.07	0.47	483120.0	7233192.6	333
2014-01-26	14.78	15.0	14.63	14.89	-0.19	-1.26	621980.0	9254515.6	354
2014-01-23	15.08	15.19	14.78	15.08	-0.11	-0.72	984085.0	14736285.7	428
2014-01-22	15.42	15.42	14.47	15.19	-0.29	-1.87	1103768.0	16536105.35	565
2014-01-21	15.42	15.53	15.38	15.48	0.11	0.72	481926.0	7441470.7	299
2014-01-20	15.61	15.72	15.38	15.37	0.18	1.18	1178110.0	18267195.7	598
2014-01-19	15.19	15.3	14.96	15.19	0.06	0.4	607079.0	9205350.9	291
2014-01-16	15.38	15.38	15.12	15.13	-0.24	-1.56	823376.0	12543004.5	467
2014-01-15	15.53	15.64	15.3	15.37	-0.17	-1.09	484309.0	7484067.1	353
2014-01-14	15.61	15.76	15.3	15.54	0.06	0.39	755910.0	11804329.4	473
2014-01-13	15.76	15.76	15.49	15.48	-0.3	-1.9	594438.0	9306742.3	350
2014-01-12	15.61	15.83	15.61	15.78	0.24	1.54	894600.0	14066816.3	461
2014-01-09	15.3	15.64	15.3	15.54	0.29	1.9	1589825.0	24598751.3	684
2014-01-08	15.3	15.3	15.12	15.25	0.0	0.0	371215.0	5648739.8	202
2014-01-07	15.19	15.49	15.19	15.25	0.12	0.79	601399.0	9224412.0	294
2014-01-06	15.19	15.3	14.96	15.13	-0.12	-0.79	550492.0	8334293.8	294
2014-01-05	15.53	15.53	15.12	15.25	-0.35	-2.24	831905.0	12754795.0	452
2014-01-02	15.83	15.83	15.42	15.6	-0.18	-1.14	960052.0	15016525.5	466
2014-01-01	15.64	16.06	15.64	15.78	0.12	0.77	2299399.0	36558271.8	875
2013-12-31	16.03	16.13	15.61	15.66	-0.35	-2.19	1824166.0	28867936.3	947
2013-12-30	15.42	16.03	15.27	16.01	0.64	4.16	3022916.0	47323802.6	1065
2013-12-29	15.42	15.53	15.38	15.37	0.0	0.0	674419.0	10407510.8	332
2013-12-26	15.42	15.49	15.27	15.37	0.0	0.0	1094873.0	16819140.9	442
2013-12-25	15.49	15.53	15.3	15.37	-0.11	-0.71	1011934.0	15601050.6	444
2013-12-24	15.42	15.53	15.27	15.48	0.18	1.18	884840.0	13615201.5	514
2013-12-23	15.53	15.76	15.27	15.3	-0.13	-0.84	1654315.0	25635457.8	851
2013-12-22	15.19	15.72	15.12	15.43	0.59	3.98	3907230.0	60071115.6	1899
2013-12-19	14.88	15.3	14.78	14.84	0.0	0.0	2571240.0	38661095.0	1022
2013-12-18	14.63	14.96	14.54	14.84	0.23	1.57	1272425.0	18842036.1	488
2013-12-17	15.19	15.27	14.63	14.61	-0.52	-3.44	2564742.0	38066956.6	1106
2013-12-16	14.66	15.3	14.58	15.13	0.55	3.77	3551513.0	53112230.55	1455
2013-12-15	14.36	14.73	14.32	14.58	0.27	1.89	1911533.0	27778008.8	860
2013-12-12	14.28	14.39	14.24	14.31	0.08	0.56	701732.0	10055623.9	410
2013-12-11	14.09	14.36	14.09	14.23	0.1	0.71	609329.0	8678561.75	414
2013-12-10	14.24	14.24	14.13	14.13	-0.1	-0.7	349478.0	4951729.95	201
2013-12-09	14.24	14.28	14.21	14.23	-0.03	-0.21	375442.0	5345571.15	232
2013-12-08	14.24	14.32	14.21	14.26	0.06	0.42	476422.0	6788136.8	258
2013-12-05	14.28	14.28	14.13	14.2	0.0	0.0	535508.0	7593714.5	264
2013-12-04	14.24	14.28	14.13	14.2	-0.08	-0.56	533792.0	7584038.2	248
2013-12-03	14.47	14.47	14.24	14.28	-0.2	-1.38	588786.0	8468499.35	277
2013-12-02	14.47	14.54	14.43	14.48	0.05	0.35	250030.0	3621489.7	152
2013-12-01	14.51	14.63	14.39	14.43	-0.03	-0.21	770255.0	11169866.05	303
2013-11-28	14.54	14.63	14.47	14.46	-0.12	-0.82	253062.0	3679368.75	140
2013-11-27	14.73	14.73	14.54	14.58	-0.09	-0.61	353771.0	5179578.25	219
2013-11-26	14.63	14.85	14.54	14.67	-0.05	-0.34	505522.0	7411795.25	282
2013-11-25	14.58	14.85	14.54	14.72	0.14	0.96	587822.0	8624700.25	319
2013-11-24	14.63	14.66	14.51	14.58	0.0	0.0	387463.0	5654601.55	237
2013-11-21	14.51	14.85	14.47	14.58	0.06	0.41	742547.0	10892872.95	396
2013-11-20	14.54	14.54	14.47	14.52	0.06	0.41	202338.0	2938191.7	132
2013-11-19	14.63	14.63	14.47	14.46	-0.12	-0.82	277686.0	4026269.0	217
2013-11-18	14.54	14.73	14.54	14.58	0.0	0.0	490758.0	7170273.95	238
2013-11-17	14.63	14.66	14.51	14.58	0.0	0.0	480791.0	7013649.25	277
2013-11-14	14.63	14.73	14.58	14.58	-0.09	-0.61	392326.0	5734741.0	222
2013-11-13	14.78	14.78	14.66	14.67	-0.05	-0.34	516001.0	7594920.2	287
2013-11-12	14.96	14.96	14.66	14.72	-0.24	-1.6	718030.0	10624847.1	391
2013-11-11	15.0	15.0	14.85	14.96	-0.12	-0.8	544732.0	8130181.9	291
2013-11-10	15.08	15.12	14.88	15.08	0.3	2.03	1870675.0	28138951.6	920
2013-11-07	14.54	14.96	14.47	14.78	0.24	1.65	1574920.0	23133998.95	673
2013-11-06	14.47	14.63	14.47	14.54	0.0	0.0	681439.0	9910320.0	257
2013-11-05	14.36	14.63	14.36	14.54	0.14	0.97	836135.0	12154727.4	369
2013-11-04	14.47	14.47	14.36	14.4	-0.08	-0.55	399241.0	5756009.1	267
2013-11-03	14.66	14.66	14.47	14.48	-0.1	-0.69	706328.0	10280345.1	408
2013-10-31	14.54	14.96	14.54	14.58	0.27	1.89	2176954.0	32100214.5	1273
2013-10-30	14.51	14.51	14.28	14.31	-0.15	-1.04	339002.0	4873654.85	281
2013-10-29	14.51	14.51	14.32	14.46	0.0	0.0	502282.0	7239530.45	340
2013-10-28	14.63	14.85	14.47	14.46	-0.15	-1.03	1150409.0	16793558.35	550
2013-10-27	14.54	14.85	14.47	14.61	0.07	0.48	758285.0	11097813.55	406
2013-10-24	14.47	14.58	14.43	14.54	0.06	0.41	317035.0	4594190.85	244
2013-10-23	14.54	14.66	14.47	14.48	0.0	0.0	618154.0	8996646.7	368
2013-10-22	14.24	14.54	14.24	14.48	0.2	1.4	442103.0	6371079.7	293
2013-10-21	14.28	14.28	14.24	14.28	0.02	0.14	236593.0	3372422.05	187
2013-10-20	14.43	14.43	14.24	14.26	0.21	1.49	320058.0	4578524.6	235
2013-10-10	14.02	14.09	13.98	14.05	0.0	0.0	362045.0	5081888.5	311
2013-10-09	13.98	14.24	13.87	14.05	0.15	1.08	569654.0	8026450.15	468
2013-10-08	13.87	14.63	13.6	13.9	0.05	0.36	1558712.0	21955052.85	771
2013-10-07	14.21	14.21	13.83	13.85	-0.32	-2.26	532823.0	7443938.2	385
2013-10-06	14.32	14.51	13.48	14.17	-0.37	-2.54	604094.0	8512680.75	428
2013-10-03	14.85	14.85	14.54	14.54	-0.3	-2.02	458806.0	6735618.6	296
2013-10-02	15.12	15.12	14.78	14.84	-0.29	-1.92	584814.0	8783639.0	347
2013-10-01	15.0	15.38	14.96	15.13	0.0	0.0	991588.0	15012847.7	501
2013-09-30	15.27	15.27	15.08	15.13	-0.12	-0.79	474353.0	7189425.7	285
2013-09-29	15.27	15.27	15.0	15.25	0.06	0.39	758186.0	11461734.1	449
2013-09-26	15.0	15.27	14.88	15.19	0.23	1.54	2113093.0	31924046.5	938
2013-09-25	14.85	15.0	14.78	14.96	0.18	1.22	581873.0	8668901.6	306
2013-09-24	14.73	14.96	14.66	14.78	0.11	0.75	556207.0	8235943.3	284
2013-09-19	14.78	14.88	14.66	14.67	-0.05	-0.34	524245.0	7756079.8	340
2013-09-18	14.78	14.85	14.58	14.72	0.0	0.0	637858.0	9367049.4	312
2013-09-17	14.88	14.88	14.66	14.72	-0.24	-1.6	507052.0	7498883.1	374
2013-09-16	14.66	15.19	14.66	14.96	0.29	1.98	903407.0	13494884.1	558
2013-09-15	14.63	14.78	14.51	14.67	0.24	1.66	849133.0	12417292.4	373
2013-09-12	14.43	14.51	14.36	14.43	0.05	0.35	547798.0	7906370.0	306
2013-09-11	14.66	14.66	14.24	14.38	-0.23	-1.57	556974.0	8016460.5	394
2013-09-10	14.21	14.63	14.21	14.61	0.79	5.72	943004.0	13515043.05	564
2013-09-09	13.9	13.98	13.38	13.82	-0.08	-0.58	635624.0	8720869.5	425
2013-09-08	14.13	14.32	13.87	13.9	-0.03	-0.22	882673.0	12401856.65	546
2013-09-05	14.09	14.28	13.68	13.93	-0.2	-1.42	1657152.0	23134562.85	888
2013-09-04	14.13	14.36	13.98	14.13	-0.27	-1.88	2168044.0	30763817.7	937
2013-09-03	15.08	15.19	14.17	14.4	-0.68	-4.51	1088196.0	15826214.75	753
2013-09-02	15.12	15.49	14.88	15.08	0.36	2.45	1847660.0	28047186.7	912
2013-09-01	14.63	14.88	14.63	14.72	0.41	2.87	1159484.0	17093078.7	640
2013-08-29	14.21	14.96	14.21	14.31	0.38	2.73	2067748.0	29934489.35	1121
2013-08-28	13.98	14.58	13.48	13.93	-0.45	-3.13	950308.0	13387549.15	688
2013-08-27	15.76	15.76	14.36	14.38	-1.57	-9.84	1340446.0	19952638.0	831
2013-08-26	16.13	16.13	15.88	15.95	-0.12	-0.75	651416.0	10451421.2	349
2013-08-25	16.18	16.18	16.06	16.07	0.0	0.0	733631.0	11803944.5	408
2013-08-22	16.03	16.18	15.95	16.07	0.06	0.37	818474.0	13154581.5	471
2013-08-21	16.06	16.18	15.95	16.01	-0.06	-0.37	695837.0	11182187.8	429
2013-08-20	16.29	16.29	16.06	16.07	-0.22	-1.35	1080478.0	17461569.6	647
2013-08-19	16.78	16.78	16.29	16.29	-0.36	-2.16	3179842.0	52905752.6	1301
2013-08-18	16.13	16.71	16.13	16.65	0.58	3.61	1672466.0	27493961.1	675
2013-08-15	15.88	16.06	15.88	16.07	0.19	1.2	409850.0	6564596.7	270
2013-08-14	16.03	16.13	15.88	15.88	-0.07	-0.44	576398.0	9227941.7	320
2013-08-13	15.88	16.03	15.83	15.95	0.17	1.08	278021.0	4427528.5	186
2013-08-05	15.88	15.95	15.76	15.78	-0.1	-0.63	295147.0	4684410.5	204
2013-08-04	16.03	16.03	15.83	15.88	0.0	0.0	426727.0	6787791.1	223
2013-08-01	15.76	15.95	15.72	15.88	0.17	1.08	377088.0	5979562.4	277
2013-07-31	15.83	15.88	15.72	15.71	-0.17	-1.07	325698.0	5145525.0	181
2013-07-30	15.72	16.06	15.72	15.88	0.22	1.4	459454.0	7286907.7	303
2013-07-29	15.83	15.83	15.61	15.66	-0.17	-1.07	307951.0	4845545.5	231
2013-07-28	16.06	16.13	15.76	15.83	-0.24	-1.49	408206.0	6509744.2	287
2013-07-25	16.18	16.18	16.03	16.07	-0.11	-0.68	530045.0	8535289.0	298
2013-07-24	16.29	16.37	16.06	16.18	-0.06	-0.37	746366.0	12091290.7	446
2013-07-23	16.29	16.37	16.13	16.24	0.0	0.0	462392.0	7508335.6	271
2013-07-22	16.25	16.37	16.18	16.24	-0.12	-0.73	860959.0	13991853.6	396
2013-07-21	16.25	16.4	16.25	16.36	0.12	0.74	441010.0	7209173.3	314
2013-07-18	16.4	16.52	16.18	16.24	-0.29	-1.75	629798.0	10286474.3	348
2013-07-17	16.48	16.59	16.4	16.53	0.11	0.67	438205.0	7224012.9	299
2013-07-16	16.37	16.59	16.37	16.42	0.06	0.37	753348.0	12417991.6	408
2013-07-15	16.4	16.48	16.29	16.36	-0.06	-0.37	748822.0	12267089.9	412
2013-07-14	16.59	16.59	16.37	16.42	-0.17	-1.02	565376.0	9301113.5	360
2013-07-11	16.52	16.59	16.48	16.59	0.11	0.67	404621.0	6688767.8	292
2013-07-10	16.67	16.67	16.48	16.48	-0.17	-1.02	372779.0	6170513.9	251
2013-07-09	16.71	16.82	16.52	16.65	0.06	0.36	1093462.0	18199768.2	653
2013-07-08	17.01	17.01	16.52	16.59	-0.35	-2.07	1451470.0	24340273.0	902
2013-07-07	17.43	17.46	16.93	16.94	0.06	0.36	3943510.0	67929054.5	2265
2013-07-04	16.52	17.04	16.4	16.88	0.52	3.18	3304442.0	55437663.9	1592
2013-07-03	16.4	16.82	16.37	16.36	-0.12	-0.73	1704940.0	28213079.9	1035
2013-07-02	16.78	16.82	16.48	16.48	-0.17	-1.02	1324990.0	21967540.8	816
2013-07-01	16.37	16.89	16.29	16.65	0.41	2.52	2134280.0	35401820.1	1026
2013-06-30	16.25	16.37	16.13	16.24	-0.05	-0.31	874877.0	14216378.2	575
2013-06-26	16.67	16.93	16.25	16.29	-0.42	-2.51	2584171.0	42914971.0	1223
2013-06-25	16.25	16.82	16.18	16.71	0.42	2.58	1689000.0	27820753.4	884
2013-06-24	16.37	16.4	16.13	16.29	-0.13	-0.79	1645200.0	26778709.0	807
2013-06-23	16.37	16.59	16.29	16.42	0.13	0.8	2146637.0	35322755.7	1061
2013-06-22	15.83	16.48	15.61	16.29	0.22	1.37	1764692.0	28704403.4	1124
2013-06-19	16.25	16.29	16.03	16.07	-0.06	-0.37	1199231.0	19394509.1	830
2013-06-18	16.59	17.04	16.06	16.13	-0.16	-0.98	5115106.0	85021745.1	2993
2013-06-17	14.96	16.29	14.85	16.29	1.45	9.77	4546714.0	72610945.1	1360
2013-06-16	14.54	15.19	14.32	14.84	0.26	1.78	945994.0	13994687.9	673
2013-06-15	16.13	16.13	14.58	14.58	-1.6	-9.89	1533616.0	23403560.25	926
2013-06-12	16.25	16.4	16.18	16.18	0.0	0.0	594623.0	9700203.7	393
2013-06-11	16.13	16.29	16.13	16.18	0.05	0.31	710152.0	11526653.4	346
2013-06-10	16.4	16.4	16.06	16.13	-0.23	-1.41	596538.0	9679251.9	393
2013-06-09	16.03	16.67	16.03	16.36	0.41	2.57	2822183.0	46347379.4	1359
2013-06-08	16.06	16.13	15.95	15.95	-0.06	-0.37	740026.0	11855097.6	414
2013-06-05	15.95	16.25	15.83	16.01	-0.06	-0.37	578946.0	9301305.2	421
2013-06-04	16.37	16.4	15.95	16.07	-0.29	-1.77	1084457.0	17634626.9	604
2013-06-03	16.37	16.71	16.25	16.36	-0.06	-0.37	2464300.0	40524256.2	1188
2013-06-02	16.29	16.48	16.06	16.42	0.18	1.11	1718482.0	27878495.5	939
2013-06-01	16.25	16.59	15.95	16.24	-0.18	-1.1	1967048.0	31858432.5	972
2013-05-29	16.71	16.78	16.4	16.42	-0.29	-1.74	452629.0	7509393.0	368
2013-05-28	16.67	17.01	16.67	16.71	0.06	0.36	825962.0	13906946.5	525
2013-05-27	16.82	17.01	16.52	16.65	-0.29	-1.71	800184.0	13404337.8	564
2013-05-26	17.13	17.23	16.82	16.94	-0.12	-0.7	987870.0	16908743.3	595
2013-05-25	17.35	17.35	16.93	17.06	-0.35	-2.01	1807013.0	30943086.7	966
2013-05-22	17.65	17.77	17.35	17.41	-0.12	-0.68	1448123.0	25305471.7	800
2013-05-21	17.23	17.8	17.16	17.53	0.35	2.04	2695732.0	47281287.6	1502
2013-05-20	16.93	17.65	16.71	17.18	0.24	1.42	2986806.0	51378482.4	1531
2013-05-19	16.59	17.13	16.18	16.94	0.41	2.48	1239955.0	20696364.0	831
2013-05-18	15.95	16.67	15.49	16.53	0.82	5.22	1946743.0	31296746.4	1045
2013-05-15	15.42	15.76	14.32	15.71	-0.12	-0.76	3033086.0	45006014.05	1630
2013-05-14	17.54	17.69	15.83	15.83	-1.75	-9.95	2492587.0	41826589.3	1378
2013-05-13	18.41	18.41	16.93	17.58	-1.0	-5.38	2307308.0	40806908.1	1407
2013-05-12	18.83	18.87	18.56	18.58	-0.3	-1.59	1082152.0	20244255.0	576
2013-05-11	19.02	19.09	18.83	18.88	-0.05	-0.26	949777.0	17996892.7	546
2013-05-08	18.83	19.24	18.75	18.93	0.12	0.64	2097982.0	39838894.4	954
2013-05-07	18.83	19.02	18.71	18.81	-0.07	-0.37	1330330.0	25030556.6	729
2013-05-06	19.24	19.32	18.63	18.88	-0.34	-1.77	2366131.0	44938605.2	1339
2013-05-05	19.02	19.93	18.94	19.22	0.24	1.26	6653711.0	129492520.4	2875
2013-05-04	19.02	19.39	18.94	18.98	0.1	0.53	2198344.0	42008779.6	1074
2013-05-01	19.02	19.24	18.83	18.88	-0.34	-1.77	1226896.0	23275449.2	859
2013-04-30	19.63	19.78	19.09	19.22	-0.47	-2.39	2770189.0	53896180.9	1772
2013-04-29	18.71	19.78	18.71	19.69	1.06	5.69	8933724.0	172101612.9	4139
2013-04-28	18.56	19.17	18.56	18.63	-0.07	-0.37	3282440.0	61923585.5	1705
2013-04-27	18.71	18.71	18.53	18.7	0.12	0.65	1107256.0	20595377.3	634
2013-04-24	18.87	18.87	18.45	18.58	-0.12	-0.64	1064945.0	19805379.5	748
2013-04-23	19.02	19.09	18.71	18.7	-0.23	-1.22	2043238.0	38545713.1	1043
2013-04-22	18.56	19.02	18.41	18.93	0.41	2.21	3142183.0	58763946.6	1410
2013-04-21	18.22	18.94	18.07	18.52	0.53	2.95	2341997.0	43377639.4	1496
2013-04-20	17.58	18.11	17.58	17.99	0.41	2.33	1177026.0	21071602.3	786
2013-04-17	18.53	18.53	16.71	17.58	-0.94	-5.08	2067358.0	36602339.6	1186
2013-04-16	18.71	18.75	18.33	18.52	-0.36	-1.91	2738606.0	50843701.5	1354
2013-04-15	19.24	19.39	18.75	18.88	-0.16	-0.84	3277865.0	62691492.0	1632
2013-04-14	19.02	19.32	18.75	19.04	0.06	0.32	3400571.0	64781717.2	1687
2013-04-13	18.63	19.02	18.56	18.98	0.4	2.15	3150486.0	59291034.9	1414
2013-04-10	18.71	18.83	18.45	18.58	0.0	0.0	1062186.0	19761764.7	686
2013-04-09	18.87	18.87	18.56	18.58	-0.23	-1.22	1382756.0	25875998.9	798
2013-04-08	18.83	19.02	18.71	18.81	0.06	0.32	1867738.0	35148732.9	1005
2013-04-07	18.53	18.75	18.45	18.75	0.29	1.57	1090628.0	20290691.5	771
2013-04-06	18.87	19.02	18.29	18.46	-0.42	-2.22	2229218.0	41675169.0	1344
2013-04-03	18.83	19.09	18.75	18.88	0.13	0.69	2352860.0	44473753.3	1221
2013-04-02	18.75	18.87	18.71	18.75	0.05	0.27	1678826.0	31484625.4	827
2013-04-01	18.75	18.94	18.63	18.7	0.07	0.38	1085921.0	20410012.0	599
2013-03-31	18.63	18.87	18.45	18.63	0.0	0.0	1036964.0	19381052.4	639
2013-03-30	18.87	19.17	18.33	18.63	-0.18	-0.96	2443670.0	46107545.9	1163
2013-03-27	19.02	19.02	18.71	18.81	-0.07	-0.37	874916.0	16454285.9	543
2013-03-26	18.75	19.32	18.71	18.88	0.18	0.96	2109990.0	40056768.5	1098
2013-03-25	18.87	19.02	18.71	18.7	-0.11	-0.58	867527.0	16344736.7	564
2013-03-24	19.02	19.17	18.71	18.81	-0.17	-0.9	1527899.0	28977443.0	844
2013-03-23	18.94	19.24	18.83	18.98	0.1	0.53	2028512.0	38601114.6	1038
2013-03-20	18.83	18.87	18.56	18.88	0.13	0.69	1177192.0	22043750.7	784
2013-03-19	19.02	19.02	18.71	18.75	-0.13	-0.69	2103230.0	39545077.4	1323
2013-03-18	19.39	19.78	18.71	18.88	-0.34	-1.77	3144168.0	60690356.6	1839
2013-03-17	18.63	19.47	18.56	19.22	0.59	3.17	4475621.0	85528209.4	2321
2013-03-16	18.41	18.83	18.29	18.63	0.29	1.58	1923070.0	35576623.5	1164
2013-03-13	17.88	18.33	17.43	18.34	0.46	2.57	1307212.0	23415551.9	879
2013-03-12	18.56	18.56	17.88	17.88	-0.82	-4.39	1041250.0	19065683.2	854
2013-03-11	18.87	18.87	18.53	18.7	-0.05	-0.27	1019320.0	19023587.0	651
2013-03-10	18.87	18.87	18.71	18.75	0.0	0.0	978101.0	18364344.6	625
2013-03-09	18.63	19.02	18.56	18.75	0.29	1.57	1801844.0	33747456.7	1048
2013-03-06	18.33	18.71	18.29	18.46	0.17	0.93	1425721.0	26342822.0	932
2013-03-05	18.22	18.56	18.22	18.29	0.06	0.33	758160.0	13928637.2	581
2013-03-04	18.75	18.87	18.07	18.23	-0.52	-2.77	919832.0	17030336.5	705
2013-03-03	18.63	19.02	18.45	18.75	0.12	0.64	1398220.0	26158907.8	978
2013-03-02	18.75	19.17	18.56	18.63	0.0	0.0	1313968.0	24751532.3	992
2013-02-27	18.41	19.17	18.33	18.63	0.29	1.58	3727824.0	70141870.4	2362
2013-02-26	18.75	18.75	18.29	18.34	-0.41	-2.19	1360651.0	25224618.1	965
2013-02-25	19.24	19.32	18.75	18.75	-0.36	-1.88	1669322.0	31714845.6	1308
2013-02-24	19.02	19.63	18.83	19.11	0.0	0.0	3020833.0	58043108.7	2091
2013-02-23	19.09	19.63	18.75	19.11	0.13	0.68	1794354.0	34467705.1	1525
2013-02-20	18.75	19.85	18.56	18.98	0.23	1.23	4683355.0	90169053.4	3289
2013-02-19	19.78	20.0	18.41	18.75	-1.05	-5.3	5270897.0	101729253.4	3592
2013-02-18	19.78	20.76	19.7	19.8	0.17	0.87	6748060.0	137201055.6	4436
2013-02-17	19.02	20.23	18.63	19.63	0.93	4.97	7797498.0	151897548.1	4545
2013-02-16	18.71	19.32	18.33	18.7	0.07	0.38	5553989.0	104940918.6	3695
2013-02-13	17.04	18.71	17.04	18.63	1.57	9.2	4360202.0	78803036.2	2841
2013-02-12	17.8	17.99	17.04	17.06	-0.76	-4.26	2056780.0	35970912.6	1720
2013-02-11	16.67	18.18	16.59	17.82	1.29	7.8	6337061.0	112134661.6	3570
2013-02-10	16.71	16.93	16.48	16.53	-0.06	-0.36	1061916.0	17677732.4	793
2013-02-09	17.23	17.43	16.52	16.59	-0.64	-3.71	1749275.0	29496090.8	1078
2013-02-06	18.07	18.11	16.93	17.23	-0.53	-2.98	1974954.0	34771110.1	1138
2013-02-05	18.33	18.56	16.93	17.76	-0.76	-4.1	2738855.0	49359185.6	1626
2013-02-04	19.32	19.32	18.53	18.52	-0.81	-4.19	3685422.0	70189892.4	2338
2013-02-03	19.24	20.15	18.75	19.33	0.7	3.76	11438657.0	222882900.3	7093
2013-02-02	16.93	18.63	16.78	18.63	1.69	9.98	4426552.0	79890975.5	1729
2013-01-30	16.4	17.13	16.25	16.94	0.46	2.79	2024476.0	33708308.1	972
2013-01-29	16.67	16.67	16.4	16.48	-0.05	-0.3	380462.0	6291643.9	275
2013-01-28	16.52	16.71	16.4	16.53	0.0	0.0	672384.0	11146453.2	388
2013-01-27	16.37	17.01	16.25	16.53	0.17	1.04	1094830.0	18186860.7	701
2013-01-26	16.48	16.48	16.03	16.36	0.0	0.0	442802.0	7252727.1	286
2013-01-23	16.48	16.59	16.29	16.36	-0.17	-1.03	307094.0	5053198.1	229
2013-01-22	16.78	16.78	16.48	16.53	-0.24	-1.43	398958.0	6622662.9	266
2013-01-21	16.78	16.78	16.59	16.77	0.0	0.0	438186.0	7302044.9	299
2013-01-20	16.71	16.82	16.59	16.77	0.06	0.36	377659.0	6312331.3	274
2013-01-19	16.52	16.82	16.52	16.71	0.18	1.09	348793.0	5813339.8	288
2013-01-16	16.48	16.59	16.37	16.53	0.05	0.3	270200.0	4460918.8	243
2013-01-15	16.71	16.71	16.48	16.48	-0.17	-1.02	368743.0	6102489.8	261
2013-01-14	16.67	16.82	16.52	16.65	0.0	0.0	429604.0	7158048.8	307
2013-01-13	16.89	16.89	16.59	16.65	-0.06	-0.36	305484.0	5104115.0	289
2013-01-12	16.59	17.13	16.59	16.71	0.06	0.36	1040658.0	17506927.4	616
2013-01-09	16.48	16.93	16.48	16.65	-0.06	-0.36	711596.0	11867916.6	501
2013-01-08	16.93	17.01	16.29	16.71	-0.17	-1.01	935359.0	15626899.0	612
2013-01-07	17.01	17.04	16.89	16.88	-0.12	-0.71	921338.0	15620361.7	492
2013-01-06	17.13	17.23	16.82	17.0	-0.12	-0.7	591612.0	10085160.6	355
2013-01-05	17.23	17.54	16.78	17.12	-0.11	-0.64	897211.0	15378776.9	607
2013-01-02	16.78	17.43	16.78	17.23	0.29	1.71	881921.0	15029243.0	607
2013-01-01	17.01	17.13	16.82	16.94	0.17	1.01	449970.0	7641711.6	392
2012-12-31	17.16	17.23	16.59	16.77	-0.52	-3.01	903324.0	15288466.7	685
2012-12-30	17.54	17.58	17.13	17.29	-0.24	-1.37	749934.0	12980423.6	529
2012-12-29	17.88	17.92	17.46	17.53	-0.4	-2.23	1039218.0	18444170.2	618
2012-12-26	17.99	18.18	17.8	17.93	-0.06	-0.33	1363096.0	24536371.7	686
2012-12-25	17.99	18.11	17.8	17.99	-0.12	-0.66	1052176.0	18933935.8	661
2012-12-24	18.22	18.22	17.92	18.11	-0.12	-0.66	1083505.0	19563655.1	553
2012-12-23	18.07	18.71	17.92	18.23	0.18	1.0	2783746.0	51076625.5	1424
2012-12-22	18.07	18.07	17.8	18.05	0.0	0.0	903566.0	16231631.2	549
2012-12-19	18.33	18.33	17.92	18.05	-0.29	-1.58	941062.0	17009254.4	632
2012-12-18	18.41	18.63	18.29	18.34	0.0	0.0	893014.0	16476077.7	603
2012-12-17	18.41	18.41	18.22	18.34	-0.12	-0.65	573884.0	10508738.5	480
2012-12-16	18.71	18.75	18.41	18.46	-0.17	-0.91	747806.0	13913168.9	576
2012-12-15	18.63	18.75	18.53	18.63	0.23	1.25	1249088.0	23255794.7	721
2012-12-12	18.41	18.45	18.11	18.4	0.06	0.33	1502569.0	27469568.2	926
2012-12-11	18.22	18.45	17.99	18.34	0.11	0.6	593990.0	10845670.8	472
2012-12-10	18.53	18.53	18.22	18.23	-0.35	-1.88	739013.0	13594276.5	554
2012-12-09	19.02	19.02	18.45	18.58	-0.35	-1.85	1727902.0	32326062.8	1084
2012-12-08	18.45	19.32	18.41	18.93	0.76	4.18	3594032.0	67710519.3	2097
2012-12-05	18.18	18.41	18.11	18.17	0.0	0.0	907391.0	16546446.7	628
2012-12-04	18.11	18.41	17.99	18.17	0.06	0.33	1194332.0	21802935.1	800
2012-12-03	18.07	18.22	17.92	18.11	-0.06	-0.33	1269029.0	22919872.6	894
2012-12-02	18.71	18.71	18.07	18.17	-0.41	-2.21	1983130.0	36336413.5	1272
2012-12-01	18.18	18.75	18.11	18.58	0.76	4.26	1654280.0	30503619.6	983
2012-11-28	17.43	18.11	17.13	17.82	0.64	3.73	2632334.0	46420044.1	1351
2012-11-27	17.23	17.65	16.89	17.18	-0.17	-0.98	2650265.0	45901449.4	1500
2012-11-26	17.58	17.8	16.18	17.35	-0.23	-1.31	2092907.0	35399656.4	1324
2012-11-25	18.71	18.71	17.01	17.58	-1.05	-5.64	1558378.0	27776062.3	1194
2012-11-24	18.75	19.17	18.56	18.63	0.23	1.25	1708357.0	32202567.0	1062
2012-11-21	18.45	18.94	18.18	18.4	-0.12	-0.65	1771890.0	32851577.9	1158
2012-11-20	18.41	18.94	17.69	18.52	0.29	1.59	3205657.0	59076993.8	1935
2012-11-19	18.94	19.09	17.54	18.23	-0.65	-3.44	3019484.0	55411655.5	2042
2012-11-18	19.63	19.85	18.45	18.88	-0.58	-2.98	4334285.0	83352681.3	2117
2012-11-17	19.63	19.93	19.32	19.46	-0.28	-1.42	1708656.0	33457378.3	1120
2012-11-14	20.61	21.06	19.09	19.74	-0.82	-3.99	4251611.0	86183409.9	2325
2012-11-13	20.08	20.68	19.78	20.56	0.52	2.59	6843564.0	138484732.5	3162
2012-11-12	19.32	20.08	19.17	20.04	0.76	3.94	3603792.0	70661119.4	1914
2012-11-11	19.32	19.7	19.02	19.28	0.06	0.31	3120239.0	60550063.4	1497
2012-11-10	19.09	19.39	19.02	19.22	0.0	0.0	1219572.0	23406413.3	815
2012-11-07	19.32	19.7	19.17	19.22	0.06	0.31	2090744.0	40569520.6	1113
2012-11-06	19.17	19.32	19.09	19.16	0.0	0.0	1678963.0	32253341.9	922
2012-11-05	19.09	19.47	19.02	19.16	0.18	0.95	2063124.0	39667567.7	1196
2012-11-04	18.83	19.32	18.71	18.98	0.28	1.5	2414377.0	45761965.5	1285
2012-11-03	18.33	18.83	18.18	18.7	0.53	2.92	2049616.0	37931451.8	1157
2012-10-24	18.18	18.33	17.8	18.17	-0.35	-1.89	3319202.0	60261409.1	1876
2012-10-23	19.32	19.54	18.41	18.52	-0.94	-4.83	2475754.0	46978629.4	1604
2012-10-22	19.54	20.23	19.24	19.46	0.07	0.36	3810502.0	75361448.9	2181
2012-10-21	19.85	19.93	19.24	19.39	-0.48	-2.42	1886479.0	36911237.9	1158
2012-10-20	19.63	20.08	19.32	19.87	0.0	0.0	1789981.0	35513663.6	1099
2012-10-17	20.08	20.38	19.78	19.87	-0.11	-0.55	3754307.0	74975204.7	1897
2012-10-16	19.02	20.46	18.94	19.98	1.1	5.83	5975909.0	118582202.6	2832
2012-10-15	18.71	19.09	18.53	18.88	0.3	1.61	1997843.0	37591505.4	1162
2012-10-14	18.41	18.94	18.33	18.58	0.18	0.98	1380347.0	25645971.4	993
2012-10-13	19.39	19.47	17.65	18.4	-1.17	-5.98	2455079.0	45060584.4	1640
2012-10-10	19.78	20.46	19.39	19.57	-0.06	-0.31	5138576.0	103014992.2	2755
2012-10-09	19.47	19.85	19.17	19.63	0.3	1.55	2590747.0	50700743.9	1501
2012-10-08	19.54	19.85	19.32	19.33	-0.24	-1.23	2398907.0	46856965.8	1416
2012-10-07	19.93	19.93	19.17	19.57	-0.3	-1.51	3717684.0	72233990.3	1951
2012-10-06	18.94	20.08	18.83	19.87	1.12	5.97	6311778.0	122482226.7	3216
2012-10-03	19.85	19.85	18.63	18.75	-1.23	-6.16	4548486.0	87004461.5	2902
2012-10-02	18.83	20.23	18.56	19.98	1.58	8.59	9819746.0	194544754.4	4058
2012-10-01	18.41	18.75	18.29	18.4	0.17	0.93	2012520.0	37161162.4	1151
2012-09-30	17.99	18.56	17.8	18.23	0.12	0.66	2415438.0	44008470.7	1380
2012-09-29	18.53	19.02	17.54	18.11	-0.41	-2.21	3341898.0	61818956.5	2060
2012-09-26	19.93	20.3	18.22	18.52	-1.63	-8.09	3610142.0	70438106.9	2293
2012-09-25	20.68	20.91	19.93	20.15	-0.82	-3.91	4386628.0	89327953.9	3301
2012-09-24	21.44	22.35	20.98	20.97	0.0	0.0	11998465.0	259407188.1	6890
2012-09-22	19.39	21.06	19.02	20.97	1.81	9.45	10979942.0	223245498.5	5218
2012-09-19	18.53	19.54	18.53	19.16	0.64	3.46	5191640.0	98627799.6	2878
2012-09-18	18.71	18.83	18.29	18.52	-0.18	-0.96	2089106.0	38536011.9	1200
2012-09-17	19.02	19.32	18.71	18.7	-0.41	-2.15	1913260.0	36528413.2	1125
2012-09-16	19.24	19.54	19.02	19.11	-0.17	-0.88	2873138.0	55348148.6	1300
2012-09-15	19.09	19.63	18.94	19.28	0.4	2.12	3195882.0	61555698.8	1509
2012-09-12	19.54	19.63	18.87	18.88	-0.58	-2.98	2428858.0	46728114.2	1244
2012-09-11	19.32	19.85	19.32	19.46	0.13	0.67	3423286.0	66791821.1	1685
2012-09-10	20.23	20.3	18.87	19.33	-0.82	-4.07	4979638.0	97156971.2	2886
2012-09-09	19.39	21.06	19.39	20.15	0.99	5.17	18362406.0	372712642.0	6577
2012-09-08	18.29	19.32	18.22	19.16	1.05	5.8	5803429.0	108888821.9	2672
2012-09-05	18.33	18.41	18.07	18.11	-0.18	-0.98	4042333.0	73652959.5	1546
2012-09-04	17.92	18.45	17.8	18.29	0.3	1.67	4227341.0	76519813.2	1932
2012-09-03	17.92	18.29	17.77	17.99	0.17	0.95	3493892.0	63215525.6	1989
2012-09-02	17.69	17.99	17.54	17.82	0.18	1.02	2898242.0	51380324.1	1351
2012-09-01	17.69	18.11	17.46	17.64	-0.07	-0.4	2752922.0	48899459.3	1557
2012-08-29	17.65	18.11	17.23	17.71	0.18	1.03	4002208.0	70601401.3	2196
2012-08-28	17.8	17.88	17.43	17.53	-0.35	-1.96	1790413.0	31494561.5	1207
2012-08-27	17.99	18.11	17.58	17.88	-0.11	-0.61	2927824.0	52044416.8	1613
2012-08-26	17.99	18.71	17.54	17.99	0.11	0.62	6902078.0	124893193.8	2672
2012-08-25	18.11	18.18	17.77	17.88	0.47	2.7	2743721.0	49189320.9	1345
2012-08-15	17.04	18.22	16.93	17.41	0.47	2.77	5371280.0	95219113.2	2942
2012-08-14	17.35	17.58	16.93	16.94	-0.47	-2.7	1489656.0	25803697.2	985
2012-08-13	17.54	17.99	17.31	17.41	-0.17	-0.97	1844923.0	32408340.9	1176
2012-08-12	18.11	18.18	17.46	17.58	-0.53	-2.93	2372256.0	42044228.5	1217
2012-08-11	18.18	18.45	18.07	18.11	0.18	1.0	2441737.0	44494216.8	1395
2012-08-08	17.77	18.71	17.65	17.93	0.35	1.99	5325736.0	96558804.4	2853
2012-08-07	17.13	17.88	17.04	17.58	0.17	0.98	3345737.0	58789901.4	2017
2012-08-06	18.94	19.32	17.16	17.41	-1.63	-8.56	8357659.0	152132039.0	4572
2012-08-05	19.54	20.15	18.94	19.04	-0.53	-2.71	4946368.0	96351465.4	2858
2012-08-04	19.17	20.46	18.94	19.57	0.46	2.41	7316488.0	144318923.4	3967
2012-08-01	19.78	19.85	18.83	19.11	-0.46	-2.35	5136685.0	98890162.3	2974
2012-07-31	19.39	20.61	19.09	19.57	0.0	0.0	7253225.0	144064487.1	4497
2012-07-30	18.56	20.68	17.8	19.57	0.59	3.11	11259564.0	219662485.2	7215
2012-07-29	19.78	19.78	18.41	18.98	0.99	5.5	17663648.0	341451112.5	8277
2012-07-28	17.99	17.99	17.99	17.99	1.63	9.96	362045.0	6514261.6	200
2012-07-25	14.85	16.37	14.63	16.36	1.47	9.87	4646916.0	73194206.8	2080
2012-07-24	15.0	15.27	14.66	14.89	-0.13	-0.87	2141177.0	31967074.9	1272
2012-07-23	15.08	15.3	14.85	15.02	0.13	0.87	3878101.0	58545436.2	2178
2012-07-22	15.08	15.53	14.63	14.89	-0.07	-0.47	4387914.0	65947471.6	2231
2012-07-21	14.66	15.64	14.51	14.96	0.48	3.31	5852888.0	88612341.7	3067
2012-07-18	14.39	15.27	14.39	14.48	-0.13	-0.89	5488801.0	80743575.5	3321
2012-07-17	15.42	16.06	14.02	14.61	-0.47	-3.12	11020780.0	166488845.05	6499
2012-07-16	17.35	18.33	15.08	15.08	-1.63	-9.75	22183423.0	386646629.8	12061
2012-07-15	15.76	16.71	15.72	16.71	1.52	10.01	10258504.0	166655453.4	5117
2012-07-14	14.24	15.19	13.79	15.19	1.34	9.68	5843280.0	87039041.55	1935
2012-07-11	15.27	15.95	13.79	13.85	-0.93	-6.29	11123693.0	167791213.35	5791
2012-07-10	13.68	14.78	13.53	14.78	1.34	9.97	7104696.0	102904223.6	2992
2012-07-09	13.87	13.94	13.33	13.44	-0.64	-4.55	2103592.0	28671450.65	1311
2012-07-08	14.36	14.66	13.98	14.08	-0.3	-2.09	5418684.0	77687298.4	2719
2012-07-07	13.53	14.51	13.53	14.38	0.89	6.6	4526051.0	63769712.7	2455
2012-07-04	13.22	13.83	13.18	13.49	0.28	2.12	3308155.0	44759295.2	1712
2012-07-03	12.99	13.45	12.92	13.21	0.18	1.38	2528768.0	33315926.55	1275
2012-07-02	12.96	13.45	12.73	13.03	0.3	2.36	3661896.0	47831808.65	1844
2012-07-01	12.35	13.03	12.35	12.73	0.4	3.24	4309673.0	55233229.95	2128
2012-06-30	12.08	12.5	11.93	12.33	0.5	4.23	4392766.0	53930930.15	1872
2012-06-27	12.38	12.58	11.4	11.83	-0.64	-5.13	3760753.0	44927623.9	1998
2012-06-26	12.69	12.92	12.35	12.47	-0.3	-2.35	3573726.0	45287750.1	1829
2012-06-25	13.6	13.63	12.69	12.77	-0.67	-4.99	5115972.0	66871709.25	2510
2012-06-24	13.26	13.83	13.26	13.44	0.32	2.44	4695041.0	63434205.75	2698
2012-06-23	14.63	14.88	12.88	13.12	-0.43	-3.17	11898239.0	164733530.55	5334
2012-06-20	12.38	13.56	12.28	13.55	1.22	9.89	6376769.0	84090517.5	1659
2012-06-19	13.07	13.07	12.16	12.33	-0.3	-2.38	6981554.0	87458674.25	2944
2012-06-18	11.67	12.62	11.59	12.63	1.15	10.02	3711210.0	45804598.25	805
2012-06-17	11.37	11.71	11.29	11.48	0.18	1.59	1752275.0	20188271.9	823
2012-06-16	12.01	12.01	10.68	11.3	-0.41	-3.5	2636694.0	30241596.2	1332
2012-06-13	11.29	12.08	11.29	11.71	0.58	5.21	6870343.0	80653165.05	2221
2012-06-12	10.76	11.25	10.76	11.13	0.11	1.0	1464553.0	16220525.8	705
2012-06-11	11.1	11.21	10.95	11.02	0.09	0.82	1235932.0	13714357.7	627
2012-06-10	10.72	10.91	10.53	10.93	0.24	2.25	716761.0	7726862.0	370
2012-06-09	10.79	10.98	10.53	10.69	0.23	2.2	779976.0	8370665.7	441
2012-06-06	11.29	11.29	10.23	10.46	-0.73	-6.52	1216913.0	13391630.1	615
2012-06-05	11.21	11.33	11.03	11.19	0.03	0.27	1384002.0	15561439.0	729
2012-06-04	11.06	11.29	10.95	11.16	-0.03	-0.27	781008.0	8708748.3	452
2012-06-03	11.03	11.37	10.83	11.19	0.15	1.36	1427227.0	15959546.0	678
2012-06-02	11.37	11.67	11.03	11.04	-1.2	-9.8	1280344.0	14461850.4	770
2012-05-30	12.69	12.84	11.86	12.24	-0.49	-3.85	1680478.0	20899315.1	867
2012-05-29	12.58	12.92	12.38	12.73	0.2	1.6	2559476.0	32288666.3	1149
2012-05-28	12.58	12.77	12.5	12.53	0.08	0.64	988603.0	12436665.5	589
2012-05-27	12.38	12.58	12.31	12.45	0.07	0.57	1171944.0	14584132.55	577
2012-05-26	12.46	12.58	12.38	12.38	0.0	0.0	742853.0	9272684.25	429
2012-05-23	12.5	12.69	12.31	12.38	-0.21	-1.67	867301.0	10820655.35	538
2012-05-22	12.96	13.11	12.58	12.59	-0.24	-1.87	1590788.0	20455526.9	833
2012-05-21	12.5	12.84	12.38	12.83	0.54	4.39	2355984.0	29771387.4	1053
2012-05-20	12.2	12.58	12.16	12.29	0.28	2.33	2427119.0	29836698.45	901
2012-05-19	12.2	12.5	11.89	12.01	-0.35	-2.83	1622455.0	19918638.8	854
2012-05-16	12.28	12.46	12.08	12.36	-0.11	-0.88	1198075.0	14754381.55	656
2012-05-15	12.16	12.58	12.04	12.47	0.23	1.88	1529155.0	18863104.8	889
2012-05-14	12.43	12.62	11.82	12.24	-0.32	-2.55	1299317.0	16026889.3	812
2012-05-13	12.99	13.26	12.38	12.56	-0.38	-2.94	1187124.0	15274108.75	834
2012-05-12	13.18	13.18	11.93	12.94	-0.24	-1.82	1402284.0	17537369.25	739
2012-05-09	14.13	14.17	13.14	13.18	-1.1	-7.7	1230888.0	16851259.6	801
2012-05-08	14.39	14.43	14.21	14.28	-0.12	-0.83	853369.0	12201816.9	510
2012-05-07	14.02	14.47	13.71	14.4	0.09	0.63	1565946.0	22085116.45	778
2012-05-06	14.13	14.47	14.13	14.31	0.08	0.56	1041125.0	14884271.95	589
2012-05-05	14.32	14.39	14.05	14.23	-0.44	-3.0	1498086.0	21300541.65	755
2012-05-02	14.85	14.85	14.63	14.67	0.0	0.0	1244430.0	18298887.0	641
2012-05-01	14.54	14.88	14.43	14.67	0.15	1.03	2143879.0	31391930.05	1167
2012-04-30	14.66	14.66	14.21	14.52	-0.2	-1.36	1643144.0	23749254.05	909
2012-04-29	15.0	15.08	14.63	14.72	-0.17	-1.14	3067564.0	45329877.6	1463
2012-04-28	14.88	14.96	14.73	14.89	0.11	0.74	1673237.0	24832683.0	919
2012-04-25	14.88	15.0	14.66	14.78	0.17	1.16	2837981.0	41991703.3	1451
2012-04-24	14.43	15.0	14.43	14.61	0.07	0.48	3160662.0	46329431.5	1738
2012-04-23	14.88	14.96	14.32	14.54	-0.54	-3.58	3280622.0	48090255.1	1793
2012-04-22	16.06	16.25	14.88	15.08	-1.1	-6.8	8892824.0	138319637.4	4322
2012-04-21	15.49	16.18	15.49	16.18	1.46	9.92	4671331.0	75145575.4	1503
2012-04-18	14.09	15.27	13.9	14.72	0.49	3.44	5063628.0	73902492.6	2311
2012-04-17	13.71	14.28	13.45	14.23	0.77	5.72	2107757.0	29422599.25	896
2012-04-16	13.98	14.09	12.88	13.46	-0.62	-4.4	1252746.0	16903330.6	700
2012-04-15	14.13	14.58	14.09	14.08	-0.2	-1.4	1404851.0	20158559.35	660
2012-04-14	14.09	14.47	14.02	14.28	0.26	1.85	1343532.0	19112246.75	678
2012-04-11	14.13	14.43	13.6	14.02	-0.29	-2.03	1709401.0	23932624.95	861
2012-04-10	14.73	14.73	14.24	14.31	-0.23	-1.58	1526846.0	22194905.7	859
2012-04-09	14.17	14.66	13.98	14.54	0.11	0.76	1750584.0	25007814.15	868
2012-04-08	15.0	15.0	13.45	14.43	-0.53	-3.54	2421725.0	34972863.85	1131
2012-04-07	15.0	15.12	14.88	14.96	-0.06	-0.4	1140042.0	17108670.1	605
2012-04-04	14.96	15.3	14.85	15.02	0.06	0.4	2522396.0	37948448.4	1179
2012-04-03	15.0	15.19	14.88	14.96	0.18	1.22	2602343.0	39137607.9	1246
2012-04-02	14.66	14.85	14.36	14.78	0.06	0.41	1817485.0	26501400.7	1061
2012-04-01	15.08	15.27	14.66	14.72	-0.53	-3.48	2002496.0	29999668.1	1059
2012-03-31	15.61	15.72	15.19	15.25	-0.29	-1.87	2845991.0	43938180.2	1218
2012-03-28	15.72	16.13	15.49	15.54	-0.17	-1.08	3118156.0	49121816.8	1561
2012-03-27	15.3	16.18	15.27	15.71	0.46	3.02	4444522.0	70230860.0	2258
2012-03-26	15.42	15.53	15.08	15.25	-0.12	-0.78	1682159.0	25718689.1	810
2012-03-25	15.19	15.42	15.19	15.37	0.12	0.79	1574677.0	24100508.9	693
2012-03-24	15.3	15.42	15.12	15.25	0.06	0.39	1273834.0	19397141.9	639
2012-03-21	15.3	15.53	15.0	15.19	-0.24	-1.56	1416061.0	21601042.3	928
2012-03-20	15.83	15.88	15.3	15.43	-0.52	-3.26	2052880.0	32042809.2	1241
2012-03-19	16.37	16.59	15.83	15.95	-0.41	-2.51	4497686.0	72997380.9	2244
[truncated: 1,164 more rows]
