# Supplementary material for: Effective short-term forecasts of Saudi stock price trends using technical indicators and large-scale multivariate time series
Source: PeerJ Comput Sci. 2023 Jan 6;9:e1205. doi: 10.7717/peerj-cs.1205 (PMC10280263; doi:10.7717/peerj-cs.1205)
Supplement: Supplemental Information 3 [file peerj-cs-09-1205-s003.zip › TASI Dataset 2021/ALABDULLATIF_2340.csv]

date	open	high	low	close	change	change_percent	volume_traded	value_traded_SAR	number_trades
2020-03-19	8.82	9.12	8.77	8.77	-0.33	-3.63	1115188.0	9939945.14	1376
2020-03-18	9.15	9.34	9.0	9.1	0.08	0.89	135331.0	1230871.07	261
2020-03-17	9.0	9.15	9.0	9.02	0.21	2.38	102423.0	924693.2	171
2020-03-16	9.01	9.32	8.81	8.81	-0.6	-6.38	130848.0	1183606.72	265
2020-03-15	9.99	9.99	9.4	9.41	-0.22	-2.28	191581.0	1826449.67	349
2020-03-12	9.5	9.88	9.3	9.63	-0.37	-3.7	308683.0	2964666.1	373
2020-03-11	10.62	10.8	9.9	10.0	-0.62	-5.84	165881.0	1714676.32	282
2020-03-10	10.26	10.8	10.0	10.62	0.74	7.49	365732.0	3734909.15	479
2020-03-09	9.74	9.98	9.74	9.88	-0.94	-8.69	230304.0	2253031.51	395
2020-03-08	11.0	11.3	10.76	10.82	-0.98	-8.31	163663.0	1799648.16	296
2020-03-05	12.0	12.04	11.78	11.8	-0.1	-0.84	99785.0	1189150.34	176
2020-03-04	11.6	11.94	11.6	11.9	0.1	0.85	146099.0	1729839.22	158
2020-03-03	11.6	11.8	11.6	11.8	0.34	2.97	150135.0	1757164.08	162
2020-03-02	11.4	11.62	11.4	11.46	0.14	1.24	364066.0	4189670.06	266
2020-03-01	11.9	11.9	11.3	11.32	-0.76	-6.29	229364.0	2636112.78	342
2020-02-27	12.08	12.1	12.0	12.08	-0.02	-0.17	175762.0	2113679.08	240
2020-02-26	12.02	12.22	12.02	12.1	-0.14	-1.14	163091.0	1976437.08	216
2020-02-25	12.16	12.28	12.0	12.24	0.04	0.33	273467.0	3320721.84	384
2020-02-24	13.1	13.1	12.2	12.2	-0.8	-6.15	715029.0	9017047.22	795
2020-02-23	12.96	13.1	12.84	13.0	0.1	0.78	685703.0	8938934.96	674
2020-02-20	12.84	12.94	12.76	12.9	0.08	0.62	388728.0	4991437.92	363
2020-02-19	12.68	12.82	12.68	12.82	0.12	0.94	174441.0	2223651.08	188
2020-02-18	12.78	12.78	12.6	12.7	-0.08	-0.63	85052.0	1078079.36	173
2020-02-17	12.76	12.78	12.62	12.78	-0.02	-0.16	105438.0	1338131.28	205
2020-02-16	12.5	12.8	12.2	12.8	0.3	2.4	115625.0	1439360.9	253
2020-02-13	12.78	12.8	12.5	12.5	-0.2	-1.57	145909.0	1837063.68	206
2020-02-12	12.7	12.8	12.7	12.7	0.0	0.0	124363.0	1583274.7	196
2020-02-11	12.86	12.86	12.7	12.7	-0.16	-1.24	188274.0	2398961.86	260
2020-02-10	12.7	12.88	12.7	12.86	0.1	0.78	141678.0	1814485.86	221
2020-02-09	12.76	12.8	12.6	12.76	-0.04	-0.31	232416.0	2959684.16	255
2020-02-06	13.1	13.16	12.8	12.8	-0.32	-2.44	371968.0	4830426.5	384
2020-02-05	13.0	13.2	12.92	13.12	0.24	1.86	595128.0	7746557.52	522
2020-02-04	12.78	13.0	12.78	12.88	0.18	1.42	295089.0	3790292.56	313
2020-02-03	12.7	12.78	12.6	12.7	-0.02	-0.16	246876.0	3131997.74	270
2020-02-02	12.56	12.8	12.56	12.72	-0.18	-1.4	303619.0	3853479.0	402
2020-01-30	13.08	13.12	12.9	12.9	-0.02	-0.15	348720.0	4535158.02	435
2020-01-29	12.78	13.16	12.78	12.92	0.26	2.05	482764.0	6260959.02	667
2020-01-28	12.78	12.94	12.66	12.66	-0.14	-1.09	283645.0	3617622.2	382
2020-01-27	13.12	13.14	12.66	12.8	-0.34	-2.59	699112.0	9043413.16	616
2020-01-26	13.2	13.32	13.12	13.14	-0.04	-0.3	523710.0	6900726.08	431
2020-01-23	13.4	13.44	13.18	13.18	-0.2	-1.49	557437.0	7415700.88	577
2020-01-22	13.26	13.58	13.1	13.38	0.1	0.75	498174.0	6656330.56	463
2020-01-21	13.24	13.44	13.1	13.28	0.08	0.61	275953.0	3658809.92	376
2020-01-20	12.92	13.34	12.9	13.2	0.28	2.17	599835.0	7899018.14	605
2020-01-19	12.86	12.94	12.82	12.92	0.14	1.1	179851.0	2317381.76	275
2020-01-16	12.76	12.86	12.68	12.78	0.04	0.31	254970.0	3246891.82	330
2020-01-15	13.02	13.12	12.74	12.74	-0.26	-2.0	540799.0	7022327.12	579
2020-01-14	12.68	13.0	12.68	13.0	0.32	2.52	744161.0	9596733.4	612
2020-01-13	12.42	12.7	12.36	12.68	0.26	2.09	465468.0	5864156.56	531
2020-01-12	12.32	12.52	12.32	12.42	0.1	0.81	388098.0	4827765.06	420
2020-01-09	12.24	12.4	12.1	12.32	0.24	1.99	402328.0	4940777.36	409
2020-01-08	12.0	12.58	11.94	12.08	-0.06	-0.49	1110796.0	13680749.16	1019
2020-01-07	11.98	12.38	11.98	12.14	0.24	2.02	713208.0	8725035.08	661
2020-01-06	12.0	12.1	11.84	11.9	-0.1	-0.83	138065.0	1644565.2	259
2020-01-05	12.22	12.26	11.96	12.0	-0.4	-3.23	270284.0	3283273.76	320
2020-01-02	12.22	12.54	12.22	12.4	0.18	1.47	578903.0	7196252.48	606
2020-01-01	12.1	12.32	12.08	12.22	0.14	1.16	210402.0	2573753.2	239
2019-12-31	12.1	12.2	12.06	12.08	-0.02	-0.17	103376.0	1251238.84	207
2019-12-30	12.06	12.52	12.06	12.1	0.1	0.83	590711.0	7254811.76	643
2019-12-29	12.02	12.1	11.96	12.0	0.12	1.01	314878.0	3785769.44	329
2019-12-26	12.0	12.0	11.88	11.88	0.1	0.85	264845.0	3167697.08	428
2019-12-25	11.72	12.1	11.72	11.78	0.14	1.2	666421.0	7922097.84	642
2019-12-24	11.72	11.72	11.64	11.64	-0.06	-0.51	102411.0	1197311.86	138
2019-12-23	11.56	11.74	11.54	11.7	0.26	2.27	347513.0	4050057.58	284
2019-12-22	11.34	11.6	11.3	11.44	0.1	0.88	312908.0	3574054.96	250
2019-12-19	11.2	11.4	11.2	11.34	0.12	1.07	162325.0	1831536.66	214
2019-12-18	11.18	11.22	11.12	11.22	0.12	1.08	170708.0	1908665.92	172
2019-12-17	11.08	11.14	11.04	11.1	0.02	0.18	63801.0	707132.48	82
2019-12-16	11.0	11.08	11.0	11.08	0.08	0.73	72825.0	805097.28	88
2019-12-15	11.0	11.02	10.98	11.0	-0.02	-0.18	36387.0	400477.06	70
2019-12-12	11.16	11.16	11.0	11.02	-0.14	-1.25	59654.0	658448.6	111
2019-12-11	10.94	11.2	10.94	11.16	0.16	1.45	104157.0	1154279.38	147
2019-12-10	11.02	11.02	11.0	11.0	-0.1	-0.9	30272.0	333273.66	91
2019-12-09	11.0	11.1	11.0	11.1	0.02	0.18	65872.0	728623.98	112
2019-12-08	11.04	11.08	11.02	11.08	0.1	0.91	22639.0	249956.16	54
2019-12-05	10.9	10.98	10.9	10.98	0.0	0.0	12110.0	132912.06	38
2019-12-04	10.94	11.0	10.9	10.98	0.08	0.73	85287.0	934910.18	74
2019-12-03	10.98	11.04	10.88	10.9	0.02	0.18	59252.0	648464.52	67
2019-12-02	10.92	10.92	10.88	10.88	-0.02	-0.18	23682.0	257887.44	51
2019-12-01	11.0	11.0	10.9	10.9	0.08	0.74	19334.0	211565.04	62
2019-11-28	10.94	11.0	10.82	10.82	-0.1	-0.92	43392.0	473841.66	89
2019-11-27	11.0	11.0	10.92	10.92	0.0	0.0	33858.0	370607.52	69
2019-11-26	10.96	10.96	10.92	10.92	-0.08	-0.73	63212.0	692440.4	176
2019-11-25	10.9	11.3	10.88	11.0	0.3	2.8	230820.0	2560879.26	445
2019-11-24	10.78	10.78	10.7	10.7	-0.1	-0.93	22821.0	245417.04	59
2019-11-21	10.88	10.88	10.8	10.8	-0.08	-0.74	85882.0	931644.78	99
2019-11-20	10.88	10.96	10.88	10.88	-0.02	-0.18	37360.0	407134.48	53
2019-11-19	10.88	10.9	10.86	10.9	0.0	0.0	69708.0	759156.76	85
2019-11-18	10.96	10.96	10.86	10.9	-0.04	-0.37	83355.0	909288.52	113
2019-11-17	10.96	11.0	10.94	10.94	-0.02	-0.18	69860.0	765790.5	68
2019-11-14	11.02	11.06	10.96	10.96	-0.02	-0.18	49470.0	544452.14	62
2019-11-13	11.04	11.08	10.98	10.98	-0.08	-0.72	29361.0	324087.54	68
2019-11-12	11.06	11.06	11.06	11.06	0.0	0.0	18759.0	207594.48	70
2019-11-11	10.98	11.08	10.96	11.06	0.08	0.73	52157.0	575104.74	98
2019-11-10	11.0	11.0	10.98	10.98	0.08	0.73	28366.0	311726.96	64
2019-11-07	10.86	11.0	10.86	10.9	0.0	0.0	115595.0	1267618.64	147
2019-11-06	10.86	11.0	10.8	10.9	-0.1	-0.91	85659.0	933888.86	153
2019-11-05	11.0	11.1	10.98	11.0	0.02	0.18	220918.0	2430689.24	162
2019-11-04	11.14	11.16	10.98	10.98	-0.12	-1.08	243546.0	2689453.92	219
2019-11-03	11.58	11.58	11.08	11.1	-0.52	-4.48	224023.0	2508211.58	202
2019-10-31				11.62	0.0	0.0	2570.0	29554.72	27
2019-10-30	11.6	11.62	11.56	11.62	0.12	1.04	37179.0	430452.9	47
2019-10-29	11.5	11.52	11.5	11.5	-0.1	-0.86	59481.0	684160.3	76
2019-10-28	11.7	11.7	11.6	11.6	-0.1	-0.85	45863.0	533451.88	65
2019-10-27	11.64	11.84	11.64	11.7	-0.1	-0.85	46081.0	539774.54	54
2019-10-24	11.8	11.8	11.8	11.8	-0.02	-0.17	23044.0	271897.9	73
2019-10-23	11.64	11.82	11.6	11.82	0.12	1.03	88940.0	1043550.58	84
2019-10-22	11.6	11.72	11.6	11.7	0.2	1.74	81968.0	955602.5	97
2019-10-21	11.5	11.58	11.5	11.5	-0.1	-0.86	72977.0	840755.16	90
2019-10-20	11.52	11.6	11.5	11.6	0.16	1.4	49516.0	570734.52	108
2019-10-17	11.3	11.44	11.24	11.44	0.14	1.24	21532.0	244867.0	67
2019-10-16	11.2	11.3	11.2	11.3	0.1	0.89	54266.0	609367.8	68
2019-10-15	11.3	11.3	11.1	11.2	-0.2	-1.75	111728.0	1254683.7	116
2019-10-14	11.46	11.46	11.3	11.4	-0.16	-1.38	92302.0	1049343.06	108
2019-10-13	11.66	11.78	11.52	11.56	-0.04	-0.34	49008.0	568280.74	73
2019-10-10	11.6	12.0	11.6	11.6	0.06	0.52	170019.0	1999565.76	252
2019-10-09	11.72	11.9	11.42	11.54	-0.36	-3.03	163096.0	1897242.68	260
2019-10-08	12.22	12.22	11.78	11.9	-0.24	-1.98	313253.0	3755760.66	346
2019-10-07	11.8	12.22	11.8	12.14	0.4	3.41	672452.0	8110214.12	852
2019-10-06	11.52	11.84	11.5	11.74	0.22	1.91	156791.0	1822915.44	206
2019-10-03	11.52	11.64	11.52	11.52	-0.04	-0.35	72088.0	834067.66	105
2019-10-02	11.54	11.74	11.5	11.56	0.04	0.35	90568.0	1050515.7	124
2019-10-01	11.68	11.68	11.52	11.52	-0.18	-1.54	92549.0	1074494.36	93
2019-09-30	11.52	11.7	11.52	11.7	0.1	0.86	134963.0	1568655.72	146
2019-09-29	11.7	11.74	11.6	11.6	-0.08	-0.68	199050.0	2327217.0	198
2019-09-26	11.6	11.98	11.6	11.68	0.1	0.86	736422.0	8661137.94	531
2019-09-25	11.42	11.7	11.42	11.58	0.14	1.22	159106.0	1847739.02	186
2019-09-24	11.42	11.44	11.4	11.44	0.06	0.53	22161.0	253632.64	51
2019-09-22	11.28	11.5	11.28	11.38	0.12	1.07	84154.0	962498.4	84
2019-09-19	11.1	11.26	11.02	11.26	0.22	1.99	211587.0	2361239.5	203
2019-09-18	11.1	11.1	11.04	11.04	0.0	0.0	71434.0	789865.84	97
2019-09-17	11.14	11.14	11.02	11.04	-0.06	-0.54	87005.0	963354.2	119
2019-09-16	11.12	11.14	11.1	11.1	0.02	0.18	61511.0	683536.82	62
2019-09-15	11.12	11.12	11.06	11.08	-0.12	-1.07	24277.0	269282.72	59
2019-09-12	11.38	11.38	11.2	11.2	-0.2	-1.75	83176.0	935756.74	132
2019-09-11	11.6	11.6	11.34	11.4	-0.2	-1.72	37639.0	428969.7	91
2019-09-10	11.48	11.66	11.44	11.6	0.2	1.75	169814.0	1958716.42	277
2019-09-09	11.42	11.48	11.34	11.4	0.16	1.42	57725.0	658051.64	145
2019-09-08	11.22	11.24	11.22	11.24	0.04	0.36	16646.0	186969.3	43
2019-09-05	11.2	11.22	11.2	11.2	0.02	0.18	16933.0	189805.18	46
2019-09-04	11.22	11.22	11.18	11.18	-0.04	-0.36	15663.0	175551.7	43
2019-09-03	11.2	11.22	11.2	11.22	0.02	0.18	20919.0	234329.8	43
2019-09-02	11.12	11.2	11.12	11.2	0.1	0.9	10213.0	113875.68	31
2019-09-01	11.2	11.2	11.1	11.1	-0.04	-0.36	21625.0	241201.44	37
2019-08-29	11.16	11.18	11.06	11.14	-0.08	-0.71	26457.0	294860.48	80
2019-08-28	11.2	11.22	11.18	11.22	0.22	2.0	22115.0	248242.62	67
2019-08-27	11.02	11.06	11.0	11.0	-0.18	-1.61	19471.0	215490.54	61
2019-08-26	11.1	11.18	11.1	11.18	0.08	0.72	15041.0	167622.18	44
2019-08-25	11.22	11.32	11.06	11.1	-0.12	-1.07	46889.0	524914.6	72
2019-08-22	11.3	11.32	11.22	11.22	-0.16	-1.41	29458.0	332613.1	55
2019-08-21	11.38	11.4	11.38	11.38	-0.02	-0.18	17483.0	199109.58	31
2019-08-20	11.44	11.44	11.4	11.4	0.0	0.0	29604.0	337653.56	54
2019-08-19	11.48	11.48	11.4	11.4	0.0	0.0	33756.0	385265.1	76
2019-08-18	11.52	11.52	11.4	11.4	-0.16	-1.38	60961.0	698070.7	90
2019-08-08	11.54	11.62	11.5	11.56	-0.02	-0.17	59574.0	688776.28	85
2019-08-07	11.52	11.68	11.5	11.58	0.14	1.22	49818.0	575146.1	90
2019-08-06	11.4	11.5	11.4	11.44	-0.2	-1.72	28953.0	331640.48	107
2019-08-05	11.6	11.64	11.5	11.64	0.0	0.0	80082.0	927182.16	141
2019-08-04	11.7	11.7	11.62	11.64	-0.14	-1.19	86506.0	1008191.22	129
2019-08-01	11.44	11.9	11.34	11.78	0.44	3.88	312335.0	3651732.12	643
2019-07-31	11.36	11.38	11.34	11.34	-0.06	-0.53	22271.0	253101.7	50
2019-07-30	11.42	11.44	11.4	11.4	-0.04	-0.35	24775.0	282499.82	64
2019-07-29	11.34	11.44	11.34	11.44	0.04	0.35	1014007.0	10670267.7	80
2019-07-28	11.3	11.46	11.3	11.4	0.02	0.18	40947.0	466881.3	84
2019-07-25	11.22	11.38	11.22	11.38	0.16	1.43	10299.0	116563.16	56
2019-07-24	11.24	11.24	11.22	11.22	-0.02	-0.18	20439.0	229719.32	100
2019-07-23	11.3	11.3	11.24	11.24	-0.14	-1.23	40393.0	454990.36	119
2019-07-22	11.32	11.4	11.32	11.38	-0.14	-1.22	24659.0	280939.58	114
2019-07-21	11.54	11.54	11.5	11.52	-0.16	-1.37	48667.0	561041.16	184
2019-07-18	11.7	11.7	11.68	11.68	-0.1	-0.85	28814.0	336846.66	112
2019-07-17	11.7	11.8	11.7	11.78	-0.06	-0.51	107529.0	1263639.4	184
2019-07-16	11.84	11.84	11.68	11.84	0.02	0.17	98316.0	1158151.48	118
2019-07-15	11.78	11.82	11.78	11.82	-0.02	-0.17	23879.0	282016.24	63
2019-07-14	11.88	11.9	11.82	11.84	-0.04	-0.34	89853.0	1065183.22	114
2019-07-11	11.9	11.9	11.8	11.88	0.0	0.0	72942.0	864585.54	227
2019-07-10	11.78	11.88	11.74	11.88	0.14	1.19	84485.0	995820.74	140
2019-07-09	11.7	11.86	11.64	11.74	0.06	0.51	83621.0	982970.62	179
2019-07-08	11.84	11.84	11.68	11.68	-0.12	-1.02	126427.0	1483313.36	168
2019-07-07	11.72	11.84	11.68	11.8	0.1	0.85	101916.0	1196697.12	129
2019-07-04	11.66	11.7	11.5	11.7	0.04	0.34	67799.0	789134.78	128
2019-07-03	11.6	11.72	11.58	11.66	0.06	0.52	101069.0	1176107.58	182
2019-07-02	11.64	11.9	11.58	11.6	-0.04	-0.34	366776.0	4297695.16	378
2019-07-01	11.5	11.64	11.44	11.64	0.2	1.75	90539.0	1045331.76	195
2019-06-30	11.4	11.48	11.4	11.44	0.02	0.18	55631.0	636174.2	135
2019-06-27	11.34	11.42	11.32	11.42	0.04	0.35	29724.0	338162.72	110
2019-06-26	11.34	11.42	11.34	11.38	0.14	1.25	53466.0	607436.48	82
2019-06-25	11.14	11.46	11.04	11.24	-0.02	-0.18	61990.0	694986.56	164
2019-06-24	11.34	11.34	11.26	11.26	-0.12	-1.05	17377.0	196834.54	61
2019-06-23	11.5	11.5	11.38	11.38	-0.22	-1.9	84999.0	971114.56	99
2019-06-20	11.46	11.6	11.44	11.6	0.1	0.87	339486.0	3923762.0	212
2019-06-19	11.46	11.6	11.34	11.5	0.08	0.7	102613.0	1177630.06	168
2019-06-18	11.44	11.46	11.28	11.42	-0.04	-0.35	117696.0	1337938.14	133
2019-06-17	11.06	11.46	11.06	11.46	0.32	2.87	94983.0	1075279.94	166
2019-06-16	11.02	11.14	11.0	11.14	0.08	0.72	41219.0	454307.58	94
2019-06-13	11.16	11.16	11.06	11.06	-0.1	-0.9	94472.0	1051057.3	116
2019-06-12	11.14	11.2	11.06	11.16	0.06	0.54	70126.0	780531.68	100
2019-06-11	11.08	11.18	11.06	11.1	0.0	0.0	81848.0	908699.74	118
2019-06-10	11.02	11.12	11.0	11.1	0.12	1.09	140031.0	1546012.76	132
2019-06-09	11.02	11.02	10.9	10.98	-0.02	-0.18	68097.0	748231.64	99
2019-05-30				11.0	0.0	0.0	12689.0	136762.86	69
2019-05-29	10.96	11.0	10.96	11.0	0.4	3.77	24426.0	266061.94	76
2019-05-28	10.6	10.64	10.6	10.6	-0.2	-1.85	15621.0	166322.84	51
2019-05-27	10.5	10.8	10.5	10.8	0.32	3.05	12412.0	131571.84	52
2019-05-26	10.48	10.5	10.46	10.48	0.0	0.0	20453.0	214411.54	47
2019-05-23	10.54	10.56	10.48	10.48	-0.06	-0.57	35466.0	373653.88	78
2019-05-22	10.62	10.62	10.54	10.54	0.0	0.0	27563.0	291869.04	85
2019-05-21	10.5	10.54	10.5	10.54	0.06	0.57	28849.0	303655.88	73
2019-05-20	10.48	10.48	10.48	10.48	-0.02	-0.19	45345.0	475998.14	75
2019-05-19	10.74	10.74	10.5	10.5	-0.24	-2.23	30742.0	325112.74	83
2019-05-16	10.7	11.0	10.66	10.74	0.24	2.29	103933.0	1119319.34	141
2019-05-15	10.48	10.58	10.48	10.5	0.32	3.14	53670.0	564033.64	85
2019-05-14	10.6	10.7	10.12	10.18	-0.34	-3.23	87027.0	907718.1	148
2019-05-13	10.66	11.0	10.52	10.52	-0.56	-5.05	85272.0	913550.16	174
2019-05-12	11.08	11.08	11.08	11.08	-0.14	-1.25	22348.0	247875.76	82
2019-05-09	11.4	11.4	11.22	11.22	-0.12	-1.06	33083.0	371988.16	69
2019-05-08	11.34	11.34	11.34	11.34	0.0	0.0	9711.0	109491.56	61
2019-05-07	11.26	11.34	11.22	11.34	-0.08	-0.7	30785.0	346869.32	105
2019-05-06	11.2	11.44	11.18	11.42	0.04	0.35	38373.0	433375.52	105
2019-05-05	11.66	11.68	11.38	11.38	-0.24	-2.07	47602.0	548544.82	162
2019-05-02	11.6	11.7	11.6	11.62	0.0	0.0	74125.0	862773.26	91
2019-05-01	11.74	11.78	11.6	11.62	-0.1	-0.85	71320.0	834492.62	133
2019-04-30	11.5	11.72	11.5	11.72	0.22	1.91	122881.0	1426296.1	143
2019-04-29	11.44	11.52	11.4	11.5	0.06	0.52	62821.0	721521.78	130
2019-04-28	11.24	11.64	11.24	11.44	0.2	1.78	371818.0	4263622.84	297
2019-04-25	11.16	11.24	11.16	11.24	-0.02	-0.18	56108.0	629145.0	73
2019-04-24	11.16	11.3	11.16	11.26	0.06	0.54	193397.0	2169066.48	137
2019-04-23	11.42	11.44	11.18	11.2	-0.16	-1.41	192852.0	2175121.02	179
2019-04-22	11.52	11.52	11.36	11.36	-0.2	-1.73	91011.0	1040659.54	128
2019-04-21	11.68	11.68	11.52	11.56	-0.1	-0.86	35741.0	413811.84	62
2019-04-18	11.68	11.68	11.58	11.66	-0.02	-0.17	40106.0	466323.06	75
2019-04-17	11.64	11.68	11.62	11.68	-0.02	-0.17	85300.0	994524.28	73
2019-04-16	11.78	11.78	11.58	11.7	-0.06	-0.51	210420.0	2454185.52	168
2019-04-15	11.82	11.82	11.76	11.76	-0.08	-0.68	47789.0	563194.78	90
2019-04-14	11.84	12.0	11.82	11.84	0.04	0.34	143204.0	1703794.22	203
2019-04-11	11.74	11.8	11.7	11.8	0.1	0.85	44019.0	516713.44	70
2019-04-10	11.7	11.74	11.7	11.7	0.0	0.0	48396.0	567287.92	99
2019-04-09	11.8	11.8	11.68	11.7	-0.1	-0.85	92823.0	1086940.46	143
2019-04-08	11.8	11.86	11.72	11.8	0.2	1.72	260247.0	3072019.46	375
2019-04-07	11.6	11.68	11.58	11.6	0.02	0.17	112076.0	1301691.86	176
2019-04-04	11.8	11.8	11.58	11.58	-0.16	-1.36	205530.0	2397987.6	212
2019-04-03	11.84	11.84	11.74	11.74	-0.14	-1.18	102749.0	1212875.42	137
2019-04-02	11.82	11.88	11.8	11.88	0.04	0.34	69882.0	827218.02	131
2019-04-01	11.8	11.9	11.8	11.84	-0.02	-0.17	52276.0	620105.0	93
2019-03-31	11.92	11.96	11.86	11.86	-0.14	-1.17	62248.0	740911.18	83
2019-03-28	11.94	12.1	11.92	12.0	-0.26	-2.12	269499.0	3227023.6	203
2019-03-27	12.16	12.3	12.16	12.26	0.14	1.16	176941.0	2161999.1	207
2019-03-26	12.12	12.12	12.12	12.12	-0.06	-0.49	45941.0	556066.8	121
2019-03-25	12.26	12.26	12.12	12.18	-0.08	-0.65	63308.0	770868.82	97
2019-03-24	12.32	12.32	12.22	12.26	-0.12	-0.97	77460.0	950068.76	96
2019-03-21	12.34	12.38	12.32	12.38	0.02	0.16	73002.0	902100.44	157
2019-03-20	12.5	12.5	12.3	12.36	-0.1	-0.8	171720.0	2121375.2	213
2019-03-19	12.44	12.54	12.44	12.46	-0.16	-1.27	135555.0	1692006.44	124
2019-03-18	12.44	12.62	12.44	12.62	0.08	0.64	107625.0	1346608.06	109
2019-03-17	12.64	12.7	12.5	12.54	0.0	0.0	91872.0	1156398.0	111
2019-03-14	12.22	13.0	12.22	12.54	0.36	2.96	567648.0	7152311.24	536
2019-03-13	12.1	12.44	12.1	12.18	0.08	0.66	182299.0	2233939.28	232
2019-03-12	12.24	12.3	12.02	12.1	-0.14	-1.14	92520.0	1123829.38	122
2019-03-11	12.46	12.5	12.2	12.24	-0.26	-2.08	318352.0	3937121.0	280
2019-03-10	11.98	12.58	11.98	12.5	0.56	4.69	729849.0	8978923.12	727
2019-03-07	11.78	11.96	11.78	11.94	0.16	1.36	134465.0	1598531.6	214
2019-03-06	11.7	11.78	11.62	11.78	0.18	1.55	99284.0	1166309.02	148
2019-03-05				11.6	0.0	0.0	16776.0	195877.14	67
2019-03-04	11.68	11.68	11.6	11.6	-0.1	-0.85	18614.0	216987.6	53
2019-03-03	11.6	11.7	11.6	11.7	0.08	0.69	30396.0	354387.22	50
2019-02-28	11.64	11.64	11.54	11.62	-0.06	-0.51	99991.0	1161645.86	72
2019-02-27	11.62	11.7	11.56	11.68	0.1	0.86	52337.0	608481.32	65
2019-02-26	11.58	11.58	11.58	11.58	0.04	0.35	95848.0	1109973.78	53
2019-02-25	11.56	11.56	11.48	11.54	-0.02	-0.17	65993.0	762315.78	70
2019-02-24	11.54	11.58	11.54	11.56	0.04	0.35	29760.0	344104.92	50
2019-02-21	11.5	11.52	11.5	11.52	0.02	0.17	56389.0	648529.86	56
2019-02-20	11.52	11.54	11.46	11.5	-0.04	-0.35	55847.0	642639.32	80
2019-02-19	11.52	11.54	11.52	11.54	0.02	0.17	40927.0	471653.56	57
2019-02-18	11.7	11.7	11.5	11.52	-0.04	-0.35	56892.0	657771.14	80
2019-02-17	11.56	11.6	11.56	11.56	-0.04	-0.34	41086.0	475446.9	52
2019-02-14	11.66	11.66	11.6	11.6	-0.1	-0.85	82627.0	959763.26	137
2019-02-13	11.74	11.74	11.62	11.7	0.02	0.17	154973.0	1807786.44	167
2019-02-12	11.56	11.78	11.54	11.68	0.14	1.21	208750.0	2422654.64	156
2019-02-11	11.56	11.58	11.5	11.54	0.0	0.0	124389.0	1435297.44	106
2019-02-10	11.6	11.76	11.52	11.54	0.04	0.35	181091.0	2104050.14	223
2019-02-07	11.44	11.7	11.44	11.5	0.04	0.35	309857.0	3593166.36	291
2019-02-06	11.46	11.54	11.46	11.46	0.02	0.17	71183.0	817511.74	60
2019-02-05	11.44	11.56	11.44	11.44	0.0	0.0	102445.0	1177726.78	106
2019-02-04	11.5	11.56	11.4	11.44	-0.16	-1.38	238963.0	2737290.72	207
2019-02-03	11.46	11.74	11.46	11.6	0.14	1.22	233874.0	2709437.76	228
2019-01-31	11.5	11.5	11.42	11.46	-0.04	-0.35	91296.0	1046598.36	108
2019-01-30	11.32	11.5	11.32	11.5	0.12	1.05	139364.0	1592352.5	163
2019-01-29	11.4	11.42	11.32	11.38	-0.02	-0.18	207194.0	2352088.58	166
2019-01-28	11.28	11.4	11.26	11.4	0.14	1.24	168235.0	1905767.62	221
2019-01-27	11.24	11.26	11.18	11.26	0.02	0.18	209757.0	2357574.68	104
2019-01-24	11.2	11.24	11.18	11.24	0.04	0.36	47444.0	531856.48	79
2019-01-23	11.24	11.24	11.16	11.2	0.02	0.18	200436.0	2244911.68	115
2019-01-22	11.18	11.24	11.18	11.18	-0.02	-0.18	100503.0	1128016.9	130
2019-01-21	11.26	11.26	11.18	11.2	-0.06	-0.53	81666.0	914673.18	173
2019-01-20	11.34	11.34	11.26	11.26	-0.12	-1.05	96290.0	1086905.3	104
2019-01-17	11.3	11.38	11.3	11.38	0.0	0.0	51446.0	582746.96	102
2019-01-16	11.3	11.4	11.3	11.38	0.04	0.35	24014.0	272608.64	63
2019-01-15	11.48	11.48	11.34	11.34	-0.06	-0.53	27654.0	315447.72	63
2019-01-14	11.48	11.48	11.4	11.4	-0.08	-0.7	39156.0	447247.7	82
2019-01-13	11.4	11.62	11.4	11.48	0.22	1.95	223406.0	2570411.66	230
2019-01-10	11.22	11.3	11.12	11.26	0.02	0.18	77992.0	876424.62	99
2019-01-09	11.2	11.4	11.2	11.24	0.12	1.08	106087.0	1198990.9	164
2019-01-08	11.16	11.22	11.12	11.12	0.06	0.54	61228.0	683257.24	123
2019-01-07	11.14	11.14	11.04	11.06	0.02	0.18	40983.0	454036.1	97
2019-01-06	11.04	11.06	11.04	11.04	0.02	0.18	29615.0	327497.76	67
2019-01-03	11.02	11.02	11.02	11.02	0.02	0.18	14491.0	159718.66	31
2019-01-02	11.0	11.0	11.0	11.0	0.0	0.0	13920.0	153025.06	59
2019-01-01	11.1	11.1	11.0	11.0	-0.12	-1.08	58071.0	642397.42	86
2018-12-31	11.1	11.12	11.1	11.12	0.0	0.0	69785.0	774854.72	56
2018-12-30	11.12	11.14	11.12	11.12	0.02	0.18	28791.0	320416.32	53
2018-12-27	11.2	11.24	11.1	11.1	0.0	0.0	70864.0	790931.74	155
2018-12-26	11.1	11.12	11.08	11.1	-0.06	-0.54	80954.0	898947.36	96
2018-12-25	11.2	11.2	11.1	11.16	-0.18	-1.59	114060.0	1272143.24	109
2018-12-24	11.18	11.4	11.18	11.34	0.16	1.43	84209.0	951548.22	114
2018-12-23	11.1	11.18	11.1	11.18	-0.12	-1.06	121172.0	1349887.74	75
2018-12-20	11.34	11.38	11.3	11.3	-0.12	-1.05	65234.0	738368.46	120
2018-12-19	11.5	11.5	11.34	11.42	-0.1	-0.87	66957.0	763592.04	145
2018-12-18	11.52	11.58	11.5	11.52	-0.02	-0.17	62512.0	720748.5	139
2018-12-17	11.46	11.54	11.46	11.54	0.06	0.52	69499.0	797533.88	121
2018-12-16	11.44	11.52	11.44	11.48	-0.08	-0.69	63078.0	724573.62	85
2018-12-13	11.52	11.62	11.46	11.56	-0.02	-0.17	129077.0	1488364.38	141
2018-12-12	11.54	11.58	11.5	11.58	0.04	0.35	96967.0	1118515.68	134
2018-12-11	11.42	11.54	11.4	11.54	0.04	0.35	57362.0	656239.52	120
2018-12-10	11.56	11.56	11.4	11.5	-0.06	-0.52	80810.0	925173.54	165
2018-12-09	11.54	11.68	11.46	11.56	0.06	0.52	164738.0	1903049.66	174
2018-12-06	11.42	11.54	11.38	11.5	0.04	0.35	90648.0	1040147.2	154
2018-12-05	11.36	11.46	11.34	11.46	0.04	0.35	105350.0	1200177.64	145
2018-12-04	11.48	11.5	11.4	11.42	-0.06	-0.52	124481.0	1424145.8	196
2018-12-03	11.46	11.58	11.44	11.48	0.04	0.35	154484.0	1775800.64	208
2018-12-02	11.42	11.48	11.4	11.44	0.1	0.88	146403.0	1674015.0	122
2018-11-29	11.5	11.68	11.34	11.34	-0.12	-1.05	183019.0	2109311.34	222
2018-11-28	11.3	11.56	11.3	11.46	0.12	1.06	217410.0	2487846.3	220
2018-11-27	11.28	11.38	11.26	11.34	0.1	0.89	104195.0	1179886.48	193
2018-11-26	11.34	11.46	11.24	11.24	-0.08	-0.71	69613.0	791574.2	144
2018-11-25	11.3	11.58	11.28	11.32	-0.04	-0.35	121847.0	1381618.54	141
2018-11-22	11.2	11.36	11.2	11.36	0.16	1.43	132079.0	1487756.92	122
2018-11-21	11.3	11.3	11.08	11.2	0.12	1.08	79837.0	890919.5	107
2018-11-20	11.12	11.2	11.08	11.08	-0.12	-1.07	91493.0	1017834.06	116
2018-11-19	11.3	11.46	11.2	11.2	-0.1	-0.88	111648.0	1260981.82	146
2018-11-18	11.46	11.46	11.3	11.3	-0.18	-1.57	109567.0	1246382.92	126
2018-11-15	11.8	11.8	11.42	11.48	0.02	0.17	217042.0	2513976.64	238
2018-11-14	11.3	11.84	11.26	11.46	0.1	0.88	506475.0	5861559.58	515
2018-11-13	11.2	11.66	11.12	11.36	0.18	1.61	452625.0	5161365.56	429
2018-11-12	11.06	11.2	11.06	11.18	0.16	1.45	75183.0	837886.88	132
2018-11-11	11.16	11.2	11.02	11.02	-0.08	-0.72	74840.0	829805.18	107
2018-11-08	11.16	11.3	11.1	11.1	0.0	0.0	127650.0	1429293.2	210
2018-11-07	11.08	11.16	11.08	11.1	0.04	0.36	31000.0	344494.08	72
2018-11-06	10.98	11.12	10.98	11.06	-0.08	-0.72	92188.0	1019445.68	143
2018-11-05	11.0	11.16	10.96	11.14	0.1	0.91	111003.0	1227523.32	144
2018-11-04	11.02	11.04	11.0	11.04	-0.04	-0.36	62004.0	683536.14	94
2018-11-01	11.2	11.22	11.08	11.08	-0.16	-1.42	119029.0	1323740.66	160
2018-10-31	11.08	11.3	11.08	11.24	0.2	1.81	321585.0	3606315.94	266
2018-10-30	11.08	11.1	11.02	11.04	-0.04	-0.36	84632.0	935692.94	151
2018-10-29	11.1	11.3	10.92	11.08	0.1	0.91	265549.0	2942902.54	311
2018-10-28	10.76	10.98	10.76	10.98	0.32	3.0	158417.0	1722016.4	189
2018-10-25	10.62	10.76	10.62	10.66	0.0	0.0	108593.0	1158635.8	153
2018-10-24	10.66	10.7	10.54	10.66	0.0	0.0	81594.0	866967.16	95
2018-10-23	10.6	10.76	10.5	10.66	0.06	0.57	78223.0	829535.48	107
2018-10-22	10.52	10.6	10.4	10.6	-0.18	-1.67	105900.0	1107996.98	144
2018-10-21	10.46	10.78	10.2	10.78	-0.08	-0.74	132811.0	1389405.78	161
2018-10-18	10.7	10.88	10.62	10.86	0.04	0.37	62782.0	673218.62	103
2018-10-17	10.82	10.82	10.82	10.82	0.22	2.08	12830.0	138459.74	54
2018-10-16	10.76	10.76	10.6	10.6	-0.2	-1.85	28505.0	302771.62	65
2018-10-15	10.3	10.8	10.3	10.8	0.4	3.85	80305.0	850981.04	108
2018-10-14	11.0	11.0	10.4	10.4	-0.54	-4.94	83483.0	893130.16	179
2018-10-11	11.12	11.12	10.94	10.94	-0.22	-1.97	83533.0	918261.58	186
2018-10-10	11.18	11.26	11.14	11.16	0.02	0.18	57835.0	647659.56	116
2018-10-09	11.22	11.22	11.14	11.14	-0.16	-1.42	76641.0	856985.54	146
2018-10-08	11.52	11.66	11.26	11.3	0.18	1.62	367854.0	4209163.58	519
2018-10-07	11.22	11.22	11.1	11.12	-0.24	-2.11	38413.0	429036.54	94
2018-10-04	11.18	11.4	11.18	11.36	0.06	0.53	40984.0	462977.1	86
2018-10-03	11.18	11.3	11.18	11.3	0.02	0.18	23239.0	260576.46	57
2018-10-02	11.3	11.3	11.16	11.28	-0.02	-0.18	117020.0	1311626.86	152
2018-10-01	11.44	11.44	11.28	11.3	0.0	0.0	68975.0	782500.46	131
2018-09-30	11.2	11.32	11.2	11.3	-0.04	-0.35	129020.0	1449800.08	238
2018-09-27	11.0	11.82	11.0	11.34	0.4	3.66	740744.0	8517971.94	903
2018-09-26	10.98	11.0	10.9	10.94	-0.04	-0.36	41030.0	449499.46	79
2018-09-25	11.0	11.02	10.98	10.98	0.0	0.0	49189.0	541270.32	100
2018-09-20	11.0	11.02	10.92	10.98	0.06	0.55	166678.0	1830434.1	186
2018-09-19	11.2	11.2	10.92	10.92	-0.28	-2.5	166916.0	1850455.78	235
2018-09-18	11.38	11.38	11.18	11.2	-0.24	-2.1	225505.0	2531522.32	190
2018-09-17	11.2	11.44	11.16	11.44	0.24	2.14	183823.0	2082946.86	259
2018-09-16	11.16	11.2	11.0	11.2	0.04	0.36	89245.0	990449.56	130
2018-09-13	11.1	11.2	11.08	11.16	-0.02	-0.18	21841.0	243238.84	74
2018-09-12	11.3	11.3	11.06	11.18	-0.2	-1.76	51495.0	575288.0	118
2018-09-11	11.36	11.42	11.36	11.38	-0.06	-0.52	98353.0	1119358.02	99
2018-09-10	11.44	11.44	11.44	11.44	0.04	0.35	21000.0	240373.04	66
2018-09-09	11.42	11.44	11.28	11.4	-0.1	-0.87	30801.0	351657.7	109
2018-09-06	11.4	11.74	11.4	11.5	0.26	2.31	137307.0	1582310.2	213
2018-09-05	11.92	11.96	11.24	11.24	-0.66	-5.55	61845.0	710346.5	144
2018-09-04	11.84	12.0	11.84	11.9	-0.1	-0.83	73039.0	873626.42	76
2018-09-03	12.0	12.1	12.0	12.0	0.0	0.0	35415.0	426240.96	61
2018-09-02	12.0	12.0	11.98	12.0	0.0	0.0	62972.0	754112.12	55
2018-08-30	11.96	12.0	11.96	12.0	0.08	0.67	22545.0	269676.4	67
2018-08-29	12.0	12.0	11.92	11.92	-0.28	-2.3	54925.0	656956.9	144
2018-08-28	11.8	12.2	11.8	12.2	0.42	3.57	73319.0	879699.68	138
2018-08-27	11.78	11.8	11.78	11.78	0.04	0.34	31652.0	373193.28	74
2018-08-26	11.7	11.76	11.7	11.74	-0.06	-0.51	72414.0	849449.92	69
2018-08-16	11.58	11.8	11.58	11.8	0.3	2.61	36549.0	426964.46	81
2018-08-15	11.44	11.5	11.44	11.5	0.1	0.88	16471.0	189258.68	58
2018-08-14	11.5	11.5	11.4	11.4	0.0	0.0	42623.0	491438.74	141
2018-08-13	11.62	11.62	11.4	11.4	-0.22	-1.89	45595.0	522497.44	121
2018-08-12	11.7	11.7	11.6	11.62	-0.18	-1.53	45980.0	536031.1	106
2018-08-09	11.92	11.92	11.8	11.8	-0.2	-1.67	67605.0	802016.1	111
2018-08-08	12.0	12.0	11.9	12.0	0.1	0.84	247497.0	2959519.18	99
2018-08-07	12.0	12.06	11.9	11.9	-0.14	-1.16	81341.0	971669.92	95
2018-08-06	11.9	12.06	11.84	12.04	0.14	1.18	58473.0	697712.88	100
2018-08-05	11.96	11.96	11.8	11.9	-0.16	-1.33	74563.0	884730.66	166
2018-08-02	12.0	12.06	12.0	12.06	0.06	0.5	26247.0	315661.28	59
2018-08-01	12.0	12.08	12.0	12.0	0.0	0.0	64704.0	779219.98	94
2018-07-31	12.0	12.06	11.94	12.0	-0.34	-2.76	145258.0	1743595.02	184
2018-07-30	12.12	12.38	12.12	12.34	0.24	1.98	47142.0	579180.64	106
2018-07-29	12.28	12.28	12.0	12.1	-0.28	-2.26	99383.0	1201720.82	174
2018-07-26	12.4	12.4	12.2	12.38	-0.02	-0.16	51701.0	637922.96	107
2018-07-25	12.52	12.56	12.3	12.4	-0.18	-1.43	57426.0	713170.08	127
2018-07-24	12.62	12.62	12.5	12.58	-0.04	-0.32	67929.0	852536.18	111
2018-07-23	12.7	12.76	12.62	12.62	-0.08	-0.63	47841.0	608218.48	76
2018-07-22	12.68	12.7	12.68	12.7	0.02	0.16	37667.0	477919.46	50
2018-07-19	12.74	12.78	12.6	12.68	-0.04	-0.31	43800.0	556895.58	119
2018-07-18	12.74	12.76	12.72	12.72	-0.08	-0.63	49518.0	630599.62	97
2018-07-17	12.74	12.84	12.7	12.8	-0.04	-0.31	82898.0	1060606.72	153
2018-07-16	13.18	13.18	12.8	12.84	-0.28	-2.13	209525.0	2708597.08	248
2018-07-15	12.76	13.24	12.76	13.12	0.42	3.31	594324.0	7759146.82	537
2018-07-12	12.36	12.94	12.32	12.7	0.3	2.42	352419.0	4497496.18	412
2018-07-11	12.4	12.4	12.38	12.4	0.06	0.49	31633.0	392674.14	68
2018-07-10	12.32	12.48	12.32	12.34	0.02	0.16	102114.0	1265586.2	119
2018-07-09	12.22	12.46	12.22	12.32	-0.02	-0.16	79390.0	981123.94	93
2018-07-08	12.22	12.42	12.22	12.34	0.08	0.65	42537.0	523890.88	76
2018-07-05	12.48	12.48	12.26	12.26	-0.24	-1.92	91157.0	1129428.4	145
2018-07-04	12.52	12.54	12.5	12.5	-0.04	-0.32	50371.0	630734.46	75
2018-07-03	12.52	12.54	12.52	12.54	0.0	0.0	10765.0	134864.78	31
2018-07-02	12.5	12.54	12.5	12.54	-0.02	-0.16	88931.0	1112037.06	82
2018-07-01	12.62	12.7	12.5	12.56	-0.04	-0.32	93562.0	1178759.58	94
2018-06-28	12.68	12.68	12.6	12.6	-0.06	-0.47	20071.0	254285.96	64
2018-06-27	12.64	12.66	12.62	12.66	0.0	0.0	27729.0	350691.08	66
2018-06-26	12.6	12.7	12.6	12.66	0.0	0.0	27649.0	349554.66	68
2018-06-25	12.7	12.7	12.66	12.66	-0.14	-1.09	69543.0	881661.52	138
2018-06-24	12.7	12.8	12.62	12.8	0.2	1.59	48196.0	611831.64	87
2018-06-21	12.6	12.6	12.58	12.6	0.1	0.8	46324.0	584348.14	79
2018-06-20	12.7	12.8	12.5	12.5	-0.32	-2.5	106784.0	1346204.96	168
2018-06-12	12.8	12.82	12.8	12.82	0.02	0.16	20282.0	259762.7	39
2018-06-11	12.82	12.82	12.8	12.8	0.0	0.0	52542.0	673396.04	56
2018-06-10	12.92	13.0	12.8	12.8	-0.1	-0.78	126082.0	1628663.6	96
2018-06-07	12.88	12.92	12.88	12.9	0.02	0.16	60030.0	773490.88	74
2018-06-06	12.86	12.92	12.74	12.88	0.08	0.63	90151.0	1155585.08	95
2018-06-05	12.82	12.82	12.74	12.8	0.04	0.31	31757.0	406557.4	54
2018-06-04	12.76	12.8	12.72	12.76	0.0	0.0	69141.0	883020.56	85
2018-06-03	12.84	12.84	12.72	12.76	0.04	0.31	50044.0	638563.2	92
2018-05-31	12.7	13.0	12.7	12.72	0.08	0.63	123846.0	1588909.76	174
2018-05-30	12.7	12.7	12.64	12.64	-0.06	-0.47	54388.0	690168.12	89
2018-05-29	12.82	12.86	12.7	12.7	-0.1	-0.78	107014.0	1370119.34	121
2018-05-28	12.88	12.88	12.8	12.8	-0.08	-0.62	76592.0	983470.6	107
2018-05-27	13.0	13.0	12.88	12.88	-0.14	-1.08	102176.0	1320033.56	72
2018-05-24	12.94	13.1	12.86	13.06	0.13	1.01	159921.0	2073913.74	103
2018-05-23	12.96	13.06	12.9	12.93	-0.04	-0.31	116865.0	1515943.76	108
2018-05-22	12.96	13.0	12.88	12.97	0.04	0.31	195309.0	2532541.66	114
2018-05-21	13.14	13.14	12.92	12.93	-0.12	-0.92	101251.0	1316690.14	109
2018-05-20	12.88	13.1	12.88	13.05	0.18	1.4	91273.0	1184717.04	114
2018-05-17	12.88	12.94	12.8	12.87	-0.03	-0.23	92709.0	1193961.4	95
2018-05-16	13.0	13.0	12.88	12.9	-0.16	-1.23	154508.0	1995349.58	150
2018-05-15	13.14	13.34	13.04	13.06	-0.17	-1.28	192314.0	2531625.42	184
2018-05-14	12.98	13.3	12.98	13.23	0.26	2.0	254909.0	3347544.4	249
2018-05-13	12.94	13.04	12.94	12.97	0.05	0.39	103283.0	1341356.96	108
2018-05-10	12.88	12.94	12.8	12.92	0.07	0.54	122925.0	1583434.92	166
2018-05-09	13.08	13.12	12.8	12.85	-0.34	-2.58	342247.0	4413137.16	282
2018-05-08	13.36	13.36	13.0	13.19	-0.15	-1.12	224996.0	2951185.3	278
2018-05-07	12.88	13.4	12.74	13.34	0.48	3.73	521058.0	6840056.24	437
2018-05-06	13.04	13.04	12.8	12.86	-0.12	-0.92	228156.0	2954362.66	273
2018-05-03	13.32	13.34	12.9	12.98	-0.33	-2.48	424401.0	5539291.04	460
2018-05-02	13.4	13.58	13.24	13.31	-0.75	-5.33	513088.0	6867681.82	505
2018-05-01	14.06	14.12	13.86	14.06	0.04	0.29	505331.0	7080961.84	480
2018-04-30	14.12	14.2	14.0	14.02	-0.09	-0.64	674337.0	9512049.04	477
2018-04-29	14.04	14.2	14.0	14.11	0.1	0.71	476542.0	6713115.48	450
2018-04-26	14.0	14.1	13.9	14.01	0.04	0.29	516702.0	7233686.0	381
2018-04-25	13.92	14.22	13.92	13.97	0.11	0.79	1255245.0	17601298.74	767
2018-04-24	13.66	14.0	13.6	13.86	0.19	1.39	1046961.0	14457792.56	660
2018-04-23	13.6	13.76	13.6	13.67	0.05	0.37	458956.0	6282433.44	421
2018-04-22	13.62	13.7	13.62	13.62	0.04	0.29	262429.0	3582418.88	249
2018-04-19	13.62	13.7	13.5	13.58	-0.07	-0.51	492890.0	6712021.32	319
2018-04-18	13.62	13.78	13.6	13.65	-0.01	-0.07	484651.0	6642790.5	376
2018-04-17	13.6	13.88	13.56	13.66	0.05	0.37	718895.0	9854848.06	517
2018-04-16	13.48	13.86	13.48	13.61	0.22	1.64	883809.0	12114751.8	762
2018-04-15	13.2	13.46	13.2	13.39	0.25	1.9	318574.0	4254248.1	225
2018-04-12	13.1	13.16	13.0	13.14	0.08	0.61	222442.0	2908215.44	210
2018-04-11	13.46	13.46	13.0	13.06	-0.32	-2.39	265086.0	3514238.42	252
2018-04-10	13.32	13.46	13.26	13.38	0.06	0.45	208782.0	2784155.08	216
2018-04-09	13.44	13.56	13.3	13.32	-0.11	-0.82	370064.0	4979401.46	327
2018-04-08	13.48	13.6	13.36	13.43	0.01	0.07	270325.0	3638211.5	304
2018-04-05	13.26	13.6	13.22	13.42	0.14	1.05	612291.0	8198692.3	488
2018-04-04	13.3	13.42	13.22	13.28	0.08	0.61	392496.0	5224634.98	339
2018-04-03	13.12	13.4	13.12	13.2	0.08	0.61	434038.0	5763772.08	465
2018-04-02	13.02	13.14	13.02	13.12	0.03	0.23	259646.0	3399115.08	197
2018-04-01	13.08	13.12	13.02	13.09	0.01	0.08	112570.0	1471764.34	112
2018-03-29	13.14	13.14	13.02	13.08	-0.02	-0.15	142424.0	1862131.32	224
2018-03-28	13.16	13.2	13.1	13.1	-0.1	-0.76	168383.0	2209868.74	162
2018-03-27	13.2	13.32	13.18	13.2	0.05	0.38	392724.0	5205047.12	304
2018-03-26	13.04	13.2	13.02	13.15	0.06	0.46	1617770.0	20203546.38	287
2018-03-25	13.2	13.2	13.06	13.09	-0.11	-0.83	303136.0	3978625.56	350
2018-03-22	13.32	13.32	13.08	13.2	-0.06	-0.45	510223.0	6724331.52	532
2018-03-21	12.9	13.62	12.9	13.26	0.38	2.95	2482095.0	33255001.68	1921
2018-03-20	12.86	12.9	12.84	12.88	-0.01	-0.08	161843.0	2083218.96	131
2018-03-19	12.92	12.94	12.86	12.89	0.0	0.0	186926.0	2409873.1	116
2018-03-18	12.94	12.96	12.86	12.89	-0.05	-0.39	98550.0	1274525.16	93
2018-03-15	12.94	12.96	12.9	12.94	-0.04	-0.31	88759.0	1148099.28	107
2018-03-14	13.04	13.04	12.98	12.98	-0.04	-0.31	236796.0	3077943.86	149
2018-03-13	13.0	13.04	12.96	13.02	0.04	0.31	139226.0	1811413.1	145
2018-03-12	13.08	13.1	12.98	12.98	-0.08	-0.61	539109.0	7030291.0	319
2018-03-11	12.9	13.08	12.9	13.06	0.19	1.48	298982.0	3885704.64	265
2018-03-08	12.92	13.02	12.8	12.87	0.27	2.14	522813.0	6759431.92	636
2018-03-07	12.68	12.68	12.5	12.6	-0.06	-0.47	88392.0	1114143.0	107
2018-03-06	12.68	12.7	12.64	12.66	0.0	0.0	37470.0	474797.7	46
2018-03-05	12.72	12.8	12.66	12.66	0.02	0.16	28252.0	359538.56	39
2018-03-04	12.7	12.8	12.5	12.64	-0.03	-0.24	66238.0	840427.04	70
2018-03-01	12.7	12.78	12.62	12.67	-0.07	-0.55	14310.0	181689.5	36
2018-02-28	12.74	12.74	12.74	12.74	-0.06	-0.47	8237.0	105095.78	29
2018-02-27	12.74	12.84	12.72	12.8	0.02	0.16	103006.0	1318271.74	50
2018-02-26	12.74	12.76	12.74	12.78	0.0	0.0	66283.0	844923.66	56
2018-02-25	12.8	12.84	12.8	12.78	-0.01	-0.08	193987.0	2484910.64	121
2018-02-22	12.8	12.8	12.76	12.79	-0.03	-0.23	65196.0	833582.38	67
2018-02-21	12.78	12.84	12.78	12.82	0.0	0.0	13951.0	178872.66	29
2018-02-20	13.0	13.0	12.5	12.82	-0.14	-1.08	42440.0	544098.46	72
2018-02-19				12.96	0.1	0.78	3737.0	48309.48	22
2018-02-18	13.02	13.02	12.9	12.86	-0.14	-1.08	48870.0	634281.42	52
2018-02-15	13.02	13.08	13.0	13.0	0.08	0.62	35371.0	461039.22	60
2018-02-14	12.9	12.9	12.9	12.92	0.02	0.16	16636.0	214436.98	41
2018-02-13	12.9	13.2	12.9	12.9	0.04	0.31	64594.0	839594.94	79
2018-02-12	13.1	13.12	12.8	12.86	-0.23	-1.76	126914.0	1647671.84	84
2018-02-11	12.5	13.1	12.5	13.09	-0.05	-0.38	54280.0	695461.68	94
2018-02-08	13.2	13.24	13.12	13.14	-0.06	-0.45	34420.0	453016.42	47
2018-02-07	13.5	13.6	13.2	13.2	-0.03	-0.23	50328.0	675200.46	60
2018-02-06	13.02	13.4	13.0	13.23	-0.19	-1.42	68915.0	911051.72	88
2018-02-05	13.44	13.5	13.42	13.42	-0.08	-0.59	45822.0	617198.22	53
2018-02-04	13.54	13.54	13.48	13.5	0.01	0.07	32667.0	440876.7	40
2018-02-01	13.46	13.46	13.42	13.49	0.03	0.22	36127.0	485168.28	30
2018-01-31	13.56	13.6	13.4	13.46	0.03	0.22	82918.0	1119218.0	72
2018-01-30	13.42	13.46	13.38	13.43	0.03	0.22	27382.0	367503.4	47
2018-01-29	13.48	13.52	13.4	13.4	0.0	0.0	63220.0	851550.72	85
2018-01-28	13.56	13.56	13.4	13.4	-0.16	-1.18	76148.0	1024073.68	117
2018-01-25	13.64	13.88	13.48	13.56	-0.1	-0.73	182609.0	2498780.32	211
2018-01-24	13.4	13.7	13.28	13.66	0.3	2.25	242014.0	3284245.78	285
2018-01-23	13.3	13.5	13.2	13.36	0.16	1.21	68131.0	913749.68	94
2018-01-22	13.3	13.32	13.2	13.2	-0.03	-0.23	27800.0	367680.02	35
2018-01-21	13.38	13.38	13.1	13.23	-0.17	-1.27	92743.0	1224933.9	116
2018-01-18	13.36	13.42	13.36	13.4	0.01	0.07	25091.0	335951.2	36
2018-01-17	13.42	13.42	13.36	13.39	0.02	0.15	23177.0	310187.78	36
2018-01-16	13.4	13.4	13.4	13.37	-0.03	-0.22	27441.0	368113.86	44
2018-01-15	13.3	13.5	13.3	13.4	0.07	0.53	69932.0	934994.54	72
2018-01-14	13.3	13.34	13.14	13.33	0.06	0.45	55034.0	727886.5	76
2018-01-11	13.2	13.3	13.2	13.27	0.1	0.76	45468.0	601565.84	53
2018-01-10	13.14	13.46	13.14	13.17	0.02	0.15	85774.0	1136882.18	84
2018-01-09	13.32	13.34	13.0	13.15	-0.23	-1.72	53688.0	712347.1	64
2018-01-08	13.34	13.5	13.32	13.38	-0.01	-0.07	67781.0	905296.66	64
2018-01-07	13.5	13.5	13.4	13.39	-0.01	-0.07	32191.0	432536.28	47
2018-01-04	13.34	13.4	13.3	13.4	0.05	0.37	30105.0	400886.66	55
2018-01-03	13.42	13.42	13.34	13.35	-0.09	-0.67	81605.0	1090531.0	58
2018-01-02	13.5	13.58	13.42	13.44	0.04	0.3	27209.0	368023.66	44
2018-01-01	13.5	13.5	13.36	13.4	-0.11	-0.81	66930.0	898870.22	73
2017-12-31	13.56	13.6	13.5	13.51	-0.05	-0.37	59247.0	802505.96	74
2017-12-28	13.7	13.7	13.54	13.56	-0.06	-0.44	49650.0	674642.0	58
2017-12-27	13.66	13.68	13.54	13.62	0.05	0.37	33544.0	457436.92	57
2017-12-26	13.4	13.6	13.4	13.57	-0.06	-0.44	70209.0	947386.02	66
2017-12-25	13.5	13.94	13.5	13.63	0.17	1.26	201769.0	2771541.64	218
2017-12-24	13.4	13.5	13.4	13.46	-0.06	-0.44	22289.0	299525.64	32
2017-12-21	13.5	13.6	13.48	13.52	0.09	0.67	90208.0	1221935.88	100
2017-12-20	13.4	13.44	13.4	13.43	0.13	0.98	34673.0	465283.98	51
2017-12-19	13.44	13.44	13.3	13.3	-0.15	-1.12	56631.0	758132.08	74
2017-12-18	13.46	13.48	13.42	13.45	-0.01	-0.07	81396.0	1096275.78	66
2017-12-17	13.38	13.48	13.34	13.46	0.11	0.82	62980.0	844516.68	76
2017-12-14	13.7	13.7	13.34	13.35	0.03	0.23	45704.0	617848.98	73
2017-12-13	13.32	13.36	13.32	13.32	-0.04	-0.3	18066.0	240874.62	39
2017-12-12	13.2	13.4	13.2	13.36	0.0	0.0	55655.0	741977.12	72
2017-12-11	13.9	13.9	13.36	13.36	-0.13	-0.96	100740.0	1363302.62	135
2017-12-10	13.22	13.9	13.22	13.49	0.45	3.45	394567.0	5370814.14	378
2017-12-07	13.1	13.12	12.94	13.04	0.0	0.0	60258.0	785619.54	84
2017-12-06	12.94	13.12	12.94	13.04	0.19	1.48	107838.0	1406599.06	145
2017-12-05	12.78	12.92	12.78	12.85	0.06	0.47	58047.0	744304.0	48
2017-12-04	12.8	12.88	12.8	12.79	-0.03	-0.23	39219.0	502668.44	71
2017-12-03	12.94	12.94	12.82	12.82	0.22	1.75	80017.0	1028640.76	108
2017-11-30	12.7	12.7	12.54	12.6	0.02	0.16	32697.0	411469.28	61
2017-11-29	12.8	12.8	12.54	12.58	-0.14	-1.1	94237.0	1186955.18	118
2017-11-28	12.4	12.94	12.4	12.72	0.37	3.0	244759.0	3108132.76	347
2017-11-27	12.44	12.44	12.3	12.35	0.03	0.24	88110.0	1089998.0	80
2017-11-26	12.36	12.38	12.28	12.32	0.04	0.33	61049.0	753235.42	62
2017-11-23	12.24	12.3	12.24	12.28	0.07	0.57	59748.0	733864.34	85
2017-11-22	12.14	12.36	12.04	12.21	0.01	0.08	62037.0	754025.36	71
2017-11-21	12.04	12.36	12.04	12.2	0.06	0.49	23139.0	281007.48	39
2017-11-20	12.34	12.34	12.12	12.14	-0.22	-1.78	29861.0	364713.2	50
2017-11-19	12.6	12.6	12.3	12.36	-0.19	-1.51	48290.0	597945.7	53
2017-11-16	12.98	12.98	12.4	12.55	-0.45	-3.46	73167.0	921350.52	88
2017-11-15	12.9	13.0	12.9	13.0	0.02	0.15	26293.0	341109.76	50
2017-11-14	12.78	12.98	12.78	12.98	0.3	2.37	48756.0	626370.0	56
2017-11-13	12.5	12.5	12.5	12.68	0.12	0.96	13057.0	163554.5	20
2017-11-12	12.6	12.88	12.6	12.56	-0.28	-2.18	46193.0	584785.4	60
2017-11-09	12.66	12.9	12.56	12.84	0.18	1.42	19538.0	247180.5	51
2017-11-08	12.4	12.4	12.16	12.66	-0.12	-0.94	41091.0	508996.86	77
2017-11-07	13.12	13.12	11.98	12.78	-0.52	-3.91	40256.0	506112.8	96
2017-11-06	13.46	13.46	13.4	13.3	-0.16	-1.19	17558.0	235553.42	28
2017-11-05	13.2	13.5	13.2	13.46	-0.26	-1.9	33556.0	448695.54	43
2017-11-02	13.7	13.74	13.56	13.72	-0.02	-0.15	16003.0	218271.28	36
2017-11-01	13.6	13.62	13.6	13.74	0.14	1.03	18953.0	258662.8	29
2017-10-31	13.4	13.6	13.4	13.6	-0.07	-0.51	25220.0	340315.1	44
2017-10-30	13.78	13.78	13.64	13.67	-0.07	-0.51	29332.0	401987.78	36
2017-10-29	13.62	13.74	13.6	13.74	0.04	0.29	13127.0	179020.42	22
2017-10-26				13.7	0.1	0.74	2550.0	34720.0	19
2017-10-25	13.5	13.6	13.5	13.6	-0.1	-0.73	16630.0	225797.22	37
2017-10-24	13.8	13.82	13.7	13.7	-0.08	-0.58	37160.0	511931.88	35
2017-10-23	13.7	13.94	13.66	13.78	0.02	0.15	28182.0	388190.26	30
2017-10-22	13.86	13.88	13.8	13.76	-0.22	-1.57	35537.0	491567.96	38
2017-10-19	13.8	14.0	13.8	13.98	0.27	1.97	32001.0	446099.68	53
2017-10-18	13.66	13.72	13.64	13.71	0.03	0.22	20661.0	283306.44	38
2017-10-17	13.66	13.68	13.64	13.68	-0.1	-0.73	16631.0	227518.6	34
2017-10-16	13.7	13.74	13.7	13.78	0.02	0.15	22950.0	314676.32	33
2017-10-15	13.8	13.8	13.64	13.76	0.02	0.15	33779.0	463510.5	56
2017-10-12	13.46	13.7	13.12	13.74	0.26	1.93	71217.0	964875.44	81
2017-10-11	13.8	13.8	13.06	13.48	-0.34	-2.46	62801.0	850224.28	130
2017-10-10	14.06	14.06	13.8	13.82	-0.27	-1.92	48259.0	670916.44	55
2017-10-09	14.2	14.2	14.08	14.09	-0.01	-0.07	67821.0	957425.5	65
2017-10-08	14.28	14.5	14.08	14.1	-0.17	-1.19	162688.0	2326283.38	201
2017-10-05	14.0	14.48	13.98	14.27	0.27	1.93	87609.0	1238052.16	84
2017-10-04	14.0	14.08	13.98	14.0	-0.01	-0.07	54708.0	766483.9	58
2017-10-03	14.06	14.08	13.94	14.01	-0.03	-0.21	70086.0	982638.3	65
2017-10-02	14.14	14.2	14.02	14.04	-0.01	-0.07	104060.0	1466075.94	120
2017-10-01	14.0	14.5	13.8	14.05	0.07	0.5	388668.0	5559344.36	462
2017-09-28	13.92	14.0	13.88	13.98	0.07	0.5	60355.0	842719.66	63
2017-09-27	13.9	14.0	13.9	13.91	-0.05	-0.36	57592.0	801704.6	57
2017-09-26	13.92	14.0	13.92	13.96	0.05	0.36	26391.0	368315.56	36
2017-09-25	13.94	13.94	13.9	13.91	-0.08	-0.57	62986.0	876620.08	55
2017-09-21	14.0	14.06	13.96	13.99	0.05	0.36	87878.0	1230966.2	53
2017-09-20	14.0	14.0	13.9	13.94	-0.12	-0.85	89710.0	1251862.92	73
2017-09-19	14.18	14.3	14.0	14.06	-0.07	-0.5	103675.0	1469058.26	91
2017-09-18	14.18	14.42	14.14	14.13	-0.03	-0.21	291650.0	4167922.74	239
2017-09-17	14.0	14.16	14.0	14.16	0.21	1.51	150812.0	2125166.36	176
2017-09-14	13.98	13.98	13.92	13.95	-0.03	-0.21	38547.0	537806.26	44
2017-09-13	13.86	14.0	13.86	13.98	0.09	0.65	17173.0	239527.04	34
2017-09-12	14.0	14.0	13.9	13.89	-0.03	-0.22	39128.0	545458.74	74
2017-09-11	14.0	14.08	13.8	13.92	-0.02	-0.14	138134.0	1935913.88	125
2017-09-10	13.78	14.0	13.7	13.94	0.24	1.75	210340.0	2926046.84	136
2017-09-07	13.7	13.74	13.7	13.7	0.01	0.07	82362.0	1129168.78	49
2017-09-06	13.72	13.72	13.68	13.69	0.01	0.07	23581.0	322932.82	23
2017-08-29	13.68	13.7	13.62	13.68	0.07	0.51	45312.0	619542.0	45
2017-08-28	13.52	13.64	13.52	13.61	0.01	0.07	23136.0	313863.04	34
2017-08-27	13.64	13.64	13.64	13.6	-0.04	-0.29	16743.0	228298.68	44
2017-08-24	13.66	13.66	13.6	13.64	-0.02	-0.15	54266.0	739918.5	58
2017-08-23	13.6	13.7	13.6	13.66	0.02	0.15	196738.0	2685337.0	103
2017-08-22	13.64	13.72	13.6	13.64	0.03	0.22	97229.0	1327399.58	89
2017-08-21	13.5	13.64	13.5	13.61	0.11	0.81	215338.0	2926140.32	126
2017-08-20	13.46	13.64	13.46	13.5	0.06	0.45	91620.0	1237449.14	97
2017-08-17	13.44	13.46	13.4	13.44	0.02	0.15	87084.0	1170215.64	106
2017-08-16	13.44	13.7	13.4	13.42	0.0	0.0	208609.0	2815145.74	262
2017-08-15	13.58	13.8	13.4	13.42	-0.14	-1.03	803100.0	10922343.54	539
2017-08-14	13.4	13.64	13.4	13.56	0.16	1.19	187521.0	2536676.86	162
2017-08-13	13.46	13.46	13.3	13.4	-0.01	-0.07	79614.0	1063612.76	95
2017-08-10	13.36	13.46	13.3	13.41	0.06	0.45	93391.0	1248068.4	102
2017-08-09	13.28	13.42	13.28	13.35	0.06	0.45	225703.0	3016806.26	174
2017-08-08	13.0	13.3	13.0	13.29	0.3	2.31	262124.0	3464246.54	164
2017-08-07	13.04	13.04	12.98	12.99	-0.01	-0.08	79400.0	1033395.22	86
2017-08-06	13.1	13.1	13.0	13.0	-0.08	-0.61	93839.0	1223006.54	95
2017-08-03	13.14	13.14	13.08	13.08	-0.01	-0.08	61310.0	803389.66	78
2017-08-02	13.14	13.16	12.98	13.09	-0.06	-0.46	82204.0	1074129.9	94
2017-08-01	13.0	13.24	13.0	13.15	0.16	1.23	128341.0	1687595.86	150
2017-07-31	12.92	13.08	12.9	12.99	0.04	0.31	74296.0	965095.74	95
2017-07-30	13.04	13.06	12.9	12.95	-0.12	-0.92	75383.0	978773.42	89
2017-07-27	13.02	13.1	13.02	13.07	0.03	0.23	74359.0	971415.04	78
2017-07-26	13.2	13.2	13.02	13.04	-0.16	-1.21	124241.0	1627446.86	115
2017-07-25	13.26	13.48	13.18	13.2	0.18	1.38	344424.0	4583616.56	345
2017-07-24	13.06	13.1	13.0	13.02	-0.06	-0.46	30390.0	395923.04	60
2017-07-23	13.04	13.1	13.04	13.08	0.02	0.15	40843.0	533479.58	48
2017-07-20	13.12	13.2	13.1	13.06	-0.06	-0.46	67523.0	885408.46	65
2017-07-19	13.04	13.2	13.04	13.12	0.09	0.69	56954.0	747143.88	79
2017-07-18	13.14	13.22	13.04	13.03	-0.15	-1.14	98068.0	1284327.78	89
2017-07-17	13.16	13.24	13.1	13.18	0.11	0.84	128491.0	1692621.56	127
2017-07-16	13.12	13.16	13.02	13.07	0.11	0.85	133991.0	1756402.74	113
2017-07-13	13.16	13.16	12.96	12.96	-0.08	-0.61	45852.0	598017.06	59
2017-07-12	13.06	13.16	13.04	13.04	0.12	0.93	166590.0	2185362.58	147
2017-07-11	13.04	13.04	12.92	12.92	-0.16	-1.22	41972.0	544956.12	56
2017-07-10	12.92	13.12	12.92	13.08	0.23	1.79	168495.0	2193370.58	161
2017-07-09	12.9	12.9	12.82	12.85	-0.02	-0.16	40763.0	524402.62	54
2017-07-06	12.9	13.02	12.9	12.87	-0.04	-0.31	94683.0	1227652.96	94
2017-07-05	12.82	12.9	12.82	12.91	0.04	0.31	34159.0	439831.64	43
2017-07-04	12.86	13.0	12.86	12.87	0.05	0.39	98771.0	1277786.72	117
2017-07-03	12.7	12.82	12.66	12.82	0.17	1.34	73364.0	935015.26	87
2017-07-02	12.7	12.78	12.64	12.65	-0.02	-0.16	1111406.0	14073163.66	81
2017-06-22	12.64	12.72	12.64	12.67	0.07	0.56	95561.0	1210510.66	90
2017-06-21	12.76	12.8	12.6	12.6	0.1	0.8	80893.0	1024668.9	114
2017-06-20	12.56	12.58	12.5	12.5	-0.04	-0.32	37010.0	463431.44	51
2017-06-19	12.4	12.56	12.4	12.54	0.13	1.05	57708.0	720982.68	56
2017-06-18	12.32	12.5	12.32	12.41	-0.03	-0.24	18783.0	233832.52	34
2017-06-15	12.6	12.6	12.4	12.44	-0.23	-1.82	18749.0	234616.34	38
2017-06-14	12.62	12.7	12.62	12.67	-0.07	-0.55	15918.0	201820.0	36
2017-06-13	12.78	12.78	12.68	12.74	0.18	1.43	25405.0	323891.98	42
2017-06-12	12.4	12.6	12.4	12.56	0.06	0.48	15207.0	190667.94	29
2017-06-11	12.6	12.62	12.5	12.5	-0.14	-1.11	37599.0	473249.34	49
2017-06-08	12.74	12.74	12.64	12.64	-0.11	-0.86	41572.0	527050.56	54
2017-06-07	12.8	12.84	12.78	12.75	-0.02	-0.16	18270.0	233642.1	35
2017-06-06	12.84	12.84	12.84	12.77	0.0	0.0	32032.0	410962.04	60
2017-06-05	12.9	12.9	12.52	12.77	-0.07	-0.55	67422.0	855882.62	88
2017-06-04	12.8	12.9	12.72	12.84	0.07	0.55	36366.0	466778.86	48
2017-06-01	12.7	12.95	12.7	12.77	0.12	0.95	45238.0	579196.7	65
2017-05-31	12.75	12.8	12.65	12.65	0.04	0.32	42095.0	535225.3	59
2017-05-30	12.65	12.75	12.55	12.61	0.11	0.88	86741.0	1098829.8	82
2017-05-29	12.4	12.6	12.4	12.5	0.04	0.32	120210.0	1502963.55	114
2017-05-28	13.0	13.0	12.4	12.46	-0.51	-3.93	175193.0	2206422.8	176
2017-05-25	13.4	13.4	12.95	12.97	-0.32	-2.41	97469.0	1277297.3	117
2017-05-24	13.3	13.55	13.3	13.29	-0.01	-0.08	88847.0	1190556.35	86
2017-05-23	13.5	13.5	13.3	13.3	-0.25	-1.85	93275.0	1249443.15	117
2017-05-22	13.7	13.7	13.55	13.55	-0.14	-1.02	77615.0	1056315.55	89
2017-05-21	13.85	13.85	13.65	13.69	0.01	0.07	136195.0	1878425.1	127
2017-05-18	13.55	13.8	13.55	13.68	0.08	0.59	285115.0	3912788.3	268
2017-05-17	13.55	13.65	13.5	13.6	0.01	0.07	99228.0	1345300.1	94
2017-05-16	13.5	13.6	13.5	13.59	0.14	1.04	119216.0	1613240.0	127
2017-05-15	13.5	13.5	13.4	13.45	0.05	0.37	97916.0	1316171.2	112
2017-05-14	13.5	13.5	13.35	13.4	-0.15	-1.11	71009.0	953188.65	95
2017-05-11	13.6	13.65	13.55	13.55	-0.15	-1.09	67791.0	921473.1	79
2017-05-10	13.8	13.8	13.65	13.7	-0.05	-0.36	46099.0	632849.1	46
2017-05-09	13.7	13.8	13.65	13.75	0.06	0.44	30274.0	416246.85	41
2017-05-08	13.7	13.7	13.6	13.69	0.0	0.0	50243.0	685193.45	59
2017-05-07	13.95	13.95	13.65	13.69	-0.21	-1.51	84561.0	1164768.1	100
2017-05-04	13.95	14.05	13.8	13.9	0.06	0.43	169798.0	2362122.3	192
2017-05-03	13.9	14.0	13.85	13.84	-0.11	-0.79	108973.0	1515661.55	110
2017-05-02	14.0	14.0	13.95	13.95	-0.02	-0.14	59395.0	829799.8	93
2017-05-01	14.05	14.1	13.95	13.97	-0.04	-0.29	307711.0	4320635.95	203
2017-04-30	13.95	14.05	13.95	14.01	0.11	0.79	126813.0	1776131.45	122
2017-04-27	14.0	14.0	13.85	13.9	-0.1	-0.71	137481.0	1917163.1	130
2017-04-26	13.75	14.2	13.75	14.0	0.18	1.3	382734.0	5384755.4	340
2017-04-25	13.8	13.85	13.7	13.82	-0.03	-0.22	175085.0	2411616.4	141
2017-04-24	13.75	13.85	13.75	13.85	0.05	0.36	20022.0	276787.35	46
2017-04-23	14.0	14.0	13.8	13.8	0.09	0.66	92007.0	1279112.15	88
2017-04-20	13.8	13.8	13.7	13.71	-0.15	-1.08	52964.0	729216.45	101
2017-04-19	13.8	13.85	13.8	13.86	0.02	0.14	68022.0	939338.8	92
2017-04-18	14.0	14.0	13.85	13.84	-0.16	-1.14	96553.0	1347050.55	129
2017-04-17	14.05	14.05	14.0	14.0	0.0	0.0	161904.0	2269940.55	101
2017-04-16	14.1	14.1	13.95	14.0	-0.02	-0.14	153736.0	2157671.2	150
2017-04-13	14.3	14.3	14.0	14.02	-0.21	-1.48	282291.0	3980433.75	319
2017-04-12	14.25	14.4	14.2	14.23	-0.37	-2.53	325673.0	4653249.75	302
2017-04-11	14.75	14.9	14.55	14.6	-0.11	-0.75	326258.0	4815884.6	235
2017-04-10	14.75	14.8	14.65	14.71	0.07	0.48	105277.0	1549819.6	94
2017-04-09	14.8	14.8	14.65	14.64	-0.09	-0.61	156271.0	2306326.25	147
2017-04-06	14.7	14.85	14.6	14.73	0.03	0.2	217232.0	3201508.1	196
2017-04-05	14.7	14.75	14.6	14.7	0.13	0.89	249891.0	3672664.05	183
2017-04-04	14.5	14.65	14.5	14.57	0.08	0.55	175824.0	2561824.9	153
2017-04-03	14.65	14.7	14.5	14.49	-0.1	-0.69	269879.0	3939199.95	207
2017-04-02	14.6	14.75	14.55	14.59	0.02	0.14	197692.0	2896423.35	251
2017-03-30	14.7	14.7	14.55	14.57	-0.02	-0.14	149581.0	2184065.7	156
2017-03-29	14.6	14.8	14.55	14.59	0.05	0.34	524601.0	7698153.65	751
2017-03-28	14.5	14.55	14.45	14.54	0.1	0.69	84902.0	1229522.2	109
2017-03-27	14.55	14.55	14.4	14.44	-0.1	-0.69	145226.0	2099336.75	123
2017-03-26	14.45	14.6	14.45	14.54	0.14	0.97	225616.0	3273191.1	213
2017-03-23	14.25	14.85	14.25	14.4	0.2	1.41	917884.0	13384999.65	1091
2017-03-22	14.1	14.35	14.1	14.2	-0.2	-1.39	286077.0	4079305.85	636
2017-03-21	14.45	14.55	14.35	14.4	-0.05	-0.35	115436.0	1670209.15	258
2017-03-20	14.5	14.65	14.45	14.45	-0.05	-0.34	122338.0	1776199.95	1633
2017-03-19	14.3	14.8	14.3	14.5	0.32	2.26	469222.0	6824785.7	1216
2017-03-16	14.2	14.35	14.15	14.18	0.09	0.64	254492.0	3621151.9	223
2017-03-15	14.05	14.25	14.0	14.09	0.17	1.22	209376.0	2954076.9	178
2017-03-14	13.95	14.0	13.65	13.92	-0.02	-0.14	175854.0	2433133.7	192
2017-03-13	14.2	14.4	13.9	13.94	-0.35	-2.45	215384.0	3061560.75	194
2017-03-12	14.6	14.6	14.25	14.29	-0.43	-2.92	196980.0	2836372.65	202
2017-03-09	15.0	15.0	14.65	14.72	-0.44	-2.9	212669.0	3158744.75	227
2017-03-08	15.2	15.35	15.1	15.16	0.04	0.26	536903.0	8173889.1	414
2017-03-07	14.95	15.15	14.9	15.12	0.29	1.96	242994.0	3648378.55	230
2017-03-06	14.85	14.9	14.65	14.83	-0.01	-0.07	119726.0	1765932.5	126
2017-03-05	15.1	15.1	14.8	14.84	-0.13	-0.87	171845.0	2560710.75	152
2017-03-02	14.95	15.1	14.85	14.97	0.17	1.15	296702.0	4449104.1	233
2017-03-01	14.8	14.9	14.6	14.8	0.07	0.48	261576.0	3859181.05	354
2017-02-28	14.7	14.75	14.55	14.73	-0.01	-0.07	313237.0	4593740.6	278
2017-02-27	15.2	15.2	14.75	14.74	-0.49	-3.22	245488.0	3673106.25	268
2017-02-26	15.15	15.35	15.1	15.23	0.07	0.46	237897.0	3633478.35	205
2017-02-23	15.1	15.2	15.0	15.16	0.06	0.4	136450.0	2059150.15	158
2017-02-22	15.3	15.35	15.05	15.1	-0.09	-0.59	285268.0	4347627.1	215
2017-02-21	14.85	15.2	14.8	15.19	-0.15	-0.98	352676.0	5304739.45	323
2017-02-20	15.55	15.55	15.3	15.34	-0.21	-1.35	230971.0	3563708.65	184
2017-02-19	15.6	15.65	15.5	15.55	0.0	0.0	297443.0	4630768.85	218
2017-02-16	15.6	15.7	15.55	15.55	-0.05	-0.32	217276.0	3394890.15	183
2017-02-15	15.55	15.65	15.5	15.6	0.04	0.26	202864.0	3159609.3	141
2017-02-14	15.8	15.8	15.4	15.56	-0.16	-1.02	464014.0	7230238.6	339
2017-02-13	15.75	15.85	15.65	15.72	0.13	0.83	1051757.0	16545135.65	613
2017-02-12	15.5	15.7	15.4	15.59	0.19	1.23	578795.0	8999830.4	431
2017-02-09	15.5	15.55	15.25	15.4	-0.11	-0.71	406462.0	6248560.1	298
2017-02-08	15.75	15.8	15.45	15.51	-0.04	-0.26	784632.0	12246223.7	536
2017-02-07	15.6	15.6	15.5	15.55	-0.03	-0.19	191464.0	2975592.75	163
2017-02-06	15.7	15.7	15.3	15.58	-0.08	-0.51	487248.0	7568338.4	295
2017-02-05	15.75	15.95	15.6	15.66	-0.02	-0.13	408007.0	6451306.55	332
2017-02-02	15.7	15.8	15.55	15.68	0.07	0.45	663168.0	10428488.3	472
2017-02-01	15.5	15.75	15.4	15.61	0.16	1.04	565120.0	8810084.75	406
2017-01-31	15.6	15.6	15.15	15.45	-0.25	-1.59	459444.0	7057212.05	396
2017-01-30	15.8	16.0	15.65	15.7	-0.05	-0.32	485436.0	7674064.75	398
2017-01-29	15.85	15.9	15.6	15.75	0.11	0.7	359027.0	5661450.1	433
2017-01-26	15.9	16.1	15.55	15.64	-0.16	-1.01	559307.0	8837843.45	612
2017-01-25	15.6	16.15	15.55	15.8	0.19	1.22	1080738.0	17127114.7	989
2017-01-24	15.5	15.7	15.5	15.61	0.07	0.45	324949.0	5072742.4	885
2017-01-23	15.55	15.9	15.3	15.54	0.34	2.24	541938.0	8470510.5	659
2017-01-22	14.7	15.3	14.7	15.2	0.49	3.33	381003.0	5735911.25	569
2017-01-19	14.6	14.75	14.5	14.71	-0.02	-0.14	190943.0	2799315.25	234
2017-01-18	15.15	15.25	14.7	14.73	-0.43	-2.84	263772.0	3958251.1	314
2017-01-17	14.8	15.2	14.4	15.16	0.35	2.36	433421.0	6385052.25	389
2017-01-16	15.15	15.2	14.8	14.81	-0.39	-2.57	476577.0	7124187.75	451
2017-01-15	15.4	15.5	15.0	15.2	0.08	0.53	1093732.0	16672208.95	694
2017-01-12	15.6	15.7	14.9	15.12	-0.43	-2.77	621805.0	9538823.7	421
2017-01-11	16.0	16.05	15.55	15.55	-0.35	-2.2	436099.0	6864701.1	433
2017-01-10	16.15	16.15	15.8	15.9	-0.27	-1.67	593376.0	9456910.25	556
2017-01-09	16.5	16.5	15.85	16.17	-0.2	-1.22	814109.0	13141427.75	676
2017-01-08	16.3	16.8	16.3	16.37	0.34	2.12	1123235.0	18541337.95	945
2017-01-05	15.65	16.2	15.6	16.03	0.34	2.17	708785.0	11250910.3	603
2017-01-04	15.95	16.1	15.6	15.69	-0.25	-1.57	409012.0	6495578.45	684
2017-01-03	16.1	16.15	15.7	15.94	-0.08	-0.5	637780.0	10146708.45	639
2017-01-02	15.95	16.5	15.95	16.02	0.15	0.95	1488944.0	24197828.7	1125
2017-01-01	15.45	15.95	15.35	15.87	0.44	2.85	755290.0	11825252.05	675
2016-12-29	15.4	15.5	15.3	15.43	0.0	0.0	216840.0	3340264.2	453
2016-12-28	15.6	15.65	15.4	15.43	0.05	0.33	385856.0	5991841.0	434
2016-12-27	14.9	15.55	14.9	15.38	0.48	3.22	676822.0	10406053.9	474
2016-12-26	15.15	15.15	14.9	14.9	-0.14	-0.93	327880.0	4930306.6	379
2016-12-25	14.9	15.1	14.9	15.04	0.34	2.31	309594.0	4656362.6	285
2016-12-22	14.7	14.8	14.65	14.7	0.05	0.34	171730.0	2529261.9	272
2016-12-21	14.7	14.9	14.5	14.65	0.07	0.48	211004.0	3083643.1	643
2016-12-20	14.95	15.0	14.3	14.58	-0.43	-2.86	402660.0	5876594.25	308
2016-12-19	15.4	15.4	14.95	15.01	-0.26	-1.7	567683.0	8593885.6	335
2016-12-18	14.75	15.3	14.75	15.27	0.61	4.16	831809.0	12565045.25	526
2016-12-15	14.35	14.7	14.25	14.66	0.07	0.48	476481.0	6917715.35	477
2016-12-14	14.8	15.1	14.35	14.59	-0.13	-0.88	1002365.0	14825488.9	769
2016-12-13	15.2	15.2	14.65	14.72	-0.55	-3.6	627037.0	9303783.85	495
2016-12-12	15.75	15.8	15.2	15.27	-0.39	-2.49	1251540.0	19371177.1	722
2016-12-11	15.65	15.75	15.6	15.66	0.18	1.16	623905.0	9789204.55	401
2016-12-08	15.35	15.85	15.35	15.48	0.2	1.31	1864102.0	29041291.5	976
2016-12-07	15.0	15.5	14.95	15.28	0.31	2.07	1875558.0	28522727.1	1015
2016-12-06	14.65	15.1	14.65	14.97	0.4	2.75	1237453.0	18418625.8	686
2016-12-05	14.4	14.6	14.3	14.57	0.13	0.9	659583.0	9557947.15	342
2016-12-04	14.4	14.85	14.4	14.44	0.06	0.42	1302084.0	19057677.5	658
2016-12-01	14.4	14.45	14.3	14.38	0.09	0.63	913849.0	13145516.8	493
2016-11-30	14.15	14.3	14.05	14.29	0.27	1.93	1047218.0	14880326.2	572
2016-11-29	14.3	14.35	14.0	14.02	-0.23	-1.61	652273.0	9240515.9	401
2016-11-28	14.0	14.35	13.9	14.25	0.27	1.93	953453.0	13538576.6	563
2016-11-27	13.9	14.15	13.85	13.98	-0.07	-0.5	596803.0	8357041.8	276
2016-11-24	14.4	14.55	13.75	14.05	-0.25	-1.75	781882.0	11105634.0	525
2016-11-23	14.2	14.4	14.1	14.3	0.15	1.06	1263797.0	18074406.15	755
2016-11-22	13.6	14.25	13.4	14.15	0.68	5.05	1828214.0	25426431.25	885
2016-11-21	13.55	13.85	13.4	13.47	-0.03	-0.22	1097996.0	14928397.65	654
2016-11-20	13.35	13.6	13.3	13.5	0.23	1.73	675700.0	9092514.1	387
2016-11-17	13.35	13.45	13.15	13.27	-0.07	-0.52	343686.0	4580705.1	267
2016-11-16	13.15	13.45	13.1	13.34	0.41	3.17	807219.0	10759992.75	536
2016-11-15	13.0	13.25	12.8	12.93	-0.13	-1.0	802593.0	10449726.55	452
2016-11-14	13.5	13.6	12.9	13.06	-0.42	-3.12	1064226.0	14198570.6	637
2016-11-13	12.9	13.55	12.8	13.48	0.62	4.82	948571.0	12564690.45	549
2016-11-10	12.6	12.95	12.6	12.86	0.29	2.31	1014574.0	13001335.2	439
2016-11-09	12.0	12.7	11.6	12.57	0.22	1.78	1261664.0	15615877.6	616
2016-11-08	12.4	12.55	12.3	12.35	0.0	0.0	1226292.0	15222712.5	561
2016-11-07	12.1	12.4	12.1	12.35	0.26	2.15	1071881.0	13173819.7	497
2016-11-06	12.0	12.1	12.0	12.09	0.05	0.42	183972.0	2216811.5	132
2016-11-03	12.0	12.05	11.95	12.04	0.06	0.5	221764.0	2665691.3	149
2016-11-02	12.15	12.25	11.75	11.98	-0.2	-1.64	603501.0	7279972.4	466
2016-11-01	12.0	12.25	12.0	12.18	0.13	1.08	443122.0	5371328.75	284
2016-10-31	12.05	12.05	11.85	12.05	0.05	0.42	157163.0	1884787.45	144
2016-10-30	12.1	12.15	12.0	12.0	-0.05	-0.41	169762.0	2048105.65	118
2016-10-27	12.1	12.2	12.0	12.05	-0.13	-1.07	320142.0	3866466.2	232
2016-10-26	12.0	12.35	11.9	12.18	0.19	1.58	958702.0	11669050.05	537
2016-10-25	12.0	12.1	11.85	11.99	0.08	0.67	427994.0	5133226.7	321
2016-10-24	11.85	12.2	11.85	11.91	0.04	0.34	595176.0	7139959.55	441
2016-10-23	11.4	11.9	11.4	11.87	0.5	4.4	381297.0	4429918.45	296
2016-10-20	11.0	11.4	11.0	11.37	-0.11	-0.96	269290.0	3011113.5	241
2016-10-19	11.3	11.55	11.05	11.48	0.38	3.42	118503.0	1344635.1	151
2016-10-18	12.0	12.0	10.9	11.1	-0.8	-6.72	240235.0	2809782.15	220
2016-10-17	12.0	12.0	11.85	11.9	-0.06	-0.5	95452.0	1135582.25	125
2016-10-16	12.15	12.2	11.95	11.96	-0.23	-1.89	201492.0	2428821.55	153
2016-10-13	12.4	12.45	12.15	12.19	-0.18	-1.46	216216.0	2663276.65	219
2016-10-12	12.35	12.5	12.35	12.37	-0.08	-0.64	288099.0	3583567.65	212
2016-10-11	12.3	12.6	12.2	12.45	0.26	2.13	624522.0	7776967.6	440
2016-10-10	12.1	12.2	12.0	12.19	0.02	0.16	314770.0	3817332.9	231
2016-10-09	12.15	12.6	12.15	12.17	-0.04	-0.33	571893.0	7066857.7	465
2016-10-06	12.35	12.35	12.1	12.21	-0.07	-0.57	240409.0	2940987.55	178
2016-10-05	12.2	12.3	11.95	12.28	0.13	1.07	348478.0	4218864.65	267
2016-10-04	12.2	12.25	11.75	12.15	0.0	0.0	336819.0	4054832.85	211
2016-10-03	12.0	12.3	12.0	12.15	0.11	0.91	295531.0	3581672.55	163
2016-10-02	12.8	12.9	12.0	12.04	-0.68	-5.35	348333.0	4405706.4	230
2016-09-29	12.6	13.0	12.2	12.72	-0.05	-0.39	518939.0	6572747.7	337
2016-09-28	14.05	14.3	12.65	12.77	-1.28	-9.11	667820.0	8815521.95	322
2016-09-27	14.9	14.9	14.05	14.05	-0.97	-6.46	239667.0	3436058.75	256
2016-09-26	15.1	15.2	14.95	15.02	-0.04	-0.27	160985.0	2421357.3	143
2016-09-25	15.0	15.05	14.85	15.06	-0.02	-0.13	103043.0	1542599.15	129
2016-09-21	15.15	15.2	15.05	15.08	-0.02	-0.13	100030.0	1513461.0	83
2016-09-20	15.0	15.25	14.85	15.1	0.1	0.67	90380.0	1358423.8	96
2016-09-19	15.5	15.6	14.9	15.0	-0.47	-3.04	192039.0	2898279.05	180
2016-09-18	15.6	15.6	15.45	15.47	-0.13	-0.83	173223.0	2689329.3	159
2016-09-08	15.6	15.7	15.5	15.6	0.12	0.78	174363.0	2720335.1	176
2016-09-07	15.65	15.7	15.45	15.48	-0.17	-1.09	168372.0	2618224.5	161
2016-09-06	15.45	15.95	15.35	15.65	0.15	0.97	484865.0	7595944.25	393
2016-09-05	15.45	15.65	15.4	15.5	0.05	0.32	360462.0	5592772.7	263
2016-09-04	15.1	15.5	15.1	15.45	0.38	2.52	339937.0	5195812.8	308
2016-09-01	15.1	15.15	15.0	15.07	-0.19	-1.25	212112.0	3194848.25	185
2016-08-31	15.5	15.6	15.15	15.26	-0.25	-1.61	208016.0	3204221.15	199
2016-08-30	15.5	15.6	15.4	15.51	0.1	0.65	135754.0	2110089.45	140
2016-08-29	15.5	15.8	15.35	15.41	0.05	0.33	229625.0	3578953.8	220
2016-08-28	15.15	15.5	15.15	15.36	0.29	1.92	238360.0	3663306.15	236
2016-08-25	15.3	15.3	15.0	15.07	-0.42	-2.71	198775.0	3004953.35	181
2016-08-24	15.9	15.9	15.4	15.49	-0.29	-1.84	98178.0	1531498.25	101
2016-08-23	15.7	15.8	15.5	15.78	0.08	0.51	119876.0	1877288.0	149
2016-08-22	16.05	16.05	15.7	15.7	-0.3	-1.88	173834.0	2766198.45	129
2016-08-21	16.15	16.25	16.0	16.0	-0.22	-1.36	134698.0	2169261.3	127
2016-08-18	16.55	16.6	16.05	16.22	-0.35	-2.11	235617.0	3824623.35	202
2016-08-17	17.0	17.0	16.5	16.57	-0.43	-2.53	125741.0	2108644.95	114
2016-08-16	17.1	17.1	17.0	17.0	-0.05	-0.29	35783.0	609273.05	61
2016-08-15	17.1	17.15	17.05	17.05	-0.09	-0.53	67243.0	1148161.15	75
2016-08-14	17.1	17.2	17.1	17.14	0.07	0.41	117239.0	2010184.7	105
2016-08-11	17.15	17.2	17.05	17.07	0.01	0.06	91923.0	1572362.9	99
2016-08-10	17.15	17.25	17.05	17.06	-0.15	-0.87	80304.0	1375313.7	61
2016-08-09	17.15	17.25	17.05	17.21	0.15	0.88	95757.0	1643761.35	82
2016-08-08	17.1	17.15	17.0	17.06	-0.05	-0.29	116094.0	1980249.35	89
2016-08-07	17.2	17.2	17.05	17.11	0.06	0.35	72235.0	1236670.15	75
2016-08-04	17.2	17.2	17.0	17.05	-0.07	-0.41	93193.0	1592913.5	87
2016-08-03	17.2	17.2	17.0	17.12	-0.03	-0.17	104529.0	1786353.45	108
2016-08-02	17.3	17.3	16.95	17.15	-0.01	-0.06	291566.0	4994535.4	238
2016-08-01	16.95	17.2	16.75	17.16	0.41	2.45	242161.0	4117061.95	241
2016-07-31	17.15	17.15	16.6	16.75	-0.3	-1.76	205838.0	3462081.7	150
2016-07-28	17.7	17.7	17.0	17.05	-0.71	-4.0	386019.0	6640586.05	253
2016-07-27	17.7	17.8	17.55	17.76	-0.01	-0.06	97827.0	1728652.65	104
2016-07-26	18.0	18.0	17.75	17.77	-0.22	-1.22	137417.0	2453082.7	87
2016-07-25	17.9	18.0	17.75	17.99	0.12	0.67	135606.0	2424209.1	123
2016-07-24	18.05	18.1	17.85	17.87	-0.22	-1.22	373015.0	6701906.2	243
2016-07-21	18.3	18.3	18.05	18.09	-0.23	-1.26	275161.0	4999744.3	207
2016-07-20	18.4	18.5	18.3	18.32	-0.1	-0.54	207982.0	3820919.25	165
2016-07-19	18.45	18.65	18.3	18.42	0.01	0.05	525506.0	9707625.05	339
2016-07-18	18.2	18.5	18.15	18.41	0.22	1.21	679702.0	12476426.55	456
2016-07-17	18.2	18.35	18.15	18.19	0.04	0.22	608055.0	11080335.6	296
2016-07-14	18.3	18.45	18.15	18.15	-0.17	-0.93	435773.0	7959311.15	267
2016-07-13	18.05	18.65	18.05	18.32	0.33	1.83	1124543.0	20694690.0	795
2016-07-12	17.85	18.05	17.85	17.99	0.15	0.84	444892.0	7990507.6	211
2016-07-11	17.8	17.9	17.75	17.84	0.09	0.51	220816.0	3941579.4	151
2016-07-10	17.65	17.8	17.6	17.75	0.25	1.43	196179.0	3475770.25	160
2016-06-30	17.6	17.7	17.5	17.5	-0.05	-0.28	341362.0	5993300.95	248
2016-06-29	17.55	17.8	17.5	17.55	0.05	0.29	557981.0	9850980.05	304
2016-06-28	17.45	17.65	17.45	17.5	-0.05	-0.28	348580.0	6123266.7	230
2016-06-27	17.35	17.7	17.35	17.55	0.1	0.57	319877.0	5604651.9	187
2016-06-26	16.5	17.5	16.5	17.45	-0.39	-2.19	293432.0	5022489.05	252
2016-06-23	17.6	17.9	17.6	17.84	0.14	0.79	162353.0	2878657.25	129
2016-06-22	17.85	17.9	17.7	17.7	-0.14	-0.78	293845.0	5229233.35	145
2016-06-21	18.0	18.0	17.8	17.84	-0.05	-0.28	301235.0	5388625.65	190
2016-06-20	18.0	18.0	17.85	17.89	-0.06	-0.33	276705.0	4956841.1	160
2016-06-19	18.05	18.15	17.9	17.95	-0.04	-0.22	381830.0	6883301.3	261
2016-06-16	18.05	18.05	17.85	17.99	-0.08	-0.44	314178.0	5638279.55	216
2016-06-15	18.45	18.5	18.0	18.07	-0.37	-2.01	721410.0	13165739.4	429
2016-06-14	18.3	18.6	17.9	18.44	0.14	0.77	1967290.0	35940497.8	1148
2016-06-13	17.6	18.45	17.45	18.3	0.71	4.04	2350196.0	42319978.25	1255
2016-06-12	17.3	17.65	17.3	17.59	0.14	0.8	652314.0	11408300.15	313
2016-06-09	17.7	17.9	17.45	17.45	-0.17	-0.96	840359.0	14803674.1	506
2016-06-08	17.4	17.75	17.4	17.62	0.29	1.67	842436.0	14836169.45	447
2016-06-07	17.15	17.4	17.15	17.33	0.23	1.35	508585.0	8809089.3	265
2016-06-06	17.05	17.15	16.85	17.1	0.01	0.06	288092.0	4897224.45	217
2016-06-05	17.3	17.35	17.05	17.09	-0.2	-1.16	407059.0	7013348.4	311
2016-06-02	17.4	17.5	17.25	17.29	-0.1	-0.58	408970.0	7101881.7	270
2016-06-01	17.25	17.65	17.15	17.39	0.18	1.05	919024.0	16017502.1	573
2016-05-31	17.2	17.25	17.05	17.21	0.21	1.24	421151.0	7215861.7	270
2016-05-30	17.4	17.45	17.0	17.0	-0.37	-2.13	725449.0	12408214.15	417
2016-05-29	17.6	17.7	17.2	17.37	-0.28	-1.59	766453.0	13371362.3	515
2016-05-26	18.1	18.5	17.6	17.65	-0.33	-1.84	1390493.0	25167428.3	985
2016-05-25	17.8	18.1	17.7	17.98	0.36	2.04	859967.0	15386350.15	612
2016-05-24	17.1	17.7	17.1	17.62	0.15	0.86	528667.0	9232256.7	377
2016-05-23	18.7	18.75	17.4	17.47	-1.36	-7.22	1262052.0	22730566.0	1080
2016-05-22	18.9	19.15	18.8	18.83	0.0	0.0	1252061.0	23743344.6	966
2016-05-19	18.55	19.3	18.55	18.83	0.19	1.02	2653341.0	50245883.2	1690
2016-05-18	18.55	18.8	18.5	18.64	0.05	0.27	538163.0	10029216.35	335
2016-05-17	18.65	18.75	18.5	18.59	0.04	0.22	603743.0	11258441.2	404
2016-05-16	18.85	18.85	18.4	18.55	-0.25	-1.33	771830.0	14325586.5	581
2016-05-15	18.85	18.95	18.75	18.8	-0.03	-0.16	403379.0	7600550.15	271
2016-05-12	18.85	18.95	18.8	18.83	0.03	0.16	505452.0	9532301.6	340
2016-05-11	18.9	18.95	18.75	18.8	0.01	0.05	605074.0	11388837.35	397
2016-05-10	18.9	19.1	18.75	18.79	-0.27	-1.42	701171.0	13255358.65	539
2016-05-09	19.15	19.2	18.95	19.06	-0.03	-0.16	654899.0	12491449.8	429
2016-05-08	19.25	19.5	19.05	19.09	-0.05	-0.26	1115208.0	21522675.55	773
2016-05-05	18.85	19.35	18.7	19.14	0.44	2.35	1887824.0	36038563.75	1293
2016-05-04	19.5	19.5	18.65	18.7	-0.72	-3.71	2017968.0	38236398.55	1249
2016-05-03	20.0	20.1	19.25	19.42	-0.52	-2.61	1682896.0	33083139.8	1202
2016-05-02	19.7	20.45	19.7	19.94	0.35	1.79	4980361.0	99915974.6	2561
2016-05-01	19.35	19.7	19.2	19.59	0.37	1.93	2250052.0	43797072.9	1324
2016-04-28	19.3	19.55	19.2	19.22	-0.04	-0.21	1210941.0	23500291.45	740
2016-04-27	19.05	19.55	19.05	19.26	0.21	1.1	2127992.0	41189145.25	1228
2016-04-26	18.6	19.4	18.45	19.05	0.4	2.14	1702323.0	32311570.8	1034
2016-04-25	18.9	18.9	18.45	18.65	-0.23	-1.22	1043571.0	19397901.7	779
2016-04-24	19.05	19.25	18.8	18.88	-0.12	-0.63	1373498.0	26218259.15	850
2016-04-21	19.05	19.15	18.95	19.0	-0.02	-0.11	625319.0	11887620.9	424
2016-04-20	19.35	19.5	19.0	19.02	-0.75	-3.79	1072041.0	20577358.0	634
2016-04-19	19.3	19.95	18.85	19.77	0.61	3.18	622042.0	12218515.45	451
2016-04-18	18.55	19.2	18.55	19.16	0.34	1.81	502497.0	9554118.7	347
2016-04-17	18.6	19.1	18.55	18.82	-0.17	-0.9	404944.0	7611021.9	351
2016-04-14	18.95	19.35	18.7	18.99	0.23	1.23	729304.0	13841063.75	578
2016-04-13	18.2	19.0	18.15	18.76	0.43	2.35	1129188.0	20935544.55	680
2016-04-12	18.3	18.45	18.2	18.33	0.09	0.49	496014.0	9088511.65	335
2016-04-11	18.3	18.45	18.2	18.24	-0.21	-1.14	175044.0	3207241.35	138
2016-04-10	18.6	18.6	18.35	18.45	0.22	1.21	269356.0	4976698.35	209
2016-04-07	18.2	18.55	18.0	18.23	0.22	1.22	729982.0	13358530.9	389
2016-04-06	18.1	18.2	17.85	18.01	0.12	0.67	280237.0	5067547.4	225
2016-04-05	17.65	18.05	17.55	17.89	0.08	0.45	240964.0	4298532.8	223
2016-04-04	17.55	17.85	17.5	17.81	0.3	1.71	233172.0	4124956.3	223
2016-04-03	17.5	17.7	17.3	17.51	-0.45	-2.51	373323.0	6526391.2	284
2016-03-31	18.05	18.05	17.8	17.96	-0.12	-0.66	293915.0	5270474.4	232
2016-03-30	18.2	18.2	18.0	18.08	-0.06	-0.33	283636.0	5130666.5	214
2016-03-29	18.5	18.5	17.85	18.14	-0.3	-1.63	611695.0	11070741.85	424
2016-03-28	18.6	18.85	18.3	18.44	-0.07	-0.38	748435.0	13947079.95	540
2016-03-27	19.0	19.1	18.45	18.51	-0.58	-3.04	670713.0	12552640.9	479
2016-03-24	19.35	19.35	18.85	19.09	-0.18	-0.93	1047795.0	19981413.0	755
2016-03-23	18.6	19.55	18.6	19.27	0.57	3.05	2461887.0	47177978.25	1621
2016-03-22	18.75	18.9	18.5	18.7	-0.02	-0.11	1300513.0	24334079.7	746
2016-03-21	19.0	19.15	18.6	18.72	-0.11	-0.58	1466048.0	27716604.3	908
2016-03-20	18.65	19.15	18.55	18.83	0.38	2.06	2816646.0	53131512.3	1531
2016-03-17	18.0	18.5	17.9	18.45	0.7	3.94	2406557.0	43897266.7	1335
2016-03-16	17.5	17.8	17.35	17.75	0.35	2.01	554473.0	9762079.1	421
2016-03-15	17.8	17.8	17.2	17.4	-0.42	-2.36	687108.0	12057468.7	460
2016-03-14	18.3	18.4	17.8	17.82	-0.52	-2.84	658113.0	11921263.85	458
2016-03-13	18.25	18.45	18.0	18.34	0.29	1.61	1211934.0	22115953.15	763
2016-03-10	18.2	18.3	18.0	18.05	-0.13	-0.72	821495.0	14895720.9	537
2016-03-09	18.4	18.5	18.1	18.18	-0.25	-1.36	888942.0	16240941.2	605
2016-03-08	18.45	18.6	18.2	18.43	0.06	0.33	1529142.0	28131239.85	953
2016-03-07	18.15	18.85	18.1	18.37	0.47	2.63	4014088.0	74182277.1	2055
2016-03-06	18.0	18.2	17.85	17.9	0.26	1.47	1908443.0	34244049.25	1180
2016-03-03	17.5	17.9	17.45	17.64	0.3	1.73	2614467.0	46190519.25	1446
2016-03-02	17.6	17.75	17.2	17.34	-0.12	-0.69	1301376.0	22739469.6	687
2016-03-01	17.35	17.75	17.35	17.46	0.26	1.51	1564815.0	27416664.75	823
2016-02-29	17.55	17.7	17.15	17.2	-0.25	-1.43	1521891.0	26513123.85	1065
2016-02-28	17.25	17.6	17.2	17.45	0.48	2.83	1480718.0	25720939.85	785
2016-02-25	17.1	17.15	16.85	16.97	0.01	0.06	945311.0	16073206.05	638
2016-02-24	17.15	17.3	16.9	16.96	-0.47	-2.7	1275820.0	21821852.3	738
2016-02-23	17.1	17.65	17.0	17.43	0.4	2.35	1723019.0	29941688.8	1004
2016-02-22	16.8	17.3	16.8	17.03	0.43	2.59	1821543.0	31076688.95	1115
2016-02-21	16.35	16.8	16.25	16.6	0.3	1.84	1811282.0	29979022.0	1027
2016-02-18	16.4	16.55	16.2	16.3	0.12	0.74	1836130.0	30051500.3	1004
2016-02-17	15.75	16.25	15.55	16.18	0.44	2.8	1519822.0	24297331.25	876
2016-02-16	16.25	16.4	15.55	15.74	-0.1	-0.63	1847642.0	29458807.55	1248
2016-02-15	15.6	16.2	15.3	15.84	0.19	1.21	2867235.0	45386588.5	1772
2016-02-14	17.65	17.8	15.65	15.65	-1.71	-9.85	2322382.0	38380136.9	1361
2016-02-11	18.0	18.25	17.35	17.36	-0.93	-5.08	2233496.0	39790370.35	1498
2016-02-10	18.35	18.85	18.25	18.29	0.05	0.27	4292597.0	79543920.4	2293
2016-02-09	17.75	18.35	17.65	18.24	0.39	2.18	1905961.0	34413621.85	1148
2016-02-08	18.3	18.5	17.5	17.85	-0.36	-1.98	1992929.0	36009839.8	1161
2016-02-07	17.9	18.75	17.8	18.21	0.23	1.28	2816636.0	51575171.2	1645
2016-02-04	18.15	18.3	17.9	17.98	0.32	1.81	2508071.0	45316832.5	1359
2016-02-03	17.3	17.8	17.2	17.66	0.01	0.06	2596325.0	45189086.75	1510
2016-02-02	18.95	19.15	17.55	17.65	-1.48	-7.74	3419205.0	63085949.85	2271
2016-02-01	18.8	19.4	18.75	19.13	0.31	1.65	2723417.0	52276688.2	1499
2016-01-31	19.1	19.4	18.7	18.82	0.09	0.48	2163393.0	41276221.2	1312
2016-01-28	18.7	19.1	18.65	18.73	0.06	0.32	2355684.0	44482999.9	1554
2016-01-27	18.45	19.05	18.35	18.67	0.33	1.8	2877951.0	53856692.35	2082
2016-01-26	17.7	18.4	17.65	18.34	-0.17	-0.92	1284127.0	23156324.05	1161
2016-01-25	19.0	19.0	18.3	18.51	-0.74	-3.84	562443.0	10477441.4	642
2016-01-24	20.7	21.5	19.0	19.25	-0.95	-4.7	952114.0	19162373.05	791
2016-01-21	22.0	22.0	20.2	20.2	-2.24	-9.98	540882.0	11071003.15	382
2016-01-20	23.25	23.8	22.25	22.44	-2.06	-8.41	37517.0	866641.9	85
2016-01-19	24.5	25.0	24.3	24.5	0.33	1.37	106092.0	2613185.35	165
2016-01-18	24.5	25.0	24.0	24.17	-0.81	-3.24	82235.0	2000432.05	93
2016-01-17	23.85	26.5	23.85	24.98	-1.52	-5.74	184281.0	4421091.65	88
2016-01-14	26.5	26.8	26.5	26.5	-0.1	-0.38	47852.0	1268203.0	42
2016-01-13	26.4	27.0	26.0	26.6	0.2	0.76	11674.0	308854.9	24
2016-01-12	24.9	26.4	24.9	26.4	0.7	2.72	14264.0	370554.4	33
2016-01-11	24.1	25.7	23.55	25.7	1.34	5.5	48444.0	1196681.55	90
2016-01-10	27.3	27.3	24.1	24.36	-2.28	-8.56	70046.0	1801629.7	83
2016-01-07	27.7	28.7	26.1	26.64	-2.31	-7.98	98679.0	2666082.5	120
2016-01-06	29.0	29.0	27.5	28.95	0.35	1.22	28656.0	826396.1	54
2016-01-05	28.8	28.8	28.8	28.6	-0.44	-1.52	3590.0	103006.7	15
2016-01-04	29.9	29.9	28.4	29.04	-0.56	-1.89	21800.0	640398.7	54
2016-01-03	30.1	30.1	29.4	29.6	-0.35	-1.17	38292.0	1138454.0	70
2015-12-31	30.0	30.0	29.5	29.95	0.05	0.17	85105.0	2551430.2	42
2015-12-30	30.2	30.4	29.9	29.9	0.11	0.37	40833.0	1232160.0	40
2015-12-29	29.5	30.0	28.5	29.79	-0.01	-0.03	22255.0	652255.4	53
2015-12-28	29.5	29.7	29.5	29.8	0.02	0.07	23865.0	707188.4	39
2015-12-27	29.8	29.8	29.5	29.78	-0.02	-0.07	18809.0	558573.8	46
2015-12-24	30.0	30.1	29.8	29.8	0.18	0.61	6386.0	191110.8	20
2015-12-23	30.3	30.5	29.6	29.62	-0.03	-0.1	56546.0	1702574.0	97
2015-12-22	29.0	29.8	29.0	29.65	0.4	1.37	146896.0	4344241.1	73
2015-12-21	28.6	29.3	28.6	29.25	1.08	3.83	88050.0	2557598.4	132
2015-12-20	28.5	28.8	27.8	28.17	-0.54	-1.88	59105.0	1677565.9	99
2015-12-17	28.4	29.0	28.3	28.71	0.71	2.54	64056.0	1822801.3	82
2015-12-16	28.0	28.1	27.5	28.0	0.0	0.0	57511.0	1603969.7	75
2015-12-15	27.9	28.4	27.8	28.0	0.21	0.76	59914.0	1676893.0	106
2015-12-14	28.1	28.2	27.6	27.79	-0.25	-0.89	69197.0	1939408.0	102
2015-12-13	28.2	28.3	27.5	28.04	-1.08	-3.71	139320.0	3854865.7	106
2015-12-10	29.8	29.8	29.1	29.12	-0.27	-0.92	40692.0	1194582.4	57
2015-12-09	29.4	29.6	29.3	29.39	0.24	0.82	19425.0	571084.0	44
2015-12-08	29.8	30.0	29.0	29.15	-1.03	-3.41	234591.0	6969663.8	110
2015-12-07	30.5	30.5	30.1	30.18	-0.12	-0.4	37048.0	1125595.6	61
2015-12-06	30.5	30.6	30.2	30.3	-0.18	-0.59	154912.0	4708376.4	114
2015-12-03	30.5	30.5	30.2	30.48	0.03	0.1	122357.0	3716229.0	125
2015-12-02	30.5	30.6	30.2	30.45	-0.18	-0.59	211526.0	6430749.0	218
2015-12-01	30.8	30.9	30.5	30.63	-1.21	-3.8	365928.0	11209318.1	414
2015-11-30	32.0	32.0	31.7	31.84	0.02	0.06	329665.0	10492128.5	202
2015-11-29	32.0	32.3	31.8	31.82	0.16	0.51	476913.0	15249743.5	283
2015-11-26	31.9	31.9	31.6	31.66	-0.21	-0.66	188378.0	5961415.4	174
2015-11-25	31.8	31.9	31.6	31.87	0.19	0.6	134217.0	4252702.4	125
2015-11-24	31.9	32.2	31.5	31.68	-0.36	-1.12	211595.0	6720699.8	198
2015-11-23	32.1	32.1	31.8	32.04	0.04	0.12	87663.0	2803056.7	115
2015-11-22	31.7	32.2	31.5	32.0	0.69	2.2	179626.0	5730990.2	206
2015-11-19	31.1	31.4	31.0	31.31	0.33	1.07	100676.0	3140444.5	177
2015-11-18	32.0	32.0	30.9	30.98	-0.71	-2.24	123439.0	3876758.6	207
2015-11-17	31.5	32.5	31.5	31.69	1.51	5.0	394927.0	12643658.7	443
2015-11-16	29.8	30.3	29.8	30.18	0.55	1.86	31712.0	952568.3	59
2015-11-15	29.4	30.0	29.4	29.63	-1.09	-3.55	25309.0	754054.2	74
2015-11-12	31.3	31.4	30.7	30.72	-0.64	-2.04	48810.0	1514338.3	94
2015-11-11	31.3	31.8	31.3	31.36	0.02	0.06	39816.0	1255729.9	77
2015-11-10	31.2	32.2	31.1	31.34	0.24	0.77	108135.0	3422700.3	166
2015-11-09	30.4	31.3	30.3	31.1	0.7	2.3	29624.0	918334.5	58
2015-11-08	30.8	30.8	30.2	30.4	-0.1	-0.33	4705.0	143456.7	19
2015-11-05	30.6	30.6	30.5	30.5	-0.22	-0.72	7864.0	240500.5	35
2015-11-04	30.3	30.8	29.7	30.72	0.73	2.43	23831.0	722273.2	45
2015-11-03	30.3	30.7	29.8	29.99	-0.26	-0.86	34602.0	1045920.2	73
2015-11-02	30.2	30.6	30.1	30.25	0.24	0.8	28445.0	863648.7	54
2015-11-01	30.8	30.8	29.9	30.01	-0.57	-1.86	44637.0	1349860.8	98
2015-10-29	31.8	31.8	30.5	30.58	-0.88	-2.8	53380.0	1666772.2	92
2015-10-28	30.8	31.8	30.1	31.46	1.2	3.97	41159.0	1282693.2	92
2015-10-27	31.3	31.5	30.0	30.26	-1.0	-3.2	36655.0	1136808.0	71
2015-10-26	30.6	31.3	30.5	31.26	0.59	1.92	76997.0	2378909.2	47
2015-10-25	31.0	31.0	30.5	30.67	0.03	0.1	40156.0	1233472.7	93
2015-10-22	31.3	31.3	30.0	30.64	-0.4	-1.29	79896.0	2439063.9	134
2015-10-21	32.5	32.5	30.0	31.04	-1.79	-5.45	188697.0	5767444.8	205
2015-10-20	33.4	33.7	32.9	32.83	-0.7	-2.09	62599.0	2083166.0	103
2015-10-19	34.0	34.8	33.1	33.53	-1.6	-4.55	136211.0	4626170.7	206
2015-10-18	35.4	35.9	35.0	35.13	0.01	0.03	57581.0	2037117.6	70
2015-10-15	35.4	36.2	35.1	35.12	-0.18	-0.51	94449.0	3371286.3	129
2015-10-14	35.4	35.4	35.2	35.3	-0.18	-0.51	13358.0	471565.6	35
2015-10-13	35.6	36.0	35.4	35.48	-0.32	-0.89	22568.0	804787.6	46
2015-10-12	36.0	36.1	35.8	35.8	-0.4	-1.1	19049.0	684771.3	49
2015-10-11	36.0	36.4	36.0	36.2	0.26	0.72	47868.0	1729731.0	81
2015-10-08	36.2	36.2	35.9	35.94	-0.11	-0.31	24282.0	872752.7	48
2015-10-07	35.7	36.3	35.7	36.05	0.35	0.98	53478.0	1924089.2	64
2015-10-06	35.8	35.8	35.3	35.7	0.5	1.42	136780.0	4845765.5	35
2015-10-05	34.5	35.1	34.5	35.2	0.71	2.06	27667.0	967440.4	36
2015-10-04	34.5	34.5	34.0	34.49	0.19	0.55	22021.0	757760.6	32
2015-10-01	34.9	34.9	34.3	34.3	-0.21	-0.61	70693.0	2454940.3	58
2015-09-30	34.5	34.7	33.9	34.51	1.55	4.7	43581.0	1504253.8	70
2015-09-29	32.5	33.0	32.0	32.96	-0.24	-0.72	25070.0	814395.9	37
2015-09-21	33.0	33.6	32.9	33.2	0.2	0.61	67910.0	2266767.8	101
2015-09-20	32.4	33.0	32.2	33.0	0.2	0.61	22795.0	740457.3	31
2015-09-17	33.4	33.4	32.4	32.8	0.12	0.37	20816.0	682403.2	40
2015-09-16	32.7	32.9	32.5	32.68	0.27	0.83	31711.0	1037099.3	76
2015-09-15	32.7	33.0	32.1	32.41	-0.43	-1.31	61717.0	2006627.6	99
2015-09-14	33.4	33.6	32.6	32.84	-0.39	-1.17	56397.0	1866688.2	77
2015-09-13	33.7	33.9	33.1	33.23	-0.2	-0.6	56095.0	1882554.1	81
2015-09-10	33.5	34.0	33.2	33.43	-0.47	-1.39	60575.0	2027611.4	89
2015-09-09	33.8	34.2	33.7	33.9	0.3	0.89	127342.0	4313721.9	129
2015-09-08	33.6	33.6	33.3	33.6	0.2	0.6	17309.0	580078.0	43
2015-09-07	33.4	33.8	33.3	33.4	0.4	1.21	11342.0	380784.4	30
2015-09-06	32.7	33.0	32.7	33.0	0.25	0.76	9026.0	296150.1	39
2015-09-03	33.0	33.0	32.3	32.75	-0.25	-0.76	20428.0	671455.0	44
2015-09-02	32.1	33.2	32.1	33.0	-0.02	-0.06	28244.0	924587.7	52
2015-09-01	32.2	33.2	31.8	33.02	0.22	0.67	25468.0	830220.8	43
2015-08-31	33.5	33.5	32.2	32.8	-0.37	-1.12	13280.0	437552.3	29
2015-08-30	34.0	34.2	32.9	33.17	0.77	2.38	111330.0	3723185.1	100
2015-08-27	33.5	33.6	32.3	32.4	0.49	1.54	84603.0	2781306.1	120
2015-08-26	32.9	33.0	31.3	31.91	-1.18	-3.57	53723.0	1734923.1	89
2015-08-25	31.5	33.2	30.7	33.09	2.29	7.44	82543.0	2653605.6	121
2015-08-24	32.0	32.0	30.3	30.8	-1.4	-4.35	41888.0	1292244.6	83
2015-08-23	33.5	33.9	32.2	32.2	-3.5	-9.8	245426.0	8011588.3	229
2015-08-20	33.0	36.0	33.0	35.7	0.2	0.56	41689.0	1485863.3	79
2015-08-19	36.6	37.0	35.5	35.5	-1.8	-4.83	132507.0	4732898.2	85
2015-08-18	37.6	37.8	36.5	37.3	-0.4	-1.06	38864.0	1444196.2	63
2015-08-17	37.0	38.0	37.0	37.7	-0.24	-0.63	51062.0	1900806.1	36
2015-08-16	38.0	38.0	37.8	37.94	0.3	0.8	10371.0	393480.2	17
2015-08-13	38.1	38.4	38.1	37.64	-0.36	-0.95	16585.0	631909.1	23
2015-08-12	38.1	38.2	38.0	38.0	-0.38	-0.99	23479.0	894973.3	29
2015-08-11	38.7	38.8	38.1	38.38	-0.22	-0.57	69272.0	2676882.6	39
2015-08-10	38.4	38.7	38.3	38.6	0.44	1.15	94803.0	3650833.3	53
2015-08-09	38.0	38.4	37.9	38.16	0.26	0.69	61419.0	2339630.6	68
2015-08-06	37.6	37.9	37.5	37.9	0.0	0.0	8440.0	317994.2	43
2015-08-05	38.2	38.2	37.7	37.9	-0.08	-0.21	46668.0	1772751.9	39
2015-08-04	37.8	38.0	37.3	37.98	-0.2	-0.52	44788.0	1689949.1	72
2015-08-03	37.6	39.0	37.5	38.18	-0.62	-1.6	166588.0	6292297.3	108
2015-08-02	40.1	40.1	36.3	38.8	-1.39	-3.46	38706.0	1477981.3	106
2015-07-30	40.3	40.7	40.0	40.19	-0.2	-0.5	36953.0	1486025.1	62
2015-07-29	39.8	40.4	39.8	40.39	0.7	1.76	20257.0	813794.8	47
2015-07-28	40.1	40.3	39.7	39.69	-0.31	-0.78	21713.0	867537.8	43
2015-07-27	40.9	41.0	40.0	40.0	-1.0	-2.44	37007.0	1498283.6	60
2015-07-26	41.1	41.3	41.0	41.0	-0.13	-0.32	25233.0	1038130.7	58
2015-07-23	41.3	41.4	40.9	41.13	-0.25	-0.6	23693.0	974370.1	52
2015-07-22	41.5	41.5	40.9	41.38	0.28	0.68	60674.0	2498349.3	75
2015-07-15	41.6	41.6	41.0	41.1	-0.29	-0.7	23722.0	979491.5	59
2015-07-14	41.7	41.7	41.2	41.39	-0.11	-0.27	41541.0	1718915.8	49
2015-07-13	41.3	41.7	41.3	41.5	-0.02	-0.05	146023.0	6054924.9	61
2015-07-12	41.2	41.8	41.0	41.52	0.54	1.32	50539.0	2098146.1	117
2015-07-09	40.7	41.0	40.5	40.98	0.67	1.66	97920.0	4001840.3	90
2015-07-08	40.2	41.0	40.2	40.31	-0.01	-0.02	46548.0	1883181.3	89
2015-07-07	40.3	41.4	40.2	40.32	0.22	0.55	112093.0	4560486.2	205
2015-07-06	39.7	40.5	39.5	40.1	-0.1	-0.25	77148.0	3104557.8	61
2015-07-05	39.9	40.6	39.9	40.2	-0.42	-1.03	78230.0	3166719.6	67
2015-07-02	40.7	41.0	40.2	40.62	-0.02	-0.05	121894.0	4978627.7	133
2015-07-01	39.7	40.7	39.5	40.64	0.48	1.2	97788.0	3957452.4	105
2015-06-30	39.1	40.2	39.0	40.16	0.35	0.88	170344.0	6760225.2	107
2015-06-29	40.3	40.3	38.8	39.81	-0.48	-1.19	74026.0	2921016.6	125
2015-06-28	40.4	40.6	39.8	40.29	-0.04	-0.1	132952.0	5349343.2	115
2015-06-25	39.9	40.4	39.7	40.33	0.36	0.9	112484.0	4523640.0	116
2015-06-24	39.5	40.0	39.1	39.97	0.54	1.37	57712.0	2286748.0	83
2015-06-23	39.5	39.6	39.1	39.43	0.03	0.08	32299.0	1271674.7	52
2015-06-22	39.7	39.7	39.0	39.4	-0.36	-0.91	64929.0	2556178.0	97
2015-06-21	39.9	40.5	39.6	39.76	0.09	0.23	348592.0	13994295.6	305
2015-06-18	38.9	39.9	38.9	39.67	1.08	2.8	212936.0	8429103.5	250
2015-06-17	38.8	38.8	38.5	38.59	-0.32	-0.82	60454.0	2340143.8	82
2015-06-16	38.8	39.1	38.7	38.91	-0.09	-0.23	38350.0	1489143.0	90
2015-06-15	39.5	39.6	39.0	39.0	-0.33	-0.84	72907.0	2858977.1	127
2015-06-14	38.6	39.5	38.4	39.33	0.98	2.56	49078.0	1917380.9	97
2015-06-11	38.4	38.7	38.3	38.35	-0.21	-0.54	57751.0	2222162.9	93
2015-06-10	38.6	38.7	38.2	38.56	0.36	0.94	59106.0	2275330.2	130
2015-06-09	38.7	38.8	38.1	38.2	-0.7	-1.8	161015.0	6196148.2	134
2015-06-08	39.0	39.1	38.6	38.9	-0.15	-0.38	67684.0	2631260.7	118
2015-06-07	39.7	39.7	39.0	39.05	-0.8	-2.01	120636.0	4737451.2	147
2015-06-04	40.0	40.0	39.8	39.85	-0.29	-0.72	43625.0	1740998.2	99
2015-06-03	40.5	40.5	40.0	40.14	-0.17	-0.42	180375.0	7261856.8	240
2015-06-02	39.6	40.6	39.6	40.31	0.82	2.08	338055.0	13582244.2	371
2015-06-01	39.5	39.7	39.0	39.49	-0.42	-1.05	251818.0	9900069.3	233
2015-05-31	40.1	40.4	39.8	39.91	-0.31	-0.77	100925.0	4039324.0	153
2015-05-28	40.3	40.5	40.0	40.22	-0.27	-0.67	140074.0	5638103.7	188
2015-05-27	40.9	41.3	40.4	40.49	-0.3	-0.74	400916.0	16425920.2	432
2015-05-26	40.6	40.9	40.3	40.79	0.31	0.77	537378.0	21853511.2	534
2015-05-25	40.0	40.6	39.8	40.48	0.56	1.4	136199.0	5480150.3	182
2015-05-24	40.1	40.3	39.6	39.92	-0.11	-0.27	132182.0	5273341.3	199
2015-05-21	39.9	40.2	39.9	40.03	0.08	0.2	82990.0	3322118.4	109
2015-05-20	40.5	40.6	39.9	39.95	-0.51	-1.26	134848.0	5430955.6	185
2015-05-19	40.6	41.2	40.4	40.46	0.09	0.22	268856.0	10971947.3	384
2015-05-18	40.0	40.5	39.8	40.37	0.56	1.41	173603.0	6973467.9	203
2015-05-17	39.6	40.0	39.6	39.81	0.11	0.28	100503.0	4006849.9	114
2015-05-14	39.8	40.1	39.6	39.7	-0.1	-0.25	147701.0	5875865.6	195
2015-05-13	40.0	40.0	39.6	39.8	-0.11	-0.28	87246.0	3477635.8	147
2015-05-12	40.1	40.1	39.7	39.91	-0.1	-0.25	125337.0	4997794.0	151
2015-05-11	40.5	41.2	40.0	40.01	-0.52	-1.28	166070.0	6716913.4	201
2015-05-10	40.6	41.0	40.4	40.53	-0.3	-0.73	228518.0	9285830.8	157
2015-05-07	41.2	41.8	40.7	40.83	-0.21	-0.51	487227.0	20085504.5	405
2015-05-06	40.2	41.1	40.2	41.04	0.5	1.23	288314.0	11724287.7	291
2015-05-05	41.4	41.8	40.3	40.54	-0.58	-1.41	238006.0	9822467.3	306
2015-05-04	40.9	41.2	40.2	41.12	0.6	1.48	121359.0	4929822.5	198
2015-05-03	41.4	41.6	40.1	40.52	-0.81	-1.96	237106.0	9725775.4	236
2015-04-30	41.6	41.6	41.1	41.33	-0.16	-0.39	324274.0	13386974.9	205
2015-04-29	42.2	42.5	41.1	41.49	-0.68	-1.61	302300.0	12578195.0	377
2015-04-28	41.9	43.4	41.8	42.17	0.5	1.2	1417916.0	60388071.5	1078
2015-04-27	41.5	41.9	41.1	41.67	0.46	1.12	809363.0	33506013.8	786
2015-04-26	39.2	41.6	38.8	41.21	2.46	6.35	959191.0	39023549.0	834
2015-04-23	38.8	38.9	38.4	38.75	0.25	0.65	106345.0	4118729.0	108
2015-04-22	38.9	39.2	38.2	38.5	0.03	0.08	266106.0	10295765.5	215
2015-04-21	39.0	39.1	38.4	38.47	-0.8	-2.04	228485.0	8848007.0	196
2015-04-20	40.2	40.3	39.0	39.27	-0.65	-1.63	141871.0	5587162.2	208
2015-04-19	40.0	40.6	39.5	39.92	0.52	1.32	314589.0	12689085.1	175
2015-04-16	39.7	40.0	39.3	39.4	0.28	0.72	112947.0	4485797.6	144
2015-04-15	38.4	39.6	38.3	39.12	1.13	2.97	174346.0	6791101.7	165
2015-04-14	38.3	38.7	37.9	37.99	-0.43	-1.12	127372.0	4871737.7	150
2015-04-13	38.1	38.7	38.1	38.42	0.23	0.6	38718.0	1490401.0	64
2015-04-12	38.9	38.9	38.2	38.19	-0.06	-0.16	47651.0	1835148.6	56
2015-04-09	38.0	38.9	38.0	38.25	0.18	0.47	63107.0	2424196.5	92
2015-04-08	37.7	38.5	37.7	38.07	0.18	0.48	100137.0	3817856.0	128
2015-04-07	37.2	37.9	37.2	37.89	0.91	2.46	95909.0	3603832.5	93
2015-04-06	37.4	37.8	36.9	36.98	-0.13	-0.35	251544.0	9402003.6	138
2015-04-05	38.0	38.1	37.0	37.11	-1.2	-3.13	79196.0	2954354.9	131
2015-04-02	39.1	39.6	38.1	38.31	-0.54	-1.39	192489.0	7509212.7	274
2015-04-01	39.1	39.3	38.6	38.85	-0.05	-0.13	127256.0	4949890.7	173
2015-03-31	40.2	40.5	38.8	38.9	-1.25	-3.11	194131.0	7726928.0	253
2015-03-30	39.2	40.8	38.8	40.15	1.08	2.76	398178.0	15916902.6	267
2015-03-29	38.4	39.5	38.4	39.07	1.26	3.33	103738.0	4043644.0	154
2015-03-26	35.7	38.3	35.2	37.81	0.97	2.63	131734.0	4826406.0	151
2015-03-25	38.8	38.9	36.2	36.84	-2.16	-5.54	119145.0	4506466.7	203
2015-03-24	39.5	39.9	38.8	39.0	-0.85	-2.13	156127.0	6147408.7	165
2015-03-23	38.5	39.9	38.3	39.85	1.2	3.1	279157.0	10885007.9	327
2015-03-22	38.3	38.8	38.0	38.65	0.34	0.89	322568.0	12393930.0	289
2015-03-19	38.0	38.6	37.4	38.31	1.09	2.93	346929.0	13146933.5	208
2015-03-18	38.0	38.0	36.0	37.22	-0.63	-1.66	132450.0	4931679.2	208
2015-03-17	38.0	38.4	37.6	37.85	-0.53	-1.38	94717.0	3592623.6	147
2015-03-16	40.0	40.1	38.1	38.38	-1.57	-3.93	256955.0	10022242.4	337
2015-03-15	40.2	40.5	39.9	39.95	-0.35	-0.87	90504.0	3625965.2	117
2015-03-12	40.3	40.8	40.0	40.3	-0.02	-0.05	163868.0	6596300.9	149
2015-03-11	40.5	40.7	40.1	40.32	-0.58	-1.42	123154.0	4983504.1	101
2015-03-10	41.2	41.2	40.5	40.9	-0.36	-0.87	60253.0	2460934.9	92
2015-03-09	41.4	41.9	41.2	41.26	0.38	0.93	158749.0	6576814.4	174
2015-03-08	40.0	41.1	40.0	40.88	0.67	1.67	241780.0	9879963.4	176
2015-03-05	39.4	40.5	39.3	40.21	0.81	2.06	260590.0	10413888.2	217
2015-03-04	39.5	39.5	39.2	39.4	0.17	0.43	87111.0	3424430.2	63
2015-03-03	39.0	39.5	39.0	39.23	0.42	1.08	137723.0	5405652.5	109
2015-03-02	39.2	39.2	38.8	38.81	-0.71	-1.8	105409.0	4113511.0	89
2015-03-01	40.0	40.1	39.0	39.52	-0.48	-1.2	66483.0	2629985.7	110
2015-02-26	40.0	40.3	40.0	40.0	0.0	0.0	125366.0	5028852.2	64
2015-02-25	40.0	40.8	39.9	40.0	0.3	0.76	106814.0	4285686.7	126
2015-02-24	39.0	40.0	39.0	39.7	0.45	1.15	147554.0	5845680.6	108
2015-02-23	39.2	39.3	38.9	39.25	-0.13	-0.33	95862.0	3750570.5	105
2015-02-22	39.7	39.7	39.1	39.38	-0.23	-0.58	73770.0	2902292.7	87
2015-02-19	39.4	40.0	39.0	39.61	-0.17	-0.43	221042.0	8726385.6	193
2015-02-18	40.0	41.0	39.5	39.78	0.44	1.12	357805.0	14399527.4	417
2015-02-17	38.6	40.0	38.3	39.34	0.76	1.97	343444.0	13408211.1	233
2015-02-16	38.5	39.3	38.3	38.58	0.37	0.97	528038.0	20513012.6	295
2015-02-15	37.6	38.3	37.6	38.21	1.0	2.69	77067.0	2932335.1	121
2015-02-12	37.0	37.8	37.0	37.21	0.46	1.25	60937.0	2277589.6	110
2015-02-11	37.9	37.9	36.7	36.75	-1.25	-3.29	131183.0	4915807.5	146
2015-02-10	37.9	38.2	37.5	38.0	-0.08	-0.21	308364.0	11679544.8	247
2015-02-09	39.1	39.8	37.9	38.08	-1.22	-3.1	788847.0	30766327.3	437
2015-02-08	38.9	39.7	38.8	39.3	0.59	1.52	204051.0	8010846.6	184
2015-02-05	38.4	39.0	38.3	38.71	0.17	0.44	304311.0	11786239.9	148
2015-02-04	38.7	38.9	38.2	38.54	0.45	1.18	362197.0	13970154.1	173
2015-02-03	37.6	38.5	37.6	38.09	0.64	1.71	585032.0	22282203.6	340
2015-02-02	37.0	38.0	36.7	37.45	0.78	2.13	349379.0	13017278.0	315
2015-02-01	37.0	37.7	36.5	36.67	0.82	2.29	419991.0	15521987.3	299
2015-01-29	35.4	36.1	35.4	35.85	0.52	1.47	438842.0	15717916.7	374
2015-01-28	34.7	35.9	34.6	35.33	0.41	1.17	522166.0	18452822.9	372
2015-01-27	33.6	35.0	33.6	34.92	1.36	4.05	1014354.0	34857906.6	635
2015-01-26	34.0	34.5	33.5	33.56	-0.2	-0.59	785935.0	26672903.1	447
2015-01-22	33.0	33.9	33.0	33.76	0.69	2.09	315507.0	10560099.1	329
2015-01-21	33.3	34.1	33.0	33.07	-0.21	-0.63	569298.0	19006852.2	437
2015-01-20	32.6	33.6	32.5	33.28	0.32	0.97	565551.0	18790290.8	398
2015-01-19	33.4	33.4	32.9	32.96	-0.26	-0.78	281827.0	9345196.6	294
2015-01-18	32.7	33.3	32.7	33.22	0.61	1.87	367007.0	12108362.7	363
2015-01-15	33.4	33.6	32.6	32.61	-0.67	-2.01	385401.0	12768828.6	382
2015-01-14	33.3	33.7	33.1	33.28	0.18	0.54	426865.0	14238074.8	382
2015-01-13	33.3	33.6	32.5	33.1	-0.93	-2.73	685138.0	22758350.1	662
2015-01-12	34.0	34.8	33.6	34.03	-0.08	-0.23	482354.0	16511328.7	492
2015-01-11	33.9	34.5	33.8	34.11	-0.06	-0.18	237756.0	8117579.2	268
2015-01-08	34.3	34.6	33.8	34.17	0.61	1.82	357452.0	12152407.8	298
2015-01-07	32.0	33.6	31.8	33.56	1.52	4.74	363989.0	11912222.2	366
2015-01-06	31.2	32.2	31.1	32.04	-0.58	-1.78	209140.0	6611347.2	224
2015-01-05	33.4	33.5	32.0	32.62	-0.87	-2.6	93946.0	3077251.9	175
2015-01-04	34.0	34.3	33.2	33.49	-0.58	-1.7	134637.0	4528787.0	199
2015-01-01	33.9	34.4	33.6	34.07	0.71	2.13	170708.0	5794311.8	216
2014-12-31	35.0	35.0	31.9	33.36	-1.36	-3.92	708256.0	23383268.3	514
2014-12-30	34.5	35.3	34.5	34.72	-1.41	-3.9	147635.0	5159694.6	225
2014-12-29	37.4	37.6	35.3	36.13	-1.14	-3.06	265763.0	9746985.4	356
2014-12-28	36.9	37.4	36.5	37.27	0.84	2.31	203819.0	7571451.3	266
2014-12-25	35.6	37.5	35.2	36.43	0.96	2.71	549991.0	20136790.1	494
2014-12-24	35.1	36.3	35.1	35.47	0.66	1.9	410925.0	14685266.0	411
2014-12-23	34.6	35.0	34.6	34.81	0.09	0.26	238932.0	8319539.8	247
2014-12-22	35.1	35.3	34.4	34.72	-0.42	-1.2	313109.0	10925986.0	293
2014-12-21	36.8	36.8	34.7	35.14	-0.48	-1.35	456582.0	16142043.9	460
2014-12-18	33.7	36.0	33.7	35.62	2.89	8.83	501836.0	17822570.0	302
2014-12-17	31.4	33.0	29.3	32.73	1.13	3.58	220531.0	6974437.2	234
2014-12-16	32.0	32.3	31.6	31.6	-3.5	-9.97	373981.0	11864419.5	313
2014-12-15	37.7	38.5	35.1	35.1	-3.87	-9.93	738877.0	27150073.1	704
2014-12-14	39.8	39.8	38.4	38.97	-1.75	-4.3	636767.0	24862526.7	492
2014-12-11	40.0	40.9	39.4	40.72	0.31	0.77	570930.0	22954627.3	441
2014-12-10	40.6	41.2	40.1	40.41	0.69	1.74	482418.0	19577499.8	637
2014-12-09	39.7	39.9	38.8	39.72	-0.45	-1.12	468750.0	18399374.9	261
2014-12-08	40.1	40.5	40.0	40.17	0.03	0.07	312179.0	12560007.5	266
2014-12-07	40.1	40.4	40.0	40.14	-0.04	-0.1	158117.0	6351890.4	163
2014-12-04	39.9	40.5	39.9	40.18	0.25	0.63	145723.0	5875760.6	179
2014-12-03	39.6	40.3	39.6	39.93	0.19	0.48	182611.0	7289220.5	204
2014-12-02	40.5	40.9	39.6	39.74	-0.52	-1.29	507732.0	20448811.7	553
2014-12-01	38.6	40.8	38.6	40.26	1.34	3.44	149323.0	5967478.5	234
2014-11-30	38.0	40.1	38.0	38.92	-2.17	-5.28	197542.0	7700777.6	230
2014-11-27	41.0	41.6	40.5	41.09	-0.3	-0.72	110040.0	4509475.1	150
2014-11-26	41.6	41.6	40.0	41.39	-0.45	-1.08	274703.0	11284519.4	235
2014-11-25	41.8	42.4	41.4	41.84	-0.07	-0.17	478899.0	20002070.0	318
2014-11-24	41.7	42.3	41.1	41.91	-0.34	-0.8	750378.0	31138608.8	432
2014-11-23	41.4	42.9	41.4	42.25	1.14	2.77	507767.0	21339080.3	532
2014-11-20	41.2	41.4	41.1	41.11	-0.07	-0.17	197798.0	8145511.1	168
2014-11-19	41.1	41.5	40.9	41.18	0.38	0.93	142021.0	5847205.1	187
2014-11-18	40.3	41.3	40.3	40.8	0.49	1.22	162598.0	6614041.1	154
2014-11-17	41.6	41.6	40.0	40.31	-1.45	-3.47	275941.0	11270557.2	241
2014-11-16	41.7	41.9	41.5	41.76	-0.12	-0.29	219792.0	9152762.2	188
2014-11-13	41.9	42.7	41.8	41.88	0.08	0.19	330187.0	13918254.1	375
2014-11-12	42.0	42.1	41.6	41.8	-0.02	-0.05	106186.0	4435689.9	133
2014-11-11	41.6	42.3	41.6	41.82	-0.53	-1.25	219850.0	9206411.7	192
2014-11-10	41.3	42.5	41.3	42.35	1.16	2.82	262246.0	11017587.1	290
2014-11-09	41.0	41.4	40.8	41.19	0.19	0.46	103769.0	4265702.3	143
2014-11-06	41.0	41.1	40.2	41.0	0.39	0.96	208163.0	8481717.8	219
2014-11-05	41.0	41.5	39.8	40.61	-1.08	-2.59	561421.0	22687527.1	485
2014-11-04	42.5	42.8	41.4	41.69	-1.13	-2.64	204170.0	8583156.7	261
2014-11-03	41.7	43.0	41.6	42.82	1.15	2.76	433146.0	18359126.8	415
2014-11-02	41.1	41.8	41.0	41.67	1.04	2.56	199600.0	8236363.2	247
2014-10-30	41.1	41.4	40.3	40.63	-0.9	-2.17	428992.0	17533632.3	370
2014-10-29	41.7	41.8	41.5	41.53	0.03	0.07	187903.0	7834772.9	227
2014-10-28	41.8	41.9	41.4	41.5	-0.33	-0.79	155621.0	6470693.2	197
2014-10-27	42.1	42.1	41.5	41.83	-1.2	-2.79	668509.0	27944284.0	674
2014-10-26	42.4	43.1	42.3	43.03	0.73	1.73	244053.0	10449840.8	250
2014-10-23	41.9	42.5	41.7	42.3	-0.42	-0.98	282969.0	11911614.7	278
2014-10-22	43.1	43.5	42.0	42.72	0.02	0.05	474841.0	20268480.1	458
2014-10-21	41.4	42.8	41.4	42.7	1.44	3.49	526067.0	22148899.2	487
2014-10-20	41.5	41.8	41.2	41.26	0.03	0.07	443712.0	18404770.6	312
2014-10-19	42.7	42.7	41.0	41.23	0.53	1.3	413626.0	17149994.8	373
2014-10-16	41.0	41.8	40.0	40.7	-1.54	-3.65	398926.0	16309546.0	432
2014-10-15	43.8	44.1	42.1	42.24	-1.67	-3.8	335209.0	14399376.6	346
2014-10-14	44.0	44.0	43.3	43.91	-0.44	-0.99	262976.0	11467450.8	280
2014-10-13	43.4	44.5	43.3	44.35	0.74	1.7	342787.0	15077036.8	406
2014-10-12	45.0	45.8	43.5	43.61	-4.03	-8.46	439783.0	19690847.2	494
2014-10-02	47.9	48.0	47.6	47.64	-0.49	-1.02	340345.0	16257066.2	315
2014-10-01	47.8	48.8	47.7	48.13	0.28	0.59	441107.0	21277553.2	428
2014-09-30	48.0	48.2	47.8	47.85	-0.16	-0.33	316362.0	15177396.5	251
2014-09-29	47.8	48.3	47.8	48.01	0.13	0.27	196641.0	9434648.9	243
2014-09-28	48.0	48.1	47.3	47.88	0.08	0.17	192845.0	9221438.6	252
2014-09-25	47.4	48.0	47.3	47.8	0.41	0.87	315406.0	15008890.5	299
2014-09-24	48.0	48.1	46.5	47.39	-0.37	-0.77	467911.0	22160692.3	509
2014-09-22	47.8	48.0	46.7	47.76	0.19	0.4	351015.0	16651637.0	383
2014-09-21	48.5	48.5	47.3	47.57	-0.83	-1.71	360608.0	17295868.3	372
2014-09-18	48.7	48.9	48.4	48.4	-0.23	-0.47	202059.0	9801948.4	229
2014-09-17	48.6	48.9	48.6	48.63	0.09	0.19	195482.0	9526562.9	202
2014-09-16	48.4	49.0	48.3	48.54	-0.23	-0.47	244040.0	11852212.3	294
2014-09-15	48.8	49.3	48.3	48.77	-0.17	-0.35	239285.0	11664801.2	322
2014-09-14	48.7	49.6	48.7	48.94	-0.1	-0.2	294692.0	14506625.6	379
2014-09-11	49.5	49.8	48.9	49.04	-0.65	-1.31	628434.0	30995314.5	602
2014-09-10	50.5	50.5	49.4	49.69	-0.83	-1.64	550324.0	27440751.3	520
2014-09-09	50.25	51.0	50.25	50.52	0.32	0.64	422036.0	21353100.5	491
2014-09-08	50.75	51.5	50.0	50.2	-0.2	-0.4	1291366.0	65378566.5	1166
2014-09-07	49.8	51.0	49.5	50.4	0.64	1.29	919566.0	46203364.35	790
2014-09-04	49.8	50.25	49.5	49.76	0.31	0.63	587499.0	29304840.45	568
2014-09-03	49.2	49.7	49.0	49.45	0.21	0.43	563551.0	27796839.8	548
2014-09-02	48.7	50.0	48.7	49.24	0.43	0.88	1310624.0	64912794.7	1197
2014-09-01	48.7	48.9	48.5	48.81	-0.01	-0.02	189142.0	9211678.9	224
2014-08-31	49.2	49.3	48.7	48.82	-0.32	-0.65	371760.0	18193884.1	341
2014-08-28	49.4	49.7	48.9	49.14	-0.12	-0.24	793037.0	39058835.7	571
2014-08-27	48.8	49.7	48.6	49.26	0.73	1.5	698021.0	34291084.8	671
2014-08-26	47.8	49.1	47.4	48.53	0.91	1.91	846586.0	41101561.9	667
2014-08-25	48.5	48.5	47.2	47.62	-0.6	-1.24	467439.0	22378706.8	489
2014-08-24	48.7	48.8	48.1	48.22	-0.12	-0.25	491889.0	23832459.1	506
2014-08-21	48.7	48.8	48.3	48.34	-0.4	-0.82	510043.0	24776910.0	339
2014-08-20	48.9	49.0	48.5	48.74	-0.07	-0.14	651696.0	31801146.3	490
2014-08-19	49.5	49.5	48.7	48.81	-0.69	-1.39	705515.0	34557005.8	578
2014-08-18	50.5	50.5	49.4	49.5	-0.47	-0.94	678311.0	33807305.7	712
2014-08-17	49.3	51.0	48.4	49.97	1.33	2.73	1814105.0	90384273.6	1609
2014-08-14	48.1	49.5	48.1	48.64	0.7	1.46	1759264.0	86132722.0	1299
2014-08-13	47.6	48.2	47.5	47.94	0.31	0.65	1190447.0	56968731.5	945
2014-08-12	47.5	48.0	47.1	47.63	0.21	0.44	1015150.0	48262215.7	767
2014-08-11	47.9	48.0	47.1	47.42	-0.54	-1.13	1296421.0	61640966.9	1209
2014-08-10	46.0	48.5	45.6	47.96	2.03	4.42	2415315.0	113570074.3	1913
2014-08-07	45.7	46.7	45.7	45.93	0.27	0.59	1451972.0	67191757.6	1144
2014-08-06	45.5	45.8	45.2	45.66	0.19	0.42	881622.0	40150396.7	498
2014-08-05	44.2	46.2	44.2	45.47	1.37	3.11	2529188.0	115292169.9	1548
2014-08-04	43.8	44.2	43.7	44.1	0.39	0.89	298932.0	13166281.0	324
2014-08-03	43.7	43.8	43.4	43.71	0.14	0.32	346594.0	15124307.7	280
2014-07-24	43.5	43.7	43.4	43.57	-0.03	-0.07	513087.0	22342580.1	288
2014-07-23	44.0	44.2	43.5	43.6	-0.22	-0.5	520578.0	22817331.8	328
2014-07-22	43.9	44.7	43.4	43.82	0.17	0.39	608783.0	26927742.1	362
2014-07-21	43.2	43.8	43.0	43.65	0.65	1.51	153360.0	6660809.0	192
2014-07-20	43.1	43.4	43.0	43.0	-0.47	-1.08	121406.0	5235920.0	120
2014-07-17	43.8	43.8	43.3	43.47	-0.68	-1.54	376261.0	16359330.1	398
2014-07-16	44.2	44.3	43.8	44.15	-0.15	-0.34	78805.0	3477957.6	97
2014-07-15	44.2	44.6	44.1	44.3	0.1	0.23	160155.0	7093601.5	124
2014-07-14	44.4	44.5	44.1	44.2	-0.22	-0.5	112116.0	4963147.3	101
2014-07-13	43.4	45.0	43.4	44.42	0.56	1.28	133371.0	5870263.8	187
2014-07-10	43.9	43.9	43.7	43.86	0.03	0.07	85605.0	3751365.0	125
2014-07-09	44.2	44.3	43.8	43.83	-0.43	-0.97	155017.0	6819133.2	120
2014-07-08	44.5	44.5	44.2	44.26	-0.27	-0.61	140520.0	6233884.1	125
2014-07-07	44.7	44.7	44.4	44.53	-0.09	-0.2	82527.0	3670525.5	95
2014-07-06	44.7	44.7	44.3	44.62	0.02	0.04	113799.0	5063239.4	151
2014-07-03	44.4	44.8	44.0	44.6	0.57	1.29	442359.0	19671695.7	461
2014-07-02	43.2	44.3	42.9	44.03	1.14	2.66	645441.0	28093163.4	554
2014-07-01	42.6	43.1	42.5	42.89	0.4	0.94	568179.0	24280866.6	519
2014-06-30	42.5	42.6	42.4	42.49	-0.11	-0.26	191229.0	8129600.5	183
2014-06-29	42.5	43.0	42.2	42.6	0.07	0.16	144011.0	6144370.9	170
2014-06-26	42.5	42.8	42.4	42.53	-0.13	-0.3	174497.0	7441517.1	161
2014-06-25	42.4	42.8	42.3	42.66	0.44	1.04	104787.0	4459863.5	105
2014-06-24	42.0	42.3	41.5	42.22	0.11	0.26	141875.0	5943063.0	157
2014-06-23	42.8	42.8	41.8	42.11	-0.96	-2.23	335238.0	14142292.4	258
2014-06-22	43.1	43.5	42.6	43.07	0.13	0.3	182627.0	7866749.0	204
2014-06-19	43.6	43.6	42.9	42.94	-0.56	-1.29	232273.0	10008365.9	239
2014-06-18	43.6	43.6	42.9	43.5	0.17	0.39	125907.0	5454848.3	155
2014-06-17	43.0	43.6	42.0	43.33	-0.17	-0.39	319938.0	13781161.3	346
2014-06-16	44.6	44.8	43.0	43.5	-1.04	-2.33	237439.0	10514981.6	285
2014-06-15	44.4	44.7	44.2	44.54	-0.37	-0.82	223194.0	9913295.0	240
2014-06-12	45.5	45.5	44.8	44.91	-0.93	-2.03	350093.0	15809125.4	305
2014-06-11	46.2	46.2	45.6	45.84	-0.24	-0.52	236218.0	10835619.8	274
2014-06-10	45.9	47.2	45.8	46.08	0.08	0.17	604216.0	28134984.5	565
2014-06-09	45.3	46.3	44.8	46.0	0.74	1.63	258425.0	11841440.6	242
2014-06-08	46.1	46.3	44.0	45.26	-0.87	-1.89	385138.0	17419431.6	385
2014-06-05	46.1	46.5	46.0	46.13	-0.19	-0.41	150263.0	6948859.3	165
2014-06-04	46.2	46.4	45.8	46.32	0.28	0.61	273520.0	12614090.9	282
2014-06-03	46.3	47.0	46.0	46.04	-0.86	-1.83	555226.0	25807215.2	596
2014-06-02	45.0	47.2	44.9	46.9	2.08	4.64	2663431.0	122977291.1	1663
2014-06-01	45.0	45.3	44.8	44.82	0.0	0.0	190407.0	8559441.6	209
2014-05-29	44.8	45.9	44.7	44.82	0.0	0.0	1345680.0	60950783.8	862
2014-05-28	45.2	45.3	44.7	44.82	-0.41	-0.91	259541.0	11683906.8	257
2014-05-27	45.8	45.8	45.1	45.23	-0.34	-0.75	547295.0	24866216.3	579
2014-05-26	44.6	45.8	44.6	45.57	1.17	2.64	1067945.0	48342571.4	900
2014-05-25	44.0	44.5	43.8	44.4	0.08	0.18	245933.0	10876823.6	218
2014-05-22	44.6	44.7	44.3	44.32	-0.24	-0.54	115095.0	5121437.9	156
2014-05-21	44.3	44.6	44.2	44.56	0.23	0.52	151948.0	6743013.3	190
2014-05-20	44.7	44.8	43.9	44.33	-0.12	-0.27	277960.0	12322894.4	234
2014-05-19	45.1	45.1	44.0	44.45	-0.59	-1.31	409069.0	18203657.8	385
2014-05-18	45.5	45.6	45.0	45.04	-0.22	-0.49	403411.0	18288715.7	386
2014-05-15	44.7	46.6	44.7	45.26	0.58	1.3	1681590.0	76779709.2	1487
2014-05-14	44.7	44.8	44.3	44.68	0.09	0.2	310953.0	13844124.2	311
2014-05-13	44.6	44.7	44.4	44.59	0.1	0.22	308212.0	13721269.4	265
2014-05-12	44.3	44.6	44.3	44.49	0.12	0.27	304179.0	13514510.3	201
2014-05-11	45.0	45.0	44.2	44.37	-0.41	-0.92	263557.0	11731127.2	253
2014-05-08	44.6	45.1	44.5	44.78	0.25	0.56	214058.0	9589448.5	207
2014-05-07	44.5	44.8	44.3	44.53	-0.11	-0.25	272842.0	12163418.0	292
2014-05-06	45.0	45.4	44.5	44.64	-0.23	-0.51	565278.0	25422538.0	539
2014-05-05	44.0	45.7	44.0	44.87	1.14	2.61	1632545.0	73538681.3	1438
2014-05-04	44.0	44.6	43.6	43.73	0.19	0.44	904591.0	39905816.3	867
2014-05-01	43.9	45.3	43.5	43.54	0.68	1.59	1756234.0	77872790.8	1572
2014-04-30	42.1	43.0	42.1	42.86	0.8	1.9	554991.0	23574953.3	368
2014-04-29	42.2	42.2	42.0	42.06	-0.09	-0.21	81572.0	3436050.4	93
2014-04-28	42.0	42.4	41.9	42.15	0.08	0.19	260134.0	10962051.1	224
2014-04-27	42.1	42.3	41.8	42.07	0.13	0.31	254526.0	10723636.7	210
2014-04-24	42.2	42.2	41.7	41.94	-1.13	-2.62	333311.0	13979454.4	293
2014-04-23	43.1	43.2	42.9	43.07	0.07	0.16	362924.0	15613495.4	293
2014-04-22	43.3	43.3	42.9	43.0	-0.2	-0.46	326191.0	14033420.2	239
2014-04-21	43.3	43.3	43.0	43.2	0.21	0.49	262789.0	11337258.9	237
2014-04-20	42.5	43.3	42.5	42.99	0.55	1.3	399010.0	17161068.5	308
2014-04-17	42.8	42.8	42.4	42.44	-0.34	-0.79	380934.0	16238519.9	257
2014-04-16	43.3	43.3	42.6	42.78	-0.89	-2.04	897419.0	38434288.8	473
2014-04-15	43.2	43.9	43.0	43.67	0.47	1.09	367581.0	15939913.2	213
2014-04-14	43.3	43.4	43.0	43.2	0.1	0.23	156182.0	6735401.6	147
2014-04-13	43.2	43.2	42.9	43.1	-0.4	-0.92	223482.0	9627699.8	183
2014-04-10	43.9	43.9	43.0	43.5	0.0	0.0	194751.0	8448150.1	170
2014-04-09	43.8	44.2	42.9	43.5	-0.3	-0.68	471584.0	20672365.1	412
2014-04-08	43.6	43.9	43.3	43.8	0.5	1.15	197216.0	8623896.0	235
2014-04-07	43.1	43.6	42.9	43.3	0.0	0.0	167307.0	7246592.7	176
2014-04-06	43.4	43.6	43.0	43.3	-0.1	-0.23	331460.0	14322944.2	288
2014-04-03	43.3	43.9	43.3	43.4	0.2	0.46	142306.0	6197778.5	179
2014-04-02	43.3	43.5	43.0	43.2	-0.1	-0.23	102941.0	4459310.8	167
2014-04-01	42.9	43.4	42.9	43.3	0.4	0.93	322716.0	13932683.5	241
2014-03-31	42.2	43.0	42.2	42.9	0.6	1.42	208193.0	8875837.1	192
2014-03-30	42.7	42.8	42.2	42.3	-0.3	-0.7	302693.0	12832334.9	229
2014-03-27	43.1	43.1	42.4	42.6	-0.5	-1.16	200590.0	8570137.6	197
2014-03-26	42.8	43.1	42.5	43.1	0.3	0.7	202370.0	8671607.3	206
2014-03-25	42.6	42.9	42.4	42.8	0.2	0.47	198828.0	8468864.0	158
2014-03-24	42.5	42.7	42.1	42.6	0.0	0.0	209395.0	8873112.1	150
2014-03-23	42.1	42.8	42.0	42.6	0.4	0.95	249505.0	10551893.4	199
2014-03-20	42.4	42.4	42.0	42.2	-0.2	-0.47	178783.0	7542995.3	166
2014-03-19	42.6	42.6	42.3	42.4	-0.2	-0.47	132460.0	5612962.3	120
2014-03-18	42.8	43.2	42.3	42.6	-0.1	-0.23	224014.0	9590951.8	236
2014-03-17	42.4	42.9	42.4	42.7	0.3	0.71	241279.0	10304735.8	250
2014-03-16	42.1	42.5	42.0	42.4	0.2	0.47	182882.0	7721211.8	207
2014-03-13	42.1	42.6	42.0	42.2	0.0	0.0	227249.0	9600212.7	247
2014-03-12	41.8	42.7	41.8	42.2	0.3	0.72	706304.0	29887056.3	523
2014-03-11	41.7	42.4	41.7	41.9	0.0	0.0	275802.0	11582578.7	332
2014-03-10	42.0	42.3	41.8	41.9	-0.1	-0.24	336139.0	14137227.3	335
2014-03-09	41.6	42.8	41.6	42.0	0.5	1.2	1004445.0	42314572.1	744
2014-03-06	41.4	41.7	41.2	41.5	0.2	0.48	1226991.0	50735540.3	350
2014-03-05	41.2	41.5	40.8	41.3	0.1	0.24	517770.0	21297071.9	280
2014-03-04	40.8	41.2	40.7	41.2	0.4	0.98	296990.0	12181017.9	180
2014-03-03	41.0	41.0	40.5	40.8	-0.2	-0.49	217375.0	8853875.3	180
2014-03-02	41.5	41.7	40.7	41.0	-0.5	-1.2	304910.0	12571499.0	285
2014-02-27	41.2	41.6	41.0	41.5	0.3	0.73	291331.0	12026115.2	283
2014-02-26	40.7	41.8	40.7	41.2	0.4	0.98	603289.0	24842262.9	442
2014-02-25	40.6	40.9	40.5	40.8	0.3	0.74	312215.0	12716551.8	211
2014-02-24	40.3	40.6	40.2	40.5	0.1	0.25	214457.0	8669877.7	220
2014-02-23	40.9	41.0	40.2	40.4	0.2	0.5	724706.0	29428730.0	413
2014-02-20	40.0	40.2	39.7	40.2	0.3	0.75	316998.0	12637376.3	218
2014-02-19	39.8	40.4	39.6	39.9	0.1	0.25	287295.0	11485813.9	231
2014-02-18	40.3	40.5	39.7	39.8	-0.5	-1.24	336563.0	13478834.4	265
2014-02-17	40.5	40.5	40.0	40.3	-0.2	-0.49	284330.0	11467005.5	236
2014-02-16	40.1	40.6	40.1	40.5	0.5	1.25	364747.0	14710090.2	332
2014-02-13	39.8	40.0	39.7	40.0	0.2	0.5	242712.0	9687533.5	229
2014-02-12	39.9	40.1	39.7	39.8	0.0	0.0	386648.0	15414690.0	287
2014-02-11	39.8	40.1	39.6	39.8	0.0	0.0	599743.0	23923779.2	495
2014-02-10	38.8	39.8	38.7	39.8	1.0	2.58	987582.0	38934686.4	804
2014-02-09	38.6	38.9	38.5	38.8	0.4	1.04	253742.0	9817710.6	271
2014-02-06	38.3	38.6	38.2	38.4	0.1	0.26	351814.0	13472212.5	265
2014-02-05	38.3	38.4	38.2	38.3	0.1	0.26	227900.0	8720781.6	211
2014-02-04	38.2	38.4	37.9	38.2	-0.2	-0.52	512529.0	19500361.9	339
2014-02-03	38.6	38.7	38.3	38.4	-0.1	-0.26	279371.0	10773275.7	250
2014-02-02	38.7	38.7	38.1	38.5	-0.1	-0.26	197697.0	7608642.8	197
2014-01-30	38.7	38.9	38.3	38.6	-0.3	-0.77	225240.0	8694226.1	210
2014-01-29	39.3	39.4	38.6	38.9	-0.3	-0.77	685041.0	26623667.8	462
2014-01-28	38.9	39.2	38.8	39.2	0.2	0.51	156412.0	6094329.5	193
2014-01-27	39.6	39.7	38.8	39.0	-0.7	-1.76	525616.0	20610945.8	481
2014-01-26	39.8	39.9	39.5	39.7	-0.3	-0.75	249996.0	9929634.0	235
2014-01-23	39.9	40.0	39.7	40.0	0.0	0.0	206922.0	8246516.6	202
2014-01-22	40.0	40.1	39.7	40.0	0.0	0.0	344158.0	13729771.0	265
2014-01-21	40.3	40.4	39.7	40.0	-0.4	-0.99	416274.0	16652908.0	320
2014-01-20	40.4	40.5	40.1	40.4	0.1	0.25	217728.0	8791868.9	207
2014-01-19	40.4	40.7	40.2	40.3	-0.1	-0.25	313304.0	12681232.2	243
2014-01-16	40.4	40.5	40.2	40.4	0.0	0.0	190818.0	7707591.6	247
2014-01-15	40.6	40.7	40.2	40.4	-0.1	-0.25	325100.0	13158465.4	223
2014-01-14	40.5	40.6	40.4	40.5	0.0	0.0	150389.0	6094268.1	151
2014-01-13	40.6	40.7	40.4	40.5	-0.2	-0.49	191402.0	7763466.9	176
2014-01-12	41.0	41.0	40.6	40.7	-0.1	-0.25	153726.0	6266793.3	163
2014-01-09	40.6	41.0	40.6	40.8	0.0	0.0	141111.0	5757075.4	137
2014-01-08	41.0	41.0	40.5	40.8	0.0	0.0	424274.0	17291561.8	330
2014-01-07	40.9	41.0	40.7	40.8	-0.1	-0.24	121611.0	4964805.4	177
2014-01-06	40.6	41.3	40.4	40.9	0.3	0.74	369362.0	15136923.4	357
2014-01-05	40.9	40.9	40.3	40.6	-0.1	-0.25	284978.0	11545639.7	252
2014-01-02	40.9	40.9	40.7	40.7	-0.3	-0.73	111986.0	4565415.0	194
2014-01-01	40.9	41.1	40.8	41.0	0.0	0.0	98389.0	4030955.4	132
2013-12-31	41.1	41.3	41.0	41.0	-0.3	-0.73	237092.0	9734377.8	215
2013-12-30	41.5	41.5	40.9	41.3	-0.1	-0.24	322995.0	13265141.1	228
2013-12-29	41.4	41.4	41.2	41.4	0.0	0.0	118274.0	4894445.2	83
2013-12-26	41.5	41.9	41.0	41.4	-0.1	-0.24	110602.0	4576837.9	123
2013-12-25	41.9	42.2	41.5	41.5	-0.1	-0.24	253303.0	10571713.4	166
2013-12-24	41.6	41.8	41.4	41.6	0.1	0.24	82320.0	3427133.0	82
2013-12-23	41.4	42.0	41.0	41.5	0.3	0.73	131094.0	5454056.3	201
2013-12-22	41.2	41.4	41.0	41.2	-0.1	-0.24	129821.0	5358728.8	120
2013-12-19	41.6	41.6	41.3	41.3	-0.3	-0.72	34250.0	1418649.5	83
2013-12-18	41.5	41.6	41.3	41.6	0.1	0.24	68465.0	2844285.2	112
2013-12-17	41.2	41.5	40.6	41.5	0.7	1.72	99174.0	4086483.7	162
2013-12-16	41.3	41.4	40.5	40.8	-0.5	-1.21	126508.0	5177174.5	201
2013-12-15	42.1	42.3	41.1	41.3	-1.0	-2.36	180976.0	7545142.8	236
2013-12-12	42.4	42.5	42.0	42.3	0.1	0.24	172040.0	7273077.4	177
2013-12-11	42.2	42.4	42.2	42.2	0.2	0.48	32461.0	1372291.0	70
2013-12-10	42.1	43.0	42.0	42.0	0.1	0.24	321120.0	13689477.7	309
2013-12-09	41.4	42.0	41.3	41.9	0.4	0.96	115281.0	4819810.9	157
2013-12-08	41.1	41.7	41.0	41.5	0.4	0.97	142219.0	5887953.7	159
2013-12-05	40.7	41.4	40.7	41.1	0.3	0.74	93383.0	3828205.5	137
2013-12-04	41.3	41.4	40.5	40.8	-0.3	-0.73	170325.0	6956702.5	194
2013-12-03	41.7	41.9	41.1	41.1	-0.9	-2.14	58639.0	2439278.9	111
2013-12-02	41.8	42.0	41.6	42.0	0.0	0.0	67402.0	2817102.0	114
2013-12-01	42.2	42.2	41.4	42.0	-0.1	-0.24	50650.0	2119210.2	90
2013-11-28	42.3	42.3	41.9	42.1	-0.1	-0.24	203153.0	8567587.8	135
2013-11-27	41.3	42.2	41.0	42.2	0.9	2.18	150763.0	6273878.0	257
2013-11-26	42.0	42.0	41.2	41.3	-0.7	-1.67	56494.0	2356650.9	112
2013-11-25	42.7	43.1	42.0	42.0	-0.8	-1.87	148645.0	6295968.9	286
2013-11-24	42.2	43.1	42.2	42.8	0.3	0.71	284769.0	12161874.2	283
2013-11-21	41.3	42.6	41.3	42.5	-1.3	-2.97	685105.0	28722998.0	677
2013-11-20	44.2	44.3	43.7	43.8	-0.3	-0.68	488803.0	21512691.6	449
2013-11-19	44.0	44.4	43.8	44.1	0.0	0.0	424845.0	18723151.6	372
2013-11-18	44.5	44.5	43.9	44.1	-0.3	-0.68	326265.0	14406352.2	340
2013-11-17	44.0	45.1	44.0	44.4	1.0	2.3	867579.0	38621085.9	847
2013-11-14	42.3	44.2	42.3	43.4	2.4	5.85	1668026.0	72133520.7	1821
2013-11-13	41.6	41.6	41.0	41.0	-0.7	-1.68	291282.0	12006345.2	247
2013-11-12	42.1	42.3	41.5	41.7	-0.3	-0.71	175908.0	7378716.1	208
2013-11-11	42.1	42.2	42.0	42.0	-0.1	-0.24	167074.0	7019013.6	136
2013-11-10	41.5	42.4	41.2	42.1	0.8	1.94	323181.0	13565055.1	340
2013-11-07	41.1	41.6	41.0	41.3	0.1	0.24	263316.0	10872890.5	246
2013-11-06	41.2	41.3	41.1	41.2	0.0	0.0	329189.0	13585939.6	181
2013-11-05	40.9	41.5	40.8	41.2	0.4	0.98	261598.0	10758565.0	316
2013-11-04	40.3	40.8	40.1	40.8	0.5	1.24	178511.0	7225275.1	213
2013-11-03	41.5	41.6	40.1	40.3	-1.0	-2.42	553009.0	22505920.2	604
2013-10-31	41.4	41.4	41.2	41.3	0.0	0.0	99302.0	4106441.3	126
2013-10-30	41.1	41.5	40.8	41.3	0.5	1.23	261249.0	10752541.1	254
2013-10-29	41.5	41.5	40.8	40.8	-0.7	-1.69	109725.0	4515234.3	178
2013-10-28	42.1	42.2	41.4	41.5	-0.6	-1.43	99988.0	4170340.1	199
2013-10-27	42.5	42.5	42.0	42.1	-0.4	-0.94	139992.0	5915909.5	148
2013-10-24	43.1	43.2	42.5	42.5	-0.5	-1.16	190616.0	8168173.6	181
2013-10-23	43.0	43.0	42.6	43.0	-0.1	-0.23	205990.0	8825205.7	221
2013-10-22	43.8	43.9	43.0	43.1	-0.9	-2.05	219425.0	9538066.0	284
2013-10-21	44.8	44.8	43.7	44.0	-0.7	-1.57	249789.0	11023128.1	283
2013-10-20	45.4	45.4	44.7	44.7	-0.2	-0.45	162902.0	7327393.7	166
2013-10-10	44.7	45.2	44.5	44.9	0.0	0.0	179073.0	8038264.2	151
2013-10-09	44.8	45.3	44.8	44.9	-0.1	-0.22	150219.0	6773479.5	170
2013-10-08	44.8	45.0	44.1	45.0	0.1	0.22	182515.0	8107616.8	113
2013-10-07	44.9	45.4	44.5	44.9	-0.6	-1.32	112031.0	5029840.5	165
2013-10-06	46.0	46.5	44.5	45.5	-0.3	-0.66	182710.0	8274883.2	254
2013-10-03	44.6	46.7	44.5	45.8	1.0	2.23	271247.0	12421282.1	414
2013-10-02	45.1	45.1	44.5	44.8	-0.3	-0.67	92291.0	4140667.8	158
2013-10-01	43.8	46.3	43.8	45.1	1.1	2.5	311497.0	14073842.4	449
2013-09-30	43.5	44.0	43.2	44.0	1.0	2.33	334412.0	14531218.8	168
2013-09-29	44.4	44.4	43.0	43.0	-1.2	-2.71	85573.0	3754193.2	118
2013-09-26	45.0	45.2	44.2	44.2	-1.1	-2.43	42760.0	1908781.9	97
2013-09-25	45.2	45.6	44.9	45.3	-0.2	-0.44	97956.0	4432148.8	162
2013-09-24	45.6	45.9	45.2	45.5	0.3	0.66	87140.0	3957511.1	153
2013-09-19	44.9	46.2	44.8	45.2	0.4	0.89	237329.0	10824423.9	387
2013-09-18	45.2	45.2	44.7	44.8	-0.4	-0.88	73333.0	3303188.6	121
2013-09-17	44.2	45.5	44.0	45.2	0.7	1.57	180718.0	8138846.4	213
2013-09-16	44.1	44.7	43.7	44.5	0.2	0.45	130499.0	5776013.1	162
2013-09-15	43.5	44.3	43.5	44.3	0.8	1.84	298262.0	13110823.5	192
2013-09-12	43.8	43.8	43.0	43.5	0.1	0.23	241370.0	10416469.8	190
2013-09-11	43.3	43.5	42.8	43.4	0.4	0.93	58646.0	2541378.5	66
2013-09-10	42.2	43.2	42.1	43.0	1.5	3.61	268632.0	11452330.9	219
2013-09-09	40.4	41.5	40.2	41.5	0.8	1.97	62813.0	2564810.4	105
2013-09-08	40.9	41.2	40.3	40.7	-0.2	-0.49	145736.0	5941363.9	111
2013-09-05	41.2	41.8	40.0	40.9	-0.5	-1.21	246791.0	9966492.9	266
2013-09-04	42.4	42.4	41.4	41.4	-1.5	-3.5	111957.0	4686184.3	141
2013-09-03	43.2	43.3	42.5	42.9	-0.5	-1.15	137700.0	5907419.1	201
2013-09-02	43.7	43.7	43.0	43.4	-0.2	-0.46	194973.0	8453821.6	142
2013-09-01	43.1	44.1	43.0	43.6	0.5	1.16	258116.0	11232619.2	305
2013-08-29	44.4	44.5	42.5	43.1	-0.9	-2.05	180843.0	7861067.9	236
2013-08-28	43.2	44.0	43.0	44.0	0.3	0.69	162895.0	7100030.7	142
2013-08-27	44.6	44.9	41.3	43.7	-1.2	-2.67	140377.0	6118584.4	243
2013-08-26	44.4	45.7	44.4	44.9	0.2	0.45	70357.0	3166919.3	161
2013-08-25	45.4	46.0	44.7	44.7	-1.5	-3.25	122453.0	5552424.5	202
2013-08-22	47.0	47.3	46.0	46.2	-0.8	-1.7	165943.0	7727671.2	251
2013-08-21	44.6	47.7	44.6	47.0	2.5	5.62	604108.0	28270743.5	644
2013-08-20	43.0	46.0	43.0	44.5	1.6	3.73	394932.0	17553449.4	440
2013-08-19	42.5	43.0	42.3	42.9	0.3	0.7	69350.0	2968603.8	90
2013-08-18	42.5	42.8	42.5	42.6	0.1	0.24	31624.0	1346758.6	68
2013-08-15	42.4	43.0	42.2	42.5	0.0	0.0	48838.0	2085692.2	74
2013-08-14	42.6	42.6	42.2	42.5	-0.1	-0.23	82176.0	3480768.8	88
2013-08-13	43.0	43.0	42.0	42.6	0.1	0.24	158593.0	6706836.3	180
2013-08-05	42.5	42.6	42.1	42.5	-0.1	-0.23	78667.0	3331720.9	125
2013-08-04	43.2	43.5	42.6	42.6	-0.2	-0.47	91965.0	3947124.7	125
2013-08-01	42.1	44.3	42.1	42.8	0.6	1.42	383275.0	16542937.4	446
2013-07-31	42.2	42.3	42.0	42.2	0.1	0.24	33703.0	1420901.5	62
2013-07-30	42.3	42.5	42.0	42.1	-0.2	-0.47	95940.0	4043506.6	83
2013-07-29	42.6	42.7	42.0	42.3	-0.1	-0.24	93403.0	3957972.3	103
2013-07-28	42.1	42.7	42.1	42.4	0.3	0.71	60521.0	2567981.5	87
2013-07-25	42.3	42.3	41.5	42.1	0.0	0.0	153609.0	6444806.7	168
2013-07-24	43.1	43.4	41.8	42.1	-1.0	-2.32	143803.0	6089877.7	199
2013-07-23	43.6	43.7	43.0	43.1	-0.6	-1.37	50135.0	2174547.3	118
2013-07-22	43.9	44.4	43.6	43.7	-0.2	-0.46	98642.0	4325083.4	158
2013-07-21	43.8	44.3	43.6	43.9	0.0	0.0	93317.0	4093411.5	103
2013-07-18	43.9	44.0	43.5	43.9	0.0	0.0	168070.0	7357260.2	115
2013-07-17	43.2	44.0	43.2	43.9	0.4	0.92	73053.0	3201545.1	75
2013-07-16	43.3	43.7	43.1	43.5	0.1	0.23	49748.0	2161727.5	69
2013-07-15	43.1	43.4	43.1	43.4	0.3	0.7	35197.0	1525369.6	55
2013-07-14	43.3	43.5	43.1	43.1	0.1	0.23	78338.0	3390431.5	76
2013-07-11	43.1	43.4	42.8	43.0	-0.1	-0.23	133477.0	5743741.1	102
2013-07-10	43.0	43.6	43.0	43.1	0.0	0.0	64584.0	2791649.3	97
2013-07-09	43.5	43.6	43.1	43.1	-0.2	-0.46	128828.0	5583308.5	152
2013-07-08	43.5	44.1	43.2	43.3	-0.2	-0.46	375791.0	16425233.8	286
2013-07-07	42.6	45.0	42.6	43.5	1.3	3.08	597969.0	26266153.0	687
2013-07-04	41.0	44.8	41.0	42.2	1.3	3.18	532305.0	22834895.8	645
2013-07-03	40.8	40.9	40.5	40.9	0.1	0.25	96797.0	3949085.4	105
2013-07-02	41.1	41.8	40.8	40.8	0.0	0.0	329028.0	13594608.4	254
2013-07-01	40.9	41.0	40.6	40.8	0.2	0.49	75494.0	3080774.8	110
2013-06-30	40.4	40.9	40.1	40.6	0.2	0.5	165292.0	6725823.4	126
2013-06-26	40.3	40.9	40.3	40.4	0.2	0.5	164074.0	6663907.8	148
2013-06-25	40.2	40.4	40.0	40.2	0.1	0.25	43244.0	1739257.0	69
2013-06-24	40.5	40.7	39.9	40.1	-0.6	-1.47	352082.0	14166527.9	172
2013-06-23	40.6	40.8	40.0	40.7	0.1	0.25	118357.0	4805143.0	109
2013-06-22	39.8	40.9	39.8	40.6	0.1	0.25	62700.0	2544576.7	114
2013-06-19	40.5	40.8	40.1	40.5	0.0	0.0	147204.0	5962430.3	138
2013-06-18	41.0	41.2	40.2	40.5	-0.1	-0.25	230737.0	9348577.9	225
2013-06-17	40.4	41.7	40.4	40.6	0.6	1.5	270075.0	11090033.6	268
2013-06-16	38.7	40.5	38.7	40.0	1.0	2.56	233627.0	9288943.1	190
2013-06-15	40.0	40.3	39.0	39.0	-1.8	-4.41	343853.0	13696754.5	247
2013-06-12	40.2	41.2	40.1	40.8	0.5	1.24	153751.0	6267426.5	246
2013-06-11	40.0	40.6	39.8	40.3	0.0	0.0	98551.0	3957578.8	196
2013-06-10	40.6	40.7	40.0	40.3	-0.3	-0.74	275306.0	11085220.7	353
2013-06-09	41.0	42.5	40.3	40.6	0.0	0.0	844849.0	34888740.4	906
2013-06-08	39.0	40.8	38.3	40.6	1.6	4.1	666517.0	26301782.2	539
2013-06-05	36.8	39.0	36.8	39.0	1.9	5.12	308684.0	11714515.0	290
2013-06-04	37.1	38.0	36.9	37.1	0.2	0.54	185682.0	6968805.4	226
2013-06-03	36.8	37.8	36.7	36.9	0.4	1.1	251457.0	9327656.6	236
2013-06-02	36.8	36.9	36.3	36.5	-0.4	-1.08	86168.0	3154844.1	141
2013-06-01	35.5	36.9	35.4	36.9	0.6	1.65	213474.0	7803934.8	126
2013-05-29	35.8	37.0	35.8	36.3	0.5	1.4	400753.0	14634182.1	353
2013-05-28	35.7	35.8	35.4	35.8	0.5	1.42	79089.0	2824030.6	62
2013-05-27	35.6	35.8	35.2	35.3	-0.1	-0.28	87188.0	3086386.9	108
2013-05-26	36.0	36.0	35.3	35.4	-0.6	-1.67	143727.0	5101714.6	162
2013-05-25	36.1	36.2	35.9	36.0	-0.2	-0.55	215618.0	7787934.8	133
2013-05-22	35.8	36.2	35.8	36.2	0.5	1.4	165019.0	5936799.8	174
2013-05-21	35.5	35.8	35.5	35.7	0.3	0.85	106126.0	3786085.3	91
2013-05-20	35.0	35.5	35.0	35.4	0.3	0.85	176895.0	6249013.3	124
2013-05-19	34.9	35.6	34.8	35.1	0.3	0.86	177159.0	6238010.4	212
2013-05-18	34.5	34.9	34.4	34.8	0.6	1.75	158745.0	5496787.3	202
2013-05-15	34.4	34.5	34.0	34.2	0.1	0.29	77283.0	2635643.3	100
2013-05-14	34.1	34.9	34.0	34.1	0.1	0.29	138856.0	4780222.4	168
2013-05-13	34.0	34.1	33.8	34.0	-0.1	-0.29	161746.0	5502899.7	165
2013-05-12	34.4	35.0	34.0	34.1	-0.4	-1.16	329843.0	11349879.9	256
2013-05-11	34.8	34.8	34.0	34.5	-0.2	-0.58	83621.0	2894983.9	86
2013-05-08	34.2	35.7	34.2	34.7	0.6	1.76	321610.0	11275708.5	360
2013-05-07	34.4	34.4	34.0	34.1	-0.3	-0.87	129194.0	4409516.2	119
2013-05-06	34.8	34.8	34.3	34.4	-0.4	-1.15	53304.0	1849995.5	64
2013-05-05	35.0	35.0	34.8	34.8	-0.4	-1.14	96343.0	3356025.1	89
2013-05-04	35.5	35.5	35.0	35.2	0.0	0.0	108181.0	3803557.2	104
2013-05-01	35.4	35.5	35.1	35.2	-0.1	-0.28	222975.0	7871314.9	158
2013-04-30	35.1	35.6	35.0	35.3	-1.1	-3.02	304966.0	10735261.1	304
2013-04-29	36.7	37.0	36.4	36.4	-0.2	-0.55	420128.0	15464908.0	308
2013-04-28	37.0	37.0	36.4	36.6	0.0	0.0	158935.0	5832312.6	130
2013-04-27	36.5	36.7	36.4	36.6	0.0	0.0	74390.0	2718968.5	85
2013-04-24	36.6	37.1	36.6	36.6	-0.3	-0.81	171821.0	6324150.5	141
2013-04-23	36.0	37.2	36.0	36.9	1.2	3.36	380524.0	13949531.3	310
2013-04-22	35.0	35.7	35.0	35.7	0.5	1.42	147201.0	5212247.4	126
2013-04-21	35.0	35.4	34.9	35.2	0.3	0.86	96008.0	3370634.4	159
2013-04-20	34.4	35.0	34.4	34.9	0.4	1.16	229558.0	7999875.0	249
2013-04-17	34.5	35.7	34.5	34.5	0.0	0.0	303094.0	10564959.4	313
2013-04-16	34.0	34.5	33.8	34.5	0.2	0.58	95345.0	3256509.9	92
2013-04-15	34.4	34.6	34.1	34.3	-0.2	-0.58	71616.0	2456730.0	65
2013-04-14	34.0	35.3	33.8	34.5	0.4	1.17	214296.0	7309069.1	158
2013-04-13	34.5	34.5	33.8	34.1	-0.4	-1.16	91814.0	3119889.8	143
2013-04-10	34.5	35.0	34.1	34.5	0.4	1.17	236310.0	8157259.1	291
2013-04-09	32.9	35.7	32.9	34.1	1.2	3.65	429273.0	14701740.9	439
2013-04-08	32.8	32.9	32.8	32.9	0.3	0.92	43015.0	1413025.1	60
2013-04-07	32.5	32.7	32.4	32.6	-0.1	-0.31	30593.0	997166.2	41
2013-04-06	32.9	32.9	32.3	32.7	-0.4	-1.21	174486.0	5685948.3	118
2013-04-03	32.7	33.1	32.7	33.1	0.3	0.91	150795.0	4977518.6	94
2013-04-02	32.6	32.9	32.6	32.8	-0.2	-0.61	72140.0	2361820.3	97
2013-04-01	32.2	33.0	32.2	33.0	0.7	2.17	164776.0	5392584.3	95
2013-03-31	32.1	32.3	32.1	32.3	0.2	0.62	49970.0	1607925.7	65
2013-03-30	32.1	32.3	32.0	32.1	0.2	0.63	66944.0	2151372.2	80
2013-03-27	32.1	32.5	31.9	31.9	-0.5	-1.54	130048.0	4184757.7	142
2013-03-26	32.6	32.6	32.1	32.4	0.2	0.62	29474.0	952000.5	58
2013-03-25	32.2	32.4	32.2	32.2	0.0	0.0	41928.0	1356341.2	59
2013-03-24	32.3	32.4	32.0	32.2	0.0	0.0	85175.0	2744648.1	67
2013-03-23	32.2	32.2	32.1	32.2	0.2	0.63	27256.0	875614.4	47
2013-03-20	32.3	32.3	31.9	32.0	-0.3	-0.93	103195.0	3304671.9	71
2013-03-19	32.1	32.3	32.0	32.3	0.2	0.62	27246.0	877867.2	33
2013-03-18	32.3	32.3	32.0	32.1	-0.2	-0.62	118269.0	3803189.4	68
2013-03-17	32.3	32.3	32.2	32.3	0.0	0.0	31854.0	1028774.6	60
2013-03-16	32.3	32.5	32.1	32.3	0.0	0.0	63128.0	2036401.6	85
2013-03-13	32.0	32.3	32.0	32.3	0.0	0.0	10315.0	331568.3	35
2013-03-12	32.2	32.3	32.1	32.3	0.1	0.31	83774.0	2689698.6	46
2013-03-11	31.9	32.2	31.8	32.2	0.2	0.63	91558.0	2931303.4	106
2013-03-10	32.3	32.4	32.0	32.0	-0.2	-0.62	94265.0	3023630.0	95
2013-03-09	32.4	32.4	32.2	32.2	0.1	0.31	24937.0	804725.3	48
2013-03-06	32.3	33.0	32.0	32.1	0.1	0.31	198661.0	6445114.8	159
2013-03-05	32.0	32.6	32.0	32.0	1.0	3.23	22926.0	736808.3	53
2013-03-04	32.1	32.1	31.0	31.0	-1.1	-3.43	96906.0	3091115.9	77
2013-03-03	32.7	32.7	32.1	32.1	-0.5	-1.53	40439.0	1305996.4	63
2013-03-02	32.8	32.8	32.0	32.6	0.0	0.0	24498.0	790670.0	42
2013-02-27	32.5	32.6	32.5	32.6	0.3	0.93	23739.0	771933.7	37
2013-02-26	32.6	32.7	32.1	32.3	-0.5	-1.52	35568.0	1156031.5	62
2013-02-25	32.7	33.0	32.7	32.8	0.1	0.31	71708.0	2359502.9	72
2013-02-24	33.0	33.1	32.7	32.7	0.0	0.0	54909.0	1811073.9	75
2013-02-23	32.6	33.0	32.6	32.7	0.0	0.0	27435.0	898645.5	47
2013-02-20	32.6	33.0	32.6	32.7	0.0	0.0	35744.0	1175560.1	51
2013-02-19	33.0	33.0	32.6	32.7	0.3	0.93	210817.0	6930847.4	198
2013-02-18	32.4	32.6	32.4	32.4	0.1	0.31	19339.0	627188.2	38
2013-02-17	32.3	32.6	32.3	32.3	0.0	0.0	64565.0	2096448.0	89
2013-02-16	32.3	32.3	32.0	32.3	0.0	0.0	30311.0	975558.2	81
2013-02-13	32.2	32.4	32.2	32.3	0.0	0.0	14927.0	481631.7	40
2013-02-12	32.2	32.3	32.0	32.3	0.0	0.0	15296.0	492022.7	35
2013-02-11	32.3	32.5	32.1	32.3	-0.1	-0.31	25743.0	830399.0	56
2013-02-10	32.6	32.6	32.3	32.4	-0.2	-0.61	32120.0	1044474.0	45
2013-02-09	32.1	32.6	32.0	32.6	0.4	1.24	51058.0	1643429.5	88
2013-02-06	33.1	33.1	32.2	32.2	-0.4	-1.23	89490.0	2914419.0	97
2013-02-05	33.0	33.1	32.0	32.6	-0.5	-1.51	141411.0	4638306.4	129
2013-02-04	33.3	33.3	33.1	33.1	-0.3	-0.9	54397.0	1807549.1	56
2013-02-03	33.5	33.6	33.3	33.4	-0.2	-0.6	52786.0	1768066.0	54
2013-02-02	33.8	33.8	33.4	33.6	0.1	0.3	150239.0	5063389.8	134
2013-01-30	33.4	33.5	33.0	33.5	0.3	0.9	355634.0	11775761.3	217
2013-01-29	33.3	33.3	33.0	33.2	0.2	0.61	22781.0	754606.1	45
2013-01-28	33.3	33.4	33.0	33.0	-0.5	-1.49	85889.0	2843786.1	79
2013-01-27	33.4	33.6	33.2	33.5	-0.1	-0.3	43718.0	1459267.8	47
2013-01-26	33.7	33.7	33.4	33.6	0.1	0.3	58503.0	1962928.8	63
2013-01-23	33.5	33.6	33.3	33.5	-0.1	-0.3	47778.0	1598368.8	79
2013-01-22	33.0	33.8	33.0	33.6	0.6	1.82	171309.0	5744145.8	143
2013-01-21	33.1	33.3	32.5	33.0	-0.1	-0.3	74441.0	2456435.5	92
2013-01-20	33.4	33.6	33.0	33.1	-0.3	-0.9	70330.0	2336782.6	96
2013-01-19	33.6	34.0	33.1	33.4	0.0	0.0	91477.0	3078865.0	119
2013-01-16	33.0	33.7	33.0	33.4	0.5	1.52	268071.0	8966995.5	164
2013-01-15	33.3	33.3	32.9	32.9	-0.3	-0.9	100756.0	3331928.2	79
2013-01-14	33.4	33.5	33.2	33.2	-0.1	-0.3	63387.0	2108704.4	83
2013-01-13	33.5	33.7	33.3	33.3	-0.5	-1.48	112483.0	3778328.1	103
2013-01-12	33.0	34.0	33.0	33.8	0.8	2.42	244443.0	8241856.7	243
2013-01-09	32.5	33.0	32.3	33.0	0.5	1.54	108212.0	3545845.9	120
2013-01-08	32.9	32.9	32.3	32.5	-0.1	-0.31	88944.0	2886540.9	108
2013-01-07	32.7	33.0	32.5	32.6	-0.1	-0.31	90698.0	2973447.8	103
2013-01-06	32.4	32.7	32.2	32.7	0.5	1.55	144760.0	4701216.9	132
2013-01-05	32.3	32.5	32.1	32.2	0.2	0.63	106739.0	3447827.2	132
2013-01-02	32.4	32.6	32.0	32.0	-0.1	-0.31	319424.0	10318737.5	219
2013-01-01	32.2	32.8	31.6	32.1	0.4	1.26	130862.0	4188096.3	140
2012-12-31	31.1	32.5	30.7	31.7	0.6	1.93	358982.0	11456376.5	272
2012-12-30	31.8	32.0	31.0	31.1	-0.8	-2.51	136148.0	4282178.6	130
2012-12-29	31.9	32.2	31.5	31.9	-0.1	-0.31	143416.0	4577907.3	123
2012-12-26	31.7	32.0	31.1	32.0	0.8	2.56	111433.0	3512261.8	131
2012-12-25	31.5	31.5	31.2	31.2	-0.3	-0.95	28048.0	877992.7	44
2012-12-24	31.7	31.7	31.4	31.5	-0.5	-1.56	94041.0	2963870.2	106
2012-12-23	32.2	32.2	31.9	32.0	-0.2	-0.62	7571.0	242042.4	27
2012-12-22	32.1	32.2	31.6	32.2	-0.1	-0.31	121823.0	3875050.3	97
2012-12-19	32.0	32.3	31.6	32.3	0.6	1.89	120920.0	3853482.0	71
2012-12-18	32.1	32.2	31.7	31.7	-0.3	-0.94	41871.0	1335628.9	65
2012-12-17	32.0	32.0	31.7	32.0	0.3	0.95	27696.0	885698.3	47
2012-12-16	32.2	32.2	31.7	31.7	-0.4	-1.25	62149.0	1986102.2	70
2012-12-15	32.4	32.4	32.1	32.1	0.0	0.0	45336.0	1458980.4	52
2012-12-12	32.3	32.3	32.0	32.1	0.0	0.0	63058.0	2022165.8	49
2012-12-11	32.5	32.8	32.0	32.1	-0.2	-0.62	27018.0	875747.0	41
2012-12-10	32.2	32.5	32.1	32.3	0.1	0.31	12265.0	396663.4	24
2012-12-09	32.6	32.9	32.2	32.2	-0.1	-0.31	41342.0	1350054.7	43
2012-12-08	32.7	33.2	32.3	32.3	-0.2	-0.62	158354.0	5212325.9	106
2012-12-05	32.6	32.7	32.5	32.5	-0.3	-0.91	38467.0	1253343.3	40
2012-12-04	32.4	33.0	32.3	32.8	0.1	0.31	67849.0	2225851.7	55
2012-12-03	32.3	32.8	32.3	32.7	0.7	2.19	101207.0	3291605.5	83
2012-12-02	31.7	33.0	31.5	32.0	0.0	0.0	194153.0	6284003.5	139
2012-12-01	30.9	32.2	30.9	32.0	1.9	6.31	210584.0	6675613.9	157
2012-11-28	30.2	31.0	30.0	30.1	-0.1	-0.33	200865.0	6160771.2	170
2012-11-27	30.1	31.0	30.1	30.2	-1.1	-3.51	352154.0	10774827.5	245
2012-11-26	31.9	32.0	30.5	31.3	-0.2	-0.63	265255.0	8299558.9	198
2012-11-25	32.4	32.5	31.1	31.5	-0.9	-2.78	252715.0	7998068.0	181
2012-11-24	32.6	32.9	32.3	32.4	0.3	0.93	88677.0	2881190.6	98
2012-11-21	32.4	32.7	31.8	32.1	-0.2	-0.62	206883.0	6701821.9	147
2012-11-20	33.3	33.3	32.3	32.3	-0.6	-1.82	68544.0	2246555.1	95
2012-11-19	33.6	33.7	32.8	32.9	-0.7	-2.08	142756.0	4726386.1	135
2012-11-18	33.1	33.9	33.1	33.6	0.6	1.82	196555.0	6589121.5	181
2012-11-17	33.1	33.2	33.0	33.0	-0.1	-0.3	141087.0	4664827.1	132
2012-11-14	33.4	33.8	33.0	33.1	-0.4	-1.19	93465.0	3107930.4	120
2012-11-13	33.2	33.9	33.2	33.5	0.1	0.3	56151.0	1877434.0	101
2012-11-12	33.6	33.7	33.3	33.4	-0.3	-0.89	77051.0	2583727.6	157
2012-11-11	34.4	34.7	33.6	33.7	-0.9	-2.6	184704.0	6307118.4	219
2012-11-10	34.5	34.6	34.2	34.6	0.0	0.0	141247.0	4875063.5	151
2012-11-07	34.9	35.9	34.2	34.6	0.4	1.17	549471.0	19271513.2	444
2012-11-06	33.6	35.2	33.6	34.2	0.7	2.09	659582.0	22780011.1	591
2012-11-05	32.8	33.5	32.6	33.5	0.7	2.13	288373.0	9519657.2	245
2012-11-04	33.1	34.0	32.8	32.8	0.0	0.0	376732.0	12615623.4	289
2012-11-03	32.9	33.5	32.6	32.8	0.3	0.92	301019.0	9958972.8	172
2012-10-24	31.4	33.2	31.4	32.5	1.0	3.17	706455.0	22996875.9	565
2012-10-23	32.0	32.1	31.5	31.5	-0.6	-1.87	474802.0	15104220.2	382
2012-10-22	31.9	32.6	31.8	32.1	0.2	0.63	445976.0	14335330.3	194
2012-10-21	32.8	32.8	31.9	31.9	-0.8	-2.45	284304.0	9187186.4	243
2012-10-20	32.6	33.9	32.3	32.7	-0.2	-0.61	342353.0	11382308.4	339
2012-10-17	32.6	33.4	32.3	32.9	0.6	1.86	348480.0	11441676.0	290
2012-10-16	32.2	33.0	31.9	32.3	1.1	3.53	1569321.0	51083836.8	793
2012-10-15	30.5	31.8	30.5	31.2	0.9	2.97	640950.0	19998434.9	396
2012-10-14	29.7	31.0	29.7	30.3	0.8	2.71	536398.0	16326526.7	412
2012-10-13	30.2	30.3	29.0	29.5	-0.5	-1.67	283440.0	8386093.3	289
2012-10-10	29.1	30.6	29.1	30.0	1.5	5.26	667812.0	19925059.8	630
2012-10-09	29.8	30.7	28.5	28.5	-0.9	-3.06	549229.0	16250828.7	461
2012-10-08	29.7	30.9	29.1	29.4	-0.3	-1.01	503761.0	15162663.0	446
2012-10-07	30.1	30.1	29.7	29.7	-0.4	-1.33	130009.0	3890913.6	136
2012-10-06	29.7	30.1	29.7	30.1	0.8	2.73	283993.0	8492490.0	206
2012-10-03	29.4	29.8	29.2	29.3	-0.1	-0.34	294732.0	8694048.2	147
2012-10-02	29.3	30.0	29.3	29.4	-0.1	-0.34	364905.0	10888703.2	195
2012-10-01	29.7	29.9	29.0	29.5	0.4	1.37	339290.0	9970742.6	240
2012-09-30	29.0	29.7	28.8	29.1	0.0	0.0	218493.0	6387331.1	223
2012-09-29	30.5	30.5	28.5	29.1	-1.7	-5.52	760519.0	22601009.5	584
2012-09-26	28.3	30.8	27.8	30.8	2.7	9.61	847671.0	24186372.1	483
2012-09-25	28.4	28.9	28.0	28.1	-0.1	-0.35	326190.0	9250667.9	275
2012-09-24	29.2	29.3	28.1	28.2	-1.2	-4.08	323319.0	9281400.7	315
2012-09-22	29.9	30.1	29.3	29.4	-0.2	-0.68	371424.0	11071430.7	265
2012-09-19	30.3	30.4	29.6	29.6	-0.5	-1.66	336821.0	10104661.3	195
2012-09-18	30.8	30.8	29.8	30.1	-0.9	-2.9	1438546.0	43344330.7	678
2012-09-17	30.5	31.4	30.3	31.0	0.5	1.64	440574.0	13623884.3	304
2012-09-16	31.0	31.1	30.4	30.5	-0.5	-1.61	141134.0	4332983.6	168
2012-09-15	31.2	31.6	30.9	31.0	0.3	0.98	188413.0	5871698.9	150
2012-09-12	31.2	31.5	30.7	30.7	-0.1	-0.32	141953.0	4419818.2	172
2012-09-11	30.9	31.4	30.6	30.8	0.0	0.0	236574.0	7331677.5	221
2012-09-10	32.0	32.0	30.7	30.8	-1.3	-4.05	551267.0	17234740.6	442
2012-09-09	30.3	33.2	30.3	32.1	1.9	6.29	1843867.0	59198783.2	948
2012-09-08	31.0	31.5	30.0	30.2	-0.2	-0.66	711995.0	22001553.3	484
2012-09-05	29.1	32.0	29.1	30.4	1.2	4.11	1588246.0	48728320.3	990
2012-09-04	30.0	30.0	28.9	29.2	-0.5	-1.68	676697.0	19860614.5	342
2012-09-03	28.5	31.0	28.5	29.7	1.2	4.21	1292431.0	38613111.1	755
2012-09-02	28.2	28.7	28.2	28.5	0.1	0.35	329547.0	9387338.0	129
2012-09-01	29.0	29.1	28.3	28.4	-0.5	-1.73	408354.0	11711734.8	265
2012-08-29	29.0	29.3	28.8	28.9	0.1	0.35	125578.0	3649157.3	110
2012-08-28	29.0	29.2	28.7	28.8	0.1	0.35	112306.0	3253084.7	114
2012-08-27	29.1	29.2	28.7	28.7	-0.6	-2.05	227859.0	6610793.5	150
2012-08-26	28.9	29.6	28.8	29.3	0.3	1.03	147225.0	4298136.6	131
2012-08-25	28.9	29.1	28.7	29.0	0.3	1.05	161179.0	4660817.0	121
2012-08-15	28.5	29.1	28.2	28.7	0.2	0.7	551834.0	15861470.2	281
2012-08-14	27.7	28.8	27.7	28.5	0.8	2.89	755361.0	21497460.4	478
2012-08-13	28.0	28.0	27.6	27.7	-0.1	-0.36	93747.0	2597146.4	70
2012-08-12	27.8	27.9	27.7	27.8	0.0	0.0	80825.0	2247674.1	72
2012-08-11	28.0	28.5	27.8	27.8	-0.3	-1.07	142095.0	3979388.4	131
2012-08-08	28.0	28.3	27.8	28.1	0.1	0.36	165653.0	4641723.1	151
2012-08-07	27.5	28.0	27.0	28.0	0.6	2.19	391484.0	10783896.4	264
2012-08-06	27.7	27.8	27.4	27.4	-0.3	-1.08	141405.0	3905648.2	136
2012-08-05	27.9	28.0	27.7	27.7	-0.4	-1.42	146246.0	4070007.0	138
2012-08-04	28.1	28.3	27.9	28.1	0.1	0.36	139401.0	3920227.6	98
2012-08-01	27.6	28.1	27.5	28.0	0.4	1.45	168231.0	4689224.1	165
2012-07-31	27.7	27.8	27.5	27.6	0.0	0.0	133134.0	3685658.6	124
2012-07-30	27.7	28.1	27.6	27.6	0.1	0.36	151182.0	4216931.3	143
2012-07-29	27.8	28.0	27.5	27.5	-0.3	-1.08	77325.0	2143671.4	79
2012-07-28	28.2	28.3	27.8	27.8	0.3	1.09	68083.0	1901354.0	74
2012-07-25	27.4	27.5	27.3	27.5	0.1	0.36	49789.0	1363418.3	65
2012-07-24	27.1	27.9	27.1	27.4	0.0	0.0	248254.0	6817394.5	227
2012-07-23	27.6	28.1	27.3	27.4	-0.6	-2.14	184964.0	5095536.1	154
2012-07-22	28.2	28.4	27.9	28.0	-0.3	-1.06	65952.0	1852481.8	67
2012-07-21	28.4	28.9	28.1	28.3	0.0	0.0	184142.0	5243273.8	194
2012-07-18	28.0	28.3	27.3	28.3	0.3	1.07	190128.0	5286434.9	190
2012-07-17	28.0	28.2	27.4	28.0	1.3	4.87	355431.0	9887827.8	342
2012-07-16	27.0	27.0	26.0	26.7	-0.2	-0.74	235357.0	6230062.2	173
2012-07-15	26.5	26.9	26.0	26.9	0.8	3.07	169657.0	4474894.3	145
2012-07-14	26.3	26.5	25.6	26.1	0.1	0.38	42775.0	1126590.6	74
2012-07-11	26.3	26.5	26.0	26.0	-0.5	-1.89	40269.0	1052900.4	47
2012-07-10	26.4	26.6	26.0	26.5	0.1	0.38	35460.0	934388.0	64
2012-07-09	26.0	26.4	26.0	26.4	0.0	0.0	53953.0	1414634.3	42
2012-07-08	26.0	26.4	25.9	26.4	0.2	0.76	59755.0	1557931.3	61
2012-07-07	26.0	26.6	25.8	26.2	0.5	1.95	42882.0	1115693.2	77
2012-07-04	25.9	25.9	25.7	25.7	-0.1	-0.39	19339.0	498204.9	30
2012-07-03	25.8	26.0	25.7	25.8	0.0	0.0	24436.0	630623.1	48
2012-07-02	25.9	26.0	25.5	25.8	-0.1	-0.39	50705.0	1299510.3	49
2012-07-01	25.0	26.0	25.0	25.9	0.9	3.6	138250.0	3525419.9	161
2012-06-30	25.2	25.4	25.0	25.0	-0.1	-0.4	101882.0	2556029.1	80
2012-06-27	25.5	25.5	25.0	25.1	-0.6	-2.33	113747.0	2867007.2	98
2012-06-26	25.7	25.7	25.6	25.7	0.1	0.39	22184.0	569233.3	29
2012-06-25	25.8	25.8	25.6	25.6	-0.2	-0.78	35393.0	908604.0	46
2012-06-24	25.9	26.0	25.8	25.8	0.0	0.0	17548.0	454044.7	44
2012-06-23	26.0	26.0	25.8	25.8	-0.4	-1.53	75294.0	1951026.9	66
2012-06-20	26.3	26.3	26.2	26.2	-0.1	-0.38	24902.0	652800.2	39
2012-06-19	26.1	26.5	26.0	26.3	0.3	1.15	75452.0	1974512.5	66
2012-06-18	26.1	26.1	25.9	26.0	0.0	0.0	123970.0	3228999.8	63
2012-06-17	25.7	26.0	25.7	26.0	0.2	0.78	61323.0	1585194.0	42
2012-06-16	26.1	26.1	25.5	25.8	-0.1	-0.39	74786.0	1928349.3	84
2012-06-13	25.8	26.2	25.7	25.9	0.0	0.0	35667.0	922266.1	46
2012-06-12	25.9	25.9	25.8	25.9	-0.1	-0.38	17128.0	442191.4	30
2012-06-11	26.1	26.1	25.9	26.0	0.1	0.39	34251.0	890142.2	48
2012-06-10	25.4	26.0	25.4	25.9	0.1	0.39	93882.0	2438237.0	60
2012-06-09	25.5	25.8	25.3	25.8	0.2	0.78	52916.0	1349967.3	74
2012-06-06	25.3	25.6	25.1	25.6	0.2	0.79	141503.0	3597035.1	109
2012-06-05	25.5	25.5	25.4	25.4	-0.1	-0.39	31250.0	795121.0	36
2012-06-04	25.3	25.5	25.2	25.5	0.0	0.0	42860.0	1087136.3	58
2012-06-03	25.5	25.8	25.2	25.5	0.0	0.0	47968.0	1222584.6	89
2012-06-02	24.85	25.9	24.8	25.5	-1.1	-4.14	60810.0	1540510.1	98
2012-05-30	26.7	26.7	26.4	26.6	-0.1	-0.37	47624.0	1264231.8	68
2012-05-29	27.2	27.2	26.7	26.7	-0.4	-1.48	25179.0	678592.0	56
2012-05-28	27.0	27.1	26.7	27.1	0.4	1.5	71884.0	1937625.4	85
2012-05-27	26.9	26.9	26.7	26.7	-0.3	-1.11	69256.0	1857718.4	68
2012-05-26	27.0	27.2	27.0	27.0	-0.3	-1.1	64528.0	1745868.0	63
2012-05-23	27.2	27.3	27.0	27.3	-0.2	-0.73	53107.0	1442324.4	46
2012-05-22	27.5	27.6	27.2	27.5	0.1	0.36	96093.0	2634315.8	93
2012-05-21	27.3	27.4	27.1	27.4	0.0	0.0	80122.0	2182985.4	61
2012-05-20	27.0	27.4	26.8	27.4	0.1	0.37	74544.0	2023680.2	56
2012-05-19	26.5	27.3	26.3	27.3	0.0	0.0	176050.0	4757022.9	116
2012-05-16	26.7	27.3	26.5	27.3	0.2	0.74	138582.0	3712235.6	106
2012-05-15	26.7	27.1	26.7	27.1	0.3	1.12	27556.0	742882.6	52
2012-05-14	27.1	27.5	26.8	26.8	-0.6	-2.19	83462.0	2253775.5	103
2012-05-13	27.7	27.7	27.1	27.4	-0.5	-1.79	62453.0	1718821.3	75
2012-05-12	27.3	27.9	26.5	27.9	0.4	1.45	135777.0	3687212.1	109
2012-05-09	28.0	28.0	27.2	27.5	-0.6	-2.14	165168.0	4580758.9	124
2012-05-08	28.1	28.3	28.0	28.1	-0.2	-0.71	35289.0	991120.5	47
2012-05-07	28.0	28.3	27.9	28.3	0.3	1.07	120037.0	3360711.4	97
2012-05-06	28.1	28.3	28.0	28.0	-0.4	-1.41	159907.0	4488189.6	143
2012-05-05	28.1	28.4	27.9	28.4	-0.2	-0.7	177127.0	4988337.8	165
2012-05-02	28.2	28.6	28.2	28.6	0.6	2.14	183234.0	5197207.0	205
2012-05-01	28.0	28.2	27.9	28.0	-0.2	-0.71	56855.0	1595434.8	94
2012-04-30	28.1	28.2	27.8	28.2	0.1	0.36	104248.0	2919082.5	118
2012-04-29	28.3	28.3	28.0	28.1	-0.2	-0.71	107468.0	3027609.9	133
2012-04-28	28.5	28.5	28.3	28.3	0.0	0.0	113652.0	3226055.9	122
2012-04-25	28.4	28.5	28.1	28.3	0.0	0.0	85177.0	2406966.2	94
2012-04-24	28.2	28.3	28.0	28.3	0.1	0.35	112649.0	3165098.2	106
2012-04-23	28.5	28.5	28.1	28.2	-0.1	-0.35	179080.0	5050984.2	153
2012-04-22	28.9	28.9	28.3	28.3	-0.5	-1.74	176359.0	5032456.1	168
2012-04-21	28.5	29.0	28.5	28.8	0.4	1.41	277460.0	7952723.5	173
2012-04-18	28.4	28.7	28.2	28.4	0.5	1.79	343433.0	9773362.8	321
2012-04-17	27.8	28.0	27.8	27.9	0.3	1.09	106868.0	2981106.7	126
2012-04-16	27.7	27.9	27.3	27.6	-0.1	-0.36	156991.0	4322721.7	182
2012-04-15	27.7	28.2	27.7	27.7	-0.3	-1.07	178678.0	4990313.5	152
2012-04-14	28.1	28.3	27.7	28.0	-0.1	-0.36	202158.0	5659852.4	176
2012-04-11	28.3	28.3	27.0	28.1	-0.4	-1.4	333704.0	9211854.9	328
2012-04-10	28.9	29.0	28.4	28.5	-0.4	-1.38	123600.0	3551204.0	161
2012-04-09	28.8	28.9	28.4	28.9	0.0	0.0	215749.0	6171625.3	237
2012-04-08	29.6	29.6	28.2	28.9	-0.6	-2.03	457741.0	13265801.9	407
2012-04-07	29.3	29.5	29.3	29.5	0.1	0.34	315095.0	9243472.7	219
2012-04-04	29.4	29.4	29.2	29.4	0.0	0.0	422076.0	12372928.8	259
2012-04-03	29.2	29.5	29.1	29.4	0.0	0.0	358660.0	10519097.6	297
2012-04-02	29.3	29.5	29.1	29.4	0.1	0.34	384935.0	11274482.5	311
2012-04-01	29.3	29.5	29.1	29.3	0.0	0.0	246079.0	7208368.5	232
2012-03-31	29.2	29.5	29.1	29.3	0.2	0.69	255209.0	7470906.9	304
2012-03-28	29.1	29.3	28.8	29.1	-0.2	-0.68	318974.0	9269806.7	342
2012-03-27	30.0	30.0	29.2	29.3	-0.6	-2.01	632121.0	18651303.6	530
2012-03-26	30.3	30.7	29.9	29.9	-2.1	-6.56	869098.0	26240733.9	893
2012-03-25	31.2	33.0	31.2	32.0	0.9	2.89	2967778.0	95308283.7	1891
2012-03-24	31.0	31.5	30.8	31.1	0.1	0.32	841357.0	26187508.8	548
2012-03-21	30.8	31.1	30.8	31.0	0.0	0.0	312459.0	9678881.0	268
2012-03-20	31.0	31.1	30.8	31.0	-0.2	-0.64	352809.0	10919242.0	268
2012-03-19	31.2	31.2	30.8	31.2	0.2	0.65	482981.0	14992071.6	350
[truncated: 1,271 more rows]
